# Supplementary material for: Design of target specific peptide inhibitors using generative deep learning and molecular dynamics simulations
Source: Nat Commun. 2024 Feb 21;15:1611. doi: 10.1038/s41467-024-45766-2 (PMC10882002; doi:10.1038/s41467-024-45766-2)
Supplement: Supplementary file 4 — Source Data [file 41467_2024_45766_MOESM4_ESM.zip]

Archive with 65 entries (47 files):
- Sourcedata/
- Sourcedata/sourcedata_Fig1d.xlsx
- Sourcedata/sourcedata_Fig3ab.xlsx
- Sourcedata/sourcedata_Fig3c.xlsx
- Sourcedata/sourcedata_Fig4b.xlsx
- Sourcedata/sourcedata_Fig5a-YPEDILDKHLQRV.xlsx
- Sourcedata/sourcedata_Fig5a-YPEDILDKHLQRVIL.xlsx
- Sourcedata/sourcedata_Fig5b.xlsx
- Sourcedata/sourcedata_Fig5c.xlsx
- Sourcedata/sourcedata_Fig6b-left.xlsx
- Sourcedata/sourcedata_Fig6b-right.xlsx
- Sourcedata/sourcedata_Fig6c-left.xlsx
- Sourcedata/sourcedata_Fig6c-right.xlsx
- Sourcedata/sourcedata_Fig6e.fasta
- Sourcedata/sourcedata_Fig6f.fasta
- Sourcedata/sourcedata_Fig7c.xlsx
- Sourcedata/Supl_Fig1.xlsx
- Sourcedata/Supl_Fig2.xlsx
- Sourcedata/Supl_Fig3.xlsx
- Sourcedata/Supl_Fig4.xlsx
- Sourcedata/Supl_Fig5/
- Sourcedata/Supl_Fig5/Nal-10/
- Sourcedata/Supl_Fig5/Nal-10/output0/
- Sourcedata/Supl_Fig5/Nal-10/output0/fit.xtc
- Sourcedata/Supl_Fig5/Nal-10/output0/iflen20_72_0001_0001_0001-VLLEU20_complex.pdb
- Sourcedata/Supl_Fig5/Nal-10/output1/
- Sourcedata/Supl_Fig5/Nal-10/output1/fit.xtc
- Sourcedata/Supl_Fig5/Nal-10/output1/iflen20_72_0001_0001_0001-VLLEU20_complex.pdb
- Sourcedata/Supl_Fig5/Nal-10/output2/
- Sourcedata/Supl_Fig5/Nal-10/output2/fit.xtc
- Sourcedata/Supl_Fig5/Nal-10/output2/iflen20_72_0001_0001_0001-VLLEU20_complex.pdb
- Sourcedata/Supl_Fig5/Nal-4/
- Sourcedata/Supl_Fig5/Nal-4/output0/
- Sourcedata/Supl_Fig5/Nal-4/output0/fit.xtc
- Sourcedata/Supl_Fig5/Nal-4/output0/iflen19_38_0001_0001_0001-VLLEU20_complex.pdb
- Sourcedata/Supl_Fig5/Nal-4/output1/
- Sourcedata/Supl_Fig5/Nal-4/output1/fit.xtc
- Sourcedata/Supl_Fig5/Nal-4/output1/iflen19_38_0001_0001_0001-VLLEU20_complex.pdb
- Sourcedata/Supl_Fig5/Nal-4/output2/
- Sourcedata/Supl_Fig5/Nal-4/output2/fit.xtc
- Sourcedata/Supl_Fig5/Nal-4/output2/iflen19_38_0001_0001_0001-VLLEU20_complex.pdb
- Sourcedata/Supl_Fig5/Nal-6/
- Sourcedata/Supl_Fig5/Nal-6/output0/
- Sourcedata/Supl_Fig5/Nal-6/output0/fit.xtc
- Sourcedata/Supl_Fig5/Nal-6/output0/iflen20_1_0001_0001_0001-VLLEU20_complex.pdb
- Sourcedata/Supl_Fig5/Nal-6/output1/
- Sourcedata/Supl_Fig5/Nal-6/output1/fit.xtc
- Sourcedata/Supl_Fig5/Nal-6/output1/iflen20_1_0001_0001_0001-VLLEU20_complex.pdb
- Sourcedata/Supl_Fig5/Nal-6/output2/
- Sourcedata/Supl_Fig5/Nal-6/output2/fit.xtc
- Sourcedata/Supl_Fig5/Nal-6/output2/iflen20_1_0001_0001_0001-VLLEU20_complex.pdb
- Sourcedata/Supl_Fig5/Nal-9/
- Sourcedata/Supl_Fig5/Nal-9/output0/
- Sourcedata/Supl_Fig5/Nal-9/output0/fit.xtc
- Sourcedata/Supl_Fig5/Nal-9/output0/iflen20_59_0001_0001_0001-VLLEU20_complex.pdb
- Sourcedata/Supl_Fig5/Nal-9/output1/
- Sourcedata/Supl_Fig5/Nal-9/output1/fit.xtc
- Sourcedata/Supl_Fig5/Nal-9/output1/iflen20_59_0001_0001_0001-VLLEU20_complex.pdb
- Sourcedata/Supl_Fig5/Nal-9/output2/
- Sourcedata/Supl_Fig5/Nal-9/output2/fit.xtc
- Sourcedata/Supl_Fig5/Nal-9/output2/iflen20_59_0001_0001_0001-VLLEU20_complex.pdb
- Sourcedata/Supl_Fig6.xlsx
- Sourcedata/Supl_Fig7a.xlsx
- Sourcedata/Supl_Fig7b.xlsx
- Sourcedata/Supl_Fig8.xlsx
