# Supplementary material for: Design of target specific peptide inhibitors using generative deep learning and molecular dynamics simulations
Source: Nat Commun. 2024 Feb 21;15:1611. doi: 10.1038/s41467-024-45766-2 (PMC10882002; doi:10.1038/s41467-024-45766-2)
Supplement: Supplementary file 4 — Source Data [file 41467_2024_45766_MOESM4_ESM.zip › Sourcedata/sourcedata_Fig1d.xlsx]

## Sheet: rawdata_Fig_1d
Design method	I_sc difference	I_bsa difference	pep_sc difference	rmsALL_if difference
RosettaDesign C terminus	-7.261	54.912	15.947	-0.386
RosettaDesign C terminus	3.324	106.149	17.449	0.181
RosettaDesign C terminus	12.218	13.727	25.887	0.835
RosettaDesign C terminus	-3.494	249.861	0.666	-0.197
RosettaDesign C terminus	-10.75	263.707	-0.064	-0.298
RosettaDesign C terminus	13.113	108.094	15.517	1.95
RosettaDesign C terminus	-4.463	53.734	12.182	0.031
RosettaDesign C terminus	-7.822	198.961	5.959	-0.063
RosettaDesign C terminus	-4.345	113.702	26.701	0.837
RosettaDesign C terminus	3.505	335.266	16.285	1.795
RosettaDesign C terminus	-7.157	202.19	-3.692	-0.988
RosettaDesign C terminus	-9.395	283.769	-8.56	-0.797
RosettaDesign C terminus	-0.866	75.812	-1.274	-0.492
RosettaDesign C terminus	-4.996	249.449	-7.089	-0.006
RosettaDesign C terminus	-2.27	-13.643	5.141	0.107
RosettaDesign C terminus	-3.821	275.502	22.312	0.598
RosettaDesign C terminus	-4.295	364.439	-8.629	-1.273
RosettaDesign C terminus	-7.93	196.013	2.736	-0.115
RosettaDesign C terminus	-4.76	268.653	-3.356	-0.609
RosettaDesign C terminus	-1.366	360.724	21.578	1.519
RosettaDesign C terminus	-3.918	199.115	7.107	-0.503
RosettaDesign C terminus	-12.37	337.568	-2.413	-0.706
RosettaDesign C terminus	-1.143	-2.339	38.93	0.871
RosettaDesign C terminus	-4.772	191.577	6.614	-0.69
RosettaDesign C terminus	-7.756	293.527	-2.3	0.27
RosettaDesign C terminus	5.576	-47.667	15.51	0.153
RosettaDesign C terminus	-7.372	222.618	4.582	-0.164
RosettaDesign C terminus	-3.164	81.927	36.419	-0.614
RosettaDesign C terminus	-3.19	316.48	0.127	-0.15
RosettaDesign C terminus	-7.443	260.037	-14.26	-0.592
RosettaDesign C terminus	-6.835	138.305	16.993	0.143
RosettaDesign C terminus	-8.105	319.14	16.903	-0.134
RosettaDesign C terminus	-8.882	468.595	3.905	-0.815
RosettaDesign C terminus	-3.164	337.328	11.242	-0.416
RosettaDesign C terminus	10.332	-183.332	25.075	0.563
RosettaDesign C terminus	-2.596	117.247	16.836	-0.025
RosettaDesign C terminus	-5.267	180.17	14.638	0.81
RosettaDesign C terminus	-6.095	382.858	34.541	-0.274
RosettaDesign C terminus	-9.345	190.403	6.724	-0.388
RosettaDesign C terminus	-8.129	295.566	0.048	0.046
RosettaDesign C terminus	-9.065	222.286	-1.6	-0.17
RosettaDesign C terminus	-2.335	69.672	31.786	1.883
RosettaDesign C terminus	1.283	216.648	9.244	-0.129
RosettaDesign C terminus	-5.465	247.044	-9.55	-0.168
RosettaDesign C terminus	2.855	128.635	47.861	0.944
RosettaDesign C terminus	-6.553	185.097	37.222	0.077
RosettaDesign C terminus	-4.051	162.44	11.615	0.916
RosettaDesign C terminus	5.444	19.8	22.854	0.269
RosettaDesign C terminus	-6.865	159.321	43.589	-0.445
RosettaDesign C terminus	-6.779	166.456	49.388	0.029
RosettaDesign C terminus	-2.892	143.256	26.607	-0.589
RosettaDesign C terminus	-1.436	107.317	5.098	1.657
RosettaDesign C terminus	-9.074	368.87	-25.238	0.156
RosettaDesign C terminus	-4.829	258.178	46.912	1.204
RosettaDesign C terminus	-9.075	285.93	-6.864	-0.255
RosettaDesign C terminus	0.505	115.644	71.781	0.195
RosettaDesign C terminus	-12.069	362.638	2.576	-0.836
RosettaDesign C terminus	-5.543	105.241	49.988	-0.461
RosettaDesign C terminus	10.526	199.56	18.159	0.565
RosettaDesign C terminus	-0.937	401.701	33.456	-0.077
RosettaDesign C terminus	-2.949	138.929	8.846	-0.048
RosettaDesign C terminus	-3.758	91.769	2.573	0.835
RosettaDesign C terminus	4.313	306.33	37.147	-0.083
RosettaDesign C terminus	-8.222	345.186	21.33	1.472
RosettaDesign C terminus	2.321	-115.172	11.406	0.636
RosettaDesign C terminus	-2.993	109.233	49.22	-0.155
RosettaDesign C terminus	-6.794	158.476	52.028	0.018
RosettaDesign C terminus	-9.499	175.382	38.967	0.289
RosettaDesign C terminus	0.53	241.061	8.836	-0.804
RosettaDesign C terminus	0.718	2.508	6.402	0.948
RosettaDesign C terminus	-11.196	313.017	-18.222	-0.697
RosettaDesign C terminus	-8.892	437.657	86.05	-0.231
RosettaDesign C terminus	7.647	126.797	1.338	1.182
RosettaDesign C terminus	-12.182	256.98	-9.18	-0.71
RosettaDesign C terminus	-8.776	292.856	9.767	0.507
RosettaDesign C terminus	-2.419	37.404	-3.981	-0.242
RosettaDesign C terminus	-8.939	269.922	4.614	-0.549
RosettaDesign C terminus	-5.873	178.6	2.038	-0.72
RosettaDesign C terminus	-5.552	37.446	7.434	0.13
RosettaDesign C terminus	1.533	-40.131	35.512	0.91
RosettaDesign C terminus	-7.009	306.868	15.847	0.17
RosettaDesign C terminus	-1.089	171.38	13.807	-0.75
RosettaDesign C terminus	-2.671	208.163	12.697	0.085
RosettaDesign C terminus	-7.351	142.003	77.824	1.133
RosettaDesign C terminus	-1.94	288.448	2.773	2.712
RosettaDesign C terminus	-6.266	270.12	8.085	-0.117
RosettaDesign C terminus	5.079	23.234	35.238	0.101
RosettaDesign C terminus	-1.697	198.674	-15.775	-0.546
RosettaDesign C terminus	-3.331	332.363	46.105	-0.788
RosettaDesign C terminus	-3.637	413.969	14.642	-0.402
RosettaDesign C terminus	2.198	266.464	11.894	1.077
RosettaDesign C terminus	-2.013	231.282	8.937	-0.428
RosettaDesign C terminus	-2.966	310.875	23.732	-0.862
RosettaDesign C terminus	-14.699	514.262	40.06	0.809
RosettaDesign C terminus	-0.18	72.634	2.449	0.574
RosettaDesign C terminus	-1.446	100.613	1.19	0.172
RosettaDesign C terminus	2.536	20.019	9.361	0.459
RosettaDesign C terminus	-8.119	224.63	18.695	-0.177
RosettaDesign C terminus	0.049	169.32	-4.229	1.363
RosettaDesign C terminus	-1.907	240.394	37.908	0.286
RosettaDesign C terminus	-5.672	315.762	11.274	-0.04
RosettaDesign C terminus	-7.355	237.976	28.813	0.172
RosettaDesign C terminus	-7.22	310.065	15.622	-0.32
RosettaDesign C terminus	-4.305	199.195	-3.456	-0.912
RosettaDesign C terminus	-1.293	295.688	16.004	-0.01
RosettaDesign C terminus	-3.899	147.142	-5.352	0.662
RosettaDesign C terminus	1.135	27.167	2.52	0.386
RosettaDesign C terminus	6.022	-14.128	91.395	2.968
RosettaDesign C terminus	4.702	72.987	8.024	1.555
RosettaDesign C terminus	-8.442	357.105	-2.679	-0.506
RosettaDesign C terminus	-9.265	270.442	7.934	-0.169
RosettaDesign C terminus	-5.587	270.545	-11.075	-0.7
RosettaDesign C terminus	-5.839	130.371	-1.646	-0.896
RosettaDesign C terminus	11.392	-119.559	19.018	1.3
RosettaDesign C terminus	-5.627	164.883	5.351	-0.443
RosettaDesign C terminus	1.121	0.753	7.955	0.969
RosettaDesign C terminus	-5.802	230.222	5.615	-0.172
RosettaDesign C terminus	-5.217	133.213	8.683	0.301
RosettaDesign C terminus	6.2	-58.377	20.616	0.927
RosettaDesign C terminus	-1.123	92.581	14.206	-0.284
RosettaDesign C terminus	-1.937	206.499	7.34	-0.569
RosettaDesign C terminus	-4.316	229.832	43.298	0.069
RosettaDesign C terminus	-5.193	385.952	3.131	-0.673
RosettaDesign C terminus	-1.259	254.019	17.088	-0.966
RosettaDesign C terminus	-7.213	175.645	1.304	0.868
RosettaDesign C terminus	-2.103	140.829	-13.353	-0.145
RosettaDesign C terminus	-8.61	168.435	5.225	-0.085
RosettaDesign C terminus	2.819	112.014	10.068	0.61
RosettaDesign C terminus	-2.836	214.436	200.075	0.456
RosettaDesign C terminus	-12.055	300.789	17.133	0.094
RosettaDesign C terminus	1.6	193.771	11.482	-0.096
RosettaDesign C terminus	-4.961	312.01	14.309	0.043
RosettaDesign C terminus	-4.541	216.378	19.012	0.617
RosettaDesign C terminus	-6.13	233.435	13.469	0.054
RosettaDesign C terminus	-3.335	128.402	21.591	0.298
RosettaDesign C terminus	-12.106	388.437	54.459	0.291
RosettaDesign C terminus	-2.84	109.509	61.301	-0.001
RosettaDesign C terminus	-5.193	260.942	6.17	-0.438
RosettaDesign C terminus	-0.313	34.151	9.295	1.348
RosettaDesign C terminus	-12.884	400.928	-2.188	-0.335
RosettaDesign C terminus	-3.511	365.441	12.825	-0.503
RosettaDesign C terminus	2.277	140.279	8.888	-0.277
RosettaDesign C terminus	-8.196	377.8	19.478	-0.415
RosettaDesign C terminus	-10.478	318.245	0.94	0.179
RosettaDesign C terminus	-7.397	507.082	-6.855	0.575
RosettaDesign C terminus	1.756	59.792	48.953	-0.057
RosettaDesign C terminus	-1.269	328.313	23.324	-0.793
RosettaDesign C terminus	-8.145	216.698	21.757	-0.789
RosettaDesign C terminus	7.328	35.151	82.096	0.481
RosettaDesign C terminus	-14.051	458.461	12.549	-0.417
RosettaDesign C terminus	-9.486	323.897	3.598	0.695
RosettaDesign C terminus	-8.54	329.196	-0.273	-0.166
RosettaDesign C terminus	-10.688	330.256	-4.398	-0.431
RosettaDesign C terminus	-6.369	274.555	7.134	-0.363
RosettaDesign C terminus	-5.87	523.752	15.955	0.045
RosettaDesign C terminus	-2.848	98.948	20.443	-0.429
RosettaDesign C terminus	-7.225	369.462	-4.829	-0.631
RosettaDesign C terminus	2.987	-9.094	11.26	0.872
RosettaDesign C terminus	-8.376	422.239	35.709	-0.215
RosettaDesign C terminus	-6.429	271.106	-3.104	-0.899
RosettaDesign C terminus	-1.295	230.275	62.476	0.085
RosettaDesign C terminus	-8.029	218.485	2.938	-0.191
RosettaDesign C terminus	-2.692	209.385	2.727	-0.269
RosettaDesign C terminus	-3.181	133.998	21.592	-1.005
RosettaDesign C terminus	-6.017	94.085	0.508	-0.925
RosettaDesign C terminus	0.131	187.338	10.036	-0.122
RosettaDesign C terminus	-4.13	218.813	8.574	0.147
RosettaDesign C terminus	-7.788	246.266	14.273	0.649
RosettaDesign C terminus	-7.121	288.278	5.61	-0.672
RosettaDesign C terminus	-8.612	152.658	4.291	0.263
RosettaDesign C terminus	-9.136	271.919	20.953	0.349
RosettaDesign C terminus	-5.807	231.339	43.705	0.218
RosettaDesign C terminus	-6.311	127.439	10.938	0.224
RosettaDesign C terminus	-5.235	178.922	18.783	0.327
RosettaDesign C terminus	0.848	501.269	17.16	3.137
RosettaDesign C terminus	-5.132	0.826	2.485	-0.586
RosettaDesign C terminus	-10.002	333.336	7.781	-0.494
RosettaDesign C terminus	-5.225	335.665	29.621	-0.028
RosettaDesign C terminus	5.779	324.77	12.424	1.333
RosettaDesign C terminus	-1.943	163.678	14.876	1.082
RosettaDesign C terminus	5.988	-101.441	19.856	0.404
RosettaDesign C terminus	3.731	163.18	29.776	1.801
RosettaDesign C terminus	-1.048	319.94	30.612	2.46
RosettaDesign C terminus	1.417	219.055	20.296	1.647
RosettaDesign C terminus	-4.498	135.579	20.664	-0.931
RosettaDesign C terminus	-2.254	190.052	-0.076	-0.108
RosettaDesign C terminus	-9.129	226.004	28.317	0.08
RosettaDesign C terminus	-5.606	205.961	-9.169	-0.341
RosettaDesign C terminus	-8.17	167.927	0.817	-0.055
RosettaDesign C terminus	-5.092	259.916	16.675	-0.1
RosettaDesign C terminus	-2.734	371.682	38.125	-0.046
RosettaDesign C terminus	-6.632	229.568	47.259	-0.364
RosettaDesign C terminus	2.526	211.996	25.68	-0.256
RosettaDesign C terminus	9.789	-211.22	56.637	0.732
RosettaDesign C terminus	-1.656	180.574	27.643	-0.146
RosettaDesign C terminus	-9.304	314.578	13.991	-0.133
RosettaDesign C terminus	-12.797	361.807	28.159	-0.159
RosettaDesign C terminus	-5.059	172.731	55.948	0.105
RosettaDesign C terminus	-0.329	182.59	7.213	0.041
RosettaDesign C terminus	-6.628	116.892	16.731	0.242
RosettaDesign C terminus	-3.629	88.302	1.498	-0.076
RosettaDesign C terminus	-4.284	254.659	10.023	-0.327
RosettaDesign C terminus	-7.137	97.044	-1.835	-0.718
RosettaDesign C terminus	0.311	146.645	13.281	-0.108
RosettaDesign C terminus	-1.945	68.142	39.345	0.555
RosettaDesign C terminus	-6.925	76.197	50.705	-0.553
RosettaDesign C terminus	-7.768	268.005	28.692	-0.498
RosettaDesign C terminus	0.194	180.418	61.689	1.509
RosettaDesign C terminus	-2.856	192.697	5.325	-0.431
RosettaDesign C terminus	-4.08	187.594	-0.346	-0.282
RosettaDesign C terminus	-12.216	585.421	3.285	-0.001
RosettaDesign C terminus	-10.045	262.58	2.148	0.443
RosettaDesign C terminus	-1.436	16.268	31.103	0.983
RosettaDesign C terminus	-6.769	263.715	-12.747	0.565
RosettaDesign C terminus	-6.037	201.2	-10.751	-0.336
RosettaDesign C terminus	-4.132	291.898	14.409	-0.319
RosettaDesign C terminus	1.984	325.458	17.955	-0.19
RosettaDesign C terminus	-2.782	153.715	28.713	1.323
RosettaDesign C terminus	-3.689	138.669	8.448	0.292
RosettaDesign C terminus	-10.263	277.251	7.982	-0.529
RosettaDesign C terminus	6.127	-95.692	45.466	1.084
RosettaDesign C terminus	-4.285	74.227	41.166	0.834
RosettaDesign C terminus	-6.071	423.925	113.257	1.122
RosettaDesign C terminus	-9.847	254.314	9.06	-0.146
RosettaDesign C terminus	-3.838	318.473	-3.66	-0.114
RosettaDesign C terminus	-4.363	89.723	69.673	0.981
RosettaDesign C terminus	-0.769	316.206	13.684	0.658
RosettaDesign C terminus	-7.71	253.767	3.283	-0.047
RosettaDesign C terminus	-7.757	387.023	-12.258	0.139
RosettaDesign C terminus	-6.884	152.577	1.926	-0.062
RosettaDesign C terminus	-11.294	371.857	18.686	0.598
RosettaDesign C terminus	0.664	-48.797	5.741	0.593
RosettaDesign C terminus	0.625	-9.213	11.927	-0.443
RosettaDesign C terminus	-6.462	343.074	31.717	-0.448
RosettaDesign C terminus	-3.025	230.362	40.849	0.117
RosettaDesign C terminus	-8.894	334.352	0.744	-0.166
RosettaDesign C terminus	-2.818	194.42	52.111	0.277
RosettaDesign C terminus	-7.476	398.372	33.128	-0.235
RosettaDesign C terminus	1.346	141.261	60.767	0.311
RosettaDesign C terminus	-1.832	248.417	5.474	-0.552
RosettaDesign C terminus	-0.212	100.275	21.523	-0.545
RosettaDesign C terminus	-6.448	278.598	-4.403	0.97
RosettaDesign C terminus	0.603	130.201	26.549	1.659
RosettaDesign C terminus	-2.369	273.907	-3.55	0.246
RosettaDesign C terminus	-1.215	177.422	22.088	-0.412
RosettaDesign C terminus	-8.026	405.96	14.338	0.117
RosettaDesign C terminus	-7.322	334.433	48.744	-0.417
RosettaDesign C terminus	-0.068	105.404	3.851	1.06
RosettaDesign C terminus	-3.663	304.739	23.108	-0.042
RosettaDesign C terminus	-6.246	159.882	6.994	-0.727
RosettaDesign C terminus	-1.297	-106.727	25.849	1.374
RosettaDesign C terminus	-3.119	246.117	-1.837	-0.691
RosettaDesign C terminus	-9.724	168.335	48.304	-0.274
RosettaDesign C terminus	0.035	76.379	13.739	0.806
RosettaDesign C terminus	-5.909	125.678	-13.558	-0.147
RosettaDesign C terminus	-6.305	175.758	32.382	0.323
RosettaDesign C terminus	12.529	-121.145	20.771	1.903
RosettaDesign C terminus	-9.378	142.964	8.369	1.238
RosettaDesign C terminus	-6.759	272.769	-4.578	-0.161
RosettaDesign C terminus	-4.81	395.127	8.56	-0.117
RosettaDesign C terminus	-4.356	162.41	76.431	0.552
RosettaDesign C terminus	-2.769	252.352	52.72	0.525
RosettaDesign C terminus	-6.277	105.817	56.402	0.363
RosettaDesign C terminus	-10.885	244.786	0.644	-0.481
RosettaDesign C terminus	-10.308	385.606	18.509	-0.001
RosettaDesign C terminus	-0.794	228.756	13.862	0.776
RosettaDesign C terminus	-5.075	203.055	-1.349	0.314
RosettaDesign C terminus	-8.733	328.543	5.343	0.215
RosettaDesign C terminus	-0.629	103.123	-1.795	0.742
RosettaDesign C terminus	-11.741	435.854	8.748	-0.148
RosettaDesign C terminus	-1.062	455.423	32.236	2.298
RosettaDesign C terminus	1.98	107.823	17.917	0.462
RosettaDesign C terminus	-1.896	194.847	42.205	-0.36
RosettaDesign C terminus	-5.309	368.963	12.338	-0.4
RosettaDesign C terminus	-3.131	299.465	24.795	-0.635
RosettaDesign C terminus	-4.209	413.62	54.54	0.615
RosettaDesign C terminus	-1.386	261.538	18.56	0.306
RosettaDesign C terminus	1.733	264.825	48.207	0.394
RosettaDesign C terminus	-4.951	283.196	6.045	0.373
RosettaDesign C terminus	-7.894	176.447	8.383	-0.619
RosettaDesign C terminus	0.956	138.369	7.616	-0.702
RosettaDesign C terminus	-1.549	-26.293	18.871	0.742
RosettaDesign C terminus	-7.123	169.261	-0.163	-0.32
RosettaDesign C terminus	-6.139	112.925	-1.533	-0.031
RosettaDesign C terminus	-4.584	237.532	134.076	0.274
RosettaDesign C terminus	2.832	-48.034	15.381	-0.068
RosettaDesign C terminus	-11.897	434.167	-2.767	-0.424
RosettaDesign C terminus	-6.062	105.227	7.313	0.525
RosettaDesign C terminus	-3.317	302.294	-5.05	0.043
RosettaDesign C terminus	7.642	94.058	36.132	1.721
RosettaDesign C terminus	-5.628	165.115	25.719	-0.292
RosettaDesign C terminus	5.782	23.915	22.581	2.182
RosettaDesign C terminus	4.673	475.947	15.945	1.972
RosettaDesign C terminus	-0.592	292.065	0.522	-0.017
RosettaDesign C terminus	1.087	89.927	13.293	-0.171
RosettaDesign C terminus	-1.763	-30.19	-5.149	0.438
RosettaDesign C terminus	-9.341	425.818	-13.412	-0.314
RosettaDesign C terminus	-8.101	295.915	3.904	-0.695
RosettaDesign C terminus	-14.538	454.283	14.576	-0.48
RosettaDesign C terminus	-7.555	238.506	4.662	-0.323
RosettaDesign C terminus	-8.016	193.35	89.617	0.127
RosettaDesign C terminus	-7.409	272.638	-1.732	-0.17
RosettaDesign C terminus	-0.842	255.297	28.72	1.356
RosettaDesign C terminus	-4.57	279.103	-3.825	-0.312
RosettaDesign C terminus	-5.831	259.297	-4.309	-0.445
RosettaDesign C terminus	-1.692	70.416	1.463	0.688
RosettaDesign C terminus	-2.51	364.424	13.889	0.478
RosettaDesign C terminus	16.64	-290.054	11.923	1.079
RosettaDesign C terminus	2.772	-255.952	51.834	0.978
RosettaDesign C terminus	-0.895	107.09	34.383	0.05
RosettaDesign C terminus	-6.297	228.221	10.658	0.427
RosettaDesign C terminus	8.449	-56.535	14.552	1.38
RosettaDesign C terminus	0.367	-57.024	57.452	0.269
RosettaDesign C terminus	-9.649	254.784	5.507	-0.458
RosettaDesign C terminus	-0.849	143.121	-7.767	-0.737
RosettaDesign C terminus	-9.09	424.373	10.633	0.243
RosettaDesign C terminus	-4.172	284.729	2.38	-0.362
RosettaDesign C terminus	7.406	130.745	29.307	1.459
RosettaDesign C terminus	0.306	196.953	9.977	1.497
RosettaDesign C terminus	-1.326	101.007	-2.851	0.942
RosettaDesign C terminus	-0.772	115.066	11.89	-0.346
RosettaDesign C terminus	-10.084	222.97	-0.425	-0.284
RosettaDesign C terminus	-4.485	213.272	-5.38	-0.101
RosettaDesign C terminus	-11.647	368.04	-16.508	0.116
RosettaDesign C terminus	-4.342	190.365	38.709	-0.072
RosettaDesign C terminus	1.625	-1.156	61.071	0.08
RosettaDesign C terminus	-3.048	246.951	15.661	-0.455
RosettaDesign C terminus	-9.351	411.535	-11.984	-0.388
RosettaDesign C terminus	-0.802	309.431	36.567	-0.579
RosettaDesign C terminus	-5.098	133.879	50.114	-0.75
RosettaDesign C terminus	-8.073	414.841	13.391	0.373
RosettaDesign C terminus	-5.301	234.853	2.751	-0.296
RosettaDesign C terminus	-2.397	256.44	10.888	-0.176
RosettaDesign C terminus	-8.999	407.352	29.564	-0.019
RosettaDesign C terminus	-3.057	172.465	22.73	-0.86
RosettaDesign C terminus	-2.528	207.602	22.774	1.365
RosettaDesign C terminus	-9.656	182.807	128.869	2.111
RosettaDesign C terminus	-9.881	384.552	0.078	-0.675
RosettaDesign C terminus	-6.631	69.76	-6.143	-0.357
RosettaDesign C terminus	0.346	142.286	56.724	0.719
RosettaDesign C terminus	1.575	204.323	-1.681	0.727
RosettaDesign C terminus	-10.774	315.59	7.32	0.288
RosettaDesign C terminus	-2.971	54.461	2.716	0.813
RosettaDesign C terminus	-7.063	257.747	11.334	-0.363
RosettaDesign C terminus	-1.445	93.999	4.772	0.369
RosettaDesign C terminus	-0.803	332.499	1.576	0.267
RosettaDesign C terminus	-6.118	120.562	25.844	0.033
RosettaDesign C terminus	-1.72	372.944	45.042	0.992
RosettaDesign C terminus	-6.111	121.727	19.762	-0.295
RosettaDesign C terminus	-7.49	310.026	-13.988	-0.051
RosettaDesign C terminus	-9.175	368.386	44.098	-0.493
RosettaDesign C terminus	-7.615	356.64	40.677	-0.423
RosettaDesign C terminus	-4.369	63.363	-0.922	0.6
RosettaDesign C terminus	-0.457	160.137	10.454	0.122
RosettaDesign C terminus	0.269	120.36	5.114	-0.217
RosettaDesign C terminus	-8.907	247.103	37.834	-0.623
RosettaDesign C terminus	-1.564	173.3	-2.824	0.564
RosettaDesign C terminus	-5.652	347.965	-4.87	-0.205
RosettaDesign C terminus	-0.775	111.965	4.901	0.341
RosettaDesign C terminus	-9.191	406.875	38.271	-0.152
RosettaDesign C terminus	-0.19	207.945	13.928	-0.093
RosettaDesign C terminus	-8.65	343.705	5.939	-0.155
RosettaDesign C terminus	-3.827	232.975	10.971	-0.742
RosettaDesign C terminus	-7.035	175.145	58.386	0.023
RosettaDesign C terminus	-2.628	136.664	5.194	-0.035
RosettaDesign C terminus	-6.251	151.282	-12.115	-0.442
RosettaDesign C terminus	-4.331	87.214	14.253	0.039
RosettaDesign C terminus	-6.253	348	31.589	-0.424
RosettaDesign C terminus	10.74	92.419	64.483	0.683
RosettaDesign C terminus	-5.949	78.084	44.596	0.039
RosettaDesign C terminus	-6.899	107.275	-2.983	0.262
RosettaDesign C terminus	-0.187	-78.953	24.061	0.336
RosettaDesign C terminus	-5.73	320.219	22.77	0.004
RosettaDesign C terminus	-3.75	180.011	-4.252	0.566
RosettaDesign C terminus	-9.746	345.503	24.567	-0.601
RosettaDesign C terminus	-8.892	230.129	48.839	-0.635
RosettaDesign C terminus	-9.165	215.894	-10.43	0.038
RosettaDesign C terminus	-5.321	160.343	45.089	0.852
RosettaDesign C terminus	-4.567	189.053	18.053	-0.565
RosettaDesign C terminus	-14.476	342.468	61.448	1.05
RosettaDesign C terminus	-7.56	240.248	20.732	0.159
RosettaDesign C terminus	-3.368	300.902	8.568	-0.849
RosettaDesign C terminus	-8.345	297.959	14.048	-0.79
RosettaDesign C terminus	-10.035	376.712	4.663	0.108
RosettaDesign C terminus	-1.517	327.812	10.697	-0.745
RosettaDesign C terminus	3.405	37.061	-1.216	0.24
RosettaDesign C terminus	11.58	-52.379	20.996	0.75
RosettaDesign C terminus	-3.571	260.309	1.148	-0.131
RosettaDesign C terminus	-6.754	460.797	1.009	-0.442
RosettaDesign C terminus	-1.199	245.197	20.629	0.357
RosettaDesign C terminus	0.288	74.553	-8.012	0.101
RosettaDesign C terminus	-1.76	273.73	40.447	-0.426
RosettaDesign C terminus	-2.688	258.652	41.596	-0.052
RosettaDesign C terminus	-2.663	425.764	8.491	-0.206
RosettaDesign C terminus	4.73	218.351	25.405	-0.325
RosettaDesign C terminus	-2.416	-50.481	7.974	0.196
RosettaDesign C terminus	5.006	97.847	43.965	2.35
RosettaDesign C terminus	-0.55	285.207	11.54	-0.697
RosettaDesign C terminus	-2.88	397.295	-8.745	0.049
RosettaDesign C terminus	10.935	-113.215	12.506	1.094
RosettaDesign C terminus	-6.52	292.363	23.463	-0.93
RosettaDesign C terminus	-2.581	254.527	13.834	1.186
RosettaDesign C terminus	-6.649	346.337	-10.206	1.254
RosettaDesign C terminus	-2.886	282.164	12.854	-0.172
RosettaDesign C terminus	-4.311	256.175	37.178	-0.124
RosettaDesign C terminus	-4.787	109.269	3.838	-0.471
RosettaDesign C terminus	-8.226	358.084	47.813	-0.409
RosettaDesign C terminus	-6.122	359.259	1.508	-0.622
RosettaDesign C terminus	11.433	82.01	7.877	2.372
RosettaDesign C terminus	-6.238	348.846	8.622	0.554
RosettaDesign C terminus	0.575	467.655	6.148	2.084
RosettaDesign C terminus	1.836	168.788	-7.582	-0.105
RosettaDesign C terminus	-6.08	147.655	19.109	0.402
RosettaDesign C terminus	-10.864	364.717	1.913	-0.272
RosettaDesign C terminus	7.145	57.384	57.059	2.297
RosettaDesign C terminus	-8.153	169.303	-1.887	-0.631
RosettaDesign C terminus	-9.73	299.356	3.67	0.47
RosettaDesign C terminus	-7.156	130.435	22.845	0.247
RosettaDesign C terminus	-2.284	284.788	29.16	0.636
RosettaDesign C terminus	13.582	-233.841	18.823	2.396
RosettaDesign C terminus	-0.639	0.18	40.127	-0.453
RosettaDesign C terminus	-5.934	352.982	13.956	-0.343
RosettaDesign C terminus	-3.874	182.363	10.078	0.416
RosettaDesign C terminus	-2.588	223.285	11.043	0.023
RosettaDesign C terminus	-3.903	238.722	52.526	1.664
RosettaDesign C terminus	-9.804	213.719	1.497	-0.081
RosettaDesign C terminus	-4.612	351.077	-6.115	-0.442
RosettaDesign C terminus	-10.126	302.001	-6.553	0.221
RosettaDesign C terminus	-5.116	146.48	-0.002	-0.866
RosettaDesign C terminus	-9.121	298.54	3.56	-0.131
RosettaDesign C terminus	-2.381	222.89	16.855	0.313
RosettaDesign C terminus	7.484	-36.483	26.806	-0.038
RosettaDesign C terminus	-10.491	261.162	7.801	-0.279
RosettaDesign C terminus	-2.065	80.934	45.227	2.326
RosettaDesign C terminus	-11.744	286.373	20.444	-0.785
RosettaDesign C terminus	-10.493	356.762	12.481	0.632
RosettaDesign C terminus	-0.355	-83.016	11.914	0.298
RosettaDesign C terminus	-12.503	139.077	28.34	-0.669
RosettaDesign C terminus	-8.956	285.631	-7.648	-0.439
RosettaDesign C terminus	-4.926	150.728	-0.82	0.077
RosettaDesign C terminus	-10.221	352.605	4.02	-0.094
RosettaDesign C terminus	-7.394	330.026	54.246	-0.498
RosettaDesign C terminus	-10.195	334.431	12.968	-0.211
RosettaDesign C terminus	9.932	-33.982	9.739	0.081
RosettaDesign C terminus	-7.648	177.015	35.601	1.43
RosettaDesign C terminus	-9.149	302.207	18.897	-0.733
RosettaDesign C terminus	2.283	129.506	15.622	-0.233
RosettaDesign C terminus	-0.193	413.651	80.403	-0.046
RosettaDesign C terminus	1.594	132.099	14.212	0.02
RosettaDesign C terminus	-12.359	318.829	-16.852	0.029
RosettaDesign C terminus	-6.728	75.44	36.852	-0.215
RosettaDesign C terminus	-13.393	367.848	-2.171	0.961
RosettaDesign C terminus	-5.036	345.338	18.197	0.93
RosettaDesign C terminus	-6.056	373.165	-0.957	-0.272
RosettaDesign C terminus	-3.567	56.888	26.664	-0.351
RosettaDesign C terminus	1.26	157.791	27.172	1.058
RosettaDesign C terminus	-3.358	165.566	4.325	-0.024
RosettaDesign C terminus	-1.021	157.679	32.231	-0.177
RosettaDesign C terminus	-7.74	315.627	25.854	-0.289
RosettaDesign C terminus	-5.097	265.233	50.027	0.627
RosettaDesign C terminus	-15.168	331.49	41.392	0.303
RosettaDesign C terminus	0.237	474.158	11.081	0.803
RosettaDesign C terminus	-11.264	333.894	16.192	1.001
RosettaDesign C terminus	-0.107	35.209	5.415	-0.396
RosettaDesign C terminus	-10.719	181.295	13.865	-0.201
RosettaDesign C terminus	-4.01	215.934	40.427	-0.412
RosettaDesign C terminus	-7.125	191.998	-2.92	-0.089
RosettaDesign C terminus	-7.552	418.841	2.502	0.23
RosettaDesign C terminus	-12.428	274.477	-10.787	-0.478
RosettaDesign C terminus	-8.653	316.63	0.411	-0.061
RosettaDesign C terminus	-9.048	131.441	22.187	2.396
RosettaDesign C terminus	-2.349	158.139	3.016	-0.875
RosettaDesign C terminus	-2.804	64.253	34.969	0.828
RosettaDesign C terminus	4.043	416.516	30.325	0.973
RosettaDesign C terminus	-3.81	239.438	9.933	-0.312
RosettaDesign C terminus	-11.948	306.04	-9.416	-0.368
RosettaDesign C terminus	-8.969	399.667	-0.701	-0.6
RosettaDesign C terminus	4.635	-5.133	15.578	1.262
RosettaDesign C terminus	-6.545	375.919	-2.572	-0.194
RosettaDesign C terminus	-0.588	204.91	62.409	-0.336
RosettaDesign C terminus	-4.294	132.379	16.53	0.69
RosettaDesign C terminus	-6.949	206.001	8.205	-0.024
RosettaDesign C terminus	-6.398	348.709	26.949	0.016
RosettaDesign C terminus	4.511	144.242	48.608	-0.204
RosettaDesign C terminus	5.961	164.089	21.801	1.784
RosettaDesign C terminus	-1.179	229.084	75.911	0.319
RosettaDesign C terminus	-8.121	156.82	-2.728	-0.538
RosettaDesign C terminus	-3.488	247.075	41.647	1.158
RosettaDesign C terminus	-1.634	135.63	64.377	0.414
RosettaDesign C terminus	-8.19	181.774	23.464	-1.037
RosettaDesign C terminus	-11.424	290.241	-16.327	-0.989
RosettaDesign C terminus	-2.685	212.092	13.317	-0.139
RosettaDesign C terminus	-5.894	148.252	29.13	-0.279
RosettaDesign C terminus	-11.211	230.202	-8.605	0.304
RosettaDesign C terminus	-1.197	332.43	39.146	-0.648
RosettaDesign C terminus	-12.015	499.943	-9.087	0.259
RosettaDesign C terminus	-9.508	375.203	4.118	0.554
RosettaDesign C terminus	-4.825	273.507	17.279	0.113
RosettaDesign C terminus	10.458	-17.85	40.66	1.289
RosettaDesign C terminus	-2.969	110.244	-1.399	-0.421
RosettaDesign C terminus	-8.115	67.804	21.737	-0.463
RosettaDesign C terminus	-2.132	139.303	39.965	-0.065
RosettaDesign C terminus	-4.201	451.879	14.922	0.524
RosettaDesign C terminus	-3.572	80.115	-9.923	-0.315
RosettaDesign C terminus	-1.574	218.949	6.352	-0.175
RosettaDesign C terminus	2.925	76.55	58.735	0.679
RosettaDesign C terminus	5.115	108.967	46.703	-0.263
RosettaDesign C terminus	-9.005	324.088	-12.896	-0.344
RosettaDesign C terminus	0.382	331.132	48.701	1.42
RosettaDesign C terminus	-8.522	206.711	40.866	0.008
RosettaDesign C terminus	5.087	-0.545	3.747	0.254
RosettaDesign C terminus	-8.226	232.88	26.101	0.411
RosettaDesign C terminus	-2.219	242.699	23.221	0.331
RosettaDesign C terminus	4.009	189.992	-0.608	0.082
RosettaDesign C terminus	-5.656	526.547	70.39	-0.632
RosettaDesign C terminus	9.981	-156.124	34.461	2.255
RosettaDesign C terminus	-9.793	281.071	46.067	-0.792
RosettaDesign C terminus	-4.658	201.307	26.599	0.111
RosettaDesign C terminus	7.902	316.184	16.503	1.634
RosettaDesign C terminus	1.388	65.342	60.738	0.297
RosettaDesign C terminus	-7.101	208.725	29.822	0.871
RosettaDesign C terminus	-2.236	83.661	43.154	0.673
RosettaDesign C terminus	-4.418	292.34	25.252	2.245
RosettaDesign C terminus	-0.591	98.551	0.869	0.259
RosettaDesign C terminus	-5.82	251.247	17.608	-0.469
RosettaDesign C terminus	-4.246	97.414	27.194	0.798
RosettaDesign C terminus	-8.254	162.007	5.355	-0.575
RosettaDesign C terminus	-5.463	124.322	37.575	-0.148
RosettaDesign C terminus	-8.273	394.466	16.456	0.454
RosettaDesign C terminus	-1.884	95.324	33.297	0.472
RosettaDesign C terminus	-0.872	126.874	1.151	-0.222
RosettaDesign C terminus	3.103	59.373	17.543	0.937
RosettaDesign C terminus	-3.347	209.367	10.804	-0.509
RosettaDesign C terminus	0.17	206.529	13.013	-0.025
RosettaDesign C terminus	1.256	-1.259	8.994	0.978
RosettaDesign C terminus	-7.58	227.947	12.388	-0.392
RosettaDesign C terminus	-11.935	355.07	3.252	-0.309
RosettaDesign C terminus	-6.38	94.672	8.497	-0.241
RosettaDesign C terminus	-10.735	329.724	40.246	-0.192
RosettaDesign C terminus	-2.77	123.895	6.585	1.16
RosettaDesign C terminus	-6.508	-10.034	66.569	1.679
RosettaDesign C terminus	-16.156	535.592	-9.253	0.549
RosettaDesign C terminus	-5.922	236.277	1.267	-1.024
RosettaDesign C terminus	-5.348	238.914	19.068	-0.422
RosettaDesign C terminus	-3.142	328.746	44.297	-0.009
RosettaDesign C terminus	-12.86	470.249	0.079	0.71
RosettaDesign C terminus	-10.892	279.429	51.642	0.104
RosettaDesign C terminus	-2.012	452.41	20.249	1.613
RosettaDesign C terminus	0.756	231.228	2.261	0.668
RosettaDesign C terminus	-6.927	132.234	7.298	-0.001
RosettaDesign C terminus	-5.492	198.912	-4.553	0.153
RosettaDesign C terminus	-6.94	360.174	63.999	-0.038
RosettaDesign C terminus	-7.714	37.813	104.238	1.401
RosettaDesign C terminus	-3.55	89.352	24.267	-0.308
RosettaDesign C terminus	-1.664	232.87	0.093	-0.369
RosettaDesign C terminus	-4.35	184.604	6.731	1.253
RosettaDesign C terminus	1.391	233.943	24.296	0.978
RosettaDesign C terminus	-5.251	178.835	0.743	-0.852
RosettaDesign C terminus	-5.164	153.601	16.147	0.708
RosettaDesign C terminus	-3.952	192.835	12.148	-0.55
RosettaDesign C terminus	9.359	-160.297	38.138	0.69
RosettaDesign C terminus	-7.23	214.54	-3.125	0.828
RosettaDesign C terminus	-1.51	333.922	20.959	-0.089
RosettaDesign C terminus	7.84	53.786	16.099	2.057
RosettaDesign C terminus	-1.11	7.062	12.694	-0.371
RosettaDesign C terminus	-5.992	234.888	23.672	-0.378
RosettaDesign C terminus	-8.531	364.292	39.889	-0.322
RosettaDesign C terminus	-3.461	325.335	6.354	0.04
RosettaDesign C terminus	-13.416	376.829	-8.729	0.263
RosettaDesign C terminus	-1.893	36.545	7.048	-0.492
RosettaDesign C terminus	-8.724	159.932	11.132	-0.599
RosettaDesign C terminus	-5.75	250.061	24.573	-0.349
RosettaDesign C terminus	-8.418	141.425	16.924	-0.698
RosettaDesign C terminus	-1.407	69.541	19.082	0.749
RosettaDesign C terminus	-2.617	286.677	-13.12	-0.304
RosettaDesign C terminus	-4.054	129.141	-3.359	0.421
RosettaDesign C terminus	-10.198	259.915	-6.641	0.032
RosettaDesign C terminus	-0.034	-112.712	46.649	0.196
RosettaDesign C terminus	-6.165	381.996	6.398	1.314
RosettaDesign C terminus	-2.105	282.789	14.941	0.107
RosettaDesign C terminus	-7.257	291.929	1.515	-0.195
RosettaDesign C terminus	0.328	379.559	43.932	0.769
RosettaDesign C terminus	-10.984	481.291	-0.985	1.272
RosettaDesign C terminus	1.132	356.017	13.193	1.123
RosettaDesign C terminus	-5.555	333.678	13.318	-0.195
RosettaDesign C terminus	7.333	24.309	23.997	1.887
RosettaDesign C terminus	-5.621	36.25	21.435	0.012
RosettaDesign C terminus	-0.184	287.312	7.921	-0.111
RosettaDesign C terminus	1.323	26.413	1.327	0.908
RosettaDesign C terminus	-10.562	417.915	14.48	0.217
RosettaDesign C terminus	-6.658	296.466	6.409	1.227
RosettaDesign C terminus	-5.97	192.979	28.297	-0.928
RosettaDesign C terminus	-6.008	83.133	16.083	0.676
RosettaDesign C terminus	-4.142	311.719	4.478	0.014
RosettaDesign C terminus	5.583	61.095	31.973	0.327
RosettaDesign C terminus	-5.003	270.324	-5.68	-1.078
RosettaDesign C terminus	-1.016	145.185	3.368	-0.84
RosettaDesign C terminus	-1.483	64.42	-4.701	0.02
RosettaDesign C terminus	-0.849	33.769	21.699	-0.125
RosettaDesign C terminus	1.335	115.091	4.761	0.971
RosettaDesign C terminus	-5.124	222.251	9.359	-0.229
RosettaDesign C terminus	5.462	108.66	39.989	0.245
RosettaDesign C terminus	-9.818	278.261	-7.347	0.254
RosettaDesign C terminus	-10.522	430.4	6.896	1.2
RosettaDesign C terminus	1.296	225.609	9.752	0.496
RosettaDesign C terminus	-4.393	213.786	41.844	-0.119
RosettaDesign C terminus	1.858	78.131	9.702	0.419
RosettaDesign C terminus	-0.828	277.641	32.118	1.205
RosettaDesign C terminus	-4.516	533.824	21.728	1.406
RosettaDesign C terminus	5.322	30.697	8.76	-0.792
RosettaDesign C terminus	5.322	-126.991	20.093	0.768
RosettaDesign C terminus	-9.767	355.634	-12.389	0.081
RosettaDesign C terminus	-3.414	184.924	18.761	-0.103
RosettaDesign C terminus	-8.356	397.498	-9.758	0.129
RosettaDesign C terminus	-2.813	250.755	74.298	1.178
RosettaDesign C terminus	-5.82	317.946	21.712	-0.297
RosettaDesign C terminus	-0.946	91.44	-2.227	0.669
RosettaDesign C terminus	-7.845	149.077	30.264	1.107
RosettaDesign C terminus	-9.266	189.226	31.451	-0.948
RosettaDesign C terminus	-7.688	250.731	10.508	-0.03
RosettaDesign C terminus	-5.427	363.997	47.527	-0.07
RosettaDesign C terminus	-8.479	226.902	8.876	-0.219
RosettaDesign C terminus	-6.467	235.27	20.802	-0.224
RosettaDesign C terminus	-2.636	149.454	47.962	-0.364
RosettaDesign C terminus	-0.723	28.389	21.353	0.278
RosettaDesign C terminus	-4.997	182.963	9.198	-0.323
RosettaDesign C terminus	-10.003	450.613	0.084	-0.45
RosettaDesign C terminus	-4.643	215.38	-4.474	-0.633
RosettaDesign C terminus	5.23	-16.237	30.761	0.343
RosettaDesign C terminus	-9.086	200.035	13.394	-0.308
RosettaDesign C terminus	-9.182	118.762	32.849	-0.601
RosettaDesign C terminus	-0.764	178.373	5.481	0.201
RosettaDesign C terminus	8.192	-56.133	1.855	1.781
RosettaDesign C terminus	-3.548	243.104	50.424	-0.022
RosettaDesign C terminus	2.436	434.681	23.104	0.943
RosettaDesign C terminus	11.612	328.823	23.198	1.314
RosettaDesign C terminus	-7.146	140.929	1.056	-0.447
RosettaDesign C terminus	-7.183	405.997	0.367	-0.272
RosettaDesign C terminus	-7.941	122.013	59.463	-0.198
RosettaDesign C terminus	-3.941	160.394	37.696	0.543
RosettaDesign C terminus	-6.846	303.974	13.773	-0.867
RosettaDesign C terminus	2.759	-12.971	20.427	1.662
RosettaDesign C terminus	3.716	415.304	31.712	-0.045
RosettaDesign C terminus	-6.488	406.097	13.169	-0.022
RosettaDesign C terminus	-6.615	356.237	9.202	0.425
RosettaDesign C terminus	-9.819	230.41	-3.814	-0.14
RosettaDesign C terminus	-5.898	154.272	-1.97	-0.339
RosettaDesign C terminus	-0.841	102.062	24.246	0.035
RosettaDesign C terminus	2.373	425.651	9.202	0.83
RosettaDesign C terminus	-9.542	265.105	-4.235	0.066
RosettaDesign C terminus	-6.358	274.624	40.713	1.058
RosettaDesign C terminus	-10.214	157.764	35.491	-0.053
RosettaDesign C terminus	-6.272	311.273	4.901	0.563
RosettaDesign C terminus	-8.554	300.083	26.643	-0.041
RosettaDesign C terminus	-2.236	111.026	-8.494	0.134
RosettaDesign C terminus	-6.066	170.132	89.957	0.52
RosettaDesign C terminus	-5.295	122.733	-6.899	-0.106
RosettaDesign C terminus	-3.672	217.863	10.282	0.733
RosettaDesign C terminus	1.272	64.671	15.724	1.307
RosettaDesign C terminus	-6.827	236.489	-9.416	-0.459
RosettaDesign C terminus	-9.628	299.17	10.519	-0.262
RosettaDesign C terminus	-7.311	294.021	11.988	-0.513
RosettaDesign C terminus	-11.022	394.496	-5.936	-0.2
RosettaDesign C terminus	2.389	311.838	32.5	-0.205
RosettaDesign C terminus	-9.948	265.39	6.069	-0.025
RosettaDesign C terminus	7.035	45.914	73.983	0.963
RosettaDesign C terminus	-4.777	208.22	-5.831	-0.238
RosettaDesign C terminus	-11.086	387.987	-3.535	-0.163
RosettaDesign C terminus	-9.888	286.876	-5.865	0.496
RosettaDesign C terminus	-9.335	411.257	59.453	-0.273
RosettaDesign C terminus	-3.677	220.607	28.843	0.266
RosettaDesign C terminus	-2.088	241.855	30.44	0.897
RosettaDesign C terminus	-1.398	311.243	15.088	-0.555
RosettaDesign C terminus	-9.382	454.564	0.916	-0.16
RosettaDesign C terminus	-4.067	306.988	47.572	-0.081
RosettaDesign C terminus	-2.611	143.244	4.063	0.706
RosettaDesign C terminus	-5.745	143.41	-3.861	0.646
RosettaDesign C terminus	-14.762	358.846	-0.393	-0.586
RosettaDesign C terminus	-11.317	345.297	-10.256	-0.537
RosettaDesign C terminus	-0.616	127.198	22.997	-0.246
RosettaDesign C terminus	-2.519	111.88	38.408	0.782
RosettaDesign C terminus	-12.312	372.828	0.263	-0.404
RosettaDesign C terminus	5.299	225.444	44.891	1.825
RosettaDesign C terminus	1.561	25.285	25.214	0.419
RosettaDesign C terminus	-5.403	206.982	1.179	-0.248
RosettaDesign C terminus	-4.406	234.632	-14.442	-0.416
RosettaDesign C terminus	-1.061	195.133	-6.849	1.091
RosettaDesign C terminus	4.075	277.317	11.327	1.717
RosettaDesign C terminus	-5.274	116.814	5.24	0.751
RosettaDesign C terminus	9.795	7.484	16.23	0.15
RosettaDesign C terminus	-5.704	132.758	40.756	0.832
RosettaDesign C terminus	-8.365	203.4	-0.641	-0.087
RosettaDesign C terminus	-1.061	305.771	14.159	0.041
RosettaDesign C terminus	-4.55	256.922	10.884	0.115
RosettaDesign C terminus	-6.934	415.975	8.051	0.18
RosettaDesign C terminus	-0.271	235.604	60.102	-0.055
RosettaDesign C terminus	6.147	65.614	40.641	0.86
RosettaDesign C terminus	-5.017	62.143	56.864	0.823
RosettaDesign C terminus	3.115	-80.975	18.324	1.174
RosettaDesign C terminus	-9.106	389.861	-5.76	-0.633
RosettaDesign C terminus	-9.887	347.569	-0.103	0.25
RosettaDesign C terminus	-9.114	105.081	44.006	1.06
RosettaDesign C terminus	-5.536	190.153	23.072	1.158
RosettaDesign C terminus	-7.802	164.264	25.96	-0.218
RosettaDesign C terminus	-6.22	307.04	16.648	0.229
RosettaDesign C terminus	-1.353	206.998	47.447	1.062
RosettaDesign C terminus	-8.831	311.672	11.987	-0.326
RosettaDesign C terminus	-2.044	257.429	7.829	-0.352
RosettaDesign C terminus	-3.746	270.343	-0.375	-0.805
RosettaDesign C terminus	-9.223	307.079	29.929	-0.201
RosettaDesign C terminus	-4.317	163.88	-2.935	0.721
RosettaDesign C terminus	-3.733	211.213	89.801	0.317
RosettaDesign C terminus	3.396	236.27	16.407	0.499
RosettaDesign C terminus	1.299	84.726	-11.184	2.778
RosettaDesign C terminus	-1.32	225.793	7.49	-0.7
RosettaDesign C terminus	2.302	192.91	19.336	0.937
RosettaDesign C terminus	-6.586	217.109	3.87	-0.58
RosettaDesign C terminus	-1.407	296.193	13.243	0.601
RosettaDesign C terminus	-12.958	293.686	30.287	-0.752
RosettaDesign C terminus	-6.702	121.096	2.506	0.101
RosettaDesign C terminus	3.341	68.096	-5.195	0.364
RosettaDesign C terminus	-8.512	511.457	6.504	0.041
RosettaDesign C terminus	-8.223	448.989	46.253	-0.249
RosettaDesign C terminus	-6.504	348.599	1.063	0.078
RosettaDesign C terminus	-15.264	361.351	2.461	0.822
RosettaDesign C terminus	-5.435	254.473	7.585	-0.675
RosettaDesign C terminus	-11.046	444.098	11.363	0.758
RosettaDesign C terminus	4.528	75.826	19.842	1.311
RosettaDesign C terminus	-7.072	299.317	4.508	-0.259
RosettaDesign C terminus	-7.056	373.07	10.198	0.094
RosettaDesign C terminus	-10.377	291.377	-9.893	-0.203
RosettaDesign C terminus	-10.81	382.146	46.914	0.608
RosettaDesign C terminus	1.985	181.772	14.502	0.409
RosettaDesign C terminus	-12.017	164.547	18.036	0.956
RosettaDesign C terminus	-9.618	293.619	-11.441	-0.609
RosettaDesign C terminus	-6.597	240.799	44.276	-0.139
RosettaDesign C terminus	-0.806	113.417	14.437	1.165
RosettaDesign C terminus	-3.407	121.496	1.546	-0.519
RosettaDesign C terminus	-6.575	208.75	26.166	0.35
RosettaDesign C terminus	-1.398	353.13	18.673	-0.145
RosettaDesign C terminus	-2.654	-39.727	29.31	-0.192
RosettaDesign C terminus	-5.08	192.119	8.652	0.557
RosettaDesign C terminus	-4.64	259.954	41.237	0.819
RosettaDesign C terminus	-9.874	377.085	34.995	-0.435
RosettaDesign C terminus	-3.163	92.561	35.443	-0.139
RosettaDesign C terminus	-7.826	686.998	21.825	1.252
RosettaDesign C terminus	-0.316	10.222	5.342	-0.239
RosettaDesign C terminus	-9.349	346.958	16.312	0.249
RosettaDesign C terminus	-2.592	96.387	36.129	-0.335
RosettaDesign C terminus	-12.727	371.458	23.9	0.054
RosettaDesign C terminus	2.977	-95.218	52.688	0.774
RosettaDesign C terminus	-1.348	140.109	78.934	0.652
RosettaDesign C terminus	-0.34	184.067	37.78	1.843
RosettaDesign C terminus	-0.037	106.902	18.394	0.669
RosettaDesign C terminus	-9.159	258.93	12.817	0.159
RosettaDesign C terminus	1.796	140.788	10.2	-0.171
RosettaDesign C terminus	-4.795	99.267	66.676	0.062
RosettaDesign C terminus	-6.82	185.699	14.643	-0.567
RosettaDesign C terminus	-8.489	215.554	-2.845	1.077
RosettaDesign C terminus	-7.886	216.706	3.927	-0.242
RosettaDesign C terminus	-14.532	438.169	51.239	0.018
RosettaDesign C terminus	-0.504	117.296	37.748	0.683
RosettaDesign C terminus	-7.691	294.907	-1.95	-0.867
RosettaDesign C terminus	-4.005	263.272	24.706	-0.24
RosettaDesign C terminus	-6.943	332.141	16.111	0.511
RosettaDesign C terminus	-2.608	54.461	26.237	-0.462
RosettaDesign C terminus	-7.655	120.677	1.969	0.059
RosettaDesign C terminus	0.187	269.334	48.779	-0.326
RosettaDesign C terminus	-2.512	256.63	6.924	-0.187
RosettaDesign C terminus	-4.089	190.705	-4.59	0.383
RosettaDesign C terminus	5.766	-118.061	65.889	0.692
RosettaDesign C terminus	-0.074	154.082	9.496	-0.033
RosettaDesign C terminus	-5.867	96.982	0.699	-0.493
RosettaDesign C terminus	0.709	270.48	11.34	-0.305
RosettaDesign C terminus	4.481	12.447	58.875	0.932
RosettaDesign C terminus	1.299	163.165	14.666	-0.576
RosettaDesign C terminus	-7.852	259.679	-11.135	-0.64
RosettaDesign C terminus	-2.149	311.145	17.244	-0.057
RosettaDesign C terminus	15.636	-224.034	34.875	2.253
RosettaDesign C terminus	0.976	-25.977	41.705	1.233
RosettaDesign C terminus	-3.056	-90.566	2.076	0.415
RosettaDesign C terminus	-5.936	34.75	2.39	0.002
RosettaDesign C terminus	-9.34	190.494	15.592	0.149
RosettaDesign C terminus	-7.769	103.397	-12.797	-0.695
RosettaDesign C terminus	2.384	128.589	15.817	0.635
RosettaDesign C terminus	-6.468	162.725	22.052	0.443
RosettaDesign C terminus	-0.027	52.333	3.445	0.652
RosettaDesign C terminus	-2.601	39.202	2.193	0.589
RosettaDesign C terminus	-4.553	283.425	15.188	0.353
RosettaDesign C terminus	-11.54	276.347	18.22	-0.358
RosettaDesign C terminus	-2.408	159.055	42.379	0.801
RosettaDesign C terminus	-4.069	202.635	40.476	-0.456
RosettaDesign C terminus	-8.889	216.419	-9.138	-0.45
RosettaDesign C terminus	-3.567	170.883	-6.537	0.794
RosettaDesign C terminus	-5.179	134.748	4.185	-0.011
RosettaDesign C terminus	1.208	445.152	-16.679	0.778
RosettaDesign C terminus	6.528	-10.702	7.681	0.314
RosettaDesign C terminus	-1.41	211.363	13.513	0.316
RosettaDesign C terminus	-6.525	274.463	40.296	-0.452
RosettaDesign C terminus	-3.355	230.438	18.908	0.528
RosettaDesign C terminus	-4.819	80.831	6.727	0.988
RosettaDesign C terminus	-2.796	160.908	13.595	0.825
RosettaDesign C terminus	-6.215	141.149	18.887	0.544
RosettaDesign C terminus	-9.101	313.682	3.317	0.684
RosettaDesign C terminus	0.557	143.26	32.651	-0.01
RosettaDesign C terminus	0.388	250.178	9.085	0.616
RosettaDesign C terminus	-2.523	230.601	22.671	0.071
RosettaDesign C terminus	-5.37	86.606	6.562	-0.618
RosettaDesign C terminus	-9.554	269.073	34.447	-0.489
RosettaDesign C terminus	-5.646	212.343	10.361	-0.284
RosettaDesign C terminus	3.162	170.097	73.027	1.874
RosettaDesign C terminus	-11.543	262.376	13.513	-0.503
RosettaDesign C terminus	1.05	146.109	3.29	-0.324
RosettaDesign C terminus	-2.45	128.708	-0.017	-0.822
RosettaDesign C terminus	-1.012	-14.211	71.517	0.948
RosettaDesign C terminus	0.098	58.854	-3.802	0.787
RosettaDesign C terminus	-4.534	240.99	0.107	-0.026
RosettaDesign C terminus	-8.754	305.588	34.684	-0.59
RosettaDesign C terminus	-4.913	98.742	-0.416	-0.346
RosettaDesign C terminus	-6.783	159.994	23.362	-0.509
RosettaDesign C terminus	-5.057	233.931	55.522	0.283
RosettaDesign C terminus	-0.598	267.818	51.39	0.074
RosettaDesign C terminus	-2.44	159.086	32.998	-0.26
RosettaDesign C terminus	-1.711	182.592	10.068	0.248
RosettaDesign C terminus	-7.902	225.903	13.187	-0.429
RosettaDesign C terminus	-8.401	214.641	31.494	-0.946
RosettaDesign C terminus	-4.388	380.836	-0.657	0.679
RosettaDesign C terminus	-0.888	213.324	56.305	0.423
RosettaDesign C terminus	-4.258	143.356	28.639	0.37
RosettaDesign C terminus	-2.479	23.899	10.972	-0.111
RosettaDesign C terminus	-4.823	169.836	15.262	0.072
RosettaDesign C terminus	-10.984	305.661	21.047	0.026
RosettaDesign C terminus	-1.54	119.324	19.77	0.662
RosettaDesign C terminus	-3.69	45.649	48.846	0.981
RosettaDesign C terminus	-1.995	78.155	-9.066	-0.468
RosettaDesign C terminus	-8.433	349.403	5.044	-0.022
RosettaDesign C terminus	-5.475	276.833	13.899	-0.783
RosettaDesign C terminus	-8.627	334.412	2.775	-1.027
RosettaDesign C terminus	-0.823	146.694	55.957	-0.576
RosettaDesign C terminus	-2.932	142.198	-0.819	-0.385
RosettaDesign C terminus	4.039	281.573	13.951	1.52
RosettaDesign C terminus	-1.515	43.659	1.236	0.872
RosettaDesign C terminus	-3.524	235.469	64.661	-0.496
RosettaDesign C terminus	-6.141	153.225	14.103	0.818
RosettaDesign C terminus	-9.495	291.478	-1.937	-1.042
RosettaDesign C terminus	-7.56	168.861	-3.896	-0.663
RosettaDesign C terminus	1.179	0.48	5.545	0.925
RosettaDesign C terminus	0.786	82.646	8.174	-0.11
RosettaDesign C terminus	-4.15	348.082	15.811	-0.209
RosettaDesign C terminus	-7.091	426.393	51.83	0.094
RosettaDesign C terminus	-5.573	283.26	-11.663	-0.137
RosettaDesign C terminus	-0.78	29.694	15.451	0.377
RosettaDesign C terminus	-6.49	244.646	10.969	-0.58
RosettaDesign C terminus	-13.101	404.025	-19.368	-0.625
RosettaDesign C terminus	-2.965	154.776	18.228	-0.054
RosettaDesign C terminus	-5.019	130.824	43.653	0.026
RosettaDesign C terminus	-13.326	321.218	-4.976	0.363
RosettaDesign C terminus	-1.378	107.352	6.093	0.687
RosettaDesign C terminus	-8.876	330.542	39.061	-0.175
RosettaDesign C terminus	-4.241	430.116	39.892	-0.374
RosettaDesign C terminus	-8.42	292.823	42.167	-0.712
RosettaDesign C terminus	-4.053	125.982	5.185	0.708
RosettaDesign C terminus	1.064	-25.515	16.736	0.543
RosettaDesign C terminus	-4.316	211.151	-1.158	-0.509
RosettaDesign C terminus	-4.28	138.372	71.362	0.804
RosettaDesign C terminus	-0.175	228.532	7.811	-0.417
RosettaDesign C terminus	-7.799	372.201	-8.595	-0.57
RosettaDesign C terminus	-3.142	181.122	35.301	0.648
RosettaDesign C terminus	-3.699	248.242	6.844	-0.284
RosettaDesign C terminus	-5.193	166.57	4.853	-0.405
RosettaDesign C terminus	-1.787	133.167	-5.255	1.121
RosettaDesign C terminus	-0.573	49.82	13.14	-0.461
RosettaDesign C terminus	-4.883	96.798	8.888	0.188
RosettaDesign C terminus	-1.861	44.515	-5.584	-0.317
RosettaDesign C terminus	-8.163	128.657	8.461	-0.366
RosettaDesign C terminus	-4.34	403.405	28.386	-0.156
RosettaDesign C terminus	-3.485	162.017	18.468	0.288
RosettaDesign C terminus	14.074	-42.286	10.34	2.008
RosettaDesign C terminus	-4.692	189.455	21.063	-0.946
RosettaDesign C terminus	-3.71	128.596	-2.313	0.184
RosettaDesign C terminus	-7.586	311.477	7.226	0.596
RosettaDesign C terminus	-10.181	400.976	9.89	0.585
RosettaDesign C terminus	-6.553	425.505	11.058	-0.288
RosettaDesign C terminus	-2.822	217.631	4.819	0.161
RosettaDesign C terminus	-8.318	299.462	7.288	0.766
RosettaDesign C terminus	-8.186	279.569	-8.246	-0.592
RosettaDesign C terminus	-4.09	196.719	5.033	0.493
RosettaDesign C terminus	2.442	9.7	59.504	-0.176
RosettaDesign C terminus	-5.349	324.692	10.277	-0.355
RosettaDesign C terminus	-6.155	257.679	-9.164	0.713
RosettaDesign C terminus	-12.371	371.172	3.907	-0.259
RosettaDesign C terminus	-8.724	362.591	46.424	0.161
RosettaDesign C terminus	-0.893	149.803	9.387	0.727
RosettaDesign C terminus	-5.127	247.437	49.077	-0.121
RosettaDesign C terminus	-6.714	174.077	42.933	0.482
RosettaDesign C terminus	-6.909	267.244	37.402	0.069
RosettaDesign C terminus	-2.675	138.611	2.102	0.091
RosettaDesign C terminus	3.233	232.464	26.08	0.263
RosettaDesign C terminus	-13.413	573.151	1.862	0.337
RosettaDesign C terminus	-6.571	357.671	0.443	1.033
RosettaDesign C terminus	-0.418	225.929	33.522	0.184
RosettaDesign C terminus	-6.863	268.275	-5.216	-0.523
RosettaDesign C terminus	-7.453	375.614	26.312	-0.15
RosettaDesign C terminus	-0.562	158.762	51.866	0.417
RosettaDesign C terminus	-2.249	296.226	-6.795	-0.515
RosettaDesign C terminus	-3.643	177.251	12.471	-0.687
RosettaDesign C terminus	-7.364	145.322	-0.613	-0.015
RosettaDesign C terminus	-8.038	202.799	-1.397	-0.427
RosettaDesign C terminus	-9.322	441.396	8.623	-0.244
RosettaDesign C terminus	-8.727	370.044	54.674	-0.166
RosettaDesign C terminus	-0.294	224.9	28.007	0.427
RosettaDesign C terminus	-6.464	271.986	16.783	-0.852
RosettaDesign C terminus	-0.315	370.344	54.669	0.304
RosettaDesign C terminus	-7.299	319.857	-1.135	-0.195
RosettaDesign C terminus	-1.036	151.99	53.564	0.214
RosettaDesign C terminus	-8.414	227.676	4.181	0.007
RosettaDesign C terminus	-1.878	229.174	52.066	-0.38
RosettaDesign C terminus	-3.689	196.087	-8.659	0.382
RosettaDesign C terminus	-8.404	160.201	23.389	-0.323
RosettaDesign C terminus	-3.874	239.168	22.563	-0.369
RosettaDesign C terminus	-7.074	297.349	31.226	-0.099
RosettaDesign C terminus	0.35	317.489	30.607	0.146
RosettaDesign C terminus	-1.855	96.447	15.764	2.683
RosettaDesign C terminus	-8.559	284.886	30.527	-0.068
RosettaDesign C terminus	1.553	35.725	23.837	1.577
RosettaDesign C terminus	-6.718	159.965	50.752	-0.374
RosettaDesign C terminus	11.05	107.72	57.167	0.848
RosettaDesign C terminus	-6.294	161.01	7.182	1.13
RosettaDesign C terminus	-5.575	253.811	58.086	-0.185
RosettaDesign C terminus	-5.212	145.954	46.09	-0.835
RosettaDesign C terminus	-1.993	102.824	30.65	0.439
RosettaDesign C terminus	-2.367	-36.484	25.617	1.056
RosettaDesign C terminus	-12.644	492.474	0.794	0.562
RosettaDesign C terminus	-6.802	139.476	13.66	-0.056
RosettaDesign C terminus	-8.347	292.809	4.31	0.033
RosettaDesign C terminus	7.512	127.64	48.584	1.198
RosettaDesign C terminus	-2.822	108.64	53.202	0.419
RosettaDesign C terminus	-1.269	116.559	29.069	0.3
RosettaDesign C terminus	6.09	96.138	14.797	0.025
RosettaDesign C terminus	-7.787	321.579	57.388	0.028
RosettaDesign C terminus	4.335	106.957	14.434	1.052
RosettaDesign C terminus	-1.713	234.754	-4.668	0.053
RosettaDesign C terminus	4.312	66.747	47.347	1.764
RosettaDesign C terminus	-3.721	250.35	41.011	0.708
RosettaDesign C terminus	3.373	124.016	4.583	1.034
RosettaDesign C terminus	-7.523	213.779	20.242	-0.268
RosettaDesign C terminus	-7.347	286.297	38.316	0.339
RosettaDesign C terminus	-1.85	172.179	10.681	-0.486
RosettaDesign C terminus	-3.678	240.735	-12.094	-0.885
RosettaDesign C terminus	-3.153	161.791	19.437	-0.165
RosettaDesign C terminus	-6.647	-0.471	23.173	0.144
RosettaDesign C terminus	-1.729	72.673	3.067	0.559
RosettaDesign C terminus	-1.744	222.131	-0.487	0.306
RosettaDesign C terminus	-3.196	176.922	1.711	1.44
RosettaDesign C terminus	0.484	191.458	15.495	0.511
RosettaDesign C terminus	4.164	99.421	19.01	1.516
RosettaDesign C terminus	0.42	298.212	32.188	-0.718
RosettaDesign C terminus	-9.339	450.398	10.238	0.669
RosettaDesign C terminus	-8.614	259.555	8.41	1.058
RosettaDesign C terminus	-1.697	606.015	17.835	2.151
RosettaDesign C terminus	2.882	350.264	17.903	1.907
RosettaDesign C terminus	-1.687	33.202	17.806	0.527
RosettaDesign C terminus	9.131	-21.174	16.593	1.597
RosettaDesign C terminus	-7.178	397.143	36.245	0.538
RosettaDesign C terminus	6.614	248.355	25.086	1.741
RosettaDesign C terminus	-4.481	179.375	-1.552	0.918
RosettaDesign C terminus	-3.285	261.322	22.904	1.845
RosettaDesign C terminus	8.303	111.384	29.895	2.644
RosettaDesign C terminus	-8.938	210.281	6.76	0.007
RosettaDesign C terminus	-5.953	270.704	-9.84	0.226
RosettaDesign C terminus	-6.923	224.326	-7.359	0.024
RosettaDesign C terminus	-7.114	285.564	-1.686	-0.662
RosettaDesign C terminus	-5.225	254.522	3.941	0.303
RosettaDesign C terminus	-3.41	29.626	-2.605	1.131
RosettaDesign C terminus	-2.449	240.838	16.503	0.06
RosettaDesign C terminus	7.544	-83.706	6.465	0.862
RosettaDesign C terminus	2.513	216.402	21.009	-0.815
RosettaDesign C terminus	0.016	152.94	13.303	0.856
RosettaDesign C terminus	2.315	126.252	49.121	1.24
RosettaDesign C terminus	-7.231	164.075	-13.576	-0.352
RosettaDesign C terminus	-10.9	366.666	-5.718	-0.336
RosettaDesign C terminus	-8.284	118.735	-4.119	0.098
RosettaDesign C terminus	-2.472	24.415	1.876	0.947
RosettaDesign C terminus	-6.166	344.825	52.288	-0.207
RosettaDesign C terminus	-0.369	209.883	60.683	0.406
RosettaDesign C terminus	-0.368	168.158	23.358	0.31
RosettaDesign C terminus	-9.102	272.387	5.046	-0.457
RosettaDesign C terminus	5.566	23.185	-6.202	2.282
RosettaDesign C terminus	-2.493	168.609	13.609	0.341
RosettaDesign C terminus	-6.246	201.986	-8.792	-0.044
RosettaDesign C terminus	-4.047	72.902	23.034	1.394
RosettaDesign C terminus	-1.981	141.249	35.784	-0.46
RosettaDesign C terminus	-8.238	300.256	30.256	0.675
RosettaDesign C terminus	-8.751	181.153	29.665	-0.264
RosettaDesign C terminus	3.658	146.271	4.498	0.574
RosettaDesign C terminus	-4.442	141.099	2.314	0.168
RosettaDesign C terminus	-0.485	156.944	-7.243	2.04
RosettaDesign C terminus	-7.797	66.561	15.092	0.485
RosettaDesign C terminus	-4.69	358.447	21.179	0.234
RosettaDesign C terminus	-3.471	117.66	6.265	0.555
RosettaDesign N terminus	-3.563	26.32	53.998	0.217
RosettaDesign N terminus	0.676	247.077	71.083	0.96
RosettaDesign N terminus	-7.596	131.904	106.808	-0.393
RosettaDesign N terminus	-1.907	86.747	62.222	0.068
RosettaDesign N terminus	7.636	29.64	89.682	-0.135
RosettaDesign N terminus	3.209	72.575	56.956	1.148
RosettaDesign N terminus	-2.782	49.567	81.431	2.012
RosettaDesign N terminus	2.593	-89.104	48.884	0.701
RosettaDesign N terminus	-4.497	143.257	55.96	0.135
RosettaDesign N terminus	7.069	9.17	47.177	1.062
RosettaDesign N terminus	1.37	63.531	55.503	0.473
RosettaDesign N terminus	-3.47	207.67	47.352	-0.573
RosettaDesign N terminus	-0.524	149.559	53.813	0.949
RosettaDesign N terminus	4.477	-68.545	72.686	-0.482
RosettaDesign N terminus	-4.744	297.25	45.19	-0.019
RosettaDesign N terminus	1.089	167.126	86.604	-0.353
RosettaDesign N terminus	-0.423	192.494	60.604	-0.405
RosettaDesign N terminus	-1.479	95.238	64.808	-0.309
RosettaDesign N terminus	-2.498	261.222	46.656	0.839
RosettaDesign N terminus	6.224	23.261	68.796	1.981
RosettaDesign N terminus	-5.517	375.153	77.69	1.377
RosettaDesign N terminus	3.705	141.322	46.23	0.382
RosettaDesign N terminus	8.618	-25.44	80.427	0.887
RosettaDesign N terminus	-1.174	145.564	49.967	0.532
RosettaDesign N terminus	4.781	123.755	99.405	0.47
RosettaDesign N terminus	-0.282	130.537	57.167	-0.396
RosettaDesign N terminus	-3.322	222.328	80.12	-0.049
RosettaDesign N terminus	-3.816	276.286	57.383	0.032
RosettaDesign N terminus	1.578	73.13	47.153	0.073
RosettaDesign N terminus	2.272	-14.374	63.536	-0.396
RosettaDesign N terminus	13.312	26.323	75.565	2.442
RosettaDesign N terminus	1.678	4.391	62.194	0.294
RosettaDesign N terminus	0.325	147.086	53.471	-0.61
RosettaDesign N terminus	-3.335	189.322	56.588	-0.312
RosettaDesign N terminus	0.402	119.523	37.601	-0.847
RosettaDesign N terminus	8.833	202.029	68.839	1.548
RosettaDesign N terminus	0.507	64.891	60.476	0.699
RosettaDesign N terminus	-5.385	299.667	62.929	0.022
RosettaDesign N terminus	-5.849	466.089	48.366	1.148
RosettaDesign N terminus	-4.585	251.78	56.61	0.322
RosettaDesign N terminus	1.801	202.785	45.864	-0.319
RosettaDesign N terminus	2.004	313.988	81.041	0.664
RosettaDesign N terminus	3.646	219.975	65.117	-0.744
RosettaDesign N terminus	1.675	145.179	41.227	-0.383
RosettaDesign N terminus	0.584	160.693	58.332	1.829
RosettaDesign N terminus	0.231	116.519	55.623	0.1
RosettaDesign N terminus	-2.188	291.198	56.272	0.78
RosettaDesign N terminus	-13.101	412.89	57.795	-0.057
RosettaDesign N terminus	4.654	44.942	65.43	0.293
RosettaDesign N terminus	3.641	190.771	56.23	0.176
RosettaDesign N terminus	2.911	218.505	100.143	-0.628
RosettaDesign N terminus	-8.386	233.282	54.481	0.063
RosettaDesign N terminus	-3.661	200.269	55.557	-0.447
RosettaDesign N terminus	-0.977	-3.706	44.871	0.046
RosettaDesign N terminus	8.972	-18.633	69.256	1.31
RosettaDesign N terminus	-5.763	374.34	62.795	0.08
RosettaDesign N terminus	-9.554	206.19	52.561	0.464
RosettaDesign N terminus	0.701	161.084	65.694	-0.453
RosettaDesign N terminus	-3.591	168.977	52.938	1.01
RosettaDesign N terminus	5.962	92.901	69.313	-0.376
RosettaDesign N terminus	3.794	27.577	57.411	-0.494
RosettaDesign N terminus	-0.604	236.88	61.392	0.617
RosettaDesign N terminus	0.728	92.735	55.28	-0.936
RosettaDesign N terminus	-2.015	160.272	80.767	0.654
RosettaDesign N terminus	0.894	173.571	86.007	0.508
RosettaDesign N terminus	-6.248	189.18	53.633	0.659
RosettaDesign N terminus	-0.265	430.314	68.389	0.536
RosettaDesign N terminus	0.278	125.808	73.37	-0.362
RosettaDesign N terminus	2.691	155.666	67.471	1.545
RosettaDesign N terminus	3.022	85.69	52.09	-0.893
RosettaDesign N terminus	-1.134	204.844	44.388	-0.422
RosettaDesign N terminus	-0.395	85.788	66.172	0.319
RosettaDesign N terminus	-7.204	480.543	52.138	0.891
RosettaDesign N terminus	-6.526	346.431	65.271	-0.047
RosettaDesign N terminus	-2.668	212.795	56.066	-0.006
RosettaDesign N terminus	-8.14	309.68	52.878	-0.556
RosettaDesign N terminus	0.157	162.284	60.027	-0.056
RosettaDesign N terminus	-0.531	119.045	68.179	0.338
RosettaDesign N terminus	6.167	-14.888	59.931	0.89
RosettaDesign N terminus	2.509	-34.215	50.534	0.213
RosettaDesign N terminus	-4.492	222.162	55.872	-0.189
RosettaDesign N terminus	2.087	244.951	44.444	-0.465
RosettaDesign N terminus	3.2	243.017	64.182	0.399
RosettaDesign N terminus	-6.01	262.716	60.195	-0.266
RosettaDesign N terminus	-3.702	249.262	56.813	0.456
RosettaDesign N terminus	-2.747	172.398	51.696	0.807
RosettaDesign N terminus	0.937	96.039	53.801	0.313
RosettaDesign N terminus	-4.066	149.563	54.07	0.324
RosettaDesign N terminus	-3.144	231.617	56.5	-0.622
RosettaDesign N terminus	3.653	21.047	93.778	-0.202
RosettaDesign N terminus	-8.603	340.804	55.267	0.773
RosettaDesign N terminus	1.956	127.844	59.533	0.989
RosettaDesign N terminus	2.097	70.628	63.268	0.456
RosettaDesign N terminus	-13.529	379.945	47.314	0.521
RosettaDesign N terminus	-5.752	105.096	61.428	0.64
RosettaDesign N terminus	2.958	173.764	59.048	-0.131
RosettaDesign N terminus	-3.043	165.497	81.766	0.723
RosettaDesign N terminus	-3.191	183.247	45.887	-0.304
RosettaDesign N terminus	-2.231	177.325	60.59	-0.758
RosettaDesign N terminus	-9.773	326.833	69.397	0.739
RosettaDesign N terminus	-2.541	354.15	67.7	0.122
RosettaDesign N terminus	0.243	-26.02	61.853	2.453
RosettaDesign N terminus	-7.669	165.843	61.59	0.202
RosettaDesign N terminus	-6.408	280.393	62.43	0.021
RosettaDesign N terminus	-2.424	198.024	53.971	0.337
RosettaDesign N terminus	0.489	214.273	78.8	-0.11
RosettaDesign N terminus	-3.259	295.475	62.044	0.489
RosettaDesign N terminus	-8.235	30.686	72.646	0.916
RosettaDesign N terminus	-0.636	244.047	53.003	-0.102
RosettaDesign N terminus	11.07	170.239	59.586	1.018
RosettaDesign N terminus	-2.217	111.713	69.261	1.283
RosettaDesign N terminus	-0.489	162.01	84.372	0.757
RosettaDesign N terminus	-3.671	300.882	67.217	1.438
RosettaDesign N terminus	2.208	149.83	65.541	0.949
RosettaDesign N terminus	-2.442	149.662	62.286	-0.403
RosettaDesign N terminus	2.615	70.284	58.459	0.387
RosettaDesign N terminus	2.559	218.516	84.889	0.283
RosettaDesign N terminus	0.494	112.676	68.01	-0.319
RosettaDesign N terminus	1.091	176.557	64.385	-0.13
RosettaDesign N terminus	0.749	129.391	42.851	0.475
RosettaDesign N terminus	-14.886	506.096	39.85	0.29
RosettaDesign N terminus	-9.948	205.653	64.6	0.7
RosettaDesign N terminus	1.519	67.463	44.518	2.277
RosettaDesign N terminus	-3.322	210.167	103.646	0.058
RosettaDesign N terminus	-6.825	204.35	56.188	0.295
RosettaDesign N terminus	4.442	27.716	58.716	-0.315
RosettaDesign N terminus	2.507	135.569	126.061	-1.031
RosettaDesign N terminus	-8.809	450.596	72.71	1.05
RosettaDesign N terminus	0.734	66.522	77.994	0.57
RosettaDesign N terminus	-3.038	157.838	71.781	0.005
RosettaDesign N terminus	-2.823	403.915	58.036	1.621
RosettaDesign N terminus	-8.262	240.353	44.582	0.312
RosettaDesign N terminus	-9.299	302.037	50.862	0.579
RosettaDesign N terminus	3.536	-13.348	75.065	1.641
RosettaDesign N terminus	1.815	150.2	61.941	-0.521
RosettaDesign N terminus	1.529	105.231	55.939	-0.411
RosettaDesign N terminus	3.717	106.507	66.033	1.722
RosettaDesign N terminus	3.507	116.229	78.858	-0.644
RosettaDesign N terminus	-6.017	122.261	53.192	-0.23
RosettaDesign N terminus	-10.123	341.234	63.229	0.612
RosettaDesign N terminus	1.297	106.854	71.188	0.054
RosettaDesign N terminus	-2.14	166.044	48.258	-0.992
RosettaDesign N terminus	0.984	-4.834	54.943	-0.684
RosettaDesign N terminus	-6.291	238.662	57.499	-0.508
RosettaDesign N terminus	3.034	117.756	73.832	-0.573
RosettaDesign N terminus	-1.493	89.832	50.225	0.219
RosettaDesign N terminus	-8.746	85.102	46.894	0.778
RosettaDesign N terminus	-2.578	304.095	51.555	-0.478
RosettaDesign N terminus	0.458	162.515	51.463	-0.285
RosettaDesign N terminus	-8.703	395.693	96.022	-0.091
RosettaDesign N terminus	2.097	150.576	55.653	-0.358
RosettaDesign N terminus	8.258	7.582	57.723	0.623
RosettaDesign N terminus	-4.928	173.471	50.857	-0.235
RosettaDesign N terminus	1.358	85.023	58.125	-0.835
RosettaDesign N terminus	-9.258	265.811	62.739	-0.16
RosettaDesign N terminus	-6.616	251.744	60.044	0.878
RosettaDesign N terminus	-7.066	370.976	64.192	0.732
RosettaDesign N terminus	-12.333	395.382	68.095	0.748
RosettaDesign N terminus	-10.485	199.434	57.116	0.441
RosettaDesign N terminus	8.971	-209.634	72.461	1.592
RosettaDesign N terminus	0.957	321.127	57.429	0.127
RosettaDesign N terminus	-4.583	269.553	62.302	-0.164
RosettaDesign N terminus	-8.097	217.079	70.619	0.519
RosettaDesign N terminus	-7.998	330.329	112.558	0.579
RosettaDesign N terminus	-3.587	223.21	68.244	0.128
RosettaDesign N terminus	-11.946	192.535	50.708	-0.393
RosettaDesign N terminus	-3.668	144.035	70.218	0.249
RosettaDesign N terminus	0.081	219.88	51.006	0.021
RosettaDesign N terminus	1.645	26.992	77.72	0.099
RosettaDesign N terminus	-5.484	272.657	92.279	-0.287
RosettaDesign N terminus	-6.883	112.758	48.215	0.602
RosettaDesign N terminus	-3.32	233.444	86.514	-0.426
RosettaDesign N terminus	1.365	69.914	56.106	-0.397
RosettaDesign N terminus	-4.796	284.208	84.764	0.527
RosettaDesign N terminus	-7.687	312.621	69.634	0.919
RosettaDesign N terminus	-3.492	302.58	60.671	-0.046
RosettaDesign N terminus	-4.908	178.047	41.139	-0.029
RosettaDesign N terminus	0.495	163.891	65.078	0.462
RosettaDesign N terminus	-3.573	161.373	47.948	1.004
RosettaDesign N terminus	-11.133	190.918	56.068	0.983
RosettaDesign N terminus	-1.218	135.298	66.578	-0.065
RosettaDesign N terminus	-8.258	205.833	47.691	0.694
RosettaDesign N terminus	-5.463	214.986	66.028	0.961
RosettaDesign N terminus	-0.563	219.351	45.046	0.652
RosettaDesign N terminus	-3.211	217.251	102.419	-0.271
RosettaDesign N terminus	10.018	241.581	46.132	2.6
RosettaDesign N terminus	1.236	-52.512	73.714	-0.856
RosettaDesign N terminus	0.991	-14.443	123.636	1.866
RosettaDesign N terminus	-4.697	268.325	47.367	-0.421
RosettaDesign N terminus	4.266	223.827	63.332	2.756
RosettaDesign N terminus	1.716	169.042	122.197	-0.353
RosettaDesign N terminus	0.204	148.877	50.272	0.269
RosettaDesign N terminus	-2.751	344.747	94.762	0.191
RosettaDesign N terminus	-1.247	126.17	75.605	0.743
RosettaDesign N terminus	6.241	82.339	55.92	-0.352
RosettaDesign N terminus	1.368	57.814	59.681	-0.276
RosettaDesign N terminus	-8.072	424.33	57.027	0.176
RosettaDesign N terminus	-9.002	292.862	59.954	0.006
RosettaDesign N terminus	-4.087	48.119	61.612	0.028
RosettaDesign N terminus	6.648	71.943	76.142	0.642
RosettaDesign N terminus	1.622	261.765	54.484	1.588
RosettaDesign N terminus	-4.383	392.558	59.494	1.225
RosettaDesign N terminus	5.71	96.714	67.091	1.386
RosettaDesign N terminus	1.146	180.038	68.738	-0.385
RosettaDesign N terminus	7.528	122.685	82.193	0.709
RosettaDesign N terminus	4.638	12.052	78.081	-0.284
RosettaDesign N terminus	0.529	164.984	39.705	1.253
RosettaDesign N terminus	1.87	104.404	59.908	-0.562
RosettaDesign N terminus	-5.829	107.976	72.972	0.762
RosettaDesign N terminus	-2.338	187.985	43.665	0.436
RosettaDesign N terminus	-1.153	159.133	56.518	0.6
RosettaDesign N terminus	1.676	-105.08	59.591	0.966
RosettaDesign N terminus	4.415	25.144	73.243	1.054
RosettaDesign N terminus	0.683	108.918	59.997	0.206
RosettaDesign N terminus	-11.277	359.537	92.385	0.096
RosettaDesign N terminus	-5.702	191.3	65.863	0.335
RosettaDesign N terminus	-3.597	224.13	63.146	1.66
RosettaDesign N terminus	-9.532	385.515	68.788	-0.101
RosettaDesign N terminus	-7.752	158.419	65.517	0.224
RosettaDesign N terminus	-12.546	318.831	79.132	0.454
RosettaDesign N terminus	-1.607	25.431	55.724	1.506
RosettaDesign N terminus	6.321	62.717	59.633	0.602
RosettaDesign N terminus	5.734	253.149	57.178	0.809
RosettaDesign N terminus	2.051	-123.329	59.827	-0.108
RosettaDesign N terminus	-7.36	324.138	64.084	0.719
RosettaDesign N terminus	-12.645	289.97	48.713	0.068
RosettaDesign N terminus	-1.928	331.771	61.613	0.82
RosettaDesign N terminus	-7.563	360.683	88.324	0.739
RosettaDesign N terminus	-3.458	327.181	62.049	0.938
RosettaDesign N terminus	-2.666	221.253	68.422	-0.475
RosettaDesign N terminus	-5.472	200.672	87.297	-0.098
RosettaDesign N terminus	-5.802	423.811	55.593	1.337
RosettaDesign N terminus	1.616	252.564	68.969	1.392
RosettaDesign N terminus	-3.523	365.99	87.357	0.726
RosettaDesign N terminus	-2.273	141.327	87.281	-0.221
RosettaDesign N terminus	-8.731	232.189	54.593	0.022
RosettaDesign N terminus	-3.237	459.154	57.425	0.777
RosettaDesign N terminus	-9.055	443.532	73.4	0.388
RosettaDesign N terminus	1.447	220.497	71.825	-0.528
RosettaDesign N terminus	-2.914	23.534	63.724	1.048
RosettaDesign N terminus	-7.346	320.799	52.429	-0.014
RosettaDesign N terminus	-7.034	341.839	41.331	-0.086
RosettaDesign N terminus	6.35	69.346	61.619	1.122
RosettaDesign N terminus	-0.12	280.632	45.708	0.007
RosettaDesign N terminus	-6.693	99.795	55.881	0.747
RosettaDesign N terminus	2.012	59.76	135.605	0.513
RosettaDesign N terminus	-6.321	174.254	56.201	0.851
RosettaDesign N terminus	1.069	159.162	57.188	0.696
RosettaDesign N terminus	-6.123	318.51	71.215	0.667
RosettaDesign N terminus	-1.765	111.41	58.973	0.179
RosettaDesign N terminus	-7.346	424.69	94.877	-0.002
RosettaDesign N terminus	0.137	137.024	57.361	2.735
RosettaDesign N terminus	-8.322	180.843	44.242	1.199
RosettaDesign N terminus	-1.334	92.632	70.56	0.276
RosettaDesign N terminus	-2.1	303.018	61.613	0.026
RosettaDesign N terminus	-5.684	155.259	55.022	-0.466
RosettaDesign N terminus	2.592	112.057	60.253	-0.618
RosettaDesign N terminus	-6.975	213.783	53.531	0.003
RosettaDesign N terminus	2.878	81.606	80.8	0.223
RosettaDesign N terminus	-7.7	466.524	71.844	0.335
RosettaDesign N terminus	-6.388	275.314	56.884	0.218
RosettaDesign N terminus	5.489	6.582	81.725	0.599
RosettaDesign N terminus	3.586	-107.911	45.282	1.532
RosettaDesign N terminus	-8.008	214.794	51.567	-0.496
RosettaDesign N terminus	2.366	168.85	54.326	0.266
RosettaDesign N terminus	-5.928	306.652	53.624	-0.575
RosettaDesign N terminus	-7.759	174.824	57.268	0.598
RosettaDesign N terminus	-3.779	304.684	62.826	-0.397
RosettaDesign N terminus	0.946	192.124	62.821	0.43
RosettaDesign N terminus	-5.639	319.917	61.509	0.25
RosettaDesign N terminus	-9.687	308.138	56.868	-0.16
RosettaDesign N terminus	-4.546	208.29	54.83	-0.111
RosettaDesign N terminus	1.672	138.205	59.367	2.11
RosettaDesign N terminus	-7.648	289.941	39.353	0.541
RosettaDesign N terminus	-9.922	223.681	62.027	-0.468
RosettaDesign N terminus	0.218	-77.573	70.728	0.063
RosettaDesign N terminus	-0.268	206.582	61.074	1.118
RosettaDesign N terminus	-1.56	296.507	56.714	0.275
RosettaDesign N terminus	-10.954	288.863	66.594	0.185
RosettaDesign N terminus	8.184	-109.073	67.791	2.178
RosettaDesign N terminus	2.727	255.826	65.904	0.685
RosettaDesign N terminus	4.777	27.511	84.43	0.318
RosettaDesign N terminus	-1.773	-52.9	76.331	1.821
RosettaDesign N terminus	-6.712	216.757	67.746	0.115
RosettaDesign N terminus	-6.571	284.386	169.371	0.992
RosettaDesign N terminus	-4.937	237.204	72.75	0.296
RosettaDesign N terminus	-8.762	251.637	56.384	-0.294
RosettaDesign N terminus	5.102	202.016	44.304	-0.323
RosettaDesign N terminus	-2.939	453.588	74.654	1.721
RosettaDesign N terminus	-3.963	30.988	49.313	-0.204
RosettaDesign N terminus	6.215	316.772	86.336	2.325
RosettaDesign N terminus	4.767	10.53	63.008	0.995
RosettaDesign N terminus	-1.598	292.082	51.223	-0.119
RosettaDesign N terminus	0.359	49.957	81.655	0.222
RosettaDesign N terminus	-5.788	217.63	62.82	0.826
RosettaDesign N terminus	-4.008	18.569	75.764	0.978
RosettaDesign N terminus	-2.899	415.211	77.427	1.241
RosettaDesign N terminus	-5.036	359.742	53.676	0.029
RosettaDesign N terminus	3.02	142.508	65.274	0.437
RosettaDesign N terminus	-3.724	274.893	38.801	0.303
RosettaDesign N terminus	-10.51	265.318	93.187	0.822
RosettaDesign N terminus	1.943	122	51.294	0.768
RosettaDesign N terminus	3.282	68.093	48.758	-0.219
RosettaDesign N terminus	5.114	333.778	65.377	2.509
RosettaDesign N terminus	-7.739	286.427	54.195	-0.196
RosettaDesign N terminus	5.568	195.863	100.117	2.612
RosettaDesign N terminus	-2.775	103.089	51.428	0.229
RosettaDesign N terminus	-4.108	269.589	60.158	-0.148
RosettaDesign N terminus	-1.732	137.732	41.448	-0.238
RosettaDesign N terminus	-1.914	77.876	41.217	-0.529
RosettaDesign N terminus	3.358	101.59	58.06	-0.671
RosettaDesign N terminus	-2.808	234.783	52.339	0.344
RosettaDesign N terminus	-0.641	36.574	77.654	1.739
RosettaDesign N terminus	-3.674	280.413	78.714	0.302
RosettaDesign N terminus	1.412	252.318	43.805	0.237
RosettaDesign N terminus	2.268	90.468	55.481	0.041
RosettaDesign N terminus	-1.479	219.669	52.16	-0.595
RosettaDesign N terminus	-5.485	206.019	44.65	0.823
RosettaDesign N terminus	-9.217	375.114	62.336	0.059
RosettaDesign N terminus	-9.108	264.817	90.711	0.23
RosettaDesign N terminus	-2.941	161.494	55.124	0.545
RosettaDesign N terminus	-4.113	290.877	47.661	0.166
RosettaDesign N terminus	5.413	39.595	47.622	0.729
RosettaDesign N terminus	-7.325	124.216	64.007	0.574
RosettaDesign N terminus	-7.925	372.292	52.836	-0.086
RosettaDesign N terminus	2.619	103.511	61.627	-0.462
RosettaDesign N terminus	0.105	136.238	58.311	0.032
RosettaDesign N terminus	-8.253	213.821	52.968	0.142
RosettaDesign N terminus	-1.963	181.076	56.283	0.086
RosettaDesign N terminus	-9.609	312.425	43.512	-0.022
RosettaDesign N terminus	6.861	-25.78	71.75	0.306
RosettaDesign N terminus	0.197	-22.998	52.058	0.015
RosettaDesign N terminus	3.18	124.56	96.381	-0.759
RosettaDesign N terminus	0.092	153.923	57.823	0.318
RosettaDesign N terminus	-8.977	247.293	61.304	-0.031
RosettaDesign N terminus	-2.997	119.864	56.727	-0.547
RosettaDesign N terminus	9.092	-46.881	73.84	2.53
RosettaDesign N terminus	3.294	81.023	62.686	0.802
RosettaDesign N terminus	-4.493	222.945	120.108	-0.141
RosettaDesign N terminus	0.185	142.543	60.345	-1.078
RosettaDesign N terminus	3.901	126.445	66.583	0.489
RosettaDesign N terminus	4.022	151.679	57.318	0.837
RosettaDesign N terminus	0.075	91.214	52.136	0.11
RosettaDesign N terminus	-4.751	230.511	57.112	-0.421
RosettaDesign N terminus	5.153	-55.13	85.042	2.153
RosettaDesign N terminus	7.301	82.073	76.836	1.112
RosettaDesign N terminus	-6.376	298.419	82.821	-0.053
RosettaDesign N terminus	-0.462	170.537	62.257	-0.139
RosettaDesign N terminus	-0.822	136.49	53.531	-0.306
RosettaDesign N terminus	1.783	136.836	53.701	-0.355
RosettaDesign N terminus	-6.085	18.808	72.835	0.591
RosettaDesign N terminus	-3.109	285.34	88.134	0.035
RosettaDesign N terminus	-2.946	172.324	50.868	-0.244
RosettaDesign N terminus	-0.548	114.774	87.119	-0.022
RosettaDesign N terminus	-0.322	336.622	65.106	2.624
RosettaDesign N terminus	-3.102	520.907	62.447	1.888
RosettaDesign N terminus	-4.29	157.947	69.272	0.626
RosettaDesign N terminus	-2.826	129.645	52.323	0.696
RosettaDesign N terminus	-3.156	125.296	59.355	0.229
RosettaDesign N terminus	0.3	289.35	77.152	0.701
RosettaDesign N terminus	1.406	104.329	62.223	-0.744
RosettaDesign N terminus	-0.965	226.506	60.135	-0.014
RosettaDesign N terminus	-5.391	261.682	53.197	-0.393
RosettaDesign N terminus	-6.435	457.067	47.542	0.143
RosettaDesign N terminus	1.873	21.627	62.546	-0.567
RosettaDesign N terminus	-3.042	91.051	111.036	0.819
RosettaDesign N terminus	-5.81	148.474	49.112	0.231
RosettaDesign N terminus	-5.459	150.68	58.32	0.014
RosettaDesign N terminus	-12.728	442.375	52.32	0.228
RosettaDesign N terminus	-2.366	167.918	60.931	-0.209
RosettaDesign N terminus	5.07	102.135	40.05	-0.381
RosettaDesign N terminus	-5.298	232.255	43.963	-0.217
RosettaDesign N terminus	2.688	179.047	52.487	0.216
RosettaDesign N terminus	7.647	-89.828	66.396	0.727
RosettaDesign N terminus	1.524	39.548	55.644	0.367
RosettaDesign N terminus	3.024	59.069	57.251	0.74
RosettaDesign N terminus	-4.34	171.85	65.569	0.287
RosettaDesign N terminus	-4.213	156.168	47.463	0.296
RosettaDesign N terminus	-2.847	166.515	58.022	0.08
RosettaDesign N terminus	3.335	144.986	56.7	-0.472
RosettaDesign N terminus	6.768	84.839	59.095	0.491
RosettaDesign N terminus	-5.444	341.147	75.765	0.909
RosettaDesign N terminus	-0.633	-27.953	56.091	-0.184
RosettaDesign N terminus	2.379	206.663	51.368	0.272
RosettaDesign N terminus	2.311	237.443	61.135	-0.012
RosettaDesign N terminus	1.357	-33.644	62.087	2.032
RosettaDesign N terminus	0.419	274.735	49.081	0.757
RosettaDesign N terminus	-8.024	366.636	58.536	0.352
RosettaDesign N terminus	-5.132	211.181	54.393	-0.347
RosettaDesign N terminus	-7.237	279.979	90.28	-0.101
RosettaDesign N terminus	-0.728	184.268	102.156	0.277
RosettaDesign N terminus	3.269	-181.1	68.894	0.886
RosettaDesign N terminus	-2.67	91.909	62.622	0.413
RosettaDesign N terminus	-2.189	116.546	55.784	0.65
RosettaDesign N terminus	-3.372	41.279	79.885	0.536
RosettaDesign N terminus	2.528	217.526	54.403	-0.931
RosettaDesign N terminus	7.551	306.227	77.698	2.192
RosettaDesign N terminus	-7.579	558.229	88.15	1.904
RosettaDesign N terminus	0.872	-109.526	69.968	2.556
RosettaDesign N terminus	-0.277	361.734	62.616	2.676
RosettaDesign N terminus	-11.92	342.828	65.696	0.264
RosettaDesign N terminus	-0.843	244.299	67.184	0.614
RosettaDesign N terminus	-1.505	168.476	69.432	0.008
RosettaDesign N terminus	4.331	31.777	66.058	0.884
RosettaDesign N terminus	-4.883	170.907	51.267	-0.015
RosettaDesign N terminus	5.972	-265.052	70.106	1.237
RosettaDesign N terminus	-0.907	161.219	76.89	1.438
RosettaDesign N terminus	-4.458	165.527	56.638	-0.323
RosettaDesign N terminus	0.772	92.919	63.616	-0.032
RosettaDesign N terminus	-3.2	231.826	114.403	-0.087
RosettaDesign N terminus	-7.513	201.972	47.126	-0.013
RosettaDesign N terminus	2.349	158.855	43.983	-0.414
RosettaDesign N terminus	0.505	279.984	70.222	-0.91
RosettaDesign N terminus	2.216	467.823	55.512	2.206
RosettaDesign N terminus	1.625	223.334	76.362	0.542
RosettaDesign N terminus	0.743	288.937	55.362	-0.444
RosettaDesign N terminus	-5.743	263.805	52.359	0.661
RosettaDesign N terminus	3.605	149.27	39.826	-0.296
RosettaDesign N terminus	-4.045	314.56	82.513	-0.08
RosettaDesign N terminus	-4.856	222.841	47.703	-0.031
RosettaDesign N terminus	-0.415	91.369	55.716	0.204
RosettaDesign N terminus	1.443	93.077	58.871	-0.2
RosettaDesign N terminus	-0.484	56.555	64.294	0.622
RosettaDesign N terminus	-6.373	312.638	59.691	-0.025
RosettaDesign N terminus	3.756	55.82	72.137	2.731
RosettaDesign N terminus	-6.828	320.955	63.936	1.019
RosettaDesign N terminus	-11.617	391.296	62.978	0.447
RosettaDesign N terminus	11.702	120.023	53.138	-0.181
RosettaDesign N terminus	-12.691	434.063	51.605	0.996
RosettaDesign N terminus	-2.88	117.786	51.88	0.642
RosettaDesign N terminus	-1.032	234.445	67.711	0.337
RosettaDesign N terminus	0.399	181.456	41.191	0.774
RosettaDesign N terminus	-7.1	316.677	104.516	0.288
RosettaDesign N terminus	-6.983	117.633	56.346	0.239
RosettaDesign N terminus	10.992	-104.538	64.041	2.38
RosettaDesign N terminus	-3.628	106.992	59.245	0
RosettaDesign N terminus	-2.808	155.337	119.098	0.532
RosettaDesign N terminus	-8.1	138.956	52.61	0.091
RosettaDesign N terminus	-8.793	215.931	60.788	-0.42
RosettaDesign N terminus	-9.845	354.4	75.63	0.349
RosettaDesign N terminus	0.33	127.76	53.756	-0.38
RosettaDesign N terminus	-4.031	368.73	74.015	0.423
RosettaDesign N terminus	6.848	40.622	79.003	0.978
RosettaDesign N terminus	-0.984	72.93	135.871	0.578
RosettaDesign N terminus	-1.383	187.562	52.69	-0.341
RosettaDesign N terminus	-0.936	54.619	63.241	0.386
RosettaDesign N terminus	1.088	134.472	48.254	-0.359
RosettaDesign N terminus	3.61	23.451	64.916	-0.555
RosettaDesign N terminus	3.999	149.349	55.439	-0.685
RosettaDesign N terminus	4.413	106.224	80.995	0.363
RosettaDesign N terminus	1.972	169.21	41.31	-0.297
RosettaDesign N terminus	-9.108	297.543	67.369	0.774
RosettaDesign N terminus	-3.016	222.044	91.243	0.148
RosettaDesign N terminus	0.462	189.975	95.113	-0.489
RosettaDesign N terminus	11.112	8.949	44.42	2.032
RosettaDesign N terminus	-3.424	143.764	61.539	0.403
RosettaDesign N terminus	-8.223	129.089	54.424	-0.089
RosettaDesign N terminus	0.741	145.753	62.787	0.243
RosettaDesign N terminus	-0.267	33.797	88.122	1.426
RosettaDesign N terminus	-4.234	165.63	53.032	0.875
RosettaDesign N terminus	-2.358	210.432	49.12	-0.082
RosettaDesign N terminus	-10.465	303.441	102.609	-0.128
RosettaDesign N terminus	-9.844	257.8	69.551	0.06
RosettaDesign N terminus	-0.78	17.017	66.106	0.535
RosettaDesign N terminus	0.392	125.783	56.632	-0.274
RosettaDesign N terminus	-4.618	231.408	61.484	0.294
RosettaDesign N terminus	-7.667	385.449	48.541	-0.103
RosettaDesign N terminus	-1.79	-69.505	88.939	1.687
RosettaDesign N terminus	-0.209	115.407	50.817	0.677
RosettaDesign N terminus	-3.121	174.518	70.98	0.739
RosettaDesign N terminus	4.022	233.965	154.296	-0.546
RosettaDesign N terminus	-1.163	3.937	62.817	-0.063
RosettaDesign N terminus	0.832	218.12	83.587	-0.475
RosettaDesign N terminus	-4.345	140.749	56.994	-0.192
RosettaDesign N terminus	-2.868	157.227	55.242	-0.456
RosettaDesign N terminus	3.504	-8.978	58.649	-0.195
RosettaDesign N terminus	2.254	124.92	40.096	0.358
RosettaDesign N terminus	3.976	84.378	62.276	0.015
RosettaDesign N terminus	-4.266	113.205	53.41	0.305
RosettaDesign N terminus	-2.346	309.678	46.923	0.176
RosettaDesign N terminus	-2.306	183.711	94.389	0.299
RosettaDesign N terminus	0.261	254.517	71.609	1.107
RosettaDesign N terminus	3.411	-38.435	80.059	0.266
RosettaDesign N terminus	-5.313	140.617	99.871	-0.34
RosettaDesign N terminus	3.779	196.241	43.436	-0.678
RosettaDesign N terminus	5.694	14.637	69.592	2.121
RosettaDesign N terminus	-10.019	362.11	57.53	0.299
RosettaDesign N terminus	-1.18	130.546	58.345	0.07
RosettaDesign N terminus	-0.711	291.183	52.012	0.02
RosettaDesign N terminus	-6.824	80.467	71.416	1.104
RosettaDesign N terminus	-7.694	314.297	58.568	1.563
RosettaDesign N terminus	3.083	-14.986	52.235	-0.488
RosettaDesign N terminus	6.039	119.291	52.576	-0.388
RosettaDesign N terminus	-9.709	262.188	62.992	-0.928
RosettaDesign N terminus	-3.713	161.918	61.318	0.065
RosettaDesign N terminus	-1.941	150.402	54.642	-1.076
RosettaDesign N terminus	-2.54	319.702	81.265	1.39
RosettaDesign N terminus	0.357	44.43	67.676	-0.719
RosettaDesign N terminus	-5.637	156.764	47.938	0.939
RosettaDesign N terminus	8.422	120.982	64.859	1.572
RosettaDesign N terminus	3.101	-59.747	60.627	1.005
RosettaDesign N terminus	-6.941	311.251	61.533	1.149
RosettaDesign N terminus	-5.726	304.092	71.075	-0.824
RosettaDesign N terminus	5.264	59.271	72.851	0.52
RosettaDesign N terminus	-9.274	251.031	69.174	0.437
RosettaDesign N terminus	-1.473	46.932	52.012	0.19
RosettaDesign N terminus	6.693	138.768	136.352	1.322
RosettaDesign N terminus	3.244	38.379	97.493	0.484
RosettaDesign N terminus	-3.857	158.32	51.823	-0.187
RosettaDesign N terminus	-1.977	142.492	38.258	0.764
RosettaDesign N terminus	-7.588	127.1	57.132	0.596
RosettaDesign N terminus	4.635	39.124	55.86	-0.464
RosettaDesign N terminus	-10.597	323.207	49.573	-0.002
RosettaDesign N terminus	0.573	179.063	56.077	2.002
RosettaDesign N terminus	3.834	18.181	63.462	-0.368
RosettaDesign N terminus	-1.374	205.95	61.483	0.744
RosettaDesign N terminus	-5.569	247.21	82.306	0.325
RosettaDesign N terminus	-4.509	156.242	48.115	0.362
RosettaDesign N terminus	-1.725	268.531	49.234	0.907
RosettaDesign N terminus	-5.671	282.996	43.502	0.643
RosettaDesign N terminus	-2.366	71.725	68.233	0.435
RosettaDesign N terminus	7.358	41.856	102.495	2.016
RosettaDesign N terminus	11.71	108.402	76.206	2.635
RosettaDesign N terminus	9.053	12.025	70.867	1.017
RosettaDesign N terminus	3.383	194.649	52.771	0.271
RosettaDesign N terminus	-0.524	176.712	60.737	-0.061
RosettaDesign N terminus	2.356	177.598	63.08	-0.503
RosettaDesign N terminus	-5.429	228.264	64.844	1.575
RosettaDesign N terminus	-3.105	323.991	48.019	-0.473
RosettaDesign N terminus	-0.444	284.775	57.773	0.845
RosettaDesign N terminus	0.359	-95.629	67.246	0.243
RosettaDesign N terminus	1.47	60.544	60.346	1.229
RosettaDesign N terminus	-10.67	330.961	72.563	-0.255
RosettaDesign N terminus	-5.433	197.303	58.789	0.33
RosettaDesign N terminus	-7.203	338.168	53.857	0.266
RosettaDesign N terminus	-5.587	265.462	51.873	0.27
RosettaDesign N terminus	-2.016	57.862	54.024	-0.741
RosettaDesign N terminus	2.422	247.408	62.153	0.79
RosettaDesign N terminus	-3.113	192.29	66.025	-0.441
RosettaDesign N terminus	1.51	47.391	57.904	-0.61
RosettaDesign N terminus	0.67	118.398	60.03	0.275
RosettaDesign N terminus	9.174	-161.755	91.109	2.262
RosettaDesign N terminus	-2.686	253.923	54.187	-1
RosettaDesign N terminus	-5.861	209.678	96.345	-0.221
RosettaDesign N terminus	-6.106	221.348	56.127	1.468
RosettaDesign N terminus	-3.964	290.578	66.999	0.78
RosettaDesign N terminus	-15.643	286.386	107.221	0.36
RosettaDesign N terminus	-1.054	110.957	61.936	-0.128
RosettaDesign N terminus	-2.283	171.055	53.917	-0.007
RosettaDesign N terminus	-1.952	126.281	63.078	0.638
RosettaDesign N terminus	2.441	52.929	52.953	1.338
RosettaDesign N terminus	-6.178	56.491	44.585	0.967
RosettaDesign N terminus	0.154	-74.299	61.835	0.04
RosettaDesign N terminus	-1.71	-9.802	60.076	2.627
RosettaDesign N terminus	-3.721	290.443	51.108	0.225
RosettaDesign N terminus	-1.098	84.013	42.282	0.062
RosettaDesign N terminus	-7.667	297.627	56.533	1.052
RosettaDesign N terminus	6.768	144.762	51.191	2.079
RosettaDesign N terminus	-4.614	271.739	64.955	-0.074
RosettaDesign N terminus	1.995	145.097	75.126	-0.027
RosettaDesign N terminus	-4.491	98.526	59.135	0.24
RosettaDesign N terminus	-0.918	178.821	50.376	-0.821
RosettaDesign N terminus	-5.557	118.628	68.698	0.394
RosettaDesign N terminus	9.87	-36.126	111.745	2.517
RosettaDesign N terminus	9.059	-137.928	62.339	0.999
RosettaDesign N terminus	-6.859	551.157	61.055	1.772
RosettaDesign N terminus	-0.815	19.105	86.843	2.079
RosettaDesign N terminus	2.764	-25.781	47.033	0.175
RosettaDesign N terminus	1.542	279.754	45.865	2.056
RosettaDesign N terminus	-4.73	177.935	60.688	-0.114
RosettaDesign N terminus	-10.738	418.63	50.353	0.652
RosettaDesign N terminus	-4.341	394.799	81.426	0.798
RosettaDesign N terminus	-1.394	221.356	61.95	-0.347
RosettaDesign N terminus	-1.524	185.731	61.338	-0.613
RosettaDesign N terminus	-0.505	131.857	63.516	-0.949
RosettaDesign N terminus	-9.293	367.628	69.753	0.972
RosettaDesign N terminus	5.166	195.809	71.064	0.67
RosettaDesign N terminus	-2.869	112.672	52.124	0.739
RosettaDesign N terminus	2.082	66.653	96.076	-0.519
RosettaDesign N terminus	-7.433	244.324	69.059	0.461
RosettaDesign N terminus	-10.128	171.944	71.272	0.663
RosettaDesign N terminus	-3.478	154.791	44.351	-0.26
RosettaDesign N terminus	-8.251	194.848	77.679	-0.153
RosettaDesign N terminus	-9.649	345.538	50.169	0.108
RosettaDesign N terminus	1.097	371.812	58.326	-0.07
RosettaDesign N terminus	-0.474	234.048	57.982	0.796
RosettaDesign N terminus	3.693	-70.655	75.092	1.584
RosettaDesign N terminus	-3.658	196.558	92.198	-0.11
RosettaDesign N terminus	2.749	94.638	115.116	-0.299
RosettaDesign N terminus	0.206	139.692	54.93	0.443
RosettaDesign N terminus	-9.241	350.191	62.61	0.802
RosettaDesign N terminus	-8.593	289.403	50.507	-0.032
RosettaDesign N terminus	-0.137	165.063	63.257	0.827
RosettaDesign N terminus	-5.785	197.336	54.044	-0.568
RosettaDesign N terminus	3.695	25.013	62.111	-0.81
RosettaDesign N terminus	-6.23	251.681	67.825	-0.202
RosettaDesign N terminus	3.437	239.88	62.571	1.001
RosettaDesign N terminus	0.88	-50.443	51.503	-0.389
RosettaDesign N terminus	-0.491	83.316	53.336	-0.466
RosettaDesign N terminus	3.727	-7.889	85.868	0.635
RosettaDesign N terminus	-6.874	261.484	64.903	0.516
RosettaDesign N terminus	0.721	-0.721	63.397	0.239
RosettaDesign N terminus	-3.481	269.943	53.002	-0.323
RosettaDesign N terminus	-4	147.732	96.102	0.06
RosettaDesign N terminus	-6.669	149.309	57.308	0.209
RosettaDesign N terminus	-5.232	274.401	57.169	0.007
RosettaDesign N terminus	2.629	-1.214	49.719	-0.557
RosettaDesign N terminus	17.909	-44.573	63.381	1.598
RosettaDesign N terminus	-4.098	303.9	31.963	1.074
RosettaDesign N terminus	-3.527	148.197	73.91	1.814
RosettaDesign N terminus	-1.483	338.011	48.654	0.163
RosettaDesign N terminus	-3.378	249.581	80.951	0.791
RosettaDesign N terminus	0.357	5.374	63.284	0.749
RosettaDesign N terminus	-7.769	241.214	52.749	0.695
RosettaDesign N terminus	6.854	-27.039	53.139	2.382
RosettaDesign N terminus	-3.001	111.748	53.557	0.752
RosettaDesign N terminus	5.849	-96.88	70.244	0.643
RosettaDesign N terminus	5.612	-77.089	64.472	2.49
RosettaDesign N terminus	-3.127	136.807	72.946	0.075
RosettaDesign N terminus	2.416	36.364	48.013	0.564
RosettaDesign N terminus	4.245	-87.151	63.251	-0.219
RosettaDesign N terminus	2.37	84.397	61.696	-0.323
RosettaDesign N terminus	3.187	38.394	68.809	1.059
RosettaDesign N terminus	-6.127	356.905	49.959	0.249
RosettaDesign N terminus	2.679	82.614	59.254	0.221
RosettaDesign N terminus	-6.295	372.422	44.183	-0.425
RosettaDesign N terminus	-1.601	162.802	56.473	-0.248
RosettaDesign N terminus	1.926	138.55	53.158	-0.278
RosettaDesign N terminus	-2.251	193.348	76.65	1.04
RosettaDesign N terminus	0.364	281.491	70.514	-0.24
RosettaDesign N terminus	-6.816	216.638	41.363	0.567
RosettaDesign N terminus	2.954	95.422	62.791	0.104
RosettaDesign N terminus	2.492	61.847	46.9	-0.344
RosettaDesign N terminus	0.331	160.075	50.522	-0.397
RosettaDesign N terminus	-1.269	177.464	82.408	-0.313
RosettaDesign N terminus	-3.676	33.093	59.254	1.386
RosettaDesign N terminus	1.107	-91.62	100.343	-0.07
RosettaDesign N terminus	2.514	-116.745	85.672	1.112
RosettaDesign N terminus	-12.029	419.564	64.666	0.595
RosettaDesign N terminus	-10.238	327.032	71.289	0.794
RosettaDesign N terminus	-4.199	301.466	55.865	0.057
RosettaDesign N terminus	4.248	72.191	56.815	0.767
RosettaDesign N terminus	0.267	224.891	41.694	-0.436
RosettaDesign N terminus	-3.986	181.14	58.531	0.823
RosettaDesign N terminus	4.002	89.535	43.486	-0.196
RosettaDesign N terminus	-4.336	312.426	42.62	0.019
RosettaDesign N terminus	9.965	107.605	73.839	2.481
RosettaDesign N terminus	-2.975	255.235	86.287	0.888
RosettaDesign N terminus	-7.715	156.473	70.293	-0.052
RosettaDesign N terminus	1.012	163.87	93.983	0.383
RosettaDesign N terminus	-0.057	162.993	59.313	-0.304
RosettaDesign N terminus	-8.196	208.146	48.265	-0.286
RosettaDesign N terminus	2.516	49.06	55.423	-0.03
RosettaDesign N terminus	-2.632	70.185	62.001	1.319
RosettaDesign N terminus	-1.095	79.153	56.621	0.005
RosettaDesign N terminus	2.839	193.229	48.08	-0.348
RosettaDesign N terminus	-2.419	212.456	74.248	-0.44
RosettaDesign N terminus	0.021	51.992	72.836	0.19
RosettaDesign N terminus	-5.647	60.71	66.606	0.519
RosettaDesign N terminus	5.767	95.001	59.341	1.41
RosettaDesign N terminus	0.638	40.322	57.625	-0.285
RosettaDesign N terminus	-4.512	134.571	65.155	0.324
RosettaDesign N terminus	-2.567	196.963	38.952	-0.169
RosettaDesign N terminus	-7.29	155.416	70.999	0.668
RosettaDesign N terminus	-0.712	306.186	68.504	0.671
RosettaDesign N terminus	1.669	221.09	71.501	1.237
RosettaDesign N terminus	-0.879	264.954	67.346	0.38
RosettaDesign N terminus	-6.628	253.095	52.686	-0.354
RosettaDesign N terminus	-3.204	173.613	64.737	0.75
RosettaDesign N terminus	-9.892	227.7	50.272	0.16
RosettaDesign N terminus	-5.444	303.48	53.218	-0.085
RosettaDesign N terminus	2.27	189.889	56.812	-0.926
RosettaDesign N terminus	0.868	66.157	90.89	0.674
RosettaDesign N terminus	-3.796	200.822	69.812	0.313
RosettaDesign N terminus	-1.279	257.857	74.003	1.557
RosettaDesign N terminus	-4.076	402.283	117.534	1.653
RosettaDesign N terminus	2.511	198.825	65.936	0.988
RosettaDesign N terminus	7.067	-5.182	53.455	1.809
RosettaDesign N terminus	-4.225	205.976	49.322	-0.471
RosettaDesign N terminus	3.472	-25.839	65.525	-0.068
RosettaDesign N terminus	-9.465	313.54	63.023	0.649
RosettaDesign N terminus	2.639	198.633	74.235	0.551
RosettaDesign N terminus	-1.569	-66.507	53.296	2.334
RosettaDesign N terminus	1.222	380.051	62.045	1.869
RosettaDesign N terminus	-10.708	405.148	53.784	0.702
RosettaDesign N terminus	-6.746	346.654	46.396	1.029
RosettaDesign N terminus	-4.176	112.767	60.89	0.048
RosettaDesign N terminus	2.464	137.515	54.546	1.826
RosettaDesign N terminus	-1.954	203.836	55.069	-0.577
RosettaDesign N terminus	4.708	273.824	65.235	0.063
RosettaDesign N terminus	7.105	96.467	65.094	0.318
RosettaDesign N terminus	-1.177	185.751	50.952	0.751
RosettaDesign N terminus	-9.419	319.1	61.598	-0.047
RosettaDesign N terminus	-5.444	240.481	51.749	-0.567
RosettaDesign N terminus	-15.877	428.361	63.314	0.231
RosettaDesign N terminus	1.4	102.922	47.909	0.153
RosettaDesign N terminus	-4.003	388.34	58.053	0.168
RosettaDesign N terminus	-5.241	219.843	60.718	-0.287
RosettaDesign N terminus	-1.164	100.279	65.601	0.436
RosettaDesign N terminus	-3.195	38.542	70.648	0.176
RosettaDesign N terminus	-0.101	41.862	60.095	0.042
RosettaDesign N terminus	0.94	124.682	89.067	-0.156
RosettaDesign N terminus	-0.475	323.153	75.383	0.469
RosettaDesign N terminus	4.373	260.064	98.763	-0.7
RosettaDesign N terminus	-4.834	226.769	60.119	0.557
RosettaDesign N terminus	0.305	226.409	51.573	0.399
RosettaDesign N terminus	3.35	13.402	76.25	1.411
RosettaDesign N terminus	-1.391	234.833	54.746	0.17
RosettaDesign N terminus	11.873	-113.691	73.877	0.89
RosettaDesign N terminus	5.806	153.605	85.92	2.348
RosettaDesign N terminus	-2.037	521.55	63.898	2.051
RosettaDesign N terminus	2.938	-26.171	84.113	-0.691
RosettaDesign N terminus	-2.17	253.638	86.428	-0.26
RosettaDesign N terminus	0.483	107.378	64.664	0.821
RosettaDesign N terminus	1.141	147.753	64.613	0.092
RosettaDesign N terminus	-4.089	415.117	94.13	1.19
RosettaDesign N terminus	-0.543	155.355	58.928	0.272
RosettaDesign N terminus	-1.519	187.227	100.882	-0.065
RosettaDesign N terminus	-6.711	305.915	74.485	0.646
RosettaDesign N terminus	2.705	6.038	83.937	0.5
RosettaDesign N terminus	0.434	103.871	61.709	0.81
RosettaDesign N terminus	-11.172	460.17	60.133	0.964
RosettaDesign N terminus	-13.124	271.482	40.647	0.345
RosettaDesign N terminus	3.218	1.796	58.937	0.494
RosettaDesign N terminus	1.274	183.314	92.657	1.269
RosettaDesign N terminus	-4.672	304.084	70.299	0.601
RosettaDesign N terminus	-4.897	136.737	61.413	-0.172
RosettaDesign N terminus	-8.901	177.915	65.91	0.55
RosettaDesign N terminus	-4.717	156.787	38.449	-0.162
RosettaDesign N terminus	2.279	183.063	74.047	-1.09
RosettaDesign N terminus	-11.168	412.968	38.999	1.189
RosettaDesign N terminus	-11.231	197.491	64.94	1.492
RosettaDesign N terminus	-2.276	189.772	53.868	-0.599
RosettaDesign N terminus	-6.13	271.305	67.476	0.357
RosettaDesign N terminus	6.242	103.02	136.826	0.756
RosettaDesign N terminus	-13.78	435.64	34.376	-0.095
RosettaDesign N terminus	-10.275	499.284	61.158	1.027
RosettaDesign N terminus	2.91	59.27	51.728	0.67
RosettaDesign N terminus	-6.436	262.03	86.392	0.543
RosettaDesign N terminus	-4.983	279.327	80.408	0.792
RosettaDesign N terminus	0.996	85.931	46.471	1.326
RosettaDesign N terminus	4.269	285.798	91.66	2.73
RosettaDesign N terminus	-3.349	373.589	39.377	0.443
RosettaDesign N terminus	0.233	149.324	58.469	1.124
RosettaDesign N terminus	3.012	103.813	42.769	-0.258
RosettaDesign N terminus	10.947	0.464	66.729	1.855
RosettaDesign N terminus	-1.386	239.441	51.688	0.343
RosettaDesign N terminus	1.013	293.951	45.819	-0.337
RosettaDesign N terminus	-6.564	253.219	52.83	0.835
RosettaDesign N terminus	-3.165	154.725	44.852	-0.514
RosettaDesign N terminus	-5.317	308.719	78.013	0.653
RosettaDesign N terminus	-3.392	267.833	62.731	0.394
RosettaDesign N terminus	-14.338	300.767	116.105	0.972
RosettaDesign N terminus	2.797	172.163	81.81	0.216
RosettaDesign N terminus	-2.162	199.138	62.49	0.035
RosettaDesign N terminus	-4.624	171.784	68.697	0.47
RosettaDesign N terminus	-4.146	118.136	69.563	2.176
RosettaDesign N terminus	-6.434	447.994	56.315	0.406
RosettaDesign N terminus	-11.122	214.78	135.92	-0.337
RosettaDesign N terminus	-1.272	218.074	49.629	1.361
RosettaDesign N terminus	2.529	147.287	48.93	-0.185
RosettaDesign N terminus	-6.313	294.141	66.444	1.998
RosettaDesign N terminus	-5.779	377.073	47.87	0.03
RosettaDesign N terminus	-6.02	356.066	83.199	0.54
RosettaDesign N terminus	-8.198	235.004	61.866	1.135
RosettaDesign N terminus	-0.002	119.92	53.055	0.633
RosettaDesign N terminus	-6.407	418.726	45.635	0.051
RosettaDesign N terminus	-4.189	246.049	56.892	0.229
RosettaDesign N terminus	-2.747	187.959	72.76	0.833
RosettaDesign N terminus	-14.821	421.67	52.027	-0.04
RosettaDesign N terminus	-3.416	397.727	54.407	0.309
RosettaDesign N terminus	-4.969	334.93	56.682	1.003
RosettaDesign N terminus	-2.708	173.355	53.704	-0.826
RosettaDesign N terminus	2.576	66.739	71.729	-0.436
RosettaDesign N terminus	3.653	259.105	83.102	0.235
RosettaDesign N terminus	5.335	83.922	63.18	1.145
RosettaDesign N terminus	5.89	-5.525	115.744	1.271
RosettaDesign N terminus	0.814	196.311	42.378	1.466
RosettaDesign N terminus	-9.393	332.272	60.157	-0.031
RosettaDesign N terminus	-3.233	203.94	84.331	1.174
RosettaDesign N terminus	-3.231	224.444	72.546	0.063
RosettaDesign N terminus	-5.934	257.538	74.939	-0.172
RosettaDesign N terminus	-2.511	279.255	47.086	0.685
RosettaDesign N terminus	-3.4	31.888	45.195	0.085
RosettaDesign N terminus	2.687	66.61	51.409	-0.407
RosettaDesign N terminus	2.751	218.242	52.65	-0.405
RosettaDesign N terminus	-3.691	216.784	76.446	0.465
RosettaDesign N terminus	7.209	176.145	46.592	2.351
RosettaDesign N terminus	3.37	156.012	51.939	-0.477
RosettaDesign N terminus	1.725	148.761	65.218	0.384
RosettaDesign N terminus	-11.52	304.168	47.139	-0.372
RosettaDesign N terminus	-2.66	234.299	46.885	-0.522
RosettaDesign N terminus	-4.75	309.042	31.926	0.002
RosettaDesign N terminus	1.753	11.047	60.59	1.517
RosettaDesign N terminus	-3.182	132.899	69.105	0.22
RosettaDesign N terminus	6.109	226.661	64.937	2.524
RosettaDesign N terminus	-2.155	9.518	76.912	-0.16
RosettaDesign N terminus	-2.645	237.331	45.003	-0.28
RosettaDesign N terminus	-1.327	115.525	56.254	-0.394
RosettaDesign N terminus	0.145	-24.833	62.487	-0.062
RosettaDesign N terminus	-3.131	220.223	96.372	0.447
RosettaDesign N terminus	2.906	52.997	95.662	-0.332
RosettaDesign N terminus	3.624	44.504	82.3	-0.28
RosettaDesign N terminus	4.061	-97.843	82.212	1.4
RosettaDesign N terminus	8.917	72.826	65.918	2.598
RosettaDesign N terminus	-9.303	409.334	77.878	0.56
RosettaDesign N terminus	3.195	155.165	64.974	-0.853
RosettaDesign N terminus	-4.676	328.091	46.784	0.211
RosettaDesign N terminus	-6.23	316.513	88.967	0.044
RosettaDesign N terminus	-7.294	356.45	69.278	-0.361
RosettaDesign N terminus	-4	172.81	77.619	-0.443
RosettaDesign N terminus	-5.212	107.007	58.866	1.102
RosettaDesign N terminus	-3.759	184.217	62.356	-0.094
RosettaDesign N terminus	-0.972	133.836	44.119	-0.294
RosettaDesign N terminus	-2.69	176.115	74.965	-0.097
RosettaDesign N terminus	-3.474	144.124	59.687	0.501
RosettaDesign N terminus	4.712	242.827	57.722	-0.058
RosettaDesign N terminus	5.926	123.348	91.318	1.377
RosettaDesign N terminus	2.108	176.526	69.237	0.45
RosettaDesign N terminus	-4.37	269.451	52.151	1.685
RosettaDesign N terminus	-6.703	425.195	94.927	1.502
RosettaDesign N terminus	-6.656	211.71	46.269	-0.259
RosettaDesign N terminus	5.249	54.307	53.159	-0.328
RosettaDesign N terminus	-2.881	105.267	56.725	0.677
RosettaDesign N terminus	-11.491	237.588	53.068	0.139
RosettaDesign N terminus	-2.953	81.806	61.288	1.006
RosettaDesign N terminus	-5.692	197.71	56.983	0.774
RosettaDesign N terminus	-6.305	174.66	96.185	1.473
RosettaDesign N terminus	-0.634	240.401	51.244	-0.107
RosettaDesign N terminus	1.566	328.829	43.959	0.293
RosettaDesign N terminus	0.374	241.54	57.974	-0.445
RosettaDesign N terminus	2.651	94.806	79.928	0.121
RosettaDesign N terminus	3.765	122.298	69.193	0.197
RosettaDesign N terminus	-2.826	183.827	48.043	0.587
RosettaDesign N terminus	-9.365	209.841	63.503	0.864
RosettaDesign N terminus	-2.816	85.401	99.7	0.368
RosettaDesign N terminus	-1.273	140.877	63.244	0.859
RosettaDesign N terminus	-0.265	148.376	61.488	0.695
RosettaDesign N terminus	-4.884	78.587	66.301	0.969
RosettaDesign N terminus	-4.518	354.876	47.437	-0.083
RosettaDesign N terminus	-3.991	245.817	68.593	-0.517
RosettaDesign N terminus	-10.572	253.335	58.892	0.489
RosettaDesign N terminus	0.576	168.968	59.249	-0.384
RosettaDesign N terminus	0.707	198.03	57.122	0.136
RosettaDesign N terminus	-4.043	70.708	54.382	0.517
RosettaDesign N terminus	-3.523	192.513	41.94	0.301
RosettaDesign N terminus	6.91	-94.571	54.91	2.336
RosettaDesign N terminus	-2.308	231.901	57.625	-0.003
RosettaDesign N terminus	-12.47	450.985	106.293	-0.225
RosettaDesign N terminus	-5.153	290.118	46.382	-0.317
RosettaDesign N terminus	-6.736	-8.578	116.319	-0.005
RosettaDesign N terminus	1.605	82.487	68.585	0.095
RosettaDesign N terminus	-7.169	376.085	72.798	-0.108
RosettaDesign N terminus	-11.432	482.217	83.537	0.754
RosettaDesign N terminus	-5.564	326.428	64.191	1.054
RosettaDesign N terminus	-8.124	339.249	59.736	-0.061
RosettaDesign N terminus	0.741	187.507	63.717	2.73
RosettaDesign N terminus	2.555	53.838	57.725	1.154
RosettaDesign N terminus	-0.609	394.99	60.415	1.043
RosettaDesign N terminus	4.274	251.711	46.702	-0.526
RosettaDesign N terminus	-1.888	118.497	66.557	0.784
RosettaDesign N terminus	-4.8	152.644	59.061	-0.368
RosettaDesign N terminus	0.145	168.456	62.522	0.183
RosettaDesign N terminus	1.864	104.668	45.105	-0.762
RosettaDesign N terminus	-7.829	346.951	82.576	0.862
RosettaDesign N terminus	-2.557	69.172	57.608	0.081
RosettaDesign N terminus	2.252	114.269	57.636	-0.059
RosettaDesign N terminus	2.324	12.035	58.958	-0.492
RosettaDesign N terminus	-1.729	247.447	63.178	0.024
RosettaDesign N terminus	6.396	-27.276	40.324	-0.012
RosettaDesign N terminus	5.343	141.51	37.481	-0.246
RosettaDesign N terminus	5.979	137.987	97.28	-0.086
RosettaDesign N terminus	0.611	258.948	38.561	0.411
RosettaDesign N terminus	-0.749	137.712	61.293	-0.358
RosettaDesign N terminus	-4.46	116.283	61.267	-0.209
RosettaDesign N terminus	3.307	-45.353	129.155	0.897
RosettaDesign N terminus	-5.169	154.06	45.694	0.777
RosettaDesign N terminus	2.023	238.614	63.199	-0.492
RosettaDesign N terminus	-1.243	192.089	55.296	1.783
RosettaDesign N terminus	-7.559	233.506	79.44	-0.478
RosettaDesign N terminus	-0.076	41.392	64.267	-0.605
RosettaDesign N terminus	-0.584	11.206	64.532	0.671
RosettaDesign N terminus	-1.027	57.275	51.603	1.085
RosettaDesign N terminus	1.201	189.803	55.458	-0.293
RosettaDesign N terminus	-1.754	130.181	55.876	0.131
RosettaDesign N terminus	1.645	29.36	52.185	0.508
RosettaDesign N terminus	-6.927	222.139	63.422	-0.162
RosettaDesign N terminus	-1.374	408.642	67.727	1.775
RosettaDesign N terminus	-10.09	416.972	59.699	-0.093
RosettaDesign N terminus	-1.536	51.325	51.585	0.48
RosettaDesign N terminus	-4.258	450.542	74.626	0.556
RosettaDesign N terminus	13.476	-51.794	57.71	1.85
RosettaDesign N terminus	0.554	9.743	51.545	0.324
RosettaDesign N terminus	-3.555	131.517	54.449	-0.204
RosettaDesign N terminus	-4.359	418.816	47.381	-0.628
RosettaDesign N terminus	-2.433	220.928	60.989	1.502
RosettaDesign N terminus	12.821	-188.54	70.984	1.817
RosettaDesign N terminus	7.102	-65.884	69.66	2.009
RosettaDesign N terminus	-0.649	29.386	122.675	-0.726
RosettaDesign N terminus	2.168	68.632	59.971	-0.13
RosettaDesign N terminus	-4.63	291.38	67.416	-0.214
RosettaDesign N terminus	-3.433	207.529	62.502	0.298
RosettaDesign N terminus	0.811	104.952	65.061	-0.675
RosettaDesign N terminus	0.796	451.975	82.562	1.614
RosettaDesign N terminus	-7.754	408.238	52.407	1.571
RosettaDesign N terminus	-1.111	79.97	84.219	-0.127
RosettaDesign N terminus	-2.899	314.632	44.614	0.251
RosettaDesign N terminus	-12.578	292.375	51.939	-0.353
RosettaDesign N terminus	-1.669	229.623	46.943	-0.39
RosettaDesign N terminus	-4.733	165.442	65.079	0.363
RosettaDesign N terminus	-5.588	316.232	58.634	0.009
RosettaDesign N terminus	-4.916	179.68	51.534	-0.006
RosettaDesign N terminus	6.13	15.816	64.545	2.591
RosettaDesign N terminus	-2.787	305.904	68.081	1.191
RosettaDesign N terminus	-0.096	120.105	86.757	0.862
RosettaDesign N terminus	2.528	163.816	88.456	0.563
RosettaDesign N terminus	-3.372	192.546	49.011	0.962
RosettaDesign N terminus	-6.452	256.478	48.264	-0.656
RosettaDesign N terminus	5.43	46.824	57.867	2.236
RosettaDesign N terminus	-4.722	176.364	51.96	0.923
RosettaDesign N terminus	-3.526	343.569	74.287	0.508
RosettaDesign N terminus	-2.442	234.949	80.051	0.844
RosettaDesign N terminus	0.204	126.982	55.28	0.768
RosettaDesign N terminus	-9.829	318.186	60.545	-0.249
RosettaDesign N terminus	-11.852	496.977	76.856	0.823
RosettaDesign N terminus	-2.547	177.126	70.438	0.787
RosettaDesign N terminus	-5.322	193.578	58.305	0.288
RosettaDesign N terminus	-10.741	429.301	79.245	1.127
RosettaDesign N terminus	1.301	-127.665	69.705	0.849
RosettaDesign N terminus	-6.665	92.032	62.972	0.584
RosettaDesign N terminus	1.913	66.441	67.36	0.387
RosettaDesign N terminus	-13.215	326.384	60.209	-0.219
RosettaDesign N terminus	-1.438	109.84	80.669	0.497
RosettaDesign N terminus	-3.618	163.567	67.149	0.245
RosettaDesign N terminus	-1.447	164.444	70.433	-0.038
RosettaDesign N terminus	-9.929	213.032	51.745	-0.089
RosettaDesign N terminus	1.645	54.032	54.834	0.857
RosettaDesign N terminus	-4.725	327.227	29.588	0.522
RosettaDesign N terminus	-8.172	254.104	51.485	-0.536
RosettaDesign N terminus	2.778	201.764	63.215	0.837
RosettaDesign N terminus	-1.278	115.631	67.852	0.853
RosettaDesign N terminus	-15.289	573.387	56.585	1.038
RosettaDesign N terminus	-2.048	252.686	82.499	-0.229
RosettaDesign N terminus	-9.232	440.889	74.311	0.728
RosettaDesign N terminus	1.02	-3.847	58.849	0.775
RosettaDesign N terminus	-12.993	252.095	74.524	0.315
RosettaDesign N terminus	5.432	150.046	64.164	-0.154
RosettaDesign N terminus	-2.864	151.51	71.12	0.558
RosettaDesign N terminus	-3.218	193.093	43.675	0.124
RosettaDesign N terminus	4.519	-42.579	57.025	-0.105
RosettaDesign N terminus	-4.022	135.786	52.235	-0.798
RosettaDesign N terminus	1.832	311.064	84.565	1.722
RosettaDesign N terminus	-12.846	387.469	51.805	-0.108
RosettaDesign N terminus	-14.149	243.931	47.449	1.322
RosettaDesign N terminus	-7.06	345.642	48.031	0.314
RosettaDesign N terminus	5.734	123.932	61.354	-0.433
RosettaDesign N terminus	-3.047	305.555	125.287	0.566
RosettaDesign N terminus	6.96	-113.386	81.059	0.086
RosettaDesign N terminus	-13.934	294.636	60.69	0.414
RosettaDesign N terminus	-7.099	197.18	61.978	0.439
RosettaDesign N terminus	5.263	89.159	123.045	1.122
RosettaDesign N terminus	1.874	256.353	63.334	0.302
RosettaDesign N terminus	-6.077	428.606	89.665	-0.261
RosettaDesign N terminus	-1.802	253.753	83.18	0.373
RosettaDesign N terminus	-2.255	71.213	71.204	0.261
RosettaDesign N terminus	-9.112	210.598	81.707	-0.21
RosettaDesign N terminus	-6.884	312.041	57.411	0.087
RosettaDesign N terminus	-5.141	265.043	70.234	0.65
RosettaDesign N terminus	-3.501	270.263	34.89	0.683
RosettaDesign N terminus	-0.348	6.074	53.61	0.999
RosettaDesign N terminus	1.37	77.449	57.881	0.505
RosettaDesign N terminus	-5.434	227.472	62.585	0.188
RosettaDesign N terminus	-1.272	181.354	63.151	0.495
RosettaDesign N terminus	-3.322	372.9	75.735	1.251
RosettaDesign N terminus	2.598	192.354	69.077	0.648
RosettaDesign N terminus	1.113	196.602	96.125	-0.326
RosettaDesign N terminus	-6.917	224.124	67.489	1.07
RosettaDesign N terminus	9.901	-76.687	79.149	2.554
RosettaDesign N terminus	-9.402	278.196	53.859	0.449
RosettaDesign N terminus	-5.537	220.445	62.519	0.469
RosettaDesign N terminus	-2.115	255.042	78.825	-0.465
RosettaDesign N terminus	-3.906	202.431	39.91	0.366
RosettaDesign N terminus	-2.508	95.691	54.687	0.466
RosettaDesign N terminus	-7.4	377.445	61.057	-0.232
RosettaDesign N terminus	0.082	131.285	56.76	0.055
RosettaDesign N terminus	-1.477	129.6	56.512	0.007
RosettaDesign N terminus	-2.778	406.56	46.905	2.182
RosettaDesign N terminus	-8.063	279.855	55.212	0.452
RosettaDesign N terminus	-2.143	281.663	53.454	1.507
RosettaDesign N terminus	-1.978	165.656	49.645	-0.116
RosettaDesign N terminus	-9.688	195.301	68.422	0.417
RosettaDesign N terminus	1.287	165.135	77.091	-0.261
RosettaDesign N terminus	4.687	-0.794	51.597	0.111
RosettaDesign N terminus	-0.028	268.449	51.787	2.217
RosettaDesign N terminus	2.567	123.522	58.309	-0.341
RosettaDesign N terminus	-3.052	119.164	44.805	0.201
RosettaDesign N terminus	-2.121	251.843	66.122	0.536
RosettaDesign N terminus	-5.343	199.303	49.588	0.248
RosettaDesign N terminus	-3.501	172.912	62.631	0.213
[truncated: 1 more rows]
