# Supplementary material for: Design of target specific peptide inhibitors using generative deep learning and molecular dynamics simulations
Source: Nat Commun. 2024 Feb 21;15:1611. doi: 10.1038/s41467-024-45766-2 (PMC10882002; doi:10.1038/s41467-024-45766-2)
Supplement: Supplementary file 4 — Source Data [file 41467_2024_45766_MOESM4_ESM.zip › Sourcedata/sourcedata_Fig3ab.xlsx]

## Sheet: results_Nterminal-avg
filename	I_sc	I_bsa	rmsALL_if	pep_sc	Seq	Extension type
len18_10_0001.sc	-36.759	1543.59	2.67247	-505.065	QMWYPEDILDKHLQRVWR	with IL N terminal
len18_1_0001.sc	-37.014	1561.49	2.64512	-503.657	RNDYPEDILDKHLQRVWR	with IL N terminal
len18_11_0001.sc	-35.4906	1446.77	2.53885	-507.291	PNLYPEDILDKHLQRVWR	with IL N terminal
len18_12_0001.sc	-34.813	1422.15	2.70805	-501.956	SAPYPEDILDKHLQRVWR	with IL N terminal
len18_13_0001.sc	-36.2807	1518.74	2.69378	-505.174	QMIYPEDILDKHLQRVWR	with IL N terminal
len18_14_0001.sc	-37.2389	1513.1	2.61436	-503.273	MALYPEDILDKHLQRVWR	with IL N terminal
len18_15_0001.sc	-37.2046	1504.19	2.51074	-503.961	NLLYPEDILDKHLQRVWR	with IL N terminal
len18_16_0001.sc	-36.4071	1492.29	2.68474	-504.762	SYGYPEDILDKHLQRVWR	with IL N terminal
len18_17_0001.sc	-36.3486	1510.56	2.69701	-504.832	SWLYPEDILDKHLQRVWR	with IL N terminal
len18_18_0001.sc	-37.1123	1501.88	2.56919	-503.35	SYPYPEDILDKHLQRVWR	with IL N terminal
len18_19_0001.sc	-36.1684	1490.97	2.72521	-499.801	YARYPEDILDKHLQRVWR	with IL N terminal
len18_20_0001.sc	-37.2576	1510.08	2.57458	-507.582	SYLYPEDILDKHLQRVWR	with IL N terminal
len18_2_0001.sc	-38.1202	1546.85	2.63548	-505.905	YLIYPEDILDKHLQRVWR	with IL N terminal
len18_21_0001.sc	-35.4399	1483.39	2.75061	-508.043	FSAYPEDILDKHLQRVWR	with IL N terminal
len18_22_0001.sc	-34.395	1385.23	2.68533	-504.404	GPIYPEDILDKHLQRVWR	with IL N terminal
len18_23_0001.sc	-38.6385	1566.69	2.6012	-505.293	WTVYPEDILDKHLQRVWR	with IL N terminal
len18_24_0001.sc	-36.0968	1500.12	2.71636	-502.087	YSQYPEDILDKHLQRVWR	with IL N terminal
len18_25_0001.sc	-35.5508	1449.78	2.69041	-504.024	SLLYPEDILDKHLQRVWR	with IL N terminal
len18_26_0001.sc	-38.1363	1566.65	2.61003	-506.804	LMNYPEDILDKHLQRVWR	with IL N terminal
len18_27_0001.sc	-36.3047	1460.72	2.54691	-502.745	PTTYPEDILDKHLQRVWR	with IL N terminal
len18_28_0001.sc	-35.7417	1420.51	2.63367	-503.058	GTSYPEDILDKHLQRVWR	with IL N terminal
len18_29_0001.sc	-37.2775	1571.03	2.5748	-508.601	RNAYPEDILDKHLQRVWR	with IL N terminal
len18_30_0001.sc	-37.5269	1590.56	2.75576	-505.052	RYSYPEDILDKHLQRVWR	with IL N terminal
len18_3_0001.sc	-34.7528	1427.16	2.64495	-505.051	PTVYPEDILDKHLQRVWR	with IL N terminal
len18_31_0001.sc	-35.1285	1470.3	2.7188	-502.536	SFGYPEDILDKHLQRVWR	with IL N terminal
len18_32_0001.sc	-36.0314	1442.46	2.55373	-505.709	APRYPEDILDKHLQRVWR	with IL N terminal
len18_33_0001.sc	-36.2982	1496.29	2.67966	-503.95	LTSYPEDILDKHLQRVWR	with IL N terminal
len18_34_0001.sc	-36.2007	1497.57	2.68195	-504.333	LASYPEDILDKHLQRVWR	with IL N terminal
len18_35_0001.sc	-37.1183	1518.66	2.50046	-501.816	TRGYPEDILDKHLQRVWR	with IL N terminal
len18_36_0001.sc	-38.079	1564.56	2.75437	-502.478	YMSYPEDILDKHLQRVWR	with IL N terminal
len18_37_0001.sc	-35.8133	1477.8	2.56614	-505.115	SYYYPEDILDKHLQRVWR	with IL N terminal
len18_38_0001.sc	-36.5802	1507.44	2.69689	-499.571	SWHYPEDILDKHLQRVWR	with IL N terminal
len18_39_0001.sc	-39.297	1618.56	2.58689	-507.002	WHWYPEDILDKHLQRVWR	with IL N terminal
len18_40_0001.sc	-34.9013	1425.03	2.59142	-502.119	SDRYPEDILDKHLQRVWR	with IL N terminal
len18_4_0001.sc	-36.1513	1483.62	2.66431	-500.798	SYSYPEDILDKHLQRVWR	with IL N terminal
len18_41_0001.sc	-37.5833	1528.78	2.69476	-504.456	YLAYPEDILDKHLQRVWR	with IL N terminal
len18_42_0001.sc	-36.3519	1468.55	2.60587	-505.21	DSSYPEDILDKHLQRVWR	with IL N terminal
len18_43_0001.sc	-37.2641	1548.26	2.60721	-504.615	QFQYPEDILDKHLQRVWR	with IL N terminal
len18_44_0001.sc	-36.4011	1562.22	2.72326	-507.079	RHSYPEDILDKHLQRVWR	with IL N terminal
len18_45_0001.sc	-36.2953	1547.73	2.77809	-500.388	QWIYPEDILDKHLQRVWR	with IL N terminal
len18_46_0001.sc	-35.0345	1473.57	2.66268	-502.645	NNPYPEDILDKHLQRVWR	with IL N terminal
len18_47_0001.sc	-34.4392	1410.42	2.73572	-505.499	GSSYPEDILDKHLQRVWR	with IL N terminal
len18_48_0001.sc	-34.442	1421.96	2.70152	-502.889	SASYPEDILDKHLQRVWR	with IL N terminal
len18_49_0001.sc	-36.5671	1472.97	2.50776	-505.162	SITYPEDILDKHLQRVWR	with IL N terminal
len18_50_0001.sc	-35.4137	1504.48	2.73987	-505.353	RALYPEDILDKHLQRVWR	with IL N terminal
len18_5_0001.sc	-37.6811	1569.57	2.69817	-502.477	LYDYPEDILDKHLQRVWR	with IL N terminal
len18_51_0001.sc	-35.4378	1442.33	2.45092	-500.537	STSYPEDILDKHLQRVWR	with IL N terminal
len18_52_0001.sc	-36.0901	1491.02	2.71072	-501.924	MAPYPEDILDKHLQRVWR	with IL N terminal
len18_53_0001.sc	-39.4181	1604.9	2.70846	-503.598	WYLYPEDILDKHLQRVWR	with IL N terminal
len18_54_0001.sc	-36.318	1486.39	2.62968	-499.601	PYMYPEDILDKHLQRVWR	with IL N terminal
len18_55_0001.sc	-36.5937	1510.04	2.68776	-502.35	MSSYPEDILDKHLQRVWR	with IL N terminal
len18_56_0001.sc	-35.8972	1477.7	2.67002	-504.356	SMSYPEDILDKHLQRVWR	with IL N terminal
len18_57_0001.sc	-36.2919	1534.34	2.41387	-499.066	LKSYPEDILDKHLQRVWR	with IL N terminal
len18_58_0001.sc	-34.7859	1426.32	2.63468	-500.94	SAVYPEDILDKHLQRVWR	with IL N terminal
len18_59_0001.sc	-37.2232	1521.64	2.59233	-506.813	MSAYPEDILDKHLQRVWR	with IL N terminal
len18_60_0001.sc	-35.6635	1438.7	2.60248	-501.38	ASSYPEDILDKHLQRVWR	with IL N terminal
len18_6_0001.sc	-36.7462	1535.42	2.75318	-507.106	LYPYPEDILDKHLQRVWR	with IL N terminal
len18_61_0001.sc	-34.6916	1435.01	2.63516	-502.903	PSPYPEDILDKHLQRVWR	with IL N terminal
len18_62_0001.sc	-36.5475	1463.83	2.57218	-505.371	ATLYPEDILDKHLQRVWR	with IL N terminal
len18_63_0001.sc	-36.4988	1495.64	2.64825	-503.772	SYVYPEDILDKHLQRVWR	with IL N terminal
len18_64_0001.sc	-36.9254	1503.15	2.64129	-501.76	CYSYPEDILDKHLQRVWR	with IL N terminal
len18_65_0001.sc	-34.9912	1411.75	2.62882	-504.207	SGSYPEDILDKHLQRVWR	with IL N terminal
len18_66_0001.sc	-34.9369	1486.35	2.81269	-504.338	QPAYPEDILDKHLQRVWR	with IL N terminal
len18_67_0001.sc	-34.6872	1420.91	2.72102	-503.393	ASLYPEDILDKHLQRVWR	with IL N terminal
len18_68_0001.sc	-35.7172	1497.94	2.70635	-508.515	LSRYPEDILDKHLQRVWR	with IL N terminal
len18_69_0001.sc	-34.6394	1392.94	2.66501	-504.545	GSRYPEDILDKHLQRVWR	with IL N terminal
len18_70_0001.sc	-37.9374	1585.67	2.7277	-500.812	YWRYPEDILDKHLQRVWR	with IL N terminal
len18_7_0001.sc	-35.2945	1460.72	2.60625	-504.304	PNVYPEDILDKHLQRVWR	with IL N terminal
len18_71_0001.sc	-36.157	1522.53	2.79633	-503.203	NWPYPEDILDKHLQRVWR	with IL N terminal
len18_72_0001.sc	-36.167	1459.8	2.53972	-501.519	ANHYPEDILDKHLQRVWR	with IL N terminal
len18_73_0001.sc	-36.5632	1516.71	2.66448	-505.549	YNLYPEDILDKHLQRVWR	with IL N terminal
len18_74_0001.sc	-36.0626	1464.17	2.62914	-499.579	SLSYPEDILDKHLQRVWR	with IL N terminal
len18_75_0001.sc	-34.9114	1433.11	2.5892	-509.013	PSRYPEDILDKHLQRVWR	with IL N terminal
len18_76_0001.sc	-35.6407	1466.94	2.65558	-501.051	NTTYPEDILDKHLQRVWR	with IL N terminal
len18_77_0001.sc	-36.8426	1493.97	2.50645	-503.694	PMSYPEDILDKHLQRVWR	with IL N terminal
len18_78_0001.sc	-34.8657	1429.07	2.68313	-504.349	SSLYPEDILDKHLQRVWR	with IL N terminal
len18_79_0001.sc	-35.515	1465.18	2.70207	-500.954	SMPYPEDILDKHLQRVWR	with IL N terminal
len18_80_0001.sc	-37.2394	1550.52	2.60419	-503.566	LRPYPEDILDKHLQRVWR	with IL N terminal
len18_8_0001.sc	-35.813	1474.86	2.60885	-501.701	NVSYPEDILDKHLQRVWR	with IL N terminal
len18_81_0001.sc	-36.1299	1480.55	2.73205	-504.998	YGQYPEDILDKHLQRVWR	with IL N terminal
len18_82_0001.sc	-37.3558	1533.74	2.58499	-506.425	HLVYPEDILDKHLQRVWR	with IL N terminal
len18_83_0001.sc	-35.9862	1509.32	2.46171	-504.721	LNSYPEDILDKHLQRVWR	with IL N terminal
len18_84_0001.sc	-37.441	1550.15	2.64333	-504.849	YMNYPEDILDKHLQRVWR	with IL N terminal
len18_85_0001.sc	-37.5153	1522.65	2.59368	-503.794	MTVYPEDILDKHLQRVWR	with IL N terminal
len18_86_0001.sc	-36.2615	1475.64	2.57352	-503.679	SLAYPEDILDKHLQRVWR	with IL N terminal
len18_87_0001.sc	-37.0022	1475.71	2.49452	-504.84	AIPYPEDILDKHLQRVWR	with IL N terminal
len18_88_0001.sc	-35.7687	1451.85	2.44551	-503.415	NALYPEDILDKHLQRVWR	with IL N terminal
len18_89_0001.sc	-35.962	1500.66	2.68211	-508.929	TRSYPEDILDKHLQRVWR	with IL N terminal
len18_90_0001.sc	-34.2363	1458.69	2.76413	-502.736	SKQYPEDILDKHLQRVWR	with IL N terminal
len18_9_0001.sc	-34.6921	1411.36	2.69043	-501.373	ASMYPEDILDKHLQRVWR	with IL N terminal
len18_91_0001.sc	-36.7475	1490.45	2.58597	-499.299	ARIYPEDILDKHLQRVWR	with IL N terminal
len18_92_0001.sc	-36.0154	1525.97	2.71223	-506.03	RADYPEDILDKHLQRVWR	with IL N terminal
len18_93_0001.sc	-35.9951	1487.18	2.71968	-502.886	AWNYPEDILDKHLQRVWR	with IL N terminal
len18_94_0001.sc	-39.1914	1607.54	2.65274	-501.341	WHSYPEDILDKHLQRVWR	with IL N terminal
len18_95_0001.sc	-36.0566	1478.46	2.6897	-504.695	GWRYPEDILDKHLQRVWR	with IL N terminal
len18_96_0001.sc	-38.1949	1570.59	2.68531	-504.67	MYLYPEDILDKHLQRVWR	with IL N terminal
len18_97_0001.sc	-35.6171	1480.37	2.71639	-505.076	LATYPEDILDKHLQRVWR	with IL N terminal
len18_98_0001.sc	-35.5641	1443.81	2.58832	-499.767	STLYPEDILDKHLQRVWR	with IL N terminal
len18_99_0001.sc	-35.1032	1477.16	2.71472	-504.162	QSSYPEDILDKHLQRVWR	with IL N terminal
len19_100_0001.sc	-35.5896	1434.9	2.58116	-508.582	SRLSYPEDILDKHLQRVWR	with IL N terminal
len19_10_0001.sc	-34.3029	1411.48	2.6531	-504.303	SSSNYPEDILDKHLQRVWR	with IL N terminal
len19_1_0001.sc	-37.0798	1477.07	2.5437	-503.965	KAIIYPEDILDKHLQRVWR	with IL N terminal
len19_11_0001.sc	-36.0821	1456.88	2.65545	-499.856	PGKVYPEDILDKHLQRVWR	with IL N terminal
len19_12_0001.sc	-34.7744	1421.81	2.69811	-501.279	LTGPYPEDILDKHLQRVWR	with IL N terminal
len19_13_0001.sc	-37.6934	1567.99	2.79262	-504.21	FYWLYPEDILDKHLQRVWR	with IL N terminal
len19_14_0001.sc	-35.0347	1461.28	2.4959	-504.731	RHSDYPEDILDKHLQRVWR	with IL N terminal
len19_15_0001.sc	-37.591	1488.94	2.55088	-502.92	AAMNYPEDILDKHLQRVWR	with IL N terminal
len19_16_0001.sc	-36.949	1497.97	2.63015	-502.105	SSYSYPEDILDKHLQRVWR	with IL N terminal
len19_17_0001.sc	-36.8481	1521.32	2.67877	-503.882	SNYGYPEDILDKHLQRVWR	with IL N terminal
len19_18_0001.sc	-34.2599	1385.11	2.71475	-507.388	YSPLYPEDILDKHLQRVWR	with IL N terminal
len19_19_0001.sc	-34.9262	1405.68	2.6818	-508.655	MGSSYPEDILDKHLQRVWR	with IL N terminal
len19_20_0001.sc	-35.7959	1461.92	2.67161	-505.653	STSSYPEDILDKHLQRVWR	with IL N terminal
len19_2_0001.sc	-35.1463	1443.33	2.6648	-500.756	FCSSYPEDILDKHLQRVWR	with IL N terminal
len19_21_0001.sc	-34.8046	1383.61	2.66366	-503.034	GGGSYPEDILDKHLQRVWR	with IL N terminal
len19_22_0001.sc	-37.2549	1546.32	2.64412	-506.542	SLHLYPEDILDKHLQRVWR	with IL N terminal
len19_23_0001.sc	-36.2386	1472.2	2.66104	-501.606	STLSYPEDILDKHLQRVWR	with IL N terminal
len19_24_0001.sc	-36.6818	1470.25	2.55524	-507.036	GSLMYPEDILDKHLQRVWR	with IL N terminal
len19_25_0001.sc	-34.2935	1425.72	2.71266	-505.42	FSSLYPEDILDKHLQRVWR	with IL N terminal
len19_26_0001.sc	-36.3452	1541.73	2.63503	-504.716	ARSPYPEDILDKHLQRVWR	with IL N terminal
len19_27_0001.sc	-34.3495	1407.23	2.76381	-502.169	PSGGYPEDILDKHLQRVWR	with IL N terminal
len19_28_0001.sc	-37.4399	1511.24	2.5745	-503.287	SGWGYPEDILDKHLQRVWR	with IL N terminal
len19_29_0001.sc	-36.5318	1495.17	2.62579	-505.411	SYSHYPEDILDKHLQRVWR	with IL N terminal
len19_30_0001.sc	-34.8562	1403.05	2.6884	-504.827	YSWMYPEDILDKHLQRVWR	with IL N terminal
len19_3_0001.sc	-36.2328	1508.47	2.63658	-503.337	MKAPYPEDILDKHLQRVWR	with IL N terminal
len19_31_0001.sc	-34.7304	1416.49	2.71136	-509.56	LGSPYPEDILDKHLQRVWR	with IL N terminal
len19_32_0001.sc	-36.1756	1532.98	2.65636	-501.025	DPGLYPEDILDKHLQRVWR	with IL N terminal
len19_33_0001.sc	-38.136	1523.62	2.58982	-508.55	YLTSYPEDILDKHLQRVWR	with IL N terminal
len19_34_0001.sc	-36.4639	1475.27	2.6577	-503.419	YMLIYPEDILDKHLQRVWR	with IL N terminal
len19_35_0001.sc	-35.8694	1462.74	2.62152	-502.276	PSITYPEDILDKHLQRVWR	with IL N terminal
len19_36_0001.sc	-36.9132	1504.68	2.61347	-502.757	SRATYPEDILDKHLQRVWR	with IL N terminal
len19_37_0001.sc	-36.9676	1486.34	2.52403	-503.202	SPQSYPEDILDKHLQRVWR	with IL N terminal
len19_38_0001.sc	-37.183	1545.45	2.59575	-505.003	ATFTYPEDILDKHLQRVWR	with IL N terminal
len19_39_0001.sc	-37.8274	1530.43	2.60263	-509.054	YAIPYPEDILDKHLQRVWR	with IL N terminal
len19_40_0001.sc	-37.558	1515.16	2.61315	-502.068	ARRPYPEDILDKHLQRVWR	with IL N terminal
len19_4_0001.sc	-36.6959	1506.31	2.64323	-501.244	SQLPYPEDILDKHLQRVWR	with IL N terminal
len19_41_0001.sc	-35.1912	1446.71	2.59165	-506.662	SFTSYPEDILDKHLQRVWR	with IL N terminal
len19_42_0001.sc	-34.7254	1405.19	2.63215	-504.027	DYANYPEDILDKHLQRVWR	with IL N terminal
len19_43_0001.sc	-37.0661	1510.7	2.62699	-503.712	GSVVYPEDILDKHLQRVWR	with IL N terminal
len19_44_0001.sc	-36.5066	1458.36	2.52684	-503.656	SVAMYPEDILDKHLQRVWR	with IL N terminal
len19_45_0001.sc	-39.3598	1638.15	2.68044	-503.579	YTFSYPEDILDKHLQRVWR	with IL N terminal
len19_46_0001.sc	-37.542	1553.49	2.67873	-501.574	PAINYPEDILDKHLQRVWR	with IL N terminal
len19_47_0001.sc	-35.3886	1437.29	2.59319	-505.686	IWWWYPEDILDKHLQRVWR	with IL N terminal
len19_48_0001.sc	-35.5153	1427.12	2.55397	-503.065	YMYTYPEDILDKHLQRVWR	with IL N terminal
len19_49_0001.sc	-36.4893	1492.13	2.56554	-504.221	KSPSYPEDILDKHLQRVWR	with IL N terminal
len19_50_0001.sc	-34.9562	1466.87	2.72443	-501.966	FARVYPEDILDKHLQRVWR	with IL N terminal
len19_5_0001.sc	-35.2203	1455.81	2.71229	-507.761	YGFSYPEDILDKHLQRVWR	with IL N terminal
len19_51_0001.sc	-36.8405	1563.04	2.67468	-506.827	PSHVYPEDILDKHLQRVWR	with IL N terminal
len19_52_0001.sc	-35.3819	1486.88	2.55715	-502.143	YQSRYPEDILDKHLQRVWR	with IL N terminal
len19_53_0001.sc	-35.9461	1464.03	2.65667	-504.631	QRMTYPEDILDKHLQRVWR	with IL N terminal
len19_54_0001.sc	-35.73	1452	2.6199	-503.861	ISAVYPEDILDKHLQRVWR	with IL N terminal
len19_55_0001.sc	-34.9049	1406.91	2.66852	-503.667	MSYLYPEDILDKHLQRVWR	with IL N terminal
len19_56_0001.sc	-37.6399	1554	2.64066	-505.748	GPLPYPEDILDKHLQRVWR	with IL N terminal
len19_57_0001.sc	-36.8717	1480	2.54404	-506.291	SSGTYPEDILDKHLQRVWR	with IL N terminal
len19_58_0001.sc	-37.7373	1508.75	2.57311	-503.858	GYKSYPEDILDKHLQRVWR	with IL N terminal
len19_59_0001.sc	-34.2833	1420.53	2.79172	-508.076	DSLRYPEDILDKHLQRVWR	with IL N terminal
len19_60_0001.sc	-37.2673	1534.53	2.63433	-502.153	YVLRYPEDILDKHLQRVWR	with IL N terminal
len19_6_0001.sc	-36.2048	1496.55	2.57941	-503.518	YNQHYPEDILDKHLQRVWR	with IL N terminal
len19_61_0001.sc	-34.9021	1436.91	2.65836	-503.669	YTGQYPEDILDKHLQRVWR	with IL N terminal
len19_62_0001.sc	-34.1193	1398.77	2.7453	-506.203	FYNPYPEDILDKHLQRVWR	with IL N terminal
len19_63_0001.sc	-34.9003	1385.71	2.6391	-508.866	SNSSYPEDILDKHLQRVWR	with IL N terminal
len19_64_0001.sc	-35.476	1441.96	2.62567	-502.317	DPGVYPEDILDKHLQRVWR	with IL N terminal
len19_65_0001.sc	-36.3	1486.02	2.66849	-507.204	SGGPYPEDILDKHLQRVWR	with IL N terminal
len19_66_0001.sc	-36.4234	1533.09	2.62642	-502.934	TSPSYPEDILDKHLQRVWR	with IL N terminal
len19_67_0001.sc	-34.9079	1417.62	2.65542	-503.334	PEVLYPEDILDKHLQRVWR	with IL N terminal
len19_68_0001.sc	-36.7378	1520.4	2.67738	-505.724	FRGVYPEDILDKHLQRVWR	with IL N terminal
len19_69_0001.sc	-34.1795	1413.86	2.53843	-505.258	KPAVYPEDILDKHLQRVWR	with IL N terminal
len19_70_0001.sc	-37.7935	1559.99	2.58993	-506.4	FQLSYPEDILDKHLQRVWR	with IL N terminal
len19_7_0001.sc	-36.5937	1506.86	2.63219	-506.272	YSYNYPEDILDKHLQRVWR	with IL N terminal
len19_71_0001.sc	-36.3938	1500.59	2.59649	-503.938	PSSLYPEDILDKHLQRVWR	with IL N terminal
len19_72_0001.sc	-36.8462	1538.37	2.52756	-501.871	YDFGYPEDILDKHLQRVWR	with IL N terminal
len19_73_0001.sc	-35.1345	1434.2	2.62121	-507.437	AHQSYPEDILDKHLQRVWR	with IL N terminal
len19_74_0001.sc	-35.6664	1509.66	2.74584	-506.227	YTIGYPEDILDKHLQRVWR	with IL N terminal
len19_75_0001.sc	-36.0879	1484.14	2.62608	-502.19	RSAVYPEDILDKHLQRVWR	with IL N terminal
len19_76_0001.sc	-35.8997	1547.16	2.74672	-502.361	SRASYPEDILDKHLQRVWR	with IL N terminal
len19_77_0001.sc	-35.197	1426.13	2.48731	-503.171	IEPKYPEDILDKHLQRVWR	with IL N terminal
len19_78_0001.sc	-35.5226	1433.67	2.59943	-502.228	LRLPYPEDILDKHLQRVWR	with IL N terminal
len19_79_0001.sc	-37.3721	1508.47	2.59203	-507.34	SSADYPEDILDKHLQRVWR	with IL N terminal
len19_80_0001.sc	-35.6314	1433.76	2.58665	-503.614	SPASYPEDILDKHLQRVWR	with IL N terminal
len19_8_0001.sc	-36.6182	1474.67	2.58366	-500.491	LPLVYPEDILDKHLQRVWR	with IL N terminal
len19_81_0001.sc	-35.5304	1457.25	2.54182	-503.401	SAWFYPEDILDKHLQRVWR	with IL N terminal
len19_82_0001.sc	-34.3203	1382.7	2.76039	-505.987	CSASYPEDILDKHLQRVWR	with IL N terminal
len19_83_0001.sc	-35.7339	1411.8	2.60733	-506.032	DSKMYPEDILDKHLQRVWR	with IL N terminal
len19_84_0001.sc	-34.4558	1414.56	2.66713	-507.041	LSALYPEDILDKHLQRVWR	with IL N terminal
len19_85_0001.sc	-34.8672	1439.38	2.61924	-505.654	SGPYYPEDILDKHLQRVWR	with IL N terminal
len19_86_0001.sc	-34.3824	1381.97	2.69669	-501.339	SSASYPEDILDKHLQRVWR	with IL N terminal
len19_87_0001.sc	-35.5781	1440.44	2.62524	-506.108	GNSLYPEDILDKHLQRVWR	with IL N terminal
len19_88_0001.sc	-35.0628	1396.65	2.64194	-504.101	SGAVYPEDILDKHLQRVWR	with IL N terminal
len19_89_0001.sc	-34.6503	1437.2	2.64982	-501.93	GSSGYPEDILDKHLQRVWR	with IL N terminal
len19_90_0001.sc	-35.7142	1474.63	2.5242	-500.944	LGSSYPEDILDKHLQRVWR	with IL N terminal
len19_9_0001.sc	-37.0417	1503.38	2.65314	-504.612	AFTTYPEDILDKHLQRVWR	with IL N terminal
len19_91_0001.sc	-38.4053	1530.86	2.67606	-504.671	SSRGYPEDILDKHLQRVWR	with IL N terminal
len19_92_0001.sc	-35.6441	1419.77	2.56194	-504.709	SSKSYPEDILDKHLQRVWR	with IL N terminal
len19_93_0001.sc	-37.5772	1522.41	2.52492	-505.121	QWAMYPEDILDKHLQRVWR	with IL N terminal
len19_94_0001.sc	-36.744	1473.95	2.58953	-505.493	KAGRYPEDILDKHLQRVWR	with IL N terminal
len19_95_0001.sc	-38.5827	1548.53	2.52637	-507.916	SVHSYPEDILDKHLQRVWR	with IL N terminal
len19_96_0001.sc	-35.2766	1410.79	2.63622	-509.095	SSLSYPEDILDKHLQRVWR	with IL N terminal
len19_97_0001.sc	-36.2721	1494.87	2.65521	-503.555	SVYSYPEDILDKHLQRVWR	with IL N terminal
len19_98_0001.sc	-37.4218	1561.44	2.47674	-504.383	PAGRYPEDILDKHLQRVWR	with IL N terminal
len19_99_0001.sc	-34.6612	1431.7	2.71703	-504.444	YSYSYPEDILDKHLQRVWR	with IL N terminal
len20_10_0001.sc	-36.8085	1498.18	2.59347	-501.996	SSLASYPEDILDKHLQRVWR	with IL N terminal
len20_1_0001.sc	-35.5232	1522.34	2.73521	-507.032	SGKVSYPEDILDKHLQRVWR	with IL N terminal
len20_11_0001.sc	-36.4068	1544.56	2.65427	-504.417	RALRLYPEDILDKHLQRVWR	with IL N terminal
len20_12_0001.sc	-35.1216	1421.96	2.6458	-506.181	GSSGTYPEDILDKHLQRVWR	with IL N terminal
len20_13_0001.sc	-35.3153	1443.44	2.63648	-500.057	QPSPQYPEDILDKHLQRVWR	with IL N terminal
len20_14_0001.sc	-36.6931	1451.07	2.55312	-506.041	WAGMAYPEDILDKHLQRVWR	with IL N terminal
len20_15_0001.sc	-38.8046	1557.48	2.66961	-503.89	SGWSRYPEDILDKHLQRVWR	with IL N terminal
len20_16_0001.sc	-37.3883	1533.16	2.65079	-505.548	IKLLAYPEDILDKHLQRVWR	with IL N terminal
len20_17_0001.sc	-36.8338	1587.56	2.64969	-501.829	VYFWQYPEDILDKHLQRVWR	with IL N terminal
len20_18_0001.sc	-35.5227	1490.84	2.69628	-507.053	SSKSGYPEDILDKHLQRVWR	with IL N terminal
len20_19_0001.sc	-36.3613	1481.58	2.66091	-501.305	YVISGYPEDILDKHLQRVWR	with IL N terminal
len20_20_0001.sc	-37.3137	1514.22	2.55998	-506.024	SSLTSYPEDILDKHLQRVWR	with IL N terminal
len20_2_0001.sc	-35.3068	1475.42	2.73889	-501.851	KVISSYPEDILDKHLQRVWR	with IL N terminal
len20_21_0001.sc	-34.9536	1425.69	2.66784	-505.35	SRAPGYPEDILDKHLQRVWR	with IL N terminal
len20_22_0001.sc	-36.8346	1531.97	2.62723	-498.811	STFPTYPEDILDKHLQRVWR	with IL N terminal
len20_23_0001.sc	-35.4142	1467.24	2.69882	-505.061	ASISVYPEDILDKHLQRVWR	with IL N terminal
len20_24_0001.sc	-36.3698	1495.92	2.65584	-502.384	VSFSTYPEDILDKHLQRVWR	with IL N terminal
len20_25_0001.sc	-36.4256	1543.91	2.82976	-503.481	SQFWPYPEDILDKHLQRVWR	with IL N terminal
len20_26_0001.sc	-36.9161	1595.8	2.68853	-499.535	GYLWRYPEDILDKHLQRVWR	with IL N terminal
len20_27_0001.sc	-36.0436	1464.21	2.50922	-505.701	FASMPYPEDILDKHLQRVWR	with IL N terminal
len20_28_0001.sc	-37.5033	1460.4	2.45892	-503.255	FSAVLYPEDILDKHLQRVWR	with IL N terminal
len20_29_0001.sc	-35.6251	1436.74	2.58374	-502.307	SGSSDYPEDILDKHLQRVWR	with IL N terminal
len20_30_0001.sc	-36.8832	1504.24	2.63508	-502.704	FMQLTYPEDILDKHLQRVWR	with IL N terminal
len20_3_0001.sc	-36.3612	1452.08	2.5605	-506.548	SGAVWYPEDILDKHLQRVWR	with IL N terminal
len20_31_0001.sc	-36.0968	1489.08	2.67804	-501.764	SSQSGYPEDILDKHLQRVWR	with IL N terminal
len20_32_0001.sc	-37.1256	1488.28	2.64095	-503.896	YSITAYPEDILDKHLQRVWR	with IL N terminal
len20_33_0001.sc	-34.9941	1411.7	2.64195	-501.96	SGSGTYPEDILDKHLQRVWR	with IL N terminal
len20_34_0001.sc	-35.8536	1469.37	2.72968	-502.58	YKISWYPEDILDKHLQRVWR	with IL N terminal
len20_35_0001.sc	-37.1741	1511.38	2.5348	-505.918	FPSYGYPEDILDKHLQRVWR	with IL N terminal
len20_36_0001.sc	-37.0672	1503.93	2.67168	-503.468	DRFAVYPEDILDKHLQRVWR	with IL N terminal
len20_37_0001.sc	-34.6798	1474.75	2.7749	-499.687	WRKAPYPEDILDKHLQRVWR	with IL N terminal
len20_38_0001.sc	-35.9634	1427.56	2.57335	-503.182	ASGLYYPEDILDKHLQRVWR	with IL N terminal
len20_39_0001.sc	-38.5321	1558.36	2.68818	-508.106	SSWSAYPEDILDKHLQRVWR	with IL N terminal
len20_40_0001.sc	-34.7318	1443.96	2.67026	-504.438	KSNSGYPEDILDKHLQRVWR	with IL N terminal
len20_4_0001.sc	-35.1921	1515.79	2.60674	-505.632	SVKASYPEDILDKHLQRVWR	with IL N terminal
len20_41_0001.sc	-36.6279	1537.77	2.46854	-504.534	GGFKLYPEDILDKHLQRVWR	with IL N terminal
len20_42_0001.sc	-35.7831	1443.02	2.57884	-503.969	SNASVYPEDILDKHLQRVWR	with IL N terminal
len20_43_0001.sc	-35.2019	1498.06	2.74293	-504.407	AQKCSYPEDILDKHLQRVWR	with IL N terminal
len20_44_0001.sc	-35.6755	1443.72	2.60292	-504.742	SGPSGYPEDILDKHLQRVWR	with IL N terminal
len20_45_0001.sc	-36.4512	1469.85	2.57216	-503.813	QPVSAYPEDILDKHLQRVWR	with IL N terminal
len20_46_0001.sc	-34.9101	1396.53	2.60027	-502.992	SSGSSYPEDILDKHLQRVWR	with IL N terminal
len20_47_0001.sc	-35.8967	1502.15	2.58548	-505.282	PFAIQYPEDILDKHLQRVWR	with IL N terminal
len20_48_0001.sc	-38.5202	1554.52	2.71425	-496.815	IRWPGYPEDILDKHLQRVWR	with IL N terminal
len20_49_0001.sc	-35.8564	1459.7	2.67208	-505.591	QKSLKYPEDILDKHLQRVWR	with IL N terminal
len20_50_0001.sc	-36.6643	1551.21	2.54396	-502.496	GRKRSYPEDILDKHLQRVWR	with IL N terminal
len20_5_0001.sc	-34.3259	1414.3	2.54348	-503.269	SGSSSYPEDILDKHLQRVWR	with IL N terminal
len20_51_0001.sc	-39.3883	1565.99	2.60551	-505.762	FAWVWYPEDILDKHLQRVWR	with IL N terminal
len20_52_0001.sc	-36.5581	1546.74	2.68776	-503.089	QPRTPYPEDILDKHLQRVWR	with IL N terminal
len20_53_0001.sc	-36.7189	1493.75	2.70984	-501.207	YGIVAYPEDILDKHLQRVWR	with IL N terminal
len20_54_0001.sc	-37.0687	1473.87	2.50618	-503.912	SSSLGYPEDILDKHLQRVWR	with IL N terminal
len20_55_0001.sc	-36.662	1452.15	2.51227	-500.915	YMSVKYPEDILDKHLQRVWR	with IL N terminal
len20_56_0001.sc	-34.8576	1469.26	2.67677	-510.704	DPQSVYPEDILDKHLQRVWR	with IL N terminal
len20_57_0001.sc	-35.604	1463.89	2.69607	-504.115	PSISGYPEDILDKHLQRVWR	with IL N terminal
len20_58_0001.sc	-36.5075	1496.13	2.61129	-507.895	TGAWIYPEDILDKHLQRVWR	with IL N terminal
len20_59_0001.sc	-39.4135	1604.74	2.61111	-502.019	QSWRLYPEDILDKHLQRVWR	with IL N terminal
len20_60_0001.sc	-34.2578	1434.39	2.45722	-504.931	ASPSPYPEDILDKHLQRVWR	with IL N terminal
len20_6_0001.sc	-35.0745	1435.9	2.39619	-505.132	GRPNGYPEDILDKHLQRVWR	with IL N terminal
len20_61_0001.sc	-36.3604	1501.76	2.67332	-500.715	SQLSRYPEDILDKHLQRVWR	with IL N terminal
len20_62_0001.sc	-36.8828	1509.88	2.62195	-502.454	VAFITYPEDILDKHLQRVWR	with IL N terminal
len20_63_0001.sc	-35.9888	1463.1	2.64707	-501.721	DSNPDYPEDILDKHLQRVWR	with IL N terminal
len20_64_0001.sc	-36.3235	1501.67	2.67643	-501.028	ENSWLYPEDILDKHLQRVWR	with IL N terminal
len20_65_0001.sc	-34.3619	1427.25	2.73882	-508.008	SGSAPYPEDILDKHLQRVWR	with IL N terminal
len20_66_0001.sc	-35.7281	1519.05	2.70887	-498.963	AGRSAYPEDILDKHLQRVWR	with IL N terminal
len20_67_0001.sc	-34.5759	1436.57	2.66024	-503.793	SGSPQYPEDILDKHLQRVWR	with IL N terminal
len20_68_0001.sc	-36.3179	1479.95	2.58188	-501.729	FTVSGYPEDILDKHLQRVWR	with IL N terminal
len20_69_0001.sc	-37.2769	1491.93	2.58259	-502.836	SPDLTYPEDILDKHLQRVWR	with IL N terminal
len20_70_0001.sc	-36.5921	1503.93	2.57359	-502.142	SRTRSYPEDILDKHLQRVWR	with IL N terminal
len20_7_0001.sc	-34.7097	1446.18	2.76979	-504.573	RGTSKYPEDILDKHLQRVWR	with IL N terminal
len20_71_0001.sc	-36.0125	1542.21	2.62692	-502.555	KVLKHYPEDILDKHLQRVWR	with IL N terminal
len20_72_0001.sc	-36.1193	1480.12	2.37922	-501.805	AGSQPYPEDILDKHLQRVWR	with IL N terminal
len20_73_0001.sc	-36.0694	1490.59	2.6659	-504.765	APLSGYPEDILDKHLQRVWR	with IL N terminal
len20_74_0001.sc	-36.4089	1505.35	2.64446	-505.569	QSTRNYPEDILDKHLQRVWR	with IL N terminal
len20_75_0001.sc	-34.7608	1503.67	2.8306	-498.681	KIKPAYPEDILDKHLQRVWR	with IL N terminal
len20_76_0001.sc	-34.7855	1459.73	2.82001	-499.014	LAVPTYPEDILDKHLQRVWR	with IL N terminal
len20_77_0001.sc	-34.6483	1433.8	2.61464	-501.8	KATSGYPEDILDKHLQRVWR	with IL N terminal
len20_78_0001.sc	-37.0316	1534.07	2.54622	-504.051	SFVVGYPEDILDKHLQRVWR	with IL N terminal
len20_79_0001.sc	-34.9332	1433.92	2.65054	-504.186	PPPPLYPEDILDKHLQRVWR	with IL N terminal
len20_80_0001.sc	-35.4262	1474.07	2.67916	-501.738	LGTQLYPEDILDKHLQRVWR	with IL N terminal
len20_8_0001.sc	-36.722	1504.98	2.51782	-503.968	FSSRPYPEDILDKHLQRVWR	with IL N terminal
len20_81_0001.sc	-34.9861	1437.85	2.44323	-501.297	KQPDIYPEDILDKHLQRVWR	with IL N terminal
len20_82_0001.sc	-35.9294	1485.76	2.72844	-505.482	RLVWMYPEDILDKHLQRVWR	with IL N terminal
len20_83_0001.sc	-36.6227	1542.4	2.6635	-496.041	KYRPTYPEDILDKHLQRVWR	with IL N terminal
len20_84_0001.sc	-37.1912	1556.19	2.57713	-501.514	AVHRPYPEDILDKHLQRVWR	with IL N terminal
len20_85_0001.sc	-37.1634	1503.88	2.60879	-504.99	PLYSAYPEDILDKHLQRVWR	with IL N terminal
len20_86_0001.sc	-38.3579	1547.46	2.62367	-502.204	FSYLGYPEDILDKHLQRVWR	with IL N terminal
len20_87_0001.sc	-36.3348	1504.05	2.6595	-499.403	IGLPIYPEDILDKHLQRVWR	with IL N terminal
len20_88_0001.sc	-36.6817	1539.72	2.68516	-507.134	KNQHPYPEDILDKHLQRVWR	with IL N terminal
len20_89_0001.sc	-36.5091	1522.3	2.66187	-504.988	RPIRIYPEDILDKHLQRVWR	with IL N terminal
len20_90_0001.sc	-37.1003	1555.57	2.63777	-506.749	SQYKTYPEDILDKHLQRVWR	with IL N terminal
len20_9_0001.sc	-34.5376	1419.38	2.74802	-504.787	SSSASYPEDILDKHLQRVWR	with IL N terminal
len20_91_0001.sc	-35.5641	1452.41	2.7955	-500.271	RNSQTYPEDILDKHLQRVWR	with IL N terminal
len20_92_0001.sc	-36.2061	1543.44	2.64748	-504.278	KFVQPYPEDILDKHLQRVWR	with IL N terminal
len20_93_0001.sc	-35.7385	1511.66	2.60654	-500.665	KFVEMYPEDILDKHLQRVWR	with IL N terminal
len20_94_0001.sc	-35.9629	1500.99	2.72312	-503.298	NSHPTYPEDILDKHLQRVWR	with IL N terminal
len20_95_0001.sc	-35.4806	1443.13	2.44476	-508.835	ANPVDYPEDILDKHLQRVWR	with IL N terminal
len20_96_0001.sc	-36.8818	1482.74	2.59694	-498.25	PQTVAYPEDILDKHLQRVWR	with IL N terminal
len20_97_0001.sc	-35.11	1469.51	2.66465	-502.725	SWAGNYPEDILDKHLQRVWR	with IL N terminal
len20_98_0001.sc	-35.1939	1473.04	2.69412	-506.982	FGQSGYPEDILDKHLQRVWR	with IL N terminal
len20_99_0001.sc	-36.0434	1486.41	2.65513	-502.741	FIVQVYPEDILDKHLQRVWR	with IL N terminal
