# Supplementary material for: Design of target specific peptide inhibitors using generative deep learning and molecular dynamics simulations
Source: Nat Commun. 2024 Feb 21;15:1611. doi: 10.1038/s41467-024-45766-2 (PMC10882002; doi:10.1038/s41467-024-45766-2)
Supplement: Supplementary file 4 — Source Data [file 41467_2024_45766_MOESM4_ESM.zip › Sourcedata/sourcedata_Fig3c.xlsx]

## Sheet: rawdata_Fig3c
rmsALL_if difference	I_sc difference	pep_sc difference	I_bsa difference	Binding density difference	filename	I_sc	I_bsa	rmsALL_if	pep_sc	Seq	Extension type	Design method	rank-I_bsa	rank-pep_sc	rank-I_sc	rank-rmsALL_if	overall_rank	rank_by_all
0.225844	-0.0684251	64.4149	130.31	0.241314	len17-0-SK-to_mutate.sc	-29.1198	1306	2.71779	-485.416	SK	mutate.sc IL	RosettaDesign	1	0.95122	1	0.97561	0.954545	0.981707
0.190148	-0.644983	56.7787	191.773	0.29937	len17-1-KK-to_mutate.sc	-29.6964	1367.46	2.68209	-493.053	KK	mutate.sc IL	RosettaDesign	0.756098	0.756098	0.97561	0.902439	0.636364	0.847561
0.165854	-0.771152	56.9573	160.715	0.23946	len17-2-DK-to_mutate.sc	-29.8225	1336.4	2.6578	-492.874	DK	mutate.sc IL	RosettaDesign	0.95122	0.780488	0.95122	0.756098	0.590909	0.859756
0.0705214	-2.33631	59.8376	282.532	0.318546	len18-0-DKE-to_mutate.sc	-31.3877	1458.22	2.56247	-489.994	DKE	mutate.sc IL	RosettaDesign	0.268293	0.853659	0.780488	0.512195	0.204545	0.603659
0.172215	-2.70671	68.5534	259.292	0.257874	len18-1-DIE-to_mutate.sc	-31.7581	1434.98	2.66416	-481.278	DIE	mutate.sc IL	RosettaDesign	0.414634	1	0.731707	0.780488	0.454545	0.731707
0.15174	-1.64238	59.726	225.956	0.281173	len18-2-DDK-to_mutate.sc	-30.6937	1401.64	2.64369	-490.105	DDK	mutate.sc IL	RosettaDesign	0.609756	0.829268	0.926829	0.682927	0.431818	0.762195
0.192487	-1.71813	65.2537	186.064	0.211458	len19-0-DDDK-to_mutate.sc	-30.7695	1361.75	2.68443	-484.578	DDDK	mutate.sc IL	RosettaDesign	0.878049	0.97561	0.902439	0.926829	0.818182	0.920732
0.118106	-2.27422	60.5796	231.77	0.245326	len20-0-DDEIK-to_mutate.sc	-31.3256	1407.46	2.61005	-489.252	DDEIK	mutate.sc IL	RosettaDesign	0.536585	0.902439	0.804878	0.585366	0.340909	0.707317
0.175143	-2.03417	59.0561	207.128	0.223023	len20-1-SDDDK-to_mutate.sc	-31.0855	1382.81	2.66709	-490.775	SDDDK	mutate.sc IL	RosettaDesign	0.634146	0.804878	0.829268	0.829268	0.431818	0.77439
0.176775	-1.96621	62.4576	202.42	0.220274	len20-2-EEEIK-to_mutate.sc	-31.0176	1378.11	2.66872	-487.374	EEEIK	mutate.sc IL	RosettaDesign	0.682927	0.926829	0.853659	0.853659	0.613636	0.829268
0.164859	-1.87591	60.5754	196.462	0.217083	len20-3-EEDDK-to_mutate.sc	-30.9273	1372.15	2.6568	-489.256	EEDDK	mutate.sc IL	RosettaDesign	0.731707	0.878049	0.878049	0.731707	0.522727	0.804878
-0.16114	-3.96128	6.98477	152.436	-0.0265295	len20_with_IL-0-LNKIS-to_mutate.sc	-32.6081	1365.8	2.29584	-538.6	LNKIS	with IL	RosettaDesign	0.804878	0.146341	0.585366	0.146341	0.56875	0.420732
-0.0730593	-5.87603	8.59171	279.87	0.0489914	len22_with_IL-5-MLIRKWS-to_mutate.sc	-34.5228	1493.23	2.38392	-536.993	MLIRKWS	with IL	RosettaDesign	0.146341	0.341463	0.243902	0.390244	0.390625	0.280488
-0.132379	-4.07663	8.44445	161.65	-0.0189204	len21_with_IL-1-LNKIIS-to_mutate.sc	-32.7234	1375.01	2.3246	-537.14	LNKIIS	with IL	RosettaDesign	0.707317	0.292683	0.560976	0.292683	0.7	0.463415
-0.0607396	-4.8058	10.415	202.882	-0.00111924	len21_with_IL-5-LLIIIW-to_mutate.sc	-33.4526	1416.24	2.39624	-535.169	LLIIIW	with IL	RosettaDesign	0.487805	0.487805	0.390244	0.439024	0.796875	0.45122
-0.0971819	-3.9087	8.02087	138.984	-0.0463899	len19_with_IL-0-LNKS-to_mutate.sc	-32.5555	1352.34	2.35979	-537.563	LNKS	with IL	RosettaDesign	0.926829	0.195122	0.634146	0.365854	0.775	0.530488
-0.201844	-4.52967	8.18427	281.898	0.142169	len22_with_IL-3-ENIRRWS-to_mutate.sc	-33.1765	1495.26	2.25513	-537.4	ENIRRWS	with IL	RosettaDesign	0.121951	0.268293	0.439024	0.0487805	0.26875	0.219512
-0.135976	-4.54877	6.4507	236.636	0.0715918	len20_with_IL-1-EIKRR-to_mutate.sc	-33.1956	1450	2.321	-539.134	EIKRR	with IL	RosettaDesign	0.317073	0.097561	0.414634	0.268293	0.434375	0.27439
-0.181203	-5.32206	5.99705	243.108	0.0286722	len22_with_IL-6-LIKIRHS-to_mutate.sc	-33.9689	1456.47	2.27577	-539.587	LIKIRHS	with IL	RosettaDesign	0.292683	0.0487805	0.341463	0.097561	0.178125	0.195122
-0.0404934	-5.62921	10.2086	233.809	-0.00753946	len21_with_IL-2-MLIRKW-to_mutate.sc	-34.276	1447.17	2.41648	-535.376	MLIRKW	with IL	RosettaDesign	0.365854	0.463415	0.292683	0.463415	0.634375	0.396341
-0.171756	-4.07762	7.43951	144.944	-0.0482629	len18_with_IL-0-LNS-to_mutate.sc	-32.7244	1358.3	2.28522	-538.145	LNS	with IL	RosettaDesign	0.902439	0.170732	0.536585	0.121951	0.559375	0.432927
0.243263	-6.47188	42.799	346.651	0.137546	len20_1_0001.sc	-35.5232	1522.34	2.73521	-507.032	SGKVSYPEDILDKHLQRVWR	with IL N terminal	VAE-MH Pretrain	0.0487805	0.536585	0.146341	1	0.479508	0.432927
0.204748	-5.33106	48.4921	206.285	-0.0169122	len19_86_0001.sc	-34.3824	1381.97	2.69669	-501.339	SSASYPEDILDKHLQRVWR	with IL N terminal	VAE-MH Pretrain	0.658537	0.707317	0.268293	0.95122	0.898361	0.646341
0.163891	-7.31842	47.4476	320.235	0.0397508	len20_24_0001.sc	-36.3698	1495.92	2.65584	-502.384	VSFSTYPEDILDKHLQRVWR	with IL N terminal	VAE-MH Pretrain	0.097561	0.609756	0.097561	0.707317	0.530328	0.378049
0.129262	-6.08316	42.3948	258.516	0.0212529	len19_73_0001.sc	-35.1345	1434.2	2.62121	-507.437	AHQSYPEDILDKHLQRVWR	with IL N terminal	VAE-MH Pretrain	0.439024	0.512195	0.195122	0.634146	0.507377	0.445122
0.119161	-10.3621	47.8127	429.057	0.0149533	len20_59_0001.sc	-39.4135	1604.74	2.61111	-502.019	QSWRLYPEDILDKHLQRVWR	with IL N terminal	VAE-MH Pretrain	0.0243902	0.634146	0.0243902	0.609756	0.290984	0.323171
0.18609	-7.04542	48.0672	313.396	0.0469173	len20_31_0001.sc	-36.0968	1489.08	2.67804	-501.764	SSQSGYPEDILDKHLQRVWR	with IL N terminal	VAE-MH Pretrain	0.195122	0.682927	0.121951	0.878049	0.622131	0.469512
0.0906391	-8.22555	46.9954	316.247	-0.0275513	len20_69_0001.sc	-37.2769	1491.93	2.58259	-502.836	SPDLTYPEDILDKHLQRVWR	with IL N terminal	VAE-MH Pretrain	0.170732	0.585366	0.0487805	0.536585	0.368852	0.335366
0.172849	-6.0949	49.0752	267.644	0.0359312	len19_2_0001.sc	-35.1463	1443.33	2.6648	-500.756	FCSSYPEDILDKHLQRVWR	with IL N terminal	VAE-MH Pretrain	0.390244	0.731707	0.170732	0.804878	0.763115	0.52439
0.150008	-5.9427	47.8711	236.018	-0.00783902	len20_33_0001.sc	-34.9941	1411.7	2.64195	-501.96	SGSGTYPEDILDKHLQRVWR	with IL N terminal	VAE-MH Pretrain	0.512195	0.658537	0.219512	0.658537	0.751639	0.512195
0.116845	-8.112	44.8408	328.198	-0.000144886	len20_85_0001.sc	-37.1634	1503.88	2.60879	-504.99	PLYSAYPEDILDKHLQRVWR	with IL N terminal	VAE-MH Pretrain	0.0731707	0.560976	0.0731707	0.560976	0.3	0.317073
-0.153787	-3.94335	8.14615	208.059	0.0681576	len21_with_IL-51-NHGKVI-to_mutate.sc	-32.5901	1421.42	2.30319	-537.438	NHGKVI	with IL	VAE-MH Pretrain	0.463415	0.243902	0.609756	0.195122	0.404167	0.378049
-0.0373898	-3.05664	8.86866	117.854	-0.0205949	len21_with_IL-13-AGLVPL-to_mutate.sc	-31.7034	1331.21	2.41959	-536.716	AGLVPL	with IL	VAE-MH Pretrain	0.97561	0.390244	0.756098	0.487805	0.854167	0.652439
-0.0672252	-3.13736	5.93941	259.924	0.20358	len22_with_IL-18-KRVRRLN-to_mutate.sc	-31.7842	1473.28	2.38975	-539.645	KRVRRLN	with IL	VAE-MH Pretrain	0.219512	0.0243902	0.707317	0.414634	0.461667	0.341463
-0.15903	-5.0691	9.06953	148.529	-0.114724	len21_with_IL-5-FPEESG-to_mutate.sc	-33.7159	1361.89	2.29795	-536.515	FPEESG	with IL	VAE-MH Pretrain	0.853659	0.414634	0.365854	0.170732	0.475833	0.45122
-0.109485	-4.16983	9.51756	192.768	0.0271185	len19_with_IL-10-RQKG-to_mutate.sc	-32.8166	1406.13	2.34749	-536.067	RQKG	with IL	VAE-MH Pretrain	0.560976	0.439024	0.512195	0.341463	0.555	0.463415
-0.145047	-3.81835	8.56036	153.915	-0.0134931	len17_with_IL-30-AE-to_mutate.sc	-32.4651	1367.27	2.31193	-537.024	AE	with IL	VAE-MH Pretrain	0.780488	0.317073	0.658537	0.219512	0.574583	0.493902
-0.125308	-4.2172	6.62054	234.347	0.0908754	len21_with_IL-23-DRYLRF-to_mutate.sc	-32.864	1447.71	2.33167	-538.964	DRYLRF	with IL	VAE-MH Pretrain	0.341463	0.121951	0.487805	0.317073	0.304583	0.317073
-0.20557	-5.50357	8.66207	246.579	0.0217846	len22_with_IL-53-IFEDMKW-to_mutate.sc	-34.1504	1459.94	2.25141	-536.922	IFEDMKW	with IL	VAE-MH Pretrain	0.243902	0.365854	0.317073	0.0243902	0.211667	0.237805
-0.140766	-4.43268	8.09943	151.209	-0.0632221	len17_with_IL-6-AI-to_mutate.sc	-33.0795	1364.57	2.31621	-537.485	AI	with IL	VAE-MH Pretrain	0.829268	0.219512	0.463415	0.243902	0.492083	0.439024
-0.192861	-3.58594	6.02406	188.992	0.0624718	len18_with_IL-69-KES-to_mutate.sc	-32.2327	1402.35	2.26412	-539.56	KES	with IL	VAE-MH Pretrain	0.585366	0.0731707	0.682927	0.0731707	0.327917	0.353659
