# Supplementary material for: Design of target specific peptide inhibitors using generative deep learning and molecular dynamics simulations
Source: Nat Commun. 2024 Feb 21;15:1611. doi: 10.1038/s41467-024-45766-2 (PMC10882002; doi:10.1038/s41467-024-45766-2)
Supplement: Supplementary file 4 — Source Data [file 41467_2024_45766_MOESM4_ESM.zip › Sourcedata/sourcedata_Fig4b.xlsx]

## Sheet: rawdata_Fig4b
Seq	MM/GBSA mean	Model	Extension type	std
RYSYPEDILDKHLQRVIL	-46.2	Pretrain	N terminal	8.5
LYDYPEDILDKHLQRVIL	-33.9	Pretrain	N terminal	5.9
WHSYPEDILDKHLQRVIL	-35.9	Pretrain	N terminal	3
SQRPYPEDILDKHLQRVIL	-44.2	Pretrain	N terminal	8.2
IWWWYPEDILDKHLQRVIL	-46.8	Pretrain	N terminal	6.7
SGKVSYPEDILDKHLQRVIL	-48	Pretrain	N terminal	8.9
RALRLYPEDILDKHLQRVIL	-43.6	Pretrain	N terminal	8.5
VYFWQYPEDILDKHLQRVIL	-44.1	Pretrain	N terminal	5.4
EGEKQYPEDILDKHLQRVIL	-46.1	Pretrain	N terminal	8.1
AGSQPYPEDILDKHLQRVIL	-42.2	Pretrain	N terminal	2
