# Supplementary material for: Design of target specific peptide inhibitors using generative deep learning and molecular dynamics simulations
Source: Nat Commun. 2024 Feb 21;15:1611. doi: 10.1038/s41467-024-45766-2 (PMC10882002; doi:10.1038/s41467-024-45766-2)
Supplement: Supplementary file 4 — Source Data [file 41467_2024_45766_MOESM4_ESM.zip › Sourcedata/sourcedata_Fig5a-YPEDILDKHLQRV.xlsx]

## Sheet: rawdata_Fig6a-YPEDILDKHLQRV
rmsALL_if difference	I_sc difference	pep_sc difference	I_bsa difference	Binding density difference	filename	I_sc	I_bsa	rmsALL_if	pep_sc	Seq	Extension type	Design method	rank-I_bsa	rank-pep_sc	rank-I_sc	rank-rmsALL_if	overall_rank	ML model	rank_by_all	Rank difference
-0.0656347	-1.56109	10.4145	36.8114	-0.0537304	len15_no_IL-0-PV-to_mutate.sc	-30.6125	1212.5	2.42631	-539.417	PV	no IL	Pretrain	0.983468	0.137903	0.928629	0.834274	0.714375		0.721069	-0.00669355
-0.112862	-1.98832	11.0082	77.6988	-0.00545517	len15_no_IL-10-LG-to_mutate.sc	-31.0397	1253.38	2.37908	-538.823	LG	no IL	Pretrain	0.914113	0.230242	0.842742	0.610887	0.640625		0.649496	-0.00887097
-0.11556	-2.36803	10.1796	84.01	-0.023191	len15_no_IL-11-LA-to_mutate.sc	-31.4194	1259.7	2.37639	-539.652	LA	no IL	Pretrain	0.89879	0.108065	0.734274	0.594355	0.574688		0.583871	-0.00918347
0.0164592	-2.59896	11.9534	97.615	-0.0146768	len15_no_IL-12-FN-to_mutate.sc	-31.6503	1273.3	2.50841	-537.878	FN	no IL	Pretrain	0.868952	0.43629	0.671774	0.988306	0.724688		0.741331	-0.0166431
-0.148501	-2.48788	12.2367	64.7677	-0.0715433	len15_no_IL-13-EF-to_mutate.sc	-31.5392	1240.45	2.34344	-537.595	EF	no IL	Pretrain	0.939516	0.506048	0.704839	0.395968	0.616563		0.636593	-0.0200302
-0.137855	-1.32218	11.3737	31.6128	-0.0448131	len15_no_IL-14-SK-to_mutate.sc	-30.3736	1207.3	2.35409	-538.458	SK	no IL	Pretrain	0.9875	0.300403	0.962097	0.46371	0.674063		0.678427	-0.00436492
-0.125073	-0.475958	12.1487	43.6651	0.0494535	len15_no_IL-15-KT-to_mutate.sc	-29.5273	1219.35	2.36687	-537.683	KT	no IL	Pretrain	0.978629	0.484677	0.996774	0.5375	0.75125		0.749395	0.00185484
-0.152386	-2.53874	10.975	65.4556	-0.0742317	len15_no_IL-16-EW-to_mutate.sc	-31.5901	1241.14	2.33956	-538.856	EW	no IL	Pretrain	0.938306	0.222581	0.690726	0.370968	0.530625		0.555645	-0.0250202
-0.106211	-1.60655	11.3123	46.2744	-0.0378987	len15_no_IL-17-TG-to_mutate.sc	-30.6579	1221.96	2.38574	-538.519	TG	no IL	Pretrain	0.975806	0.289113	0.922581	0.64879	0.704688		0.709073	-0.00438508
-0.0682948	-1.12981	12.1265	26.3482	-0.0398273	len15_no_IL-18-SE-to_mutate.sc	-30.1812	1202.03	2.42365	-537.705	SE	no IL	Pretrain	0.993952	0.479435	0.974597	0.823387	0.817187		0.817843	-0.000655242
-0.067838	-1.8977	12.9968	48.0663	-0.0580162	len15_no_IL-19-CL-to_mutate.sc	-30.9491	1223.75	2.42411	-536.835	CL	no IL	Pretrain	0.972581	0.675403	0.862097	0.825	0.819375		0.83377	-0.0143952
-0.1839	-3.69486	12.2335	67.5707	-0.162893	len15_no_IL-1-DK-to_mutate.sc	-32.7462	1243.26	2.30805	-537.598	DK	no IL	Pretrain	0.934274	0.505242	0.368145	0.215323	0.476562		0.505746	-0.0291835
-0.0798801	-1.6082	10.0448	54.4695	-0.0213182	len15_no_IL-20-TL-to_mutate.sc	-30.6596	1230.16	2.41207	-539.786	TL	no IL	Pretrain	0.956452	0.0931452	0.922177	0.778226	0.68		0.6875	-0.0075
-0.110339	-0.470719	11.5528	50.6963	0.0637643	len15_no_IL-21-RT-to_mutate.sc	-29.5221	1226.38	2.38161	-538.278	RT	no IL	Pretrain	0.966532	0.342339	0.997177	0.62621	0.731563		0.733065	-0.00150202
-0.110028	-1.95534	13.6498	78.7698	-0.000711247	len15_no_IL-22-LK-to_mutate.sc	-31.0067	1254.46	2.38192	-536.181	LK	no IL	Pretrain	0.910887	0.784677	0.847177	0.629032	0.786875		0.792944	-0.00606855
-0.119805	-2.06197	11.8172	59.0803	-0.0487614	len15_no_IL-23-IF-to_mutate.sc	-31.1133	1234.77	2.37214	-538.014	IF	no IL	Pretrain	0.949194	0.405645	0.828226	0.568145	0.68		0.687802	-0.00780242
-0.0688971	-3.10515	11.1991	115.297	-0.0198414	len15_no_IL-24-WV-to_mutate.sc	-32.1565	1290.98	2.42305	-538.632	WV	no IL	Pretrain	0.808871	0.266935	0.528629	0.821371	0.579375		0.606452	-0.0270766
-0.0607503	-1.85965	12.7534	62.2664	-0.0259328	len15_no_IL-25-TK-to_mutate.sc	-30.911	1237.95	2.4312	-537.078	TK	no IL	Pretrain	0.944758	0.627419	0.870161	0.854435	0.807813		0.824194	-0.016381
-0.105393	-1.24539	12.082	18.2814	-0.0664718	len15_no_IL-26-GF-to_mutate.sc	-30.2968	1193.97	2.38655	-537.749	GF	no IL	Pretrain	0.997177	0.468952	0.968548	0.654032	0.775625		0.772177	0.00344758
-0.121706	-1.63655	11.99	35.6184	-0.0624466	len15_no_IL-27-SP-to_mutate.sc	-30.6879	1211.3	2.37024	-537.841	SP	no IL	Pretrain	0.985081	0.447177	0.919355	0.559274	0.727812		0.727722	9.07258e-05
-0.140015	-1.21897	10.2204	8.9063	-0.0843238	len15_no_IL-28-GT-to_mutate.sc	-30.2703	1184.59	2.35193	-539.611	GT	no IL	Pretrain	0.99879	0.112903	0.970565	0.449597	0.632188		0.632964	-0.00077621
-0.192465	-4.00219	10.809	61.0434	-0.201645	len15_no_IL-29-DR-to_mutate.sc	-33.0536	1236.73	2.29948	-539.022	DR	no IL	Pretrain	0.946774	0.194758	0.3	0.181048	0.375		0.405645	-0.0306452
-0.124752	-0.677961	10.2657	48.3402	0.0421994	len15_no_IL-2-RD-to_mutate.sc	-29.7293	1224.03	2.36719	-539.566	RD	no IL	Pretrain	0.972177	0.118952	0.990726	0.541129	0.654375		0.655746	-0.00137097
-0.0608782	-1.90431	13.0834	74.4242	-0.00522197	len15_no_IL-30-CK-to_mutate.sc	-30.9557	1250.11	2.43107	-536.748	CK	no IL	Pretrain	0.922581	0.690323	0.860081	0.854032	0.814063		0.831754	-0.0176915
-0.105419	-1.67612	10.7138	49.0854	-0.0378206	len15_no_IL-31-SH-to_mutate.sc	-30.7275	1224.77	2.38653	-539.117	SH	no IL	Pretrain	0.969758	0.181452	0.914516	0.653226	0.670937		0.679738	-0.0088004
-0.158667	-0.642739	13.6496	53.4174	0.0550981	len15_no_IL-32-KA-to_mutate.sc	-29.6941	1229.1	2.33328	-536.182	KA	no IL	Pretrain	0.958871	0.784274	0.992742	0.335887	0.757812		0.767944	-0.010131
-0.138338	-0.578703	16.3	74.167	0.10033	len15_no_IL-33-KP-to_mutate.sc	-29.6301	1249.85	2.35361	-533.531	KP	no IL	Pretrain	0.922984	0.961694	0.994758	0.460887	0.829687		0.835081	-0.00539315
-0.123005	-0.173762	13.8187	50.664	0.0879156	len15_no_IL-34-KR-to_mutate.sc	-29.2251	1226.35	2.36894	-536.013	KR	no IL	Pretrain	0.966935	0.808065	1	0.552016	0.832812		0.831754	0.00105847
-0.118972	-1.7611	12.3423	49.7377	-0.0434195	len15_no_IL-35-IR-to_mutate.sc	-30.8125	1225.42	2.37297	-537.489	IR	no IL	Pretrain	0.968548	0.529435	0.895161	0.573387	0.738125		0.741633	-0.00350806
-0.124487	-1.42355	13.2396	57.5035	-0.000213089	len15_no_IL-36-QA-to_mutate.sc	-30.4749	1233.19	2.36746	-536.592	QA	no IL	Pretrain	0.950806	0.723387	0.950806	0.543145	0.7875		0.792036	-0.00453629
-0.102828	-2.04484	12.8137	46.9119	-0.072439	len15_no_IL-37-CW-to_mutate.sc	-31.0962	1222.6	2.38912	-537.018	CW	no IL	Pretrain	0.975	0.6375	0.833065	0.668548	0.766563		0.778528	-0.0119657
0.00895225	-1.89781	11.7156	32.4083	-0.0908037	len15_no_IL-38-PE-to_mutate.sc	-30.9492	1208.09	2.5009	-538.116	PE	no IL	Pretrain	0.986694	0.381452	0.861694	0.985887	0.797188		0.803931	-0.00674395
-0.176296	-1.77229	14.6839	68.0063	-0.00738526	len15_no_IL-39-QT-to_mutate.sc	-30.8237	1243.69	2.31565	-535.147	QT	no IL	Pretrain	0.932661	0.889919	0.892339	0.253226	0.729375		0.742036	-0.0126613
-0.0316774	-2.48197	11.7161	94.956	-0.0106714	len15_no_IL-3-YW-to_mutate.sc	-31.5333	1270.64	2.46027	-538.115	YW	no IL	Pretrain	0.87379	0.381855	0.706048	0.927419	0.703437		0.722278	-0.0188407
-0.0900595	-0.742603	13.0738	33.6741	0.00739959	len15_no_IL-40-SR-to_mutate.sc	-29.794	1209.36	2.40189	-536.758	SR	no IL	Pretrain	0.98629	0.689516	0.989113	0.732258	0.845625		0.849294	-0.00366935
-0.0420058	-1.58718	12.5707	36.6696	-0.0561772	len15_no_IL-41-AL-to_mutate.sc	-30.6385	1212.36	2.44994	-537.261	AL	no IL	Pretrain	0.983871	0.587097	0.924597	0.903629	0.843125		0.849798	-0.00667339
-0.215374	-3.81432	11.8322	65.5041	-0.176903	len15_no_IL-42-DW-to_mutate.sc	-32.8657	1241.19	2.27657	-537.999	DW	no IL	Pretrain	0.937903	0.407258	0.342742	0.107258	0.418438		0.44879	-0.0303528
-0.0137668	-2.83131	12.1491	109.502	-0.0097644	len15_no_IL-43-YF-to_mutate.sc	-31.8827	1285.19	2.47818	-537.682	YF	no IL	Pretrain	0.825806	0.485081	0.610081	0.956855	0.70125		0.719456	-0.0182056
-0.162288	-0.511136	12.2393	51.5044	0.062056	len15_no_IL-44-RQ-to_mutate.sc	-29.5625	1227.19	2.32966	-537.592	RQ	no IL	Pretrain	0.965323	0.506855	0.996371	0.318145	0.687813		0.696673	-0.00886089
-0.145988	-1.13538	11.2139	60.3492	0.0287902	len15_no_IL-45-QR-to_mutate.sc	-30.1868	1236.04	2.34596	-538.617	QR	no IL	Pretrain	0.947177	0.271371	0.97379	0.413306	0.640625		0.651411	-0.0107863
-0.0703149	-1.69293	12.0881	46.4395	-0.0446271	len15_no_IL-46-VA-to_mutate.sc	-30.7443	1222.13	2.42163	-537.743	VA	no IL	Pretrain	0.975403	0.469758	0.91129	0.814113	0.784375		0.792641	-0.00826613
-0.0690853	-1.02681	13.87	8.79638	-0.0683378	len15_no_IL-47-GG-to_mutate.sc	-30.0782	1184.48	2.42286	-535.961	GG	no IL	Pretrain	0.999194	0.816935	0.979435	0.819355	0.905625		0.90373	0.00189516
-0.0989398	-2.09211	11.6769	73.0704	-0.0229449	len15_no_IL-48-LL-to_mutate.sc	-31.1435	1248.76	2.39301	-538.154	LL	no IL	Pretrain	0.925806	0.370161	0.820968	0.684274	0.686875		0.700302	-0.0134274
-0.119167	-1.37121	12.4575	27.36	-0.057782	len15_no_IL-49-SN-to_mutate.sc	-30.4226	1203.05	2.37278	-537.374	SN	no IL	Pretrain	0.993145	0.564113	0.957258	0.571774	0.775625		0.771573	0.00405242
-0.032639	-1.44201	12.0396	27.6296	-0.0630989	len15_no_IL-4-AE-to_mutate.sc	-30.4934	1203.32	2.45931	-537.792	AE	no IL	Pretrain	0.992742	0.459274	0.94879	0.925	0.8275		0.831452	-0.00395161
-0.0534737	-1.99905	11.7656	40.3739	-0.0823483	len15_no_IL-50-CQ-to_mutate.sc	-31.0504	1216.06	2.43847	-538.066	CQ	no IL	Pretrain	0.981855	0.393952	0.840323	0.877823	0.762188		0.773488	-0.0113004
-0.147805	-2.48369	12.1935	58.6048	-0.0838992	len15_no_IL-51-ES-to_mutate.sc	-31.5351	1234.29	2.34414	-537.638	ES	no IL	Pretrain	0.949597	0.494758	0.705645	0.4	0.619062		0.6375	-0.0184375
-0.0174356	-1.52139	11.6473	34.2777	-0.0557362	len15_no_IL-52-PQ-to_mutate.sc	-30.5728	1209.96	2.47451	-538.184	PQ	no IL	Pretrain	0.985887	0.365323	0.935887	0.949597	0.804063		0.809173	-0.00511089
-0.146498	-0.548478	12.9909	49.4139	0.0548973	len15_no_IL-53-KC-to_mutate.sc	-29.5998	1225.1	2.34545	-536.84	KC	no IL	Pretrain	0.968952	0.67379	0.995565	0.410484	0.746875		0.762198	-0.0153226
-0.0939136	-2.15871	11.2719	92.1584	0.0093498	len15_no_IL-54-CR-to_mutate.sc	-31.2101	1267.84	2.39803	-538.559	CR	no IL	Pretrain	0.881452	0.284677	0.799194	0.710484	0.655312		0.668952	-0.0136391
-0.0544351	-1.53944	12.4581	31.4726	-0.0631027	len15_no_IL-55-SD-to_mutate.sc	-30.5908	1207.16	2.43751	-537.373	SD	no IL	Pretrain	0.988306	0.564516	0.932661	0.875403	0.83625		0.840222	-0.00397177
-0.107076	-1.93339	10.9832	75.9617	-0.00450338	len15_no_IL-56-LW-to_mutate.sc	-30.9848	1251.65	2.38487	-538.848	LW	no IL	Pretrain	0.917742	0.22621	0.852016	0.645161	0.650312		0.660282	-0.00996976
-0.0146648	-2.53819	12.9655	90.6041	-0.0236399	len15_no_IL-57-FQ-to_mutate.sc	-31.5896	1266.29	2.47728	-536.866	FQ	no IL	Pretrain	0.885887	0.667339	0.691532	0.956048	0.776562		0.800202	-0.0236391
-0.0982525	-1.69109	13.1325	48.9584	-0.0393029	len15_no_IL-58-TP-to_mutate.sc	-30.7425	1224.64	2.39369	-536.699	TP	no IL	Pretrain	0.970161	0.69879	0.911694	0.687097	0.807187		0.816935	-0.00974798
-0.132785	-0.456975	12.3035	38.0867	0.0398883	len15_no_IL-59-RE-to_mutate.sc	-29.5083	1213.77	2.35916	-537.528	RE	no IL	Pretrain	0.982661	0.518548	0.997984	0.492339	0.744375		0.747883	-0.00350806
-0.0637262	-1.53519	10.1935	31.3277	-0.0630551	len15_no_IL-5-AP-to_mutate.sc	-30.5866	1207.01	2.42822	-539.638	AP	no IL	Pretrain	0.98871	0.110484	0.933065	0.842339	0.713437		0.718649	-0.00521169
-0.127239	-1.25231	12.7972	24.5387	-0.0538195	len15_no_IL-60-SG-to_mutate.sc	-30.3037	1200.22	2.36471	-537.034	SG	no IL	Pretrain	0.995161	0.633468	0.968145	0.525806	0.7775		0.780645	-0.00314516
-0.174897	-0.733575	13.1745	51.8896	0.0446917	len15_no_IL-61-KL-to_mutate.sc	-29.7849	1227.58	2.31705	-536.657	KL	no IL	Pretrain	0.964516	0.709677	0.989919	0.258871	0.715625		0.730746	-0.015121
-0.168215	-0.676238	12.0747	48.6466	0.042948	len15_no_IL-62-KK-to_mutate.sc	-29.7276	1224.33	2.32373	-537.757	KK	no IL	Pretrain	0.971371	0.467339	0.991532	0.286694	0.668125		0.679234	-0.0111089
-0.0355435	-2.01955	13.0027	31.506	-0.102803	len15_no_IL-63-AD-to_mutate.sc	-31.0709	1207.19	2.4564	-536.829	AD	no IL	Pretrain	0.987903	0.677016	0.8375	0.918145	0.841875		0.855141	-0.0132661
-0.153048	-1.71528	9.54396	52.9129	-0.033192	len15_no_IL-64-TV-to_mutate.sc	-30.7667	1228.6	2.3389	-540.287	TV	no IL	Pretrain	0.96129	0.0528226	0.905242	0.367339	0.56		0.571673	-0.0116734
-0.0771227	-2.15171	11.4173	60.2046	-0.0537299	len15_no_IL-65-VG-to_mutate.sc	-31.2031	1235.89	2.41482	-538.414	VG	no IL	Pretrain	0.947581	0.310484	0.80121	0.787097	0.6975		0.711593	-0.0140927
-0.063321	-3.39392	11.8427	124.481	-0.0244565	len15_no_IL-66-WE-to_mutate.sc	-32.4453	1300.17	2.42862	-537.989	WE	no IL	Pretrain	0.783065	0.409677	0.450403	0.845565	0.598437		0.622177	-0.0237399
-0.0759512	-1.38099	12.0646	25.3127	-0.0629065	len15_no_IL-67-AR-to_mutate.sc	-30.4324	1201	2.41599	-537.767	AR	no IL	Pretrain	0.994758	0.465323	0.956452	0.793145	0.800625		0.802419	-0.00179435
-0.0807376	-2.0262	11.4798	53.8282	-0.0566156	len15_no_IL-68-VD-to_mutate.sc	-31.0776	1229.51	2.41121	-538.351	VD	no IL	Pretrain	0.958065	0.329032	0.836694	0.774194	0.713437		0.724496	-0.0110585
-0.0237842	-2.29751	12.4957	89.7239	-0.00635534	len15_no_IL-69-YA-to_mutate.sc	-31.3489	1265.41	2.46816	-537.336	YA	no IL	Pretrain	0.887903	0.571371	0.758871	0.940726	0.774062		0.789718	-0.0156552
-0.108185	-2.37349	13.7148	67.1263	-0.0575137	len15_no_IL-6-EN-to_mutate.sc	-31.4249	1242.81	2.38376	-536.116	EN	no IL	Pretrain	0.934677	0.795161	0.733065	0.639113	0.763437		0.775504	-0.0120665
-0.144358	-1.71138	11.3623	56.1166	-0.0263622	len15_no_IL-70-IE-to_mutate.sc	-30.7627	1231.8	2.34759	-538.469	IE	no IL	Pretrain	0.954032	0.298387	0.906048	0.422984	0.632812		0.645363	-0.0125504
-0.185076	-4.19022	15.134	69.7806	-0.197993	len15_no_IL-71-DS-to_mutate.sc	-33.2416	1245.47	2.30687	-534.697	DS	no IL	Pretrain	0.930242	0.917339	0.260887	0.210887	0.556562		0.579839	-0.0232762
-0.0700535	-1.29486	12.9661	26.9346	-0.0523276	len15_no_IL-72-GQ-to_mutate.sc	-30.3462	1202.62	2.42189	-536.865	GQ	no IL	Pretrain	0.993548	0.667742	0.964516	0.815323	0.850937		0.860282	-0.00934476
-0.0700991	-2.02964	13.2764	58.0233	-0.0482999	len15_no_IL-73-VE-to_mutate.sc	-31.081	1233.71	2.42185	-536.555	VE	no IL	Pretrain	0.950403	0.729839	0.835484	0.814919	0.819375		0.832661	-0.0132863
-0.106001	-2.02816	10.8127	63.3187	-0.0374125	len15_no_IL-74-ME-to_mutate.sc	-31.0795	1239	2.38595	-539.019	ME	no IL	Pretrain	0.942742	0.195968	0.835887	0.650403	0.645312		0.65625	-0.0109375
-0.118639	-1.95015	10.2669	56.831	-0.044287	len15_no_IL-75-VL-to_mutate.sc	-31.0015	1232.52	2.37331	-539.564	VL	no IL	Pretrain	0.952419	0.119355	0.847581	0.576613	0.620625		0.623992	-0.00336694
-0.0523291	-1.52377	16.855	31.0957	-0.0625958	len15_no_IL-76-AA-to_mutate.sc	-30.5751	1206.78	2.43962	-532.976	AA	no IL	Pretrain	0.989113	0.97621	0.935081	0.883065	0.944063		0.945867	-0.00180444
-0.134344	-2.38565	14.4182	71.8255	-0.0489642	len15_no_IL-77-EK-to_mutate.sc	-31.437	1247.51	2.3576	-535.413	EK	no IL	Pretrain	0.927823	0.868548	0.729839	0.480645	0.73625		0.751714	-0.0154637
-0.15312	-1.93593	12.6052	59.6612	-0.0373739	len15_no_IL-78-IN-to_mutate.sc	-30.9873	1235.35	2.33883	-537.226	IN	no IL	Pretrain	0.948387	0.595565	0.850806	0.366129	0.673125		0.690222	-0.0170968
-0.146741	-1.90062	12.1007	52.3226	-0.0494882	len15_no_IL-79-IL-to_mutate.sc	-30.952	1228.01	2.3452	-537.731	IL	no IL	Pretrain	0.9625	0.472984	0.86129	0.407661	0.665312		0.676109	-0.0107964
-0.0245305	-2.92242	11.8997	152.539	0.0637575	len15_no_IL-7-YY-to_mutate.sc	-31.9738	1328.23	2.46742	-537.932	YY	no IL	Pretrain	0.681855	0.42379	0.582258	0.940323	0.635625		0.657056	-0.0214315
-0.0306044	-2.70434	14.1061	90.948	-0.0360797	len15_no_IL-80-FP-to_mutate.sc	-31.7557	1266.63	2.46134	-535.725	FP	no IL	Pretrain	0.884677	0.842742	0.644758	0.931048	0.808125		0.825806	-0.0176815
-0.0622938	-1.67492	10.9972	48.602	-0.0387127	len15_no_IL-81-TA-to_mutate.sc	-30.7263	1224.29	2.42965	-538.834	TA	no IL	Pretrain	0.971774	0.227823	0.914919	0.849194	0.727812		0.740927	-0.0131149
-0.144313	-1.48745	12.6309	61.8122	0.00322702	len15_no_IL-82-QP-to_mutate.sc	-30.5388	1237.5	2.34763	-537.2	QP	no IL	Pretrain	0.945565	0.60121	0.941532	0.423387	0.71625		0.727923	-0.0116734
-0.0857802	-1.5416	11.8533	77.3802	0.0295655	len15_no_IL-83-HE-to_mutate.sc	-30.593	1253.07	2.40617	-537.978	HE	no IL	Pretrain	0.914919	0.413306	0.932258	0.753629	0.74875		0.753528	-0.00477823
-0.117772	-1.54503	15.1611	43.9213	-0.0376952	len15_no_IL-84-TS-to_mutate.sc	-30.5964	1219.61	2.37417	-534.67	TS	no IL	Pretrain	0.978226	0.919355	0.931048	0.580645	0.859375		0.852319	0.00705645
-0.134443	-2.05577	14.3449	69.7383	-0.0266999	len15_no_IL-85-MS-to_mutate.sc	-31.1071	1245.42	2.3575	-535.486	MS	no IL	Pretrain	0.931048	0.864113	0.829435	0.480242	0.76375		0.77621	-0.0124597
-0.0253937	-3.14805	13.2875	102.679	-0.0477828	len15_no_IL-86-FH-to_mutate.sc	-32.1994	1278.36	2.46655	-536.544	FH	no IL	Pretrain	0.85121	0.732661	0.517742	0.938306	0.732812		0.75998	-0.0271673
-0.0847136	-0.891138	12.7178	8.69953	-0.0570905	len15_no_IL-87-GA-to_mutate.sc	-29.9425	1184.39	2.40723	-537.113	GA	no IL	Pretrain	0.999597	0.619758	0.985887	0.758871	0.83875		0.841028	-0.00227823
-0.128591	-1.35566	10.0736	53.2637	-0.00321475	len15_no_IL-88-NA-to_mutate.sc	-30.407	1228.95	2.36335	-539.758		no IL	Pretrain	0.959677	0.0955645	0.959274	0.516129	0.629375		0.632661	-0.00328629
-0.0326361	-1.37561	12.817	45.8307	-0.019904	len15_no_IL-89-VI-to_mutate.sc	-30.427	1221.52	2.45931	-537.014	VI	no IL	Pretrain	0.97621	0.638306	0.956855	0.925403	0.864375		0.874194	-0.00981855
-0.0903355	-1.74659	13.6501	40.709	-0.0608899	len15_no_IL-8-SA-to_mutate.sc	-30.798	1216.4	2.40161	-536.181	SA	no IL	Pretrain	0.981452	0.785081	0.897984	0.730645	0.845625		0.84879	-0.00316532
-0.131024	-2.84238	11.2593	70.2633	-0.0887806	len15_no_IL-90-EC-to_mutate.sc	-31.8937	1245.95	2.36092	-538.572	EC	no IL	Pretrain	0.929032	0.281048	0.604839	0.504032	0.557812		0.579738	-0.0219254
-0.104741	-2.61123	11.6807	84.9324	-0.0406578	len15_no_IL-91-LD-to_mutate.sc	-31.6626	1260.62	2.38721	-538.151	LD	no IL	Pretrain	0.897177	0.372177	0.668548	0.658468	0.634062		0.649093	-0.0150302
-0.167566	-2.46516	11.0286	63.493	-0.0723251	len15_no_IL-92-EP-to_mutate.sc	-31.5165	1239.18	2.32438	-538.803	EP	no IL	Pretrain	0.941935	0.233871	0.710081	0.291129	0.520312		0.544254	-0.0239415
-0.0194073	-2.33871	12.0731	94.1218	-0.00101942	len15_no_IL-93-YC-to_mutate.sc	-31.3901	1269.81	2.47254	-537.758	YC	no IL	Pretrain	0.875806	0.466129	0.742742	0.947984	0.742188		0.758165	-0.0159778
-0.0936544	-1.73719	16.1045	40.0321	-0.0615264	len15_no_IL-94-CH-to_mutate.sc	-30.7886	1215.72	2.39829	-533.727	CH	no IL	Pretrain	0.982258	0.957661	0.900403	0.7125	0.885938		0.888206	-0.00226815
-0.12466	-0.367108	12.9771	41.3103	0.0537121	len15_no_IL-95-RL-to_mutate.sc	-29.4185	1217	2.36729	-536.854	RL	no IL	Pretrain	0.980645	0.670161	0.999194	0.542339	0.791875		0.798085	-0.00620968
-0.0952481	-1.26504	10.7097	23.5659	-0.0569293	len15_no_IL-96-SL-to_mutate.sc	-30.3164	1199.25	2.3967	-539.122	SL	no IL	Pretrain	0.995565	0.181048	0.967339	0.702016	0.709688		0.711492	-0.00180444
-0.0392531	-1.50048	10.5769	36.519	-0.0493388	len15_no_IL-97-AI-to_mutate.sc	-30.5518	1212.21	2.45269	-539.254	AI	no IL	Pretrain	0.984274	0.160887	0.939516	0.908065	0.7425		0.748185	-0.00568548
-0.162768	-2.38917	12.1939	83.5407	-0.0257987	len15_no_IL-98-LY-to_mutate.sc	-31.4405	1259.23	2.32918	-537.637	LY	no IL	Pretrain	0.9	0.495161	0.728629	0.316129	0.590313		0.60998	-0.0196673
-0.0596408	-0.884925	13.1652	7.84708	-0.0583864	len15_no_IL-99-GP-to_mutate.sc	-29.9363	1183.53	2.43231	-536.666	GP	no IL	Pretrain	1	0.706855	0.986694	0.858871	0.882812		0.888105	-0.00529234
-0.0922749	-1.28479	13.1116	44.4107	-0.0153592	len15_no_IL-9-NE-to_mutate.sc	-30.3362	1220.1	2.39967	-536.72	NE	no IL	Pretrain	0.977823	0.694758	0.965323	0.722177	0.83375		0.84002	-0.00627016
-0.00798458	-3.40454	14.0884	165.066	0.0502894	len16_no_IL-0-FKK-to_mutate.sc	-32.4559	1340.75	2.48396	-535.743	FKK	no IL	Pretrain	0.633468	0.839919	0.446371	0.965726	0.6975		0.721371	-0.023871
-0.0595504	-3.29048	12.1865	135.847	0.00505674	len16_no_IL-10-FLE-to_mutate.sc	-32.3418	1311.53	2.4324	-537.645	FLE	no IL	Pretrain	0.743145	0.493548	0.483065	0.859274	0.62375		0.644758	-0.0210081
-0.0337913	-3.59832	10.7727	173.727	0.0514679	len16_no_IL-11-WGT-to_mutate.sc	-32.6497	1349.41	2.45815	-539.059	WGT	no IL	Pretrain	0.589113	0.191935	0.389516	0.921774	0.493125		0.523085	-0.0299597
-0.15037	-2.5066	10.9634	91.4591	-0.019464	len16_no_IL-12-TAG-to_mutate.sc	-31.558	1267.15	2.34158	-538.868	TAG	no IL	Pretrain	0.883468	0.220565	0.699597	0.382661	0.521562		0.546573	-0.0250101
-0.142175	-0.914813	13.2522	106.594	0.13407	len16_no_IL-13-RHP-to_mutate.sc	-29.9662	1282.28	2.34977	-536.579	RHP	no IL	Pretrain	0.838306	0.725806	0.984677	0.437903	0.736875		0.746673	-0.00979839
-0.0596811	-1.81883	10.8116	74.1182	0.0010114	len16_no_IL-14-SPA-to_mutate.sc	-30.8702	1249.8	2.43226	-539.02	SPA	no IL	Pretrain	0.923387	0.195565	0.879032	0.858468	0.7		0.714113	-0.0141129
-0.0806711	-2.3295	13.91	147.57	0.099525	len16_no_IL-15-HAV-to_mutate.sc	-31.3809	1323.26	2.41127	-535.921	HAV	no IL	Pretrain	0.702419	0.821774	0.746371	0.774597	0.751562		0.76129	-0.00972782
-0.200742	-3.40747	10.259	135.856	-0.0038473	len16_no_IL-16-EDR-to_mutate.sc	-32.4588	1311.54	2.2912	-539.572	EDR	no IL	Pretrain	0.742742	0.117339	0.445161	0.152016	0.336562		0.364315	-0.027752
-0.152027	-1.93164	12.1129	131.416	0.100656	len16_no_IL-17-QEE-to_mutate.sc	-30.983	1307.1	2.33992	-537.718	QEE	no IL	Pretrain	0.760081	0.47621	0.852419	0.372581	0.603437		0.615323	-0.0118851
-0.0384009	-2.14174	11.5069	106.42	0.0380562	len16_no_IL-18-PCQ-to_mutate.sc	-31.1931	1282.11	2.45355	-538.324	PCQ	no IL	Pretrain	0.83871	0.334677	0.805242	0.909677	0.70875		0.722077	-0.0133266
-0.0161279	-2.944	12.7989	125.64	0.0123399	len16_no_IL-19-FPS-to_mutate.sc	-31.9954	1301.33	2.47582	-537.032	FPS	no IL	Pretrain	0.778629	0.635081	0.574194	0.952823	0.709375		0.735181	-0.0258065
-0.119818	-2.67311	12.018	107.453	-0.00139788	len16_no_IL-1-CVQ-to_mutate.sc	-31.7245	1283.14	2.37213	-537.813	CVQ	no IL	Pretrain	0.833468	0.454839	0.654839	0.567742	0.615		0.627722	-0.0127218
-0.166428	-2.82913	11.1376	131.276	0.031731	len16_no_IL-20-LSP-to_mutate.sc	-31.8805	1306.96	2.32552	-538.694	LSP	no IL	Pretrain	0.760484	0.256048	0.611694	0.299194	0.456562		0.481855	-0.0252923
-0.0100392	-2.04436	16.6258	127.048	0.0840545	len16_no_IL-21-LRD-to_mutate.sc	-31.0957	1302.73	2.48191	-533.205	LRD	no IL	Pretrain	0.773387	0.969355	0.833468	0.962097	0.875312		0.884577	-0.00926411
0.0039797	-1.66904	11.3954	96.0355	0.0553591	len16_no_IL-22-PPK-to_mutate.sc	-30.7204	1271.72	2.49593	-538.436	PPK	no IL	Pretrain	0.871371	0.304839	0.915323	0.981452	0.7575		0.768246	-0.010746
0.129187	-3.00584	17.0104	168.922	0.0868831	len16_no_IL-23-FRF-to_mutate.sc	-32.0572	1344.61	2.62113	-532.821	FRF	no IL	Pretrain	0.612903	0.979839	0.553629	1	0.760625		0.786593	-0.0259677
-0.132902	-2.06701	15.0878	144.055	0.113098	len16_no_IL-24-KLL-to_mutate.sc	-31.1184	1319.74	2.35904	-534.743	KLL	no IL	Pretrain	0.714919	0.915323	0.825806	0.490726	0.72875		0.736694	-0.00794355
-0.12886	-3.17493	10.6805	140.668	0.0228669	len16_no_IL-25-LKV-to_mutate.sc	-32.2263	1316.35	2.36309	-539.151	LKV	no IL	Pretrain	0.727419	0.178629	0.510484	0.514919	0.457813		0.482863	-0.0250504
-0.14372	-1.52731	11.4993	92.8122	0.060394	len16_no_IL-26-KCN-to_mutate.sc	-30.5787	1268.5	2.34823	-538.332	KCN	no IL	Pretrain	0.880242	0.333468	0.934274	0.427016	0.633125		0.64375	-0.010625
-0.0376846	-1.7544	11.327	85.9143	0.0292136	len16_no_IL-27-PQD-to_mutate.sc	-30.8058	1261.6	2.45426	-538.504	PQD	no IL	Pretrain	0.895161	0.292339	0.896774	0.912097	0.7375		0.749093	-0.0115927
-0.0443805	-2.35877	12.873	144.386	0.0915888	len16_no_IL-28-HCV-to_mutate.sc	-31.4101	1320.07	2.44757	-536.958	HCV	no IL	Pretrain	0.714113	0.65	0.736694	0.897984	0.726875		0.749698	-0.0228226
-0.0199501	-2.84593	11.792	148.835	0.0628011	len16_no_IL-29-YNK-to_mutate.sc	-31.8973	1324.52	2.472	-538.039	YNK	no IL	Pretrain	0.695968	0.400806	0.603226	0.946774	0.638125		0.661694	-0.0235685
-0.135752	-1.23812	11.2466	99.8525	0.0963709	len16_no_IL-2-KIN-to_mutate.sc	-30.2895	1275.54	2.35619	-538.585	KIN	no IL	Pretrain	0.862903	0.277419	0.969758	0.473387	0.635625		0.645867	-0.0102419
-0.0538531	-1.5872	13.2729	68.9452	0.00935553	len16_no_IL-30-GFT-to_mutate.sc	-30.6386	1244.63	2.43809	-536.558	GFT	no IL	Pretrain	0.931452	0.729435	0.924194	0.877016	0.851875		0.865524	-0.0136492
-0.125824	-3.29437	12.8881	137.521	0.00790442	len16_no_IL-31-EGV-to_mutate.sc	-32.3457	1313.21	2.36612	-536.943	EGV	no IL	Pretrain	0.73629	0.653629	0.482661	0.533065	0.57625		0.601411	-0.0251613
-0.0727658	-2.28029	13.031	99.0212	0.0130646	len16_no_IL-32-AGV-to_mutate.sc	-31.3317	1274.71	2.41918	-536.8	AGV	no IL	Pretrain	0.864516	0.682661	0.764919	0.805645	0.759062		0.779435	-0.020373
-0.0663703	-3.63283	11.6083	171.985	0.0457777	len16_no_IL-33-YAL-to_mutate.sc	-32.6842	1347.67	2.42558	-538.223	YAL	no IL	Pretrain	0.595565	0.356048	0.381452	0.831048	0.512813		0.541028	-0.0282157
0.00786984	-2.17599	13.1764	65.332	-0.0452552	len16_no_IL-34-AQA-to_mutate.sc	-31.2274	1241.02	2.49982	-536.655	AQA	no IL	Pretrain	0.93871	0.710484	0.794355	0.984677	0.838125		0.857056	-0.0189315
-0.192532	-4.55114	11.4654	107.534	-0.147594	len16_no_IL-35-DFS-to_mutate.sc	-33.6025	1283.22	2.29941	-538.366	DFS	no IL	Pretrain	0.833065	0.325806	0.192339	0.180242	0.355625		0.382863	-0.0272379
-0.0610723	-1.93418	11.8626	84.6684	0.0125354	len16_no_IL-36-PRC-to_mutate.sc	-30.9855	1260.35	2.43087	-537.969	PRC	no IL	Pretrain	0.897581	0.415323	0.85121	0.852419	0.744062		0.754133	-0.0100706
-0.146558	-3.3911	12.1355	126.351	-0.0206565	len16_no_IL-37-ENP-to_mutate.sc	-32.4425	1302.04	2.34539	-537.696	ENP	no IL	Pretrain	0.77621	0.481452	0.452823	0.408871	0.505312		0.529839	-0.0245262
-0.140836	-3.56001	10.2671	143.055	-0.00190263	len16_no_IL-38-ERL-to_mutate.sc	-32.6114	1318.74	2.35111	-539.564	ERL	no IL	Pretrain	0.718952	0.119758	0.402823	0.444758	0.3975		0.421573	-0.0240726
-0.131501	-2.58863	12.209	93.9648	-0.0210097	len16_no_IL-39-CSA-to_mutate.sc	-31.64	1269.65	2.36045	-537.622	CSA	no IL	Pretrain	0.877016	0.500806	0.675806	0.50121	0.623125		0.63871	-0.0155847
-0.0971239	-2.0424	9.85717	102.783	0.0389036	len16_no_IL-3-SVK-to_mutate.sc	-31.0938	1278.47	2.39482	-539.974	SVK	no IL	Pretrain	0.850806	0.0737903	0.833871	0.691935	0.605625		0.612601	-0.00697581
-0.135601	-2.0881	10.6152	85.61	0.00216762	len16_no_IL-40-GPE-to_mutate.sc	-31.1395	1261.3	2.35635	-539.216	GPE	no IL	Pretrain	0.895968	0.166935	0.822177	0.475	0.574063		0.59002	-0.0159577
-0.0514978	-1.54513	14.7343	47.4226	-0.0305218	len16_no_IL-41-GMG-to_mutate.sc	-30.5965	1223.11	2.44045	-535.097	GMG	no IL	Pretrain	0.97379	0.893952	0.930645	0.885484	0.918125		0.920968	-0.00284274
-0.117818	-2.80209	11.87	123.867	0.0199046	len16_no_IL-42-TAL-to_mutate.sc	-31.8535	1299.55	2.37413	-537.961	TAL	no IL	Pretrain	0.784274	0.416935	0.620565	0.580242	0.59125		0.600504	-0.00925403
-0.067998	-2.07979	12.1447	80.6879	-0.006844	len16_no_IL-43-TLA-to_mutate.sc	-31.1312	1256.37	2.42395	-537.687	TLA	no IL	Pretrain	0.906452	0.483468	0.82379	0.824194	0.746563		0.759476	-0.0129133
-0.109832	-4.20196	10.1048	103.143	-0.12928	len16_no_IL-44-DFP-to_mutate.sc	-33.2533	1278.83	2.38211	-539.726	DFP	no IL	Pretrain	0.847984	0.0987903	0.258065	0.629839	0.440937		0.458669	-0.0177319
-0.177776	-3.13751	12.6659	154.336	0.0508386	len16_no_IL-45-LQE-to_mutate.sc	-32.1889	1330.02	2.31417	-537.165	LQE	no IL	Pretrain	0.675403	0.608871	0.520161	0.244355	0.48125		0.512198	-0.0309476
-0.128965	-3.09836	13.7038	151.846	0.0492472	len16_no_IL-46-LVE-to_mutate.sc	-32.1497	1327.53	2.36298	-536.127	LVE	no IL	Pretrain	0.686694	0.793548	0.530242	0.514113	0.611875		0.631149	-0.0192742
-0.014075	-3.46106	10.3071	179.4	0.0717257	len16_no_IL-47-HFW-to_mutate.sc	-32.5124	1355.09	2.47787	-539.524	HFW	no IL	Pretrain	0.559677	0.122581	0.429435	0.956452	0.4925		0.517036	-0.0245363
-0.239041	-2.19277	8.64583	164.23	0.139216	len16_no_IL-48-QPR-to_mutate.sc	-31.2441	1339.92	2.25291	-541.185	QPR	no IL	Pretrain	0.63871	0.0133065	0.789919	0.0504032	0.355		0.373085	-0.0180847
-0.0922288	-1.94844	10.8788	100.158	0.0412641	len16_no_IL-49-TTN-to_mutate.sc	-30.9998	1275.84	2.39972	-538.952	TTN	no IL	Pretrain	0.8625	0.205645	0.848387	0.723387	0.649687		0.65998	-0.0102923
-0.00571315	-1.03035	13.6113	126.223	0.160428	len16_no_IL-4-KRF-to_mutate.sc	-30.0817	1301.91	2.48623	-536.22	KRF	no IL	Pretrain	0.776613	0.780645	0.979032	0.970161	0.871563		0.876613	-0.0050504
-0.1158	-3.21192	14.1826	142.048	0.0226217	len16_no_IL-50-EAL-to_mutate.sc	-32.2633	1317.73	2.37615	-535.649	EAL	no IL	Pretrain	0.722984	0.85121	0.502823	0.591935	0.65125		0.667238	-0.0159879
-0.13585	-3.26217	11.6469	120.695	-0.0215827	len16_no_IL-51-EGS-to_mutate.sc	-32.3135	1296.38	2.3561	-538.184	EGS	no IL	Pretrain	0.792339	0.364919	0.489113	0.472581	0.505		0.529738	-0.0247379
-0.0343697	-2.90584	13.9459	107.41	-0.0196191	len16_no_IL-52-EMA-to_mutate.sc	-31.9572	1283.1	2.45758	-535.885	EMA	no IL	Pretrain	0.834677	0.82621	0.58629	0.920161	0.770938		0.791835	-0.0208972
-0.0665037	-2.05946	10.7332	88.7399	0.0105432	len16_no_IL-53-ALQ-to_mutate.sc	-31.1108	1264.43	2.42544	-539.098	ALQ	no IL	Pretrain	0.88871	0.185081	0.828629	0.830645	0.666562		0.683266	-0.0167036
-0.149996	-1.92261	10.5226	110.977	0.0637038	len16_no_IL-54-NNN-to_mutate.sc	-30.974	1286.66	2.34195	-539.309	NNN	no IL	Pretrain	0.821371	0.152823	0.855645	0.385887	0.538437		0.553931	-0.015494
-0.112396	-1.93632	16.3539	101.945	0.0456113	len16_no_IL-55-TSV-to_mutate.sc	-30.9877	1277.63	2.37955	-533.477	TSV	no IL	Pretrain	0.853629	0.962903	0.850403	0.61371	0.817813		0.820161	-0.00234879
-0.148328	-2.4158	12.0957	106.596	0.0170177	len16_no_IL-56-TKP-to_mutate.sc	-31.4672	1282.28	2.34362	-537.736	TKP	no IL	Pretrain	0.837903	0.472581	0.720968	0.397581	0.588437		0.607258	-0.0188206
-0.0266684	-2.98418	16.8364	127.05	0.0119169	len16_no_IL-57-FNG-to_mutate.sc	-32.0356	1302.74	2.46528	-532.995	FNG	no IL	Pretrain	0.772984	0.975403	0.560484	0.936694	0.789687		0.811391	-0.0217036
-0.113747	-1.27293	13.117	112.723	0.11739	len16_no_IL-58-KTT-to_mutate.sc	-30.3243	1288.41	2.3782	-536.714	KTT	no IL	Pretrain	0.815323	0.696371	0.966129	0.604435	0.765937		0.770565	-0.00462702
-0.134198	-2.33659	10.9494	129.351	0.0658739	len16_no_IL-59-LCK-to_mutate.sc	-31.388	1305.04	2.35775	-538.882	LCK	no IL	Pretrain	0.766532	0.218145	0.743548	0.481855	0.535625		0.55252	-0.0168952
-0.165084	-4.64442	9.89864	101.336	-0.167608	len16_no_IL-5-DEG-to_mutate.sc	-33.6958	1277.02	2.32686	-539.933	DEG	no IL	Pretrain	0.857258	0.0766129	0.176613	0.305645	0.331562		0.354032	-0.0224698
-0.0755099	-1.84117	10.7458	78.4391	0.00773989	len16_no_IL-60-SGT-to_mutate.sc	-30.8925	1254.13	2.41644	-539.085	SGT	no IL	Pretrain	0.911694	0.188306	0.872984	0.795565	0.679375		0.692137	-0.0127621
-0.0498864	-2.30401	11.1377	76.2197	-0.0335973	len16_no_IL-61-PTA-to_mutate.sc	-31.3554	1251.91	2.44206	-538.694	PTA	no IL	Pretrain	0.916935	0.256452	0.755645	0.887903	0.685625		0.704234	-0.0186089
0.0368613	-3.38515	11.8083	136.795	-0.000376171	len16_no_IL-62-FAA-to_mutate.sc	-32.4365	1312.48	2.52881	-538.023	FAA	no IL	Pretrain	0.738306	0.404435	0.454435	0.995565	0.621563		0.648185	-0.026623
-0.0576082	-1.81969	10.1524	65.2411	-0.0167275	len16_no_IL-63-GEK-to_mutate.sc	-30.8711	1240.93	2.43434	-539.679	GEK	no IL	Pretrain	0.939113	0.106048	0.877823	0.864919	0.684688		0.696976	-0.0122883
-0.00738608	-2.13116	13.7628	108.943	0.0436576	len16_no_IL-64-VMK-to_mutate.sc	-31.1825	1284.63	2.48456	-536.068	VMK	no IL	Pretrain	0.828629	0.802016	0.808065	0.967339	0.839688		0.851512	-0.0118246
-0.142988	-1.20868	13.5178	118.66	0.133151	len16_no_IL-65-RWT-to_mutate.sc	-30.26	1294.35	2.34896	-536.313	RWT	no IL	Pretrain	0.796371	0.769758	0.970968	0.432258	0.735625		0.742339	-0.00671371
-0.0887986	-2.83777	16.7858	114.152	-0.00132187	len16_no_IL-66-EVS-to_mutate.sc	-31.8891	1289.84	2.40315	-533.045	EVS	no IL	Pretrain	0.811694	0.974194	0.607661	0.73871	0.76875		0.783065	-0.0143145
-0.0135207	-3.47366	13.861	159.442	0.0349151	len16_no_IL-67-FRT-to_mutate.sc	-32.525	1335.13	2.47843	-535.97	FRT	no IL	Pretrain	0.658871	0.814516	0.425806	0.958065	0.69375		0.714315	-0.0205645
-0.151278	-2.72014	12.7231	85.0859	-0.0489904	len16_no_IL-68-CNS-to_mutate.sc	-31.7715	1260.77	2.34067	-537.108	CNS	no IL	Pretrain	0.896774	0.621371	0.639113	0.379032	0.607187		0.634073	-0.0268851
-0.110554	-2.9679	12.4489	95.042	-0.0487434	len16_no_IL-69-EDG-to_mutate.sc	-32.0193	1270.73	2.38139	-537.382	EDG	no IL	Pretrain	0.873387	0.559677	0.564919	0.624194	0.6375		0.655544	-0.0180444
-0.0475115	-1.92422	10.3477	79.2925	0.00279738	len16_no_IL-6-PVT-to_mutate.sc	-30.9756	1254.98	2.44443	-539.484	PVT	no IL	Pretrain	0.909677	0.128226	0.854435	0.893548	0.685		0.696472	-0.0114718
-0.0956591	-2.20622	11.303	82.6623	-0.0130033	len16_no_IL-70-SFC-to_mutate.sc	-31.2576	1258.35	2.39629	-538.528	SFC	no IL	Pretrain	0.902823	0.287097	0.784274	0.699597	0.655312		0.668448	-0.0131351
-0.156847	-2.65534	9.80108	114.8	0.0140549	len16_no_IL-71-GAR-to_mutate.sc	-31.7067	1290.49	2.3351	-540.03	GAR	no IL	Pretrain	0.810887	0.0697581	0.658468	0.345161	0.45125		0.471069	-0.0198185
-0.0436699	-1.8369	9.49388	78.4303	0.0080631	len16_no_IL-72-AQN-to_mutate.sc	-30.8883	1254.12	2.44828	-540.337	AQN	no IL	Pretrain	0.912097	0.0491935	0.87379	0.9	0.675		0.68377	-0.00877016
-0.143153	-2.30068	10.4158	105.12	0.0231777	len16_no_IL-73-IIP-to_mutate.sc	-31.352	1280.81	2.34879	-539.415	IIP	no IL	Pretrain	0.844355	0.138306	0.756048	0.431048	0.526563		0.54244	-0.015877
-0.0733911	-2.33866	9.37916	101.703	0.0136562	len16_no_IL-74-AEE-to_mutate.sc	-31.39	1277.39	2.41855	-540.452	AEE	no IL	Pretrain	0.855242	0.0415323	0.743145	0.802016	0.597187		0.610484	-0.0132964
-0.0218888	-2.89255	11.6648	131.712	0.0276935	len16_no_IL-75-YTC-to_mutate.sc	-31.9439	1307.4	2.47006	-538.166	YTC	no IL	Pretrain	0.757661	0.368145	0.589919	0.942742	0.64375		0.664617	-0.0208669
-0.110324	-3.13637	10.0083	154.072	0.0504424	len16_no_IL-76-VPR-to_mutate.sc	-32.1877	1329.76	2.38162	-539.823	VPR	no IL	Pretrain	0.676613	0.0887097	0.520565	0.627016	0.460625		0.478226	-0.0176008
-0.119287	-1.71618	14.2158	123.744	0.103241	len16_no_IL-77-QKT-to_mutate.sc	-30.7675	1299.43	2.37266	-535.615	QKT	no IL	Pretrain	0.784677	0.854032	0.904032	0.570161	0.777812		0.778226	-0.000413306
-0.0129855	-2.0421	13.2126	91.7034	0.0176665	len16_no_IL-78-PKT-to_mutate.sc	-31.0935	1267.39	2.47896	-536.619	PKT	no IL	Pretrain	0.882661	0.717742	0.834274	0.960081	0.83375		0.84869	-0.0149395
-0.0598442	-4.08947	11.3048	146.096	-0.0362702	len16_no_IL-79-FDP-to_mutate.sc	-33.1408	1321.78	2.4321	-538.526	FDP	no IL	Pretrain	0.707661	0.2875	0.282258	0.857661	0.50625		0.53377	-0.0275202
-0.0817662	-1.90773	17.0725	126.423	0.0934015	len16_no_IL-7-THK-to_mutate.sc	-30.9591	1302.11	2.41018	-532.759	THK	no IL	Pretrain	0.775806	0.982661	0.859274	0.769758	0.842812		0.846875	-0.0040625
-0.116908	-2.47472	9.00706	119.558	0.0370259	len16_no_IL-80-VGQ-to_mutate.sc	-31.5261	1295.24	2.37504	-540.824	VGQ	no IL	Pretrain	0.794758	0.028629	0.707258	0.584274	0.522813		0.52873	-0.00591734
-0.0984254	-3.43343	9.39545	161.188	0.0411072	len16_no_IL-81-MHQ-to_mutate.sc	-32.4848	1336.87	2.39352	-540.436	MHQ	no IL	Pretrain	0.652016	0.0427419	0.436694	0.68629	0.434063		0.454435	-0.020373
-0.00169522	-1.39899	13.96	54.2581	-0.00473754	len16_no_IL-82-PKG-to_mutate.sc	-30.4504	1229.94	2.49025	-535.871	PKG	no IL	Pretrain	0.956855	0.827419	0.954839	0.975403	0.924063		0.928629	-0.00456653
-0.0907361	-1.10799	13.0375	88.1946	0.0847638	len16_no_IL-83-RCA-to_mutate.sc	-30.1594	1263.88	2.40121	-536.794	RCA	no IL	Pretrain	0.890726	0.683871	0.975	0.729032	0.809687		0.819657	-0.00996976
-0.0912766	-2.92161	13.402	127.514	0.0175932	len16_no_IL-84-LSA-to_mutate.sc	-31.973	1303.2	2.40067	-536.429	LSA	no IL	Pretrain	0.771371	0.755242	0.582661	0.727016	0.689375		0.709073	-0.0196976
-0.147362	-1.15743	8.85456	88.0132	0.080509	len16_no_IL-85-RNY-to_mutate.sc	-30.2088	1263.7	2.34458	-540.977	RNY	no IL	Pretrain	0.891129	0.0221774	0.972984	0.403226	0.56375		0.572379	-0.00862903
-0.183303	-3.01	7.98983	152.979	0.0579621	len16_no_IL-86-TPR-to_mutate.sc	-32.0614	1328.66	2.30864	-541.841	TPR	no IL	Pretrain	0.679839	0.00725806	0.553226	0.217339	0.338125		0.364415	-0.0262903
-0.198081	-2.41267	11.2065	107.444	0.0188836	len16_no_IL-87-IHD-to_mutate.sc	-31.464	1283.13	2.29386	-538.625	IHD	no IL	Pretrain	0.833871	0.269758	0.721774	0.159677	0.474062		0.49627	-0.0222077
-0.106704	-2.3515	13.7455	113.05	0.0342951	len16_no_IL-88-TKK-to_mutate.sc	-31.4029	1288.74	2.38524	-536.086	TKK	no IL	Pretrain	0.81371	0.799597	0.740323	0.647581	0.74		0.750302	-0.0103024
-0.0845657	-2.28901	14.6564	94.7961	0.0042042	len16_no_IL-89-AGQ-to_mutate.sc	-31.3404	1270.48	2.40738	-535.175	AGQ	no IL	Pretrain	0.874194	0.887903	0.760081	0.759677	0.8125		0.820464	-0.00796371
-0.00207864	-1.78686	17.3654	62.7002	-0.0191801	len16_no_IL-8-PTS-to_mutate.sc	-30.8382	1238.39	2.48987	-532.466	PTS	no IL	Pretrain	0.943548	0.9875	0.887903	0.974597	0.940937		0.948387	-0.0074496
0.0587266	-2.959	11.6364	148.033	0.0527995	len16_no_IL-90-FIY-to_mutate.sc	-32.0104	1323.72	2.55067	-538.195	FIY	no IL	Pretrain	0.699597	0.36129	0.568952	0.99879	0.63125		0.657157	-0.0259073
-0.0533658	-1.43789	14.5546	107.714	0.0953513	len16_no_IL-91-NME-to_mutate.sc	-30.4893	1283.4	2.43858	-535.277	NME	no IL	Pretrain	0.832258	0.879032	0.949194	0.878226	0.877187		0.884677	-0.00748992
-0.145959	-1.06822	17.3435	116.19	0.139553	len16_no_IL-92-KPQ-to_mutate.sc	-30.1196	1291.88	2.34599	-532.488	KPQ	no IL	Pretrain	0.806452	0.987097	0.977016	0.414113	0.790625		0.796169	-0.00554435
-0.0775002	-2.22224	11.3283	106.003	0.0309836	len16_no_IL-93-VGT-to_mutate.sc	-31.2736	1281.69	2.41445	-538.503	VGT	no IL	Pretrain	0.840726	0.292742	0.782258	0.785484	0.66125		0.675302	-0.0140524
-0.165338	-2.10646	8.97833	91.6758	0.0125351	len16_no_IL-94-IQS-to_mutate.sc	-31.1578	1267.36	2.32661	-540.853	IQS	no IL	Pretrain	0.883065	0.0270161	0.815323	0.304032	0.490938		0.507359	-0.0164214
-0.0862428	-1.64483	10.8902	65.8564	-0.00141023	len16_no_IL-95-TLG-to_mutate.sc	-30.6962	1241.54	2.4057	-538.941	TLG	no IL	Pretrain	0.936694	0.207258	0.918548	0.751613	0.694375		0.703528	-0.00915323
-0.0465894	-2.82699	12.7362	123.172	0.0166767	len16_no_IL-96-YEG-to_mutate.sc	-31.8784	1298.86	2.44536	-537.095	YEG	no IL	Pretrain	0.787097	0.624194	0.6125	0.894758	0.706875		0.729637	-0.0227621
-0.129592	-1.65265	16.0065	123.277	0.10728	len16_no_IL-97-KLV-to_mutate.sc	-30.704	1298.96	2.36235	-533.825	KLV	no IL	Pretrain	0.78629	0.953629	0.917742	0.51129	0.788437		0.792238	-0.0038004
-0.128573	-2.33473	12.173	103.36	0.017147	len16_no_IL-98-IRN-to_mutate.sc	-31.3861	1279.05	2.36337	-537.658	IRN	no IL	Pretrain	0.847581	0.489516	0.744355	0.516532	0.638125		0.649496	-0.011371
-0.149153	-2.19466	13.6858	101.184	0.0239338	len16_no_IL-99-IKN-to_mutate.sc	-31.246	1276.87	2.34279	-536.145	IKN	no IL	Pretrain	0.858468	0.790726	0.78871	0.390323	0.689375		0.707056	-0.0176815
-0.199869	-3.2551	13.0581	135.502	0.00710661	len16_no_IL-9-EYH-to_mutate.sc	-32.3065	1311.19	2.29208	-536.773	EYH	no IL	Pretrain	0.743548	0.687097	0.491532	0.155645	0.487812		0.519456	-0.0316431
-0.177996	-2.85622	12.1302	137.844	0.0418669	len17_no_IL-0-GHEV-to_mutate.sc	-31.9076	1313.53	2.31395	-537.701	GHEV	no IL	Pretrain	0.735081	0.480242	0.60121	0.242742	0.490625		0.514819	-0.0241935
-0.111183	-1.30316	12.3987	123.902	0.135309	len17_no_IL-10-KSPA-to_mutate.sc	-30.3545	1299.59	2.38076	-537.433	KSPA	no IL	Pretrain	0.783871	0.544355	0.963306	0.620968	0.7275		0.728125	-0.000625
-0.182647	-4.52592	13.2919	181.996	-0.002119	len17_no_IL-11-ERLA-to_mutate.sc	-33.5773	1357.68	2.3093	-536.539	ERLA	no IL	Pretrain	0.543145	0.734274	0.196371	0.219758	0.396562		0.423387	-0.0268246
-0.159418	-2.79653	11.5924	182.77	0.126596	len17_no_IL-12-TTKS-to_mutate.sc	-31.8479	1358.46	2.33253	-538.239	TTKS	no IL	Pretrain	0.539516	0.35	0.623387	0.330645	0.434375		0.460887	-0.0265121
-0.188765	-4.23788	14.3635	223.275	0.091445	len17_no_IL-13-HSFS-to_mutate.sc	-33.2892	1398.96	2.30318	-535.468	HSFS	no IL	Pretrain	0.322581	0.865726	0.248387	0.195565	0.371563		0.408065	-0.036502
-0.0611776	-2.90762	11.0245	132.684	0.028358	len17_no_IL-14-TPCA-to_mutate.sc	-31.959	1308.37	2.43077	-538.807	TPCA	no IL	Pretrain	0.754839	0.232661	0.585484	0.852016	0.580937		0.60625	-0.0253125
-0.167407	-2.38765	12.5146	135.38	0.0730413	len17_no_IL-15-NCTG-to_mutate.sc	-31.439	1311.07	2.32454	-537.317	NCTG	no IL	Pretrain	0.743952	0.574597	0.729032	0.292742	0.565937		0.585081	-0.0191431
-0.212585	-2.83079	12.6453	176.256	0.112764	len17_no_IL-16-KPDV-to_mutate.sc	-31.8822	1351.94	2.27936	-537.186	KPDV	no IL	Pretrain	0.572984	0.605242	0.610484	0.115323	0.447813		0.476008	-0.0281956
-0.200817	-4.07171	11.3821	205.353	0.0725958	len17_no_IL-17-CGRP-to_mutate.sc	-33.1231	1381.04	2.29113	-538.449	CGRP	no IL	Pretrain	0.420161	0.302016	0.286694	0.151613	0.250625		0.290121	-0.039496
-0.0792304	-5.03125	13.9404	237.595	0.0594193	len17_no_IL-18-FEKA-to_mutate.sc	-34.0826	1413.28	2.41272	-535.891	FEKA	no IL	Pretrain	0.245565	0.824194	0.116532	0.781855	0.464375		0.492036	-0.0276613
-0.0888048	-1.8272	13.8481	130.736	0.107415	len17_no_IL-19-TSAK-to_mutate.sc	-30.8786	1306.42	2.40314	-535.983	TSAK	no IL	Pretrain	0.761694	0.8125	0.87621	0.738306	0.795937		0.797177	-0.00123992
-0.167957	-5.63605	11.7816	248.961	0.0362061	len17_no_IL-1-LFYI-to_mutate.sc	-34.6874	1424.65	2.32399	-538.05	LFYI	no IL	Pretrain	0.193952	0.397581	0.0629032	0.289113	0.2025		0.235887	-0.0333871
-0.105575	-2.78348	9.94371	124.784	0.0230642	len17_no_IL-20-APST-to_mutate.sc	-31.8348	1300.47	2.38637	-539.888	APST	no IL	Pretrain	0.782258	0.0826613	0.628629	0.652419	0.524687		0.536492	-0.0118044
-0.195309	-4.664	10.3147	213.854	0.0446453	len17_no_IL-21-TIHM-to_mutate.sc	-33.7154	1389.54	2.29664	-539.517	TIHM	no IL	Pretrain	0.374194	0.124194	0.172581	0.170565	0.175937		0.210383	-0.0344456
-0.13569	-3.60893	14.7498	193.526	0.0856785	len17_no_IL-22-TPTK-to_mutate.sc	-32.6603	1369.21	2.35626	-535.081	TPTK	no IL	Pretrain	0.480645	0.895161	0.387097	0.47379	0.531562		0.559173	-0.0276109
-0.119583	-3.76433	13.2624	195.748	0.0782121	len17_no_IL-23-EMND-to_mutate.sc	-32.8157	1371.43	2.37236	-536.569	EMND	no IL	Pretrain	0.467742	0.727016	0.352419	0.569355	0.502188		0.529133	-0.0269456
-0.238424	-3.52233	11.6588	185.86	0.078609	len17_no_IL-24-SYQE-to_mutate.sc	-32.5737	1361.55	2.25352	-538.172	SYQE	no IL	Pretrain	0.525403	0.366935	0.41129	0.0516129	0.308437		0.33881	-0.030373
-0.201497	-3.15477	11.9232	178.874	0.0934048	len17_no_IL-25-NPEV-to_mutate.sc	-32.2061	1354.56	2.29045	-537.908	NPEV	no IL	Pretrain	0.56129	0.428629	0.515726	0.149194	0.38375		0.41371	-0.0299597
-0.0948144	-5.27715	13.0171	237.753	0.0422904	len17_no_IL-26-FQLI-to_mutate.sc	-34.3285	1413.44	2.39713	-536.814	FQLI	no IL	Pretrain	0.243952	0.679032	0.0903226	0.704435	0.398438		0.429435	-0.030998
-0.0623187	-3.671	13.2076	194.42	0.082704	len17_no_IL-27-FRTP-to_mutate.sc	-32.7224	1370.11	2.42963	-536.624	FRTP	no IL	Pretrain	0.475806	0.716935	0.37379	0.84879	0.5675		0.603831	-0.0363306
-0.20431	-1.78987	12.4252	183.536	0.201978	len17_no_IL-28-KTKG-to_mutate.sc	-30.8412	1359.22	2.28764	-537.406	KTKG	no IL	Pretrain	0.537097	0.554032	0.885484	0.143145	0.514062		0.52994	-0.015877
-0.222798	-2.95301	10.0847	159.685	0.0743487	len17_no_IL-29-NFAN-to_mutate.sc	-32.0044	1335.37	2.26915	-539.747	NFAN	no IL	Pretrain	0.658065	0.0967742	0.571774	0.0870968	0.326562		0.353427	-0.0268649
-0.246115	-5.54235	11.9232	301.638	0.129367	len17_no_IL-2-EVRR-to_mutate.sc	-34.5937	1477.32	2.24583	-537.908	EVRR	no IL	Pretrain	0.0455645	0.428226	0.071371	0.0407258	0.130625		0.146472	-0.0158468
-0.235156	-6.25811	11.0599	237.409	-0.0277195	len17_no_IL-30-DTEK-to_mutate.sc	-35.3095	1413.1	2.25679	-538.771	DTEK	no IL	Pretrain	0.246371	0.239919	0.0278226	0.058871	0.11625		0.143246	-0.026996
-0.195114	-3.01305	13.0182	207.812	0.153381	len17_no_IL-31-KAEI-to_mutate.sc	-32.0644	1383.5	2.29683	-536.813	KAEI	no IL	Pretrain	0.404032	0.679435	0.550806	0.170968	0.408125		0.45131	-0.0431855
-0.213032	-5.79335	10.4486	165.331	-0.127366	len17_no_IL-32-DESC-to_mutate.sc	-34.8447	1341.02	2.27891	-539.383	DESC	no IL	Pretrain	0.632258	0.143145	0.0516129	0.113306	0.21625		0.235081	-0.0188306
-0.138463	-4.3447	13.29	189.371	0.0245181	len17_no_IL-33-IDSL-to_mutate.sc	-33.3961	1365.06	2.35348	-536.541	IDSL	no IL	Pretrain	0.502419	0.733065	0.224194	0.460484	0.450937		0.48004	-0.0291028
-0.129112	-2.54177	11.7859	162.245	0.109672	len17_no_IL-34-NRQG-to_mutate.sc	-31.5931	1337.93	2.36283	-538.045	NRQG	no IL	Pretrain	0.646371	0.400403	0.690323	0.513306	0.545		0.562601	-0.0176008
-0.233198	-2.40475	11.4958	161.669	0.118899	len17_no_IL-35-QPLS-to_mutate.sc	-31.4561	1337.35	2.25875	-538.335	QPLS	no IL	Pretrain	0.648387	0.331452	0.72379	0.0625	0.422187		0.441532	-0.0193448
-0.146908	-3.38481	8.97265	164.271	0.0503258	len17_no_IL-36-VDEG-to_mutate.sc	-32.4362	1339.96	2.34504	-540.859	VDEG	no IL	Pretrain	0.638306	0.0266129	0.454839	0.406452	0.354375		0.381552	-0.0271774
-0.184022	-5.6651	12.0267	227.371	-0.00333015	len17_no_IL-37-EQWT-to_mutate.sc	-34.7165	1403.06	2.30792	-537.805	EQWT	no IL	Pretrain	0.299194	0.458065	0.0600806	0.214113	0.230312		0.257863	-0.0275504
-0.0734152	-2.92441	13.2427	193.913	0.136333	len17_no_IL-38-PEKL-to_mutate.sc	-31.9758	1369.6	2.41853	-536.589	PEKL	no IL	Pretrain	0.477823	0.724194	0.581452	0.801613	0.615625		0.64627	-0.0306452
-0.0525956	-2.07088	12.0614	116.33	0.0622006	len17_no_IL-39-ALPY-to_mutate.sc	-31.1223	1292.02	2.43935	-537.77	ALPY	no IL	Pretrain	0.805242	0.464516	0.825	0.881855	0.730938		0.744153	-0.0132157
-0.129664	-2.65839	11.3777	127.256	0.0373107	len17_no_IL-3-SFAE-to_mutate.sc	-31.7098	1302.94	2.36228	-538.454	SFAE	no IL	Pretrain	0.772177	0.301613	0.656452	0.510081	0.544063		0.560081	-0.0160181
-0.150399	-3.93556	12.5639	166.535	0.0133772	len17_no_IL-40-GDCK-to_mutate.sc	-32.9869	1342.22	2.34155	-537.267	GDCK	no IL	Pretrain	0.62379	0.585887	0.315726	0.382258	0.445		0.476915	-0.0319153
-0.14824	-4.55992	14.625	248.934	0.111699	len17_no_IL-41-PIFR-to_mutate.sc	-33.6113	1424.62	2.34371	-535.206	PIFR	no IL	Pretrain	0.194758	0.884677	0.190323	0.397984	0.38375		0.416935	-0.0331855
-0.0998036	-3.7425	14.7027	199.206	0.085818	len17_no_IL-42-FPPE-to_mutate.sc	-32.7939	1374.89	2.39214	-535.129	FPPE	no IL	Pretrain	0.451613	0.891532	0.358468	0.680645	0.571875		0.595565	-0.0236895
-0.268533	-6.65774	7.4932	211.192	-0.103769	len17_no_IL-43-DTWS-to_mutate.sc	-35.7091	1386.88	2.22341	-542.338	DTWS	no IL	Pretrain	0.387903	0.00403226	0.0120968	0.0157258	0.0853125		0.10494	-0.019627
-0.133209	-3.4895	14.1569	156.972	0.0292124	len17_no_IL-44-TKVG-to_mutate.sc	-32.5409	1332.66	2.35874	-535.674	TKVG	no IL	Pretrain	0.668952	0.84879	0.419355	0.489516	0.58375		0.606653	-0.0229032
-0.171122	-5.17165	7.81627	230.198	0.0367446	len17_no_IL-45-EFMQ-to_mutate.sc	-34.223	1405.88	2.32082	-542.015	EFMQ	no IL	Pretrain	0.287097	0.00604839	0.101613	0.272984	0.135625		0.166935	-0.0313105
-0.132174	-3.9073	11.7997	159.231	0.00204658	len17_no_IL-46-EKCP-to_mutate.sc	-32.9587	1334.92	2.35977	-538.032	EKCP	no IL	Pretrain	0.659677	0.402419	0.321774	0.497177	0.443437		0.470262	-0.0268246
-0.166617	-4.0641	11.3873	158.044	-0.0119073	len17_no_IL-47-SAMA-to_mutate.sc	-33.1155	1333.73	2.32533	-538.444	SAMA	no IL	Pretrain	0.663306	0.302823	0.288306	0.297984	0.357187		0.388105	-0.0309173
-0.119148	-2.97275	13.4852	131.536	0.0212287	len17_no_IL-48-AVVS-to_mutate.sc	-32.0241	1307.22	2.3728	-536.346	AVVS	no IL	Pretrain	0.758871	0.764516	0.562903	0.572177	0.647813		0.664617	-0.0168044
-0.176137	-2.99444	11.4605	160.801	0.0732501	len17_no_IL-49-NEEA-to_mutate.sc	-32.0458	1336.49	2.31581	-538.371	NEEA	no IL	Pretrain	0.652823	0.323387	0.556855	0.254032	0.415625		0.446774	-0.0311492
-0.0986577	-3.37995	12.0035	154.629	0.0331463	len17_no_IL-4-PFCI-to_mutate.sc	-32.4313	1330.32	2.39329	-537.828	PFCI	no IL	Pretrain	0.675	0.450806	0.456048	0.685484	0.545625		0.566835	-0.0212097
-0.165178	-4.21813	10.3131	228.315	0.101393	len17_no_IL-50-TFLK-to_mutate.sc	-33.2695	1404	2.32677	-539.518	TFLK	no IL	Pretrain	0.295565	0.123387	0.253226	0.305242	0.206563		0.244355	-0.0377923
-0.0877933	-2.36668	13.3371	148.105	0.097676	len17_no_IL-51-PFLR-to_mutate.sc	-31.418	1323.79	2.40415	-536.494	PFLR	no IL	Pretrain	0.699194	0.745565	0.734677	0.743548	0.719375		0.730746	-0.011371
-0.256633	-4.63479	10.8189	183.666	-0.00708956	len17_no_IL-52-EVIP-to_mutate.sc	-33.6862	1359.35	2.23531	-539.012	EVIP	no IL	Pretrain	0.53629	0.197177	0.178226	0.028629	0.206562		0.235081	-0.0285181
-0.102517	-2.71384	9.77466	145.649	0.0669905	len17_no_IL-53-PSEA-to_mutate.sc	-31.7652	1321.34	2.38943	-540.057	PSEA	no IL	Pretrain	0.708871	0.0669355	0.639919	0.669355	0.50875		0.52127	-0.0125202
-0.179783	-4.93253	12.0009	205.408	0.0103626	len17_no_IL-54-ELYA-to_mutate.sc	-33.9839	1381.09	2.31216	-537.83	ELYA	no IL	Pretrain	0.419355	0.449597	0.131855	0.230645	0.275313		0.307863	-0.0325504
-0.17031	-3.23352	9.47182	159.474	0.0529598	len17_no_IL-55-SHSQ-to_mutate.sc	-32.2849	1335.16	2.32164	-540.359	SHSQ	no IL	Pretrain	0.658468	0.0471774	0.497984	0.276613	0.343125		0.37006	-0.0269355
-0.187881	-4.68979	8.62499	247.306	0.0998724	len17_no_IL-56-YCEY-to_mutate.sc	-33.7412	1422.99	2.30406	-541.206	YCEY	no IL	Pretrain	0.202016	0.0125	0.167339	0.198387	0.108125		0.14506	-0.0369355
-0.14574	-3.25399	11.4518	126.441	-0.00995409	len17_no_IL-57-CTSS-to_mutate.sc	-32.3054	1302.13	2.34621	-538.379	CTSS	no IL	Pretrain	0.775403	0.320968	0.492339	0.416935	0.474687		0.501411	-0.0267238
-0.194147	-4.38339	15.3232	178.431	0.00189608	len17_no_IL-58-ASFS-to_mutate.sc	-33.4348	1354.12	2.2978	-534.508	ASFS	no IL	Pretrain	0.562903	0.925806	0.217742	0.173387	0.449062		0.46996	-0.0208972
-0.0428244	-2.98536	9.46666	136.603	0.0297277	len17_no_IL-59-AVPL-to_mutate.sc	-32.0367	1312.29	2.44912	-540.365	AVPL	no IL	Pretrain	0.740323	0.0467742	0.559677	0.902016	0.542188		0.562198	-0.0200101
-0.155382	-2.50948	11.8006	106.016	0.00859716	len17_no_IL-5-SGGP-to_mutate.sc	-31.5609	1281.7	2.33656	-538.031	SGGP	no IL	Pretrain	0.840323	0.402823	0.69879	0.352419	0.549375		0.573589	-0.0242137
-0.177432	-4.0246	12.7985	167.967	0.00936813	len17_no_IL-60-RDAF-to_mutate.sc	-33.076	1343.65	2.31451	-537.033	RDAF	no IL	Pretrain	0.619355	0.634677	0.293145	0.246774	0.412187		0.448488	-0.0363004
-0.09814	-3.56762	12.3848	188.288	0.0795462	len17_no_IL-61-PGTY-to_mutate.sc	-32.619	1363.97	2.39381	-537.446	PGTY	no IL	Pretrain	0.51129	0.542339	0.399597	0.6875	0.508437		0.535181	-0.026744
-0.164305	-3.91137	10.3324	189.561	0.0565987	len17_no_IL-62-CCNQ-to_mutate.sc	-32.9627	1365.25	2.32764	-539.499	CCNQ	no IL	Pretrain	0.50121	0.125806	0.320565	0.310484	0.281562		0.314516	-0.0329536
-0.0958823	-4.85132	13.1051	212.35	0.0285204	len17_no_IL-63-LMDV-to_mutate.sc	-33.9027	1388.04	2.39606	-536.726	LMDV	no IL	Pretrain	0.381855	0.693548	0.142339	0.698387	0.447813		0.479032	-0.0312198
-0.249575	-4.46551	11.845	225.621	0.0791837	len17_no_IL-64-QNEL-to_mutate.sc	-33.5169	1401.31	2.24237	-537.986	QNEL	no IL	Pretrain	0.309677	0.410484	0.206452	0.0358871	0.204687		0.240625	-0.0359375
-0.162103	-5.00794	13.2368	245.01	0.0736465	len17_no_IL-65-YTLQ-to_mutate.sc	-34.0593	1420.7	2.32984	-536.594	YTLQ	no IL	Pretrain	0.212097	0.722177	0.119355	0.318548	0.304063		0.343044	-0.0389819
-0.151109	-3.04738	11.6158	134.769	0.0215785	len17_no_IL-66-TSPP-to_mutate.sc	-32.0988	1310.46	2.34084	-538.216	TSPP	no IL	Pretrain	0.747984	0.357258	0.540726	0.379839	0.479687		0.506452	-0.0267641
-0.170766	-2.58647	12.9454	165.455	0.11199	len17_no_IL-67-NFTL-to_mutate.sc	-31.6378	1341.14	2.32118	-536.886	NFTL	no IL	Pretrain	0.631048	0.663306	0.676613	0.274597	0.530625		0.561391	-0.0307661
-0.0817489	-4.6548	14.9025	243.983	0.0967875	len17_no_IL-68-VDTR-to_mutate.sc	-33.7062	1419.67	2.4102	-534.929	VDTR	no IL	Pretrain	0.217339	0.902823	0.17379	0.770161	0.489062		0.516028	-0.0269657
-0.123569	-4.41194	13.3092	220.359	0.0740062	len17_no_IL-69-FRVN-to_mutate.sc	-33.4633	1396.04	2.36838	-536.522	FRVN	no IL	Pretrain	0.33871	0.740323	0.212903	0.548387	0.430937		0.460081	-0.0291431
-0.182091	-3.93816	11.9974	158.528	-0.00156676	len17_no_IL-6-EDSS-to_mutate.sc	-32.9895	1334.21	2.30985	-537.834	EDSS	no IL	Pretrain	0.660887	0.449194	0.314919	0.222177	0.382812		0.411794	-0.0289819
-0.231861	-1.77394	11.4403	152.73	0.150558	len17_no_IL-70-KDNP-to_mutate.sc	-30.8253	1328.42	2.26008	-538.391	KDNP	no IL	Pretrain	0.680645	0.317339	0.891532	0.0669355	0.47625		0.489113	-0.0128629
-0.138601	-5.41429	8.42888	265.513	0.0795566	len17_no_IL-71-LHWL-to_mutate.sc	-34.4657	1441.2	2.35334	-541.402	LHWL	no IL	Pretrain	0.131452	0.0100806	0.0798387	0.459677	0.14625		0.170262	-0.0240121
-0.132667	-2.56999	12.0501	149.203	0.0842959	len17_no_IL-72-PSSY-to_mutate.sc	-31.6214	1324.89	2.35928	-537.781	PSSY	no IL	Pretrain	0.693548	0.462097	0.680645	0.493145	0.565312		0.582359	-0.0170464
-0.191194	-1.69439	11.462	136.735	0.128339	len17_no_IL-73-RESP-to_mutate.sc	-30.7458	1312.42	2.30075	-538.369	RESP	no IL	Pretrain	0.739113	0.32379	0.910081	0.18629	0.524375		0.539819	-0.0154435
-0.0982838	-2.10937	11.1718	107.204	0.0420659	len17_no_IL-74-PPCG-to_mutate.sc	-31.1607	1282.89	2.39366	-538.659	PPCG	no IL	Pretrain	0.83629	0.26129	0.814516	0.686694	0.63625		0.649698	-0.0134476
-0.090866	-3.75031	11.2002	186.554	0.063092	len17_no_IL-75-EMQI-to_mutate.sc	-32.8017	1362.24	2.40108	-538.631	EMQI	no IL	Pretrain	0.521774	0.267742	0.356048	0.728226	0.442187		0.468448	-0.0262601
-0.148834	-4.34031	9.92616	206.003	0.0542852	len17_no_IL-76-EPCY-to_mutate.sc	-33.3917	1381.69	2.34311	-539.905	EPCY	no IL	Pretrain	0.416129	0.0798387	0.225403	0.392742	0.245312		0.278528	-0.0332157
-0.113006	-3.72306	11.8396	197.927	0.0850137	len17_no_IL-77-LCNV-to_mutate.sc	-32.7744	1373.61	2.37894	-537.992	LCNV	no IL	Pretrain	0.459677	0.408468	0.3625	0.610081	0.435312		0.460181	-0.024869
-0.192949	-4.31718	10.9068	187.724	0.0235815	len17_no_IL-78-PTEM-to_mutate.sc	-33.3686	1363.41	2.299	-538.924	PTEM	no IL	Pretrain	0.515726	0.208065	0.229435	0.178226	0.250937		0.282863	-0.0319254
-0.151715	-3.1059	13.1729	222.001	0.170266	len17_no_IL-79-NARQ-to_mutate.sc	-32.1573	1397.69	2.34023	-536.658	NARQ	no IL	Pretrain	0.331452	0.709274	0.527419	0.37621	0.444375		0.486089	-0.0417137
-0.0759399	-3.02101	9.89315	171.837	0.0909159	len17_no_IL-7-PEMK-to_mutate.sc	-32.0724	1347.52	2.41601	-539.938	PEMK	no IL	Pretrain	0.596774	0.0762097	0.549194	0.793548	0.480938		0.503931	-0.022994
-0.151882	-2.89685	13.3103	231.285	0.200306	len17_no_IL-80-RIIY-to_mutate.sc	-31.9482	1406.97	2.34006	-536.521	RIIY	no IL	Pretrain	0.280645	0.741129	0.58871	0.374194	0.457812		0.496169	-0.0383569
-0.0462541	-1.57942	16.2027	99.5564	0.0690562	len17_no_IL-81-GGNA-to_mutate.sc	-30.6308	1275.24	2.44569	-533.629	GGNA	no IL	Pretrain	0.86371	0.960081	0.92621	0.895968	0.90375		0.911492	-0.00774194
-0.151799	-2.14911	10.5732	111.996	0.0480181	len17_no_IL-82-GVNP-to_mutate.sc	-31.2005	1287.68	2.34015	-539.258	GVNP	no IL	Pretrain	0.818145	0.159274	0.802016	0.375403	0.52		0.53871	-0.0187097
-0.112616	-3.06769	14.5065	186.783	0.1136	len17_no_IL-83-PSRS-to_mutate.sc	-32.1191	1362.47	2.37933	-535.325	PSRS	no IL	Pretrain	0.520565	0.875403	0.535887	0.6125	0.615938		0.636089	-0.0201512
-0.186248	-3.85634	12.9278	200.712	0.0801566	len17_no_IL-84-SHTF-to_mutate.sc	-32.9077	1376.4	2.3057	-536.903	SHTF	no IL	Pretrain	0.443145	0.66129	0.330242	0.203629	0.36625		0.409577	-0.0433266
-0.152623	-4.23855	13.792	164.147	-0.0136177	len17_no_IL-85-GEYA-to_mutate.sc	-33.2899	1339.83	2.33932	-536.039	GEYA	no IL	Pretrain	0.639113	0.806048	0.247984	0.370161	0.488437		0.515827	-0.0273891
-0.0431193	-2.74753	11.6042	167.494	0.10358	len17_no_IL-86-PYSK-to_mutate.sc	-31.7989	1343.18	2.44883	-538.227	PYSK	no IL	Pretrain	0.621774	0.354032	0.632661	0.90121	0.604688		0.627419	-0.0227319
-0.122855	-5.79603	13.7602	291.256	0.0955006	len17_no_IL-87-YPWK-to_mutate.sc	-34.8474	1466.94	2.36909	-536.071	YPWK	no IL	Pretrain	0.0612903	0.801613	0.0508065	0.554032	0.359063		0.366935	-0.00787298
-0.167402	-1.86108	15.7678	174.304	0.181187	len17_no_IL-88-KFHA-to_mutate.sc	-30.9125	1349.99	2.32454	-534.063	KFHA	no IL	Pretrain	0.585484	0.945161	0.869758	0.293145	0.66		0.673387	-0.0133871
-0.19552	-4.91925	15.4974	205.64	0.0117376	len17_no_IL-89-CKFS-to_mutate.sc	-33.9706	1381.33	2.29643	-534.334	CKFS	no IL	Pretrain	0.418145	0.935081	0.133871	0.169758	0.38625		0.414214	-0.0279637
-0.0378221	-4.70393	11.1964	246.638	0.0977635	len17_no_IL-8-YPDK-to_mutate.sc	-33.7553	1422.32	2.45412	-538.635	YPDK	no IL	Pretrain	0.206048	0.266129	0.165726	0.911694	0.351562		0.387399	-0.0358367
-0.170872	-1.91425	11.9782	169.042	0.168271	len17_no_IL-90-KLPK-to_mutate.sc	-30.9656	1344.73	2.32107	-537.853	KLPK	no IL	Pretrain	0.61129	0.443548	0.856855	0.274194	0.53		0.546472	-0.0164718
-0.159602	-2.70311	13.3034	176.164	0.12205	len17_no_IL-91-RFMG-to_mutate.sc	-31.7545	1351.85	2.33234	-536.528	RFMG	no IL	Pretrain	0.574194	0.737903	0.645161	0.329032	0.545625		0.571573	-0.0259476
-0.120512	-4.95969	11.8058	243.457	0.0744232	len17_no_IL-92-FSRA-to_mutate.sc	-34.0111	1419.14	2.37143	-538.025	FSRA	no IL	Pretrain	0.218548	0.404032	0.127419	0.56371	0.299687		0.328427	-0.0287399
-0.18428	-5.07907	10.829	223.108	0.0310235	len17_no_IL-93-TERV-to_mutate.sc	-34.1304	1398.79	2.30767	-539.002	TERV	no IL	Pretrain	0.325	0.197984	0.111694	0.213306	0.177187		0.211996	-0.0348085
-0.128389	-3.78309	10.5756	183.085	0.0545324	len17_no_IL-94-TASK-to_mutate.sc	-32.8345	1358.77	2.36356	-539.256	TASK	no IL	Pretrain	0.539113	0.160081	0.347984	0.517339	0.366563		0.391129	-0.0245665
-0.175234	-3.86525	13.7454	200.674	0.0794442	len17_no_IL-95-QETY-to_mutate.sc	-32.9166	1376.36	2.31671	-536.086	QETY	no IL	Pretrain	0.443952	0.799194	0.328629	0.256855	0.422187		0.457157	-0.0349698
-0.208404	-3.86873	11.5306	176.017	0.0355605	len17_no_IL-96-TEIN-to_mutate.sc	-32.9201	1351.7	2.28354	-538.301	TEIN	no IL	Pretrain	0.575403	0.338306	0.327823	0.126613	0.310937		0.342036	-0.0310988
-0.116841	-4.26386	13.8533	243.156	0.122957	len17_no_IL-97-YRVE-to_mutate.sc	-33.3152	1418.84	2.37511	-535.978	YRVE	no IL	Pretrain	0.219355	0.813306	0.240726	0.584677	0.4375		0.464516	-0.0270161
-0.181644	-4.17819	12.5822	255.292	0.148857	len17_no_IL-98-LTRE-to_mutate.sc	-33.2296	1430.98	2.3103	-537.249	LTRE	no IL	Pretrain	0.168145	0.58871	0.26371	0.22379	0.270625		0.311089	-0.0404637
-0.13359	-2.54456	11.2004	187.246	0.152783	len17_no_IL-99-NPKA-to_mutate.sc	-31.5959	1362.93	2.35836	-538.631	NPKA	no IL	Pretrain	0.517742	0.268145	0.689113	0.486694	0.467187		0.490423	-0.0232359
-0.0828996	-3.48644	10.1468	156.548	0.0286643	len17_no_IL-9-LTPC-to_mutate.sc	-32.5378	1332.23	2.40905	-539.684	LTPC	no IL	Pretrain	0.670161	0.104839	0.420968	0.765726	0.468438		0.490423	-0.0219859
-0.103942	-2.81847	12.8261	200.731	0.155594	len18_no_IL-0-VETRR-to_mutate.sc	-31.8698	1376.42	2.388	-537.005	VETRR	no IL	Pretrain	0.442742	0.640323	0.614516	0.664113	0.56125		0.590423	-0.0291734
-0.159028	-2.28096	11.1213	101.228	0.01726	len18_no_IL-10-GSTAG-to_mutate.sc	-31.3323	1276.91	2.33292	-538.71	GSTAG	no IL	Pretrain	0.858065	0.252419	0.764516	0.333065	0.530312		0.552016	-0.0217036
-0.124907	-4.23881	12.3171	259.351	0.151201	len18_no_IL-11-ANYLR-to_mutate.sc	-33.2902	1435.04	2.36704	-537.514	ANYLR	no IL	Pretrain	0.153226	0.520968	0.247581	0.539516	0.335625		0.365323	-0.0296976
-0.191029	-5.07446	8.77875	310.643	0.175033	len18_no_IL-12-YAQYF-to_mutate.sc	-34.1258	1486.33	2.30092	-541.053	YAQYF	no IL	Pretrain	0.0342742	0.0177419	0.112903	0.1875	0.0690625		0.0881048	-0.0190423
-0.260258	-3.00144	8.9995	199.837	0.140788	len18_no_IL-13-KCQTK-to_mutate.sc	-32.0528	1375.52	2.23169	-540.832	KCQTK	no IL	Pretrain	0.447984	0.0282258	0.556048	0.0237903	0.233125		0.264012	-0.0308871
-0.159684	-5.73514	11.7256	195.414	-0.0661106	len18_no_IL-14-DPALT-to_mutate.sc	-34.7865	1371.1	2.33226	-538.106	DPALT	no IL	Pretrain	0.470161	0.383871	0.0548387	0.328629	0.285312		0.309375	-0.0240625
-0.213827	-2.25299	12.8515	236.19	0.253797	len18_no_IL-15-RMEFP-to_mutate.sc	-31.3044	1411.88	2.27812	-536.98	RMEFP	no IL	Pretrain	0.252419	0.645161	0.774597	0.111694	0.408438		0.445968	-0.0375302
-0.00956052	-1.60123	12.6491	146.121	0.152022	len18_no_IL-16-PKPKT-to_mutate.sc	-30.6526	1321.81	2.48239	-537.182	PKPKT	no IL	Pretrain	0.707258	0.606048	0.922984	0.96371	0.78875		0.8	-0.01125
-0.187362	-6.63595	13.3843	203.86	-0.115874	len18_no_IL-17-DGQVL-to_mutate.sc	-35.6873	1379.55	2.30458	-536.447	DGQVL	no IL	Pretrain	0.428226	0.752016	0.0129032	0.200403	0.325625		0.348387	-0.0227621
-0.161998	-2.50343	19.6812	192.069	0.163964	len18_no_IL-18-RRFGS-to_mutate.sc	-31.5548	1367.76	2.32995	-530.15	RRFGS	no IL	Pretrain	0.4875	0.99879	0.700806	0.319758	0.600938		0.626714	-0.0257762
-0.20847	-2.67532	8.62869	189.007	0.146192	len18_no_IL-19-LPSET-to_mutate.sc	-31.7267	1364.69	2.28348	-541.203	LPSET	no IL	Pretrain	0.505645	0.0129032	0.654435	0.125806	0.29875		0.324698	-0.0259476
-0.13222	-4.01892	9.69933	261.192	0.169477	len18_no_IL-1-YHSFC-to_mutate.sc	-33.0703	1436.88	2.35973	-540.132	YHSFC	no IL	Pretrain	0.143548	0.0616935	0.295968	0.495968	0.215312		0.249294	-0.0339819
-0.212481	-4.25259	12.9811	260.608	0.152271	len18_no_IL-20-IYVFY-to_mutate.sc	-33.304	1436.29	2.27946	-536.85	IYVFY	no IL	Pretrain	0.145565	0.672177	0.242339	0.115726	0.25		0.293952	-0.0439516
-0.193176	-2.82612	10.2071	175.046	0.110999	len18_no_IL-21-QPGLQ-to_mutate.sc	-31.8775	1350.73	2.29877	-539.624	QPGLQ	no IL	Pretrain	0.581855	0.111694	0.612903	0.176613	0.345313		0.370766	-0.0254536
-0.194761	-2.22855	16.8368	199.078	0.19572	len18_no_IL-22-KDTKV-to_mutate.sc	-31.2799	1374.76	2.29719	-532.994	KDTKV	no IL	Pretrain	0.453226	0.975806	0.779435	0.172581	0.572187		0.595262	-0.0230746
-0.187315	-6.86487	14.4781	277.294	-0.000887042	len18_no_IL-23-ELFLQ-to_mutate.sc	-35.9162	1452.98	2.30463	-535.353	ELFLQ	no IL	Pretrain	0.0951613	0.872177	0.00927419	0.200806	0.277187		0.294355	-0.0171673
-0.139664	-2.50646	13.2792	180.253	0.143636	len18_no_IL-24-SSLNR-to_mutate.sc	-31.5578	1355.94	2.35228	-536.552	SSLNR	no IL	Pretrain	0.553629	0.731048	0.7	0.452823	0.589375		0.609375	-0.02
-0.110595	-3.25762	18.6588	231.83	0.175552	len18_no_IL-25-NYKLG-to_mutate.sc	-32.309	1407.52	2.38135	-531.172	NYKLG	no IL	Pretrain	0.278629	0.995565	0.490726	0.623387	0.567813		0.597077	-0.0292641
-0.131381	-1.47118	12.5998	141.47	0.153706	len18_no_IL-26-RAGTE-to_mutate.sc	-30.5225	1317.16	2.36056	-537.231	RAGTE	no IL	Pretrain	0.72379	0.594758	0.944355	0.502419	0.682187		0.691331	-0.00914315
-0.10547	-3.73643	11.0646	219.061	0.120208	len18_no_IL-27-MSNIV-to_mutate.sc	-32.7878	1394.75	2.38648	-538.767	MSNIV	no IL	Pretrain	0.345968	0.240323	0.359677	0.652823	0.36625		0.399698	-0.0334476
-0.127171	-3.30664	11.5038	158.18	0.045133	len18_no_IL-28-MAVGP-to_mutate.sc	-32.358	1333.87	2.36478	-538.327	MAVGP	no IL	Pretrain	0.661694	0.333871	0.479435	0.52621	0.479062		0.500302	-0.0212399
-0.188837	-3.86937	10.3815	229.217	0.127739	len18_no_IL-29-TSAYL-to_mutate.sc	-32.9207	1404.9	2.30311	-539.45	TSAYL	no IL	Pretrain	0.291532	0.132661	0.327419	0.195161	0.196563		0.236694	-0.040131
-0.120866	-4.85439	13.091	211.121	0.0261348	len18_no_IL-2-FFEAD-to_mutate.sc	-33.9058	1386.81	2.37108	-536.74	FFEAD	no IL	Pretrain	0.388306	0.690726	0.141129	0.562097	0.41625		0.445565	-0.0293145
-0.138518	-3.30031	12.0568	213.578	0.142322	len18_no_IL-30-VSVKK-to_mutate.sc	-32.3517	1389.26	2.35343	-537.774	VSVKK	no IL	Pretrain	0.375403	0.463306	0.480645	0.460081	0.41		0.444859	-0.0348589
-0.103538	-1.49798	12.4528	110.031	0.0949581	len18_no_IL-31-SYSAK-to_mutate.sc	-30.5494	1285.72	2.38841	-537.378	SYSAK	no IL	Pretrain	0.825	0.5625	0.939919	0.666129	0.7425		0.748387	-0.0058871
-0.236842	-6.35271	14.6607	315.245	0.096385	len18_no_IL-32-EEFFQ-to_mutate.sc	-35.4041	1490.93	2.2551	-535.171	EEFFQ	no IL	Pretrain	0.028629	0.88871	0.0221774	0.0560484	0.242812		0.248891	-0.00607863
-0.201104	-3.88867	12.4523	222.57	0.115221	len18_no_IL-33-LENDM-to_mutate.sc	-32.94	1398.26	2.29084	-537.379	LENDM	no IL	Pretrain	0.327016	0.562097	0.324194	0.150806	0.301562		0.341028	-0.0394657
-0.129606	-1.8315	14.5755	136.067	0.116694	len18_no_IL-34-SSSNT-to_mutate.sc	-30.8829	1311.75	2.36234	-535.256	SSSNT	no IL	Pretrain	0.741935	0.880645	0.875	0.510887	0.747812		0.752117	-0.00430444
-0.233081	-3.44746	11.8981	197.803	0.104863	len18_no_IL-35-SEVHQ-to_mutate.sc	-32.4988	1373.49	2.25887	-537.933	SEVHQ	no IL	Pretrain	0.460081	0.422984	0.433871	0.0629032	0.314375		0.34496	-0.0305847
-0.148929	-2.46977	10.1917	156.207	0.104372	len18_no_IL-36-EIGTR-to_mutate.sc	-31.5211	1331.89	2.34302	-539.64	EIGTR	no IL	Pretrain	0.671371	0.109677	0.708468	0.391129	0.449375		0.470161	-0.0207863
-0.177363	-4.71784	12.3806	239.945	0.085562	len18_no_IL-37-QADLQ-to_mutate.sc	-33.7692	1415.63	2.31458	-537.451	QADLQ	no IL	Pretrain	0.231048	0.540323	0.164113	0.247984	0.259375		0.295867	-0.0364919
-0.236162	-4.5715	11.1292	272.338	0.149031	len18_no_IL-38-THEYD-to_mutate.sc	-33.6229	1448.02	2.25578	-538.702	THEYD	no IL	Pretrain	0.109677	0.254032	0.1875	0.0576613	0.117813		0.152218	-0.0344052
-0.23054	-2.80794	12.3999	200.253	0.155555	len18_no_IL-39-KVINM-to_mutate.sc	-31.8593	1375.94	2.26141	-537.431	KVINM	no IL	Pretrain	0.446371	0.545161	0.618145	0.0693548	0.393437		0.419758	-0.0263206
-0.175374	-4.40856	12.142	226.35	0.0844905	len18_no_IL-3-VGGYH-to_mutate.sc	-33.4599	1402.04	2.31657	-537.689	VGGYH	no IL	Pretrain	0.304032	0.482258	0.21371	0.256048	0.277813		0.314012	-0.0361996
-0.128178	-3.46908	12.5607	256.542	0.200395	len18_no_IL-40-NLKLI-to_mutate.sc	-32.5204	1432.23	2.36377	-537.271	NLKLI	no IL	Pretrain	0.16371	0.584677	0.427016	0.520161	0.39125		0.423891	-0.0326411
-0.130344	-3.15936	8.99317	177.834	0.0912386	len18_no_IL-41-ITNVT-to_mutate.sc	-32.2107	1353.52	2.3616	-540.838	ITNVT	no IL	Pretrain	0.565726	0.0278226	0.514516	0.508065	0.380312		0.404032	-0.0237198
-0.0566003	-2.1993	13.6544	175.854	0.158788	len18_no_IL-42-YKGVR-to_mutate.sc	-31.2507	1351.54	2.43535	-536.177	YKGVR	no IL	Pretrain	0.577016	0.785887	0.787097	0.868952	0.738125		0.754738	-0.0166129
-0.187828	-4.85365	14.9129	241.763	0.0790404	len18_no_IL-43-NGFVQ-to_mutate.sc	-33.905	1417.45	2.30412	-534.918	NGFVQ	no IL	Pretrain	0.22379	0.904435	0.141532	0.19879	0.33375		0.367137	-0.0333871
-0.206213	-1.87088	13.5014	191.862	0.209869	len18_no_IL-44-KEKSC-to_mutate.sc	-30.9222	1367.55	2.28573	-536.33	KEKSC	no IL	Pretrain	0.48871	0.768145	0.867339	0.13629	0.544063		0.565121	-0.0210585
-0.118002	-2.25136	12.2391	116.413	0.0483872	len18_no_IL-45-IYPSS-to_mutate.sc	-31.3027	1292.1	2.37394	-537.592	IYPSS	no IL	Pretrain	0.804435	0.506452	0.775806	0.579839	0.659687		0.666633	-0.00694556
-0.0701611	-4.99003	13.4976	276.405	0.126713	len18_no_IL-46-YAYLT-to_mutate.sc	-34.0414	1452.09	2.42178	-536.334	YAYLT	no IL	Pretrain	0.0979839	0.767339	0.122984	0.814516	0.422187		0.450706	-0.0285181
-0.165463	-3.14455	8.54783	214.876	0.155698	len18_no_IL-47-VILRV-to_mutate.sc	-32.1959	1390.56	2.32648	-541.283	VILRV	no IL	Pretrain	0.368952	0.0120968	0.519355	0.303226	0.261562		0.300907	-0.0393448
-0.237481	-2.13892	11.2527	153.142	0.123812	len18_no_IL-48-KCLSG-to_mutate.sc	-31.1903	1328.83	2.25446	-538.579	KCLSG	no IL	Pretrain	0.678629	0.279032	0.805645	0.0532258	0.437188		0.454133	-0.0169456
-0.0958815	-3.53008	14.1085	202.593	0.107092	len18_no_IL-49-FSTST-to_mutate.sc	-32.5814	1378.28	2.39606	-535.723	FSTST	no IL	Pretrain	0.432661	0.843145	0.409677	0.69879	0.568125		0.596069	-0.0279435
-0.131038	-4.02152	11.8378	262.138	0.170811	len18_no_IL-4-LQQRT-to_mutate.sc	-33.0729	1437.82	2.36091	-537.993	LQQRT	no IL	Pretrain	0.141129	0.408065	0.294758	0.503629	0.301875		0.336895	-0.0350202
-0.219656	-3.22721	8.81242	206.061	0.134944	len18_no_IL-50-SPNFS-to_mutate.sc	-32.2786	1381.75	2.27229	-541.019	SPNFS	no IL	Pretrain	0.414919	0.0185484	0.500806	0.096371	0.222812		0.257661	-0.0348488
-0.199725	-4.82063	10.2717	243.861	0.0849012	len18_no_IL-51-EVKCQ-to_mutate.sc	-33.872	1419.55	2.29222	-539.56	EVKCQ	no IL	Pretrain	0.217742	0.120161	0.146371	0.156452	0.122812		0.160181	-0.037369
-0.102664	-3.8261	11.3124	230.715	0.133312	len18_no_IL-52-YLQQA-to_mutate.sc	-32.8775	1406.4	2.38928	-538.519	YLQQA	no IL	Pretrain	0.284274	0.289516	0.339113	0.668952	0.361875		0.395464	-0.0335887
-0.287538	-4.29953	9.27777	248.977	0.130046	len18_no_IL-53-SKQYP-to_mutate.sc	-33.3509	1424.66	2.20441	-540.553	SKQYP	no IL	Pretrain	0.193145	0.0379032	0.233065	0.00806452	0.0825		0.118044	-0.0355444
-0.0789244	-1.81917	9.63398	185.516	0.203127	len18_no_IL-54-HIPKK-to_mutate.sc	-30.8705	1361.2	2.41302	-540.197	HIPKK	no IL	Pretrain	0.526613	0.0572581	0.878629	0.782661	0.553438		0.56129	-0.00785282
-0.113506	-3.53783	11.8941	206.557	0.11331	len18_no_IL-55-WLTSS-to_mutate.sc	-32.5892	1382.24	2.37844	-537.937	WLTSS	no IL	Pretrain	0.410484	0.421774	0.408871	0.606048	0.434688		0.461794	-0.0271069
-0.310407	-3.35842	10.9139	208.631	0.129804	len18_no_IL-56-EPEDR-to_mutate.sc	-32.4098	1384.32	2.18154	-538.917	EPEDR	no IL	Pretrain	0.400403	0.21129	0.46129	0.00282258	0.232187		0.268952	-0.0367641
-0.0968201	-2.2014	11.1341	131.978	0.0810453	len18_no_IL-57-ALCNA-to_mutate.sc	-31.2528	1307.66	2.39513	-538.697	ALCNA	no IL	Pretrain	0.757258	0.254435	0.785484	0.694355	0.609375		0.622883	-0.0135081
-0.157257	-2.92244	13.2183	230.85	0.197783	len18_no_IL-58-QNKQP-to_mutate.sc	-31.9738	1406.54	2.33469	-536.613	QNKQP	no IL	Pretrain	0.281452	0.719355	0.581855	0.342339	0.439375		0.48125	-0.041875
-0.12675	-4.14452	13.9928	200.509	0.0588645	len18_no_IL-59-EEEVV-to_mutate.sc	-33.1959	1376.2	2.3652	-535.838	EEEVV	no IL	Pretrain	0.444758	0.832258	0.271371	0.528629	0.493125		0.519254	-0.026129
-0.246319	-3.29041	16.6328	209.502	0.136184	len18_no_IL-5-KSFCR-to_mutate.sc	-32.3418	1385.19	2.24563	-533.198	KSFCR	no IL	Pretrain	0.395968	0.970161	0.483468	0.0399194	0.437812		0.472379	-0.0345665
-0.248879	-4.01142	12.8962	234.695	0.126769	len18_no_IL-60-QYRCP-to_mutate.sc	-33.0628	1410.38	2.24307	-536.935	QYRCP	no IL	Pretrain	0.261694	0.655242	0.296774	0.0366935	0.263437		0.312601	-0.0491633
-0.0734835	-2.71207	11.8566	184.568	0.135904	len18_no_IL-61-TSCRS-to_mutate.sc	-31.7634	1360.25	2.41846	-537.975	TSCRS	no IL	Pretrain	0.530645	0.414113	0.640726	0.80121	0.577812		0.596673	-0.0188609
-0.16435	-3.47541	12.091	186.52	0.0832129	len18_no_IL-62-IAICR-to_mutate.sc	-32.5268	1362.21	2.3276	-537.74	IAICR	no IL	Pretrain	0.522177	0.470968	0.425403	0.309677	0.4025		0.432056	-0.0295565
-0.236223	-6.28056	9.74326	232.719	-0.0376349	len18_no_IL-63-EDDLA-to_mutate.sc	-35.3319	1408.4	2.25572	-540.088	EDDLA	no IL	Pretrain	0.275	0.0653226	0.0270161	0.0572581	0.0834375		0.106149	-0.0227117
-0.0987302	-2.05039	10.9078	87.2618	0.00838214	len18_no_IL-64-GNPPC-to_mutate.sc	-31.1018	1262.95	2.39322	-538.923	GNPPC	no IL	Pretrain	0.892742	0.208871	0.830645	0.685081	0.642813		0.654335	-0.0115222
-0.122641	-4.17329	11.9368	253.375	0.146085	len18_no_IL-65-YHPMY-to_mutate.sc	-33.2247	1429.06	2.36931	-537.894	YHPMY	no IL	Pretrain	0.175806	0.431452	0.265323	0.554435	0.326562		0.356754	-0.0301915
-0.0910255	-2.07304	11.2705	98.0912	0.0275405	len18_no_IL-66-GISSY-to_mutate.sc	-31.1244	1273.78	2.40092	-538.561	GISSY	no IL	Pretrain	0.867742	0.284274	0.824597	0.727823	0.664687		0.676109	-0.0114214
-0.109497	-3.21981	12.3014	215.848	0.151906	len18_no_IL-67-IFTLK-to_mutate.sc	-32.2712	1391.53	2.38245	-537.53	IFTLK	no IL	Pretrain	0.362903	0.517742	0.502419	0.632661	0.473437		0.503931	-0.030494
-0.179077	-3.3863	12.4565	194.273	0.10323	len18_no_IL-68-TETTF-to_mutate.sc	-32.4377	1369.96	2.31287	-537.375	TETTF	no IL	Pretrain	0.47621	0.563306	0.454032	0.235484	0.39875		0.432258	-0.0335081
-0.211671	-3.42092	11.6397	178.431	0.0729725	len18_no_IL-69-ISIAN-to_mutate.sc	-32.4723	1354.12	2.28027	-538.192	ISIAN	no IL	Pretrain	0.563306	0.3625	0.441935	0.120161	0.34125		0.371976	-0.0307258
-0.112417	-3.71757	12.6977	200.9	0.0905641	len18_no_IL-6-PGELA-to_mutate.sc	-32.7689	1376.59	2.37953	-537.134	PGELA	no IL	Pretrain	0.441129	0.615323	0.364113	0.613306	0.477812		0.508468	-0.0306552
-0.139535	-3.33933	11.115	186.373	0.0929457	len18_no_IL-70-SRQTQ-to_mutate.sc	-32.3907	1362.06	2.35241	-538.716	SRQTQ	no IL	Pretrain	0.523387	0.252016	0.468548	0.453629	0.395625		0.424395	-0.0287702
-0.218741	-1.22843	13.4802	142.872	0.174581	len18_no_IL-71-RKTSA-to_mutate.sc	-30.2798	1318.56	2.2732	-536.351	RKTSA	no IL	Pretrain	0.719355	0.764113	0.970161	0.0991935	0.62625		0.638206	-0.0119556
-0.210184	-3.48092	11.0263	224.535	0.147645	len18_no_IL-72-KSMDI-to_mutate.sc	-32.5323	1400.22	2.28176	-538.805	KSMDI	no IL	Pretrain	0.315726	0.233065	0.422581	0.123387	0.234063		0.27369	-0.039627
-0.196501	-5.95447	10.9754	192.006	-0.088469	len18_no_IL-73-DSLGL-to_mutate.sc	-35.0058	1367.69	2.29545	-538.856	DSLGL	no IL	Pretrain	0.487903	0.222984	0.041129	0.166532	0.206563		0.229637	-0.0230746
-0.149523	-2.74926	14.8396	214.455	0.183432	len18_no_IL-74-ILEKP-to_mutate.sc	-31.8006	1390.14	2.34242	-534.992	ILEKP	no IL	Pretrain	0.370968	0.897984	0.631855	0.388306	0.544063		0.572278	-0.0282157
-0.138302	-4.79623	17.0268	287.638	0.157952	len18_no_IL-75-APFRF-to_mutate.sc	-33.8476	1463.32	2.35364	-532.804	APFRF	no IL	Pretrain	0.0693548	0.980242	0.150403	0.461694	0.394375		0.415423	-0.0210484
-0.0547657	-2.62994	11.7554	145.283	0.0726765	len18_no_IL-76-PASCV-to_mutate.sc	-31.6813	1320.97	2.43718	-538.076	PASCV	no IL	Pretrain	0.709274	0.389516	0.664516	0.87379	0.63875		0.659274	-0.0205242
-0.139695	-2.29789	12.4772	167.482	0.137035	len18_no_IL-77-KQLAL-to_mutate.sc	-31.3493	1343.17	2.35225	-537.354	KQLAL	no IL	Pretrain	0.622177	0.566532	0.758065	0.452016	0.583438		0.599698	-0.0162601
-0.262055	-3.74183	13.7384	268.093	0.19967	len18_no_IL-78-KPMYF-to_mutate.sc	-32.7932	1443.78	2.22989	-536.093	KPMYF	no IL	Pretrain	0.125	0.79879	0.358871	0.0217742	0.289687		0.326109	-0.0364214
-0.212187	-3.37374	9.78951	185.051	0.0881062	len18_no_IL-79-GSPYS-to_mutate.sc	-32.4251	1360.74	2.27976	-540.042	GSPYS	no IL	Pretrain	0.528629	0.0681452	0.457258	0.118548	0.266562		0.293145	-0.0265827
-0.0230376	-2.37009	14.8396	189.223	0.168922	len18_no_IL-7-PAIRS-to_mutate.sc	-31.4215	1364.91	2.46891	-534.992	PAIRS	no IL	Pretrain	0.503226	0.897581	0.733468	0.941532	0.751875		0.768952	-0.0170766
-0.112094	-2.32554	11.5545	155.363	0.113708	len18_no_IL-80-VLGKP-to_mutate.sc	-31.3769	1331.05	2.37985	-538.277	VLGKP	no IL	Pretrain	0.672984	0.343145	0.747581	0.615323	0.585312		0.594758	-0.00944556
-0.13985	-4.71749	14.5003	239.068	0.0841069	len18_no_IL-81-YEYCP-to_mutate.sc	-33.7689	1414.75	2.3521	-535.331	YEYCP	no IL	Pretrain	0.236694	0.874597	0.164516	0.45	0.401562		0.431452	-0.0298891
-0.185301	-3.45021	11.606	216.346	0.136184	len18_no_IL-82-LQLNK-to_mutate.sc	-32.5016	1392.03	2.30664	-538.225	LQLNK	no IL	Pretrain	0.360081	0.355645	0.433065	0.209274	0.298438		0.339516	-0.0410786
-0.164726	-4.83239	14.9141	250.244	0.0947575	len18_no_IL-83-LVFAF-to_mutate.sc	-33.8838	1425.93	2.32722	-534.917	LVFAF	no IL	Pretrain	0.189113	0.904839	0.143952	0.308065	0.354375		0.386492	-0.0321169
-0.14649	-2.16657	8.824	165.033	0.142566	len18_no_IL-84-TYNNT-to_mutate.sc	-31.2179	1340.72	2.34546	-541.007	TYNNT	no IL	Pretrain	0.634274	0.0197581	0.795968	0.410887	0.448437		0.465222	-0.0167843
-0.143207	-2.3857	12.1961	200.684	0.186958	len18_no_IL-85-SSKTR-to_mutate.sc	-31.4371	1376.37	2.34874	-537.635	SSKTR	no IL	Pretrain	0.443548	0.496371	0.729435	0.429839	0.502188		0.524798	-0.0226109
-0.154357	-3.11314	7.05617	175.698	0.0908988	len18_no_IL-86-CENNI-to_mutate.sc	-32.1645	1351.38	2.33759	-542.775	CENNI	no IL	Pretrain	0.577419	0.00241935	0.52379	0.360484	0.336562		0.366028	-0.0294657
-0.140566	-3.38169	9.94005	188.091	0.0928357	len18_no_IL-87-IKCSQ-to_mutate.sc	-32.4331	1363.78	2.35138	-539.891	IKCSQ	no IL	Pretrain	0.513306	0.0818548	0.455242	0.445968	0.347813		0.374093	-0.0262802
-0.0884429	-2.83957	9.44739	170.227	0.101549	len18_no_IL-88-PTQAR-to_mutate.sc	-31.8909	1345.91	2.4035	-540.384	PTQAR	no IL	Pretrain	0.607258	0.0443548	0.606452	0.740323	0.484687		0.499597	-0.0149093
-0.200699	-4.9694	9.19648	182.228	-0.0343549	len18_no_IL-89-EELGF-to_mutate.sc	-34.0208	1357.91	2.29125	-540.635	EELGF	no IL	Pretrain	0.541935	0.0362903	0.125806	0.152419	0.19125		0.214113	-0.0228629
-0.135652	-4.79887	12.0523	310.851	0.193894	len18_no_IL-8-HLKWG-to_mutate.sc	-33.8502	1486.54	2.35629	-537.779	HLKWG	no IL	Pretrain	0.0334677	0.462903	0.149597	0.474194	0.26		0.28004	-0.0200403
-0.212679	-4.15643	11.7445	217.157	0.0868413	len18_no_IL-90-GHIYA-to_mutate.sc	-33.2078	1392.84	2.27927	-538.087	GHIYA	no IL	Pretrain	0.357661	0.387903	0.270565	0.114919	0.241562		0.282762	-0.0411996
-0.170679	-3.78024	11.055	177.531	0.0448252	len18_no_IL-91-STITD-to_mutate.sc	-32.8316	1353.22	2.32127	-538.776	STITD	no IL	Pretrain	0.566532	0.239516	0.349194	0.275	0.324375		0.35756	-0.0331855
-0.181626	-3.56005	11.3771	168.079	0.0441459	len18_no_IL-92-EFLSR-to_mutate.sc	-32.6114	1343.77	2.31032	-538.454	EFLSR	no IL	Pretrain	0.618548	0.30121	0.402419	0.224194	0.355312		0.386593	-0.0312802
-0.115822	-1.95588	11.0444	139.548	0.113468	len18_no_IL-93-HRPGT-to_mutate.sc	-31.0072	1315.23	2.37612	-538.787	HRPGT	no IL	Pretrain	0.731048	0.23629	0.846774	0.591532	0.594375		0.601411	-0.00703629
-0.252409	-3.90654	10.0465	239.341	0.141879	len18_no_IL-94-NEQFT-to_mutate.sc	-32.9579	1415.03	2.23954	-539.785	NEQFT	no IL	Pretrain	0.234677	0.0935484	0.322177	0.0342742	0.130625		0.171169	-0.0405444
-0.134843	-2.78006	15.0741	147.123	0.0646634	len18_no_IL-95-TFTGA-to_mutate.sc	-31.8314	1322.81	2.3571	-534.757	TFTGA	no IL	Pretrain	0.704032	0.91371	0.629435	0.478629	0.667812		0.681452	-0.0136391
-0.167939	-1.94497	10.3708	220.031	0.250197	len18_no_IL-96-KTQKK-to_mutate.sc	-30.9963	1395.72	2.32401	-539.46	KTQKK	no IL	Pretrain	0.340726	0.131452	0.849194	0.289919	0.376563		0.402823	-0.0262601
-0.221957	-2.92874	13.1657	194.957	0.137794	len18_no_IL-97-QCTTC-to_mutate.sc	-31.9801	1370.64	2.26999	-536.666	QCTTC	no IL	Pretrain	0.473387	0.707258	0.579435	0.0899194	0.42625		0.4625	-0.03625
-0.210877	-4.17296	10.7355	212.882	0.0783106	len18_no_IL-98-HKDTC-to_mutate.sc	-33.2243	1388.57	2.28107	-539.096	HKDTC	no IL	Pretrain	0.378226	0.185887	0.265726	0.122581	0.196875		0.238105	-0.0412298
-0.14039	-4.20673	9.81545	249.381	0.137222	len18_no_IL-99-LALEL-to_mutate.sc	-33.2581	1425.07	2.35156	-540.016	LALEL	no IL	Pretrain	0.191532	0.071371	0.255645	0.446774	0.2075		0.241331	-0.0338306
-0.0312482	-1.55853	9.69818	108.251	0.0869478	len18_no_IL-9-PIPPK-to_mutate.sc	-30.6099	1283.94	2.4607	-540.133	PIPPK	no IL	Pretrain	0.831452	0.0612903	0.929032	0.929435	0.679063		0.687802	-0.00873992
-0.0622394	-2.85113	10.9773	102.415	-0.0250719	len19_no_IL-0-ADAPIV-to_mutate.sc	-31.9025	1278.1	2.42971	-538.854	ADAPIV	no IL	Pretrain	0.852016	0.223387	0.602419	0.849597	0.606875		0.631855	-0.0249798
-0.196498	-2.78494	11.6806	180.807	0.124057	len19_no_IL-10-NHVEEE-to_mutate.sc	-31.8363	1356.49	2.29545	-538.151	NHVEEE	no IL	Pretrain	0.550403	0.371774	0.627823	0.166935	0.404062		0.429234	-0.0251714
-0.200049	-2.91245	12.3833	191.184	0.132546	len19_no_IL-11-CIKTQL-to_mutate.sc	-31.9638	1366.87	2.2919	-537.448	CIKTQL	no IL	Pretrain	0.494758	0.540726	0.584274	0.154839	0.411562		0.443649	-0.0320867
-0.00499496	-2.15465	11.6044	116.653	0.0563216	len19_no_IL-12-PISCVW-to_mutate.sc	-31.206	1292.34	2.48695	-538.227	PISCVW	no IL	Pretrain	0.802823	0.354435	0.8	0.970565	0.716875		0.731956	-0.0150806
-0.315813	-6.42046	10.9344	212.614	-0.0840406	len19_no_IL-13-DDRGET-to_mutate.sc	-35.4718	1388.3	2.17613	-538.897	DDRGET	no IL	Pretrain	0.379839	0.216129	0.0209677	0.00241935	0.13125		0.154839	-0.0235887
-0.206361	-2.49108	12.899	195.554	0.170727	len19_no_IL-14-QQKTRS-to_mutate.sc	-31.5424	1371.24	2.28559	-536.932	QQKTRS	no IL	Pretrain	0.468952	0.656452	0.704435	0.135081	0.456875		0.49123	-0.0343548
-0.120801	-2.8437	13.0986	232.667	0.206308	len19_no_IL-15-YKKTKK-to_mutate.sc	-31.8951	1408.35	2.37115	-536.733	YKKTKK	no IL	Pretrain	0.275403	0.692339	0.604032	0.562903	0.50125		0.533669	-0.0324194
-0.154731	-2.46612	13.145	140.776	0.076909	len19_no_IL-16-VRTSSI-to_mutate.sc	-31.5175	1316.46	2.33722	-536.686	VRTSSI	no IL	Pretrain	0.72621	0.702016	0.709677	0.358468	0.599688		0.624093	-0.0244052
-0.232747	-3.59257	12.3397	208.372	0.112448	len19_no_IL-17-MFIDFR-to_mutate.sc	-32.6439	1384.06	2.2592	-537.492	MFIDFR	no IL	Pretrain	0.402823	0.527823	0.391532	0.0645161	0.31		0.346673	-0.0366734
-0.142986	-3.0023	14.0274	230.778	0.19199	len19_no_IL-18-KMDFLE-to_mutate.sc	-32.0537	1406.46	2.34896	-535.804	KMDFLE	no IL	Pretrain	0.282661	0.835484	0.555645	0.432661	0.493437		0.526613	-0.0331754
-0.118975	-2.08278	11.9045	210.235	0.224556	len19_no_IL-19-KNKVLN-to_mutate.sc	-31.1341	1385.92	2.37297	-537.927	KNKVLN	no IL	Pretrain	0.392742	0.425	0.822984	0.572984	0.537187		0.553427	-0.0162399
-0.219749	-4.00221	11.506	230.439	0.120328	len19_no_IL-1-EMRNPP-to_mutate.sc	-33.0536	1406.12	2.2722	-538.325	EMRNPP	no IL	Pretrain	0.285887	0.334274	0.299597	0.0951613	0.214688		0.25373	-0.0390423
-0.123169	-3.40217	13.221	210.439	0.1297	len19_no_IL-20-LEKCAA-to_mutate.sc	-32.4535	1386.13	2.36878	-536.61	LEKCAA	no IL	Pretrain	0.391129	0.720565	0.447581	0.550806	0.494688		0.52752	-0.0328327
-0.173874	-3.39644	11.8206	152.078	0.0272205	len19_no_IL-21-ELGDLR-to_mutate.sc	-32.4478	1327.76	2.31807	-538.011	ELGDLR	no IL	Pretrain	0.684274	0.406855	0.45	0.26371	0.421563		0.45121	-0.0296472
-0.152673	-3.99545	12.4088	188.65	0.0488226	len19_no_IL-22-VRLVTV-to_mutate.sc	-33.0468	1364.34	2.33927	-537.422	VRLVTV	no IL	Pretrain	0.507258	0.547177	0.300806	0.369758	0.397813		0.43125	-0.0334375
-0.257932	-5.97169	11.0989	168.527	-0.134455	len19_no_IL-23-DCLAAN-to_mutate.sc	-35.0231	1344.21	2.23401	-538.732	DCLAAN	no IL	Pretrain	0.616129	0.247581	0.0399194	0.0270161	0.21375		0.232661	-0.0189113
-0.166543	-2.93192	13.1049	172.57	0.0988166	len19_no_IL-24-NNTVSP-to_mutate.sc	-31.9833	1348.26	2.3254	-536.726	NNTVSP	no IL	Pretrain	0.593952	0.693145	0.577823	0.29879	0.507188		0.540927	-0.0337399
-0.125143	-2.59697	13.0568	187.288	0.149009	len19_no_IL-25-KFLIPN-to_mutate.sc	-31.6483	1362.97	2.3668	-536.774	KFLIPN	no IL	Pretrain	0.517339	0.686694	0.672984	0.53629	0.58		0.603327	-0.0233266
-0.185654	-3.29606	11.2064	197.585	0.115512	len19_no_IL-26-RVMDMK-to_mutate.sc	-32.3474	1373.27	2.30629	-538.625	RVMDMK	no IL	Pretrain	0.460887	0.269355	0.481855	0.206855	0.319063		0.354738	-0.0356754
-0.0617593	-2.25668	11.2562	87.5551	-0.00737649	len19_no_IL-27-AAGSDV-to_mutate.sc	-31.3081	1263.24	2.43019	-538.575	AAGSDV	no IL	Pretrain	0.892339	0.280645	0.77379	0.85121	0.68125		0.699496	-0.018246
-0.331974	-2.88998	11.496	251.585	0.233082	len19_no_IL-28-KVEYYI-to_mutate.sc	-31.9414	1427.27	2.15997	-538.335	KVEYYI	no IL	Pretrain	0.182661	0.331855	0.590323	0.000806452	0.24		0.276411	-0.0364113
-0.156646	-5.22413	13.0609	219.335	0.0140266	len19_no_IL-29-AFFIFG-to_mutate.sc	-34.2755	1395.02	2.3353	-536.77	AFFIFG	no IL	Pretrain	0.344355	0.688306	0.0943548	0.346371	0.332188		0.368347	-0.0361593
-0.125792	-1.6341	12.7549	98.1145	0.0620443	len19_no_IL-2-AVSARR-to_mutate.sc	-30.6855	1273.8	2.36615	-537.076	AVSARR	no IL	Pretrain	0.866935	0.628226	0.919758	0.533871	0.727187		0.737198	-0.0100101
-0.171901	-2.90051	14.9432	129.145	0.0222774	len19_no_IL-30-GCVDRS-to_mutate.sc	-31.9519	1304.83	2.32004	-534.888	GCVDRS	no IL	Pretrain	0.767339	0.906855	0.5875	0.269758	0.611875		0.632863	-0.0209879
-0.134646	-3.57423	11.705	231.18	0.151988	len19_no_IL-31-YHSFVL-to_mutate.sc	-32.6256	1406.87	2.3573	-538.126	YHSFVL	no IL	Pretrain	0.281048	0.378226	0.39879	0.479435	0.345		0.384375	-0.039375
-0.118458	-2.62458	8.13838	206.359	0.179052	len19_no_IL-32-NPQKNI-to_mutate.sc	-31.6759	1382.05	2.37349	-541.693	NPQKNI	no IL	Pretrain	0.4125	0.00846774	0.665726	0.577823	0.3975		0.416129	-0.018629
-0.266247	-5.71281	9.11271	226.604	-0.00808557	len19_no_IL-33-DLEIWA-to_mutate.sc	-34.7642	1402.29	2.2257	-540.719	DLEIWA	no IL	Pretrain	0.302016	0.0322581	0.0576613	0.0181452	0.0790625		0.10252	-0.0234577
-0.0947564	-2.29782	12.4873	142.059	0.0920111	len19_no_IL-34-TLPTNC-to_mutate.sc	-31.3492	1317.74	2.39719	-537.344	TLPTNC	no IL	Pretrain	0.722581	0.569355	0.758468	0.705645	0.677187		0.689012	-0.0118246
-0.0718294	-2.94234	15.2474	141.426	0.0419336	len19_no_IL-35-PTMSPQ-to_mutate.sc	-31.9937	1317.11	2.42012	-534.584	PTMSPQ	no IL	Pretrain	0.724194	0.92379	0.575403	0.807661	0.741563		0.757762	-0.0161996
-0.0636048	-3.56057	10.4364	183.6	0.0718174	len19_no_IL-36-PFILQI-to_mutate.sc	-32.6119	1359.29	2.42834	-539.395	PFILQI	no IL	Pretrain	0.536694	0.140726	0.402016	0.843952	0.451562		0.480847	-0.0292843
-0.159405	-3.02541	13.8261	185.46	0.114413	len19_no_IL-37-FQCEGT-to_mutate.sc	-32.0768	1361.15	2.33254	-536.005	FQCEGT	no IL	Pretrain	0.527016	0.808871	0.547581	0.331452	0.525625		0.55373	-0.0281048
-0.133656	-3.60311	10.5128	245.951	0.174051	len19_no_IL-38-IPMRDK-to_mutate.sc	-32.6545	1421.64	2.35829	-539.318	IPMRDK	no IL	Pretrain	0.209274	0.151613	0.388306	0.485484	0.268125		0.308669	-0.0405444
0.00194198	-2.16047	13.781	228.448	0.24816	len19_no_IL-39-PLKRED-to_mutate.sc	-31.2118	1404.13	2.49389	-536.05	PLKRED	no IL	Pretrain	0.294758	0.804435	0.798387	0.978226	0.695312		0.718952	-0.0236391
-0.0676986	-3.96066	11.1991	181.531	0.0386813	len19_no_IL-3-CEAMND-to_mutate.sc	-33.012	1357.22	2.42425	-538.632	CEAMND	no IL	Pretrain	0.547581	0.267339	0.309274	0.825806	0.459688		0.4875	-0.0278125
-0.0598229	-3.03229	12.8844	249.019	0.219063	len19_no_IL-40-WSKLRR-to_mutate.sc	-32.0837	1424.7	2.43212	-536.947	WSKLRR	no IL	Pretrain	0.192742	0.652823	0.545161	0.858065	0.517188		0.562198	-0.0450101
-0.154813	-2.8039	12.7204	166.453	0.097544	len19_no_IL-41-IPSTNC-to_mutate.sc	-31.8553	1342.14	2.33713	-537.111	IPSTNC	no IL	Pretrain	0.625403	0.620968	0.619758	0.356855	0.525312		0.555746	-0.0304335
-0.153603	-2.12349	10.9748	147.581	0.115114	len19_no_IL-42-VWSEQK-to_mutate.sc	-31.1749	1323.27	2.33834	-538.856	VWSEQK	no IL	Pretrain	0.702016	0.222177	0.809677	0.364919	0.50375		0.524698	-0.0209476
-0.14635	-2.22533	12.5299	160.513	0.130293	len19_no_IL-43-GAKTPS-to_mutate.sc	-31.2767	1336.2	2.3456	-537.301	GAKTPS	no IL	Pretrain	0.654435	0.577823	0.780242	0.412097	0.588125		0.606149	-0.0180242
-0.12249	-1.38569	12.3159	112.891	0.108948	len19_no_IL-44-REGCHC-to_mutate.sc	-30.4371	1288.58	2.36946	-537.515	REGCHC	no IL	Pretrain	0.814516	0.520565	0.956048	0.554839	0.709063		0.711492	-0.00242944
-0.0332512	-2.69353	13.5348	206.424	0.17417	len19_no_IL-45-FHPRWE-to_mutate.sc	-31.7449	1382.11	2.45869	-536.296	FHPRWE	no IL	Pretrain	0.411694	0.772984	0.647581	0.923387	0.660937		0.688911	-0.0279738
-0.267592	-1.81067	14.0465	195.291	0.219915	len19_no_IL-46-RIKDRN-to_mutate.sc	-30.862	1370.98	2.22435	-535.785	RIKDRN	no IL	Pretrain	0.470968	0.83629	0.881048	0.0173387	0.53625		0.551411	-0.0151613
-0.245438	-3.32555	14.6893	249.405	0.199094	len19_no_IL-47-RPFLRA-to_mutate.sc	-32.3769	1425.09	2.24651	-535.142	RPFLRA	no IL	Pretrain	0.191129	0.890726	0.474194	0.0427419	0.363125		0.399698	-0.0365726
-0.0922168	-3.76189	12.2107	184.492	0.0585904	len19_no_IL-48-SDGWPV-to_mutate.sc	-32.8133	1360.18	2.39973	-537.621	SDGWPV	no IL	Pretrain	0.531048	0.502016	0.353629	0.72379	0.505625		0.527621	-0.021996
-0.0197997	-2.16631	11.9374	113.86	0.0501878	len19_no_IL-49-PACGIF-to_mutate.sc	-31.2177	1289.55	2.47215	-537.894	PACGIF	no IL	Pretrain	0.812903	0.431855	0.796774	0.947581	0.734062		0.747278	-0.0132157
-0.12505	-3.00291	13.62	143.606	0.0413568	len19_no_IL-4-SPALSA-to_mutate.sc	-32.0543	1319.29	2.3669	-536.211	SPALSA	no IL	Pretrain	0.716129	0.781855	0.555242	0.537903	0.627812		0.647782	-0.0199698
-0.103181	-3.04448	10.7273	190.188	0.121174	len19_no_IL-50-YSEGVE-to_mutate.sc	-32.0958	1365.87	2.38877	-539.104	YSEGVE	no IL	Pretrain	0.49879	0.184677	0.542339	0.667339	0.443125		0.473286	-0.0301613
-0.13393	-3.0995	10.4709	168.856	0.0798005	len19_no_IL-51-PDRGGP-to_mutate.sc	-32.1509	1344.54	2.35802	-539.36	PDRGGP	no IL	Pretrain	0.613306	0.145968	0.529839	0.483468	0.416875		0.443145	-0.0262702
-0.113897	-4.29221	15.112	188.79	0.0273222	len19_no_IL-52-GSYLRT-to_mutate.sc	-33.3436	1364.48	2.37805	-534.719	GSYLRT	no IL	Pretrain	0.506452	0.916129	0.235081	0.604032	0.549375		0.565423	-0.0160484
-0.148776	-4.29767	12.7855	200.981	0.0485666	len19_no_IL-53-TSVICP-to_mutate.sc	-33.349	1376.67	2.34317	-537.046	TSVICP	no IL	Pretrain	0.440323	0.632661	0.233468	0.393952	0.385937		0.425101	-0.0391633
-0.25695	-4.82003	10.3143	149.544	-0.084873	len19_no_IL-54-DVTSEV-to_mutate.sc	-33.8714	1325.23	2.235	-539.517	DVTSEV	no IL	Pretrain	0.691935	0.12379	0.146774	0.0282258	0.224688		0.247681	-0.022994
-0.180609	-2.15991	11.5742	163.385	0.140199	len19_no_IL-55-RGLGCH-to_mutate.sc	-31.2113	1339.07	2.31134	-538.257	RGLGCH	no IL	Pretrain	0.640726	0.347984	0.79879	0.228629	0.4825		0.504032	-0.0215323
-0.212731	-2.73949	13.534	179.703	0.125499	len19_no_IL-56-SLKDTR-to_mutate.sc	-31.7909	1355.39	2.27922	-536.297	SLKDTR	no IL	Pretrain	0.557258	0.772177	0.635484	0.114516	0.495312		0.519859	-0.0245464
-0.212337	-3.29621	12.979	170.318	0.067784	len19_no_IL-57-NDYSTA-to_mutate.sc	-32.3476	1346	2.27961	-536.852	NDYSTA	no IL	Pretrain	0.606048	0.671371	0.481452	0.116935	0.433125		0.468952	-0.0358266
-0.128265	-3.20331	10.7185	181.56	0.0945345	len19_no_IL-58-NLQVRL-to_mutate.sc	-32.2547	1357.25	2.36368	-539.113	NLQVRL	no IL	Pretrain	0.546774	0.182258	0.505242	0.519355	0.4125		0.438407	-0.0259073
-0.203956	-3.13189	11.1056	228.406	0.17891	len19_no_IL-59-SIRKLT-to_mutate.sc	-32.1833	1404.09	2.28799	-538.726	SIRKLT	no IL	Pretrain	0.295161	0.248387	0.521371	0.143548	0.260313		0.302117	-0.0418044
-0.0936082	-2.59233	11.741	210.178	0.187694	len19_no_IL-5-ISSRLL-to_mutate.sc	-31.6437	1385.86	2.39834	-538.09	ISSRLL	no IL	Pretrain	0.393145	0.386694	0.675	0.712903	0.516875		0.541935	-0.0250605
-0.128138	-4.0275	12.5238	225.463	0.110176	len19_no_IL-60-NPYLRL-to_mutate.sc	-33.0789	1401.15	2.36381	-537.307	NPYLRL	no IL	Pretrain	0.310887	0.57621	0.292742	0.521774	0.393437		0.425403	-0.0319657
-0.154871	-1.87859	12.1969	101.679	0.0496266	len19_no_IL-61-NPPPGW-to_mutate.sc	-30.93	1277.37	2.33708	-537.634	NPPPGW	no IL	Pretrain	0.855645	0.497177	0.866129	0.355242	0.629687		0.643548	-0.0138609
-0.176765	-2.55305	13.1483	105.323	0.00386331	len19_no_IL-62-EPGAVR-to_mutate.sc	-31.6044	1281.01	2.31518	-536.683	EPGAVR	no IL	Pretrain	0.843145	0.702823	0.685887	0.25121	0.595625		0.620766	-0.0251411
-0.147322	-3.65259	13.2686	165.332	0.032273	len19_no_IL-63-ASIQGG-to_mutate.sc	-32.704	1341.02	2.34462	-536.563	ASIQGG	no IL	Pretrain	0.631855	0.727823	0.377823	0.403629	0.502812		0.535282	-0.0324698
-0.255193	-3.79723	15.9724	238.65	0.148469	len19_no_IL-64-KDYQQT-to_mutate.sc	-32.8486	1414.34	2.23675	-533.859	KDYQQT	no IL	Pretrain	0.239113	0.952016	0.345161	0.0302419	0.3525		0.391633	-0.0391331
-0.235032	-4.22313	8.73021	237.253	0.116029	len19_no_IL-65-GQRFSD-to_mutate.sc	-33.2745	1412.94	2.25691	-541.101	GQRFSD	no IL	Pretrain	0.246774	0.016129	0.252016	0.0592742	0.106875		0.143548	-0.0366734
-0.13196	-3.82326	11.6723	162.415	0.0142029	len19_no_IL-66-AGVCEE-to_mutate.sc	-32.8746	1338.1	2.35999	-538.159	AGVCEE	no IL	Pretrain	0.644758	0.369355	0.340323	0.499194	0.437187		0.463407	-0.0262198
-0.233936	-4.96283	13.9852	261.822	0.104822	len19_no_IL-67-NGFFPN-to_mutate.sc	-34.0142	1437.51	2.25801	-535.846	NGFFPN	no IL	Pretrain	0.141532	0.830645	0.127016	0.0612903	0.260625		0.290121	-0.029496
-0.154038	-2.14501	13.5268	135.025	0.0909035	len19_no_IL-68-VKTSAF-to_mutate.sc	-31.1964	1310.71	2.33791	-536.304	VKTSAF	no IL	Pretrain	0.746371	0.771371	0.803226	0.363306	0.654375		0.671069	-0.0166935
-0.185148	-2.62761	9.73332	233.781	0.223429	len19_no_IL-69-NLRKGP-to_mutate.sc	-31.679	1409.47	2.3068	-540.098	NLRKGP	no IL	Pretrain	0.269355	0.0645161	0.665323	0.210081	0.269688		0.302319	-0.032631
-0.179182	-2.23917	12.9979	120.275	0.0565477	len19_no_IL-6-NDSSYT-to_mutate.sc	-31.2905	1295.96	2.31276	-536.833	NDSSYT	no IL	Pretrain	0.793145	0.675806	0.778629	0.234677	0.596562		0.620565	-0.024002
-0.0939688	-2.43818	12.2499	144.924	0.0865439	len19_no_IL-70-PKTVRG-to_mutate.sc	-31.4895	1320.61	2.39798	-537.581	PKTVRG	no IL	Pretrain	0.712097	0.510081	0.715726	0.709677	0.64875		0.661895	-0.0131452
-0.114519	-2.92529	13.0697	185.919	0.12256	len19_no_IL-71-QNCQQC-to_mutate.sc	-31.9767	1361.6	2.37743	-536.762	QNCQQC	no IL	Pretrain	0.524597	0.689113	0.581048	0.599597	0.574063		0.598589	-0.0245262
-0.0895823	-2.09358	10.7409	106.123	0.0412499	len19_no_IL-72-AFSAIL-to_mutate.sc	-31.1449	1281.81	2.40236	-539.09	AFSAIL	no IL	Pretrain	0.839919	0.1875	0.820161	0.734677	0.634062		0.645565	-0.011502
-0.12587	-2.33307	11.8355	127.732	0.0631585	len19_no_IL-73-GITDVT-to_mutate.sc	-31.3844	1303.42	2.36608	-537.996	GITDVT	no IL	Pretrain	0.770565	0.407661	0.745565	0.532661	0.603437		0.614113	-0.0106754
-0.0653636	-2.14734	12.3785	143.082	0.105268	len19_no_IL-74-SISTLM-to_mutate.sc	-31.1987	1318.77	2.42658	-537.453	SISTLM	no IL	Pretrain	0.718548	0.539516	0.802823	0.835484	0.709688		0.724093	-0.0144052
-0.185534	-3.15047	11.0279	135.186	0.0144937	len19_no_IL-75-IICAEG-to_mutate.sc	-32.2018	1310.87	2.30641	-538.803	IICAEG	no IL	Pretrain	0.745565	0.233468	0.516532	0.208468	0.395937		0.426008	-0.0300706
-0.246911	-4.47653	9.51404	121.571	-0.113508	len19_no_IL-76-DLPSQD-to_mutate.sc	-33.5279	1297.26	2.24504	-540.317	DLPSQD	no IL	Pretrain	0.789113	0.0516129	0.204435	0.0387097	0.24875		0.270968	-0.0222177
-0.0606955	-2.89955	11.7627	136.445	0.0359744	len19_no_IL-77-GQCLSR-to_mutate.sc	-31.9509	1312.13	2.43125	-538.069	GQCLSR	no IL	Pretrain	0.740726	0.393145	0.588306	0.855242	0.62125		0.644355	-0.0231048
-0.212923	-3.27888	11.4014	186.508	0.0976179	len19_no_IL-78-IYLEAG-to_mutate.sc	-32.3303	1362.19	2.27902	-538.43	IYLEAG	no IL	Pretrain	0.522581	0.306855	0.485484	0.11371	0.326562		0.357157	-0.0305948
-0.102347	-0.67195	12.4514	160.324	0.246231	len19_no_IL-79-KPPKQA-to_mutate.sc	-29.7233	1336.01	2.3896	-537.38	KPPKQA	no IL	Pretrain	0.655242	0.56129	0.992339	0.670161	0.715938		0.719758	-0.00382056
-0.089279	-4.85261	14.9257	229.651	0.0584989	len19_no_IL-7-EMVQDK-to_mutate.sc	-33.904	1405.34	2.40267	-534.906	EMVQDK	no IL	Pretrain	0.289113	0.905242	0.141935	0.735887	0.4975		0.518044	-0.0205444
-0.0713079	-2.5655	13.8968	181.774	0.141894	len19_no_IL-80-GQKLKQ-to_mutate.sc	-31.6169	1357.46	2.42064	-535.934	GQKLKQ	no IL	Pretrain	0.545161	0.820565	0.681855	0.810484	0.699062		0.714516	-0.0154536
-0.15924	-4.73748	11.4447	142.735	-0.0918128	len19_no_IL-81-DVPCFP-to_mutate.sc	-33.7888	1318.42	2.33271	-538.387	DVPCFP	no IL	Pretrain	0.720161	0.318952	0.160484	0.332258	0.356563		0.382964	-0.0264012
-0.207478	-5.34759	10.6576	222.488	0.0107369	len19_no_IL-82-DLLKNL-to_mutate.sc	-34.399	1398.17	2.28447	-539.174	DLLKNL	no IL	Pretrain	0.328226	0.173387	0.0846774	0.130242	0.146875		0.179133	-0.0322581
-0.194869	-4.72971	16.1825	176.864	-0.0265705	len19_no_IL-83-ETIPVD-to_mutate.sc	-33.7811	1352.55	2.29708	-533.649	ETIPVD	no IL	Pretrain	0.568952	0.958871	0.162097	0.172177	0.442188		0.465524	-0.0233367
-0.0527579	-3.76881	12.9493	219.611	0.118814	len19_no_IL-84-YQIQEA-to_mutate.sc	-32.8202	1395.3	2.43919	-536.882	YQIQEA	no IL	Pretrain	0.342742	0.664919	0.351613	0.880645	0.517188		0.55998	-0.0427923
-0.224298	-2.31488	13.3087	176.509	0.151359	len19_no_IL-85-RRISLD-to_mutate.sc	-31.3663	1352.19	2.26765	-536.523	RRISLD	no IL	Pretrain	0.571774	0.739919	0.750806	0.0842742	0.515625		0.536694	-0.0210685
-0.132024	-3.33381	11.6248	216.313	0.144491	len19_no_IL-86-FGKSTG-to_mutate.sc	-32.3852	1392	2.35992	-538.206	FGKSTG	no IL	Pretrain	0.360484	0.359274	0.470968	0.497984	0.385937		0.422177	-0.0362399
-0.119546	-2.5768	13.4999	151.869	0.0885768	len19_no_IL-87-VIAEYI-to_mutate.sc	-31.6282	1327.56	2.3724	-536.331	VIAEYI	no IL	Pretrain	0.68629	0.767742	0.679839	0.569758	0.665		0.675907	-0.0109073
-0.00264179	-2.5508	12.2734	170.417	0.123337	len19_no_IL-88-PSNLVS-to_mutate.sc	-31.6022	1346.1	2.4893	-537.558	PSNLVS	no IL	Pretrain	0.605242	0.514113	0.686694	0.974194	0.677188		0.69506	-0.017873
-0.17237	-3.37311	14.6243	259.348	0.211522	len19_no_IL-89-KPIWIR-to_mutate.sc	-32.4245	1435.03	2.31958	-535.207	KPIWIR	no IL	Pretrain	0.153629	0.884274	0.458065	0.268548	0.40375		0.441129	-0.037379
-0.130569	-2.27747	11.3891	147.839	0.103939	len19_no_IL-8-VGSSLS-to_mutate.sc	-31.3288	1323.53	2.36138	-538.442	VGSSLS	no IL	Pretrain	0.70121	0.303629	0.766935	0.506452	0.555937		0.569556	-0.013619
-0.115322	-4.39538	21.4966	190.215	0.0223187	len19_no_IL-90-ALFQGS-to_mutate.sc	-33.4467	1365.9	2.37662	-528.335	ALFQGS	no IL	Pretrain	0.498387	1	0.215726	0.597177	0.5575		0.577823	-0.0203226
-0.107181	-2.33406	13.1362	166.462	0.132566	len19_no_IL-91-CKAKAR-to_mutate.sc	-31.3854	1342.15	2.38477	-536.695	CKAKAR	no IL	Pretrain	0.625	0.7	0.744758	0.644758	0.660937		0.678629	-0.0176915
-0.161699	-2.34463	12.9843	109.195	0.0275192	len19_no_IL-92-SLGDIK-to_mutate.sc	-31.396	1284.88	2.33025	-536.847	SLGDIK	no IL	Pretrain	0.827419	0.672581	0.741935	0.320968	0.614062		0.640726	-0.0266633
-0.115752	-2.98487	13.3947	202.274	0.146111	len19_no_IL-93-VCVKGL-to_mutate.sc	-32.0362	1377.96	2.37619	-536.437	VCVKGL	no IL	Pretrain	0.435081	0.753629	0.560081	0.592339	0.559375		0.585282	-0.0259073
-0.117372	-2.07387	10.1544	83.4865	-0.000865915	len19_no_IL-94-GSGVGS-to_mutate.sc	-31.1252	1259.17	2.37457	-539.677	GSGVGS	no IL	Pretrain	0.900806	0.106452	0.824194	0.582258	0.596875		0.603427	-0.00655242
-0.220527	-3.41094	9.14321	186.809	0.0884505	len19_no_IL-95-TCQEQL-to_mutate.sc	-32.4623	1362.5	2.27142	-540.688	TCQEQL	no IL	Pretrain	0.520161	0.0326613	0.443952	0.0923387	0.2425		0.272278	-0.0297782
-0.246573	-2.42844	11.0979	190.811	0.167327	len19_no_IL-96-QRQTWT-to_mutate.sc	-31.4798	1366.5	2.24537	-538.733	QRQTWT	no IL	Pretrain	0.496371	0.247177	0.717742	0.0395161	0.345938		0.375202	-0.0292641
-0.206007	-4.41626	11.0729	215.963	0.0661249	len19_no_IL-97-SDTFSL-to_mutate.sc	-33.4676	1391.65	2.28594	-538.758	SDTFSL	no IL	Pretrain	0.3625	0.241532	0.212097	0.136694	0.199062		0.238206	-0.0391431
-0.158741	-1.47587	14.7282	184.402	0.226509	len19_no_IL-98-KLHNPT-to_mutate.sc	-30.5272	1360.09	2.33321	-535.103	KLHNPT	no IL	Pretrain	0.532258	0.893145	0.943548	0.335081	0.66625		0.676008	-0.00975806
-0.0545736	-1.77655	10.2228	79.2716	0.0145238	len19_no_IL-99-GCPPEA-to_mutate.sc	-30.8279	1254.96	2.43737	-539.608	GCPPEA	no IL	Pretrain	0.910081	0.11371	0.891129	0.874597	0.684375		0.697379	-0.013004
-0.125948	-2.59883	11.4982	138.653	0.0629443	len19_no_IL-9-PRIAHC-to_mutate.sc	-31.6502	1314.34	2.366	-538.333	PRIAHC	no IL	Pretrain	0.733871	0.333065	0.672581	0.532258	0.554063		0.567944	-0.013881
-0.115699	-2.74753	13.6813	202.071	0.162995	len20_no_IL-0-VTLKYTG-to_mutate.sc	-31.7989	1377.76	2.37625	-536.15	VTLKYTG	no IL	Pretrain	0.435484	0.789516	0.633065	0.592742	0.594688		0.612702	-0.0180141
-0.182848	-4.02426	10.721	200.834	0.0681711	len20_no_IL-10-GPDFCQH-to_mutate.sc	-33.0756	1376.52	2.3091	-539.11	GPDFCQH	no IL	Pretrain	0.441935	0.183468	0.293548	0.219355	0.244375		0.284577	-0.0402016
-0.215613	-2.73769	13.0595	223.925	0.199737	len20_no_IL-11-KRVHQFP-to_mutate.sc	-31.7891	1399.61	2.27633	-536.772	KRVHQFP	no IL	Pretrain	0.318548	0.687903	0.635887	0.106855	0.399062		0.437298	-0.0382359
-0.170045	-4.63147	16.4858	302.868	0.192921	len20_no_IL-12-FTHYPVF-to_mutate.sc	-33.6828	1478.55	2.3219	-533.345	FTHYPVF	no IL	Pretrain	0.0443548	0.966532	0.179435	0.278629	0.343438		0.367238	-0.0238004
-0.102219	-2.87541	12.6142	165.272	0.0901208	len20_no_IL-13-GEEVMIL-to_mutate.sc	-31.9268	1340.96	2.38973	-537.217	GEEVMIL	no IL	Pretrain	0.632661	0.597177	0.596371	0.672177	0.60375		0.624597	-0.0208468
-0.205626	-2.81243	13.999	256.667	0.246436	len20_no_IL-14-NYRHRKK-to_mutate.sc	-31.8638	1432.35	2.28632	-535.832	NYRHRKK	no IL	Pretrain	0.1625	0.833468	0.616129	0.139919	0.404375		0.438004	-0.033629
-0.16412	-4.54666	8.8456	210.135	0.0466001	len20_no_IL-15-VKDIPGT-to_mutate.sc	-33.598	1385.82	2.32783	-540.986	VKDIPGT	no IL	Pretrain	0.393548	0.0209677	0.193145	0.310887	0.198125		0.229637	-0.0315121
-0.191124	-5.85601	13.5544	252.718	0.027212	len20_no_IL-16-DFYKCRK-to_mutate.sc	-34.9074	1428.4	2.30082	-536.277	DFYKCRK	no IL	Pretrain	0.178629	0.774597	0.0467742	0.187097	0.269688		0.296774	-0.0270867
-0.151976	-2.97258	13.5955	205.196	0.15192	len20_no_IL-17-EESEKRD-to_mutate.sc	-32.024	1380.88	2.33997	-536.236	EESEKRD	no IL	Pretrain	0.421774	0.777419	0.563306	0.372984	0.497812		0.533871	-0.0360585
-0.167401	-1.99542	14.1458	188.03	0.194383	len20_no_IL-18-RTTVVTK-to_mutate.sc	-31.0468	1363.72	2.32455	-535.685	RTTVVTK	no IL	Pretrain	0.514113	0.847581	0.840726	0.293548	0.605312		0.623992	-0.0186794
-0.103884	-2.80303	14.208	227.114	0.200241	len20_no_IL-19-VWHRQPS-to_mutate.sc	-31.8544	1402.8	2.38806	-535.623	VWHRQPS	no IL	Pretrain	0.299597	0.853226	0.620161	0.664516	0.584687		0.609375	-0.0246875
-0.14158	-1.75686	10.8509	212.433	0.251592	len20_no_IL-1-KSQKVIS-to_mutate.sc	-30.8082	1388.12	2.35037	-538.98	KSQKVIS	no IL	Pretrain	0.380242	0.201613	0.895565	0.440323	0.4575		0.479435	-0.0219355
-0.230113	-1.48482	13.4471	173.094	0.207029	len20_no_IL-20-RLNDYRA-to_mutate.sc	-30.5362	1348.78	2.26183	-536.384	RLNDYRA	no IL	Pretrain	0.591129	0.76129	0.941935	0.0709677	0.57875		0.591331	-0.0125806
-0.0517299	-1.81076	12.5078	172.666	0.182136	len20_no_IL-21-PPKPQVP-to_mutate.sc	-30.8621	1348.35	2.44022	-537.323	PPKPQVP	no IL	Pretrain	0.592742	0.57379	0.880645	0.884677	0.721875		0.732964	-0.0110887
-0.126086	-2.87956	11.3761	174.47	0.106034	len20_no_IL-22-QEPSLTY-to_mutate.sc	-31.9309	1350.16	2.36586	-538.455	QEPSLTY	no IL	Pretrain	0.584677	0.300806	0.593145	0.531452	0.481563		0.50252	-0.0209577
-0.220226	-4.26514	11.4838	250.268	0.134577	len20_no_IL-23-CATYPQL-to_mutate.sc	-33.3165	1425.95	2.27172	-538.347	CATYPQL	no IL	Pretrain	0.18871	0.329839	0.239919	0.0939516	0.17125		0.213105	-0.0418548
-0.0972912	-2.00739	13.052	220.963	0.247208	len20_no_IL-24-RFQKVND-to_mutate.sc	-31.0588	1396.65	2.39465	-536.779	RFQKVND	no IL	Pretrain	0.335887	0.68629	0.83871	0.690323	0.612812		0.637802	-0.0249899
-0.212018	-3.82667	12.3178	224.609	0.123078	len20_no_IL-25-ETAEGLK-to_mutate.sc	-32.878	1400.29	2.27993	-537.513	ETAEGLK	no IL	Pretrain	0.314516	0.522177	0.338306	0.119355	0.285		0.323589	-0.0385887
-0.162421	-3.78158	12.3589	227.688	0.131442	len20_no_IL-26-FFIEEMA-to_mutate.sc	-32.8329	1403.37	2.32953	-537.472	FFIEEMA	no IL	Pretrain	0.29879	0.534677	0.34879	0.317339	0.335313		0.374899	-0.0395867
-0.0251157	-2.35848	15.3418	163.125	0.124915	len20_no_IL-27-ATAKVQT-to_mutate.sc	-31.4098	1338.81	2.46683	-534.489	ATAKVQT	no IL	Pretrain	0.641935	0.926613	0.737097	0.93871	0.799687		0.811089	-0.0114012
-0.108524	-2.83223	9.16186	173.903	0.108547	len20_no_IL-28-APCHPQR-to_mutate.sc	-31.8836	1349.59	2.38342	-540.669	APCHPQR	no IL	Pretrain	0.587097	0.0342742	0.609677	0.637097	0.451562		0.467036	-0.0154738
-0.158056	-4.13652	12.0778	278.241	0.188376	len20_no_IL-29-LFKMNNF-to_mutate.sc	-33.1879	1453.93	2.33389	-537.753	LFKMNNF	no IL	Pretrain	0.0923387	0.468548	0.272177	0.338306	0.257188		0.292843	-0.0356552
-0.193729	-2.2761	12.627	188.5	0.174592	len20_no_IL-2-PEEERYK-to_mutate.sc	-31.3275	1364.19	2.29822	-537.204	PEEERYK	no IL	Pretrain	0.508871	0.599194	0.768145	0.175403	0.487812		0.512903	-0.0250907
-0.104122	-2.58457	15.0095	197.573	0.167301	len20_no_IL-30-LEKPKQD-to_mutate.sc	-31.6359	1373.26	2.38782	-534.822	LEKPKQD	no IL	Pretrain	0.461694	0.910887	0.677016	0.661694	0.663125		0.677823	-0.0146976
-0.102485	-2.32874	13.2938	137.73	0.0818159	len20_no_IL-31-ASTTQDS-to_mutate.sc	-31.3801	1313.42	2.38946	-536.537	ASTTQDS	no IL	Pretrain	0.735887	0.734677	0.747177	0.669758	0.710938		0.721875	-0.0109375
-0.144776	-4.62393	12.4234	198.835	0.0210484	len20_no_IL-32-EGICGFT-to_mutate.sc	-33.6753	1374.52	2.34717	-537.408	EGICGFT	no IL	Pretrain	0.454839	0.552823	0.179839	0.419355	0.373437		0.401714	-0.0282762
-0.122958	-4.32739	13.4482	231.708	0.0993433	len20_no_IL-33-TGYTLMY-to_mutate.sc	-33.3788	1407.39	2.36899	-536.383	TGYTLMY	no IL	Pretrain	0.279032	0.761694	0.227823	0.552419	0.424063		0.455242	-0.0311794
-0.0934481	-2.63774	12.23	137.125	0.0571787	len20_no_IL-34-SPGVYCP-to_mutate.sc	-31.6891	1312.81	2.3985	-537.601	SPGVYCP	no IL	Pretrain	0.737097	0.504839	0.6625	0.714516	0.641875		0.654738	-0.0128629
-0.0591683	-3.8279	14.213	218.454	0.112623	len20_no_IL-35-NDSLIME-to_mutate.sc	-32.8793	1394.14	2.43278	-535.618	NDSLIME	no IL	Pretrain	0.349597	0.853629	0.3375	0.859677	0.565937		0.600101	-0.0341633
-0.0818042	-4.27508	11.4702	297.362	0.2086	len20_no_IL-36-LNRRVAE-to_mutate.sc	-33.3265	1473.05	2.41014	-538.361	LNRRVAE	no IL	Pretrain	0.0532258	0.326613	0.237903	0.769355	0.323437		0.346774	-0.0233367
-0.0332969	-4.74761	17.0635	246.604	0.0946377	len20_no_IL-37-FAVLLLQ-to_mutate.sc	-33.799	1422.29	2.45865	-532.768	FAVLLLQ	no IL	Pretrain	0.206452	0.981855	0.157661	0.922984	0.534062		0.567238	-0.0331754
-0.154889	-5.92659	9.05676	181.404	-0.10641	len20_no_IL-38-DYMPQPG-to_mutate.sc	-34.978	1357.09	2.33706	-540.774	DYMPQPG	no IL	Pretrain	0.547984	0.0298387	0.0435484	0.354839	0.229063		0.244052	-0.0149899
-0.0573985	-4.61842	11.8901	255.574	0.118557	len20_no_IL-39-YELMLTI-to_mutate.sc	-33.6698	1431.26	2.43455	-537.941	YELMLTI	no IL	Pretrain	0.165726	0.420161	0.180242	0.866532	0.375937		0.408165	-0.0322278
-0.242484	-2.06427	14.1711	234.095	0.263888	len20_no_IL-3-RDKERQF-to_mutate.sc	-31.1156	1409.78	2.24946	-535.66	RDKERQF	no IL	Pretrain	0.268145	0.849194	0.827823	0.0471774	0.47125		0.498085	-0.0268347
-0.21918	-6.09733	11.6435	274.264	0.0468828	len20_no_IL-40-DVNYCWY-to_mutate.sc	-35.1487	1449.95	2.27277	-538.188	DVNYCWY	no IL	Pretrain	0.104032	0.36371	0.0354839	0.0971774	0.127812		0.150101	-0.0222883
-0.165698	-5.62022	13.2066	199.906	-0.0494704	len20_no_IL-41-DYCLPKK-to_mutate.sc	-34.6716	1375.59	2.32625	-536.625	DYCLPKK	no IL	Pretrain	0.447177	0.716129	0.0641129	0.301613	0.355625		0.382258	-0.0266331
-0.0162745	-2.84279	10.9336	144.575	0.0552684	len20_no_IL-42-PVPTDML-to_mutate.sc	-31.8942	1320.26	2.47567	-538.898	PVPTDML	no IL	Pretrain	0.71371	0.215726	0.604435	0.951613	0.597812		0.621371	-0.0235585
-0.0878397	-3.42447	14.7166	196.3	0.103947	len20_no_IL-43-PDINNSE-to_mutate.sc	-32.4758	1371.99	2.40411	-535.115	PDINNSE	no IL	Pretrain	0.465726	0.891935	0.440323	0.742742	0.614375		0.635181	-0.0208065
-0.00309913	-4.73954	15.0419	240.536	0.0850242	len20_no_IL-44-WDAQEEP-to_mutate.sc	-33.7909	1416.22	2.48885	-534.789	WDAQEEP	no IL	Pretrain	0.228226	0.912903	0.159677	0.973387	0.54		0.568548	-0.0285484
-0.106326	-4.11902	9.24982	232.273	0.115095	len20_no_IL-45-EKKVVIL-to_mutate.sc	-33.1704	1407.96	2.38562	-540.581	EKKVVIL	no IL	Pretrain	0.276613	0.0375	0.275403	0.648387	0.279375		0.309476	-0.0301008
-0.243568	-4.00554	11.0747	226.298	0.113149	len20_no_IL-46-GTEFDDR-to_mutate.sc	-33.0569	1401.98	2.24838	-538.757	GTEFDDR	no IL	Pretrain	0.304435	0.241935	0.298387	0.0459677	0.1825		0.222681	-0.0401815
-0.0181523	-2.54694	14.3782	227.033	0.218367	len20_no_IL-47-ARKRSKS-to_mutate.sc	-31.5983	1402.72	2.47379	-535.453	ARKRSKS	no IL	Pretrain	0.3	0.866129	0.688306	0.948387	0.675312		0.700706	-0.0253931
-0.131409	-2.96498	10.8805	153.581	0.0624435	len20_no_IL-48-LLSPTST-to_mutate.sc	-32.0163	1329.27	2.36054	-538.951	LLSPTST	no IL	Pretrain	0.677823	0.206048	0.566532	0.501613	0.465		0.488004	-0.023004
-0.172245	-4.6034	9.75754	259.903	0.126697	len20_no_IL-49-VASWNNI-to_mutate.sc	-33.6548	1435.59	2.3197	-540.074	VASWNNI	no IL	Pretrain	0.15121	0.066129	0.181855	0.268952	0.1325		0.167036	-0.0345363
-0.0931437	-3.16092	11.5461	171.478	0.0798959	len20_no_IL-4-IRQPELG-to_mutate.sc	-32.2123	1347.16	2.3988	-538.285	IRQPELG	no IL	Pretrain	0.597984	0.341129	0.51371	0.716935	0.518437		0.54244	-0.024002
0.056166	-1.6884	13.3653	161.752	0.172607	len20_no_IL-50-PPGRSRP-to_mutate.sc	-30.7398	1337.44	2.54811	-536.466	PPGRSRP	no IL	Pretrain	0.647581	0.749597	0.9125	0.997984	0.8125		0.826915	-0.0144153
-0.0728056	-3.51978	14.6803	211.526	0.123058	len20_no_IL-51-QSMQGKP-to_mutate.sc	-32.5711	1387.21	2.41914	-535.151	QSMQGKP	no IL	Pretrain	0.386694	0.889516	0.4125	0.805242	0.593125		0.623488	-0.0303629
-0.164694	-4.77229	11.1481	255.164	0.107129	len20_no_IL-52-LAINDSE-to_mutate.sc	-33.8237	1430.85	2.32725	-538.683	LAINDSE	no IL	Pretrain	0.168548	0.258468	0.155242	0.308871	0.184062		0.222782	-0.0387198
-0.144358	-2.46393	10.6684	187.2	0.158619	len20_no_IL-53-REQVKSP-to_mutate.sc	-31.5153	1362.89	2.34759	-539.163	REQVKSP	no IL	Pretrain	0.518952	0.175403	0.710484	0.422581	0.432812		0.456855	-0.0240423
-0.207334	-2.94692	14.8442	240.763	0.211965	len20_no_IL-54-KSLHLRD-to_mutate.sc	-31.9983	1416.45	2.28461	-534.987	KSLHLRD	no IL	Pretrain	0.227419	0.898387	0.57379	0.130645	0.421875		0.45756	-0.0356855
-0.154897	-2.90133	10.7434	237.947	0.21069	len20_no_IL-55-QEEKDLQ-to_mutate.sc	-31.9527	1413.63	2.33705	-539.088	QEEKDLQ	no IL	Pretrain	0.242339	0.187903	0.587097	0.354435	0.3		0.342944	-0.0429435
-0.114419	-3.82624	11.221	203.687	0.0874952	len20_no_IL-56-FELPQRI-to_mutate.sc	-32.8776	1379.37	2.37753	-538.61	FELPQRI	no IL	Pretrain	0.428629	0.27379	0.33871	0.600403	0.38125		0.410383	-0.0291331
-0.140858	-1.98758	15.1341	206.36	0.225144	len20_no_IL-57-KKTIFAK-to_mutate.sc	-31.0389	1382.05	2.35109	-534.697	KKTIFAK	no IL	Pretrain	0.412097	0.917742	0.843145	0.444355	0.640625		0.654335	-0.0137097
-0.165402	-3.4026	12.9929	188.562	0.0921234	len20_no_IL-58-SITIHYP-to_mutate.sc	-32.454	1364.25	2.32654	-536.838	SITIHYP	no IL	Pretrain	0.508065	0.674194	0.446774	0.303629	0.4425		0.483165	-0.0406653
-0.130631	-2.68595	12.9044	182.462	0.134205	len20_no_IL-59-KRIPDPR-to_mutate.sc	-31.7373	1358.15	2.36131	-536.927	KRIPDPR	no IL	Pretrain	0.541532	0.658065	0.652016	0.506048	0.565		0.589415	-0.0244153
-0.169747	-3.23225	9.71364	239.342	0.189531	len20_no_IL-5-STQKRVK-to_mutate.sc	-32.2836	1415.03	2.3222	-540.118	STQKRVK	no IL	Pretrain	0.234274	0.0625	0.498387	0.281855	0.229687		0.269254	-0.0395665
-0.149173	-4.16596	13.2797	273.044	0.178155	len20_no_IL-60-ELHKIIK-to_mutate.sc	-33.2173	1448.73	2.34277	-536.552	ELHKIIK	no IL	Pretrain	0.108065	0.731452	0.267339	0.389919	0.335938		0.374194	-0.038256
-0.0279284	-2.69965	11.487	175.927	0.121894	len20_no_IL-61-PECDQSM-to_mutate.sc	-31.751	1351.61	2.46402	-538.344	PECDQSM	no IL	Pretrain	0.576613	0.330242	0.645968	0.933468	0.599375		0.621573	-0.0221976
-0.123105	-3.6033	15.1671	200.503	0.0981813	len20_no_IL-62-PLLPVKR-to_mutate.sc	-32.6547	1376.19	2.36884	-534.664	PLLPVKR	no IL	Pretrain	0.445161	0.920161	0.387903	0.551613	0.55375		0.57621	-0.0224597
-0.174009	-4.00075	12.3479	218.931	0.101036	len20_no_IL-63-QLYVKDD-to_mutate.sc	-33.0521	1394.62	2.31794	-537.483	QLYVKDD	no IL	Pretrain	0.346774	0.532258	0.300403	0.262903	0.320937		0.360585	-0.0396472
-0.0159419	-3.66013	14.2447	187.021	0.0705347	len20_no_IL-64-APTLERT-to_mutate.sc	-32.7115	1362.71	2.476	-535.587	APTLERT	no IL	Pretrain	0.519355	0.854839	0.37621	0.953226	0.649687		0.675907	-0.0262198
-0.195336	-3.56231	12.3353	225.353	0.143194	len20_no_IL-65-KTDIAAL-to_mutate.sc	-32.6137	1401.04	2.29661	-537.496	KTDIAAL	no IL	Pretrain	0.311694	0.527419	0.40121	0.170161	0.3125		0.352621	-0.040121
-0.0280636	-3.33294	14.6237	236.677	0.178097	len20_no_IL-66-FTKPNVF-to_mutate.sc	-32.3843	1412.36	2.46388	-535.208	FTKPNVF	no IL	Pretrain	0.25	0.883871	0.471371	0.933065	0.6		0.634577	-0.0345766
-0.217153	-5.32121	11.7198	290.055	0.125948	len20_no_IL-67-EREWSDR-to_mutate.sc	-34.3726	1465.74	2.27479	-538.111	EREWSDR	no IL	Pretrain	0.0645161	0.383065	0.0862903	0.102016	0.136563		0.158972	-0.0224093
-0.233004	-4.45742	11.7857	245.539	0.113275	len20_no_IL-68-ENRTSDL-to_mutate.sc	-33.5088	1421.23	2.25894	-538.046	ENRTSDL	no IL	Pretrain	0.210484	0.399194	0.206855	0.0637097	0.180938		0.22006	-0.039123
-0.122486	-2.35573	16.9042	234.425	0.243736	len20_no_IL-69-VPKKKEV-to_mutate.sc	-31.4071	1410.11	2.36946	-532.927	VPKKKEV	no IL	Pretrain	0.262903	0.977419	0.739113	0.555242	0.611875		0.633669	-0.0217944
-0.0963063	-3.845	10.7368	225.313	0.122949	len20_no_IL-6-SAQIPQE-to_mutate.sc	-32.8964	1401	2.39564	-539.094	SAQIPQE	no IL	Pretrain	0.3125	0.186694	0.333871	0.696371	0.3475		0.382359	-0.0348589
-0.00494292	-2.29878	9.83678	139.418	0.0871611	len20_no_IL-70-PPPTEVR-to_mutate.sc	-31.3501	1315.1	2.487	-539.994	PPPTEVR	no IL	Pretrain	0.731855	0.0725806	0.756855	0.970968	0.62125		0.633065	-0.0118145
-0.118743	-2.42265	10.527	216.44	0.210155	len20_no_IL-71-HFETVDY-to_mutate.sc	-31.474	1392.13	2.3732	-539.304	HFETVDY	no IL	Pretrain	0.359274	0.153226	0.719355	0.575403	0.430312		0.451815	-0.021502
-0.171673	-2.58191	13.0673	162.642	0.107373	len20_no_IL-72-NEVTHVA-to_mutate.sc	-31.6333	1338.33	2.32027	-536.764	NEVTHVA	no IL	Pretrain	0.643145	0.68871	0.678629	0.271371	0.541875		0.570464	-0.0285887
-0.232215	-4.75368	11.7608	271.078	0.134417	len20_no_IL-73-TLLFNSY-to_mutate.sc	-33.8051	1446.76	2.25973	-538.07	TLLFNSY	no IL	Pretrain	0.115726	0.391129	0.156452	0.0657258	0.15		0.182258	-0.0322581
-0.226128	-2.5024	13.3033	225.815	0.219587	len20_no_IL-74-KDPYKLV-to_mutate.sc	-31.5538	1401.5	2.26582	-536.528	KDPYKLV	no IL	Pretrain	0.308065	0.7375	0.701613	0.0798387	0.425625		0.456754	-0.031129
0.00267515	-3.35059	13.5906	179.879	0.0807223	len20_no_IL-75-CDGQSFH-to_mutate.sc	-32.402	1355.57	2.49462	-536.241	CDGQSFH	no IL	Pretrain	0.555645	0.776613	0.463306	0.979435	0.669063		0.69375	-0.0246875
-0.183963	-6.39771	14.2858	261.515	0.0044784	len20_no_IL-76-EVFISFQ-to_mutate.sc	-35.4491	1437.2	2.30798	-535.545	EVFISFQ	no IL	Pretrain	0.142339	0.858871	0.0217742	0.214919	0.28875		0.309476	-0.0207258
-0.144617	-3.76606	13.8737	203.55	0.091622	len20_no_IL-77-TTLTLQI-to_mutate.sc	-32.8174	1379.24	2.34733	-535.958	TTLTLQI	no IL	Pretrain	0.429435	0.817339	0.352016	0.420161	0.472187		0.504738	-0.0325504
-0.0896092	-3.4017	12.3749	193.541	0.10084	len20_no_IL-78-TASLPQD-to_mutate.sc	-32.4531	1369.23	2.40234	-537.456	TASLPQD	no IL	Pretrain	0.480242	0.53871	0.448387	0.734274	0.525		0.550403	-0.0254032
-0.148367	-2.61024	12.8404	186.381	0.146488	len20_no_IL-79-NHGYQDL-to_mutate.sc	-31.6616	1362.07	2.34358	-536.991	NHGYQDL	no IL	Pretrain	0.522984	0.642742	0.668952	0.396774	0.53		0.557863	-0.0278629
-0.0532736	-1.38974	12.1426	157.799	0.188191	len20_no_IL-7-KEPGIFL-to_mutate.sc	-30.4411	1333.48	2.43867	-537.689	KEPGIFL	no IL	Pretrain	0.664919	0.482661	0.955645	0.878629	0.7375		0.745464	-0.00796371
-0.145987	-3.51766	9.51288	234.166	0.160911	len20_no_IL-80-EAEKWPE-to_mutate.sc	-32.569	1409.85	2.34596	-540.318	EAEKWPE	no IL	Pretrain	0.266532	0.0512097	0.413306	0.41371	0.249375		0.28619	-0.0368145
-0.140335	-4.3426	15.4629	205.167	0.0526563	len20_no_IL-81-EKQPIYE-to_mutate.sc	-33.394	1380.85	2.35161	-534.368	EKQPIYE	no IL	Pretrain	0.422581	0.933468	0.224597	0.447177	0.48125		0.506956	-0.0257056
-0.24464	-4.60892	9.96593	174.325	-0.0223199	len20_no_IL-82-DNPEIKK-to_mutate.sc	-33.6603	1350.01	2.24731	-539.865	DNPEIKK	no IL	Pretrain	0.585081	0.0854839	0.181048	0.0447581	0.200312		0.224093	-0.0237802
-0.146995	-2.88947	14.0898	226.433	0.192973	len20_no_IL-83-QNEQSAQ-to_mutate.sc	-31.9408	1402.12	2.34495	-535.742	QNEQSAQ	no IL	Pretrain	0.303629	0.840323	0.590726	0.406048	0.502812		0.535181	-0.032369
-0.230436	-4.97952	15.025	157.353	-0.0818654	len20_no_IL-84-DIEAKMK-to_mutate.sc	-34.0309	1333.04	2.26151	-534.806	DIEAKMK	no IL	Pretrain	0.668145	0.912097	0.124194	0.0697581	0.427187		0.443548	-0.0163609
-0.201682	-3.82413	12.0083	188.241	0.0606579	len20_no_IL-85-NTLTDTS-to_mutate.sc	-32.8755	1363.93	2.29026	-537.823	NTLTDTS	no IL	Pretrain	0.511694	0.452016	0.339919	0.14879	0.328125		0.363105	-0.0349798
-0.171545	-3.56124	9.18844	173.769	0.0542889	len20_no_IL-86-EFEGGVE-to_mutate.sc	-32.6126	1349.45	2.3204	-540.643	EFEGGVE	no IL	Pretrain	0.588306	0.0358871	0.401613	0.271774	0.295		0.324395	-0.0293952
-0.246016	-5.03438	13.4957	320.572	0.192949	len20_no_IL-87-LARYRPV-to_mutate.sc	-34.0857	1496.26	2.24593	-536.336	LARYRPV	no IL	Pretrain	0.0229839	0.766532	0.115726	0.041129	0.215312		0.236593	-0.0212802
-0.151531	-5.34336	15.1222	265.611	0.0846403	len20_no_IL-88-LGYVGGY-to_mutate.sc	-34.3947	1441.3	2.34041	-534.709	LGYVGGY	no IL	Pretrain	0.131048	0.916935	0.0854839	0.377823	0.354687		0.377823	-0.0231351
-0.128907	-3.33991	8.70201	139.82	0.00874578	len20_no_IL-89-TTDPGIC-to_mutate.sc	-32.3913	1315.51	2.36304	-541.129	TTDPGIC	no IL	Pretrain	0.730242	0.0149194	0.468145	0.514516	0.411875		0.431956	-0.0200806
-0.141624	-2.78671	12.5386	135.082	0.0420514	len20_no_IL-8-EQSGSSR-to_mutate.sc	-31.8381	1310.77	2.35032	-537.293	EQSGSSR	no IL	Pretrain	0.745968	0.579032	0.627016	0.439919	0.581562		0.597984	-0.0164214
-0.142246	-4.42877	8.73612	175.578	-0.00667588	len20_no_IL-90-CLDVEVP-to_mutate.sc	-33.4801	1351.26	2.3497	-541.095	CLDVEVP	no IL	Pretrain	0.578226	0.0165323	0.210887	0.437097	0.28875		0.310685	-0.0219355
-0.155643	-4.21315	13.299	221.454	0.0901141	len20_no_IL-91-TGILQCV-to_mutate.sc	-33.2645	1397.14	2.3363	-536.532	TGILQCV	no IL	Pretrain	0.333065	0.73629	0.254435	0.35121	0.379375		0.41875	-0.039375
-0.196503	-3.58496	11.9812	303.188	0.264178	len20_no_IL-92-HCKYSNH-to_mutate.sc	-32.6363	1478.87	2.29544	-537.85	HCKYSNH	no IL	Pretrain	0.0439516	0.445161	0.393145	0.166129	0.230937		0.262097	-0.0311593
-0.238607	-5.53459	13.2551	302.004	0.130473	len20_no_IL-93-EDKYENP-to_mutate.sc	-34.586	1477.69	2.25334	-536.576	EDKYENP	no IL	Pretrain	0.0447581	0.726613	0.0717742	0.0512097	0.204375		0.223589	-0.0192137
-0.110144	-3.30804	13.4145	194.978	0.110158	len20_no_IL-94-ACELQVP-to_mutate.sc	-32.3594	1370.66	2.3818	-536.417	ACELQVP	no IL	Pretrain	0.472984	0.756048	0.479032	0.627823	0.558125		0.583972	-0.0258468
-0.163446	-2.67588	13.1637	116.763	0.0161975	len20_no_IL-95-GAVAGNY-to_mutate.sc	-31.7272	1292.45	2.3285	-536.668	GAVAGNY	no IL	Pretrain	0.80121	0.706452	0.654032	0.31371	0.59375		0.618851	-0.0251008
-0.111194	-1.96286	13.3841	196.892	0.211454	len20_no_IL-96-NHCKPKP-to_mutate.sc	-31.0142	1372.58	2.38075	-536.447	NHCKPKP	no IL	Pretrain	0.464516	0.751613	0.845968	0.620565	0.657188		0.670665	-0.0134778
-0.0939358	-3.79143	11.4267	239.89	0.150912	len20_no_IL-97-PYQVERR-to_mutate.sc	-32.8428	1415.58	2.39801	-538.405	PYQVERR	no IL	Pretrain	0.231452	0.314516	0.346774	0.710081	0.36375		0.400706	-0.0369556
-0.00992532	-3.19729	15.2292	215.14	0.152345	len20_no_IL-98-VAPLKTF-to_mutate.sc	-32.2487	1390.83	2.48202	-534.602	VAPLKTF	no IL	Pretrain	0.366532	0.922581	0.506452	0.9625	0.660937		0.689516	-0.0285786
-0.11888	-5.28253	13.4353	248.971	0.0610386	len20_no_IL-99-VIWQTTI-to_mutate.sc	-34.3339	1424.66	2.37307	-536.396	VIWQTTI	no IL	Pretrain	0.193548	0.758468	0.0895161	0.574597	0.381563		0.404032	-0.0224698
-0.040976	-4.49172	14.3455	282.341	0.170433	len20_no_IL-9-FEPWSRL-to_mutate.sc	-33.5431	1458.03	2.45097	-535.486	FEPWSRL	no IL	Pretrain	0.0830645	0.864516	0.201613	0.906855	0.4875		0.514012	-0.0265121
-0.148771	-2.46703	13.7524	260.776	0.276845	len21_no_IL-0-QPLRLLER-to_mutate.sc	-31.5184	1436.46	2.34318	-536.079	QPLRLLER	no IL	Pretrain	0.145161	0.800403	0.709274	0.394355	0.48375		0.512298	-0.0285484
-0.107643	-2.78489	11.1749	151.909	0.0729754	len21_no_IL-10-PDISKAGI-to_mutate.sc	-31.8363	1327.6	2.3843	-538.656	PDISKAGI	no IL	Pretrain	0.685484	0.262097	0.628226	0.641129	0.538125		0.554234	-0.0161089
-0.141103	-2.78584	13.7646	186.783	0.134285	len21_no_IL-11-VSINRSGH-to_mutate.sc	-31.8372	1362.47	2.35084	-536.067	VSINRSGH	no IL	Pretrain	0.520968	0.802419	0.627419	0.442742	0.578438		0.598387	-0.0199496
-0.270611	-3.75156	10.0585	248.957	0.168477	len21_no_IL-12-KADYPYGQ-to_mutate.sc	-32.8029	1424.64	2.22134	-539.773	KADYPYGQ	no IL	Pretrain	0.194355	0.0939516	0.354839	0.0141129	0.125		0.164315	-0.0393145
-0.100155	-4.75313	11.009	205.066	0.0227474	len21_no_IL-13-INPVDGLS-to_mutate.sc	-33.8045	1380.75	2.39179	-538.822	INPVDGLS	no IL	Pretrain	0.422984	0.230645	0.156855	0.679032	0.343125		0.372379	-0.029254
-0.144007	-2.1021	12.195	141.142	0.105219	len21_no_IL-14-SGSNKDVA-to_mutate.sc	-31.1535	1316.83	2.34794	-537.636	SGSNKDVA	no IL	Pretrain	0.725403	0.495565	0.816935	0.425	0.602812		0.615726	-0.0129133
-0.0755713	-3.56406	13.5212	239.638	0.166564	len21_no_IL-15-FVQQYSNS-to_mutate.sc	-32.6154	1415.32	2.41637	-536.31	FVQQYSNS	no IL	Pretrain	0.232661	0.770161	0.400806	0.795161	0.510625		0.549698	-0.0390726
-0.184972	-3.29003	11.3237	226.072	0.163811	len21_no_IL-16-QTCEATLL-to_mutate.sc	-32.3414	1401.76	2.30697	-538.508	QTCEATLL	no IL	Pretrain	0.306855	0.291129	0.483871	0.21129	0.285312		0.323286	-0.0379738
-0.306053	-7.215	10.4641	300.061	0.0135224	len21_no_IL-17-DKYFKVSH-to_mutate.sc	-36.2664	1475.75	2.18589	-539.367	DKYFKVSH	no IL	Pretrain	0.0475806	0.144355	0.00564516	0.00362903	0.0415625		0.0503024	-0.00873992
-0.164609	-2.19387	13.6652	240.964	0.265443	len21_no_IL-18-RFRTLRTH-to_mutate.sc	-31.2452	1416.65	2.32734	-536.166	RFRTLRTH	no IL	Pretrain	0.22621	0.787097	0.789113	0.309274	0.496875		0.527923	-0.0310484
-0.132262	-2.79775	13.1177	202.374	0.159858	len21_no_IL-19-NIPNPTKI-to_mutate.sc	-31.8491	1378.06	2.35968	-536.714	NIPNPTKI	no IL	Pretrain	0.434677	0.696774	0.622177	0.495565	0.530625		0.562298	-0.0316734
-0.130196	-4.36944	13.6081	213.774	0.0657058	len21_no_IL-1-LDAPKDKP-to_mutate.sc	-33.4208	1389.46	2.36175	-536.223	LDAPKDKP	no IL	Pretrain	0.374597	0.779839	0.220161	0.508468	0.439688		0.470766	-0.0310786
-0.0915856	-3.06355	11.3673	271.707	0.252203	len21_no_IL-20-LFKRGKSK-to_mutate.sc	-32.1149	1447.39	2.40036	-538.464	LFKRGKSK	no IL	Pretrain	0.113306	0.299194	0.53629	0.72621	0.387813		0.41875	-0.0309375
-0.234768	-3.51244	12.1766	267.63	0.214833	len21_no_IL-21-QAQEIRWK-to_mutate.sc	-32.5638	1443.32	2.25718	-537.655	QAQEIRWK	no IL	Pretrain	0.12621	0.491532	0.41371	0.0600806	0.238125		0.272883	-0.0347581
-0.280572	-3.47655	14.9091	282.721	0.240642	len21_no_IL-22-KRIQQSRA-to_mutate.sc	-32.5279	1458.41	2.21137	-534.922	KRIQQSRA	no IL	Pretrain	0.0822581	0.903629	0.424597	0.00967742	0.3275		0.35504	-0.0275403
-0.129488	-2.89407	11.6988	152.073	0.0650473	len21_no_IL-23-VFTPATGH-to_mutate.sc	-31.9454	1327.76	2.36246	-538.132	VFTPATGH	no IL	Pretrain	0.684677	0.377016	0.589113	0.511694	0.52125		0.540625	-0.019375
-0.0560334	-2.46041	14.9073	255.305	0.268919	len21_no_IL-24-TRTRKLLR-to_mutate.sc	-31.5118	1430.99	2.43591	-534.924	TRTRKLLR	no IL	Pretrain	0.167742	0.903226	0.71129	0.870161	0.639687		0.663105	-0.0234173
-0.191139	-4.08678	17.312	288.33	0.207504	len21_no_IL-25-LKSYSRLQ-to_mutate.sc	-33.1382	1464.02	2.30081	-532.519	LKSYSRLQ	no IL	Pretrain	0.0689516	0.986694	0.283871	0.186694	0.35125		0.381552	-0.0303024
-0.12222	-5.05828	9.93427	301.858	0.162477	len21_no_IL-26-WPTFEPID-to_mutate.sc	-34.1097	1477.54	2.36973	-539.897	WPTFEPID	no IL	Pretrain	0.0451613	0.0810484	0.114919	0.556048	0.187812		0.199294	-0.0114819
-0.277509	-2.12873	12.6147	233.005	0.257604	len21_no_IL-27-RPQAAIKV-to_mutate.sc	-31.1801	1408.69	2.21444	-537.217	RPQAAIKV	no IL	Pretrain	0.27379	0.597581	0.808871	0.0112903	0.392813		0.422883	-0.0300706
-0.0902855	-4.8552	15.0246	224.663	0.0497192	len21_no_IL-28-EDSLKWIS-to_mutate.sc	-33.9066	1400.35	2.40166	-534.807	EDSLKWIS	no IL	Pretrain	0.313306	0.911694	0.140726	0.731048	0.502812		0.524194	-0.021381
-0.0763766	-3.46398	12.0258	218.074	0.138091	len21_no_IL-29-HCLGFSMN-to_mutate.sc	-32.5153	1393.76	2.41557	-537.805	HCLGFSMN	no IL	Pretrain	0.351613	0.457258	0.428629	0.791532	0.473125		0.507258	-0.0341331
-0.0409252	-2.19688	11.2196	188.139	0.179792	len21_no_IL-2-PVKGMRGI-to_mutate.sc	-31.2482	1363.82	2.45102	-538.612	PVKGMRGI	no IL	Pretrain	0.5125	0.273387	0.788306	0.907258	0.598437		0.620363	-0.0219254
-0.114204	-2.60456	11.8398	174.63	0.126679	len21_no_IL-30-SSHSPQMI-to_mutate.sc	-31.6559	1350.32	2.37774	-537.992	SSHSPQMI	no IL	Pretrain	0.583468	0.408871	0.670161	0.60121	0.55375		0.565927	-0.0121774
-0.126262	-3.56683	11.7703	221.039	0.13568	len21_no_IL-31-LSIASKLY-to_mutate.sc	-32.6182	1396.73	2.36568	-538.061	LSIASKLY	no IL	Pretrain	0.335081	0.394355	0.400403	0.530645	0.380625		0.415121	-0.034496
-0.0923161	-3.04051	10.2543	194.581	0.128998	len21_no_IL-32-TIEVMHYC-to_mutate.sc	-32.0919	1370.27	2.39963	-539.577	TIEVMHYC	no IL	Pretrain	0.475	0.116129	0.543548	0.721774	0.437188		0.464113	-0.0269254
-0.137768	-2.69286	12.3753	223.194	0.201754	len21_no_IL-33-QACKPRYQ-to_mutate.sc	-31.7442	1398.88	2.35418	-537.456	QACKPRYQ	no IL	Pretrain	0.323387	0.539113	0.647984	0.464113	0.466562		0.493649	-0.0270867
-0.174836	-5.43167	11.8156	323.384	0.170718	len21_no_IL-34-LATWTGRG-to_mutate.sc	-34.483	1499.07	2.31711	-538.016	LATWTGRG	no IL	Pretrain	0.0197581	0.404839	0.078629	0.259274	0.1725		0.190625	-0.018125
-0.125368	-2.78785	13.2847	184.114	0.12955	len21_no_IL-35-NLTVLTSD-to_mutate.sc	-31.8392	1359.8	2.36658	-536.547	NLTVLTSD	no IL	Pretrain	0.533871	0.732258	0.62621	0.535081	0.588437		0.606855	-0.0184173
-0.0172656	-4.3212	15.5281	269.234	0.161366	len21_no_IL-36-MMRVCSYR-to_mutate.sc	-33.3726	1444.92	2.47468	-534.303	MMRVCSYR	no IL	Pretrain	0.121371	0.937097	0.228629	0.95	0.532813		0.559274	-0.0264617
-0.2204	-3.48972	11.2193	192.497	0.092597	len21_no_IL-37-SGDTWTNP-to_mutate.sc	-32.5411	1368.18	2.27155	-538.612	SGDTWTNP	no IL	Pretrain	0.485484	0.272984	0.418952	0.0931452	0.282187		0.317641	-0.0354536
-0.123605	-3.09435	10.5658	208.382	0.148461	len21_no_IL-38-LVAEASTL-to_mutate.sc	-32.1457	1384.07	2.36834	-539.265	LVAEASTL	no IL	Pretrain	0.402419	0.157661	0.531452	0.547581	0.37875		0.409778	-0.0310282
-0.131922	-2.96807	10.8361	253.159	0.230082	len21_no_IL-39-HGQNPVVF-to_mutate.sc	-32.0194	1428.84	2.36002	-538.995	HGQNPVVF	no IL	Pretrain	0.177016	0.199597	0.564516	0.5	0.32375		0.360282	-0.0365323
-0.218618	-2.28259	14.1203	179.867	0.159489	len21_no_IL-3-RLLTSPSK-to_mutate.sc	-31.334	1355.55	2.27333	-535.711	RLLTSPSK	no IL	Pretrain	0.556048	0.844758	0.763306	0.0995968	0.549063		0.565927	-0.0168649
-0.0624942	-3.57979	10.544	233.635	0.155632	len21_no_IL-40-GTKMEPTA-to_mutate.sc	-32.6312	1409.32	2.42945	-539.287	GTKMEPTA	no IL	Pretrain	0.270968	0.155645	0.395161	0.848387	0.376563		0.41754	-0.0409778
-0.148788	-3.11511	12.0939	234.699	0.190326	len21_no_IL-41-KDVIPGDY-to_mutate.sc	-32.1665	1410.38	2.34316	-537.737	KDVIPGDY	no IL	Pretrain	0.26129	0.472177	0.523387	0.393548	0.371875		0.412601	-0.0407258
-0.171234	-3.97703	11.8182	234.818	0.129412	len21_no_IL-42-YEDEGTLA-to_mutate.sc	-33.0284	1410.5	2.32071	-538.013	YEDEGTLA	no IL	Pretrain	0.260484	0.406452	0.304839	0.272581	0.2675		0.311089	-0.0435887
-0.0903918	-3.58474	14.4609	206.302	0.109482	len21_no_IL-43-VCLSLRLN-to_mutate.sc	-32.6361	1381.99	2.40155	-535.37	VCLSLRLN	no IL	Pretrain	0.413306	0.871371	0.393952	0.730242	0.573438		0.602218	-0.0287802
-0.122932	-3.14606	12.0167	258.143	0.225459	len21_no_IL-44-QGIRSMPR-to_mutate.sc	-32.1974	1433.83	2.36901	-537.815	QGIRSMPR	no IL	Pretrain	0.157258	0.454032	0.518548	0.553226	0.38875		0.420766	-0.0320161
-0.0211886	-2.30019	13.1143	136.742	0.0821919	len21_no_IL-45-PIPPSRYD-to_mutate.sc	-31.3516	1312.43	2.47076	-536.717	PIPPSRYD	no IL	Pretrain	0.73871	0.695565	0.756452	0.944758	0.765312		0.783871	-0.0185585
-0.106961	-2.28711	12.306	139.263	0.0877676	len21_no_IL-46-LGGSTIPV-to_mutate.sc	-31.3385	1314.95	2.38498	-537.525	LGGSTIPV	no IL	Pretrain	0.733065	0.518952	0.760887	0.645565	0.654062		0.664617	-0.0105544
-0.0500886	-2.87647	14.3845	198.373	0.147399	len21_no_IL-47-NGAQFVNN-to_mutate.sc	-31.9278	1374.06	2.44186	-535.447	NGAQFVNN	no IL	Pretrain	0.457258	0.866935	0.595161	0.8875	0.676562		0.701714	-0.0251512
-0.00707536	-3.04268	13.8428	218.158	0.168457	len21_no_IL-48-FVGKLSIG-to_mutate.sc	-32.0941	1393.84	2.48487	-535.988	FVGKLSIG	no IL	Pretrain	0.350806	0.81129	0.542742	0.968145	0.63625		0.668246	-0.031996
-0.195652	-2.36947	14.5958	216.168	0.213533	len21_no_IL-49-KVTVSAQG-to_mutate.sc	-31.4208	1391.85	2.29629	-535.235	KVTVSAQG	no IL	Pretrain	0.362097	0.882258	0.733871	0.169355	0.508125		0.536895	-0.0287702
-0.144435	-4.11807	12.4285	200.446	0.0606766	len21_no_IL-4-EKCPMPET-to_mutate.sc	-33.1694	1376.13	2.34751	-537.403	EKCPMPET	no IL	Pretrain	0.445565	0.554839	0.277016	0.421774	0.393125		0.424798	-0.0316734
-0.116146	-2.70524	11.1368	165.802	0.103747	len21_no_IL-50-STQNTETT-to_mutate.sc	-31.7566	1341.49	2.3758	-538.694	STQNTETT	no IL	Pretrain	0.629839	0.255645	0.643548	0.589516	0.5125		0.529637	-0.0171371
-0.146235	-5.2341	12.1843	237.155	0.0443095	len21_no_IL-51-EKEVDNVA-to_mutate.sc	-34.2855	1412.84	2.34571	-537.647	EKEVDNVA	no IL	Pretrain	0.247581	0.493145	0.0919355	0.412903	0.282187		0.311391	-0.0292036
-0.0839676	-3.36293	13.1967	209.972	0.131742	len21_no_IL-52-ADKAKGLE-to_mutate.sc	-32.4143	1385.66	2.40798	-536.635	ADKAKGLE	no IL	Pretrain	0.394355	0.714919	0.460484	0.7625	0.549687		0.583065	-0.033377
-0.0830201	-2.65132	13.3942	113.737	0.0123425	len21_no_IL-53-SDASQQVY-to_mutate.sc	-31.7027	1289.42	2.40893	-536.437	SDASQQVY	no IL	Pretrain	0.813306	0.753226	0.660484	0.764919	0.731875		0.747984	-0.0161089
-0.148098	-3.50407	11.6057	222.288	0.142255	len21_no_IL-54-CEAHIAEY-to_mutate.sc	-32.5554	1397.97	2.34385	-538.226	CEAHIAEY	no IL	Pretrain	0.329032	0.354839	0.415726	0.398387	0.336562		0.374496	-0.0379335
-0.178459	-4.24547	13.1755	219.995	0.0853084	len21_no_IL-55-CSLTYFPQ-to_mutate.sc	-33.2968	1395.68	2.31349	-536.656	CSLTYFPQ	no IL	Pretrain	0.341129	0.710081	0.245565	0.239113	0.343125		0.383972	-0.0408468
-0.144419	-2.62999	10.3265	207.905	0.181222	len21_no_IL-56-NWDKMKEK-to_mutate.sc	-31.6814	1383.59	2.34753	-539.505	NWDKMKEK	no IL	Pretrain	0.403629	0.125403	0.664113	0.422177	0.375937		0.403831	-0.0278931
-0.097256	-6.18944	14.0399	304.168	0.0896435	len21_no_IL-57-FQILNYME-to_mutate.sc	-35.2408	1479.85	2.39469	-535.791	FQILNYME	no IL	Pretrain	0.0415323	0.835887	0.0310484	0.691129	0.395625		0.399899	-0.00427419
-0.19129	-8.00034	14.612	262.353	-0.105529	len21_no_IL-58-DIFLSLSF-to_mutate.sc	-37.0517	1438.04	2.30066	-535.219	DIFLSLSF	no IL	Pretrain	0.140323	0.883468	0.000806452	0.185887	0.28375		0.302621	-0.018871
-0.128319	-2.15365	14.5406	174.958	0.160634	len21_no_IL-59-QTPNKTVI-to_mutate.sc	-31.205	1350.64	2.36363	-535.291	QTPNKTVI	no IL	Pretrain	0.582258	0.877823	0.800403	0.518952	0.684063		0.694859	-0.0107964
-0.186022	-2.86742	12.9511	225.029	0.192264	len21_no_IL-5-QPHLADGN-to_mutate.sc	-31.9188	1400.72	2.30592	-536.88	QPHLADGN	no IL	Pretrain	0.312903	0.666129	0.597984	0.205242	0.403438		0.445565	-0.042127
-0.142872	-2.87637	10.9072	180.798	0.117301	len21_no_IL-60-TFNVNAST-to_mutate.sc	-31.9277	1356.48	2.34907	-538.924	TFNVNAST	no IL	Pretrain	0.550806	0.208468	0.595565	0.433468	0.423437		0.447077	-0.0236391
-0.0901043	-1.44416	12.0765	189.978	0.237995	len21_no_IL-61-RGANFRTL-to_mutate.sc	-30.4955	1365.66	2.40184	-537.755	RGANFRTL	no IL	Pretrain	0.499597	0.468145	0.948387	0.731855	0.6525		0.661996	-0.00949597
-0.0582496	-2.14377	11.982	154.279	0.125453	len21_no_IL-62-AVNGRADE-to_mutate.sc	-31.1951	1329.97	2.4337	-537.849	AVNGRADE	no IL	Pretrain	0.675806	0.445565	0.804032	0.8625	0.683125		0.696976	-0.0138508
-0.0878498	-2.39488	11.841	234.25	0.240683	len21_no_IL-63-TVKKGGVT-to_mutate.sc	-31.4462	1409.94	2.4041	-537.99	TVKKGGVT	no IL	Pretrain	0.264113	0.409274	0.726613	0.742339	0.51125		0.535585	-0.0243347
-0.104078	-4.94896	13.7028	207.616	0.0131026	len21_no_IL-64-EEVVTFSA-to_mutate.sc	-34.0003	1383.3	2.38787	-536.128	EEVVTFSA	no IL	Pretrain	0.405242	0.793145	0.129435	0.662097	0.472812		0.49748	-0.0246673
-0.0635661	-3.00554	13.5538	201.112	0.142647	len21_no_IL-65-VVSQPRLP-to_mutate.sc	-32.0569	1376.8	2.42838	-536.278	VVSQPRLP	no IL	Pretrain	0.439113	0.77379	0.554032	0.844355	0.618437		0.652823	-0.0343851
-0.100616	-1.70663	17.1443	242.581	0.302311	len21_no_IL-66-KPSRPEQA-to_mutate.sc	-30.758	1418.27	2.39133	-532.687	KPSRPEQA	no IL	Pretrain	0.222177	0.984677	0.906855	0.677823	0.679063		0.697883	-0.0188206
-0.154553	-2.8142	10.5056	257.777	0.248037	len21_no_IL-67-REQLKMHR-to_mutate.sc	-31.8656	1433.46	2.33739	-539.326	REQLKMHR	no IL	Pretrain	0.159274	0.150403	0.615323	0.359274	0.284062		0.321069	-0.037006
-0.0849593	-3.19387	11.0045	199.258	0.125811	len21_no_IL-68-NQCQAQLV-to_mutate.sc	-32.2452	1374.94	2.40699	-538.827	NQCQAQLV	no IL	Pretrain	0.45121	0.229435	0.506855	0.757661	0.45625		0.48629	-0.0300403
-0.221121	-3.36593	11.8476	211.084	0.133402	len21_no_IL-69-TVLDRNRQ-to_mutate.sc	-32.4173	1386.77	2.27082	-537.984	TVLDRNRQ	no IL	Pretrain	0.38871	0.4125	0.460081	0.091129	0.301875		0.338105	-0.0362298
-0.197181	-5.50273	13.3258	320.551	0.161614	len21_no_IL-6-LKLYILQN-to_mutate.sc	-34.5541	1496.24	2.29476	-536.505	LKLYILQN	no IL	Pretrain	0.0233871	0.743548	0.0737903	0.1625	0.234062		0.250806	-0.016744
-0.178204	-3.43336	13.6489	204.573	0.11749	len21_no_IL-70-LGCDQYAP-to_mutate.sc	-32.4847	1380.26	2.31374	-536.182	LGCDQYAP	no IL	Pretrain	0.424597	0.783871	0.437097	0.241532	0.434688		0.471774	-0.0370867
-0.0662417	-2.81169	12.3499	192.262	0.141755	len21_no_IL-71-LSGEGDCY-to_mutate.sc	-31.8631	1367.95	2.4257	-537.481	LSGEGDCY	no IL	Pretrain	0.487097	0.533065	0.616935	0.831855	0.592187		0.617238	-0.0250504
-0.170017	-4.50184	13.8596	207.039	0.0444135	len21_no_IL-72-ERVANYFV-to_mutate.sc	-33.5532	1382.72	2.32193	-535.972	ERVANYFV	no IL	Pretrain	0.407258	0.81371	0.199597	0.279435	0.3925		0.425	-0.0325
-0.0663154	-1.44605	13.4218	110.126	0.0991722	len21_no_IL-73-ARGSSDNV-to_mutate.sc	-30.4974	1285.81	2.42563	-536.409	ARGSSDNV	no IL	Pretrain	0.824597	0.756855	0.947984	0.831452	0.829688		0.840222	-0.0105343
-0.268041	-1.83543	15.5091	260.066	0.319751	len21_no_IL-74-RPIHNEEN-to_mutate.sc	-30.8868	1435.75	2.22391	-534.322	RPIHNEEN	no IL	Pretrain	0.15	0.935484	0.874194	0.016129	0.475312		0.493952	-0.0186391
-0.192951	-4.3862	14.1949	268.609	0.155867	len21_no_IL-75-KAFMTNDN-to_mutate.sc	-33.4376	1444.3	2.29899	-535.636	KAFMTNDN	no IL	Pretrain	0.123387	0.852823	0.216935	0.177823	0.309375		0.342742	-0.0333669
-0.0952885	-3.50664	13.0407	192.397	0.0911872	len21_no_IL-76-AELLQLAK-to_mutate.sc	-32.558	1368.08	2.39666	-536.791	AELLQLAK	no IL	Pretrain	0.485887	0.684677	0.414919	0.701613	0.538438		0.571774	-0.0333367
-0.165529	-3.34245	8.96211	203.229	0.121789	len21_no_IL-77-SIKTVIAD-to_mutate.sc	-32.3938	1378.91	2.32642	-540.869	SIKTVIAD	no IL	Pretrain	0.429839	0.0254032	0.466532	0.302823	0.270313		0.306149	-0.0358367
-0.0566314	-3.01012	11.3098	244.212	0.213001	len21_no_IL-78-AWIRVTQL-to_mutate.sc	-32.0615	1419.9	2.43531	-538.521	AWIRVTQL	no IL	Pretrain	0.215726	0.288306	0.552419	0.868548	0.440625		0.48125	-0.040625
-0.0413939	-2.43991	9.45868	181.276	0.150296	len21_no_IL-79-SSPRVDPV-to_mutate.sc	-31.4913	1356.96	2.45055	-540.373	SSPRVDPV	no IL	Pretrain	0.548387	0.0459677	0.714516	0.905645	0.538125		0.553629	-0.015504
-0.122021	-3.14964	9.43634	246.978	0.207584	len21_no_IL-7-FQQKAFVP-to_mutate.sc	-32.201	1422.66	2.36992	-540.395	FQQKAFVP	no IL	Pretrain	0.204839	0.0439516	0.517339	0.556855	0.299063		0.330746	-0.0316835
-0.149634	-1.98862	15.0923	189.354	0.197089	len21_no_IL-80-RELSKEEL-to_mutate.sc	-31.04	1365.04	2.34231	-534.739	RELSKEEL	no IL	Pretrain	0.502823	0.915726	0.842339	0.387903	0.64625		0.662198	-0.0159476
-0.141627	-3.57624	9.76785	186.978	0.0766149	len21_no_IL-81-TPQGLDFE-to_mutate.sc	-32.6276	1362.66	2.35032	-540.063	TPQGLDFE	no IL	Pretrain	0.519758	0.0665323	0.397177	0.439516	0.328437		0.355746	-0.0273085
-0.143839	-2.69547	13.7892	155.09	0.0854246	len21_no_IL-82-GSVEVNVY-to_mutate.sc	-31.7468	1330.78	2.34811	-536.042	GSVEVNVY	no IL	Pretrain	0.67379	0.805242	0.646371	0.425403	0.620938		0.637702	-0.0167641
-0.0934782	-2.27439	13.1374	162.531	0.130155	len21_no_IL-83-TSPGLVLR-to_mutate.sc	-31.3258	1338.22	2.39847	-536.694	TSPGLVLR	no IL	Pretrain	0.643952	0.700806	0.768548	0.714113	0.690937		0.706855	-0.0159173
-0.0691789	-3.09651	11.9362	162.423	0.0685278	len21_no_IL-84-GNVTMVYT-to_mutate.sc	-32.1479	1338.11	2.42277	-537.895	GNVTMVYT	no IL	Pretrain	0.644355	0.431048	0.530645	0.818145	0.5825		0.606048	-0.0235484
-0.188707	-1.47799	11.2968	208.427	0.265316	len21_no_IL-85-KFKTNAAN-to_mutate.sc	-30.5294	1384.11	2.30324	-538.534	KFKTNAAN	no IL	Pretrain	0.401613	0.28629	0.943145	0.195968	0.4325		0.456754	-0.024254
-0.157267	-2.1717	11.855	125.502	0.071432	len21_no_IL-86-SGSTGAGG-to_mutate.sc	-31.2231	1301.19	2.33468	-537.976	SGSTGAGG	no IL	Pretrain	0.779032	0.41371	0.794758	0.341935	0.565312		0.582359	-0.0170464
-0.173261	-5.87544	12.4931	297.86	0.100759	len21_no_IL-87-VGLLHKWQ-to_mutate.sc	-34.9268	1473.55	2.31869	-537.338	VGLLHKWQ	no IL	Pretrain	0.0524194	0.570565	0.0455645	0.266935	0.21625		0.233871	-0.017621
-0.0665342	-3.97225	12.9477	156.966	-0.00702338	len21_no_IL-88-EQACEPTT-to_mutate.sc	-33.0236	1332.65	2.42541	-536.884	EQACEPTT	no IL	Pretrain	0.669355	0.664516	0.306048	0.829839	0.585		0.61744	-0.0324395
-0.186398	-2.12319	10.5719	170.718	0.15562	len21_no_IL-89-RICDPAPG-to_mutate.sc	-31.1746	1346.4	2.30555	-539.259	RICDPAPG	no IL	Pretrain	0.602419	0.158871	0.810081	0.202823	0.423438		0.443548	-0.0201109
-0.0828079	-2.37466	13.8463	182.752	0.157621	len21_no_IL-8-IREGPLLY-to_mutate.sc	-31.426	1358.44	2.40914	-535.985	IREGPLLY	no IL	Pretrain	0.539919	0.812097	0.732661	0.766129	0.699688		0.712702	-0.0130141
-0.138924	-4.00282	12.7265	191.889	0.0540206	len21_no_IL-90-LCTADSGT-to_mutate.sc	-33.0542	1367.57	2.35302	-537.105	LCTADSGT	no IL	Pretrain	0.488306	0.622177	0.299194	0.456855	0.432812		0.466633	-0.0338206
-0.161538	-4.7467	13.6333	282.954	0.15392	len21_no_IL-91-LATWLNTS-to_mutate.sc	-33.7981	1458.64	2.33041	-536.198	LATWLNTS	no IL	Pretrain	0.0818548	0.782661	0.158065	0.322177	0.305937		0.33619	-0.030252
-0.166677	-3.95517	12.3529	234.162	0.129873	len21_no_IL-92-NRVPCKRG-to_mutate.sc	-33.0065	1409.85	2.32527	-537.478	NRVPCKRG	no IL	Pretrain	0.267339	0.533871	0.31129	0.297581	0.310937		0.35252	-0.0415827
-0.0749594	-4.8862	11.4716	266.053	0.117082	len21_no_IL-93-YYLIPPCI-to_mutate.sc	-33.9376	1441.74	2.41699	-538.36	YYLIPPCI	no IL	Pretrain	0.129839	0.327016	0.136694	0.796774	0.31625		0.347581	-0.0313306
-0.200275	-1.70094	11.0405	174.122	0.192741	len21_no_IL-94-KSCAPVEG-to_mutate.sc	-30.7523	1349.81	2.29167	-538.791	KSCAPVEG	no IL	Pretrain	0.58629	0.235484	0.909274	0.153629	0.4525		0.471169	-0.0186694
-0.196757	-4.74136	14.632	163.933	-0.0515485	len21_no_IL-95-DFPDIAFP-to_mutate.sc	-33.7927	1339.62	2.29519	-535.199	DFPDIAFP	no IL	Pretrain	0.639919	0.885081	0.159274	0.164919	0.439063		0.462298	-0.0232359
-0.111961	-3.05373	12.3097	214.759	0.162035	len21_no_IL-96-WECSQRQG-to_mutate.sc	-32.1051	1390.45	2.37998	-537.522	WECSQRQG	no IL	Pretrain	0.369355	0.519758	0.53871	0.616532	0.482187		0.511089	-0.0289012
-0.142338	-4.11848	12.6307	234.596	0.119013	len21_no_IL-97-MTTIIFFS-to_mutate.sc	-33.1699	1410.28	2.34961	-537.201	MTTIIFFS	no IL	Pretrain	0.262097	0.600806	0.276613	0.436694	0.354687		0.394052	-0.0393649
-0.143458	-4.03719	10.8397	196.895	0.0603316	len21_no_IL-98-SWVIPSNT-to_mutate.sc	-33.0886	1372.58	2.34849	-538.992	SWVIPSNT	no IL	Pretrain	0.46371	0.200403	0.291532	0.428226	0.312812		0.345968	-0.0331552
-0.0697065	-1.84465	13.2188	148.122	0.13714	len21_no_IL-99-KICGELTE-to_mutate.sc	-30.896	1323.81	2.42224	-536.612	KICGELTE	no IL	Pretrain	0.69879	0.719758	0.872177	0.816129	0.763125		0.776714	-0.0135887
-0.205922	-6.1407	10.8366	223.027	-0.0450172	len21_no_IL-9-DVQVGTLA-to_mutate.sc	-35.1921	1398.71	2.28602	-538.995	DVQVGTLA	no IL	Pretrain	0.325403	0.2	0.0342742	0.138306	0.148125		0.174496	-0.026371
-0.130679	-4.1951	14.2589	229.359	0.104792	len22_no_IL-0-SPTLSARGA-to_mutate.sc	-33.2465	1405.04	2.36127	-535.572	SPTLSARGA	no IL	Pretrain	0.290726	0.856048	0.259274	0.505645	0.447187		0.477923	-0.0307359
-0.0575798	-2.92144	14.5669	236.805	0.207438	len22_no_IL-10-YRDKYTDKV-to_mutate.sc	-31.9728	1412.49	2.43437	-535.264	YRDKYTDKV	no IL	Pretrain	0.24879	0.879839	0.583065	0.865323	0.610938		0.644254	-0.0333165
-0.0228558	-3.96643	12.4226	233.655	0.128231	len22_no_IL-11-PRQINLLPQ-to_mutate.sc	-33.0178	1409.34	2.46909	-537.409	PRQINLLPQ	no IL	Pretrain	0.270565	0.552016	0.308065	0.941935	0.48125		0.518145	-0.0368952
-0.0733696	-3.64295	11.5357	190.974	0.0787361	len22_no_IL-12-GICMGLTFT-to_mutate.sc	-32.6943	1366.66	2.41858	-538.296	GICMGLTFT	no IL	Pretrain	0.495565	0.33871	0.379435	0.802419	0.4725		0.504032	-0.0315323
-0.0967078	-4.13133	13.6533	236.047	0.12052	len22_no_IL-13-TGLCVVKLS-to_mutate.sc	-33.1827	1411.73	2.39524	-536.178	TGLCVVKLS	no IL	Pretrain	0.253226	0.785484	0.273387	0.694758	0.469062		0.501714	-0.0326512
-0.134615	-3.55152	11.1738	200.786	0.10243	len22_no_IL-14-EEKAVAVGC-to_mutate.sc	-32.6029	1376.47	2.35733	-538.657	EEKAVAVGC	no IL	Pretrain	0.442339	0.261694	0.405242	0.479839	0.361563		0.397278	-0.0357157
-0.156562	-4.73326	14.5171	271.147	0.13594	len22_no_IL-15-LKFDFVFKG-to_mutate.sc	-33.7846	1446.83	2.33538	-535.314	LKFDFVFKG	no IL	Pretrain	0.115323	0.875806	0.160887	0.347581	0.34375		0.374899	-0.0311492
-0.229616	-1.74156	13.0169	216.306	0.258865	len22_no_IL-16-HPENIFPKK-to_mutate.sc	-30.7929	1391.99	2.26233	-536.814	HPENIFPKK	no IL	Pretrain	0.360887	0.678629	0.899597	0.0717742	0.474062		0.502722	-0.0286593
-0.11665	-2.82732	13.1553	217.586	0.182969	len22_no_IL-17-QIPLAYCRE-to_mutate.sc	-31.8787	1393.27	2.3753	-536.676	QIPLAYCRE	no IL	Pretrain	0.355645	0.704435	0.612097	0.585887	0.536875		0.564516	-0.0276411
-0.154754	-5.34558	12.6371	230.221	0.0244122	len22_no_IL-18-TLFVTVTAA-to_mutate.sc	-34.397	1405.91	2.33719	-537.194	TLFVTVTAA	no IL	Pretrain	0.286694	0.602419	0.0850806	0.358065	0.3		0.333065	-0.0330645
-0.114817	-3.54975	12.6549	263.662	0.206022	len22_no_IL-19-YARGKEAHT-to_mutate.sc	-32.6011	1439.35	2.37713	-537.176	YARGKEAHT	no IL	Pretrain	0.1375	0.606452	0.406048	0.59879	0.40625		0.437198	-0.0309476
-0.0494079	-3.13596	11.2403	228.938	0.179488	len22_no_IL-1-YVNGGTLWQ-to_mutate.sc	-32.1873	1404.62	2.44254	-538.591	YVNGGTLWQ	no IL	Pretrain	0.293145	0.27621	0.520968	0.88871	0.457812		0.494758	-0.0369456
-0.2371	-3.9252	12.4032	279.115	0.204274	len22_no_IL-20-RSDLFAVWG-to_mutate.sc	-32.9766	1454.8	2.25485	-537.428	RSDLFAVWG	no IL	Pretrain	0.0907258	0.546371	0.318952	0.0544355	0.219062		0.252621	-0.0335585
-0.0888364	-4.47234	14.2939	218.414	0.0663292	len22_no_IL-21-VDVPQSKDE-to_mutate.sc	-33.5237	1394.1	2.40311	-535.537	VDVPQSKDE	no IL	Pretrain	0.350403	0.859274	0.205242	0.737097	0.5125		0.538004	-0.025504
-0.248261	-5.38885	15.5205	341.186	0.200538	len22_no_IL-22-EARYARRGS-to_mutate.sc	-34.4402	1516.87	2.24369	-534.311	EARYARRGS	no IL	Pretrain	0.00685484	0.935887	0.0818548	0.0375	0.256875		0.265524	-0.00864919
-0.183747	-1.43441	10.8135	172.118	0.209129	len22_no_IL-23-RLESYPYPY-to_mutate.sc	-30.4858	1347.8	2.3082	-539.018	RLESYPYPY	no IL	Pretrain	0.595161	0.196774	0.949597	0.215726	0.475		0.489315	-0.0143145
-0.208028	-2.69242	13.5676	235.277	0.221218	len22_no_IL-24-KPRCPEVTN-to_mutate.sc	-31.7438	1410.96	2.28392	-536.264	KPRCPEVTN	no IL	Pretrain	0.257661	0.775403	0.64879	0.128226	0.418125		0.45252	-0.0343952
-0.205102	-6.20936	10.7646	256.637	0.00922732	len22_no_IL-25-DITFASYLI-to_mutate.sc	-35.2607	1432.32	2.28684	-539.067	DITFASYLI	no IL	Pretrain	0.162903	0.190726	0.0306452	0.141129	0.102813		0.131351	-0.0285383
-0.0865146	-4.07254	16.9398	214.331	0.0880283	len22_no_IL-26-SDFTLYEKA-to_mutate.sc	-33.1239	1390.02	2.40543	-532.891	SDFTLYEKA	no IL	Pretrain	0.372177	0.978226	0.28629	0.75	0.566562		0.596673	-0.0301109
-0.18026	-2.69518	11.7977	198.075	0.160092	len22_no_IL-27-KLLVLGSAV-to_mutate.sc	-31.7465	1373.76	2.31169	-538.034	KLLVLGSAV	no IL	Pretrain	0.458871	0.402016	0.647177	0.229032	0.404375		0.434274	-0.0298992
-0.128342	-6.00639	10.247	234.185	-0.0155785	len22_no_IL-28-DTALLKYQL-to_mutate.sc	-35.0578	1409.87	2.3636	-539.584	DTALLKYQL	no IL	Pretrain	0.265726	0.115323	0.0387097	0.518548	0.21375		0.234577	-0.0208266
-0.0796075	-3.67179	12.0621	220.277	0.126886	len22_no_IL-29-LDGETYCQQ-to_mutate.sc	-32.7232	1395.96	2.41234	-537.769	LDGETYCQQ	no IL	Pretrain	0.340323	0.464919	0.373387	0.779435	0.454375		0.489516	-0.0351411
-0.151836	-2.29202	12.4235	172.328	0.145862	len22_no_IL-2-SGPEPSEVC-to_mutate.sc	-31.3434	1348.01	2.34011	-537.408	SGPEPSEVC	no IL	Pretrain	0.594355	0.553226	0.759677	0.375	0.550625		0.570565	-0.0199395
-0.199298	-5.59389	11.4948	326.906	0.165314	len22_no_IL-30-WGIYVTLST-to_mutate.sc	-34.6453	1502.59	2.29265	-538.336	WGIYVTLST	no IL	Pretrain	0.0177419	0.331048	0.0669355	0.157258	0.1275		0.143246	-0.015746
-0.0924723	-3.93001	13.9958	253.922	0.163992	len22_no_IL-31-FPQDIYCVQ-to_mutate.sc	-32.9814	1429.61	2.39947	-535.835	FPQDIYCVQ	no IL	Pretrain	0.17379	0.832661	0.318145	0.720161	0.479375		0.51119	-0.0318145
-0.213546	-3.54719	12.3789	199.396	0.100352	len22_no_IL-32-EPTVTQIAV-to_mutate.sc	-32.5986	1375.08	2.2784	-537.452	EPTVTQIAV	no IL	Pretrain	0.450806	0.539919	0.406452	0.112097	0.342813		0.377319	-0.034506
-0.0463466	-2.18873	12.3479	171.265	0.151694	len22_no_IL-33-PGPEVTCLL-to_mutate.sc	-31.2401	1346.95	2.4456	-537.483	PGPEVTCLL	no IL	Pretrain	0.6	0.531855	0.791532	0.895161	0.688125		0.704637	-0.0165121
-0.118925	-1.90824	13.7237	160.955	0.15479	len22_no_IL-34-TISDGNSKS-to_mutate.sc	-30.9596	1336.64	2.37302	-536.108	TISDGNSKS	no IL	Pretrain	0.652419	0.797177	0.858871	0.57379	0.717187		0.720565	-0.00337702
0.0437541	-2.11616	20.8498	193.678	0.194956	len22_no_IL-35-GMKALKLVS-to_mutate.sc	-31.1675	1369.36	2.5357	-528.981	GMKALKLVS	no IL	Pretrain	0.479839	0.999597	0.812097	0.997581	0.802187		0.822278	-0.0200907
-0.121818	-2.83945	14.1724	244.894	0.226099	len22_no_IL-36-IKKESRLSF-to_mutate.sc	-31.8908	1420.58	2.37013	-535.659	IKKESRLSF	no IL	Pretrain	0.212903	0.849597	0.606855	0.558468	0.530312		0.556956	-0.0266431
-0.123402	-2.77614	13.5499	190.768	0.141809	len22_no_IL-37-VSTCGLARL-to_mutate.sc	-31.8275	1366.45	2.36854	-536.281	VSTCGLARL	no IL	Pretrain	0.496774	0.773387	0.630645	0.549194	0.591875		0.6125	-0.020625
-0.234247	-3.92699	16.8776	238.25	0.138634	len22_no_IL-38-PEFENTSQL-to_mutate.sc	-32.9784	1413.94	2.2577	-532.954	PEFENTSQL	no IL	Pretrain	0.241532	0.976613	0.318548	0.0608871	0.361563		0.399395	-0.0378327
-0.179361	-2.98671	11.5955	170.202	0.0905735	len22_no_IL-39-ELCGVQERY-to_mutate.sc	-32.0381	1345.89	2.31259	-538.236	ELCGVQERY	no IL	Pretrain	0.607661	0.35121	0.559274	0.233065	0.4075		0.437802	-0.0303024
-0.0900413	-2.65575	10.4458	232.638	0.219606	len22_no_IL-3-STPRRLQME-to_mutate.sc	-31.7071	1408.32	2.4019	-539.385	STPRRLQME	no IL	Pretrain	0.275806	0.142339	0.657258	0.733468	0.426563		0.452218	-0.0256552
-0.132088	-3.44194	11.9187	179.034	0.0724891	len22_no_IL-40-AITPLSLMP-to_mutate.sc	-32.4933	1354.72	2.35986	-537.913	AITPLSLMP	no IL	Pretrain	0.560887	0.426613	0.434677	0.497581	0.455937		0.47994	-0.024002
-0.126132	-5.14457	12.7543	277.712	0.118188	len22_no_IL-41-CALCEGEWL-to_mutate.sc	-34.1959	1453.4	2.36581	-537.077	CALCEGEWL	no IL	Pretrain	0.0935484	0.627823	0.104839	0.531048	0.31375		0.339315	-0.0255645
-0.1342	-3.31203	12.3307	213.07	0.140626	len22_no_IL-42-AVAYYCVPD-to_mutate.sc	-32.3634	1388.76	2.35775	-537.501	AVAYYCVPD	no IL	Pretrain	0.377419	0.525806	0.478226	0.481452	0.430312		0.465726	-0.0354133
-0.156848	-4.7231	10.3478	263.272	0.123867	len22_no_IL-43-FGWSPVSKA-to_mutate.sc	-33.7745	1438.96	2.3351	-539.483	FGWSPVSKA	no IL	Pretrain	0.138306	0.128629	0.162903	0.344758	0.159062		0.193649	-0.0345867
-0.177668	-1.81178	11.687	188.068	0.207912	len22_no_IL-44-RVEPTHNFN-to_mutate.sc	-30.8632	1363.75	2.31428	-538.144	RVEPTHNFN	no IL	Pretrain	0.51371	0.375	0.880242	0.245161	0.484063		0.503528	-0.0194657
-0.24063	-4.00819	11.9388	238.321	0.13301	len22_no_IL-45-LCEDQQLAA-to_mutate.sc	-33.0596	1414.01	2.25132	-537.892	LCEDQQLAA	no IL	Pretrain	0.239919	0.432258	0.297581	0.0491935	0.215625		0.254738	-0.0391129
-0.142862	-4.23365	17.1232	275.723	0.177723	len22_no_IL-46-IIEQSLKEL-to_mutate.sc	-33.285	1451.41	2.34908	-532.708	IIEQSLKEL	no IL	Pretrain	0.100403	0.983871	0.25	0.433871	0.414062		0.442036	-0.0279738
-0.23722	-3.82226	10.5933	215.708	0.108375	len22_no_IL-47-NGEDIWSEE-to_mutate.sc	-32.8736	1391.39	2.25473	-539.238	NGEDIWSEE	no IL	Pretrain	0.36371	0.163306	0.340726	0.0540323	0.191875		0.230444	-0.0385685
-0.0947859	-3.33138	13.8052	188.339	0.0969559	len22_no_IL-48-PCPPQSWPI-to_mutate.sc	-32.3827	1364.02	2.39716	-536.026	PCPPQSWPI	no IL	Pretrain	0.510887	0.806855	0.472581	0.704839	0.599688		0.62379	-0.0241028
-0.167263	-3.98529	11.1752	240.197	0.137724	len22_no_IL-49-NSDVPEQLT-to_mutate.sc	-33.0367	1415.88	2.32468	-538.656	NSDVPEQLT	no IL	Pretrain	0.229435	0.2625	0.302823	0.294758	0.227812		0.272379	-0.0445665
-0.15396	-0.868089	15.3569	211.766	0.314582	len22_no_IL-4-KLKPTTPRN-to_mutate.sc	-29.9195	1387.45	2.33799	-534.474	KLKPTTPRN	no IL	Pretrain	0.38629	0.928226	0.987097	0.36371	0.65		0.666331	-0.0163306
-0.158002	-2.47968	12.5005	185.536	0.154636	len22_no_IL-50-KDDSKDKTD-to_mutate.sc	-31.5311	1361.22	2.33394	-537.331	KDDSKDKTD	no IL	Pretrain	0.52621	0.572984	0.706855	0.33871	0.513125		0.53619	-0.0230645
-0.224874	-7.54096	12.6116	223.182	-0.144839	len22_no_IL-51-DDFPDLDML-to_mutate.sc	-36.5923	1398.87	2.26707	-537.22	DDFPDLDML	no IL	Pretrain	0.32379	0.596371	0.00322581	0.0818548	0.229687		0.25131	-0.021623
-0.0997604	-3.98218	10.7709	222.275	0.108033	len22_no_IL-52-TEQQPVADV-to_mutate.sc	-33.0336	1397.96	2.39219	-539.06	TEQQPVADV	no IL	Pretrain	0.329435	0.191532	0.303629	0.681048	0.343125		0.376411	-0.0332863
-0.0930455	-4.43327	11.2557	211.831	0.0577365	len22_no_IL-53-SQMLISVTI-to_mutate.sc	-33.4846	1387.52	2.3989	-538.576	SQMLISVTI	no IL	Pretrain	0.384677	0.280242	0.210484	0.718145	0.367812		0.398387	-0.0305746
-0.120504	-2.4995	13.1775	154.235	0.0986279	len22_no_IL-54-ALTTSNFSI-to_mutate.sc	-31.5509	1329.92	2.37144	-536.654	ALTTSNFSI	no IL	Pretrain	0.67621	0.711694	0.702419	0.564113	0.65		0.663609	-0.0136089
-0.18403	-4.30574	10.4982	281.433	0.181764	len22_no_IL-55-EKIETRQVR-to_mutate.sc	-33.3571	1457.12	2.30792	-539.333	EKIETRQVR	no IL	Pretrain	0.0842742	0.149194	0.231452	0.21371	0.135937		0.169657	-0.0337198
-0.145174	-3.32718	14.382	276.953	0.242068	len22_no_IL-56-QVKTLQAWT-to_mutate.sc	-32.3786	1452.64	2.34677	-535.449	QVKTLQAWT	no IL	Pretrain	0.0959677	0.866532	0.47379	0.417742	0.432812		0.463508	-0.0306956
-0.0382201	-3.07563	11.1255	202.484	0.13988	len22_no_IL-57-PAQQKWFTS-to_mutate.sc	-32.127	1378.17	2.45373	-538.706	PAQQKWFTS	no IL	Pretrain	0.433871	0.253226	0.534677	0.910081	0.4975		0.532964	-0.0354637
-0.131672	-2.87399	11.8986	199.615	0.149679	len22_no_IL-58-SACTSWKRT-to_mutate.sc	-31.9254	1375.3	2.36027	-537.933	SACTSWKRT	no IL	Pretrain	0.449194	0.423387	0.597177	0.500806	0.467187		0.492641	-0.0254536
-0.121719	-4.55474	12.3406	248.694	0.111664	len22_no_IL-59-AITICGRCA-to_mutate.sc	-33.6061	1424.38	2.37023	-537.491	AITICGRCA	no IL	Pretrain	0.195565	0.528226	0.191935	0.558871	0.340938		0.368649	-0.0277117
-0.129635	-3.59745	12.4447	211.986	0.118238	len22_no_IL-5-AVVTDDEQG-to_mutate.sc	-32.6488	1387.67	2.36231	-537.387	AVVTDDEQG	no IL	Pretrain	0.383065	0.558468	0.389919	0.510484	0.426562		0.460484	-0.0339214
-0.0149572	-2.61616	11.9111	169.633	0.117108	len22_no_IL-60-YCPPPRPAS-to_mutate.sc	-31.6675	1345.32	2.47699	-537.92	YCPPPRPAS	no IL	Pretrain	0.609677	0.425403	0.667742	0.955242	0.647188		0.664516	-0.0173286
-0.0531245	-3.66512	11.4178	272.004	0.211104	len22_no_IL-61-YCQRDPAKT-to_mutate.sc	-32.7165	1447.69	2.43882	-538.414	YCQRDPAKT	no IL	Pretrain	0.11129	0.310887	0.375	0.879435	0.383437		0.419153	-0.0357157
-0.220199	-1.56337	14.7947	204.541	0.25292	len22_no_IL-62-RPVAKRVLS-to_mutate.sc	-30.6147	1380.23	2.27175	-535.037	RPVAKRVLS	no IL	Pretrain	0.425	0.896774	0.928226	0.0943548	0.569063		0.586089	-0.0170262
-0.0360059	-1.74588	13.2004	132.601	0.117001	len22_no_IL-63-PQPSHCLKL-to_mutate.sc	-30.7972	1308.29	2.45594	-536.631	PQPSHCLKL	no IL	Pretrain	0.755242	0.715726	0.898387	0.916935	0.80875		0.821573	-0.0128226
-0.179327	-4.56828	13.8893	244.035	0.102969	len22_no_IL-64-VLFENDVAG-to_mutate.sc	-33.6196	1419.72	2.31262	-535.942	VLFENDVAG	no IL	Pretrain	0.216935	0.818952	0.18871	0.233468	0.328125		0.364516	-0.0363911
-0.0389062	-2.99313	11.4799	245.976	0.216998	len22_no_IL-65-YPPIQMRHS-to_mutate.sc	-32.0445	1421.66	2.45304	-538.351	YPPIQMRHS	no IL	Pretrain	0.208871	0.329435	0.557661	0.908871	0.461875		0.50121	-0.0393347
-0.146613	-4.57151	11.7017	312.765	0.212097	len22_no_IL-66-FAKHYGTEL-to_mutate.sc	-33.6229	1488.45	2.34533	-538.13	FAKHYGTEL	no IL	Pretrain	0.0326613	0.377419	0.187097	0.408468	0.2275		0.251411	-0.0239113
-0.128139	-2.70035	15.0438	202.849	0.167721	len22_no_IL-67-TITEPRFYR-to_mutate.sc	-31.7517	1378.54	2.36381	-534.787	TITEPRFYR	no IL	Pretrain	0.431452	0.913306	0.645565	0.521371	0.61		0.627923	-0.0179234
-0.0278955	-3.05882	14.636	260.339	0.234967	len22_no_IL-68-FPKVLRKSF-to_mutate.sc	-32.1102	1436.03	2.46405	-535.195	FPKVLRKSF	no IL	Pretrain	0.148387	0.885887	0.536694	0.933871	0.594688		0.62621	-0.0315222
-0.167882	-4.12592	9.5231	226.199	0.104395	len22_no_IL-69-GGQEDSMLG-to_mutate.sc	-33.1773	1401.89	2.32406	-540.308	GGQEDSMLG	no IL	Pretrain	0.305645	0.0520161	0.274597	0.290323	0.193437		0.230645	-0.0372077
-0.149108	-3.61199	9.58766	212.636	0.118292	len22_no_IL-6-TESNPKIEQ-to_mutate.sc	-32.6634	1388.32	2.34284	-540.244	TESNPKIEQ	no IL	Pretrain	0.379435	0.0548387	0.385484	0.390726	0.264688		0.302621	-0.0379335
-0.147203	-1.48173	16.2177	120.536	0.115468	len22_no_IL-70-NFSSGQHPA-to_mutate.sc	-30.5331	1296.22	2.34474	-533.614	NFSSGQHPA	no IL	Pretrain	0.792742	0.960484	0.942339	0.404839	0.7675		0.775101	-0.00760081
-0.159487	-2.40579	11.4599	207.097	0.196097	len22_no_IL-71-NPKDTSATQ-to_mutate.sc	-31.4572	1382.78	2.33246	-538.371	NPKDTSATQ	no IL	Pretrain	0.406855	0.322984	0.723387	0.330242	0.413125		0.445867	-0.0327419
-0.0442292	-3.70585	15.8697	250.437	0.174073	len22_no_IL-72-TMTWTQPQV-to_mutate.sc	-32.7572	1426.12	2.44772	-533.962	TMTWTQPQV	no IL	Pretrain	0.1875	0.949194	0.367339	0.89879	0.564063		0.600706	-0.0366431
-0.154103	-1.71877	10.507	164.322	0.174749	len22_no_IL-73-PLSESLSHN-to_mutate.sc	-30.7701	1340.01	2.33784	-539.324	PLSESLSHN	no IL	Pretrain	0.637903	0.150806	0.903226	0.362097	0.494688		0.513508	-0.0188206
-0.103567	-3.96522	12.1041	275.233	0.19545	len22_no_IL-74-MAQQSKRVG-to_mutate.sc	-33.0166	1450.92	2.38838	-537.727	MAQQSKRVG	no IL	Pretrain	0.102419	0.474194	0.308468	0.665726	0.360625		0.387702	-0.0270766
-0.198171	-3.10635	13.9723	237.841	0.196016	len22_no_IL-75-VFEEKAQPA-to_mutate.sc	-32.1577	1413.53	2.29377	-535.859	VFEEKAQPA	no IL	Pretrain	0.243145	0.829032	0.526613	0.159274	0.400312		0.439516	-0.0392036
-0.132882	-3.32992	12.8041	253.17	0.204775	len22_no_IL-76-LLIKRFIPT-to_mutate.sc	-32.3813	1428.86	2.35906	-537.027	LLIKRFIPT	no IL	Pretrain	0.176613	0.635484	0.473387	0.491129	0.403125		0.444153	-0.0410282
-0.244929	-4.93828	8.81318	276.558	0.130523	len22_no_IL-77-EYDEEAQMS-to_mutate.sc	-33.9896	1452.24	2.24702	-541.018	EYDEEAQMS	no IL	Pretrain	0.0971774	0.0189516	0.130645	0.0439516	0.0446875		0.0726815	-0.027994
-0.172124	-4.24941	14.5797	230.75	0.103271	len22_no_IL-78-IVLVSCQFI-to_mutate.sc	-33.3008	1406.44	2.31982	-535.252	IVLVSCQFI	no IL	Pretrain	0.283065	0.881452	0.243548	0.269355	0.381875		0.419355	-0.0374798
-0.244068	-6.42562	13.9466	273.025	0.0221486	len22_no_IL-79-ESFDITSDS-to_mutate.sc	-35.477	1448.71	2.24788	-535.885	ESFDITSDS	no IL	Pretrain	0.108468	0.826613	0.0205645	0.0455645	0.231875		0.250302	-0.0184274
-0.0325189	-2.53012	17.5275	157.428	0.102014	len22_no_IL-7-PLSLSSTSP-to_mutate.sc	-31.5815	1333.11	2.45943	-532.304	PLSLSSTSP	no IL	Pretrain	0.667339	0.987903	0.693145	0.925806	0.80375		0.818548	-0.0147984
-0.144721	-2.26467	12.3421	161.684	0.1294	len22_no_IL-80-KDGKSYADN-to_mutate.sc	-31.316	1337.37	2.34723	-537.489	KDGKSYADN	no IL	Pretrain	0.647984	0.529032	0.771371	0.419758	0.575		0.592036	-0.0170363
-0.25566	-5.73404	8.50142	233.875	0.00319489	len22_no_IL-81-DAINQSCMQ-to_mutate.sc	-34.7854	1409.56	2.23629	-541.33	DAINQSCMQ	no IL	Pretrain	0.268952	0.0108871	0.0556452	0.0294355	0.06375		0.0912298	-0.0274798
-0.179777	-3.88093	11.5644	265.64	0.186153	len22_no_IL-82-HPAYRAIFN-to_mutate.sc	-32.9323	1441.33	2.31217	-538.267	HPAYRAIFN	no IL	Pretrain	0.130645	0.344758	0.325806	0.231048	0.21875		0.258065	-0.0393145
-0.234958	-2.98196	13.336	208.255	0.156369	len22_no_IL-83-QKDEAKTPS-to_mutate.sc	-32.0333	1383.94	2.25699	-536.495	QKDEAKTPS	no IL	Pretrain	0.403226	0.745161	0.561694	0.0596774	0.407187		0.44244	-0.035252
-0.0745093	-3.6282	19.1839	233.593	0.152128	len22_no_IL-84-YCTLPVVSI-to_mutate.sc	-32.6796	1409.28	2.41744	-530.647	YCTLPVVSI	no IL	Pretrain	0.271774	0.997581	0.382258	0.797984	0.57625		0.612399	-0.0361492
-0.137637	-2.59891	14.8169	223.486	0.208943	len22_no_IL-85-RALVSGCRQ-to_mutate.sc	-31.6503	1399.17	2.35431	-535.014	RALVSGCRQ	no IL	Pretrain	0.320968	0.897177	0.672177	0.466129	0.566562		0.589113	-0.0225504
-0.150294	-3.73053	12.1023	230.584	0.139889	len22_no_IL-86-LAVTIPPMH-to_mutate.sc	-32.7819	1406.27	2.34165	-537.729	LAVTIPPMH	no IL	Pretrain	0.285484	0.473387	0.36129	0.383871	0.3375		0.376008	-0.0385081
-0.177791	-3.53004	10.1601	240.052	0.169642	len22_no_IL-87-NSSFNDTYA-to_mutate.sc	-32.5814	1415.74	2.31415	-539.671	NSSFNDTYA	no IL	Pretrain	0.230242	0.106855	0.410081	0.243548	0.205313		0.247681	-0.042369
-0.0423417	-4.68696	16.1949	239.535	0.0870524	len22_no_IL-88-PAFLWNIAR-to_mutate.sc	-33.7383	1415.22	2.4496	-533.636	PAFLWNIAR	no IL	Pretrain	0.233468	0.959677	0.168145	0.903226	0.535312		0.566129	-0.0308165
-0.178226	-4.944	9.45975	252.23	0.0902457	len22_no_IL-89-EDDNNQKYN-to_mutate.sc	-33.9954	1427.92	2.31372	-540.372	EDDNNQKYN	no IL	Pretrain	0.180645	0.046371	0.129839	0.241129	0.115312		0.149496	-0.0341835
-0.167455	-5.18601	11.6509	166.406	-0.0800316	len22_no_IL-8-DVPPCLVPY-to_mutate.sc	-34.2374	1342.09	2.32449	-538.18	DVPPCLVPY	no IL	Pretrain	0.625806	0.366129	0.0991935	0.292339	0.321562		0.345867	-0.0243044
-0.0872039	-2.10205	10.648	128.502	0.0822938	len22_no_IL-90-TPPAILHGP-to_mutate.sc	-31.1534	1304.19	2.40474	-539.183	TPPAILHGP	no IL	Pretrain	0.769758	0.172581	0.817339	0.746371	0.615625		0.626512	-0.0108871
-0.169807	-4.44081	13.1036	243.155	0.110484	len22_no_IL-91-AKWCGWRPP-to_mutate.sc	-33.4922	1418.84	2.32214	-536.728	AKWCGWRPP	no IL	Pretrain	0.219758	0.692742	0.209274	0.281048	0.305937		0.350706	-0.0447681
-0.124968	-5.31361	17.0663	255.422	0.0697294	len22_no_IL-92-STFQEDAMF-to_mutate.sc	-34.365	1431.11	2.36698	-532.765	STFQEDAMF	no IL	Pretrain	0.166532	0.982258	0.0870968	0.538306	0.423437		0.443548	-0.0201109
-0.22212	-1.65529	13.7099	201.842	0.241901	len22_no_IL-93-RKNADSERP-to_mutate.sc	-30.7067	1377.53	2.26983	-536.121	RKNADSERP	no IL	Pretrain	0.436694	0.794355	0.916935	0.0891129	0.538437		0.559274	-0.0208367
-0.0522627	-2.96231	13.6555	170.449	0.0928228	len22_no_IL-94-VPPVKECNE-to_mutate.sc	-32.0137	1346.14	2.43968	-536.176	VPPVKECNE	no IL	Pretrain	0.604839	0.78629	0.568548	0.883468	0.6875		0.710786	-0.0232863
-0.20546	-3.50363	14.6489	240.11	0.171601	len22_no_IL-95-IELEYHIHE-to_mutate.sc	-32.555	1415.8	2.28649	-535.182	IELEYHIHE	no IL	Pretrain	0.229839	0.887097	0.416129	0.140323	0.38		0.418347	-0.0383468
-0.143754	-3.66478	13.2388	200.066	0.0929586	len22_no_IL-96-LSVPSEALS-to_mutate.sc	-32.7162	1375.75	2.34819	-536.592	LSVPSEALS	no IL	Pretrain	0.446774	0.722984	0.375403	0.426613	0.457812		0.492944	-0.035131
-0.143628	-3.66341	11.247	209.024	0.108441	len22_no_IL-97-NVQLKEGVY-to_mutate.sc	-32.7148	1384.71	2.34832	-538.584	NVQLKEGVY	no IL	Pretrain	0.397177	0.278226	0.375806	0.427419	0.332813		0.369657	-0.0368448
-0.203093	-3.49106	13.1679	316.351	0.289941	len22_no_IL-98-NQKYLQRVD-to_mutate.sc	-32.5424	1492.04	2.28885	-536.663	NQKYLQRVD	no IL	Pretrain	0.0274194	0.708065	0.418145	0.145968	0.294687		0.324899	-0.0302117
-0.0936031	-4.38134	11.9149	212.058	0.0618738	len22_no_IL-99-IKMVVSVPV-to_mutate.sc	-33.4327	1387.74	2.39834	-537.916	IKMVVSVPV	no IL	Pretrain	0.382258	0.425806	0.218145	0.713306	0.407813		0.434879	-0.0270665
-0.187268	-2.21932	16.0195	268.481	0.305704	len22_no_IL-9-KRLQSSRKN-to_mutate.sc	-31.2707	1444.17	2.30468	-533.812	KRLQSSRKN	no IL	Pretrain	0.12379	0.954435	0.783065	0.20121	0.489063		0.515625	-0.0265625
-0.0643495	-1.19763	12.7984	21.6813	-0.0552782	len15_no_IL-0-AA-to_mutate.sc	-30.249	1197.37	2.4276	-537.033	AA	no IL	Finetune1	0.996371	0.634274	0.971774	0.839516	0.860764		0.860484	0.000280018
-0.0988549	-2.92687	11.9011	110.154	-0.0159387	len15_no_IL-10-WE-to_mutate.sc	-31.9782	1285.84	2.39309	-537.93	WE	no IL	Finetune1	0.824194	0.424194	0.579839	0.684677	0.644792		0.628226	0.0165659
-0.101806	-2.28698	10.7517	57.4224	-0.0703965	len15_no_IL-11-CW-to_mutate.sc	-31.3383	1233.11	2.39014	-539.08	CW	no IL	Finetune1	0.95121	0.189516	0.761694	0.674597	0.655556		0.644254	0.0113015
-0.156574	-0.676497	13.443	54.4768	0.0544344	len15_no_IL-12-KS-to_mutate.sc	-29.7279	1230.16	2.33537	-536.388	KS	no IL	Finetune1	0.956048	0.760484	0.991129	0.347177	0.771528		0.76371	0.0078181
-0.000226628	-2.25086	13.9756	110.59	0.0374594	len15_no_IL-13-YM-to_mutate.sc	-31.3022	1286.28	2.49172	-535.856	YM	no IL	Finetune1	0.822581	0.829839	0.77621	0.97621	0.867014		0.85121	0.0158042
-0.0314196	-1.40118	10.0671	36.4664	-0.0412562	len15_no_IL-14-PN-to_mutate.sc	-30.4525	1212.15	2.46053	-539.764	PN	no IL	Finetune1	0.984677	0.0951613	0.954032	0.927823	0.746181		0.740423	0.00575717
-0.00859523	-2.96736	12.1455	98.6579	-0.0415514	len15_no_IL-15-YC-to_mutate.sc	-32.0187	1274.34	2.48335	-537.686	YC	no IL	Finetune1	0.865726	0.483871	0.565323	0.964919	0.736806		0.71996	0.0168459
-0.0841442	-1.7676	14.1091	69.8267	-0.00338622	len15_no_IL-16-MH-to_mutate.sc	-30.819	1245.51	2.4078	-535.722	MH	no IL	Finetune1	0.929839	0.843952	0.893145	0.76129	0.866319		0.857056	0.00926299
-0.104033	-1.76187	10.6985	50.2878	-0.0423542	len15_no_IL-17-VV-to_mutate.sc	-30.8132	1225.97	2.38791	-539.133	VV	no IL	Finetune1	0.967742	0.179839	0.894758	0.662903	0.685069		0.67631	0.00875896
-0.151704	-0.74776	13.307	52.9846	0.0456995	len15_no_IL-18-RS-to_mutate.sc	-29.7991	1228.67	2.34024	-536.524	RS	no IL	Finetune1	0.960484	0.739516	0.98871	0.376613	0.771181		0.766331	0.00484991
-0.0230427	-1.40167	10.6174	36.987	-0.0402184	len15_no_IL-19-PP-to_mutate.sc	-30.453	1212.67	2.4689	-539.214	PP	no IL	Finetune1	0.983065	0.167742	0.953226	0.941129	0.76875		0.76129	0.00745968
-0.121958	-0.370862	13.4435	54.9842	0.0802657	len15_no_IL-1-KK-to_mutate.sc	-29.4222	1230.67	2.36999	-536.388	KK	no IL	Finetune1	0.955645	0.760887	0.99879	0.557661	0.820139		0.818246	0.00189292
-0.104535	-1.92352	12.6828	48.7453	-0.0587226	len15_no_IL-2-CV-to_mutate.sc	-30.9749	1224.43	2.38741	-537.148	CV	no IL	Finetune1	0.970968	0.611694	0.854839	0.660081	0.777083		0.774395	0.00268817
-0.133567	-0.980492	12.4136	40.7229	0.00211915	len15_no_IL-3-NK-to_mutate.sc	-30.0319	1216.41	2.35838	-537.418	NK	no IL	Finetune1	0.981048	0.549194	0.980645	0.487097	0.752778		0.749496	0.00328181
-0.170281	-2.04071	11.783	53.5251	-0.0584194	len15_no_IL-4-TT-to_mutate.sc	-31.0921	1229.21	2.32166	-538.048	TT	no IL	Finetune1	0.958468	0.397984	0.834677	0.277016	0.631597		0.617036	0.0145609
-0.00787035	-3.03492	11.2421	115.03	-0.0149147	len15_no_IL-5-WM-to_mutate.sc	-32.0863	1290.72	2.48408	-538.589	WM	no IL	Finetune1	0.810081	0.276613	0.544758	0.966129	0.670833		0.649395	0.0214382
-0.0780908	-1.76295	10.2546	51.9299	-0.0390801	len15_no_IL-6-VP-to_mutate.sc	-30.8143	1227.62	2.41386	-539.577	VP	no IL	Finetune1	0.964113	0.116532	0.894355	0.784677	0.697569		0.689919	0.00765009
-0.0870948	-1.24002	12.3333	13.2416	-0.0767769	len15_no_IL-7-GS-to_mutate.sc	-30.2914	1188.93	2.40485	-537.498	GS	no IL	Finetune1	0.997984	0.527016	0.969355	0.747581	0.810069		0.810484	-0.000414427
-0.0278471	-1.56697	12.4375	98.1082	0.0673025	len15_no_IL-8-HH-to_mutate.sc	-30.6183	1273.79	2.4641	-537.394	HH	no IL	Finetune1	0.867339	0.556048	0.927419	0.934274	0.833333		0.82127	0.0120632
-0.0711314	-1.62763	12.3625	51.3329	-0.0292729	len15_no_IL-9-VA-to_mutate.sc	-30.679	1227.02	2.42081	-537.469	VA	no IL	Finetune1	0.965726	0.53629	0.920161	0.81129	0.814583		0.808367	0.0062164
-0.115346	-2.5893	19.392	175.694	0.129654	len16_no_IL-0-MWR-to_mutate.sc	-31.6407	1351.38	2.3766	-530.439	MWR	no IL	Finetune1	0.577823	0.997984	0.675403	0.596774	0.712847		0.711996	0.000851254
-0.121992	-1.69427	10.1996	77.0324	0.0167006	len16_no_IL-10-SSS-to_mutate.sc	-30.7456	1252.72	2.36995	-539.632	SSS	no IL	Finetune1	0.916129	0.110887	0.910484	0.557258	0.636806		0.62369	0.013116
-0.140129	-2.85762	12.7379	114.744	-0.00172545	len16_no_IL-11-LPL-to_mutate.sc	-31.909	1290.43	2.35182	-537.093	LPL	no IL	Finetune1	0.81129	0.624597	0.600806	0.44879	0.636111		0.621371	0.0147401
-0.027546	-2.14327	10.8765	92.5105	0.0112501	len16_no_IL-12-ATT-to_mutate.sc	-31.1946	1268.2	2.4644	-538.955	ATT	no IL	Finetune1	0.881048	0.204839	0.804435	0.935887	0.725347		0.706552	0.0187948
-0.142672	-1.04228	13.3052	109.762	0.129912	len16_no_IL-13-RSS-to_mutate.sc	-30.0937	1285.45	2.34927	-536.526	RSS	no IL	Finetune1	0.825403	0.738306	0.978629	0.435081	0.75		0.744355	0.00564516
-0.115121	-2.60396	6.6456	101.291	-0.00791301	len16_no_IL-14-CCV-to_mutate.sc	-31.6553	1276.98	2.37682	-543.186	CCV	no IL	Finetune1	0.857661	0.00120968	0.670565	0.597984	0.5375		0.531855	0.00564516
-0.0946797	-2.68621	15.4162	85.8599	-0.0447543	len16_no_IL-15-CCN-to_mutate.sc	-31.7376	1261.55	2.39727	-534.415	CCN	no IL	Finetune1	0.895565	0.931048	0.651613	0.706855	0.809028		0.79627	0.0127576
-0.104837	-2.55417	12.1734	90.7145	-0.0246846	len16_no_IL-16-ATD-to_mutate.sc	-31.6055	1266.4	2.38711	-537.658	ATD	no IL	Finetune1	0.885081	0.490323	0.685484	0.658065	0.690625		0.679738	0.0108871
-0.164868	-2.04564	11.4485	111.745	0.055583	len16_no_IL-17-NKT-to_mutate.sc	-31.097	1287.43	2.32708	-538.383	NKT	no IL	Finetune1	0.818548	0.319758	0.832661	0.306855	0.588889		0.569456	0.0194332
-0.0318174	-1.55449	11.9702	74.0372	0.0220034	len16_no_IL-18-PND-to_mutate.sc	-30.6059	1249.72	2.46013	-537.861	PND	no IL	Finetune1	0.92379	0.439919	0.929839	0.926613	0.818056		0.80504	0.0130152
-0.0550208	-1.78908	14.9347	93.9434	0.0419234	len16_no_IL-19-ANN-to_mutate.sc	-30.8405	1269.63	2.43693	-534.897	ANN	no IL	Finetune1	0.877419	0.906452	0.88629	0.872984	0.899306		0.885786	0.0135193
-0.136927	-1.31378	12.8805	126.599	0.139331	len16_no_IL-1-KDK-to_mutate.sc	-30.3651	1302.28	2.35502	-536.951	KDK	no IL	Finetune1	0.774597	0.651613	0.962903	0.468145	0.721528		0.714315	0.00721326
0.00152404	-1.86484	10.3365	77.5404	0.00408462	len16_no_IL-20-PPL-to_mutate.sc	-30.9162	1253.23	2.49347	-539.495	PPL	no IL	Finetune1	0.914516	0.126613	0.868952	0.977823	0.739583		0.721976	0.0176075
-0.124644	-1.07892	11.3194	100.701	0.110423	len16_no_IL-21-RES-to_mutate.sc	-30.1303	1276.39	2.3673	-538.512	RES	no IL	Finetune1	0.859677	0.289919	0.97621	0.542742	0.678125		0.667137	0.0109879
-0.111337	-1.53435	15.2277	119.367	0.10928	len16_no_IL-22-RDK-to_mutate.sc	-30.5857	1295.05	2.38061	-534.604	RDK	no IL	Finetune1	0.795161	0.922177	0.933468	0.620161	0.821875		0.817742	0.00413306
0.00136605	-1.79258	12.7801	83.2133	0.0209414	len16_no_IL-23-AHI-to_mutate.sc	-30.8439	1258.9	2.49331	-537.051	AHI	no IL	Finetune1	0.902016	0.631452	0.884677	0.977419	0.867014		0.848891	0.0181228
-0.11191	-1.80457	10.9373	75.676	0.005226	len16_no_IL-24-IHS-to_mutate.sc	-30.8559	1251.36	2.38004	-538.894	IHS	no IL	Finetune1	0.918952	0.216935	0.881855	0.616935	0.670139		0.658669	0.0114695
-0.124914	-1.54379	9.78793	94.2622	0.0618486	len16_no_IL-25-NIS-to_mutate.sc	-30.5952	1269.95	2.36703	-540.043	NIS	no IL	Finetune1	0.874597	0.0677419	0.931452	0.539113	0.612153		0.603226	0.00892697
-0.0359647	-2.06539	11.0921	125.672	0.0799153	len16_no_IL-26-HHP-to_mutate.sc	-31.1168	1301.36	2.45598	-538.739	HHP	no IL	Finetune1	0.777823	0.246774	0.827016	0.917339	0.705556		0.692238	0.0133177
-0.106002	-1.7264	10.7934	86.6764	0.0329051	len16_no_IL-27-NNG-to_mutate.sc	-30.7778	1262.36	2.38594	-539.038	NNG	no IL	Finetune1	0.893952	0.193548	0.902016	0.65	0.672569		0.659879	0.0126904
-0.0684368	-2.35146	12.8517	83.2522	-0.0233755	len16_no_IL-28-AIT-to_mutate.sc	-31.4028	1258.94	2.42351	-536.98	AIT	no IL	Finetune1	0.901613	0.645968	0.740726	0.822581	0.791667		0.777722	0.0139449
-0.043518	-2.19072	12.947	106.256	0.0339231	len16_no_IL-29-PPV-to_mutate.sc	-31.2421	1281.94	2.44843	-536.884	PPV	no IL	Finetune1	0.839113	0.664113	0.790726	0.900806	0.816319		0.79869	0.0176299
-0.151659	-3.26446	10.8611	120.926	-0.0213151	len16_no_IL-2-EEQ-to_mutate.sc	-32.3158	1296.61	2.34029	-538.97	EEQ	no IL	Finetune1	0.791129	0.202419	0.487903	0.377016	0.480208		0.464617	0.0155914
-0.017612	-1.5495	11.6385	62.1019	-0.00120843	len16_no_IL-30-AHS-to_mutate.sc	-30.6009	1237.79	2.47433	-538.193	AHS	no IL	Finetune1	0.945161	0.362097	0.930242	0.949194	0.812847		0.796673	0.0161738
-0.116151	-3.05802	14.6879	125.178	0.00270239	len16_no_IL-31-CWQ-to_mutate.sc	-32.1094	1300.86	2.3758	-535.143	CWQ	no IL	Finetune1	0.780645	0.890323	0.5375	0.589113	0.705903		0.699395	0.00650762
-0.00726489	-2.10109	11.2334	83.5947	-0.00281528	len16_no_IL-32-AHT-to_mutate.sc	-31.1525	1259.28	2.48468	-538.598	AHT	no IL	Finetune1	0.899597	0.275403	0.818548	0.967742	0.760417		0.740323	0.0200941
-0.0867941	-3.22873	13.2948	146.86	0.0302593	len16_no_IL-33-MYY-to_mutate.sc	-32.2801	1322.55	2.40515	-536.536	MYY	no IL	Finetune1	0.704839	0.735081	0.500403	0.74879	0.681597		0.672278	0.009319
-0.065791	-2.30661	12.701	139.292	0.0863368	len16_no_IL-34-HHH-to_mutate.sc	-31.358	1314.98	2.42615	-537.13	HHH	no IL	Finetune1	0.732661	0.616532	0.754032	0.833468	0.739931		0.734173	0.00575717
-0.0633792	-0.769888	14.4909	116.239	0.162733	len16_no_IL-35-KKK-to_mutate.sc	-29.8213	1291.93	2.42857	-535.34	KKK	no IL	Finetune1	0.806048	0.87379	0.988306	0.845161	0.887153		0.878327	0.00882616
-0.187028	-5.36315	7.62014	108.676	-0.208489	len16_no_IL-36-DDD-to_mutate.sc	-34.4145	1284.36	2.30492	-542.211	DDD	no IL	Finetune1	0.829435	0.00483871	0.083871	0.202016	0.294097		0.28004	0.0140569
0.105431	-3.33584	14.7761	170.534	0.0652248	len16_no_IL-37-WMM-to_mutate.sc	-32.3872	1346.22	2.59738	-535.055	WMM	no IL	Finetune1	0.604032	0.895565	0.470565	0.999597	0.757986		0.74244	0.0155466
0.0184238	-0.799173	15.9875	100.385	0.131761	len16_no_IL-38-RNW-to_mutate.sc	-29.8505	1276.07	2.51037	-533.844	RNW	no IL	Finetune1	0.860081	0.952823	0.987903	0.989516	0.962153		0.947581	0.0145721
-0.0570862	-1.015	14.6446	116.668	0.144533	len16_no_IL-39-RSK-to_mutate.sc	-30.0664	1292.35	2.43486	-535.187	RSK	no IL	Finetune1	0.802419	0.88629	0.979839	0.867339	0.89375		0.883972	0.00977823
-0.170035	-0.919042	11.4203	106.637	0.133817	len16_no_IL-3-KSD-to_mutate.sc	-29.9704	1282.32	2.32191	-538.411	KSD	no IL	Finetune1	0.8375	0.312097	0.984274	0.279032	0.620139		0.603226	0.0169131
-0.0148521	-1.99019	11.678	84.0179	0.00681921	len16_no_IL-40-ASF-to_mutate.sc	-31.0416	1259.7	2.47709	-538.153	ASF	no IL	Finetune1	0.898387	0.370968	0.841532	0.955645	0.786806		0.766633	0.0201725
0.000266371	-3.34635	13.027	149.115	0.0255361	len16_no_IL-41-YVD-to_mutate.sc	-32.3977	1324.8	2.49221	-536.804	YVD	no IL	Finetune1	0.694355	0.682258	0.465323	0.976613	0.721875		0.704637	0.0172379
-0.037104	-1.78913	9.16432	100.173	0.0537809	len16_no_IL-42-HHS-to_mutate.sc	-30.8405	1275.86	2.45484	-540.667	HHS	no IL	Finetune1	0.861694	0.0346774	0.885887	0.91371	0.684375		0.673992	0.0103831
-0.0313479	-3.12962	13.1248	161.369	0.0641587	len16_no_IL-43-YVQ-to_mutate.sc	-32.181	1337.06	2.4606	-536.706	YVQ	no IL	Finetune1	0.650403	0.697581	0.521774	0.928226	0.711111		0.699496	0.0116151
-0.031042	-2.27051	12.5214	79.8861	-0.0236156	len16_no_IL-44-AVD-to_mutate.sc	-31.3219	1255.57	2.4609	-537.31	AVD	no IL	Finetune1	0.908871	0.575806	0.770161	0.930242	0.810417		0.79627	0.0141465
-0.126667	-2.49237	12.6852	111.11	0.0196748	len16_no_IL-45-IHH-to_mutate.sc	-31.5437	1286.8	2.36528	-537.146	IHH	no IL	Finetune1	0.820565	0.6125	0.704032	0.529032	0.678125		0.666532	0.0115927
-0.00291523	-1.88895	10.7259	81.3711	0.00968465	len16_no_IL-46-PNP-to_mutate.sc	-30.9403	1257.06	2.48903	-539.105	PNP	no IL	Finetune1	0.905242	0.183871	0.865726	0.97379	0.752431		0.732157	0.0202733
-0.092666	-2.04635	12.2429	95.3358	0.0243433	len16_no_IL-47-NAA-to_mutate.sc	-31.0977	1271.02	2.39928	-537.588	NAA	no IL	Finetune1	0.872984	0.508065	0.832258	0.719355	0.744097		0.733165	0.0109319
-0.0947635	-0.978508	13.6785	107.685	0.131092	len16_no_IL-48-KDN-to_mutate.sc	-30.0299	1283.37	2.39718	-536.153	KDN	no IL	Finetune1	0.832661	0.789113	0.981048	0.705242	0.833333		0.827016	0.0063172
-0.127463	-1.77711	12.3473	114.908	0.0823088	len16_no_IL-49-NRV-to_mutate.sc	-30.8285	1290.59	2.36448	-537.484	NRV	no IL	Finetune1	0.810484	0.531048	0.890323	0.524597	0.701042		0.689113	0.0119288
-0.0355152	-1.83306	11.0034	69.8762	-0.00854345	len16_no_IL-4-AAD-to_mutate.sc	-30.8844	1245.56	2.45643	-538.828	AAD	no IL	Finetune1	0.929435	0.228629	0.874597	0.918548	0.754514		0.737802	0.0167115
-0.138193	-2.3237	9.71422	103.496	0.0182698	len16_no_IL-50-MEG-to_mutate.sc	-31.3751	1279.18	2.35375	-540.117	MEG	no IL	Finetune1	0.846774	0.0629032	0.747984	0.462903	0.539583		0.530141	0.0094422
-0.193301	-4.67022	9.37897	136.434	-0.0989932	len16_no_IL-51-DVQ-to_mutate.sc	-33.7216	1312.12	2.29864	-540.452	DVQ	no IL	Finetune1	0.741129	0.041129	0.169758	0.17621	0.292014		0.282056	0.00995744
-0.0277649	-1.71545	10.9303	75.2273	0.0114662	len16_no_IL-52-AVS-to_mutate.sc	-30.7668	1250.91	2.46418	-538.901	AVS	no IL	Finetune1	0.920565	0.21371	0.904839	0.935081	0.761458		0.743548	0.0179099
-0.133353	-1.102	12.867	112.927	0.131028	len16_no_IL-53-RKT-to_mutate.sc	-30.1534	1288.61	2.35859	-536.964	RKT	no IL	Finetune1	0.814113	0.647984	0.975806	0.48871	0.743403		0.731653	0.0117496
-0.113305	-1.00248	11.9653	101.482	0.117851	len16_no_IL-54-RMY-to_mutate.sc	-30.0538	1277.17	2.37864	-537.866	RMY	no IL	Finetune1	0.856452	0.439113	0.980242	0.608468	0.724653		0.721069	0.00358423
-0.0912058	-3.64574	13.3619	131.694	-0.0299501	len16_no_IL-55-CYY-to_mutate.sc	-32.6971	1307.38	2.40074	-536.469	CYY	no IL	Finetune1	0.758065	0.749194	0.378629	0.727419	0.669097		0.653327	0.0157706
-0.0917354	-0.694627	12.7663	97.2793	0.134266	len16_no_IL-56-RNN-to_mutate.sc	-29.746	1272.97	2.40021	-537.065	RNN	no IL	Finetune1	0.869355	0.629839	0.990323	0.725806	0.814583		0.803831	0.0107527
-0.0415092	-3.34809	11.4305	205.405	0.125082	len16_no_IL-57-RWW-to_mutate.sc	-32.3995	1381.09	2.45044	-538.401	RWW	no IL	Finetune1	0.419758	0.315323	0.464516	0.904839	0.543403		0.526109	0.0172939
-0.0561544	-2.46027	9.90965	116.713	0.0327858	len16_no_IL-58-VVE-to_mutate.sc	-31.5116	1292.4	2.43579	-539.922	VVE	no IL	Finetune1	0.801613	0.0790323	0.711694	0.869355	0.628819		0.615423	0.0133961
-0.0442187	-2.09584	11.9619	82.2785	-0.00498677	len16_no_IL-59-AKD-to_mutate.sc	-31.1472	1257.96	2.44773	-537.869	AKD	no IL	Finetune1	0.904435	0.43871	0.819355	0.899194	0.782639		0.765423	0.0172155
-0.0471973	-1.81395	12.2677	76.6041	0.00630459	len16_no_IL-5-AWC-to_mutate.sc	-30.8653	1252.29	2.44475	-537.564	AWC	no IL	Finetune1	0.916532	0.5125	0.879839	0.894355	0.814236		0.800806	0.0134297
-0.135384	-2.65542	13.526	103.138	-0.00835639	len16_no_IL-60-IWD-to_mutate.sc	-31.7068	1278.82	2.35656	-536.305	IWD	no IL	Finetune1	0.84879	0.770968	0.658065	0.477419	0.700347		0.68881	0.0115367
-0.0667532	-2.19975	11.0917	87.9089	-0.00217733	len16_no_IL-61-PPP-to_mutate.sc	-31.2511	1263.6	2.42519	-538.74	PPP	no IL	Finetune1	0.891935	0.246371	0.786694	0.829435	0.703819		0.688609	0.0152106
-0.0871109	-2.5828	13.8632	120.736	0.0309011	len16_no_IL-62-VVQ-to_mutate.sc	-31.6342	1296.42	2.40484	-535.968	VVQ	no IL	Finetune1	0.791935	0.814919	0.677823	0.747177	0.764931		0.757964	0.00696685
-0.0657996	-2.26131	10.4255	86.6295	-0.00956079	len16_no_IL-63-VCC-to_mutate.sc	-31.3127	1262.32	2.42615	-539.406	VCC	no IL	Finetune1	0.894355	0.139516	0.772177	0.833065	0.674306		0.659778	0.0145273
-0.000979264	-3.20586	12.0917	143.33	0.0254615	len16_no_IL-64-YYP-to_mutate.sc	-32.2572	1319.02	2.49097	-537.74	YYP	no IL	Finetune1	0.717742	0.471371	0.504839	0.975806	0.684028		0.66744	0.0165883
-0.148589	-2.19916	11.4961	82.6301	-0.0125052	len16_no_IL-65-SLD-to_mutate.sc	-31.2505	1258.32	2.34336	-538.335	SLD	no IL	Finetune1	0.903226	0.332258	0.787903	0.395161	0.625694		0.604637	0.0210573
0.0606295	-3.55791	13.1502	175.281	0.0572405	len16_no_IL-66-YYY-to_mutate.sc	-32.6093	1350.97	2.55258	-536.681	YYY	no IL	Finetune1	0.580242	0.703629	0.403629	0.999194	0.690625		0.671673	0.0189516
-0.0216573	-2.04737	11.5096	82.5367	-0.000626002	len16_no_IL-67-AIH-to_mutate.sc	-31.0987	1258.22	2.47029	-538.322	AIH	no IL	Finetune1	0.903629	0.335887	0.831452	0.943548	0.774653		0.753629	0.0210237
-0.0614533	-4.06466	11.6374	166.035	0.00283878	len16_no_IL-68-AKW-to_mutate.sc	-33.116	1341.72	2.43049	-538.194	AKW	no IL	Finetune1	0.628226	0.361694	0.287903	0.851613	0.553819		0.532359	0.0214606
-0.198717	-4.5769	11.5408	100.279	-0.164503	len16_no_IL-69-DCC-to_mutate.sc	-33.6283	1275.96	2.29323	-538.29	DCC	no IL	Finetune1	0.860887	0.339113	0.185484	0.158468	0.407292		0.385988	0.0213038
-0.170664	-2.36466	12.6599	105.616	0.0191303	len16_no_IL-6-ISS-to_mutate.sc	-31.416	1281.3	2.32128	-537.171	ISS	no IL	Finetune1	0.841935	0.607661	0.73629	0.275403	0.627778		0.615323	0.0124552
-0.0818343	-1.86978	15.221	72.8052	-0.00566695	len16_no_IL-70-AHD-to_mutate.sc	-30.9211	1248.49	2.41011	-534.61	AHD	no IL	Finetune1	0.92621	0.921371	0.868145	0.768952	0.880556		0.871169	0.0093862
-0.0475006	-2.16641	11.6215	88.4413	0.00150233	len16_no_IL-71-ASS-to_mutate.sc	-31.2178	1264.13	2.44445	-538.21	ASS	no IL	Finetune1	0.889516	0.358065	0.796371	0.893952	0.755556		0.734476	0.0210797
-0.102154	-1.51961	9.64491	42.5368	-0.0384592	len16_no_IL-72-GGG-to_mutate.sc	-30.571	1218.22	2.38979	-540.186	GGG	no IL	Finetune1	0.979839	0.0584677	0.93629	0.673387	0.663542		0.661996	0.0015457
-0.0659171	-2.35636	12.3078	81.0016	-0.0282333	len16_no_IL-73-ATV-to_mutate.sc	-31.4077	1256.69	2.42603	-537.523	ATV	no IL	Finetune1	0.906048	0.519355	0.73871	0.832258	0.762847		0.749093	0.0137545
-0.0200143	-3.23108	11.4036	152.475	0.0404014	len16_no_IL-74-YYV-to_mutate.sc	-32.2825	1328.16	2.47193	-538.428	YYV	no IL	Finetune1	0.682258	0.307258	0.49879	0.946371	0.626389		0.608669	0.0177195
-0.0822721	-3.35198	12.636	148.789	0.0245088	len16_no_IL-75-MRM-to_mutate.sc	-32.4033	1324.47	2.40967	-537.195	MRM	no IL	Finetune1	0.696371	0.602016	0.4625	0.768145	0.640972		0.632258	0.00871416
-0.0245519	-2.96283	13.1718	118.028	-0.00358269	len16_no_IL-76-ENW-to_mutate.sc	-32.0142	1293.71	2.46739	-536.659	ENW	no IL	Finetune1	0.797581	0.708871	0.568145	0.939919	0.769792		0.753629	0.0161626
-0.0922659	-1.32097	14.066	117.703	0.122738	len16_no_IL-77-RFK-to_mutate.sc	-30.3723	1293.39	2.39968	-535.765	RFK	no IL	Finetune1	0.798387	0.8375	0.9625	0.722984	0.836806		0.830343	0.00646281
-0.00697906	-2.29841	11.4201	89.4111	-0.00703909	len16_no_IL-78-PAP-to_mutate.sc	-31.3498	1265.1	2.48497	-538.411	PAP	no IL	Finetune1	0.888306	0.311694	0.757258	0.968548	0.753125		0.731452	0.0216734
-0.0933663	-2.01275	11.7375	77.1267	-0.00853574	len16_no_IL-79-AVT-to_mutate.sc	-31.0641	1252.81	2.39858	-538.094	AVT	no IL	Finetune1	0.915726	0.385887	0.838306	0.715726	0.730208		0.713911	0.016297
-0.0781921	-2.71274	9.90201	90.533	-0.0375655	len16_no_IL-7-AII-to_mutate.sc	-31.7641	1266.22	2.41375	-539.929	AII	no IL	Finetune1	0.88629	0.0782258	0.640323	0.784274	0.609028		0.597278	0.0117496
-0.196379	-4.27969	11.3576	98.7393	-0.144365	len16_no_IL-80-DGG-to_mutate.sc	-33.3311	1274.43	2.29557	-538.474	DGG	no IL	Finetune1	0.865323	0.297177	0.237097	0.167339	0.415972		0.391734	0.0242384
-0.136652	-1.42935	13.2718	118.173	0.115215	len16_no_IL-81-KFK-to_mutate.sc	-30.4807	1293.86	2.35529	-536.559	KFK	no IL	Finetune1	0.797177	0.729032	0.95	0.469758	0.743056		0.736492	0.00656362
-0.133992	-3.07611	11.4304	123.676	-0.00154319	len16_no_IL-82-CLL-to_mutate.sc	-32.1275	1299.36	2.35795	-538.401	CLL	no IL	Finetune1	0.785081	0.314919	0.534274	0.483065	0.545833		0.529335	0.0164987
-0.0654644	-3.39175	12.3473	178.029	0.0744148	len16_no_IL-83-YCY-to_mutate.sc	-32.4431	1353.71	2.42648	-537.484	YCY	no IL	Finetune1	0.564113	0.531452	0.452016	0.835081	0.606597		0.595665	0.0109319
-0.100461	-3.05184	10.4778	115.262	-0.01578	len16_no_IL-84-CYL-to_mutate.sc	-32.1032	1290.95	2.39149	-539.353	CYL	no IL	Finetune1	0.809274	0.146774	0.539516	0.678226	0.560764		0.543448	0.0173163
-0.17952	-3.32333	11.9277	140.789	0.0118181	len16_no_IL-85-EEE-to_mutate.sc	-32.3747	1316.48	2.31243	-537.904	EEE	no IL	Finetune1	0.725806	0.429435	0.475403	0.232258	0.480208		0.465726	0.0144825
-0.107459	-1.47166	10.9622	106.651	0.0907485	len16_no_IL-86-KIT-to_mutate.sc	-30.523	1282.34	2.38449	-538.869	KIT	no IL	Finetune1	0.837097	0.219758	0.943952	0.643145	0.671181		0.660988	0.0101927
-0.0441704	-2.19925	10.6748	91.9929	0.00583004	len16_no_IL-87-AKT-to_mutate.sc	-31.2506	1267.68	2.44778	-539.156	AKT	no IL	Finetune1	0.881855	0.177419	0.7875	0.899597	0.705903		0.686593	0.01931
-0.0567435	-1.78873	15.7802	83.6601	0.0221163	len16_no_IL-88-ATN-to_mutate.sc	-30.8401	1259.35	2.4352	-534.051	ATN	no IL	Finetune1	0.899194	0.945565	0.887097	0.868145	0.914236		0.9	0.0142361
0.0248863	-1.19409	16.686	117.329	0.131872	len16_no_IL-89-RMM-to_mutate.sc	-30.2455	1293.02	2.51683	-533.145	RMM	no IL	Finetune1	0.8	0.970565	0.972177	0.992339	0.947917		0.93377	0.0141465
-0.0430356	-1.75661	11.8727	75.8219	0.00934582	len16_no_IL-8-AIS-to_mutate.sc	-30.808	1251.51	2.44891	-537.959	AIS	no IL	Finetune1	0.918145	0.417742	0.896371	0.901613	0.801042		0.783468	0.0175739
-0.083355	-2.05566	12.3594	129.453	0.0875874	len16_no_IL-90-HSS-to_mutate.sc	-31.107	1305.14	2.40859	-537.472	HSS	no IL	Finetune1	0.765726	0.535484	0.829839	0.764516	0.732639		0.723891	0.00874776
-0.0448239	-1.73038	12.614	85.2201	0.0297739	len16_no_IL-91-PNN-to_mutate.sc	-30.7817	1260.91	2.44712	-537.217	PNN	no IL	Finetune1	0.896371	0.596774	0.901613	0.897581	0.835069		0.823085	0.0119848
-0.107894	-2.37915	13.297	117.748	0.0410098	len16_no_IL-92-MMP-to_mutate.sc	-31.4305	1293.43	2.38405	-536.534	MMP	no IL	Finetune1	0.797984	0.735484	0.731855	0.639516	0.732986		0.72621	0.00677643
-0.0972783	-4.15723	11.2641	184.181	0.0289676	len16_no_IL-93-FCW-to_mutate.sc	-33.2086	1359.87	2.39467	-538.567	FCW	no IL	Finetune1	0.533468	0.282258	0.270161	0.690726	0.460417		0.444153	0.0162634
-0.0486719	-4.83997	12.2557	211.792	0.0283555	len16_no_IL-94-WYY-to_mutate.sc	-33.8913	1387.48	2.44327	-537.576	WYY	no IL	Finetune1	0.385081	0.510887	0.143548	0.890726	0.490972		0.48256	0.00841174
-0.15221	-1.41443	12.6012	118.77	0.117454	len16_no_IL-95-RNK-to_mutate.sc	-30.4658	1294.46	2.33974	-537.23	RNK	no IL	Finetune1	0.795968	0.595161	0.951613	0.371774	0.685417		0.678629	0.00678763
-0.0547064	-2.21259	12.7457	107.783	0.0351194	len16_no_IL-96-TTT-to_mutate.sc	-31.264	1283.47	2.43724	-537.086	TTT	no IL	Finetune1	0.831855	0.625806	0.783468	0.874194	0.794792		0.778831	0.015961
0.0113053	-2.18909	12.289	84.2271	-0.00855799	len16_no_IL-97-AHH-to_mutate.sc	-31.2405	1259.91	2.50325	-537.542	AHH	no IL	Finetune1	0.897984	0.516129	0.791129	0.987097	0.819097		0.798085	0.0210125
-0.139576	-1.97964	11.1104	104.64	0.0473346	len16_no_IL-98-NNN-to_mutate.sc	-31.031	1280.33	2.35237	-538.721	NNN	no IL	Finetune1	0.846371	0.25	0.844355	0.453226	0.611458		0.598488	0.0129704
-0.142414	-2.52045	10.6762	155.94	0.100092	len16_no_IL-99-HIE-to_mutate.sc	-31.5718	1331.63	2.34953	-539.155	HIE	no IL	Finetune1	0.672177	0.177823	0.696371	0.43629	0.505208		0.495665	0.00954301
-0.0931472	-2.70798	10.5934	105.518	-0.00785433	len16_no_IL-9-MQY-to_mutate.sc	-31.7594	1281.2	2.3988	-539.238	MQY	no IL	Finetune1	0.842742	0.16371	0.642742	0.716532	0.60625		0.591431	0.0148185
-0.157046	-4.07462	13.7119	181.552	0.0303235	len17_no_IL-0-MDSV-to_mutate.sc	-33.126	1357.24	2.3349	-536.119	MDSV	no IL	Finetune1	0.547177	0.794758	0.285887	0.343145	0.506597		0.492742	0.0138553
-0.177357	-3.03542	13.8132	191.087	0.123384	len17_no_IL-10-RKAL-to_mutate.sc	-32.0868	1366.77	2.31459	-536.018	RKAL	no IL	Finetune1	0.495161	0.807258	0.544355	0.24879	0.532639		0.523891	0.00874776
-0.0863701	-3.60954	13.2329	176.155	0.0549826	len17_no_IL-11-AKNL-to_mutate.sc	-32.6609	1351.84	2.40558	-536.598	AKNL	no IL	Finetune1	0.574597	0.720968	0.38629	0.75121	0.622222		0.608266	0.0139561
-0.00429548	-6.55161	10.9791	259.248	-0.0101441	len17_no_IL-12-FAAW-to_mutate.sc	-35.603	1434.93	2.48765	-538.852	FAAW	no IL	Finetune1	0.154435	0.224597	0.0149194	0.971774	0.354514		0.341431	0.0130824
-0.156647	-3.72202	13.598	166.701	0.0295885	len17_no_IL-13-SSSK-to_mutate.sc	-32.7734	1342.39	2.3353	-536.233	SSSK	no IL	Finetune1	0.622984	0.777823	0.363306	0.345968	0.543056		0.52752	0.0155354
-0.0769266	-3.58134	12.1569	167.673	0.0418263	len17_no_IL-14-AANL-to_mutate.sc	-32.6327	1343.36	2.41502	-537.674	AANL	no IL	Finetune1	0.621371	0.48629	0.394758	0.787903	0.584722		0.572581	0.0121416
-0.123919	-2.85106	10.7263	126.738	0.0215487	len17_no_IL-15-CVSS-to_mutate.sc	-31.9024	1302.42	2.36803	-539.105	CVSS	no IL	Finetune1	0.774194	0.184274	0.602823	0.545565	0.540625		0.526714	0.0139113
-0.138231	-3.4867	11.0887	183.686	0.0774036	len17_no_IL-16-MIPH-to_mutate.sc	-32.5381	1359.37	2.35372	-538.743	MIPH	no IL	Finetune1	0.535887	0.245161	0.420565	0.4625	0.428472		0.416028	0.012444
-0.179529	-2.47975	11.516	166.465	0.121718	len17_no_IL-17-NDNN-to_mutate.sc	-31.5311	1342.15	2.31242	-538.315	NDNN	no IL	Finetune1	0.624597	0.33629	0.706452	0.231855	0.492708		0.474798	0.0179099
-0.108275	-4.30423	14.1307	217.439	0.0767146	len17_no_IL-18-FCVN-to_mutate.sc	-33.3556	1393.13	2.38367	-535.701	FCVN	no IL	Finetune1	0.356452	0.845565	0.231855	0.638306	0.523958		0.518044	0.00591398
-0.155753	-3.23652	12.9464	135.337	0.00821252	len17_no_IL-19-ANLG-to_mutate.sc	-32.2879	1311.02	2.33619	-536.885	ANLG	no IL	Finetune1	0.744758	0.66371	0.496371	0.350806	0.581944		0.563911	0.0180332
-0.254926	-5.90139	11.0797	152.694	-0.160217	len17_no_IL-1-DDDG-to_mutate.sc	-34.9528	1328.38	2.23702	-538.752	DDDG	no IL	Finetune1	0.681048	0.243145	0.0439516	0.0306452	0.261806		0.249698	0.012108
-0.190199	-2.83264	9.81524	152.14	0.0697959	len17_no_IL-20-SQEQ-to_mutate.sc	-31.884	1327.83	2.30175	-540.016	SQEQ	no IL	Finetune1	0.683468	0.0709677	0.609274	0.189516	0.401736		0.388306	0.0134297
-0.163925	-3.26017	14.3069	179.654	0.0869964	len17_no_IL-21-MIGE-to_mutate.sc	-32.3115	1355.34	2.32802	-535.524	MIGE	no IL	Finetune1	0.557661	0.860887	0.489516	0.311694	0.564931		0.55494	0.00999104
-0.222863	-5.1663	11.4726	245.181	0.06279	len17_no_IL-22-EEQE-to_mutate.sc	-34.2177	1420.87	2.26908	-538.359	EEQE	no IL	Finetune1	0.21129	0.327419	0.102823	0.0866935	0.198264		0.182056	0.0162074
-0.0362217	-4.04028	12.0569	239.442	0.132593	len17_no_IL-23-FTAR-to_mutate.sc	-33.0916	1415.13	2.45572	-537.774	FTAR	no IL	Finetune1	0.233871	0.46371	0.291129	0.915726	0.496875		0.476109	0.0207661
-0.190363	-4.82937	9.58549	231.869	0.0639504	len17_no_IL-24-ISQL-to_mutate.sc	-33.8807	1407.55	2.30158	-540.246	ISQL	no IL	Finetune1	0.278226	0.0544355	0.144355	0.189113	0.179861		0.166532	0.0133289
0.0353956	-4.13427	13.2903	177.477	0.0185648	len17_no_IL-25-FCAA-to_mutate.sc	-33.1856	1353.16	2.52734	-536.541	FCAA	no IL	Finetune1	0.567339	0.733468	0.272984	0.994758	0.661111		0.642137	0.018974
-0.146506	-2.44595	10.6678	140.592	0.0781065	len17_no_IL-26-IHSS-to_mutate.sc	-31.4973	1316.28	2.34544	-539.163	IHSS	no IL	Finetune1	0.727823	0.175	0.714113	0.410081	0.517708		0.506754	0.0109543
-0.144194	-2.83275	13.7041	178.629	0.116753	len17_no_IL-27-KCLD-to_mutate.sc	-31.8841	1354.32	2.34775	-536.127	KCLD	no IL	Finetune1	0.561694	0.793952	0.608871	0.424194	0.602431		0.597177	0.00525314
-0.179091	-6.31718	13.888	343.806	0.143358	len17_no_IL-28-WWYW-to_mutate.sc	-35.3685	1519.49	2.31285	-535.943	WWYW	no IL	Finetune1	0.00604839	0.818548	0.0237903	0.235081	0.274653		0.270867	0.00378584
-0.227844	-4.63746	9.14471	197.507	0.0176933	len17_no_IL-29-SSEL-to_mutate.sc	-33.6888	1373.19	2.2641	-540.687	SSEL	no IL	Finetune1	0.462097	0.0330645	0.177823	0.0754032	0.194097		0.187097	0.00700045
-0.211016	-4.9035	13.1666	264.221	0.112885	len17_no_IL-2-EIKK-to_mutate.sc	-33.9549	1439.91	2.28093	-536.665	EIKK	no IL	Finetune1	0.135887	0.707661	0.135887	0.121371	0.285069		0.275202	0.00986783
-0.097989	-5.9729	13.7819	278.326	0.0622123	len17_no_IL-30-WCYC-to_mutate.sc	-35.0243	1454.01	2.39396	-536.049	WCYC	no IL	Finetune1	0.0919355	0.804839	0.0395161	0.688306	0.410069		0.406149	0.00392025
-0.0952273	-3.10187	10.9365	132.189	0.0125813	len17_no_IL-31-VNAP-to_mutate.sc	-32.1532	1307.88	2.39672	-538.895	VNAP	no IL	Finetune1	0.756855	0.216532	0.529435	0.702419	0.565972		0.55131	0.0146617
-0.194955	-6.17253	14.4864	291.11	0.0695969	len17_no_IL-32-FWWW-to_mutate.sc	-35.2239	1466.8	2.29699	-535.345	FWWW	no IL	Finetune1	0.0625	0.872984	0.0314516	0.171774	0.290972		0.284677	0.0062948
-0.124208	-3.24074	12.9499	168.28	0.0682664	len17_no_IL-33-AAAR-to_mutate.sc	-32.2921	1343.97	2.36774	-536.881	AAAR	no IL	Finetune1	0.617742	0.665323	0.495161	0.544758	0.593056		0.580746	0.0123096
-0.00386078	-2.83393	14.3258	144.159	0.0551765	len17_no_IL-34-MMPP-to_mutate.sc	-31.8853	1319.84	2.48809	-535.505	MMPP	no IL	Finetune1	0.714516	0.862097	0.608468	0.972581	0.802431		0.789415	0.0130152
-0.206496	-2.51804	11.3515	162.405	0.111727	len17_no_IL-35-NNNN-to_mutate.sc	-31.5694	1338.09	2.28545	-538.48	NNNN	no IL	Finetune1	0.645161	0.296371	0.697177	0.133468	0.457986		0.443044	0.0149418
-0.182621	-7.61988	10.9311	369.517	0.0977832	len17_no_IL-36-WRWW-to_mutate.sc	-36.6712	1545.2	2.30932	-538.9	WRWW	no IL	Finetune1	0.00241935	0.214113	0.00241935	0.220161	0.115278		0.109778	0.00549955
-0.145082	-4.66482	11.235	292.467	0.17451	len17_no_IL-37-RMWW-to_mutate.sc	-33.7162	1468.15	2.34686	-538.596	RMWW	no IL	Finetune1	0.0600806	0.275806	0.171774	0.418548	0.241319		0.231552	0.00976703
-0.217255	-1.70248	13.4299	191.618	0.221782	len17_no_IL-38-RFKS-to_mutate.sc	-30.7538	1367.3	2.27469	-536.401	RFKS	no IL	Finetune1	0.491532	0.757661	0.908468	0.101613	0.567014		0.564819	0.00219534
-0.153092	-3.25131	11.9773	159.985	0.0525532	len17_no_IL-39-SSSQ-to_mutate.sc	-32.3027	1335.67	2.33885	-537.854	SSSQ	no IL	Finetune1	0.656452	0.442742	0.492742	0.366532	0.502778		0.489617	0.0131608
-0.104579	-3.97066	11.6275	217.796	0.101265	len17_no_IL-3-WANP-to_mutate.sc	-33.022	1393.48	2.38737	-538.204	WANP	no IL	Finetune1	0.354435	0.360081	0.306452	0.659677	0.439583		0.420161	0.019422
-0.198199	-4.34894	12.8677	238.266	0.108818	len17_no_IL-40-LQHQ-to_mutate.sc	-33.4003	1413.95	2.29375	-536.964	LQHQ	no IL	Finetune1	0.240726	0.64879	0.22379	0.158871	0.334375		0.318044	0.0163306
-0.241536	-4.48926	12.1483	180.025	-0.00300998	len17_no_IL-41-EFIP-to_mutate.sc	-33.5406	1355.71	2.25041	-537.683	EFIP	no IL	Finetune1	0.555242	0.484274	0.202823	0.0479839	0.332639		0.322581	0.0100582
-0.163828	-3.60544	12.3641	178.578	0.0596076	len17_no_IL-42-MPIP-to_mutate.sc	-32.6568	1354.26	2.32812	-537.467	MPIP	no IL	Finetune1	0.5625	0.537097	0.3875	0.3125	0.468056		0.449899	0.0181564
-0.145752	-4.22054	13.0213	192.802	0.0397236	len17_no_IL-43-TKSL-to_mutate.sc	-33.2719	1368.49	2.34619	-536.81	TKSL	no IL	Finetune1	0.484274	0.679839	0.252419	0.416532	0.471181		0.458266	0.0129144
-0.164816	-3.76384	11.9509	160.122	0.0144334	len17_no_IL-44-SSSL-to_mutate.sc	-32.8152	1335.81	2.32713	-537.88	SSSL	no IL	Finetune1	0.655645	0.435887	0.352823	0.307258	0.454167		0.437903	0.0162634
-0.133385	-3.93309	12.1969	197.268	0.0685696	len17_no_IL-45-VVQD-to_mutate.sc	-32.9845	1372.95	2.35856	-537.634	VVQD	no IL	Finetune1	0.462903	0.496774	0.317339	0.488306	0.453819		0.441331	0.0124888
-0.123593	-2.74014	10.8676	173.272	0.114269	len17_no_IL-46-NNAH-to_mutate.sc	-31.7915	1348.96	2.36835	-538.964	NNAH	no IL	Finetune1	0.589919	0.204435	0.634274	0.547984	0.503125		0.494153	0.00897177
-0.0955218	-2.80083	11.9294	145.813	0.0607055	len17_no_IL-47-PCEA-to_mutate.sc	-31.8522	1321.5	2.39642	-537.902	PCEA	no IL	Finetune1	0.708065	0.430242	0.620968	0.700403	0.625347		0.614919	0.0104279
-0.0886591	-3.57509	11.606	230.28	0.150442	len17_no_IL-48-HHHV-to_mutate.sc	-32.6265	1405.97	2.40329	-538.225	HHHV	no IL	Finetune1	0.28629	0.355242	0.397984	0.739516	0.464236		0.444758	0.019478
-0.191787	-4.0202	10.4994	163.036	0.000630063	len17_no_IL-49-CNDN-to_mutate.sc	-33.0716	1338.72	2.30016	-539.332	CNDN	no IL	Finetune1	0.642339	0.149597	0.295161	0.185081	0.340972		0.318044	0.0229279
-0.133612	-2.97394	12.5083	130.187	0.0186081	len17_no_IL-4-VPPP-to_mutate.sc	-32.0253	1305.87	2.35833	-537.323	VPPP	no IL	Finetune1	0.76371	0.574194	0.5625	0.48629	0.605903		0.596673	0.00922939
0.0250571	-3.39832	10.2768	165.011	0.0506541	len17_no_IL-50-FKGG-to_mutate.sc	-32.4497	1340.7	2.517	-539.554	FKGG	no IL	Finetune1	0.634677	0.120565	0.449597	0.992742	0.569444		0.549395	0.0200493
-0.0890203	-4.81224	11.3108	248.168	0.0927084	len17_no_IL-51-MMMM-to_mutate.sc	-33.8636	1423.85	2.40293	-538.52	MMMM	no IL	Finetune1	0.197984	0.28871	0.147984	0.73629	0.354514		0.342742	0.011772
-0.147725	-3.53975	12.0523	159.783	0.0305896	len17_no_IL-52-CCND-to_mutate.sc	-32.5911	1335.47	2.34422	-537.779	CCND	no IL	Finetune1	0.657661	0.4625	0.408065	0.401613	0.499306		0.48246	0.0168459
-0.156698	-5.48036	12.3488	286.466	0.109309	len17_no_IL-53-MIRM-to_mutate.sc	-34.5317	1462.15	2.33525	-537.482	MIRM	no IL	Finetune1	0.0737903	0.532661	0.075	0.345565	0.26875		0.256754	0.011996
-0.261312	-5.52099	12.987	187.35	-0.0654094	len17_no_IL-54-DVHS-to_mutate.sc	-34.5724	1363.04	2.23063	-536.844	DVHS	no IL	Finetune1	0.516532	0.672984	0.0729839	0.0225806	0.335069		0.32127	0.0137993
-0.0800463	-2.39989	12.3196	120.237	0.0440754	len17_no_IL-55-AAAN-to_mutate.sc	-31.4513	1295.92	2.4119	-537.512	AAAN	no IL	Finetune1	0.793548	0.522984	0.725403	0.777823	0.714931		0.70494	0.00999104
-0.215112	-6.2139	10.3702	201.646	-0.0893901	len17_no_IL-56-DVQD-to_mutate.sc	-35.2653	1377.33	2.27683	-539.461	DVQD	no IL	Finetune1	0.437097	0.131048	0.0294355	0.108871	0.181944		0.176613	0.00533154
-0.0577568	-4.24587	12.87	241.664	0.121755	len17_no_IL-57-FWAR-to_mutate.sc	-33.2972	1417.35	2.43419	-536.961	FWAR	no IL	Finetune1	0.225	0.649194	0.245161	0.864113	0.513542		0.495867	0.0176747
-0.207237	-6.21108	10.3887	271.924	0.0351057	len17_no_IL-58-MMWM-to_mutate.sc	-35.2624	1447.61	2.28471	-539.443	MMWM	no IL	Finetune1	0.112097	0.133871	0.0302419	0.131048	0.110764		0.101815	0.00894937
-0.0651174	-4.11921	11.211	239.192	0.126602	len17_no_IL-59-FAAR-to_mutate.sc	-33.1706	1414.88	2.42683	-538.62	FAAR	no IL	Finetune1	0.235887	0.270968	0.275	0.8375	0.424306		0.404839	0.0194668
-0.118703	-2.7239	11.1071	170.01	0.109763	len17_no_IL-5-MIPI-to_mutate.sc	-31.7753	1345.7	2.37324	-538.724	MIPI	no IL	Finetune1	0.608468	0.249194	0.638306	0.575806	0.526736		0.517944	0.00879256
-0.131337	-2.69544	9.50129	135.338	0.0494854	len17_no_IL-60-SSSE-to_mutate.sc	-31.7468	1311.02	2.36061	-540.33	SSSE	no IL	Finetune1	0.744355	0.05	0.646774	0.502823	0.492708		0.485988	0.00672043
-0.111576	-3.17922	12.5911	181.759	0.0966577	len17_no_IL-61-MPPH-to_mutate.sc	-32.2306	1357.45	2.38037	-537.24	MPPH	no IL	Finetune1	0.545565	0.591935	0.510081	0.618548	0.569444		0.566532	0.00291219
-0.20138	-3.50943	13.8676	198.395	0.101372	len17_no_IL-62-MILE-to_mutate.sc	-32.5608	1374.08	2.29057	-535.964	MILE	no IL	Finetune1	0.456855	0.816129	0.414113	0.149597	0.469792		0.459173	0.0106183
-0.115639	-4.36119	13.2338	184.639	0.014795	len17_no_IL-63-PAII-to_mutate.sc	-33.4126	1360.32	2.37631	-536.598	PAII	no IL	Finetune1	0.530242	0.721371	0.221774	0.593145	0.51875		0.516633	0.00211694
-0.04428	-6.73815	9.17825	283.938	0.0190459	len17_no_IL-64-WVAW-to_mutate.sc	-35.7895	1459.62	2.44767	-540.653	WVAW	no IL	Finetune1	0.0802419	0.0354839	0.0108871	0.898387	0.2625		0.25625	0.00625
-0.142517	-3.42517	17.0544	175.996	0.0683384	len17_no_IL-65-AKAR-to_mutate.sc	-32.4765	1351.68	2.34943	-532.777	AKAR	no IL	Finetune1	0.575806	0.981452	0.439113	0.435887	0.617708		0.608065	0.00964382
-0.232338	-5.17689	11.4441	232.029	0.0395375	len17_no_IL-66-EKEI-to_mutate.sc	-34.2283	1407.71	2.25961	-538.387	EKEI	no IL	Finetune1	0.277419	0.318145	0.100403	0.0653226	0.209028		0.190323	0.0187052
-0.0520028	-3.85853	10.625	193.886	0.0680816	len17_no_IL-67-FKGE-to_mutate.sc	-32.9099	1369.57	2.43994	-539.206	FKGE	no IL	Finetune1	0.478629	0.170565	0.329839	0.883871	0.48125		0.465726	0.0155242
-0.140533	-5.79719	12.5982	269.939	0.0603917	len17_no_IL-68-MWWL-to_mutate.sc	-34.8486	1445.63	2.35141	-537.233	MWWL	no IL	Finetune1	0.120161	0.593145	0.0504032	0.446371	0.307292		0.30252	0.00477151
-0.181083	-6.86343	10.1211	289.16	0.0192353	len17_no_IL-69-MMWW-to_mutate.sc	-35.9148	1464.85	2.31086	-539.71	MMWW	no IL	Finetune1	0.0673387	0.10121	0.00967742	0.226613	0.111111		0.10121	0.00990143
-0.192277	-2.88131	10.9937	156.218	0.073493	len17_no_IL-6-SSEQ-to_mutate.sc	-31.9327	1331.9	2.29967	-538.838	SSEQ	no IL	Finetune1	0.670968	0.227419	0.592339	0.182258	0.433681		0.418246	0.0154346
-0.134799	-4.82169	11.7719	232.855	0.0661813	len17_no_IL-70-MIMM-to_mutate.sc	-33.8731	1408.54	2.35715	-538.059	MIMM	no IL	Finetune1	0.274194	0.394758	0.145565	0.479032	0.3375		0.323387	0.0141129
-0.130386	-2.15624	14.5005	133.789	0.0877984	len17_no_IL-71-AKNN-to_mutate.sc	-31.2076	1309.47	2.36156	-535.331	AKNN	no IL	Finetune1	0.752016	0.875	0.799597	0.507258	0.743056		0.733468	0.00958781
-0.125316	-2.15262	12.7304	125.328	0.0725779	len17_no_IL-72-AANN-to_mutate.sc	-31.204	1301.01	2.36663	-537.101	AANN	no IL	Finetune1	0.779435	0.622984	0.800806	0.535887	0.694097		0.684778	0.009319
-0.216362	-3.98226	11.3576	179.428	0.0333135	len17_no_IL-73-TSSL-to_mutate.sc	-33.0336	1355.11	2.27558	-538.474	TSSL	no IL	Finetune1	0.558468	0.297581	0.303226	0.104839	0.336111		0.316028	0.0200829
-0.238142	-4.78702	12.8837	219.484	0.0456196	len17_no_IL-74-TSEL-to_mutate.sc	-33.8384	1395.17	2.2538	-536.948	TSEL	no IL	Finetune1	0.343548	0.652016	0.152419	0.0528226	0.314583		0.300202	0.0143817
-0.108267	-3.77062	13.867	233.671	0.142151	len17_no_IL-75-IKKI-to_mutate.sc	-32.822	1409.36	2.38368	-535.964	IKKI	no IL	Finetune1	0.270161	0.815726	0.35121	0.63871	0.531597		0.518952	0.0126456
-0.100861	-3.71948	11.7935	173.856	0.0427196	len17_no_IL-76-MFGI-to_mutate.sc	-32.7708	1349.54	2.39109	-538.038	MFGI	no IL	Finetune1	0.5875	0.40121	0.36371	0.676613	0.525		0.507258	0.0177419
-0.104609	-2.45387	12.585	172.156	0.133557	len17_no_IL-77-NKSH-to_mutate.sc	-31.5052	1347.84	2.38734	-537.246	NKSH	no IL	Finetune1	0.594758	0.589919	0.7125	0.659274	0.641319		0.639113	0.00220654
-0.143273	-4.33979	10.5611	218.421	0.07585	len17_no_IL-78-RAAW-to_mutate.sc	-33.3912	1394.11	2.34867	-539.27	RAAW	no IL	Finetune1	0.35	0.156855	0.225806	0.429435	0.301389		0.290524	0.0108647
-0.176963	-2.00181	13.3004	140.716	0.11207	len17_no_IL-79-NNNG-to_mutate.sc	-31.0532	1316.4	2.31498	-536.531	NNNG	no IL	Finetune1	0.726613	0.736694	0.839113	0.250403	0.647222		0.638206	0.00901658
-0.104529	-2.81344	11.253	143.492	0.0555089	len17_no_IL-7-PPVN-to_mutate.sc	-31.8648	1319.18	2.38742	-538.578	PPVN	no IL	Finetune1	0.716532	0.279435	0.615726	0.660484	0.579861		0.568044	0.0118168
-0.160032	-2.67965	12.4489	194.161	0.154622	len17_no_IL-80-HHHH-to_mutate.sc	-31.731	1369.85	2.33191	-537.382	HHHH	no IL	Finetune1	0.476613	0.560081	0.653629	0.327823	0.512847		0.504536	0.00831093
-0.163907	-6.51264	10.0985	290.015	0.0445983	len17_no_IL-81-WAEM-to_mutate.sc	-35.564	1465.7	2.32804	-539.733	WAEM	no IL	Finetune1	0.0653226	0.0975806	0.0165323	0.312097	0.13125		0.122883	0.00836694
-0.109224	-3.72627	10.2599	178.586	0.0506989	len17_no_IL-82-PYVW-to_mutate.sc	-32.7776	1354.27	2.38272	-539.571	PYVW	no IL	Finetune1	0.562097	0.117742	0.362097	0.633871	0.430208		0.418952	0.0112567
-0.202048	-4.64532	10.9711	211.781	0.0423672	len17_no_IL-83-ETAR-to_mutate.sc	-33.6967	1387.47	2.2899	-538.86	ETAR	no IL	Finetune1	0.385484	0.221371	0.17621	0.147984	0.247569		0.232762	0.0148073
-0.226772	-4.35542	14.2718	237.705	0.107423	len17_no_IL-84-QYYY-to_mutate.sc	-33.4068	1413.39	2.26517	-535.559	QYYY	no IL	Finetune1	0.244355	0.858065	0.222177	0.078629	0.363194		0.350806	0.012388
-0.0726252	-2.5237	13.7204	134.857	0.0617017	len17_no_IL-85-VHSS-to_mutate.sc	-31.5751	1310.54	2.41932	-536.111	VHSS	no IL	Finetune1	0.747581	0.796774	0.695565	0.806452	0.765625		0.761593	0.00403226
-0.161139	-3.46837	10.4047	142.388	0.00379716	len17_no_IL-86-SFDD-to_mutate.sc	-32.5197	1318.07	2.33081	-539.427	SFDD	no IL	Finetune1	0.721774	0.13629	0.427823	0.323387	0.420833		0.402319	0.0185148
-0.138733	-2.83892	13.1455	167.81	0.0973351	len17_no_IL-87-ISSE-to_mutate.sc	-31.8903	1343.5	2.35321	-536.686	ISSE	no IL	Finetune1	0.619758	0.702419	0.607258	0.458468	0.602083		0.596976	0.00510753
-0.110931	-2.85819	9.63564	101.47	-0.0274711	len17_no_IL-88-GGDG-to_mutate.sc	-31.9096	1277.16	2.38102	-540.196	GGDG	no IL	Finetune1	0.856855	0.0576613	0.6	0.621371	0.544792		0.533972	0.0108199
-0.192239	-4.93952	9.04898	225.621	0.0453583	len17_no_IL-89-ISEL-to_mutate.sc	-33.9909	1401.31	2.29971	-540.782	ISEL	no IL	Finetune1	0.309274	0.0294355	0.130242	0.182661	0.170486		0.162903	0.00758289
-0.177362	-4.60243	12.7846	184.79	-0.00266365	len17_no_IL-8-ATVL-to_mutate.sc	-33.6538	1360.48	2.31458	-537.047	ATVL	no IL	Finetune1	0.529839	0.632258	0.182258	0.248387	0.410069		0.398185	0.011884
-0.0694031	-2.82991	12.0423	139.436	0.0468076	len17_no_IL-90-MIPP-to_mutate.sc	-31.8813	1315.12	2.42254	-537.789	MIPP	no IL	Finetune1	0.731452	0.460081	0.610887	0.817742	0.664931		0.65504	0.00989023
-0.110906	-2.30416	11.5452	126.011	0.0621952	len17_no_IL-91-AKNC-to_mutate.sc	-31.3555	1301.7	2.38104	-538.286	AKNC	no IL	Finetune1	0.777016	0.340726	0.755242	0.622581	0.636111		0.623891	0.01222
-0.218879	-4.23958	12.7484	183.85	0.0223156	len17_no_IL-92-MDIP-to_mutate.sc	-33.2909	1359.54	2.27307	-537.083	MDIP	no IL	Finetune1	0.534677	0.62621	0.247177	0.0983871	0.390972		0.376613	0.0143593
-0.116659	-4.36614	13.941	173.907	-0.00510285	len17_no_IL-93-AAVL-to_mutate.sc	-33.4175	1349.59	2.37529	-535.89	AAVL	no IL	Finetune1	0.586694	0.824597	0.220968	0.585484	0.557639		0.554435	0.00320341
-0.126342	-2.85433	9.95145	116.697	0.00226577	len17_no_IL-94-EEGG-to_mutate.sc	-31.9057	1292.38	2.3656	-539.88	EEGG	no IL	Finetune1	0.802016	0.0842742	0.601613	0.530242	0.519097		0.504536	0.0145609
-0.0650862	-5.11995	12.8264	276.782	0.118375	len17_no_IL-95-MWMR-to_mutate.sc	-34.1713	1452.47	2.42686	-537.005	MWMR	no IL	Finetune1	0.0967742	0.640726	0.107661	0.837903	0.429861		0.420766	0.00909498
-0.197293	-4.37355	12.5803	244.886	0.118095	len17_no_IL-96-EKKE-to_mutate.sc	-33.4249	1420.57	2.29465	-537.251	EKKE	no IL	Finetune1	0.213306	0.5875	0.219758	0.16129	0.305208		0.295464	0.00974462
-0.0933097	-1.9189	13.3377	101.711	0.0465315	len17_no_IL-97-ISGG-to_mutate.sc	-30.9703	1277.4	2.39864	-536.494	ISGG	no IL	Finetune1	0.854839	0.745968	0.856048	0.716129	0.802083		0.793246	0.00883737
-0.150948	-2.97485	12.1706	150.522	0.0561434	len17_no_IL-98-PPIH-to_mutate.sc	-32.0262	1326.21	2.341	-537.661	PPIH	no IL	Finetune1	0.690323	0.489113	0.562097	0.380645	0.539583		0.530544	0.00903898
-0.189451	-4.99832	10.026	229.062	0.0471143	len17_no_IL-99-TSQL-to_mutate.sc	-34.0497	1404.75	2.30249	-539.805	TSQL	no IL	Finetune1	0.292339	0.091129	0.120968	0.192742	0.187153		0.174294	0.0128584
-0.192933	-4.06247	8.64912	173.048	0.0158344	len17_no_IL-9-CCDN-to_mutate.sc	-33.1138	1348.73	2.29901	-541.182	CCDN	no IL	Finetune1	0.591532	0.0137097	0.28871	0.178629	0.283333		0.268145	0.0151882
-0.151868	-4.63393	10.4802	264.462	0.131998	len18_no_IL-0-MEEIM-to_mutate.sc	-33.6853	1440.15	2.34008	-539.351	MEEIM	no IL	Finetune1	0.134677	0.147177	0.179032	0.374597	0.223611		0.208871	0.0147401
-0.20477	-5.60682	16.6029	227.816	0.00160694	len18_no_IL-10-MDIVG-to_mutate.sc	-34.6582	1403.5	2.28718	-533.228	MDIVG	no IL	Finetune1	0.298387	0.968548	0.066129	0.141935	0.377431		0.36875	0.00868056
-0.147822	-4.87483	13.3887	290.858	0.157671	len18_no_IL-11-MYYLR-to_mutate.sc	-33.9262	1466.54	2.34412	-536.443	MYYLR	no IL	Finetune1	0.0637097	0.752419	0.139113	0.399597	0.346181		0.33871	0.00747088
-0.202094	-3.68548	11.6013	235.509	0.151217	len18_no_IL-12-EEKSH-to_mutate.sc	-32.7368	1411.19	2.28985	-538.23	EEKSH	no IL	Finetune1	0.254839	0.353629	0.370161	0.147581	0.304861		0.281552	0.0233087
-0.161468	-4.27409	11.066	176.458	0.00637579	len18_no_IL-13-VVVAA-to_mutate.sc	-33.3255	1352.14	2.33048	-538.765	VVVAA	no IL	Finetune1	0.572581	0.240726	0.238306	0.322581	0.361458		0.343548	0.0179099
-0.0558141	-3.88665	13.8139	276.55	0.202924	len18_no_IL-14-RMMMM-to_mutate.sc	-32.938	1452.24	2.43613	-536.017	RMMMM	no IL	Finetune1	0.0975806	0.807661	0.324597	0.870968	0.541667		0.525202	0.0164651
-0.133821	-4.93614	11.2105	271.798	0.122974	len18_no_IL-15-MILMM-to_mutate.sc	-33.9875	1447.48	2.35812	-538.621	MILMM	no IL	Finetune1	0.1125	0.270565	0.131048	0.484677	0.262847		0.249698	0.0131496
-0.174728	-4.16538	10.4887	206.802	0.0683357	len18_no_IL-16-MIEPI-to_mutate.sc	-33.2167	1382.49	2.31722	-539.343	MIEPI	no IL	Finetune1	0.409274	0.147984	0.268145	0.260081	0.292708		0.271371	0.0213374
-0.190882	-6.50566	8.05754	333.835	0.115496	len18_no_IL-17-WRWMM-to_mutate.sc	-35.557	1509.52	2.30106	-541.774	WRWMM	no IL	Finetune1	0.0104839	0.00766129	0.0169355	0.187903	0.0586806		0.055746	0.00293459
-0.135966	-3.04113	10.8774	259.234	0.234479	len18_no_IL-18-LNNRL-to_mutate.sc	-32.0925	1434.92	2.35598	-538.954	LNNRL	no IL	Finetune1	0.155242	0.205242	0.543145	0.471371	0.357639		0.34375	0.0138889
-0.109661	-4.23996	13.2912	244.459	0.126795	len18_no_IL-19-CQHQQ-to_mutate.sc	-33.2913	1420.15	2.38228	-536.54	CQHQQ	no IL	Finetune1	0.214919	0.733871	0.246371	0.631452	0.465625		0.456653	0.00897177
-0.124484	-1.68601	10.3989	162.63	0.174293	len18_no_IL-1-NNNNN-to_mutate.sc	-30.7374	1338.32	2.36746	-539.432	NNNNN	no IL	Finetune1	0.643548	0.135887	0.912903	0.543548	0.565972		0.558972	0.00700045
-0.103118	-2.25041	12.687	212.393	0.215971	len18_no_IL-20-SKKKA-to_mutate.sc	-31.3018	1388.08	2.38883	-537.144	SKKKA	no IL	Finetune1	0.380645	0.613306	0.776613	0.667742	0.616319		0.609577	0.00674283
-0.063139	-2.42275	12.3232	128.682	0.058035	len18_no_IL-21-GGGLL-to_mutate.sc	-31.4741	1304.37	2.42881	-537.508	GGGLL	no IL	Finetune1	0.768952	0.524194	0.718548	0.846371	0.725347		0.714516	0.0108311
-0.132617	-2.22437	13.5149	240.825	0.263072	len18_no_IL-22-HTKKG-to_mutate.sc	-31.2757	1416.51	2.35933	-536.316	HTKKG	no IL	Finetune1	0.226613	0.769355	0.781048	0.493952	0.577431		0.567742	0.00968862
-0.235181	-2.5778	11.5508	252.447	0.256293	len18_no_IL-23-RCNYV-to_mutate.sc	-31.6292	1428.13	2.25676	-538.28	RCNYV	no IL	Finetune1	0.179435	0.341935	0.679435	0.0584677	0.332986		0.314819	0.0181676
-0.10563	-2.35642	12.9149	126.449	0.0589909	len18_no_IL-24-MPPPP-to_mutate.sc	-31.4078	1302.13	2.38632	-536.916	MPPPP	no IL	Finetune1	0.775	0.658871	0.738306	0.652016	0.715625		0.706048	0.00957661
-0.112648	-2.4565	16.0731	119.84	0.0389623	len18_no_IL-25-MPPPA-to_mutate.sc	-31.5079	1295.53	2.3793	-533.758	MPPPA	no IL	Finetune1	0.793952	0.956855	0.712097	0.612097	0.775694		0.76875	0.00694444
-0.0969388	-4.2097	14.3612	265.04	0.162382	len18_no_IL-26-LQHQQ-to_mutate.sc	-33.2611	1440.73	2.39501	-535.47	LQHQQ	no IL	Finetune1	0.133065	0.865323	0.254839	0.693145	0.502778		0.486593	0.016185
-0.192507	-4.8719	9.20562	278.192	0.137718	len18_no_IL-27-MEEMM-to_mutate.sc	-33.9233	1453.88	2.29944	-540.626	MEEMM	no IL	Finetune1	0.0927419	0.0366935	0.139516	0.180645	0.122569		0.112399	0.0101703
-0.0955253	-3.05643	11.204	190.736	0.121243	len18_no_IL-28-MPNVV-to_mutate.sc	-32.1078	1366.42	2.39642	-538.627	MPNVV	no IL	Finetune1	0.497177	0.268952	0.537903	0.7	0.510764		0.501008	0.00975582
-0.19259	-2.62104	14.7258	188.393	0.149124	len18_no_IL-29-FFSES-to_mutate.sc	-31.6724	1364.08	2.29936	-535.106	FFSES	no IL	Finetune1	0.510081	0.892339	0.666129	0.179839	0.569444		0.562097	0.00734767
-0.137191	-2.02629	10.2113	187.218	0.190761	len18_no_IL-2-RRNCQ-to_mutate.sc	-31.0777	1362.9	2.35476	-539.62	RRNCQ	no IL	Finetune1	0.518548	0.112097	0.83629	0.467339	0.489583		0.483569	0.00601478
-0.232013	-5.38515	11.0535	297.325	0.133182	len18_no_IL-30-MMWEM-to_mutate.sc	-34.4365	1473.01	2.25993	-538.778	MMWEM	no IL	Finetune1	0.0540323	0.23871	0.0826613	0.066129	0.121181		0.110383	0.0107975
-0.10766	-2.53563	12.2575	182.136	0.144715	len18_no_IL-31-PPPHH-to_mutate.sc	-31.587	1357.82	2.38429	-537.574	PPPHH	no IL	Finetune1	0.542339	0.51129	0.692339	0.640726	0.598611		0.596673	0.00193772
-0.221342	-4.78321	6.9765	230.725	0.0652748	len18_no_IL-32-EEQEE-to_mutate.sc	-33.8346	1406.41	2.2706	-542.855	EEQEE	no IL	Finetune1	0.283871	0.00201613	0.153629	0.0903226	0.142708		0.13246	0.0102487
-0.155787	-2.31634	9.83356	119.638	0.0494022	len18_no_IL-33-AHDSR-to_mutate.sc	-31.3677	1295.32	2.33616	-539.998	AHDSR	no IL	Finetune1	0.794355	0.0721774	0.75	0.35	0.504861		0.491633	0.013228
-0.241478	-4.52808	13.2343	238.979	0.0973453	len18_no_IL-34-EKLEE-to_mutate.sc	-33.5795	1414.66	2.25047	-536.597	EKLEE	no IL	Finetune1	0.237097	0.721774	0.195968	0.0483871	0.315972		0.300806	0.0151658
-0.184848	-5.64862	6.65108	275.495	0.0798592	len18_no_IL-35-WWWSS-to_mutate.sc	-34.7	1451.18	2.3071	-543.18	WWWSS	no IL	Finetune1	0.10121	0.0016129	0.0620968	0.212097	0.106597		0.094254	0.0123432
-0.185849	-4.25972	7.89716	276.11	0.17654	len18_no_IL-36-NNRML-to_mutate.sc	-33.3111	1451.8	2.3061	-541.934	NNRML	no IL	Finetune1	0.0987903	0.00685484	0.241532	0.206048	0.154861		0.138306	0.0165547
-0.122956	-3.78307	11.6823	215.531	0.110892	len18_no_IL-37-NNLLM-to_mutate.sc	-32.8344	1391.22	2.36899	-538.149	NNLLM	no IL	Finetune1	0.364516	0.373387	0.348387	0.552823	0.429861		0.409778	0.0200829
-0.176842	-5.22712	8.89507	266.669	0.0944492	len18_no_IL-38-TSELM-to_mutate.sc	-34.2785	1442.35	2.3151	-540.936	TSELM	no IL	Finetune1	0.128226	0.0237903	0.0935484	0.250806	0.136111		0.124093	0.0120184
-0.128849	-3.16852	11.7193	199.105	0.127393	len18_no_IL-39-MREPI-to_mutate.sc	-32.2199	1374.79	2.3631	-538.112	MREPI	no IL	Finetune1	0.452419	0.382661	0.512097	0.515323	0.476736		0.465625	0.0111111
-0.162015	-4.71136	12.0395	275.638	0.144674	len18_no_IL-3-YYMYY-to_mutate.sc	-33.7627	1451.32	2.32993	-537.792	YYMYY	no IL	Finetune1	0.100806	0.458871	0.165323	0.319355	0.276042		0.261089	0.014953
-0.155348	-4.33828	10.1364	173.16	-0.00440962	len18_no_IL-40-MEMAS-to_mutate.sc	-33.3897	1348.85	2.3366	-539.695	MEMAS	no IL	Finetune1	0.590726	0.103226	0.226613	0.352823	0.335417		0.318347	0.0170699
-0.0856175	-4.11853	11.326	223.499	0.100356	len18_no_IL-41-FKEGL-to_mutate.sc	-33.1699	1399.19	2.40633	-538.505	FKEGL	no IL	Finetune1	0.320565	0.291935	0.27621	0.755645	0.429514		0.411089	0.0184252
-0.0952921	-1.49579	12.7639	134.879	0.140176	len18_no_IL-42-PHSSR-to_mutate.sc	-30.5472	1310.57	2.39665	-537.067	PHSSR	no IL	Finetune1	0.747177	0.629435	0.940323	0.70121	0.760417		0.754536	0.00588038
-0.100708	-3.00518	13.585	148.575	0.0503028	len18_no_IL-43-PHVGW-to_mutate.sc	-32.0565	1324.26	2.39124	-536.246	PHVGW	no IL	Finetune1	0.697581	0.77621	0.554435	0.677419	0.685417		0.676411	0.00900538
-0.200457	-3.45288	9.95455	178.023	0.0698895	len18_no_IL-44-EKGEE-to_mutate.sc	-32.5042	1353.71	2.29149	-539.877	EKGEE	no IL	Finetune1	0.564516	0.0850806	0.431855	0.153226	0.322917		0.308669	0.0142473
-0.118568	-3.52727	15.6584	248.432	0.183378	len18_no_IL-45-EKKKE-to_mutate.sc	-32.5786	1424.12	2.37338	-534.173	EKKKE	no IL	Finetune1	0.197177	0.943145	0.410484	0.577016	0.54375		0.531956	0.0117944
-0.208195	-3.06983	10.5775	166.66	0.078099	len18_no_IL-46-MWESS-to_mutate.sc	-32.1212	1342.35	2.28375	-539.254	MWESS	no IL	Finetune1	0.623387	0.16129	0.535484	0.127823	0.374653		0.361996	0.0126568
-0.213316	-3.5187	10.7486	241.727	0.173162	len18_no_IL-4-FKEEE-to_mutate.sc	-32.5701	1417.41	2.27863	-539.083	FKEEE	no IL	Finetune1	0.224194	0.189113	0.412903	0.112903	0.253819		0.234778	0.0190412
-0.0764501	-6.29314	13.8964	311.056	0.0937013	len18_no_IL-47-MMMWM-to_mutate.sc	-35.3445	1486.74	2.4155	-535.935	MMMWM	no IL	Finetune1	0.0330645	0.820161	0.0254032	0.790726	0.419792		0.417339	0.00245296
-0.168385	-1.85364	14.1225	235.237	0.280603	len18_no_IL-48-KKKIK-to_mutate.sc	-30.905	1410.92	2.32356	-535.709	KKKIK	no IL	Finetune1	0.258065	0.845161	0.870968	0.285887	0.573611		0.56502	0.00859095
-0.265452	-4.64671	11.8675	232.594	0.0781603	len18_no_IL-49-EEEEM-to_mutate.sc	-33.6981	1408.28	2.22649	-537.964	EEEEM	no IL	Finetune1	0.27621	0.415726	0.175806	0.0189516	0.237847		0.221673	0.0161738
-0.201169	-4.51796	10.3976	189.013	0.011181	len18_no_IL-50-CNDDV-to_mutate.sc	-33.5693	1364.7	2.29078	-539.434	CNDDV	no IL	Finetune1	0.505242	0.135484	0.196774	0.150403	0.258333		0.246976	0.0113575
-0.183695	-5.42065	8.84157	285.438	0.111733	len18_no_IL-51-MMLMM-to_mutate.sc	-34.472	1461.12	2.30825	-540.99	MMLMM	no IL	Finetune1	0.0770161	0.0205645	0.0790323	0.216129	0.108681		0.0981855	0.0104951
-0.17255	-2.68024	12.225	139.308	0.0579528	len18_no_IL-52-LPPPP-to_mutate.sc	-31.7316	1314.99	2.3194	-537.606	LPPPP	no IL	Finetune1	0.732258	0.504435	0.653226	0.268145	0.550347		0.539516	0.0108311
-0.16756	-3.77269	12.7531	234.145	0.142787	len18_no_IL-53-TTKKD-to_mutate.sc	-32.8241	1409.83	2.32439	-537.078	TTKKD	no IL	Finetune1	0.267742	0.627016	0.350806	0.291532	0.406597		0.384274	0.022323
-0.182893	-2.98364	13.1774	185.884	0.118215	len18_no_IL-54-MIPHP-to_mutate.sc	-32.035	1361.57	2.30905	-536.654	MIPHP	no IL	Finetune1	0.525	0.71129	0.560887	0.218952	0.515278		0.504032	0.0112455
-0.123266	-4.24643	9.53955	240.023	0.118991	len18_no_IL-55-ISELM-to_mutate.sc	-33.2978	1415.71	2.36868	-540.292	ISELM	no IL	Finetune1	0.230645	0.0524194	0.244355	0.55	0.282292		0.269355	0.0129368
-0.144986	-5.58071	11.3435	291.254	0.110177	len18_no_IL-56-WMMMM-to_mutate.sc	-34.6321	1466.94	2.34696	-538.488	WMMMM	no IL	Finetune1	0.0616935	0.294355	0.0685484	0.418952	0.221181		0.210887	0.0102935
-0.150201	-2.18576	12.0904	123.641	0.0669134	len18_no_IL-57-AAESS-to_mutate.sc	-31.2371	1299.33	2.34175	-537.741	AAESS	no IL	Finetune1	0.785484	0.470565	0.792742	0.385081	0.620833		0.608468	0.0123656
-0.105099	-2.68732	11.5736	144.745	0.0673535	len18_no_IL-58-PHDSL-to_mutate.sc	-31.7387	1320.43	2.38685	-538.258	PHDSL	no IL	Finetune1	0.713306	0.347581	0.65121	0.655242	0.601389		0.591835	0.00955421
-0.138616	-4.55757	8.50101	237.055	0.0920263	len18_no_IL-59-ISQLM-to_mutate.sc	-33.6089	1412.74	2.35333	-541.33	ISQLM	no IL	Finetune1	0.247984	0.0104839	0.190726	0.458871	0.234375		0.227016	0.00735887
-0.168157	-2.13339	11.1019	128.976	0.0807581	len18_no_IL-5-SSSDK-to_mutate.sc	-31.1848	1304.66	2.32379	-538.729	SSSDK	no IL	Finetune1	0.768548	0.247984	0.807258	0.287097	0.544097		0.527722	0.0163754
-0.170123	-4.47562	12.8767	195.512	0.0259273	len18_no_IL-60-EGVVA-to_mutate.sc	-33.527	1371.2	2.32182	-536.955	EGVVA	no IL	Finetune1	0.469355	0.650806	0.204839	0.278226	0.4125		0.400806	0.0116935
-0.197163	-5.94622	6.26003	186.658	-0.0979098	len18_no_IL-61-DCQCC-to_mutate.sc	-34.9976	1362.34	2.29478	-543.571	DCQCC	no IL	Finetune1	0.521371	0.000403226	0.0415323	0.162903	0.185069		0.181552	0.00351703
-0.036408	-2.49637	13.1144	136.675	0.0671225	len18_no_IL-62-GGGQQ-to_mutate.sc	-31.5477	1312.36	2.45554	-536.717	GGGQQ	no IL	Finetune1	0.739516	0.695968	0.703629	0.915323	0.772569		0.763609	0.00896057
-0.196925	-4.09592	10.5764	237.632	0.125662	len18_no_IL-63-MIEMP-to_mutate.sc	-33.1473	1413.32	2.29502	-539.255	MIEMP	no IL	Finetune1	0.245161	0.160484	0.280645	0.164516	0.235764		0.212702	0.0230623
-0.12103	-3.89358	8.11645	156.413	-0.00214599	len18_no_IL-64-EDGVL-to_mutate.sc	-32.9449	1332.1	2.37092	-541.715	EDGVL	no IL	Finetune1	0.670565	0.00806452	0.32379	0.56129	0.402431		0.390927	0.0115031
-0.135885	-3.82548	12.7393	210.702	0.0996115	len18_no_IL-65-THHVV-to_mutate.sc	-32.8768	1386.39	2.35606	-537.092	THHVV	no IL	Finetune1	0.390323	0.625	0.339516	0.471774	0.472222		0.456653	0.015569
-0.11591	-3.28904	10.4587	177.266	0.0806557	len18_no_IL-66-LENSG-to_mutate.sc	-32.3404	1352.95	2.37604	-539.373	LENSG	no IL	Finetune1	0.567742	0.143548	0.484274	0.590323	0.454861		0.446472	0.00838934
-0.108586	-2.77883	13.1439	123.244	0.02052	len18_no_IL-67-MIPPA-to_mutate.sc	-31.8302	1298.93	2.38336	-536.687	MIPPA	no IL	Finetune1	0.786694	0.701613	0.630242	0.635887	0.694444		0.688609	0.00583557
-0.130364	-3.02512	11.8914	197.797	0.135603	len18_no_IL-68-HHHPG-to_mutate.sc	-32.0765	1373.48	2.36158	-537.94	HHHPG	no IL	Finetune1	0.460484	0.420968	0.547984	0.507661	0.492708		0.484274	0.00843414
-0.192339	-4.99635	11.332	253.998	0.0895293	len18_no_IL-69-MEEME-to_mutate.sc	-34.0477	1429.68	2.29961	-538.499	MEEME	no IL	Finetune1	0.172581	0.293548	0.122177	0.181855	0.206944		0.19254	0.0144041
-0.0920755	-1.3015	12.5984	133.906	0.153279	len18_no_IL-6-PISSR-to_mutate.sc	-30.3529	1309.59	2.39987	-537.233	PISSR	no IL	Finetune1	0.75121	0.593548	0.96371	0.724194	0.760764		0.758165	0.00259857
-0.0971223	-3.67262	9.99224	168.82	0.0371093	len18_no_IL-70-PDDDD-to_mutate.sc	-32.724	1344.51	2.39482	-539.839	PDDDD	no IL	Finetune1	0.61371	0.0870968	0.372984	0.692339	0.45625		0.441532	0.0147177
-0.224969	-3.95703	15.6998	222.043	0.109441	len18_no_IL-71-EFEEE-to_mutate.sc	-33.0084	1397.73	2.26698	-534.131	EFEEE	no IL	Finetune1	0.331048	0.943952	0.310484	0.0814516	0.434722		0.416734	0.0179884
-0.178103	-3.30429	12.8225	164.118	0.0560599	len18_no_IL-72-EEGEE-to_mutate.sc	-32.3557	1339.8	2.31384	-537.009	EEGEE	no IL	Finetune1	0.639516	0.639113	0.479839	0.242339	0.517708		0.500202	0.0175067
-0.0862204	-4.58199	10.0253	211.921	0.0471756	len18_no_IL-73-ATDLL-to_mutate.sc	-33.6334	1387.61	2.40573	-539.806	ATDLL	no IL	Finetune1	0.383468	0.0907258	0.183871	0.752419	0.363194		0.352621	0.0105735
-0.16123	-5.86664	9.45383	286.686	0.0832484	len18_no_IL-74-MIMMM-to_mutate.sc	-34.918	1462.37	2.33072	-540.377	MIMMM	no IL	Finetune1	0.0721774	0.0451613	0.0459677	0.322984	0.131944		0.121573	0.0103719
-0.197361	-2.66586	10.3422	273.186	0.281916	len18_no_IL-75-RDKYV-to_mutate.sc	-31.7172	1448.87	2.29459	-539.489	RDKYV	no IL	Finetune1	0.106855	0.127419	0.655645	0.160887	0.276389		0.262702	0.0136873
-0.247828	-5.55742	12.2505	191.619	-0.0601547	len18_no_IL-76-DTHSG-to_mutate.sc	-34.6088	1367.3	2.24412	-537.581	DTHSG	no IL	Finetune1	0.491129	0.510484	0.0705645	0.0383065	0.284722		0.277621	0.00710125
-0.0451343	-5.0156	15.4051	272.265	0.118243	len18_no_IL-77-MMMEM-to_mutate.sc	-34.067	1447.95	2.44681	-534.426	MMMEM	no IL	Finetune1	0.110081	0.930645	0.118548	0.897177	0.522569		0.514113	0.00845654
-0.0980509	-4.22954	14.1126	181.62	0.0190315	len18_no_IL-78-PHVVF-to_mutate.sc	-33.2809	1357.31	2.3939	-535.719	PHVVF	no IL	Finetune1	0.545968	0.844355	0.25121	0.687903	0.591667		0.582359	0.0093078
-0.183565	-7.61423	14.1885	401.191	0.145811	len18_no_IL-79-WWYWW-to_mutate.sc	-36.6656	1576.88	2.30838	-535.643	WWYWW	no IL	Finetune1	0.000806452	0.852016	0.00282258	0.216532	0.269097		0.268044	0.00105287
-0.261133	-3.64504	11.1067	212.355	0.115435	len18_no_IL-7-NNEEL-to_mutate.sc	-32.6964	1388.04	2.23081	-538.725	NNEEL	no IL	Finetune1	0.381452	0.24879	0.379032	0.0229839	0.282292		0.258065	0.0242272
-0.156628	-4.19219	12.2199	233.608	0.112134	len18_no_IL-80-SSELM-to_mutate.sc	-33.2436	1409.29	2.33532	-537.611	SSELM	no IL	Finetune1	0.271371	0.503226	0.260081	0.346774	0.363889		0.345363	0.018526
-0.105832	-3.31338	9.47732	225.352	0.160959	len18_no_IL-81-LNPRE-to_mutate.sc	-32.3647	1401.04	2.38611	-540.354	LNPRE	no IL	Finetune1	0.312097	0.0475806	0.477823	0.651613	0.380208		0.372278	0.00793011
-0.148874	-3.37551	9.34296	132.473	-0.00780355	len18_no_IL-82-EKGGE-to_mutate.sc	-32.4269	1308.16	2.34307	-540.488	EKGGE	no IL	Finetune1	0.755645	0.0399194	0.456452	0.391935	0.424306		0.410988	0.0133177
-0.205955	-7.23172	9.50904	369.598	0.123026	len18_no_IL-83-WMWWM-to_mutate.sc	-36.2831	1545.28	2.28599	-540.322	WMWWM	no IL	Finetune1	0.00201613	0.0504032	0.00524194	0.137903	0.0486111		0.0488911	-0.000280018
-0.104924	-2.42268	11.2035	179.858	0.149139	len18_no_IL-8-NDNND-to_mutate.sc	-31.474	1355.54	2.38702	-538.628	NDNND	no IL	Finetune1	0.556452	0.268548	0.718952	0.657661	0.557292		0.550403	0.00688844
-0.0907827	-4.20251	15.6912	208.816	0.0691482	len18_no_IL-84-MEMNG-to_mutate.sc	-33.2539	1384.5	2.40116	-534.14	MEMNG	no IL	Finetune1	0.399194	0.943548	0.257258	0.728629	0.596875		0.582157	0.0147177
-0.147987	-2.19293	13.212	217.404	0.228208	len18_no_IL-85-TTKKG-to_mutate.sc	-31.2443	1393.09	2.34396	-536.619	TTKKG	no IL	Finetune1	0.356855	0.717339	0.789516	0.39879	0.574306		0.565625	0.00868056
-0.0915061	-3.46629	12.2654	194.534	0.0978428	len18_no_IL-86-MIPIT-to_mutate.sc	-32.5177	1370.22	2.40044	-537.566	MIPIT	no IL	Finetune1	0.475403	0.512097	0.428226	0.726613	0.544097		0.535585	0.00851254
-0.167145	-5.56462	15.54	294.241	0.116068	len18_no_IL-87-LQYQQ-to_mutate.sc	-34.616	1469.93	2.3248	-534.291	LQYQQ	no IL	Finetune1	0.0580645	0.938306	0.0701613	0.295968	0.348264		0.340625	0.00763889
-0.18526	-4.289	9.06565	258.312	0.14602	len18_no_IL-88-EKKIK-to_mutate.sc	-33.3404	1434	2.30669	-540.766	EKKIK	no IL	Finetune1	0.156048	0.0302419	0.235484	0.209677	0.175		0.157863	0.0171371
-0.0756629	-2.38361	14.582	133.231	0.069411	len18_no_IL-89-MMPPP-to_mutate.sc	-31.435	1308.92	2.41628	-535.249	MMPPP	no IL	Finetune1	0.753226	0.881855	0.730645	0.794355	0.797917		0.79002	0.00789651
-0.132917	-6.65073	14.992	352.914	0.135406	len18_no_IL-90-MMWWM-to_mutate.sc	-35.7021	1528.6	2.35903	-534.839	MMWWM	no IL	Finetune1	0.00443548	0.910081	0.0125	0.490323	0.354514		0.354335	0.000179211
-0.120517	-2.22474	13.6966	223.382	0.235518	len18_no_IL-91-TTKKN-to_mutate.sc	-31.2761	1399.07	2.37143	-536.135	TTKKN	no IL	Finetune1	0.321774	0.792742	0.780645	0.563306	0.619097		0.614617	0.00448029
-0.185587	-5.65396	11.0035	313.274	0.14017	len18_no_IL-92-MRWEM-to_mutate.sc	-34.7053	1488.96	2.30636	-538.828	MRWEM	no IL	Finetune1	0.0310484	0.229032	0.0612903	0.207661	0.145139		0.132258	0.0128808
-0.118266	-3.7738	11.9406	170.716	0.0330215	len18_no_IL-93-PDLPN-to_mutate.sc	-32.8252	1346.4	2.37368	-537.891	PDLPN	no IL	Finetune1	0.602823	0.433468	0.35	0.578629	0.502778		0.49123	0.0115479
-0.121914	-2.82592	10.9116	123.935	0.0181992	len18_no_IL-94-PPVPP-to_mutate.sc	-31.8773	1299.62	2.37003	-538.92	PPVPP	no IL	Finetune1	0.783468	0.210484	0.613306	0.558065	0.555208		0.541331	0.0138777
-0.0874352	-3.42396	15.3909	150.93	0.0230309	len18_no_IL-95-APVCC-to_mutate.sc	-32.4753	1326.62	2.40451	-534.44	APVCC	no IL	Finetune1	0.689516	0.930242	0.440726	0.744758	0.710417		0.70131	0.00910618
-0.220295	-4.21442	12.2199	215.753	0.0802669	len18_no_IL-96-EEEEE-to_mutate.sc	-33.2658	1391.44	2.27165	-537.611	EEEEE	no IL	Finetune1	0.363306	0.503629	0.253629	0.0935484	0.318403		0.303528	0.0148746
-0.174799	-6.625	9.5818	341.148	0.118985	len18_no_IL-97-YSWWT-to_mutate.sc	-35.6764	1516.83	2.31715	-540.249	YSWWT	no IL	Finetune1	0.00725806	0.0540323	0.0133065	0.259677	0.0871528		0.0835685	0.00358423
-0.180966	-1.26104	14.3439	198.482	0.265141	len18_no_IL-98-KSTKK-to_mutate.sc	-30.3124	1374.17	2.31098	-535.487	KSTKK	no IL	Finetune1	0.456452	0.86371	0.967742	0.227419	0.634375		0.628831	0.00554435
-0.224236	-5.41504	11.351	271.745	0.0898015	len18_no_IL-99-MELMM-to_mutate.sc	-34.4664	1447.43	2.26771	-538.48	MELMM	no IL	Finetune1	0.112903	0.295968	0.0794355	0.0846774	0.160417		0.143246	0.0171707
-0.206547	-5.71035	13.9727	236.637	0.00969896	len18_no_IL-9-DKKIT-to_mutate.sc	-34.7617	1412.32	2.2854	-535.859	DKKIT	no IL	Finetune1	0.250403	0.829435	0.0584677	0.133065	0.325694		0.317843	0.0078517
-0.2595	-3.61885	12.7039	219.431	0.129259	len19_no_IL-0-LEEELD-to_mutate.sc	-32.6702	1395.12	2.23245	-537.127	LEEELD	no IL	Finetune1	0.343952	0.617339	0.384274	0.025	0.361458		0.342641	0.0188172
-0.126528	-3.45904	13.3166	254.601	0.198016	len19_no_IL-10-EKKKLQ-to_mutate.sc	-32.5104	1430.29	2.36542	-536.515	EKKKLQ	no IL	Finetune1	0.170161	0.741935	0.430645	0.529435	0.480903		0.468044	0.0128584
-0.10401	-3.39245	11.6777	219.852	0.146189	len19_no_IL-11-LQHQQS-to_mutate.sc	-32.4438	1395.54	2.38794	-538.154	LQHQQS	no IL	Finetune1	0.341532	0.370565	0.451613	0.663306	0.470486		0.456754	0.0137321
-0.110914	-2.30668	13.8748	100.819	0.0144584	len19_no_IL-12-AWASSS-to_mutate.sc	-31.3581	1276.5	2.38103	-535.956	AWASSS	no IL	Finetune1	0.859274	0.817742	0.753629	0.622177	0.770833		0.763206	0.00762769
-0.114148	-5.25519	13.4374	287.451	0.126287	len19_no_IL-13-WMWMMM-to_mutate.sc	-34.3066	1463.14	2.3778	-536.394	WMWMMM	no IL	Finetune1	0.0701613	0.758871	0.0915323	0.602419	0.38125		0.380746	0.000504032
-0.0317247	-5.00608	14.7919	260.459	0.0995658	len19_no_IL-14-MMMMMM-to_mutate.sc	-34.0574	1436.15	2.46022	-535.039	MMMMMM	no IL	Finetune1	0.147581	0.896371	0.119758	0.927016	0.532639		0.522681	0.00995744
-0.124882	-2.35659	11.983	101.9	0.0126314	len19_no_IL-15-PDGDSH-to_mutate.sc	-31.408	1277.59	2.36706	-537.848	PDGDSH	no IL	Finetune1	0.854032	0.445968	0.737903	0.539919	0.655903		0.644456	0.0114471
-0.114065	-4.4091	11.7067	234.163	0.0976775	len19_no_IL-16-LPLLLL-to_mutate.sc	-33.4605	1409.85	2.37788	-538.125	LPLLLL	no IL	Finetune1	0.266935	0.379032	0.213306	0.603226	0.377083		0.365625	0.0114583
-0.0576365	-2.95313	11.6812	167.034	0.0874568	len19_no_IL-17-PNPMAN-to_mutate.sc	-32.0045	1342.72	2.43431	-538.15	PNPMAN	no IL	Finetune1	0.622581	0.372581	0.571371	0.864516	0.623611		0.607762	0.015849
-0.131988	-2.31322	13.7365	191.223	0.176452	len19_no_IL-18-RTSLLL-to_mutate.sc	-31.3646	1366.91	2.35996	-536.095	RTSLLL	no IL	Finetune1	0.493952	0.797984	0.752016	0.49879	0.6375		0.635685	0.00181452
-0.183489	-4.57947	14.9857	252.85	0.116797	len19_no_IL-19-FFFESG-to_mutate.sc	-33.6308	1428.54	2.30846	-534.846	FFFESG	no IL	Finetune1	0.177419	0.909677	0.184677	0.216935	0.3875		0.372177	0.0153226
0.0102645	-3.27621	12.9369	179.819	0.086104	len19_no_IL-1-PPLLLL-to_mutate.sc	-32.3276	1355.51	2.50221	-536.894	PPLLLL	no IL	Finetune1	0.556855	0.6625	0.485887	0.98629	0.689583		0.672883	0.0167003
-0.13432	-4.9326	12.4054	247.257	0.0827272	len19_no_IL-20-MMMMMI-to_mutate.sc	-33.984	1422.94	2.35763	-537.426	MMMMMI	no IL	Finetune1	0.202823	0.546774	0.131452	0.481048	0.351042		0.340524	0.0105175
-0.119205	-4.95392	10.4198	235.435	0.0612082	len19_no_IL-21-MMMLLA-to_mutate.sc	-34.0053	1411.12	2.37274	-539.411	MMMLLA	no IL	Finetune1	0.256048	0.139113	0.128226	0.571371	0.283333		0.27369	0.00964382
-0.152723	-4.9583	15.7606	251.368	0.0878049	len19_no_IL-22-MWYLRA-to_mutate.sc	-34.0097	1427.05	2.33922	-534.071	MWYLRA	no IL	Finetune1	0.183871	0.944758	0.127823	0.369355	0.415972		0.406452	0.00952061
-0.18158	-6.24454	12.1892	314.454	0.102384	len19_no_IL-23-MMWWMM-to_mutate.sc	-35.2959	1490.14	2.31037	-537.642	MMWWMM	no IL	Finetune1	0.0294355	0.493952	0.0282258	0.224597	0.200694		0.194052	0.00664203
-0.0498716	-3.5511	10.4678	165.868	0.040812	len19_no_IL-24-PNDIAP-to_mutate.sc	-32.6025	1341.55	2.44207	-539.364	PNDIAP	no IL	Finetune1	0.629032	0.145161	0.405645	0.888306	0.535069		0.517036	0.0180332
-0.0358361	-4.23117	11.2868	184.088	0.0233617	len19_no_IL-25-YVDGDC-to_mutate.sc	-33.2825	1359.77	2.45611	-538.544	YVDGDC	no IL	Finetune1	0.534274	0.285484	0.250806	0.917742	0.513542		0.497077	0.0164651
-0.236433	-4.78403	13.1554	292.177	0.165935	len19_no_IL-26-RRWMMA-to_mutate.sc	-33.8354	1467.86	2.25551	-536.676	RRWMMA	no IL	Finetune1	0.0604839	0.704839	0.153226	0.0568548	0.253819		0.243851	0.00996864
-0.199896	-3.3986	14.4765	230.597	0.163516	len19_no_IL-27-VVHHTM-to_mutate.sc	-32.45	1406.28	2.29205	-535.355	VVHHTM	no IL	Finetune1	0.285081	0.871774	0.449194	0.155242	0.454514		0.440323	0.0141913
-0.245794	-3.85627	10.0638	227.01	0.124986	len19_no_IL-28-EKEELQ-to_mutate.sc	-32.9076	1402.7	2.24615	-539.767	EKEELQ	no IL	Finetune1	0.300403	0.0947581	0.330645	0.0415323	0.213542		0.191835	0.021707
-0.100759	-3.33261	12.5938	191.521	0.102391	len19_no_IL-29-FTHSGG-to_mutate.sc	-32.384	1367.21	2.39119	-537.237	FTHSGG	no IL	Finetune1	0.492339	0.592339	0.471774	0.677016	0.5625		0.558367	0.00413306
-0.0767704	-4.11215	13.2178	228.234	0.108806	len19_no_IL-2-YHLLSM-to_mutate.sc	-33.1635	1403.92	2.41518	-536.613	YHLLSM	no IL	Finetune1	0.296371	0.718952	0.278226	0.789516	0.536111		0.520766	0.015345
-0.135107	-4.49692	7.8007	214.382	0.0575864	len19_no_IL-30-IIIIEE-to_mutate.sc	-33.5483	1390.07	2.35684	-542.031	IIIIEE	no IL	Finetune1	0.371774	0.00564516	0.200806	0.477823	0.272569		0.264012	0.00855735
-0.0900468	-1.78076	12.5549	104.741	0.0630585	len19_no_IL-31-SSGGLY-to_mutate.sc	-30.8321	1280.43	2.4019	-537.276	SSGGLY	no IL	Finetune1	0.845565	0.583468	0.889113	0.733065	0.76875		0.762802	0.00594758
-0.156992	-2.89966	10.5683	134.318	0.032012	len19_no_IL-32-PAIGSE-to_mutate.sc	-31.951	1310	2.33495	-539.263	PAIGSE	no IL	Finetune1	0.749597	0.158065	0.587903	0.343548	0.476736		0.459778	0.0169579
-0.0626267	-1.78055	13.7336	121.143	0.0935281	len19_no_IL-33-HPGPVP-to_mutate.sc	-30.8319	1296.83	2.42932	-536.098	HPGPVP	no IL	Finetune1	0.790726	0.797581	0.889516	0.847581	0.837153		0.831351	0.00580197
-0.0370123	-2.94792	16.6271	164.836	0.0839368	len19_no_IL-34-FTSGHG-to_mutate.sc	-31.9993	1340.52	2.45493	-533.204	FTSGHG	no IL	Finetune1	0.63629	0.969758	0.573387	0.914113	0.786111		0.773387	0.012724
-0.177157	-5.21996	12.0096	253.572	0.0731731	len19_no_IL-35-MEMMMP-to_mutate.sc	-34.2713	1429.26	2.31479	-537.822	MEMMMP	no IL	Finetune1	0.175	0.452419	0.0951613	0.249194	0.257639		0.242944	0.0146953
-0.151638	-2.55906	11.7739	160.079	0.104547	len19_no_IL-36-GNSHEE-to_mutate.sc	-31.6104	1335.76	2.34031	-538.057	GNSHEE	no IL	Finetune1	0.656048	0.395565	0.683468	0.377419	0.538889		0.528125	0.0107639
-0.254261	-7.12033	8.70622	285.258	-0.0048986	len19_no_IL-37-DGQWWW-to_mutate.sc	-36.1717	1460.94	2.23769	-541.125	DGQWWW	no IL	Finetune1	0.0778226	0.0153226	0.00645161	0.0318548	0.040625		0.0328629	0.0077621
-0.0731115	-2.50242	10.9316	226.62	0.220878	len19_no_IL-38-MTTRLA-to_mutate.sc	-31.5538	1402.31	2.41883	-538.9	MTTRLA	no IL	Finetune1	0.301613	0.214919	0.70121	0.803629	0.516319		0.505343	0.0109767
-0.0875425	-1.89561	10.2969	214.11	0.244286	len19_no_IL-39-VVKKKK-to_mutate.sc	-30.947	1389.8	2.4044	-539.534	VVKKKK	no IL	Finetune1	0.373387	0.122177	0.862903	0.744355	0.532639		0.525706	0.00693324
-0.184863	-3.73358	10.041	169.054	0.033001	len19_no_IL-3-EKEGNQ-to_mutate.sc	-32.7849	1344.74	2.30708	-539.79	EKEGNQ	no IL	Finetune1	0.610887	0.0927419	0.360484	0.211694	0.339236		0.318952	0.0202845
-0.173535	-1.36967	15.9404	166.028	0.203687	len19_no_IL-40-RNNNCF-to_mutate.sc	-30.421	1341.71	2.31841	-533.891	RNNNCF	no IL	Finetune1	0.628629	0.950806	0.957661	0.265323	0.710417		0.700605	0.00981183
-0.0812414	-3.57364	8.81467	165.041	0.0376318	len19_no_IL-41-PNDIAG-to_mutate.sc	-32.625	1340.73	2.4107	-541.017	PNDIAG	no IL	Finetune1	0.633871	0.0193548	0.399194	0.772581	0.469097		0.45625	0.0128472
-0.095989	-3.81569	9.99907	205.178	0.0908336	len19_no_IL-42-PNLMPH-to_mutate.sc	-32.8671	1380.86	2.39596	-539.832	PNLMPH	no IL	Finetune1	0.422177	0.0875	0.342339	0.697177	0.4		0.387298	0.0127016
-0.279745	-4.13475	12.5699	243.453	0.132546	len19_no_IL-43-SSHYYW-to_mutate.sc	-33.1861	1419.14	2.2122	-537.261	SSHYYW	no IL	Finetune1	0.218952	0.586694	0.272581	0.0100806	0.292361		0.272077	0.0202845
-0.193787	-4.03396	12.0145	214.283	0.0907215	len19_no_IL-44-VVDHHE-to_mutate.sc	-33.0853	1389.97	2.29816	-537.817	VVDHHE	no IL	Finetune1	0.372581	0.453629	0.291935	0.175	0.344097		0.323286	0.0208109
-0.141438	-2.4466	12.2828	205.461	0.190449	len19_no_IL-45-HTTKGG-to_mutate.sc	-31.498	1381.15	2.35051	-537.548	HTTKGG	no IL	Finetune1	0.418952	0.515323	0.71371	0.441532	0.527083		0.522379	0.0047043
-0.127705	-4.23992	11.0856	235.074	0.111201	len19_no_IL-46-MILMMA-to_mutate.sc	-33.2913	1410.76	2.36424	-538.746	MILMMA	no IL	Finetune1	0.258468	0.244355	0.246774	0.522984	0.335764		0.318145	0.0176187
-0.0803602	-3.24039	15.2406	193.847	0.113148	len19_no_IL-47-CQHQQS-to_mutate.sc	-32.2918	1369.53	2.41159	-534.591	CQHQQS	no IL	Finetune1	0.479032	0.923387	0.495565	0.775806	0.674653		0.668448	0.0062052
-0.231143	-4.2961	16.5446	242.78	0.120061	len19_no_IL-48-LTFESY-to_mutate.sc	-33.3475	1418.47	2.2608	-533.287	LTFESY	no IL	Finetune1	0.221371	0.967339	0.234274	0.0673387	0.387847		0.372581	0.0152666
-0.121334	-4.27093	12.9163	216.385	0.0772926	len19_no_IL-49-TTQLCM-to_mutate.sc	-33.3223	1392.07	2.37061	-536.915	TTQLCM	no IL	Finetune1	0.359677	0.659274	0.239113	0.560081	0.469444		0.454536	0.0149082
-0.185455	-3.47667	11.5838	238.87	0.171492	len19_no_IL-4-EKKELQ-to_mutate.sc	-32.528	1414.56	2.30649	-538.247	EKKELQ	no IL	Finetune1	0.2375	0.349194	0.424194	0.208871	0.329167		0.30494	0.0242272
-0.224329	-3.99002	10.111	240.341	0.137627	len19_no_IL-50-SSHYYY-to_mutate.sc	-33.0414	1416.03	2.26762	-539.72	SSHYYY	no IL	Finetune1	0.229032	0.1	0.302016	0.0834677	0.200694		0.178629	0.0220654
-0.189898	-4.04114	11.3827	247.956	0.146517	len19_no_IL-51-IHHHHH-to_mutate.sc	-33.0925	1423.64	2.30205	-538.449	IHHHHH	no IL	Finetune1	0.19879	0.302419	0.290726	0.190726	0.271875		0.245665	0.0262097
-0.16598	-2.36607	11.8454	146.534	0.094901	len19_no_IL-52-GDSHKE-to_mutate.sc	-31.4174	1322.22	2.32597	-537.986	GDSHKE	no IL	Finetune1	0.705645	0.41129	0.735081	0.300403	0.548611		0.538105	0.0105063
-0.11967	-4.7437	12.085	236.186	0.0773794	len19_no_IL-53-YVFGVS-to_mutate.sc	-33.7951	1411.87	2.37228	-537.746	YVFGVS	no IL	Finetune1	0.252823	0.469355	0.158468	0.568952	0.371875		0.362399	0.00947581
-0.179058	-3.23644	12.6207	246.647	0.200954	len19_no_IL-54-HHHHYY-to_mutate.sc	-32.2878	1422.33	2.31289	-537.211	HHHHYY	no IL	Finetune1	0.205645	0.59879	0.496774	0.235887	0.400347		0.384274	0.016073
-0.138941	-2.26086	12.3938	152.246	0.113045	len19_no_IL-55-PNPHAP-to_mutate.sc	-31.3122	1327.93	2.35301	-537.437	PNPHAP	no IL	Finetune1	0.683065	0.543548	0.772581	0.456452	0.620139		0.613911	0.0062276
-0.147792	-2.55839	12.9756	132.444	0.0546059	len19_no_IL-56-MAASSE-to_mutate.sc	-31.6098	1308.13	2.34415	-536.856	MAASSE	no IL	Finetune1	0.756048	0.669758	0.684274	0.400403	0.640972		0.627621	0.0133513
-0.244423	-4.91477	16.7497	127.833	-0.134713	len19_no_IL-57-DDSSGG-to_mutate.sc	-33.9661	1303.52	2.24752	-533.082	DDSSGG	no IL	Finetune1	0.770161	0.973387	0.135081	0.0451613	0.493056		0.480948	0.012108
-0.206859	-4.25202	10.1253	170.971	-0.00202774	len19_no_IL-58-EIDTAC-to_mutate.sc	-33.3034	1346.66	2.28509	-539.706	EIDTAC	no IL	Finetune1	0.602016	0.102016	0.243145	0.131855	0.285417		0.269758	0.0156586
-0.168875	-3.26292	11.8787	208.57	0.1366	len19_no_IL-59-MSSHSY-to_mutate.sc	-32.3143	1384.26	2.32307	-537.953	MSSHSY	no IL	Finetune1	0.40121	0.419355	0.48871	0.283871	0.413194		0.398286	0.0149082
-0.212779	-4.3527	11.9776	94.1347	-0.159599	len19_no_IL-5-DNGSGG-to_mutate.sc	-33.4041	1269.82	2.27917	-537.854	DNGSGG	no IL	Finetune1	0.875	0.443145	0.222984	0.114113	0.431944		0.41381	0.018134
-0.0625195	-5.01913	11.6212	254.579	0.088904	len19_no_IL-60-MMMMMH-to_mutate.sc	-34.0705	1430.27	2.42943	-538.21	MMMMMH	no IL	Finetune1	0.170565	0.357661	0.117742	0.847984	0.385417		0.373488	0.0119288
-0.289101	-6.14318	10.3891	181.592	-0.12201	len19_no_IL-61-DNDDVV-to_mutate.sc	-35.1946	1357.28	2.20285	-539.442	DNDDVV	no IL	Finetune1	0.546371	0.134274	0.033871	0.00685484	0.192014		0.180343	0.0116711
-0.151465	-4.73298	11.7841	224.289	0.0578043	len19_no_IL-62-MELMMH-to_mutate.sc	-33.7843	1399.98	2.34048	-538.047	MELMMH	no IL	Finetune1	0.317742	0.398387	0.16129	0.378629	0.326736		0.314012	0.012724
-0.141753	-3.34515	9.80029	277.051	0.240981	len19_no_IL-63-WCRKSL-to_mutate.sc	-32.3965	1452.74	2.35019	-540.031	WCRKSL	no IL	Finetune1	0.0955645	0.0693548	0.466129	0.43871	0.278125		0.26744	0.0106855
-0.230058	-3.25446	11.4642	223.605	0.162285	len19_no_IL-64-FKEELL-to_mutate.sc	-32.3058	1399.29	2.26189	-538.367	FKEELL	no IL	Finetune1	0.319758	0.324597	0.491935	0.071371	0.320833		0.301915	0.018918
-0.179205	-2.69235	13.4961	145.268	0.0679228	len19_no_IL-65-NKISSS-to_mutate.sc	-31.7437	1320.95	2.31274	-536.335	NKISSS	no IL	Finetune1	0.709677	0.766935	0.649194	0.234274	0.601042		0.59002	0.0110215
-0.0137229	-2.10975	12.5581	140.259	0.103049	len19_no_IL-66-PREPLL-to_mutate.sc	-31.1611	1315.95	2.47822	-537.273	PREPLL	no IL	Finetune1	0.728629	0.583871	0.814113	0.957258	0.778125		0.770968	0.00715726
-0.113303	-3.43698	9.86527	142.6	0.00657491	len19_no_IL-67-VVDGVQ-to_mutate.sc	-32.4883	1318.29	2.37864	-539.966	VVDGVQ	no IL	Finetune1	0.720565	0.0745968	0.435484	0.608871	0.468056		0.459879	0.00817652
-0.0683988	-3.65529	10.5994	188.435	0.0733785	len19_no_IL-68-PPIIIE-to_mutate.sc	-32.7067	1364.12	2.42355	-539.232	PPIIIE	no IL	Finetune1	0.509677	0.165323	0.377419	0.822984	0.482639		0.468851	0.0137881
-0.0841376	-2.39083	12.1308	223.883	0.224451	len19_no_IL-69-ARKRRR-to_mutate.sc	-31.4422	1399.57	2.40781	-537.701	ARKRRR	no IL	Finetune1	0.319355	0.480645	0.727419	0.761694	0.577083		0.572278	0.00480511
-0.11418	-4.72547	12.1815	239.161	0.0837001	len19_no_IL-6-MIMMMI-to_mutate.sc	-33.7768	1414.85	2.37777	-537.65	MIMMMI	no IL	Finetune1	0.23629	0.492742	0.1625	0.602016	0.378125		0.373387	0.0047379
-0.251993	-6.04538	11.1889	182.678	-0.112738	len19_no_IL-70-DVDDCQ-to_mutate.sc	-35.0968	1358.36	2.23995	-538.642	DVDDCQ	no IL	Finetune1	0.540323	0.265323	0.0379032	0.0346774	0.23125		0.219556	0.0116935
-0.147744	-1.91623	11.9953	95.5753	0.0350403	len19_no_IL-71-SSSSSS-to_mutate.sc	-30.9676	1271.26	2.3442	-537.836	SSSSSS	no IL	Finetune1	0.872581	0.448387	0.856452	0.40121	0.659722		0.644657	0.015065
-0.0862362	-4.23533	11.1456	185.027	0.0247454	len19_no_IL-72-FDSSDG-to_mutate.sc	-33.2867	1360.71	2.40571	-538.686	FDSSDG	no IL	Finetune1	0.529032	0.257661	0.249194	0.752016	0.461111		0.446976	0.0141353
-0.0657319	-1.84139	11.7617	199.473	0.224528	len19_no_IL-73-ARKKRG-to_mutate.sc	-30.8928	1375.16	2.42621	-538.07	ARKKRG	no IL	Finetune1	0.45	0.391935	0.872581	0.833871	0.641319		0.637097	0.00422267
-0.0756137	-3.02278	10.9495	149.14	0.0500056	len19_no_IL-74-PDSDDD-to_mutate.sc	-32.0742	1324.83	2.41633	-538.882	PDSDDD	no IL	Finetune1	0.693952	0.218548	0.548387	0.794758	0.577778		0.563911	0.0138665
-0.149928	-2.9938	11.394	198.193	0.138554	len19_no_IL-75-NKELEA-to_mutate.sc	-32.0452	1373.88	2.34202	-538.437	NKELEA	no IL	Finetune1	0.458065	0.304435	0.557258	0.38629	0.439583		0.426512	0.0130712
-0.232869	-2.25169	13.4056	138.232	0.0885923	len19_no_IL-76-SISEFF-to_mutate.sc	-31.3031	1313.92	2.25908	-536.426	SISEFF	no IL	Finetune1	0.734274	0.755645	0.775	0.0641129	0.593056		0.582258	0.0107975
-0.190159	-4.88387	14.1805	282.36	0.143568	len19_no_IL-77-MVVWWW-to_mutate.sc	-33.9352	1458.05	2.30179	-535.651	MVVWWW	no IL	Finetune1	0.0826613	0.850403	0.137097	0.189919	0.326389		0.31502	0.0113687
-0.189216	-3.07541	12.0117	169.313	0.0824043	len19_no_IL-78-EKGELQ-to_mutate.sc	-32.1268	1345	2.30273	-537.82	EKGELQ	no IL	Finetune1	0.610081	0.452823	0.535081	0.193145	0.4625		0.447782	0.0147177
-0.234528	-6.21258	14.2623	323.321	0.118527	len19_no_IL-79-LRFFSG-to_mutate.sc	-35.2639	1499.01	2.25742	-535.569	LRFFSG	no IL	Finetune1	0.0205645	0.856855	0.0298387	0.0604839	0.247917		0.241935	0.00598118
-0.0907103	-4.21988	8.77025	194.891	0.0434784	len19_no_IL-7-YVDGDF-to_mutate.sc	-33.2712	1370.58	2.40124	-541.061	YVDGDF	no IL	Finetune1	0.47379	0.0173387	0.252823	0.729435	0.376389		0.368347	0.00804211
-0.0668496	-2.16342	12.2425	139.994	0.0984922	len19_no_IL-80-SQSQQE-to_mutate.sc	-31.2148	1315.68	2.4251	-537.589	SQSQQE	no IL	Finetune1	0.729435	0.507661	0.797177	0.828629	0.720833		0.715726	0.00510753
-0.21209	-2.99814	11.68	168.629	0.0869373	len19_no_IL-81-NKITSS-to_mutate.sc	-32.0495	1344.32	2.27986	-538.151	NKITSS	no IL	Finetune1	0.615726	0.371371	0.556452	0.118952	0.43125		0.415625	0.015625
-0.181273	-5.31674	12.1208	254.274	0.0675826	len19_no_IL-82-TTFMCW-to_mutate.sc	-34.3681	1429.96	2.31067	-537.71	TTFMCW	no IL	Finetune1	0.172177	0.477823	0.0866935	0.225806	0.253819		0.240625	0.0131944
-0.258326	-4.97307	11.4753	166.38	-0.0642138	len19_no_IL-83-DTHSGG-to_mutate.sc	-34.0244	1342.07	2.23362	-538.356	DTHSGG	no IL	Finetune1	0.62621	0.328629	0.125403	0.0258065	0.294097		0.276512	0.0175851
-0.107583	-2.80475	11.4313	104.65	-0.0170925	len19_no_IL-84-EEGGEQ-to_mutate.sc	-31.8561	1280.34	2.38436	-538.4	EEGGEQ	no IL	Finetune1	0.845968	0.315726	0.619355	0.641532	0.623264		0.605645	0.0176187
-0.293655	-4.84273	13.3092	286.353	0.152738	len19_no_IL-85-QQYYYL-to_mutate.sc	-33.8941	1462.04	2.19829	-536.522	QQYYYL	no IL	Finetune1	0.0741935	0.740726	0.143145	0.00564516	0.254167		0.240927	0.0132392
-0.168023	-4.79102	12.6351	198.869	0.00895338	len19_no_IL-86-EEMNGI-to_mutate.sc	-33.8424	1374.56	2.32392	-537.196	EEMNGI	no IL	Finetune1	0.454032	0.601613	0.15121	0.288306	0.380208		0.37379	0.00641801
-0.0126007	-1.7731	13.3424	101.969	0.0584318	len19_no_IL-87-GGGQQQ-to_mutate.sc	-30.8245	1277.65	2.47935	-536.489	GGGQQQ	no IL	Finetune1	0.853226	0.746774	0.891935	0.960887	0.876042		0.863206	0.012836
-0.101148	-4.55073	16.0546	228.191	0.0774927	len19_no_IL-88-LTVLEA-to_mutate.sc	-33.6021	1403.88	2.3908	-533.777	LTVLEA	no IL	Finetune1	0.296774	0.955645	0.192742	0.67621	0.540278		0.530343	0.00993504
-0.0607183	-3.5756	11.6131	193.387	0.0878709	len19_no_IL-89-AKELEA-to_mutate.sc	-32.627	1369.07	2.43123	-538.218	AKELEA	no IL	Finetune1	0.481452	0.356452	0.397581	0.854839	0.538542		0.522581	0.015961
-0.0462563	-3.38737	10.3389	177.97	0.0746353	len19_no_IL-8-PAIISF-to_mutate.sc	-32.4387	1353.66	2.44569	-539.492	PAIISF	no IL	Finetune1	0.564919	0.127016	0.453226	0.895565	0.524653		0.510181	0.0144713
-0.215219	-4.27364	12.2098	184.252	0.020534	len19_no_IL-90-EDGHLL-to_mutate.sc	-33.325	1359.94	2.27673	-537.621	EDGHLL	no IL	Finetune1	0.533065	0.50121	0.23871	0.108468	0.354861		0.345363	0.00949821
-0.102346	-3.37319	9.89884	191.193	0.0988544	len19_no_IL-91-MIPMRE-to_mutate.sc	-32.4246	1366.88	2.3896	-539.932	MIPMRE	no IL	Finetune1	0.494355	0.0770161	0.457661	0.670565	0.431597		0.424899	0.00669803
-0.111471	-2.54204	11.9603	125.031	0.0420926	len19_no_IL-92-MWASSQ-to_mutate.sc	-31.5934	1300.72	2.38048	-537.871	MWASSQ	no IL	Finetune1	0.781048	0.437903	0.689919	0.619355	0.637847		0.632056	0.00579077
-0.0605694	-3.7084	11.9939	187.243	0.0673839	len19_no_IL-93-YVDGVS-to_mutate.sc	-32.7598	1362.93	2.43138	-537.837	YVDGVS	no IL	Finetune1	0.518145	0.447581	0.366532	0.856048	0.562847		0.547077	0.0157706
-0.0331202	-2.06587	12.0082	102.962	0.0374096	len19_no_IL-94-AQSPLL-to_mutate.sc	-31.1172	1278.65	2.45883	-537.823	AQSPLL	no IL	Finetune1	0.85	0.451613	0.826613	0.92379	0.776736		0.763004	0.0137321
-0.206978	-4.34171	11.4491	124.899	-0.0965285	len19_no_IL-95-DTSSGG-to_mutate.sc	-33.3931	1300.59	2.28497	-538.382	DTSSGG	no IL	Finetune1	0.781452	0.320161	0.225	0.131452	0.383333		0.364516	0.0188172
-0.0636363	-3.15822	14.0918	176.956	0.0897791	len19_no_IL-96-AKTLEA-to_mutate.sc	-32.2096	1352.64	2.42831	-535.739	AKTLEA	no IL	Finetune1	0.568145	0.840726	0.515323	0.843145	0.700347		0.691835	0.00851254
-0.0489388	-2.9298	16.9895	150.506	0.0595102	len19_no_IL-97-MIGIGG-to_mutate.sc	-31.9812	1326.19	2.44301	-532.842	MIGIGG	no IL	Finetune1	0.690726	0.979435	0.578629	0.889516	0.793056		0.784577	0.00847894
-0.209491	-3.85875	13.8324	166.52	0.0190719	len19_no_IL-98-VVDDTI-to_mutate.sc	-32.9101	1342.21	2.28245	-535.999	VVDDTI	no IL	Finetune1	0.624194	0.810081	0.329435	0.124194	0.486111		0.471976	0.0141353
-0.0729357	-4.20439	13.7989	244.083	0.128678	len19_no_IL-99-MWVLLW-to_mutate.sc	-33.2558	1419.77	2.41901	-536.032	MWVLLW	no IL	Finetune1	0.216532	0.806452	0.256452	0.804839	0.534028		0.521069	0.0129592
-0.0865107	-1.98434	11.5687	90.0399	0.0190057	len19_no_IL-9-AAASSS-to_mutate.sc	-31.0357	1265.73	2.40544	-538.263	AAASSS	no IL	Finetune1	0.887097	0.345968	0.843548	0.750403	0.722917		0.706754	0.0161626
-0.0651586	-2.31323	14.9665	187.802	0.170694	len20_no_IL-0-PNKTKEM-to_mutate.sc	-31.3646	1363.49	2.42679	-534.865	PNKTKEM	no IL	Finetune1	0.515323	0.908468	0.751613	0.83629	0.755903		0.752923	0.00297939
-0.0845233	-3.79628	17.1185	214.592	0.108346	len20_no_IL-10-MTTLQQE-to_mutate.sc	-32.8476	1390.28	2.40742	-532.713	MTTLQQE	no IL	Finetune1	0.370565	0.983468	0.345968	0.760081	0.626736		0.61502	0.0117159
-0.127798	-4.53029	12.1902	190.902	0.0136784	len20_no_IL-11-EEMPGSK-to_mutate.sc	-33.5817	1366.59	2.36415	-537.641	EEMPGSK	no IL	Finetune1	0.495968	0.494355	0.195161	0.522581	0.432639		0.427016	0.00562276
-0.0574639	-2.12962	13.1139	176.914	0.165752	len20_no_IL-12-HSSSGGL-to_mutate.sc	-31.181	1352.6	2.43448	-536.717	HSSSGGL	no IL	Finetune1	0.568548	0.695161	0.808468	0.866129	0.743403		0.734577	0.00882616
-0.158259	-1.77667	10.5559	133.153	0.115641	len20_no_IL-13-NSSTSSS-to_mutate.sc	-30.828	1308.84	2.33369	-539.275	NSSTSSS	no IL	Finetune1	0.753629	0.156452	0.890726	0.336694	0.547222		0.534375	0.0128472
-0.231028	-3.63789	13.6843	239.765	0.161555	len20_no_IL-14-IPHHRNA-to_mutate.sc	-32.6893	1415.45	2.26092	-536.147	IPHHRNA	no IL	Finetune1	0.232258	0.790323	0.380645	0.0681452	0.386111		0.367843	0.0182684
-0.0337261	-2.63196	14.8917	158.086	0.0955468	len20_no_IL-15-MIPPYYY-to_mutate.sc	-31.6833	1333.77	2.45822	-534.94	MIPPYYY	no IL	Finetune1	0.662903	0.902016	0.663306	0.922177	0.795833		0.787601	0.00823253
-0.0132712	-4.19548	11.9804	218.156	0.0857478	len20_no_IL-16-AQSLLLL-to_mutate.sc	-33.2468	1393.84	2.47867	-537.851	AQSLLLL	no IL	Finetune1	0.35121	0.444355	0.258871	0.958871	0.521181		0.503327	0.0178539
-0.0977685	-3.53889	17.6049	165.864	0.0417158	len20_no_IL-17-FWVAPAG-to_mutate.sc	-32.5903	1341.55	2.39418	-532.226	FWVAPAG	no IL	Finetune1	0.629435	0.988306	0.408468	0.689113	0.691319		0.678831	0.0124888
-0.192178	-4.29345	11.412	236.408	0.10964	len20_no_IL-18-SSDFCDF-to_mutate.sc	-33.3448	1412.09	2.29977	-538.419	SSDFCDF	no IL	Finetune1	0.25121	0.308871	0.234677	0.183871	0.266319		0.244657	0.0216622
-0.106761	-2.68045	13.9556	150.343	0.0780182	len20_no_IL-19-MWASSSE-to_mutate.sc	-31.7318	1326.03	2.38519	-535.876	MWASSSE	no IL	Finetune1	0.691129	0.827016	0.652823	0.646774	0.707986		0.704435	0.00355063
-0.0609807	-2.3123	12.8438	268.952	0.299975	len20_no_IL-1-ARKRRRR-to_mutate.sc	-31.3637	1444.64	2.43097	-536.987	ARKRRRR	no IL	Finetune1	0.122581	0.643952	0.752419	0.853226	0.603819		0.593044	0.0107751
-0.0544741	-2.24993	12.5396	131.606	0.0766526	len20_no_IL-20-AKANMEF-to_mutate.sc	-31.3013	1307.29	2.43747	-537.292	AKANMEF	no IL	Finetune1	0.758468	0.579435	0.777419	0.875	0.758681		0.747581	0.0110999
-0.141036	-6.12988	11.9715	280.944	0.0557646	len20_no_IL-21-WVDDDDD-to_mutate.sc	-35.1813	1456.63	2.35091	-537.86	WVDDDDD	no IL	Finetune1	0.0858871	0.440323	0.0350806	0.443145	0.257292		0.251109	0.0061828
-0.047711	-3.01565	13.5248	199.108	0.138517	len20_no_IL-22-PNPMANK-to_mutate.sc	-32.067	1374.79	2.44423	-536.306	PNPMANK	no IL	Finetune1	0.452016	0.770565	0.55	0.892742	0.674306		0.666331	0.00797491
-0.241155	-3.68848	11.6253	238.817	0.15643	len20_no_IL-23-IKSFFSH-to_mutate.sc	-32.7399	1414.5	2.25079	-538.206	IKSFFSH	no IL	Finetune1	0.237903	0.359677	0.368548	0.0487903	0.280208		0.25373	0.0264785
-0.164082	-3.36626	14.3585	262.764	0.217364	len20_no_IL-24-HHHHSSH-to_mutate.sc	-32.4176	1438.45	2.32786	-535.473	HHHHSSH	no IL	Finetune1	0.13871	0.864919	0.459677	0.31129	0.459722		0.443649	0.016073
-0.0621039	-2.95676	13.4943	210.262	0.161538	len20_no_IL-25-ISSQCQQ-to_mutate.sc	-32.0081	1385.95	2.42984	-536.337	ISSQCQQ	no IL	Finetune1	0.392339	0.766129	0.569355	0.850806	0.654514		0.644657	0.00985663
-0.303887	-4.18645	17.1355	306.611	0.228696	len20_no_IL-26-QRYYWRK-to_mutate.sc	-33.2378	1482.3	2.18806	-532.696	QRYYWRK	no IL	Finetune1	0.0395161	0.984274	0.261694	0.00443548	0.339583		0.32248	0.0171035
-0.00632502	-1.831	15.1612	122.578	0.0922719	len20_no_IL-27-PNPPANK-to_mutate.sc	-30.8824	1298.26	2.48562	-534.67	PNPPANK	no IL	Finetune1	0.7875	0.919758	0.875403	0.968952	0.897917		0.887903	0.0100134
-0.148457	-3.55992	12.8042	193.918	0.0899401	len20_no_IL-28-NIIIESP-to_mutate.sc	-32.6113	1369.6	2.34349	-537.027	NIIIESP	no IL	Finetune1	0.477419	0.635887	0.403226	0.396371	0.490972		0.478226	0.0127464
-0.12022	-2.33587	9.93117	157.824	0.117284	len20_no_IL-29-GDSHSGI-to_mutate.sc	-31.3872	1333.51	2.37173	-539.9	GDSHSGI	no IL	Finetune1	0.664113	0.0806452	0.743952	0.564919	0.518056		0.513407	0.0046483
-0.105896	-3.99011	12.0262	189.175	0.0501471	len20_no_IL-2-FTISGGG-to_mutate.sc	-33.0415	1364.86	2.38605	-537.805	FTISGGG	no IL	Finetune1	0.504032	0.457661	0.301613	0.650806	0.490972		0.478528	0.012444
-0.114699	-2.3054	13.1503	157.232	0.118523	len20_no_IL-30-RELGGGV-to_mutate.sc	-31.3568	1332.92	2.37725	-536.681	RELGGGV	no IL	Finetune1	0.668548	0.704032	0.754839	0.599194	0.682986		0.681653	0.00133289
-0.112265	-2.94269	12.4095	164.455	0.0836503	len20_no_IL-31-PPIALNN-to_mutate.sc	-31.9941	1340.14	2.37968	-537.422	PPIALNN	no IL	Finetune1	0.636694	0.547581	0.575	0.614516	0.602778		0.593448	0.0093302
-0.0588248	-2.5136	11.7628	153.664	0.0965479	len20_no_IL-32-PGGHVVD-to_mutate.sc	-31.565	1329.35	2.43312	-538.068	PGGHVVD	no IL	Finetune1	0.677419	0.393548	0.698387	0.860887	0.669444		0.65756	0.011884
-0.0364301	-2.73964	11.1637	143.392	0.060921	len20_no_IL-33-PNSSDVD-to_mutate.sc	-31.791	1319.08	2.45552	-538.668	PNSSDVD	no IL	Finetune1	0.717339	0.260484	0.634677	0.914919	0.645139		0.631855	0.0132841
-0.0686201	-5.62073	10.0958	279.703	0.0886884	len20_no_IL-34-MGMMAEE-to_mutate.sc	-34.6721	1455.39	2.42333	-539.735	MGMMAEE	no IL	Finetune1	0.0887097	0.0971774	0.0637097	0.821774	0.277083		0.267843	0.00924059
-0.0574971	-2.14964	9.93497	130.238	0.0818232	len20_no_IL-35-HPPAGDG-to_mutate.sc	-31.201	1305.92	2.43445	-539.896	HPPAGDG	no IL	Finetune1	0.763306	0.0814516	0.801613	0.865726	0.638542		0.628024	0.0105175
0.0025005	-3.19097	14.9828	181.011	0.0944815	len20_no_IL-36-TFGLCMI-to_mutate.sc	-32.2423	1356.7	2.49445	-534.848	TFGLCMI	no IL	Finetune1	0.549194	0.908871	0.507661	0.979032	0.751042		0.73619	0.0148522
-0.0639315	-3.71164	13.4514	216.288	0.117306	len20_no_IL-37-VTSLCMI-to_mutate.sc	-32.763	1391.97	2.42801	-536.38	VTSLCMI	no IL	Finetune1	0.36129	0.762097	0.365726	0.841129	0.596181		0.58256	0.0136201
0.0365462	-3.02802	12.7104	206.524	0.150138	len20_no_IL-38-AKKLEMG-to_mutate.sc	-32.0794	1382.21	2.52849	-537.121	AKKLEMG	no IL	Finetune1	0.41129	0.619355	0.546774	0.995161	0.657986		0.643145	0.0148409
-0.182156	-2.83506	14.8691	234.964	0.210608	len20_no_IL-39-IHSEFFR-to_mutate.sc	-31.8864	1410.65	2.30979	-534.962	IHSEFFR	no IL	Finetune1	0.259677	0.9	0.608065	0.221774	0.513889		0.497379	0.0165099
-0.22392	-3.02889	13.9868	206.323	0.149736	len20_no_IL-3-LEEEGGH-to_mutate.sc	-32.0803	1382.01	2.26803	-535.844	LEEEGGH	no IL	Finetune1	0.412903	0.831048	0.545968	0.0854839	0.479167		0.468851	0.0103159
-0.103735	-3.96521	15.5497	214.707	0.0963911	len20_no_IL-40-PAIISEE-to_mutate.sc	-33.0166	1390.39	2.38821	-534.282	PAIISEE	no IL	Finetune1	0.369758	0.939113	0.308871	0.665323	0.586806		0.570766	0.0160394
-0.162979	-5.02545	15.5478	267.681	0.110089	len20_no_IL-41-ETHMLLE-to_mutate.sc	-34.0768	1443.37	2.32897	-534.283	ETHMLLE	no IL	Finetune1	0.125806	0.93871	0.117339	0.315323	0.384375		0.374294	0.0100806
-0.103106	-5.63311	16.1843	247.626	0.0341296	len20_no_IL-42-TTFLCWI-to_mutate.sc	-34.6845	1423.31	2.38884	-533.647	TTFLCWI	no IL	Finetune1	0.2	0.959274	0.0633065	0.668145	0.48125		0.472681	0.00856855
-0.149517	-2.84175	12.6385	191.355	0.138011	len20_no_IL-43-HPINGNG-to_mutate.sc	-31.8931	1367.04	2.34243	-537.193	HPINGNG	no IL	Finetune1	0.493548	0.603226	0.605242	0.38871	0.529167		0.522681	0.00648522
-0.128369	-2.55606	12.6291	175.119	0.131118	len20_no_IL-44-RWVCCCC-to_mutate.sc	-31.6074	1350.8	2.36358	-537.202	RWVCCCC	no IL	Finetune1	0.580645	0.599597	0.684677	0.517742	0.600694		0.595665	0.00502912
0.00879375	-3.25894	13.5576	222.532	0.160194	len20_no_IL-45-FWARTFR-to_mutate.sc	-32.3103	1398.22	2.50074	-536.274	FWARTFR	no IL	Finetune1	0.327823	0.775	0.490323	0.985081	0.657986		0.644556	0.0134297
-0.0044799	-3.68679	12.3443	196.882	0.0858379	len20_no_IL-46-MMMPGSK-to_mutate.sc	-32.7382	1372.57	2.48747	-537.487	MMMPGSK	no IL	Finetune1	0.464919	0.530242	0.369355	0.971371	0.6		0.583972	0.0160282
-0.0923394	-2.18243	11.6555	112.232	0.0458755	len20_no_IL-47-LGGGGGG-to_mutate.sc	-31.2338	1287.92	2.39961	-538.176	LGGGGGG	no IL	Finetune1	0.817339	0.366532	0.793548	0.721371	0.693403		0.674698	0.0187052
-0.0606667	-3.86288	10.0153	209.011	0.0940148	len20_no_IL-48-AKTMEMG-to_mutate.sc	-32.9142	1384.7	2.43128	-539.816	AKTMEMG	no IL	Finetune1	0.397581	0.0891129	0.329032	0.855645	0.433333		0.417843	0.0154906
-0.083556	-2.52393	11.8461	260.844	0.272988	len20_no_IL-49-HTKKDDN-to_mutate.sc	-31.5753	1436.53	2.40839	-537.985	HTKKDDN	no IL	Finetune1	0.144758	0.411694	0.695161	0.76371	0.514931		0.503831	0.0110999
-0.180829	-1.36423	8.91658	132.697	0.146343	len20_no_IL-4-REPSLQP-to_mutate.sc	-30.4156	1308.38	2.31112	-540.915	REPSLQP	no IL	Finetune1	0.754435	0.0245968	0.958468	0.228226	0.501042		0.491431	0.00961022
-0.17713	-3.11268	12.8609	210.848	0.15127	len20_no_IL-50-MELPGSK-to_mutate.sc	-32.1641	1386.53	2.31482	-536.97	MELPGSK	no IL	Finetune1	0.389516	0.647177	0.524194	0.249597	0.470139		0.452621	0.0175179
-0.0602961	-1.90412	16.598	158.167	0.150257	len20_no_IL-51-SSSKKGG-to_mutate.sc	-30.9555	1333.85	2.43165	-533.233	SSSKKGG	no IL	Finetune1	0.6625	0.968145	0.860484	0.856855	0.841319		0.836996	0.00432348
-0.0312137	-1.75672	12.5906	115.901	0.0857255	len20_no_IL-52-PPPNGDG-to_mutate.sc	-30.8081	1291.59	2.46073	-537.241	PPPNGDG	no IL	Finetune1	0.807258	0.591532	0.895968	0.929839	0.816667		0.806149	0.0105175
-0.0130149	-2.92978	14.9846	215.461	0.172108	len20_no_IL-53-FTARFKA-to_mutate.sc	-31.9812	1391.15	2.47893	-534.847	FTARFKA	no IL	Finetune1	0.364919	0.909274	0.579032	0.959677	0.717361		0.703226	0.0141353
-0.0158063	-1.50082	12.8213	88.3191	0.0539209	len20_no_IL-54-PPPGGNG-to_mutate.sc	-30.5522	1264.01	2.47614	-537.01	PPPGGNG	no IL	Finetune1	0.889919	0.63871	0.93871	0.953629	0.869792		0.855242	0.0145497
-0.168416	-1.81954	15.7935	201.935	0.230129	len20_no_IL-55-KSSDKRL-to_mutate.sc	-30.8709	1377.62	2.32353	-534.038	KSSDKRL	no IL	Finetune1	0.43629	0.946371	0.878226	0.285484	0.643056		0.636593	0.00646281
-0.195967	-3.94881	14.8807	208.409	0.086772	len20_no_IL-56-CVYEVCS-to_mutate.sc	-33.0002	1384.1	2.29598	-534.951	CVYEVCS	no IL	Finetune1	0.402016	0.90121	0.3125	0.167742	0.464583		0.445867	0.0187164
-0.0768335	-3.15025	12.6375	188.129	0.109871	len20_no_IL-57-PKSHDVS-to_mutate.sc	-32.2016	1363.81	2.41511	-537.194	PKSHDVS	no IL	Finetune1	0.512903	0.602823	0.516935	0.78871	0.612847		0.605343	0.00750448
-0.126786	-3.14713	13.3346	190.118	0.113539	len20_no_IL-58-TTTQQQE-to_mutate.sc	-32.1985	1365.8	2.36516	-536.497	TTTQQQE	no IL	Finetune1	0.499194	0.744355	0.518145	0.527823	0.579861		0.572379	0.00748208
-0.11334	-2.26728	12.6695	152.666	0.113307	len20_no_IL-59-HAANGNG-to_mutate.sc	-31.3187	1328.35	2.37861	-537.162	HAANGNG	no IL	Finetune1	0.681452	0.610081	0.770968	0.608065	0.667708		0.667641	6.72043e-05
-0.229472	-5.12912	13.458	310.204	0.170677	len20_no_IL-5-MRYYRRK-to_mutate.sc	-34.1805	1485.89	2.26247	-536.373	MRYYRRK	no IL	Finetune1	0.0354839	0.763306	0.106452	0.0721774	0.252083		0.244355	0.00772849
-0.0481149	-4.07617	10.5755	226.094	0.107765	len20_no_IL-60-TTQLCAI-to_mutate.sc	-33.1275	1401.78	2.44383	-539.256	TTQLCAI	no IL	Finetune1	0.306452	0.159677	0.285484	0.891532	0.429167		0.410786	0.0183804
-0.0888128	-1.95674	11.9871	147.192	0.127026	len20_no_IL-61-HPPNGNG-to_mutate.sc	-31.0081	1322.88	2.40313	-537.844	HPPNGNG	no IL	Finetune1	0.703226	0.446774	0.846371	0.737903	0.690972		0.683569	0.00740367
-0.0759849	-1.28947	12.2973	117.547	0.124892	len20_no_IL-62-NGGGGNN-to_mutate.sc	-30.3408	1293.23	2.41596	-537.534	NGGGGNN	no IL	Finetune1	0.79879	0.516935	0.964919	0.792339	0.778819		0.768246	0.0105735
0.00267593	-4.99827	15.5275	273.804	0.121937	len20_no_IL-63-MMMMMII-to_mutate.sc	-34.0496	1449.49	2.49462	-534.304	MMMMMII	no IL	Finetune1	0.104839	0.936694	0.121371	0.979839	0.548264		0.535685	0.0125784
-0.132813	-4.6663	10.9171	238.713	0.087127	len20_no_IL-64-ATTWLLG-to_mutate.sc	-33.7177	1414.4	2.35913	-538.914	ATTWLLG	no IL	Finetune1	0.23871	0.211694	0.170968	0.491532	0.292014		0.278226	0.0137881
-0.158967	-2.81189	14.5321	189.178	0.136476	len20_no_IL-65-SISEFFF-to_mutate.sc	-31.8633	1364.86	2.33298	-535.299	SISEFFF	no IL	Finetune1	0.503629	0.877016	0.616532	0.333871	0.59375		0.582762	0.0109879
-0.17359	-5.22177	9.94063	205.26	-0.0108452	len20_no_IL-66-DDDKGGS-to_mutate.sc	-34.2731	1380.95	2.31836	-539.891	DDDKGGS	no IL	Finetune1	0.420565	0.0822581	0.0947581	0.264919	0.225694		0.215625	0.0100694
-0.00397283	-1.33506	11.9755	62.5423	0.0169894	len20_no_IL-67-GGGGGGL-to_mutate.sc	-30.3864	1238.23	2.48797	-537.856	GGGGGGL	no IL	Finetune1	0.943952	0.442339	0.960484	0.972177	0.842014		0.829738	0.012276
-0.208463	-4.16485	10.5396	246.226	0.134989	len20_no_IL-68-LLMENGH-to_mutate.sc	-33.2162	1421.91	2.28348	-539.292	LLMENGH	no IL	Finetune1	0.208468	0.154032	0.268548	0.12621	0.209375		0.189315	0.0200605
-0.136444	-2.65358	13.1818	185.437	0.141692	len20_no_IL-69-IHSEEKK-to_mutate.sc	-31.7049	1361.12	2.3555	-536.649	IHSEEKK	no IL	Finetune1	0.527419	0.712097	0.658871	0.470161	0.596528		0.592137	0.00439068
-0.0261199	-2.50807	9.79167	118.625	0.032694	len20_no_IL-6-PNCPPGG-to_mutate.sc	-31.5594	1294.31	2.46583	-540.04	PNCPPGG	no IL	Finetune1	0.796774	0.0685484	0.699194	0.9375	0.639236		0.625504	0.0137321
-0.191758	-2.27636	18.2904	178.191	0.157087	len20_no_IL-70-RELSNQH-to_mutate.sc	-31.3277	1353.88	2.30019	-531.541	RELSNQH	no IL	Finetune1	0.56371	0.992339	0.767742	0.185484	0.634722		0.627319	0.00740367
-0.0133658	-3.4807	14.8592	168.699	0.0511661	len20_no_IL-71-AKALMES-to_mutate.sc	-32.5321	1344.38	2.47858	-534.972	AKALMES	no IL	Finetune1	0.614919	0.899597	0.422984	0.958468	0.737847		0.723992	0.0138553
-0.0696475	-2.59483	11.2299	134.44	0.0555069	len20_no_IL-72-MIPPVPM-to_mutate.sc	-31.6462	1310.13	2.4223	-538.601	MIPPVPM	no IL	Finetune1	0.74879	0.275	0.674597	0.816532	0.636806		0.62873	0.00807572
-0.112997	-1.67851	11.6011	171.533	0.190027	len20_no_IL-73-NNNNNKK-to_mutate.sc	-30.7299	1347.22	2.37895	-538.23	NNNNNKK	no IL	Finetune1	0.597581	0.353226	0.91371	0.610484	0.624653		0.61875	0.00590278
-0.171099	-2.58265	12.2852	189.593	0.153977	len20_no_IL-74-NGSHVVV-to_mutate.sc	-31.634	1365.28	2.32085	-537.546	NGSHVVV	no IL	Finetune1	0.500806	0.515726	0.678226	0.273387	0.501042		0.492036	0.00900538
0.0405323	-2.13188	12.5984	121.879	0.0678015	len20_no_IL-75-PNPCLES-to_mutate.sc	-31.1832	1297.57	2.53248	-537.233	PNPCLES	no IL	Finetune1	0.78871	0.593952	0.807661	0.997177	0.811111		0.796875	0.0142361
-0.15	-4.3035	10.5405	187.944	0.0249787	len20_no_IL-76-MEMPGGK-to_mutate.sc	-33.3549	1363.63	2.34195	-539.291	MEMPGGK	no IL	Finetune1	0.514919	0.154839	0.232258	0.385484	0.334375		0.321875	0.0125
-0.182472	-4.30018	11.295	212.833	0.0690625	len20_no_IL-77-ADSYLNG-to_mutate.sc	-33.3516	1388.52	2.30947	-538.536	ADSYLNG	no IL	Finetune1	0.378629	0.285887	0.232661	0.220565	0.299306		0.279435	0.0198701
-0.204735	-5.07904	14.1085	313.045	0.17843	len20_no_IL-78-YYYYRRK-to_mutate.sc	-34.1304	1488.73	2.28721	-535.723	YYYYRRK	no IL	Finetune1	0.0314516	0.843548	0.112097	0.142339	0.286111		0.282359	0.00375224
-0.128134	-4.7425	9.95052	176.209	-0.0287262	len20_no_IL-79-EEMAGSG-to_mutate.sc	-33.7939	1351.9	2.36381	-539.881	EEMAGSG	no IL	Finetune1	0.57379	0.0834677	0.158871	0.522177	0.342014		0.334577	0.00743728
-0.131868	-2.95138	10.6332	171.746	0.0959213	len20_no_IL-7-NNDNVVV-to_mutate.sc	-32.0028	1347.43	2.36008	-539.198	NNDNVVV	no IL	Finetune1	0.597177	0.171774	0.572177	0.500403	0.473264		0.460383	0.0128808
-0.00907926	-4.56049	13.778	239.558	0.0960269	len20_no_IL-80-PLMMLLQ-to_mutate.sc	-33.6119	1415.24	2.48287	-536.053	PLMMLLQ	no IL	Finetune1	0.233065	0.804032	0.189919	0.964516	0.558681		0.547883	0.0107975
-0.025099	-4.46617	18.6135	250.791	0.121341	len20_no_IL-81-MMYLRAS-to_mutate.sc	-33.5175	1426.48	2.46685	-531.218	MMYLRAS	no IL	Finetune1	0.185484	0.994758	0.206048	0.939113	0.592361		0.581351	0.0110103
-0.135421	-5.70624	11.9469	291.029	0.101256	len20_no_IL-82-YPWMAEE-to_mutate.sc	-34.7576	1466.72	2.35653	-537.884	YPWMAEE	no IL	Finetune1	0.0629032	0.434677	0.058871	0.476613	0.263889		0.258266	0.00562276
-0.123256	-3.97676	13.9459	266.456	0.180801	len20_no_IL-83-WMMEMMM-to_mutate.sc	-33.0281	1442.14	2.36869	-535.885	WMMEMMM	no IL	Finetune1	0.129032	0.825806	0.305242	0.550403	0.468403		0.452621	0.0157818
-0.149901	-4.5691	14.6354	230.128	0.0794843	len20_no_IL-84-TTILQCE-to_mutate.sc	-33.6205	1405.81	2.34205	-535.196	TTILQCE	no IL	Finetune1	0.287903	0.885484	0.188306	0.387097	0.448264		0.437198	0.0110663
-0.0774098	-2.90703	13.183	222.556	0.185401	len20_no_IL-85-HTKGDQD-to_mutate.sc	-31.9584	1398.24	2.41454	-536.648	HTKGDQD	no IL	Finetune1	0.327419	0.712903	0.585887	0.785887	0.611458		0.603024	0.00843414
-0.106849	-3.01747	9.20793	170.309	0.0884761	len20_no_IL-86-VNNVGDG-to_mutate.sc	-32.0688	1345.99	2.3851	-540.623	VNNVGDG	no IL	Finetune1	0.606452	0.0370968	0.549597	0.646371	0.467361		0.459879	0.00748208
-0.109878	-3.84263	16.6203	180.254	0.0450949	len20_no_IL-87-MEMAGGK-to_mutate.sc	-32.894	1355.94	2.38207	-533.211	MEMAGGK	no IL	Finetune1	0.553226	0.968952	0.334274	0.629435	0.630208		0.621472	0.00873656
-0.129301	-4.45539	13.6611	284.948	0.177027	len20_no_IL-88-YDHHGAL-to_mutate.sc	-33.5068	1460.63	2.36264	-536.17	YDHHGAL	no IL	Finetune1	0.0790323	0.786694	0.207258	0.512097	0.404514		0.39627	0.00824373
-0.200994	-3.324	14.1929	204.971	0.12609	len20_no_IL-89-LELEGQD-to_mutate.sc	-32.3754	1380.66	2.29095	-535.638	LELEGQD	no IL	Finetune1	0.42379	0.852419	0.475	0.15121	0.485069		0.475605	0.00946461
-0.0944205	-2.79281	14.156	219.526	0.188625	len20_no_IL-8-RNTMEAG-to_mutate.sc	-31.8442	1395.21	2.39753	-535.675	RNTMEAG	no IL	Finetune1	0.343145	0.848387	0.625403	0.707661	0.638194		0.631149	0.00704525
-0.0713014	-3.42004	12.6822	204.051	0.117565	len20_no_IL-90-ATNLNLQ-to_mutate.sc	-32.4714	1379.74	2.42064	-537.149	ATNLNLQ	no IL	Finetune1	0.426613	0.61129	0.442339	0.810887	0.581944		0.572782	0.00916219
-0.0150133	-3.63856	15.6156	208.853	0.109944	len20_no_IL-91-AKTLEMI-to_mutate.sc	-32.6899	1384.54	2.47693	-534.216	AKTLEMI	no IL	Finetune1	0.39879	0.941532	0.380242	0.954839	0.685417		0.668851	0.0165659
-0.0609979	-3.03942	10.6207	139.597	0.0311755	len20_no_IL-92-PNDPHCM-to_mutate.sc	-32.0908	1315.28	2.43095	-539.211	PNDPHCM	no IL	Finetune1	0.730645	0.168548	0.543952	0.852823	0.586458		0.573992	0.0124664
-0.00572651	-1.48086	10.0242	110.202	0.096605	len20_no_IL-93-GPPNLNG-to_mutate.sc	-30.5322	1285.89	2.48622	-539.807	GPPNLNG	no IL	Finetune1	0.82379	0.0899194	0.942742	0.969758	0.721181		0.706552	0.0146281
-0.147387	-1.70591	14.3347	146.215	0.144269	len20_no_IL-94-SISEFKK-to_mutate.sc	-30.7573	1321.9	2.34456	-535.497	SISEFKK	no IL	Finetune1	0.706855	0.862903	0.907258	0.402823	0.727431		0.71996	0.00747088
-0.0379163	-1.52306	11.9701	95.7453	0.0662886	len20_no_IL-95-GGSGIPE-to_mutate.sc	-30.5744	1271.43	2.45403	-537.861	GGSGIPE	no IL	Finetune1	0.872177	0.439516	0.935484	0.91129	0.801389		0.789617	0.011772
-0.161921	-5.72947	10.1089	288.647	0.0958146	len20_no_IL-96-MPWMAEM-to_mutate.sc	-34.7808	1464.33	2.33002	-539.722	MPWMAEM	no IL	Finetune1	0.0685484	0.0995968	0.0564516	0.320565	0.148264		0.13629	0.0119736
-0.00606944	-3.44242	14.1326	190.456	0.0925072	len20_no_IL-97-MMMPGSS-to_mutate.sc	-32.4938	1366.14	2.48588	-535.699	MMMPGSS	no IL	Finetune1	0.497581	0.846371	0.434274	0.969355	0.699653		0.686895	0.0127576
-0.0204424	-2.33405	13.943	175.929	0.148946	len20_no_IL-98-SSSQGGH-to_mutate.sc	-31.3854	1351.62	2.4715	-535.888	SSSQGGH	no IL	Finetune1	0.57621	0.825403	0.745161	0.945565	0.781597		0.773085	0.00851254
-0.103884	-2.70992	11.8973	166.195	0.104092	len20_no_IL-99-GKSHEEM-to_mutate.sc	-31.7613	1341.88	2.38806	-537.934	GKSHEEM	no IL	Finetune1	0.627419	0.422177	0.641935	0.664919	0.597222		0.589113	0.00810932
0.00887443	-1.40044	10.3835	96.6275	0.0775942	len20_no_IL-9-GGGGMNY-to_mutate.sc	-30.4518	1272.31	2.50082	-539.448	GGGGMNY	no IL	Finetune1	0.870161	0.133065	0.954435	0.985484	0.752083		0.735786	0.016297
-0.0651509	-1.9312	13.5097	153.09	0.139352	len21_no_IL-0-HSSSHSSS-to_mutate.sc	-30.9826	1328.78	2.4268	-536.322	HSSSHSSS	no IL	Finetune1	0.679032	0.768952	0.852823	0.836694	0.786458		0.784375	0.00208333
-0.306942	-6.30982	10.8501	329.93	0.122394	len21_no_IL-10-LPWYLLAI-to_mutate.sc	-35.3612	1505.62	2.185	-538.981	LPWYLLAI	no IL	Finetune1	0.0141129	0.20121	0.0241935	0.00322581	0.0704861		0.0606855	0.00980063
-0.131937	-2.18587	11.3304	170.051	0.149816	len21_no_IL-11-SHSEFFFR-to_mutate.sc	-31.2372	1345.74	2.36001	-538.501	SHSEFFFR	no IL	Finetune1	0.608065	0.293145	0.792339	0.499597	0.559722		0.548286	0.0114359
-0.151103	-4.3137	12.8884	255.542	0.139795	len21_no_IL-12-EFKNDDDD-to_mutate.sc	-33.3651	1431.23	2.34084	-536.943	EFKNDDDD	no IL	Finetune1	0.166129	0.654032	0.231048	0.380242	0.374653		0.357863	0.0167899
-0.0872373	-3.96911	12.8848	273.667	0.192723	len21_no_IL-13-PVVRCWWI-to_mutate.sc	-33.0205	1449.35	2.40471	-536.946	PVVRCWWI	no IL	Finetune1	0.106048	0.653226	0.307258	0.745968	0.473611		0.453125	0.0204861
-0.135526	-1.68388	10.4103	105.628	0.072285	len21_no_IL-14-SSSSSSSS-to_mutate.sc	-30.7352	1281.31	2.35642	-539.421	SSSSSSSS	no IL	Finetune1	0.841532	0.137097	0.913306	0.475403	0.602778		0.591835	0.0109431
0.0150169	-4.97748	14.2403	280.276	0.133807	len21_no_IL-15-YMMMDSSH-to_mutate.sc	-34.0288	1455.96	2.50696	-535.591	YMMMDSSH	no IL	Finetune1	0.0866935	0.854435	0.124597	0.987903	0.525694		0.513407	0.0122872
-0.0637697	-3.97611	10.0193	202.772	0.0750405	len21_no_IL-16-YVDGWQCC-to_mutate.sc	-33.0275	1378.46	2.42818	-539.812	YVDGWQCC	no IL	Finetune1	0.431855	0.0895161	0.305645	0.841935	0.431944		0.417238	0.0147065
-0.125677	-4.80003	13.3117	260.472	0.113933	len21_no_IL-17-YGWAKEES-to_mutate.sc	-33.8514	1436.16	2.36627	-536.52	YGWAKEES	no IL	Finetune1	0.147177	0.741532	0.149194	0.534274	0.402431		0.393044	0.0093862
-0.134092	-1.97539	11.6221	204.861	0.223589	len21_no_IL-18-NVNKKKDG-to_mutate.sc	-31.0268	1380.55	2.35785	-538.209	NVNKKKDG	no IL	Finetune1	0.424194	0.358871	0.844758	0.482258	0.538194		0.52752	0.0106743
-0.079717	-2.92627	12.3554	153.793	0.065738	len21_no_IL-19-PPIAEDGP-to_mutate.sc	-31.9776	1329.48	2.41223	-537.476	PPIAEDGP	no IL	Finetune1	0.677016	0.534274	0.580645	0.779032	0.653125		0.642742	0.0103831
-0.131013	-5.71066	8.85731	284.772	0.090799	len21_no_IL-1-MAWMMMSS-to_mutate.sc	-34.762	1460.46	2.36093	-540.974	MAWMMMSS	no IL	Finetune1	0.0798387	0.0225806	0.0580645	0.504435	0.172569		0.16623	0.00633961
-0.0665259	-1.56856	13.8207	149.281	0.160018	len21_no_IL-20-GGSKGKDT-to_mutate.sc	-30.6199	1324.97	2.42542	-536.011	GGSKGKDT	no IL	Finetune1	0.692742	0.808468	0.927016	0.830242	0.814583		0.814617	-3.36022e-05
-0.0773046	-4.26185	15.5359	248.434	0.1318	len21_no_IL-21-LWVLLMSH-to_mutate.sc	-33.3132	1424.12	2.41464	-534.295	LWVLLMSH	no IL	Finetune1	0.196774	0.937903	0.241129	0.78629	0.551736		0.540524	0.0112119
-0.0762199	-5.94438	15.5242	275.728	0.0598659	len21_no_IL-22-WTDDDATH-to_mutate.sc	-34.9958	1451.41	2.41573	-534.307	WTDDDATH	no IL	Finetune1	0.1	0.93629	0.0419355	0.791935	0.474306		0.46754	0.00676523
-0.17368	-6.08825	10.6696	289.497	0.0727045	len21_no_IL-23-ICCWDSSS-to_mutate.sc	-35.1396	1465.18	2.31827	-539.162	ICCWDSSS	no IL	Finetune1	0.0665323	0.17621	0.0358871	0.264516	0.147569		0.135786	0.0117832
-0.0633189	-1.65382	14.6598	137.82	0.133362	len21_no_IL-24-HPPPLNGP-to_mutate.sc	-30.7052	1313.51	2.42863	-535.171	HPPPLNGP	no IL	Finetune1	0.735484	0.888306	0.917339	0.845968	0.852431		0.846774	0.00565636
-0.0804045	-0.927423	12.3225	136.367	0.186137	len21_no_IL-25-KSSGSGGI-to_mutate.sc	-29.9788	1312.05	2.41154	-537.509	KSSGSGGI	no IL	Finetune1	0.741532	0.52379	0.983871	0.775403	0.760069		0.756149	0.00392025
-0.128157	-1.78896	10.6785	100.192	0.0538307	len21_no_IL-26-SSSSGGSH-to_mutate.sc	-30.8403	1275.88	2.36379	-539.153	SSSSGGSH	no IL	Finetune1	0.86129	0.178226	0.886694	0.520968	0.625		0.611794	0.0132056
-0.136736	-2.35129	10.0081	134.15	0.0735649	len21_no_IL-27-NNPPANGE-to_mutate.sc	-31.4027	1309.84	2.35521	-539.823	NNPPANGE	no IL	Finetune1	0.750403	0.0883065	0.741129	0.469355	0.519792		0.512298	0.00749328
-0.115519	-0.737493	12.6301	106.214	0.147209	len21_no_IL-28-KSSGSSGG-to_mutate.sc	-29.7889	1281.9	2.37643	-537.201	KSSGSSGG	no IL	Finetune1	0.839516	0.6	0.989516	0.594758	0.757986		0.755948	0.00203853
-0.136831	-3.67669	11.199	217.681	0.122167	len21_no_IL-29-EHSEFFFF-to_mutate.sc	-32.7281	1393.37	2.35512	-538.632	EHSEFFFF	no IL	Finetune1	0.354839	0.266532	0.372177	0.468952	0.382292		0.365625	0.0166667
-0.0841963	-4.7131	15.0876	216.669	0.0460234	len21_no_IL-2-LLMCLSSS-to_mutate.sc	-33.7645	1392.35	2.40775	-534.744	LLMCLSSS	no IL	Finetune1	0.358871	0.914919	0.164919	0.760887	0.556944		0.549899	0.00704525
-0.157344	-2.25563	8.69132	149.078	0.107801	len21_no_IL-30-IKSSFSSH-to_mutate.sc	-31.307	1324.76	2.3346	-541.14	IKSSFSSH	no IL	Finetune1	0.695161	0.0145161	0.774194	0.341532	0.464931		0.456351	0.00857975
-0.169994	-3.31876	12.9595	215.121	0.143579	len21_no_IL-31-MRLEGGGG-to_mutate.sc	-32.3701	1390.81	2.32195	-536.872	MRLEGGGG	no IL	Finetune1	0.367339	0.666935	0.476613	0.280242	0.466319		0.447782	0.0185372
-0.284515	-6.48288	10.7862	331.54	0.113422	len21_no_IL-32-NNWYLLAE-to_mutate.sc	-35.5342	1507.23	2.20743	-539.045	NNWYLLAE	no IL	Finetune1	0.0129032	0.192339	0.0181452	0.00887097	0.06875		0.0580645	0.0106855
-0.12311	-4.31703	14.4267	244.943	0.122167	len21_no_IL-33-RFFADFND-to_mutate.sc	-33.3684	1420.63	2.36884	-535.405	RFFADFND	no IL	Finetune1	0.2125	0.868952	0.230242	0.55121	0.477083		0.465726	0.0113575
-0.130975	-2.8059	10.9268	252.81	0.240887	len21_no_IL-34-TTKKDDNN-to_mutate.sc	-31.8573	1428.5	2.36097	-538.904	TTKKDDNN	no IL	Finetune1	0.177823	0.213306	0.618548	0.504839	0.392708		0.378629	0.0140793
-0.137766	-3.26686	12.6302	176.7	0.0812954	len21_no_IL-35-GGDTGNVW-to_mutate.sc	-32.3182	1352.39	2.35418	-537.201	GGDTGNVW	no IL	Finetune1	0.570161	0.600403	0.4875	0.464516	0.5375		0.530645	0.00685484
0.0285009	-2.54776	11.8684	180.517	0.141044	len21_no_IL-36-PRPLLLPI-to_mutate.sc	-31.5991	1356.2	2.52045	-537.963	PRPLLLPI	no IL	Finetune1	0.552016	0.416129	0.687903	0.993952	0.674653		0.6625	0.0121528
-0.0677117	-3.44165	13.1692	188.847	0.0897577	len21_no_IL-37-SSSIVVVV-to_mutate.sc	-32.493	1364.53	2.42423	-536.662	SSSIVVVV	no IL	Finetune1	0.506048	0.708468	0.435081	0.825403	0.627431		0.61875	0.00868056
-0.148511	-2.9174	12.8524	144.946	0.0502965	len21_no_IL-38-PPIAPGGP-to_mutate.sc	-31.9688	1320.63	2.34344	-536.979	PPIAPGGP	no IL	Finetune1	0.711694	0.646371	0.583871	0.395565	0.597917		0.584375	0.0135417
-0.102149	-4.20625	17.6655	236.398	0.115799	len21_no_IL-39-TFQLCAIH-to_mutate.sc	-33.2576	1412.08	2.3898	-532.166	TFQLCAIH	no IL	Finetune1	0.252016	0.989919	0.256048	0.67379	0.55625		0.542944	0.0133065
-0.186146	-2.5218	9.62824	212.833	0.19714	len21_no_IL-3-NNNNNDKN-to_mutate.sc	-31.5732	1388.52	2.3058	-540.203	NNNNNDKN	no IL	Finetune1	0.379032	0.0560484	0.695968	0.204435	0.346528		0.333871	0.0126568
-0.116506	-2.62894	17.3087	224.569	0.208547	len21_no_IL-40-HTTKDDDN-to_mutate.sc	-31.6803	1400.25	2.37544	-532.523	HTTKDDDN	no IL	Finetune1	0.314919	0.98629	0.664919	0.587097	0.639236		0.638306	0.000929659
-0.125324	-2.91102	11.365	174.171	0.103179	len21_no_IL-41-LQSGGGGL-to_mutate.sc	-31.9624	1349.86	2.36662	-538.466	LQSGGGGL	no IL	Finetune1	0.585887	0.29879	0.584677	0.535484	0.516319		0.50121	0.0151098
-0.15745	-4.35157	10.2217	257.356	0.140104	len21_no_IL-42-EDKKNCDD-to_mutate.sc	-33.4029	1433.04	2.3345	-539.61	EDKKNCDD	no IL	Finetune1	0.161694	0.113306	0.223387	0.341129	0.226389		0.209879	0.0165099
-0.14079	-5.66478	13.6405	254.303	0.0432926	len21_no_IL-43-TTFLCRES-to_mutate.sc	-34.7161	1429.99	2.35116	-536.191	TTFLCRES	no IL	Finetune1	0.171371	0.783468	0.0604839	0.445161	0.370139		0.365121	0.00501792
-0.0531988	-4.95221	12.3032	242.667	0.0736158	len21_no_IL-44-YGMAAAEE-to_mutate.sc	-34.0036	1418.35	2.43875	-537.528	YGMAAAEE	no IL	Finetune1	0.221774	0.518145	0.128629	0.879032	0.448611		0.436895	0.0117159
-0.0972112	-3.02638	12.1733	224.541	0.180117	len21_no_IL-45-LQHGQSQV-to_mutate.sc	-32.0778	1400.23	2.39473	-537.658	LQHGQSQV	no IL	Finetune1	0.315323	0.489919	0.547177	0.691532	0.520139		0.510988	0.00915099
-0.166018	-1.55645	10.8821	116.527	0.102378	len21_no_IL-46-NSSSSNSS-to_mutate.sc	-30.6078	1292.21	2.32593	-538.949	NSSSSNSS	no IL	Finetune1	0.803629	0.206452	0.929435	0.299597	0.575		0.559778	0.0152218
-0.175094	-5.81805	9.79884	326.911	0.150403	len21_no_IL-47-CCQWWRSE-to_mutate.sc	-34.8694	1502.6	2.31685	-540.032	CCQWWRSE	no IL	Finetune1	0.0173387	0.0689516	0.0495968	0.258065	0.10625		0.0984879	0.0077621
-0.160261	-2.63469	11.6355	252.032	0.251664	len21_no_IL-48-ARRKRRVR-to_mutate.sc	-31.6861	1427.72	2.33168	-538.196	ARRKRRVR	no IL	Finetune1	0.181855	0.360887	0.662903	0.327016	0.401736		0.383165	0.0185708
-0.211368	-3.0555	12.4002	171.457	0.0876844	len21_no_IL-49-NKITSSSS-to_mutate.sc	-32.1069	1347.14	2.28058	-537.431	NKITSSSS	no IL	Finetune1	0.598387	0.545565	0.538306	0.120968	0.461458		0.450806	0.0106519
-0.187462	-3.79692	11.3722	273.657	0.204589	len21_no_IL-4-QDHHGMLQ-to_mutate.sc	-32.8483	1449.34	2.30448	-538.459	QDHHGMLQ	no IL	Finetune1	0.106452	0.3	0.345565	0.2	0.264236		0.238004	0.0262321
-0.0293617	-2.42922	14.014	170.638	0.132752	len21_no_IL-50-PNGNNEDL-to_mutate.sc	-31.4806	1346.32	2.46258	-535.817	PNGNNEDL	no IL	Finetune1	0.603226	0.835081	0.717339	0.932258	0.779167		0.771976	0.00719086
-0.107711	-1.49061	10.7047	203.071	0.255831	len21_no_IL-51-RNCKCFFK-to_mutate.sc	-30.542	1378.76	2.38423	-539.127	RNCKCFFK	no IL	Finetune1	0.430242	0.180645	0.940726	0.640323	0.552431		0.547984	0.00444668
-0.139004	-3.75122	11.3595	201.403	0.0889901	len21_no_IL-52-STDKDDFT-to_mutate.sc	-32.8026	1377.09	2.35294	-538.472	STDKDDFT	no IL	Finetune1	0.438306	0.297984	0.355242	0.456048	0.403125		0.386895	0.0162298
-0.0922704	-4.16444	13.2478	222.246	0.0949475	len21_no_IL-53-VYVVVHYL-to_mutate.sc	-33.2158	1397.93	2.39968	-536.583	VYVVVHYL	no IL	Finetune1	0.329839	0.725403	0.268952	0.722581	0.524306		0.511694	0.012612
-0.1145	-4.96625	14.4933	270.946	0.11951	len21_no_IL-54-LPLLLLNQ-to_mutate.sc	-34.0176	1446.63	2.37745	-535.338	LPLLLLNQ	no IL	Finetune1	0.116532	0.874194	0.12621	0.6	0.434028		0.429234	0.00479391
-0.1886	-4.54218	15.85	255.757	0.124184	len21_no_IL-55-FFFESGSS-to_mutate.sc	-33.5935	1431.44	2.30335	-533.981	FFFESGSS	no IL	Finetune1	0.164919	0.947984	0.193548	0.196774	0.391667		0.375806	0.0158602
-0.163084	-3.63039	10.0764	204.218	0.102607	len21_no_IL-56-CDDNNNNN-to_mutate.sc	-32.6818	1379.9	2.32886	-539.755	CDDNNNNN	no IL	Finetune1	0.425806	0.0959677	0.381855	0.314919	0.324306		0.304637	0.0196685
-0.206457	-3.57439	11.7407	267.099	0.209709	len21_no_IL-57-QIHHGAVQ-to_mutate.sc	-32.6258	1442.78	2.28549	-538.091	QIHHGAVQ	no IL	Finetune1	0.127016	0.38629	0.398387	0.134677	0.282986		0.261593	0.0213934
-0.0822941	-1.58505	13.8384	165.102	0.186058	len21_no_IL-58-NNNNVVVC-to_mutate.sc	-30.6364	1340.79	2.40965	-535.993	NNNNVVVC	no IL	Finetune1	0.633065	0.810887	0.925	0.767742	0.787153		0.784173	0.00297939
-0.188908	-4.52934	11.4745	206.043	0.0406742	len21_no_IL-59-CDDNNDNR-to_mutate.sc	-33.5807	1381.73	2.30304	-538.357	CDDNNDNR	no IL	Finetune1	0.415323	0.328226	0.195565	0.194355	0.302083		0.283367	0.0187164
-0.132268	-5.84418	11.4055	304.08	0.112835	len21_no_IL-5-FHDWWWNC-to_mutate.sc	-34.8955	1479.77	2.35968	-538.426	FHDWWWNC	no IL	Finetune1	0.0419355	0.307661	0.0475806	0.495161	0.234028		0.223085	0.0109431
-0.155771	-4.58659	12.7322	264.952	0.136079	len21_no_IL-60-TTILQQEE-to_mutate.sc	-33.638	1440.64	2.33618	-537.099	TTILQQEE	no IL	Finetune1	0.133871	0.623387	0.182661	0.350403	0.337153		0.322581	0.0145721
-0.0502691	-2.96538	11.2467	225.595	0.186193	len21_no_IL-61-LNARLESS-to_mutate.sc	-32.0168	1401.28	2.44168	-538.585	LNARLESS	no IL	Finetune1	0.310081	0.277823	0.566129	0.886694	0.523611		0.510181	0.0134297
-0.0605661	-2.88918	12.6484	220.552	0.1834	len21_no_IL-62-LNPRLESS-to_mutate.sc	-31.9405	1396.24	2.43138	-537.183	LNPRLESS	no IL	Finetune1	0.336694	0.605645	0.591129	0.856452	0.606597		0.59748	0.00911738
-0.0821344	-2.91933	12.7074	176.63	0.10687	len21_no_IL-63-VPSLPAAP-to_mutate.sc	-31.9707	1352.32	2.40981	-537.124	VPSLPAAP	no IL	Finetune1	0.570968	0.618548	0.583468	0.768548	0.645139		0.635383	0.00975582
-0.1251	-3.16072	10.7008	202.546	0.133811	len21_no_IL-64-EHSEFFFT-to_mutate.sc	-32.2121	1378.23	2.36685	-539.13	EHSEFFFT	no IL	Finetune1	0.433065	0.180242	0.514113	0.537097	0.428472		0.416129	0.0123432
-0.205966	-4.32206	12.445	285.423	0.186899	len21_no_IL-65-LKSFFEHH-to_mutate.sc	-33.3734	1461.11	2.28598	-537.386	LKSFFEHH	no IL	Finetune1	0.0774194	0.558871	0.228226	0.1375	0.263889		0.250504	0.0133849
-0.154549	-2.28295	14.3086	248.323	0.270584	len21_no_IL-66-RFKDDDKT-to_mutate.sc	-31.3343	1424.01	2.3374	-535.523	RFKDDDKT	no IL	Finetune1	0.197581	0.86129	0.762903	0.359677	0.555556		0.545363	0.0101927
-0.143806	-5.87793	11.5094	294.417	0.0950387	len21_no_IL-67-PPWMLNAK-to_mutate.sc	-34.9293	1470.1	2.34814	-538.322	PPWMLNAK	no IL	Finetune1	0.0576613	0.335484	0.0451613	0.425806	0.224306		0.216028	0.00827733
-0.317801	-5.89126	14.7284	306.482	0.113479	len21_no_IL-68-ELRFSGSS-to_mutate.sc	-34.9426	1482.17	2.17415	-535.103	ELRFSGSS	no IL	Finetune1	0.0403226	0.893548	0.0443548	0.00201613	0.255903		0.24506	0.0108423
-0.246278	-6.7066	11.2676	340.609	0.112769	len21_no_IL-69-LVWYLCAK-to_mutate.sc	-35.758	1516.3	2.24567	-538.564	LVWYLCAK	no IL	Finetune1	0.00766129	0.283468	0.0112903	0.0403226	0.0927083		0.0856855	0.00702285
-0.0884855	-1.45296	13.3053	96.1327	0.0725334	len21_no_IL-6-NIGGQPSS-to_mutate.sc	-30.5043	1271.82	2.40346	-536.526	NIGGQPSS	no IL	Finetune1	0.870968	0.73871	0.946774	0.739919	0.832986		0.824093	0.00889337
-0.0794074	-3.47555	17.6135	268.444	0.21866	len21_no_IL-70-YYHTEEKH-to_mutate.sc	-32.5269	1444.13	2.41254	-532.218	YYHTEEKH	no IL	Finetune1	0.124194	0.98871	0.425	0.780645	0.591667		0.579637	0.0120296
-0.220678	-3.98942	12.4976	275.218	0.193759	len21_no_IL-71-ISSFFEKI-to_mutate.sc	-33.0408	1450.9	2.27127	-537.334	ISSFFEKI	no IL	Finetune1	0.102823	0.572581	0.302419	0.0919355	0.284722		0.26744	0.0172827
-0.1133	-3.68561	13.6051	229.547	0.141366	len21_no_IL-72-CQHQQSHT-to_mutate.sc	-32.737	1405.23	2.37865	-536.226	CQHQQSHT	no IL	Finetune1	0.289919	0.779032	0.369758	0.609274	0.523264		0.511996	0.0112679
-0.160179	-4.2521	12.1567	262.161	0.15481	len21_no_IL-73-ESTKDRKT-to_mutate.sc	-33.3035	1437.85	2.33177	-537.675	ESTKDRKT	no IL	Finetune1	0.140726	0.485887	0.242742	0.327419	0.318056		0.299194	0.018862
-0.102314	-3.96834	13.1928	295.447	0.226506	len21_no_IL-74-EDKKDFKN-to_mutate.sc	-33.0197	1471.13	2.38963	-536.638	EDKKDFKN	no IL	Finetune1	0.0568548	0.714516	0.307661	0.670968	0.450347		0.4375	0.0128472
-0.0262594	-4.32117	14.6739	312.844	0.229035	len21_no_IL-75-FWARADWW-to_mutate.sc	-33.3725	1488.53	2.46569	-535.157	FWARADWW	no IL	Finetune1	0.0322581	0.889113	0.229032	0.937097	0.533333		0.521875	0.0114583
-0.163804	-4.6346	10.4359	196.17	0.0155104	len21_no_IL-76-SSDDDDDD-to_mutate.sc	-33.686	1371.86	2.32814	-539.395	SSDDDDDD	no IL	Finetune1	0.466532	0.140323	0.178629	0.312903	0.285764		0.274597	0.0111671
-0.0800549	-4.77704	14.1032	318.122	0.206438	len21_no_IL-77-WVYHHLQE-to_mutate.sc	-33.8284	1493.81	2.41189	-535.728	WVYHHLQE	no IL	Finetune1	0.0245968	0.841935	0.154435	0.777419	0.453125		0.449597	0.00352823
0.00294542	-1.48809	10.4349	91.1772	0.0603781	len21_no_IL-78-PPPGGGGP-to_mutate.sc	-30.5395	1266.86	2.49489	-539.396	PPPGGGGP	no IL	Finetune1	0.884274	0.139919	0.941129	0.980242	0.755556		0.736391	0.0191644
-0.138609	-6.45167	11.7445	360.319	0.159627	len21_no_IL-79-TVVWWWWW-to_mutate.sc	-35.503	1536.01	2.35334	-538.087	TVVWWWWW	no IL	Finetune1	0.00403226	0.3875	0.0185484	0.459274	0.219792		0.217339	0.00245296
-0.0994106	-2.27699	12.7005	147.617	0.103577	len21_no_IL-7-AKANVESH-to_mutate.sc	-31.3284	1323.3	2.39254	-537.131	AKANVESH	no IL	Finetune1	0.701613	0.615726	0.767339	0.682258	0.697222		0.691734	0.00548835
-0.238366	-4.1024	11.4263	270.019	0.177754	len21_no_IL-80-FCRESGST-to_mutate.sc	-33.1538	1445.7	2.25358	-538.405	FCRESGST	no IL	Finetune1	0.119758	0.314113	0.280242	0.0524194	0.218056		0.191633	0.0264225
-0.195778	-4.00974	11.3244	207.13	0.0801608	len21_no_IL-81-MMMEEGGG-to_mutate.sc	-33.0611	1382.82	2.29617	-538.507	MMMEEGGG	no IL	Finetune1	0.406452	0.291532	0.297177	0.168952	0.3125		0.291028	0.0214718
-0.145934	-7.95706	14.33	408.983	0.13561	len21_no_IL-82-VVWWWWWW-to_mutate.sc	-37.0084	1584.67	2.34601	-535.501	VVWWWWWW	no IL	Finetune1	0.000403226	0.8625	0.00120968	0.415323	0.317014		0.319859	-0.00284498
-0.197775	-4.75919	11.7272	185.957	-0.0120565	len21_no_IL-83-SDDDDDDS-to_mutate.sc	-33.8106	1361.64	2.29417	-538.104	SDDDDDDS	no IL	Finetune1	0.524194	0.384677	0.156048	0.160081	0.318403		0.30625	0.0121528
-0.105371	-4.0287	11.1081	220.655	0.101961	len21_no_IL-84-YVDDTSYC-to_mutate.sc	-33.0801	1396.34	2.38658	-538.723	YVDDTSYC	no IL	Finetune1	0.33629	0.249597	0.292339	0.654435	0.4		0.383165	0.0168347
-0.143404	-5.35262	13.8266	334.204	0.192438	len21_no_IL-85-WVQWVLQE-to_mutate.sc	-34.404	1509.89	2.34854	-536.005	WVQWVLQE	no IL	Finetune1	0.0100806	0.809677	0.0842742	0.428629	0.334722		0.333165	0.0015569
-0.19056	-5.19822	18.4893	285.76	0.127472	len21_no_IL-86-RCFWSGSS-to_mutate.sc	-34.2496	1461.45	2.30139	-531.342	RCFWSGSS	no IL	Finetune1	0.0762097	0.993952	0.0971774	0.18871	0.347917		0.339012	0.00890457
-0.0715299	-2.12594	12.0449	248.765	0.28229	len21_no_IL-87-ARKRRRNN-to_mutate.sc	-31.1773	1424.45	2.42042	-537.786	ARKRRRNN	no IL	Finetune1	0.195161	0.460887	0.809274	0.809677	0.577431		0.56875	0.00868056
-0.212335	-4.66143	14.5786	325.438	0.225177	len21_no_IL-88-QYYYFRKY-to_mutate.sc	-33.7128	1501.12	2.27961	-535.253	QYYYFRKY	no IL	Finetune1	0.0193548	0.881048	0.172984	0.117339	0.304514		0.297681	0.00683244
-0.107497	-2.95454	12.2742	193.25	0.133001	len21_no_IL-89-ATSHVATQ-to_mutate.sc	-32.0059	1368.94	2.38445	-537.557	ATSHVATQ	no IL	Finetune1	0.481855	0.514516	0.570565	0.642742	0.556944		0.552419	0.00452509
-0.264898	-6.8081	11.9719	323.369	0.0788768	len21_no_IL-8-LPWYLLAS-to_mutate.sc	-35.8595	1499.06	2.22705	-537.859	LPWYLLAS	no IL	Finetune1	0.0201613	0.440726	0.0104839	0.0193548	0.130208		0.122681	0.00752688
-0.0947139	-3.5771	10.9815	286.845	0.240056	len21_no_IL-90-EFKKDFKT-to_mutate.sc	-32.6285	1462.53	2.39723	-538.85	EFKKDFKT	no IL	Finetune1	0.0709677	0.225403	0.396774	0.706048	0.366667		0.349798	0.0168683
-0.29134	-5.74122	10.9681	315.256	0.137417	len21_no_IL-91-WVWETRSE-to_mutate.sc	-34.7926	1490.94	2.20061	-538.863	WVWETRSE	no IL	Finetune1	0.0282258	0.220968	0.0544355	0.00645161	0.0920139		0.0775202	0.0144937
-0.149262	-5.1879	10.1921	326.673	0.191981	len21_no_IL-92-WNQETRQE-to_mutate.sc	-34.2393	1502.36	2.34268	-539.639	WNQETRQE	no IL	Finetune1	0.0185484	0.110081	0.0983871	0.389516	0.1625		0.154133	0.00836694
-0.111979	-5.75188	10.594	295.85	0.105917	len21_no_IL-93-MWWLLASH-to_mutate.sc	-34.8032	1471.54	2.37997	-539.237	MWWLLASH	no IL	Finetune1	0.0556452	0.164113	0.0540323	0.615726	0.225347		0.222379	0.00296819
-0.14114	-5.96026	12.4378	316.683	0.124971	len21_no_IL-94-CCQWVCQQ-to_mutate.sc	-35.0116	1492.37	2.35081	-537.393	CCQWVCQQ	no IL	Finetune1	0.0270161	0.556452	0.0403226	0.442339	0.269097		0.266532	0.00256496
-0.108724	-2.55863	16.0383	258.121	0.266394	len21_no_IL-95-RNLKCFKK-to_mutate.sc	-31.61	1433.81	2.38322	-533.793	RNLKCFKK	no IL	Finetune1	0.157661	0.955242	0.683871	0.635484	0.613542		0.608065	0.00547715
-0.0984639	-3.93344	12.709	276.22	0.199185	len21_no_IL-96-IFKVWYMM-to_mutate.sc	-32.9848	1451.91	2.39348	-537.122	IFKVWYMM	no IL	Finetune1	0.0983871	0.618952	0.316935	0.685887	0.446528		0.43004	0.0164875
-0.189065	-6.30981	9.06802	195.491	-0.107878	len21_no_IL-97-DVDGVSLD-to_mutate.sc	-35.3612	1371.18	2.30288	-540.763	DVDGVSLD	no IL	Finetune1	0.469758	0.0306452	0.0245968	0.193952	0.184028		0.179738	0.00428987
-0.13772	-2.52421	12.7332	197.583	0.171715	len21_no_IL-98-NNNNNKDD-to_mutate.sc	-31.5756	1373.27	2.35423	-537.098	NNNNNKDD	no IL	Finetune1	0.46129	0.62379	0.694758	0.465323	0.564236		0.56129	0.00294579
-0.148331	-4.02175	15.0782	218.06	0.098049	len21_no_IL-99-SFFKSGSD-to_mutate.sc	-33.0731	1393.75	2.34361	-534.753	SFFKSGSD	no IL	Finetune1	0.352016	0.914516	0.294355	0.397177	0.505556		0.489516	0.0160394
-0.196978	-4.82177	9.58825	250.449	0.0958432	len21_no_IL-9-ATTWLNGG-to_mutate.sc	-33.8731	1426.13	2.29497	-540.243	ATTWLNGG	no IL	Finetune1	0.187097	0.0552419	0.145161	0.164113	0.149306		0.137903	0.0114023
-0.235336	-6.06362	9.49747	286.845	0.07004	len22_no_IL-0-ETDFFFIIY-to_mutate.sc	-35.115	1462.53	2.25661	-540.334	ETDFFFIIY	no IL	Finetune1	0.071371	0.0495968	0.0370968	0.0580645	0.0628472		0.0540323	0.00881496
-0.165264	-3.50106	11.2973	216.941	0.13353	len22_no_IL-10-IEEIGSGHH-to_mutate.sc	-32.5524	1392.63	2.32668	-538.534	IEEIGSGHH	no IL	Finetune1	0.358065	0.286694	0.416935	0.304435	0.360764		0.341532	0.0192316
-0.206292	-2.43809	9.80483	260.515	0.278461	len22_no_IL-11-WPEAAEKIR-to_mutate.sc	-31.4895	1436.2	2.28565	-540.026	WPEAAEKIR	no IL	Finetune1	0.146371	0.0701613	0.716129	0.135484	0.278472		0.267036	0.0114359
-0.142011	-3.80855	13.4866	266.008	0.191757	len22_no_IL-12-WAIAFEKKR-to_mutate.sc	-32.8599	1441.69	2.34993	-536.345	WAIAFEKKR	no IL	Finetune1	0.130242	0.764919	0.343548	0.438306	0.432986		0.419254	0.0137321
-0.192208	-4.67057	13.1877	304.286	0.192462	len22_no_IL-13-PPWYLLKKK-to_mutate.sc	-33.7219	1479.97	2.29974	-536.644	PPWYLLKKK	no IL	Finetune1	0.041129	0.71371	0.169355	0.183468	0.286111		0.276915	0.00919579
-0.26474	-3.79106	10.9608	329.824	0.289531	len22_no_IL-14-WPMMWEKIR-to_mutate.sc	-32.8424	1505.51	2.22721	-538.87	WPMMWEKIR	no IL	Finetune1	0.0145161	0.219355	0.347177	0.0197581	0.171181		0.150202	0.0209789
-0.210525	-6.35213	12.7818	335.023	0.127511	len22_no_IL-15-EYYYFRWHH-to_mutate.sc	-35.4035	1510.71	2.28142	-537.049	EYYYFRWHH	no IL	Finetune1	0.00927419	0.631855	0.0225806	0.122984	0.200347		0.196673	0.00367384
-0.236846	-2.82917	13.27	215.279	0.179042	len22_no_IL-16-KQCFLGGSS-to_mutate.sc	-31.8805	1390.97	2.2551	-536.561	KQCFLGGSS	no IL	Finetune1	0.365726	0.728226	0.61129	0.0556452	0.453819		0.440222	0.0135977
-0.205186	-6.59076	8.87528	310.168	0.0722508	len22_no_IL-17-ETDWFFSIY-to_mutate.sc	-35.6421	1485.85	2.28676	-540.956	ETDWFFSIY	no IL	Finetune1	0.0358871	0.0229839	0.0141129	0.140726	0.0559028		0.0534274	0.00247536
-0.178616	-5.16062	13.9376	332.45	0.202519	len22_no_IL-18-YYYYRRKST-to_mutate.sc	-34.212	1508.14	2.31333	-535.894	YYYYRRKST	no IL	Finetune1	0.0112903	0.823387	0.104032	0.237903	0.301389		0.294153	0.00723566
-0.108431	-4.82089	11.1465	328.921	0.219778	len22_no_IL-19-WAMMKEKKR-to_mutate.sc	-33.8723	1504.61	2.38351	-538.685	WAMMKEKKR	no IL	Finetune1	0.0157258	0.258065	0.145968	0.6375	0.270139		0.264315	0.00582437
-0.0963253	-2.27972	12.933	157.456	0.120846	len22_no_IL-1-LNGNNDGGQ-to_mutate.sc	-31.3311	1333.14	2.39562	-536.898	LNGNNDGGQ	no IL	Finetune1	0.666935	0.661694	0.765323	0.695968	0.70625		0.69748	0.00877016
-0.175158	-3.79516	9.32713	193.684	0.0723542	len22_no_IL-20-EFSVAAECS-to_mutate.sc	-32.8465	1369.37	2.31679	-540.504	EFSVAAECS	no IL	Finetune1	0.479435	0.0395161	0.346371	0.257258	0.296181		0.280645	0.0155354
-0.0937904	-1.51432	12.5264	140.339	0.148437	len22_no_IL-21-NNGNNNGQQ-to_mutate.sc	-30.5657	1316.02	2.39816	-537.305	NNGNNNGQQ	no IL	Finetune1	0.728226	0.577419	0.937097	0.711694	0.740625		0.738609	0.00201613
-0.0937269	-2.6485	10.2024	206.123	0.17693	len22_no_IL-22-LGGNNTNIE-to_mutate.sc	-31.6999	1381.81	2.39822	-539.629	LGGNNTNIE	no IL	Finetune1	0.41371	0.11129	0.660887	0.712097	0.483333		0.474496	0.00883737
-0.226586	-3.12756	10.8357	219.062	0.163864	len22_no_IL-23-IEEEGGGQH-to_mutate.sc	-32.1789	1394.75	2.26536	-538.996	IEEEGGGQH	no IL	Finetune1	0.345565	0.199194	0.522177	0.0790323	0.301736		0.286492	0.0152442
-0.0130419	-2.1049	10.1497	128.986	0.0829605	len22_no_IL-24-PAGGSEEEF-to_mutate.sc	-31.1563	1304.67	2.4789	-539.682	PAGGSEEEF	no IL	Finetune1	0.768145	0.105645	0.815726	0.959274	0.676736		0.662198	0.0145385
-0.0958293	-1.91193	10.0613	201.051	0.221979	len22_no_IL-25-HSSGQYEIP-to_mutate.sc	-30.9633	1376.74	2.39612	-539.77	HSSGQYEIP	no IL	Finetune1	0.439919	0.0943548	0.857258	0.699194	0.528125		0.522681	0.00544355
-0.188257	-4.04366	11.4649	225.546	0.109162	len22_no_IL-26-RCDDDDNDD-to_mutate.sc	-33.095	1401.23	2.30369	-538.366	RCDDDDNDD	no IL	Finetune1	0.310484	0.325	0.290323	0.197177	0.305903		0.280746	0.0251568
-0.150349	-3.75815	15.2729	264.332	0.192604	len22_no_IL-27-LSSWFFSHY-to_mutate.sc	-32.8095	1440.02	2.3416	-534.558	LSSWFFSHY	no IL	Finetune1	0.135081	0.924194	0.354435	0.383468	0.467361		0.449294	0.0180668
-0.175329	-4.14584	8.5138	189.784	0.0398208	len22_no_IL-28-EQQGGGGYL-to_mutate.sc	-33.1972	1365.47	2.31662	-541.317	EQQGGGGYL	no IL	Finetune1	0.5	0.0116935	0.270968	0.256452	0.275694		0.259778	0.0159162
-0.119824	-3.04633	14.0645	242.004	0.206929	len22_no_IL-29-LNPMANNKK-to_mutate.sc	-32.0977	1417.69	2.37212	-535.767	LNPMANNKK	no IL	Finetune1	0.223387	0.837097	0.541129	0.567339	0.549653		0.542238	0.00741487
-0.146701	-5.49224	12.2824	299.175	0.128854	len22_no_IL-2-MEMMMLLME-to_mutate.sc	-34.5436	1474.86	2.34525	-537.549	MEMMMLLME	no IL	Finetune1	0.0495968	0.514919	0.0741935	0.408065	0.267361		0.261694	0.00566756
-0.164337	-5.94413	12.3893	312.97	0.120203	len22_no_IL-30-YNWHVDSTS-to_mutate.sc	-34.9955	1488.66	2.32761	-537.442	YNWHVDSTS	no IL	Finetune1	0.0318548	0.543145	0.0423387	0.310081	0.239236		0.231855	0.00738127
-0.216314	-2.76601	12.8249	219.802	0.190996	len22_no_IL-31-ANNESWQEK-to_mutate.sc	-31.8174	1395.49	2.27563	-537.006	ANNESWQEK	no IL	Finetune1	0.341935	0.639516	0.631452	0.105242	0.439583		0.429536	0.010047
-0.154818	-4.48875	12.2454	220.284	0.0683744	len22_no_IL-32-HDDDDDSSS-to_mutate.sc	-33.5401	1395.97	2.33713	-537.586	HDDDDDSSS	no IL	Finetune1	0.339919	0.508871	0.203226	0.356452	0.3625		0.352117	0.0103831
-0.0569522	-2.52972	14.9099	249.033	0.25436	len22_no_IL-33-PNKHDWKSQ-to_mutate.sc	-31.5811	1424.72	2.43499	-534.921	PNKHDWKSQ	no IL	Finetune1	0.192339	0.904032	0.693548	0.867742	0.672917		0.664415	0.00850134
-0.137756	-5.22493	13.8359	338.872	0.207892	len22_no_IL-34-YYYFEAKIP-to_mutate.sc	-34.2763	1514.56	2.35419	-535.995	YYYFEAKIP	no IL	Finetune1	0.00846774	0.810484	0.0939516	0.464919	0.344792		0.344456	0.000336022
-0.200255	-3.1931	12.8967	221.789	0.163677	len22_no_IL-35-NNNESWFES-to_mutate.sc	-32.2445	1397.48	2.29169	-536.935	NNNESWFES	no IL	Finetune1	0.331855	0.655645	0.507258	0.154435	0.427778		0.412298	0.0154794
-0.0714999	-2.31876	13.6747	250.274	0.271084	len22_no_IL-36-HGQQRRECG-to_mutate.sc	-31.3701	1425.96	2.42045	-536.157	HGQQRRECG	no IL	Finetune1	0.188306	0.78871	0.74879	0.810081	0.638194		0.633972	0.00422267
-0.0690829	-1.93372	9.34966	94.1265	0.0308832	len22_no_IL-37-PVCGGSGGH-to_mutate.sc	-30.9851	1269.81	2.42286	-540.482	PVCGGSGGH	no IL	Finetune1	0.875403	0.0403226	0.851613	0.820161	0.656944		0.646875	0.0100694
-0.161544	-5.23385	11.4208	259.237	0.0816725	len22_no_IL-38-CRWCQLLHP-to_mutate.sc	-34.2852	1434.92	2.3304	-538.41	CRWCQLLHP	no IL	Finetune1	0.154839	0.3125	0.0923387	0.321774	0.237847		0.220363	0.0174843
-0.110434	-1.86833	12.3177	192.306	0.210789	len22_no_IL-39-HHSSGGQCD-to_mutate.sc	-30.9197	1367.99	2.38151	-537.514	HHSSGGQCD	no IL	Finetune1	0.48629	0.521774	0.868548	0.625403	0.625		0.625504	-0.000504032
-0.218183	-2.93071	11.0293	221.54	0.182045	len22_no_IL-3-ANNETWQES-to_mutate.sc	-31.9821	1397.23	2.27376	-538.802	ANNETWQES	no IL	Finetune1	0.332661	0.234274	0.578226	0.1	0.324653		0.31129	0.0133625
-0.138293	-2.60696	11.5867	179.407	0.134766	len22_no_IL-40-LSSSFSSHH-to_mutate.sc	-31.6583	1355.09	2.35365	-538.245	LSSSFSSHH	no IL	Finetune1	0.559274	0.349597	0.669758	0.462097	0.519097		0.510181	0.00891577
-0.108867	-1.71814	11.3347	151.974	0.153439	len22_no_IL-41-SSSGLYEHP-to_mutate.sc	-30.7695	1327.66	2.38308	-538.497	SSSGLYEHP	no IL	Finetune1	0.685081	0.293952	0.903629	0.634677	0.635069		0.629335	0.00573477
-0.0384904	-1.85247	11.1559	156.206	0.150718	len22_no_IL-42-SSSGLYEIP-to_mutate.sc	-30.9038	1331.89	2.45346	-538.675	SSSGLYEIP	no IL	Finetune1	0.671774	0.258871	0.871371	0.909274	0.687153		0.677823	0.0093302
-0.112839	-3.23926	11.0774	246.352	0.200285	len22_no_IL-43-MIEQQQEFY-to_mutate.sc	-32.2906	1422.04	2.37911	-538.754	MIEQQQEFY	no IL	Finetune1	0.207661	0.242742	0.495968	0.61129	0.400347		0.389415	0.0109319
-0.177834	-4.20962	11.5417	217.61	0.0837978	len22_no_IL-44-VNNVKVNDD-to_mutate.sc	-33.261	1393.3	2.31411	-538.29	VNNVKVNDD	no IL	Finetune1	0.355242	0.339516	0.255242	0.243145	0.321875		0.298286	0.0235887
-0.197149	-3.90635	12.8479	309.758	0.252302	len22_no_IL-45-RLRWLGSSS-to_mutate.sc	-32.9577	1485.44	2.2948	-536.983	RLRWLGSSS	no IL	Finetune1	0.0366935	0.644758	0.322581	0.163306	0.309722		0.291835	0.0178875
-0.206256	-3.20957	14.1876	200.665	0.127067	len22_no_IL-46-RVFATTTTS-to_mutate.sc	-32.2609	1376.35	2.28569	-535.644	RVFATTTTS	no IL	Finetune1	0.444355	0.851613	0.503226	0.135887	0.492708		0.48377	0.00893817
-0.123287	-1.84038	12.4206	266.743	0.329366	len22_no_IL-47-RKKKKFFEE-to_mutate.sc	-30.8918	1442.43	2.36866	-537.411	RKKKKFFEE	no IL	Finetune1	0.127419	0.551613	0.873387	0.549597	0.532292		0.525504	0.00678763
-0.111904	-6.14977	14.6526	348.808	0.161976	len22_no_IL-48-WYYWMMVLL-to_mutate.sc	-35.2011	1524.49	2.38004	-535.179	WYYWMMVLL	no IL	Finetune1	0.00524194	0.8875	0.0326613	0.617339	0.382639		0.385685	-0.00304659
-0.0989715	-2.35529	16.0074	194.722	0.17924	len22_no_IL-49-PNKDDWTSQ-to_mutate.sc	-31.4067	1370.41	2.39297	-533.824	PNKDDWTSQ	no IL	Finetune1	0.474194	0.954032	0.739516	0.683871	0.715625		0.712903	0.00272177
-0.163136	-4.39624	11.6836	277.42	0.169213	len22_no_IL-4-MPRMMLAPP-to_mutate.sc	-33.4476	1453.11	2.32881	-538.148	MPRMMLAPP	no IL	Finetune1	0.0943548	0.37379	0.215323	0.314516	0.26875		0.249496	0.019254
-0.176089	-5.10838	13.767	294.095	0.146875	len22_no_IL-50-PPFYLLIII-to_mutate.sc	-34.1597	1469.78	2.31586	-536.064	PPFYLLIII	no IL	Finetune1	0.0584677	0.802823	0.108871	0.254435	0.312847		0.306149	0.00669803
-0.131394	-2.54495	11.0452	193.898	0.164014	len22_no_IL-51-NIIKSGGGS-to_mutate.sc	-31.5963	1369.58	2.36055	-538.786	NIIKSGGGS	no IL	Finetune1	0.478226	0.237097	0.68871	0.502016	0.482639		0.476512	0.00612679
-0.185583	-4.18598	10.8648	117.412	-0.0993519	len22_no_IL-52-DNGGGGGHG-to_mutate.sc	-33.2373	1293.1	2.30636	-538.966	DNGGGGGHG	no IL	Finetune1	0.799194	0.203629	0.2625	0.208065	0.395139		0.368347	0.0267921
-0.19272	-2.71154	14.3056	263.618	0.26419	len22_no_IL-53-WPMAREKKR-to_mutate.sc	-31.7629	1439.3	2.29923	-535.526	WPMAREKKR	no IL	Finetune1	0.137903	0.860484	0.641129	0.179032	0.465972		0.454637	0.0113351
-0.203328	-4.06475	10.6611	261.812	0.167281	len22_no_IL-54-ISECQEWYY-to_mutate.sc	-33.1161	1437.5	2.28862	-539.17	ISECQEWYY	no IL	Finetune1	0.141935	0.174194	0.2875	0.144355	0.209028		0.186996	0.0220318
-0.064561	-1.79661	10.8345	164.841	0.169831	len22_no_IL-55-GGSKGDVWR-to_mutate.sc	-30.848	1340.53	2.42739	-538.997	GGSKGDVWR	no IL	Finetune1	0.635887	0.19879	0.883871	0.839113	0.646528		0.639415	0.00711246
-0.216154	-2.12002	9.08943	279.236	0.328536	len22_no_IL-56-KKKEELQLM-to_mutate.sc	-31.1714	1454.92	2.27579	-540.742	KKKEELQLM	no IL	Finetune1	0.0903226	0.0318548	0.810484	0.105645	0.26875		0.259577	0.00917339
-0.274343	-5.56756	10.5342	182.008	-0.0788195	len22_no_IL-57-DDDTRREGG-to_mutate.sc	-34.6189	1357.69	2.2176	-539.297	DDDTRREGG	no IL	Finetune1	0.542742	0.153629	0.0693548	0.0125	0.208333		0.194556	0.0137769
-0.156124	-2.27026	10.2554	158.636	0.123632	len22_no_IL-58-SSKSSSSSS-to_mutate.sc	-31.3216	1334.32	2.33582	-539.576	SSKSSSSSS	no IL	Finetune1	0.660484	0.116935	0.770565	0.34879	0.486111		0.474194	0.0119176
-0.238368	-6.4188	10.9092	337.354	0.126715	len22_no_IL-59-LAWYLLAIT-to_mutate.sc	-35.4702	1513.04	2.25358	-538.922	LAWYLLAIT	no IL	Finetune1	0.00887097	0.209677	0.021371	0.0520161	0.0798611		0.0729839	0.00687724
-0.107444	-5.00228	18.9028	263.805	0.105342	len22_no_IL-5-LPWPLLIII-to_mutate.sc	-34.0537	1439.49	2.3845	-530.928	LPWPLLIII	no IL	Finetune1	0.137097	0.996371	0.120161	0.643548	0.478819		0.474294	0.00452509
-0.212367	-5.39522	9.65276	257.586	0.0676608	len22_no_IL-60-EGDMAKNCG-to_mutate.sc	-34.4466	1433.27	2.27958	-540.178	EGDMAKNCG	no IL	Finetune1	0.160081	0.0592742	0.0806452	0.116532	0.114583		0.104133	0.0104503
-0.142752	-4.56722	12.2395	248.622	0.110669	len22_no_IL-61-LPLLGNCLL-to_mutate.sc	-33.6186	1424.31	2.34919	-537.592	LPLLGNCLL	no IL	Finetune1	0.195968	0.507258	0.189113	0.434677	0.337847		0.331754	0.00609319
-0.048732	-3.85601	12.3419	211.86	0.0993904	len22_no_IL-62-FCVNDHGGP-to_mutate.sc	-32.9074	1387.55	2.44321	-537.489	FCVNDHGGP	no IL	Finetune1	0.384274	0.528629	0.331048	0.890323	0.551389		0.533569	0.0178203
-0.186367	-4.98018	9.29458	234.455	0.0576706	len22_no_IL-63-EEQVQLLPP-to_mutate.sc	-34.0316	1410.14	2.30558	-540.537	EEQVQLLPP	no IL	Finetune1	0.2625	0.0383065	0.12379	0.203226	0.169097		0.156956	0.0121416
-0.245408	-4.87619	11.7503	286.638	0.150902	len22_no_IL-64-ESSFFFIIC-to_mutate.sc	-33.9276	1462.32	2.24654	-538.081	ESSFFFIIC	no IL	Finetune1	0.0733871	0.389113	0.13871	0.0435484	0.176736		0.16119	0.0155466
-0.167954	-4.17753	11.1428	298.968	0.217678	len22_no_IL-65-MARRNLGGG-to_mutate.sc	-33.2289	1474.65	2.32399	-538.688	MARRNLGGG	no IL	Finetune1	0.0504032	0.257258	0.264516	0.289516	0.235069		0.215423	0.0196461
0.00356479	-1.65818	12.327	131.463	0.12166	len22_no_IL-66-GNSGGLLLR-to_mutate.sc	-30.7095	1307.15	2.49551	-537.504	GNSGGLLLR	no IL	Finetune1	0.759274	0.525	0.916532	0.980645	0.810069		0.795363	0.0147065
-0.0162341	-2.25023	12.5247	201.283	0.197789	len22_no_IL-67-RDSCLLLLL-to_mutate.sc	-31.3016	1376.97	2.47571	-537.307	RDSCLLLLL	no IL	Finetune1	0.43871	0.577016	0.777016	0.952016	0.692708		0.68619	0.00651882
-0.202027	-5.44726	12.969	297.009	0.128464	len22_no_IL-68-LSDWFFSHY-to_mutate.sc	-34.4986	1472.7	2.28992	-536.862	LSDWFFSHY	no IL	Finetune1	0.0544355	0.668548	0.0770161	0.148387	0.246875		0.237097	0.00977823
-0.162767	-3.93888	15.3255	210.918	0.0918029	len22_no_IL-69-CLLDCFKSS-to_mutate.sc	-32.9902	1386.6	2.32918	-534.506	CLLDCFKSS	no IL	Finetune1	0.389113	0.92621	0.314516	0.316532	0.505903		0.486593	0.01931
-0.158957	-4.6953	10.6699	235.355	0.0793987	len22_no_IL-6-EEQVQLLPA-to_mutate.sc	-33.7467	1411.04	2.33299	-539.161	EEQVQLLPA	no IL	Finetune1	0.257258	0.176613	0.166129	0.334274	0.250347		0.233569	0.0167787
-0.16029	-3.81766	11.0916	252.2	0.169079	len22_no_IL-70-FKSFSDSSS-to_mutate.sc	-32.869	1427.89	2.33166	-538.74	FKSFSDSSS	no IL	Finetune1	0.181048	0.245968	0.341129	0.326613	0.295486		0.27369	0.0217966
-0.0888775	-2.38503	12.8839	165.524	0.12713	len22_no_IL-71-FKSSSDSSF-to_mutate.sc	-31.4364	1341.21	2.40307	-536.947	FKSSSDSSF	no IL	Finetune1	0.630645	0.652419	0.730242	0.736694	0.697569		0.6875	0.0100694
-0.0283982	-3.44887	13.3069	187.625	0.0870946	len22_no_IL-72-PPVLLGGGG-to_mutate.sc	-32.5002	1363.31	2.46355	-536.524	PPVLLGGGG	no IL	Finetune1	0.516129	0.739113	0.433468	0.932661	0.667361		0.655343	0.0120184
-0.107301	-4.40072	12.7287	247.214	0.120034	len22_no_IL-73-CDYGWLIIH-to_mutate.sc	-33.4521	1422.9	2.38465	-537.103	CDYGWLIIH	no IL	Finetune1	0.203226	0.622581	0.214919	0.644355	0.430208		0.42127	0.00893817
-0.170261	-2.86365	13.3787	236.776	0.211483	len22_no_IL-74-RATHIVTDS-to_mutate.sc	-31.915	1412.46	2.32168	-536.453	RATHIVTDS	no IL	Finetune1	0.249194	0.750806	0.599597	0.277823	0.482639		0.469355	0.0132841
-0.12881	-3.35257	11.5989	220.327	0.149838	len22_no_IL-75-HHDTTWECG-to_mutate.sc	-32.4039	1396.01	2.36314	-538.232	HHDTTWECG	no IL	Finetune1	0.339516	0.352823	0.462097	0.515726	0.430556		0.41754	0.0130152
-0.163545	-3.80039	12.3842	219.016	0.115546	len22_no_IL-76-QDVVGACQE-to_mutate.sc	-32.8518	1394.7	2.3284	-537.447	QDVVGACQE	no IL	Finetune1	0.346371	0.541532	0.344758	0.313306	0.404167		0.386492	0.0176747
-0.0690893	-3.55685	11.4132	229.643	0.150687	len22_no_IL-77-PPLLLLNQG-to_mutate.sc	-32.6082	1405.33	2.42286	-538.418	PPLLLLNQG	no IL	Finetune1	0.289516	0.309274	0.404435	0.818952	0.474306		0.455544	0.0187612
-0.167482	-4.17773	14.9334	232.195	0.110794	len22_no_IL-78-TTILGLEGH-to_mutate.sc	-33.2291	1407.88	2.32446	-534.898	TTILGLEGH	no IL	Finetune1	0.277016	0.906048	0.264113	0.291935	0.454861		0.434778	0.0200829
-0.165076	-3.50303	11.1251	192.558	0.0917308	len22_no_IL-79-NGVVVATTT-to_mutate.sc	-32.5544	1368.24	2.32687	-538.706	NGVVVATTT	no IL	Finetune1	0.485081	0.252823	0.416532	0.306048	0.381597		0.365121	0.0164763
-0.0555003	-4.58647	14.452	234.275	0.0852854	len22_no_IL-7-YDYGWLIGH-to_mutate.sc	-33.6378	1409.96	2.43645	-535.379	YDYGWLIGH	no IL	Finetune1	0.26371	0.870968	0.183065	0.871774	0.560417		0.547379	0.0130376
-0.255727	-7.32186	9.39194	215.137	-0.144215	len22_no_IL-80-DDDDDDDSS-to_mutate.sc	-36.3732	1390.82	2.23622	-540.439	DDDDDDDSS	no IL	Finetune1	0.366935	0.0423387	0.00443548	0.0290323	0.119097		0.110685	0.00841174
-0.0745713	-2.65549	12.7203	188.146	0.146178	len22_no_IL-81-PNKSDWTSY-to_mutate.sc	-31.7069	1363.83	2.41737	-537.111	PNKSDWTSY	no IL	Finetune1	0.512097	0.620565	0.657661	0.797581	0.652083		0.646976	0.00510753
-0.140335	-3.29639	15.4307	183.253	0.0906456	len22_no_IL-82-CVHSSSSFF-to_mutate.sc	-32.3478	1358.94	2.35161	-534.401	CVHSSSSFF	no IL	Finetune1	0.538306	0.931855	0.481048	0.447581	0.606597		0.599698	0.00689964
-0.135411	-4.33874	13.7544	244.145	0.119317	len22_no_IL-83-MNVLRKTTT-to_mutate.sc	-33.3901	1419.83	2.35653	-536.077	MNVLRKTTT	no IL	Finetune1	0.216129	0.800806	0.22621	0.477016	0.439236		0.43004	0.00919579
-0.174644	-2.614	10.0403	147.885	0.0785951	len22_no_IL-84-SSSSSSNDD-to_mutate.sc	-31.6654	1323.57	2.3173	-539.791	SSSSSSNDD	no IL	Finetune1	0.700403	0.0923387	0.668145	0.260887	0.44375		0.430444	0.0133065
-0.21534	-5.78932	15.4383	291.23	0.0959159	len22_no_IL-85-ETDFFFIIC-to_mutate.sc	-34.8407	1466.92	2.27661	-534.393	ETDFFFIIC	no IL	Finetune1	0.0620968	0.932661	0.0520161	0.107661	0.294444		0.288609	0.00583557
-0.319684	-4.65251	12.1337	297.352	0.182962	len22_no_IL-86-KRWFSGSSS-to_mutate.sc	-33.7039	1473.04	2.17226	-537.698	KRWFSGSSS	no IL	Finetune1	0.053629	0.481048	0.174194	0.00120968	0.188194		0.17752	0.0106743
-0.0171894	-2.40853	12.5189	147.876	0.0941034	len22_no_IL-87-PNCQGGGGH-to_mutate.sc	-31.4599	1323.56	2.47476	-537.312	PNCQGGGGH	no IL	Finetune1	0.700806	0.575403	0.722581	0.950403	0.744097		0.737298	0.00679884
-0.0588353	-3.32229	9.15437	210.351	0.135315	len22_no_IL-88-MYNCCFGFE-to_mutate.sc	-32.3737	1386.04	2.43311	-540.677	MYNCCFGFE	no IL	Finetune1	0.391532	0.033871	0.47621	0.860484	0.451042		0.440524	0.0105175
-0.146548	-3.58827	10.4186	217.953	0.128971	len22_no_IL-89-ESSPLYEHP-to_mutate.sc	-32.6396	1393.64	2.3454	-539.413	ESSPLYEHP	no IL	Finetune1	0.353629	0.13871	0.392742	0.409274	0.339583		0.323589	0.0159946
-0.0772907	-3.71571	8.96832	285.885	0.229105	len22_no_IL-8-WKNCSEKRE-to_mutate.sc	-32.7671	1461.57	2.41466	-540.863	WKNCSEKRE	no IL	Finetune1	0.0758065	0.0258065	0.364919	0.786694	0.326736		0.313306	0.0134297
-0.17748	-3.23396	12.9796	247.291	0.202156	len22_no_IL-90-QQELQLNPA-to_mutate.sc	-32.2853	1422.98	2.31447	-536.852	QQELQLNPA	no IL	Finetune1	0.202419	0.671774	0.497581	0.245968	0.424653		0.404435	0.0202173
-0.182453	-4.40198	13.048	326.754	0.244413	len22_no_IL-91-WPMMAEKKR-to_mutate.sc	-33.4533	1502.44	2.30949	-536.783	WPMMAEKKR	no IL	Finetune1	0.0181452	0.685484	0.214516	0.220968	0.297569		0.284778	0.0127912
-0.0560413	-2.96449	12.665	247.929	0.222102	len22_no_IL-92-RRMRANATD-to_mutate.sc	-32.0159	1423.62	2.4359	-537.166	RRMRANATD	no IL	Finetune1	0.199194	0.608468	0.566935	0.869758	0.573264		0.561089	0.0121752
-0.240537	-6.84196	11.5249	323.055	0.0761158	len22_no_IL-93-LYWMLNAES-to_mutate.sc	-35.8933	1498.74	2.25141	-538.306	LYWMLNAES	no IL	Finetune1	0.0209677	0.3375	0.0100806	0.0495968	0.115278		0.104536	0.0107415
-0.210997	-4.37635	6.44068	134.622	-0.0801203	len22_no_IL-94-DNNGGSSSG-to_mutate.sc	-33.4277	1310.31	2.28095	-543.391	DNNGGSSSG	no IL	Finetune1	0.748387	0.000806452	0.218952	0.121774	0.279861		0.27248	0.00738127
-0.253602	-2.05824	14.2966	273.152	0.323804	len22_no_IL-95-RKNFSGKKE-to_mutate.sc	-31.1096	1448.84	2.23834	-535.535	RKNFSGKKE	no IL	Finetune1	0.107258	0.859677	0.829032	0.0330645	0.469444		0.457258	0.0121864
-0.0552027	-4.18622	14.5492	234.298	0.113711	len22_no_IL-96-PPLLLLCLS-to_mutate.sc	-33.2376	1409.98	2.43674	-535.282	PPLLLLCLS	no IL	Finetune1	0.263306	0.878226	0.262097	0.872581	0.588542		0.569052	0.0194892
-0.11197	-2.2858	15.9182	264.693	0.295394	len22_no_IL-97-MYKEELEKE-to_mutate.sc	-31.3372	1440.38	2.37998	-533.913	MYKEELEKE	no IL	Finetune1	0.134274	0.95	0.762097	0.616129	0.621528		0.615625	0.00590278
-0.12694	-2.95451	11.0721	152.37	0.0610349	len22_no_IL-98-ATSSDATEE-to_mutate.sc	-32.0059	1328.06	2.36501	-538.759	ATSSDATEE	no IL	Finetune1	0.682661	0.241129	0.570968	0.527419	0.516319		0.505544	0.0107751
-0.154293	-3.208	11.2614	183.3	0.0972315	len22_no_IL-99-ESSGMYEIP-to_mutate.sc	-32.2594	1358.99	2.33765	-538.57	ESSGMYEIP	no IL	Finetune1	0.537903	0.281855	0.504435	0.360887	0.436458		0.42127	0.0151882
-0.0812557	-4.40763	13.0155	234.244	0.0979174	len22_no_IL-9-VVVLLQTTT-to_mutate.sc	-33.459	1409.93	2.41069	-536.816	VVVLLQTTT	no IL	Finetune1	0.264516	0.678226	0.214113	0.772177	0.494792		0.482258	0.0125336
-0.243286	-3.15267	12.6414	190.252	0.113364	len19_no_IL-11-THEEEE-to_mutate.sc	-32.204	1365.94	2.24866	-537.19	THEEEE	no IL	Finetune2	0.497984	0.604435	0.516129	0.0467742	0.442708	KNN	0.416331	0.0263777
-0.213497	-3.09131	9.65127	231.963	0.187585	len18_no_IL-14-LLQEK-to_mutate.sc	-32.1427	1407.65	2.27845	-540.18	LLQEK	no IL	Finetune2	0.277823	0.058871	0.532661	0.1125	0.267188	KNN	0.245464	0.0217238
-0.132704	-1.66165	10.6487	47.946	-0.0389741	len15_no_IL-9-TT-to_mutate.sc	-30.713	1223.63	2.35924	-539.183	TT	no IL	Finetune2	0.972984	0.172984	0.915726	0.492742	0.64375	KNN	0.638609	0.00514113
-0.133555	-2.88106	14.4398	170.463	0.0988832	len16_no_IL-12-YYH-to_mutate.sc	-31.9324	1346.15	2.35839	-535.391	YYH	no IL	Finetune2	0.604435	0.869758	0.592742	0.4875	0.652604	KNN	0.638609	0.0139953
-0.146469	-1.89464	11.875	161.316	0.156432	len19_no_IL-10-NNNNNR-to_mutate.sc	-30.946	1337	2.34548	-537.956	NNNNNR	no IL	Finetune2	0.651613	0.418145	0.86371	0.41129	0.596354	KNN	0.58619	0.0101647
-0.132323	-2.20433	9.50979	88.6585	-0.00107305	len16_no_IL-2-SSV-to_mutate.sc	-31.2557	1264.34	2.35962	-540.321	SSV	no IL	Finetune2	0.889113	0.0508065	0.784677	0.494758	0.558854	KNN	0.554839	0.00401546
-0.063704	-2.50127	10.3219	134.088	0.0619998	len21_no_IL-14-AAAAIIHI-to_mutate.sc	-31.5526	1309.77	2.42824	-539.509	AAAAIIHI	no IL	Finetune2	0.750806	0.124597	0.702016	0.842742	0.610417	KNN	0.60504	0.00537634
-0.104005	-1.78814	12.2646	108.321	0.0691966	len22_no_IL-7-PPTAGGGGG-to_mutate.sc	-30.8395	1284.01	2.38794	-537.567	PPTAGGGGG	no IL	Finetune2	0.830645	0.511694	0.8875	0.66371	0.729167	KNN	0.723387	0.00577957
-0.214201	-3.22935	12.9345	271.995	0.241191	len22_no_IL-13-RKRLLLGVR-to_mutate.sc	-32.2807	1447.68	2.27774	-536.897	RKRLLLGVR	no IL	Finetune2	0.111694	0.662097	0.499194	0.110484	0.367188	KNN	0.345867	0.0213206
-0.10126	-0.625517	12.4396	52.2801	0.0542629	len15_no_IL-14-RA-to_mutate.sc	-29.6769	1227.97	2.39069	-537.392	RA	no IL	Finetune2	0.962903	0.557258	0.993548	0.675806	0.808333	KNN	0.797379	0.0109543
-0.154999	-2.35236	17.2866	144.974	0.0931327	len19_no_IL-14-PDTTTQ-to_mutate.sc	-31.4037	1320.66	2.33695	-532.545	PDTTTQ	no IL	Finetune2	0.71129	0.985484	0.739919	0.354032	0.706771	KNN	0.697681	0.00908938
-0.211996	-3.31652	10.4483	230.825	0.169726	len18_no_IL-2-LGSEI-to_mutate.sc	-32.3679	1406.51	2.27995	-539.383	LGSEI	no IL	Finetune2	0.282258	0.142742	0.477419	0.119758	0.277083	KNN	0.255544	0.021539
-0.173246	-3.83941	12.3104	276.033	0.205371	len21_no_IL-5-IIPWWYPI-to_mutate.sc	-32.8908	1451.72	2.3187	-537.521	IIPWWYPI	no IL	Finetune2	0.0991935	0.520161	0.335081	0.267339	0.331771	KNN	0.305444	0.0263273
-0.177742	-4.16309	12.0452	244.348	0.132023	len18_no_IL-5-LLSHY-to_mutate.sc	-33.2145	1420.03	2.3142	-537.786	LLSHY	no IL	Finetune2	0.215323	0.46129	0.269758	0.244758	0.33125	KNN	0.297782	0.0334677
-0.143796	-2.29557	13.6679	86.6976	-0.0121407	len15_no_IL-0-LQ-to_mutate.sc	-31.3469	1262.38	2.34815	-536.163	LQ	no IL	Finetune2	0.893548	0.787903	0.759274	0.42621	0.727083	KNN	0.716734	0.0103495
-0.178718	-3.48501	13.4275	180.039	0.0710894	len21_no_IL-11-THDDCESS-to_mutate.sc	-32.5364	1355.73	2.31323	-536.404	THDDCESS	no IL	Finetune2	0.554839	0.757258	0.421774	0.2375	0.509375	KNN	0.492843	0.0165323
-0.0764192	-4.16589	10.4683	278.891	0.187377	len21_no_IL-7-HGEMEEII-to_mutate.sc	-33.2173	1454.58	2.41553	-539.363	HGEMEEII	no IL	Finetune2	0.091129	0.145565	0.267742	0.791129	0.341667	KNN	0.323891	0.0177755
-0.178483	-4.79711	11.9954	271.342	0.131841	len20_no_IL-2-MHSYDFT-to_mutate.sc	-33.8485	1447.03	2.31346	-537.836	MHSYDFT	no IL	Finetune2	0.114919	0.44879	0.15	0.23871	0.263021	KNN	0.238105	0.024916
-0.0809296	-3.41584	12.8289	141.421	0.00597418	len19_no_IL-0-CCCCEE-to_mutate.sc	-32.4672	1317.11	2.41102	-537.002	CCCCEE	no IL	Finetune2	0.724597	0.641532	0.443548	0.773387	0.661458	KNN	0.645766	0.0156922
-0.19069	-3.01304	15.8166	200.337	0.140791	len17_no_IL-3-RNFR-to_mutate.sc	-32.0644	1376.02	2.30126	-534.015	RNFR	no IL	Finetune2	0.445968	0.947177	0.55121	0.188306	0.556771	KNN	0.533165	0.0236055
-0.176732	-4.91663	12.8722	240.812	0.0729876	len17_no_IL-1-MHHM-to_mutate.sc	-33.968	1416.5	2.31521	-536.959	MHHM	no IL	Finetune2	0.227016	0.649597	0.134274	0.251613	0.345313	KNN	0.315625	0.0296875
-0.223339	-5.87818	12.9194	227.987	-0.0174242	len17_no_IL-11-ETFE-to_mutate.sc	-34.9295	1403.67	2.26861	-536.912	ETFE	no IL	Finetune2	0.297581	0.660081	0.0447581	0.0862903	0.282292	KNN	0.272177	0.0101142
-0.302591	-4.57674	10.3624	255.083	0.120662	len19_no_IL-8-TIIYCY-to_mutate.sc	-33.6281	1430.77	2.18935	-539.469	TIIYCY	no IL	Finetune2	0.168952	0.130242	0.185887	0.00483871	0.140625	KNN	0.12248	0.0181452
-0.157792	-2.84468	9.42183	193.097	0.140766	len22_no_IL-10-PGESQYEEW-to_mutate.sc	-31.896	1368.78	2.33415	-540.409	PGESQYEEW	no IL	Finetune2	0.482661	0.0435484	0.603629	0.340323	0.3875	KNN	0.36754	0.0199597
-0.177086	-3.34672	11.6919	184.473	0.0890795	len22_no_IL-3-PDMEGYGGS-to_mutate.sc	-32.3981	1360.16	2.31486	-538.139	PDMEGYGGS	no IL	Finetune2	0.531452	0.375806	0.464919	0.25	0.429688	KNN	0.405544	0.0241431
-0.0848037	-4.08784	10.7698	219.668	0.0960465	len21_no_IL-3-EIIGIPHY-to_mutate.sc	-33.1392	1395.35	2.40714	-539.061	EIIGIPHY	no IL	Finetune2	0.342339	0.191129	0.283468	0.758468	0.419792	KNN	0.393851	0.0259409
-0.147193	-2.11559	11.9554	56.5742	-0.0582371	len15_no_IL-6-IK-to_mutate.sc	-31.167	1232.26	2.34475	-537.876	IK	no IL	Finetune2	0.953226	0.436694	0.8125	0.405242	0.663542	KNN	0.651915	0.0116263
-0.109784	-3.59406	13.0963	205.893	0.108107	len19_no_IL-6-MAAMPH-to_mutate.sc	-32.6454	1381.58	2.38216	-536.735	MAAMPH	no IL	Finetune2	0.417339	0.691129	0.391129	0.630645	0.561458	KNN	0.53256	0.0288978
-0.0381489	-2.789	15.8604	152.086	0.0729854	len15_no_IL-13-WR-to_mutate.sc	-31.8404	1327.77	2.4538	-533.971	WR	no IL	Finetune2	0.683871	0.94879	0.625806	0.910484	0.805208	KNN	0.792238	0.0129704
-0.0586404	-2.88736	13.0233	265.02	0.254133	len21_no_IL-12-SSKRRRLL-to_mutate.sc	-31.9387	1440.71	2.43331	-536.808	SSKRRRLL	no IL	Finetune2	0.133468	0.680645	0.591532	0.861694	0.590104	KNN	0.566835	0.0232695
-0.0410042	-2.39667	10.5045	77.8078	-0.0378169	len16_no_IL-13-CCC-to_mutate.sc	-31.448	1253.49	2.45094	-539.327	CCC	no IL	Finetune2	0.91371	0.15	0.725806	0.906452	0.684896	KNN	0.673992	0.0109039
-0.0826266	-1.36909	16.4011	295.529	0.403303	len22_no_IL-8-RKKKDDRRN-to_mutate.sc	-30.4205	1471.21	2.40932	-533.43	RKKKDDRRN	no IL	Finetune2	0.0564516	0.964516	0.958065	0.766935	0.688021	KNN	0.686492	0.0015289
-0.210148	-4.60507	9.92917	279.723	0.158507	len18_no_IL-1-EERMR-to_mutate.sc	-33.6564	1455.41	2.2818	-539.902	EERMR	no IL	Finetune2	0.0883065	0.0802419	0.181452	0.12379	0.134896	KNN	0.118448	0.0164483
-0.116257	-2.27106	13.9679	81.8657	-0.0197324	len15_no_IL-7-LL-to_mutate.sc	-31.3224	1257.55	2.37569	-535.863	LL	no IL	Finetune2	0.904839	0.828629	0.769758	0.588306	0.777604	KNN	0.772883	0.0047211
-0.199459	-4.66612	10.9737	237.196	0.0845814	len21_no_IL-9-SSDFEESF-to_mutate.sc	-33.7175	1412.88	2.29249	-538.858	SSDFEESF	no IL	Finetune2	0.247177	0.221774	0.171371	0.156855	0.229687	KNN	0.199294	0.0303931
0.0380008	-0.887154	14.3175	102.921	0.129519	len16_no_IL-11-RNW-to_mutate.sc	-29.9385	1278.61	2.52995	-535.514	RNW	no IL	Finetune2	0.850403	0.861694	0.98629	0.995968	0.921875	KNN	0.923589	-0.00171371
-0.120503	-5.83695	13.981	300.005	0.106812	len17_no_IL-7-FKFH-to_mutate.sc	-34.8883	1475.69	2.37144	-535.85	FKFH	no IL	Finetune2	0.0479839	0.830242	0.0483871	0.564516	0.373437	KNN	0.372782	0.000655242
-0.158193	-3.9192	14.0753	266.452	0.184786	len22_no_IL-2-RAVCDDKYV-to_mutate.sc	-32.9706	1442.14	2.33375	-535.756	RAVCDDKYV	no IL	Finetune2	0.129435	0.83871	0.319355	0.337097	0.427604	KNN	0.406149	0.021455
-0.173866	-2.74771	11.6696	191.484	0.14511	len21_no_IL-6-IHNNNCGC-to_mutate.sc	-31.7991	1367.17	2.31808	-538.162	IHNNNCGC	no IL	Finetune2	0.492742	0.368952	0.632258	0.264113	0.467187	KNN	0.439516	0.0276714
-0.0979888	-5.65896	17.0399	253.422	0.0422041	len20_no_IL-10-FEFCQSH-to_mutate.sc	-34.7103	1429.11	2.39396	-532.791	FEFCQSH	no IL	Finetune2	0.175403	0.980645	0.0608871	0.68871	0.490104	KNN	0.476411	0.0136929
-0.188694	-5.64884	9.15212	272.066	0.0741807	len20_no_IL-9-EAIWSSE-to_mutate.sc	-34.7002	1447.75	2.30325	-540.679	EAIWSSE	no IL	Finetune2	0.110887	0.0334677	0.0616935	0.196371	0.110417	KNN	0.100605	0.00981183
-0.117684	-0.956976	12.3265	106.814	0.131183	len16_no_IL-1-RWC-to_mutate.sc	-30.0083	1282.5	2.37426	-537.505	RWC	no IL	Finetune2	0.836694	0.524597	0.982258	0.581048	0.735937	KNN	0.731149	0.00478831
-0.0817328	-2.35057	11.6642	112.173	0.032709	len19_no_IL-5-VAAGSS-to_mutate.sc	-31.4019	1287.86	2.41021	-538.167	VAAGSS	no IL	Finetune2	0.817742	0.367742	0.741532	0.770565	0.680729	KNN	0.674395	0.00633401
-0.137104	-5.8415	15.0168	326.943	0.148894	len20_no_IL-8-FFFFENR-to_mutate.sc	-34.8929	1502.63	2.35484	-534.814	FFFFENR	no IL	Finetune2	0.0169355	0.91129	0.0479839	0.467742	0.360938	KNN	0.360988	-5.04032e-05
-0.166985	-1.90383	10.0247	51.3293	-0.0517903	len15_no_IL-10-IK-to_mutate.sc	-30.9552	1227.02	2.32496	-539.807	IK	no IL	Finetune2	0.966129	0.0903226	0.860887	0.296774	0.555729	KNN	0.553528	0.00220094
-0.11761	-4.09256	18.297	269.115	0.177002	len21_no_IL-8-ISFKKKKK-to_mutate.sc	-33.1439	1444.8	2.37434	-531.534	ISFKKKKK	no IL	Finetune2	0.121774	0.992742	0.281855	0.581452	0.510417	KNN	0.494456	0.015961
-0.207864	-3.48211	11.5553	170.978	0.0551564	len17_no_IL-8-IIIP-to_mutate.sc	-32.5335	1346.66	2.28408	-538.276	IIIP	no IL	Finetune2	0.601613	0.343548	0.422177	0.129435	0.390625	KNN	0.374194	0.0164315
-0.188903	-3.67657	13.7756	334.773	0.304259	len22_no_IL-1-KKKWWRFDS-to_mutate.sc	-32.7279	1510.46	2.30304	-536.056	KKKWWRFDS	no IL	Finetune2	0.00967742	0.803629	0.372581	0.194758	0.3625	KNN	0.345161	0.0173387
-0.120041	-4.10242	12.922	308.965	0.237911	len22_no_IL-12-MPRRPQTEM-to_mutate.sc	-33.1538	1484.65	2.37191	-536.909	MPRRPQTEM	no IL	Finetune2	0.0375	0.660484	0.279839	0.566129	0.402083	KNN	0.385988	0.0160954
-0.118837	-4.58428	12.6695	225.921	0.0712223	len19_no_IL-7-CWYQLE-to_mutate.sc	-33.6356	1401.61	2.37311	-537.162	CWYQLE	no IL	Finetune2	0.307258	0.609677	0.183468	0.575	0.44375	KNN	0.418851	0.0248992
-0.139787	-2.38219	11.762	206.071	0.196116	len22_no_IL-14-TSHSKFEQQ-to_mutate.sc	-31.4336	1381.76	2.35216	-538.069	TSHSKFEQQ	no IL	Finetune2	0.414516	0.392742	0.731048	0.451613	0.521875	KNN	0.49748	0.0243952
-0.13927	-3.32431	11.418	241.211	0.186044	len19_no_IL-13-MARNLL-to_mutate.sc	-32.3757	1416.9	2.35268	-538.413	MARNLL	no IL	Finetune2	0.225403	0.31129	0.474597	0.455242	0.391146	KNN	0.366633	0.0245128
-0.208496	-3.66729	12.2728	172.62	0.0443648	len17_no_IL-13-IEEA-to_mutate.sc	-32.7187	1348.31	2.28345	-537.558	IEEA	no IL	Finetune2	0.593548	0.513306	0.374597	0.125403	0.424479	KNN	0.401714	0.0227655
-0.194094	-6.43042	11.7073	182.585	-0.141262	len19_no_IL-1-DDQCCC-to_mutate.sc	-35.4818	1358.27	2.29785	-538.124	DDQCCC	no IL	Finetune2	0.540726	0.380242	0.0201613	0.17379	0.292187	KNN	0.27873	0.0134577
-0.109811	-1.5029	11.7471	47.1173	-0.0276926	len15_no_IL-1-TT-to_mutate.sc	-30.5543	1222.8	2.38214	-538.084	TT	no IL	Finetune2	0.974194	0.388306	0.938306	0.630242	0.746354	KNN	0.732762	0.0135921
-0.0700341	-2.31042	11.5713	95.7586	0.00438755	len16_no_IL-7-VHH-to_mutate.sc	-31.3618	1271.44	2.42191	-538.26	VHH	no IL	Finetune2	0.871774	0.347177	0.753226	0.815726	0.709896	KNN	0.696976	0.01292
-0.0412011	-3.17009	11.973	160.686	0.0599003	len18_no_IL-7-PVPLC-to_mutate.sc	-32.2215	1336.37	2.45074	-537.858	PVPLC	no IL	Finetune2	0.653629	0.441532	0.51129	0.906048	0.653125	KNN	0.628125	0.025
-0.114182	-2.00064	12.5842	93.7643	0.0249157	len16_no_IL-5-IIS-to_mutate.sc	-31.052	1269.45	2.37776	-537.247	IIS	no IL	Finetune2	0.878226	0.589516	0.839919	0.601613	0.735417	KNN	0.727319	0.00809812
-0.19242	-4.66069	12.3614	157.716	-0.0572608	len19_no_IL-4-DNAGLY-to_mutate.sc	-33.7121	1333.4	2.29953	-537.47	DNAGLY	no IL	Finetune2	0.665323	0.535887	0.173387	0.181452	0.415625	KNN	0.389012	0.0266129
-0.0867831	-2.4476	11.8724	135.936	0.0694862	len17_no_IL-6-AACN-to_mutate.sc	-31.499	1311.62	2.40516	-537.959	AACN	no IL	Finetune2	0.742339	0.417339	0.712903	0.749194	0.665625	KNN	0.655444	0.0101815
-0.171706	-0.674744	15.7991	54.0816	0.0538004	len15_no_IL-4-RA-to_mutate.sc	-29.7261	1229.77	2.32024	-534.032	RA	no IL	Finetune2	0.957258	0.946774	0.991935	0.270968	0.797917	KNN	0.791734	0.0061828
-0.115866	-3.22886	10.7909	216.247	0.15192	len17_no_IL-10-RAMM-to_mutate.sc	-32.2802	1391.93	2.37608	-539.04	RAMM	no IL	Finetune2	0.361694	0.192742	0.5	0.590726	0.433333	KNN	0.41129	0.022043
-0.146883	-3.45243	12.5439	164.375	0.0454677	len20_no_IL-14-EKANKAA-to_mutate.sc	-32.5038	1340.06	2.34506	-537.287	EKANKAA	no IL	Finetune2	0.6375	0.581452	0.432258	0.407258	0.533854	KNN	0.514617	0.0192372
-0.230232	-3.42337	13.2525	236.493	0.171394	len17_no_IL-9-NNRF-to_mutate.sc	-32.4747	1412.18	2.26171	-536.579	NNRF	no IL	Finetune2	0.250806	0.72621	0.441532	0.0705645	0.395312	KNN	0.372278	0.0230343
-0.253644	-3.09474	14.0944	254.796	0.223791	len21_no_IL-1-RPMEKKEE-to_mutate.sc	-32.1461	1430.48	2.2383	-535.737	RPMEKKEE	no IL	Finetune2	0.169355	0.841129	0.531048	0.0326613	0.414583	KNN	0.393548	0.0210349
-0.0969267	-4.23339	12.5881	206.605	0.063072	len17_no_IL-4-YHCC-to_mutate.sc	-33.2848	1382.29	2.39502	-537.243	YHCC	no IL	Finetune2	0.410081	0.591129	0.250403	0.693548	0.514062	KNN	0.48629	0.0277722
-0.0675752	-2.14186	12.0014	167.713	0.149051	len18_no_IL-12-AAARR-to_mutate.sc	-31.1932	1343.4	2.42437	-537.83	AAARR	no IL	Finetune2	0.620161	0.45	0.804839	0.82621	0.690104	KNN	0.675302	0.0148017
0.0236799	-2.99226	15.1358	142.79	0.0406607	len17_no_IL-0-MMAA-to_mutate.sc	-32.0436	1318.48	2.51563	-534.695	MMAA	no IL	Finetune2	0.719758	0.918145	0.558468	0.991532	0.802083	KNN	0.796976	0.00510753
-0.110253	-3.10566	11.1104	246.266	0.209544	len22_no_IL-5-WQKSCATSY-to_mutate.sc	-32.157	1421.95	2.38169	-538.721	WQKSCATSY	no IL	Finetune2	0.208065	0.250403	0.527823	0.627419	0.43125	KNN	0.403427	0.0278226
-0.180074	-6.44655	13.4405	270.097	0.0157409	len18_no_IL-13-LDYDD-to_mutate.sc	-35.4979	1445.78	2.31187	-536.391	LDYDD	no IL	Finetune2	0.119355	0.760081	0.0193548	0.230242	0.294792	KNN	0.282258	0.0125336
-0.154847	-2.09085	10.8622	195.7	0.200157	len20_no_IL-11-KAAHPHH-to_mutate.sc	-31.1422	1371.39	2.3371	-538.969	KAAHPHH	no IL	Finetune2	0.468548	0.202823	0.821371	0.355645	0.477083	KNN	0.462097	0.0149866
-0.0313402	-3.55757	12.0312	180.112	0.0658672	len16_no_IL-8-WVV-to_mutate.sc	-32.6089	1355.8	2.46061	-537.8	WVV	no IL	Finetune2	0.554435	0.458468	0.404032	0.928629	0.607292	KNN	0.586391	0.0209005
-0.219661	-3.38734	15.7472	195.381	0.105068	len17_no_IL-12-ISEN-to_mutate.sc	-32.4387	1371.07	2.27228	-534.084	ISEN	no IL	Finetune2	0.470565	0.944355	0.453629	0.0959677	0.505729	KNN	0.491129	0.0146001
-0.2248	-5.29683	10.9003	176.654	-0.0688939	len19_no_IL-9-DNECQM-to_mutate.sc	-34.3482	1352.34	2.26715	-538.931	DNECQM	no IL	Finetune2	0.570565	0.207661	0.0883065	0.0822581	0.251042	KNN	0.237198	0.0138441
-0.228501	-5.18677	9.9247	208.607	-0.0023152	len17_no_IL-2-SSEM-to_mutate.sc	-34.2381	1384.29	2.26345	-539.907	SSEM	no IL	Finetune2	0.400806	0.0794355	0.0987903	0.0729839	0.172917	KNN	0.163004	0.00991263
-0.110342	-2.71075	13.0081	142.177	0.060891	len16_no_IL-4-LLR-to_mutate.sc	-31.7621	1317.86	2.3816	-536.823	LLR	no IL	Finetune2	0.722177	0.677823	0.641532	0.625806	0.684375	KNN	0.666835	0.0175403
-0.0730216	-3.42489	10.6592	211.372	0.129638	len22_no_IL-9-SSQCQSLLE-to_mutate.sc	-32.4763	1387.06	2.41892	-539.172	SSQCQSLLE	no IL	Finetune2	0.387097	0.17379	0.439516	0.804435	0.473958	KNN	0.45121	0.0227487
-0.245412	-5.59191	18.9535	329.042	0.16872	len18_no_IL-4-RRFME-to_mutate.sc	-34.6433	1504.73	2.24653	-530.878	RRFME	no IL	Finetune2	0.0153226	0.996774	0.0673387	0.0431452	0.285938	KNN	0.280645	0.00529234
-0.0964537	-2.97204	11.4132	121.195	0.00175095	len15_no_IL-5-WT-to_mutate.sc	-32.0234	1296.88	2.39549	-538.418	WT	no IL	Finetune2	0.790323	0.309677	0.56371	0.695161	0.600521	KNN	0.589718	0.0108031
-0.205666	-5.44603	12.8297	206.093	-0.0255788	len17_no_IL-14-CYYV-to_mutate.sc	-34.4974	1381.78	2.28628	-537.002	CYYV	no IL	Finetune2	0.414113	0.641935	0.0774194	0.139113	0.338542	KNN	0.318145	0.0203965
-0.16084	-2.65344	11.7038	166.161	0.108241	len19_no_IL-12-QGLGHS-to_mutate.sc	-31.7048	1341.85	2.33111	-538.127	QGLGHS	no IL	Finetune2	0.627823	0.377823	0.659274	0.324597	0.517708	KNN	0.497379	0.0203293
-0.144104	-2.28113	12.1242	115.559	0.0444794	len16_no_IL-6-NVV-to_mutate.sc	-31.3325	1291.24	2.34784	-537.707	NVV	no IL	Finetune2	0.808468	0.479032	0.764113	0.424597	0.627604	KNN	0.619052	0.00855175
-0.0486672	-3.20928	13.3906	213.694	0.149069	len21_no_IL-2-YVNVGLIH-to_mutate.sc	-32.2607	1389.38	2.44328	-536.441	YVNVGLIH	no IL	Finetune2	0.375	0.752823	0.503629	0.891129	0.654687	KNN	0.630645	0.0240423
-0.0559429	-3.7126	11.4871	168.933	0.0343409	len16_no_IL-14-WNA-to_mutate.sc	-32.764	1344.62	2.436	-538.344	WNA	no IL	Finetune2	0.612097	0.330645	0.365323	0.870565	0.5625	KNN	0.544657	0.0178427
-0.255437	-6.30661	12.273	319.118	0.105623	len21_no_IL-13-MAWHLHQH-to_mutate.sc	-35.358	1494.8	2.23651	-537.558	MAWHLHQH	no IL	Finetune2	0.0241935	0.51371	0.025	0.0298387	0.15625	KNN	0.148185	0.00806452
-0.0855018	-3.5201	12.7708	193.416	0.0919759	len18_no_IL-3-AAHVV-to_mutate.sc	-32.5715	1369.1	2.40644	-537.06	AAHVV	no IL	Finetune2	0.481048	0.630242	0.412097	0.756048	0.586979	KNN	0.569859	0.0171203
-0.197217	-1.7052	10.9329	180.355	0.202899	len20_no_IL-5-KKKAAAK-to_mutate.sc	-30.7566	1356.04	2.29473	-538.898	KKKAAAK	no IL	Finetune2	0.552823	0.215323	0.907661	0.161694	0.469271	KNN	0.459375	0.00989583
-0.150755	-1.96571	12.9957	48.8633	-0.0619237	len15_no_IL-11-IG-to_mutate.sc	-31.0171	1224.55	2.34119	-536.836	IG	no IL	Finetune2	0.970565	0.674597	0.845565	0.381452	0.723958	KNN	0.718044	0.00591398
-0.064236	-5.39274	14.7273	331.47	0.185643	len22_no_IL-4-WDDRKEWRA-to_mutate.sc	-34.4441	1507.16	2.42771	-535.104	WDDRKEWRA	no IL	Finetune2	0.0133065	0.892742	0.0814516	0.840323	0.466146	KNN	0.456956	0.00919019
-0.103245	-1.5106	11.7183	73.9138	0.0252737	len15_no_IL-8-HG-to_mutate.sc	-30.562	1249.6	2.3887	-538.113	HG	no IL	Finetune2	0.925	0.382258	0.937903	0.666532	0.739062	KNN	0.727923	0.0111391
-0.133913	-2.24213	12.5508	108.688	0.0345353	len16_no_IL-9-ISS-to_mutate.sc	-31.2935	1284.37	2.35803	-537.281	ISS	no IL	Finetune2	0.829032	0.583065	0.777823	0.483871	0.677083	KNN	0.668448	0.00863575
-0.112328	-7.20501	15.5931	295.874	0.00720915	len20_no_IL-7-FVWCDDE-to_mutate.sc	-36.2564	1471.56	2.37962	-534.238	FVWCDDE	no IL	Finetune2	0.0552419	0.939516	0.00604839	0.614113	0.404167	KNN	0.40373	0.000436828
-0.132627	-5.61906	14.0751	270.532	0.0736979	len20_no_IL-6-WWFSTTS-to_mutate.sc	-34.6704	1446.22	2.35932	-535.756	WWFSTTS	no IL	Finetune2	0.118145	0.838306	0.0645161	0.493548	0.389062	KNN	0.378629	0.0104335
-0.14787	-3.67688	14.1317	261.361	0.193548	len20_no_IL-12-LFQQISK-to_mutate.sc	-32.7283	1437.05	2.34408	-535.7	LFQQISK	no IL	Finetune2	0.142742	0.845968	0.371774	0.399194	0.457813	KNN	0.439919	0.0178931
-0.0938569	-2.59669	12.02	110.285	0.00998962	len16_no_IL-10-LPA-to_mutate.sc	-31.6481	1285.97	2.39809	-537.811	LPA	no IL	Finetune2	0.822984	0.455645	0.67379	0.71129	0.680729	KNN	0.665927	0.0148017
-0.11056	-0.960364	12.4247	100.338	0.119043	len16_no_IL-0-RRR-to_mutate.sc	-30.0117	1276.02	2.38139	-537.407	RRR	no IL	Finetune2	0.860484	0.553629	0.981855	0.62379	0.760937	KNN	0.75494	0.00599798
-0.118893	-5.82801	16.8911	332.293	0.158026	len20_no_IL-4-WWFFQFW-to_mutate.sc	-34.8794	1507.98	2.37305	-532.94	WWFFQFW	no IL	Finetune2	0.0116935	0.977016	0.0487903	0.574194	0.402604	KNN	0.402923	-0.00031922
-0.14762	-3.74828	11.8161	290.029	0.233222	len18_no_IL-11-YYHYH-to_mutate.sc	-32.7996	1465.71	2.34433	-538.015	YYHYH	no IL	Finetune2	0.0649194	0.405242	0.356452	0.402016	0.330208	KNN	0.307157	0.0230511
-0.0658492	-1.7674	10.1128	80.4342	0.0175251	len15_no_IL-3-HG-to_mutate.sc	-30.8188	1256.12	2.4261	-539.718	HG	no IL	Finetune2	0.906855	0.100403	0.893548	0.832661	0.679688	KNN	0.683367	-0.00367944
-0.217393	-5.79388	12.9026	274.614	0.068391	len20_no_IL-13-ELIWASA-to_mutate.sc	-34.8452	1450.3	2.27455	-536.929	ELIWASA	no IL	Finetune2	0.103629	0.657661	0.0512097	0.10121	0.238021	KNN	0.228427	0.00959341
-0.0636134	-3.14231	11.225	189.377	0.112612	len17_no_IL-5-YANG-to_mutate.sc	-32.1937	1365.06	2.42833	-538.606	YANG	no IL	Finetune2	0.502016	0.274597	0.519758	0.843548	0.563542	KNN	0.53498	0.0285618
-0.0944424	-1.94633	12.8456	141.248	0.117236	len19_no_IL-2-HHSSQS-to_mutate.sc	-30.9977	1316.93	2.3975	-536.986	HHSSQS	no IL	Finetune2	0.725	0.644355	0.84879	0.707258	0.733854	KNN	0.731351	0.00250336
-0.126764	-1.3349	13.1819	186.171	0.239776	len20_no_IL-0-RNNNMHH-to_mutate.sc	-30.3863	1361.86	2.36518	-536.649	RNNNMHH	no IL	Finetune2	0.52379	0.7125	0.960887	0.528226	0.688021	KNN	0.681351	0.00667003
-0.113572	-2.49888	12.4824	134.408	0.0627705	len16_no_IL-3-MKR-to_mutate.sc	-31.5502	1310.09	2.37837	-537.349	MKR	no IL	Finetune2	0.749194	0.567339	0.702823	0.605242	0.667188	KNN	0.656149	0.0110383
-0.0609153	-3.60894	13.398	235.397	0.156457	len22_no_IL-11-YYPDCDYMP-to_mutate.sc	-32.6603	1411.08	2.43103	-536.433	YYPDCDYMP	no IL	Finetune2	0.256452	0.754435	0.386694	0.853629	0.589063	KNN	0.562802	0.0262601
-0.122111	-5.4498	14.9328	295.835	0.126422	len20_no_IL-1-EHTWMWF-to_mutate.sc	-34.5012	1471.52	2.36983	-534.898	EHTWMWF	no IL	Finetune2	0.0560484	0.905645	0.0762097	0.556452	0.403125	KNN	0.398589	0.00453629
-0.165937	-3.77316	10.1609	151.908	-0.00146799	len21_no_IL-10-SDDSSNFE-to_mutate.sc	-32.8245	1327.59	2.32601	-539.67	SDDSSNFE	no IL	Finetune2	0.685887	0.107258	0.350403	0.300806	0.375521	KNN	0.361089	0.0144321
-0.236878	-5.93716	10.7914	283.76	0.0736294	len18_no_IL-9-VNWMM-to_mutate.sc	-34.9885	1459.45	2.25507	-539.04	VNWMM	no IL	Finetune2	0.0806452	0.193145	0.0427419	0.0548387	0.100521	KNN	0.0928427	0.00767809
-0.264161	-2.80564	10.4899	203.957	0.161938	len21_no_IL-4-SSEEQCYW-to_mutate.sc	-31.857	1379.64	2.22779	-539.341	SSEEQCYW	no IL	Finetune2	0.427016	0.148387	0.618952	0.0205645	0.321354	KNN	0.30373	0.0176243
-0.130518	-2.7057	10.2819	65.8716	-0.0868267	len15_no_IL-12-EI-to_mutate.sc	-31.7571	1241.56	2.36143	-539.549	EI	no IL	Finetune2	0.935887	0.121371	0.643145	0.506855	0.564583	KNN	0.551815	0.0127688
-0.147286	-3.66772	14.8478	247.59	0.172157	len20_no_IL-3-LLQQEEE-to_mutate.sc	-32.7191	1423.28	2.34466	-534.983	LLQQEEE	no IL	Finetune2	0.200403	0.89879	0.374194	0.404032	0.486979	KNN	0.469355	0.0176243
-0.216584	-5.33556	14.1349	316.259	0.166175	len19_no_IL-3-LLRWSS-to_mutate.sc	-34.3869	1491.94	2.27536	-535.696	LLRWSS	no IL	Finetune2	0.0278226	0.847177	0.0858871	0.103629	0.279167	KNN	0.266129	0.0130376
-0.12007	-4.19587	12.3843	247.553	0.134988	len21_no_IL-0-TDKDDCLY-to_mutate.sc	-33.2472	1423.24	2.37188	-537.447	TDKDDCLY	no IL	Finetune2	0.200806	0.541935	0.258468	0.565726	0.416667	KNN	0.391734	0.0249328
-0.125111	-4.28291	10.5404	242.361	0.120297	len18_no_IL-10-MWCCY-to_mutate.sc	-33.3343	1418.05	2.36684	-539.291	MWCCY	no IL	Finetune2	0.222581	0.154435	0.236694	0.536694	0.311458	KNN	0.287601	0.0238575
-0.150206	-2.70833	11.6407	130.449	0.039435	len18_no_IL-6-ANLGP-to_mutate.sc	-31.7597	1306.13	2.34174	-538.191	ANLGP	no IL	Finetune2	0.762903	0.363306	0.642339	0.384677	0.554167	KNN	0.538306	0.0158602
-0.096096	-2.11644	10.079	93.8228	0.0159066	len22_no_IL-6-AAAAAPSSA-to_mutate.sc	-31.1678	1269.51	2.39585	-539.752	AAAAAPSSA	no IL	Finetune2	0.877823	0.096371	0.811694	0.696774	0.618229	KNN	0.620665	-0.00243616
-0.228321	-6.54409	15.6018	313.629	0.0809594	len22_no_IL-0-ESFFEKDCC-to_mutate.sc	-35.5955	1489.32	2.26363	-534.229	ESFFEKDCC	no IL	Finetune2	0.0306452	0.939919	0.0157258	0.0737903	0.2625	KNN	0.26502	-0.00252016
-0.0526062	-3.83867	9.31684	251.053	0.165755	len18_no_IL-8-YQQQQ-to_mutate.sc	-32.89	1426.74	2.43934	-540.514	YQQQQ	no IL	Finetune2	0.185081	0.0387097	0.335484	0.881452	0.38125	KNN	0.360181	0.0210685
-0.271845	-3.18378	11.4318	203.908	0.134446	len18_no_IL-0-QQQES-to_mutate.sc	-32.2351	1379.59	2.2201	-538.399	QQQES	no IL	Finetune2	0.427823	0.316129	0.508468	0.0133065	0.336979	KNN	0.316431	0.0205477
-0.111821	-1.56614	11.5982	43.4891	-0.040316	len15_no_IL-2-TT-to_mutate.sc	-30.6175	1219.18	2.38012	-538.233	TT	no IL	Finetune2	0.979435	0.352016	0.927823	0.617742	0.727604	KNN	0.719254	0.00835013
-0.0736374	-4.21341	12.5176	213.365	0.0762291	len18_no_IL-9-FDSQY-to_mutate.sc	-33.2648	1389.05	2.41831	-537.314	FDSQY	no IL	Finetune2	0.37621	0.575	0.254032	0.799597	0.529167	LR	0.50121	0.027957
-0.0946837	-1.72197	13.0832	55.2181	-0.0290452	len15_no_IL-9-TT-to_mutate.sc	-30.7733	1230.9	2.39726	-536.748	TT	no IL	Finetune2	0.955242	0.689919	0.902823	0.706452	0.817708	LR	0.813609	0.00409946
-0.214115	-5.27229	13.2163	259.504	0.079439	len17_no_IL-8-ARWW-to_mutate.sc	-34.3237	1435.19	2.27783	-536.615	ARWW	no IL	Finetune2	0.152016	0.718548	0.0907258	0.110887	0.291146	LR	0.268044	0.0231015
-0.1529	-2.61016	11.9589	177.945	0.132007	len19_no_IL-13-NNNIKK-to_mutate.sc	-31.6615	1353.63	2.33905	-537.872	NNNIKK	no IL	Finetune2	0.565323	0.437097	0.669355	0.368145	0.529167	LR	0.50998	0.0191868
-0.135501	-1.73848	12.8747	49.9836	-0.0410693	len15_no_IL-8-II-to_mutate.sc	-30.7898	1225.67	2.35645	-536.957	II	no IL	Finetune2	0.968145	0.650403	0.9	0.475806	0.753646	LR	0.748589	0.00505712
-0.0137094	-2.8761	11.2676	116.392	-2.37241e-06	len15_no_IL-4-WW-to_mutate.sc	-31.9275	1292.08	2.47824	-538.564	WW	no IL	Finetune2	0.804839	0.283065	0.595968	0.957661	0.669792	LR	0.660383	0.0094086
0.0277503	-3.27254	17.1145	151.432	0.0353678	len16_no_IL-4-FTT-to_mutate.sc	-32.3239	1327.12	2.5197	-532.717	FTT	no IL	Finetune2	0.688306	0.983065	0.48629	0.993548	0.796875	LR	0.787802	0.00907258
-0.0711285	-3.8457	9.1705	220.381	0.114603	len21_no_IL-9-SQQLQHFL-to_mutate.sc	-32.8971	1396.07	2.42082	-540.661	SQQLQHFL	no IL	Finetune2	0.337903	0.0350806	0.333468	0.811694	0.4	LR	0.379536	0.0204637
-0.177789	-1.29734	13.1329	137.878	0.160604	len20_no_IL-4-RNNAALN-to_mutate.sc	-30.3487	1313.56	2.31416	-536.698	RNNAALN	no IL	Finetune2	0.734677	0.699194	0.964113	0.243952	0.666667	LR	0.660484	0.0061828
-0.0678575	-1.4052	15.9202	180.459	0.225195	len20_no_IL-6-NNNKSSG-to_mutate.sc	-30.4566	1356.15	2.42409	-533.911	NNNKSSG	no IL	Finetune2	0.552419	0.950403	0.952419	0.824597	0.821875	LR	0.81996	0.00191532
-0.0853218	-2.05199	10.4406	107.258	0.0466395	len21_no_IL-2-ATGPPSHI-to_mutate.sc	-31.1034	1282.94	2.40662	-539.391	ATGPPSHI	no IL	Finetune2	0.835081	0.141935	0.830242	0.756855	0.638021	LR	0.641028	-0.00300739
-0.150259	-3.98183	12.7941	155.388	-0.0106801	len17_no_IL-13-SDGL-to_mutate.sc	-33.0332	1331.07	2.34169	-537.037	SDGL	no IL	Finetune2	0.672581	0.633065	0.304032	0.384274	0.516667	LR	0.498488	0.0181788
-0.25312	-3.26338	14.3024	206.97	0.133863	len19_no_IL-5-RRWSSS-to_mutate.sc	-32.3147	1382.66	2.23883	-535.529	RRWSSS	no IL	Finetune2	0.408065	0.860081	0.488306	0.033871	0.463542	LR	0.447581	0.015961
-0.271634	-3.88353	13.4003	270.165	0.193124	len21_no_IL-8-HPLLHSEE-to_mutate.sc	-32.9349	1445.85	2.22031	-536.431	HPLLHSEE	no IL	Finetune2	0.118952	0.754839	0.325	0.0137097	0.320312	LR	0.303125	0.0171875
-0.249716	-4.11866	12.3176	224.157	0.101461	len20_no_IL-0-IIIHSTH-to_mutate.sc	-33.17	1399.84	2.24223	-537.514	IIIHSTH	no IL	Finetune2	0.318145	0.521371	0.275806	0.0354839	0.311979	LR	0.287702	0.0242776
-0.17493	-3.76275	13.5692	192.815	0.0731986	len20_no_IL-10-AADDHAE-to_mutate.sc	-32.8141	1368.5	2.31702	-536.262	AADDHAE	no IL	Finetune2	0.483871	0.775806	0.353226	0.258468	0.492708	LR	0.467843	0.0248656
-0.104711	-3.16107	10.8131	116.327	-0.0221836	len15_no_IL-12-WV-to_mutate.sc	-32.2124	1292.01	2.38724	-539.018	WV	no IL	Finetune2	0.805645	0.196371	0.513306	0.658871	0.558854	LR	0.543548	0.0153058
-0.222708	-3.72224	9.88592	250.305	0.17271	len22_no_IL-3-QQQHTHTFD-to_mutate.sc	-32.7736	1425.99	2.26924	-539.945	QQQHTHTFD	no IL	Finetune2	0.187903	0.0754032	0.362903	0.0879032	0.195833	LR	0.178528	0.0173051
-0.115837	-1.39252	12.195	52.6769	-0.00739754	len15_no_IL-10-ND-to_mutate.sc	-30.4439	1228.36	2.37611	-537.636	ND	no IL	Finetune2	0.961694	0.495968	0.955242	0.591129	0.759375	LR	0.751008	0.00836694
-0.117309	-2.39628	12.3296	87.2219	-0.0190843	len15_no_IL-0-LK-to_mutate.sc	-31.4477	1262.91	2.37464	-537.502	LK	no IL	Finetune2	0.893145	0.525403	0.72621	0.583065	0.697396	LR	0.681956	0.0154402
-0.153481	-2.53821	11.5807	64.4288	-0.0762964	len15_no_IL-6-ED-to_mutate.sc	-31.5896	1240.11	2.33847	-538.251	ED	no IL	Finetune2	0.940323	0.34879	0.691129	0.365323	0.601562	LR	0.586391	0.0151714
-0.129189	-3.81085	11.4212	232.834	0.137911	len17_no_IL-9-HDKT-to_mutate.sc	-32.8622	1408.52	2.36276	-538.41	HDKT	no IL	Finetune2	0.274597	0.312903	0.343145	0.512903	0.382292	LR	0.360887	0.0214046
-0.0488593	-4.56988	18.5535	246.355	0.10672	len18_no_IL-0-MMMLN-to_mutate.sc	-33.6213	1422.04	2.44309	-531.278	MMMLN	no IL	Finetune2	0.207258	0.994355	0.187903	0.889919	0.59375	LR	0.569859	0.0238911
-0.0689266	-2.27748	12.0881	110.626	0.0354589	len17_no_IL-7-PPPP-to_mutate.sc	-31.3288	1286.31	2.42302	-537.743	PPPP	no IL	Finetune2	0.822177	0.470161	0.766532	0.820968	0.733333	LR	0.71996	0.0133737
-0.266284	-3.09273	9.66451	213.571	0.157253	len21_no_IL-7-QPQTFESE-to_mutate.sc	-32.1441	1389.26	2.22566	-540.167	QPQTFESE	no IL	Finetune2	0.375806	0.0596774	0.531855	0.0177419	0.261979	LR	0.24627	0.015709
-0.12765	-2.22718	11.7559	81.0573	-0.0178428	len15_no_IL-1-LK-to_mutate.sc	-31.2785	1256.74	2.3643	-538.075	LK	no IL	Finetune2	0.905645	0.390323	0.779839	0.524194	0.663021	LR	0.65	0.0130208
-0.103194	-3.4247	10.6746	145.142	0.0122487	len19_no_IL-6-CCCCVN-to_mutate.sc	-32.4761	1320.83	2.38875	-539.157	CCCCVN	no IL	Finetune2	0.710484	0.177016	0.439919	0.666935	0.515625	LR	0.498589	0.0170363
-0.114058	-2.43722	11.9783	69.7635	-0.0572766	len15_no_IL-7-EE-to_mutate.sc	-31.4886	1245.45	2.37789	-537.853	EE	no IL	Finetune2	0.930645	0.443952	0.716532	0.603629	0.691146	LR	0.67369	0.0174563
-0.212455	-3.39129	10.31	257.976	0.208092	len20_no_IL-9-SSKYQTI-to_mutate.sc	-32.4427	1433.66	2.27949	-539.521	SSKYQTI	no IL	Finetune2	0.158065	0.122984	0.452419	0.116129	0.230729	LR	0.212399	0.01833
0.00120555	-2.90278	11.7266	97.7607	-0.0382504	len15_no_IL-14-FN-to_mutate.sc	-31.9541	1273.45	2.49315	-538.105	FN	no IL	Finetune2	0.868548	0.384274	0.586694	0.977016	0.721875	LR	0.704133	0.0177419
-0.129272	-4.16926	11.217	242.919	0.129233	len22_no_IL-1-CWCCCWRFF-to_mutate.sc	-33.2206	1418.61	2.36267	-538.614	CWCCCWRFF	no IL	Finetune2	0.220161	0.272177	0.266532	0.5125	0.343229	LR	0.317843	0.0253864
-0.143567	-2.18286	9.6417	108.507	0.0388065	len16_no_IL-7-IKT-to_mutate.sc	-31.2342	1284.19	2.34838	-540.19	IKT	no IL	Finetune2	0.829839	0.0580645	0.793145	0.427823	0.527083	LR	0.527218	-0.000134409
-0.151734	-3.01229	11.4739	191.71	0.126143	len22_no_IL-7-SSSHSSSYY-to_mutate.sc	-32.0637	1367.4	2.34021	-538.357	SSSHSSSYY	no IL	Finetune2	0.490323	0.327823	0.551613	0.375806	0.461979	LR	0.436391	0.025588
-0.180152	-4.36404	12.1517	222.301	0.0807623	len17_no_IL-11-VKEI-to_mutate.sc	-33.4154	1397.99	2.31179	-537.68	VKEI	no IL	Finetune2	0.328629	0.485484	0.221371	0.229435	0.347396	LR	0.31623	0.031166
-0.168573	-4.19401	13.2195	262.703	0.159721	len21_no_IL-3-MMWNYLEE-to_mutate.sc	-33.2454	1438.39	2.32337	-536.612	MMWNYLEE	no IL	Finetune2	0.139516	0.720161	0.259677	0.285081	0.377083	LR	0.351109	0.0259745
-0.109601	-5.68311	8.51079	256.611	0.0459256	len18_no_IL-2-WDDNN-to_mutate.sc	-34.7345	1432.3	2.38234	-541.32	WDDNN	no IL	Finetune2	0.163306	0.0112903	0.0596774	0.631855	0.231771	LR	0.216532	0.0152386
-0.150358	-3.99421	12.3185	214.879	0.0945999	len22_no_IL-0-NDGQDPIDS-to_mutate.sc	-33.0456	1390.56	2.34159	-537.513	NDGQDPIDS	no IL	Finetune2	0.368548	0.522581	0.30121	0.383065	0.421875	LR	0.393851	0.0280242
-0.128487	-0.977788	11.7212	96.188	0.109998	len16_no_IL-8-RND-to_mutate.sc	-30.0292	1271.87	2.36346	-538.11	RND	no IL	Finetune2	0.870565	0.383468	0.981452	0.516935	0.695833	LR	0.688105	0.00772849
-0.183966	-3.54268	13.3382	250.005	0.18482	len20_no_IL-14-LLRQQNV-to_mutate.sc	-32.5941	1425.69	2.30798	-536.493	LLRQQNV	no IL	Finetune2	0.189516	0.746371	0.407258	0.214516	0.415104	LR	0.389415	0.0256888
-0.0277933	-3.57816	12.2029	244.77	0.173898	len19_no_IL-7-YYQREE-to_mutate.sc	-32.6295	1420.46	2.46415	-537.628	YYQREE	no IL	Finetune2	0.214516	0.499597	0.395968	0.934677	0.539583	LR	0.51119	0.0283938
-0.167371	-3.10561	12.6447	207.659	0.146434	len20_no_IL-8-PPIELLL-to_mutate.sc	-32.157	1383.35	2.32457	-537.187	PPIELLL	no IL	Finetune2	0.404839	0.604839	0.528226	0.293952	0.4875	LR	0.457964	0.0295363
-0.0798512	-3.18105	12.9695	209.259	0.143672	len19_no_IL-9-PARQCN-to_mutate.sc	-32.2324	1384.95	2.41209	-536.862	PARQCN	no IL	Finetune2	0.396371	0.668952	0.509677	0.778629	0.6125	LR	0.588407	0.0240927
-0.233006	-7.07187	11.1753	316.834	0.05073	len17_no_IL-5-EFFW-to_mutate.sc	-36.1232	1492.52	2.25894	-538.656	EFFW	no IL	Finetune2	0.0262097	0.262903	0.00766129	0.0633065	0.0947917	LR	0.0900202	0.00477151
-0.174059	-3.96913	13.3432	270.797	0.188201	len21_no_IL-14-TIEWQWYV-to_mutate.sc	-33.0205	1446.48	2.31789	-536.488	TIEWQWYV	no IL	Finetune2	0.117339	0.747581	0.306855	0.2625	0.38125	LR	0.358569	0.0226815
-0.214972	-5.45354	11.2646	192.889	-0.0502146	len18_no_IL-5-DDGHH-to_mutate.sc	-34.5049	1368.58	2.27697	-538.567	DDGHH	no IL	Finetune2	0.483468	0.282661	0.0758065	0.109274	0.25625	LR	0.237802	0.0184476
-0.116981	-3.27191	15.6099	188.002	0.10073	len19_no_IL-1-GGHLYM-to_mutate.sc	-32.3233	1363.69	2.37496	-534.221	GGHLYM	no IL	Finetune2	0.514516	0.941129	0.486694	0.583871	0.644271	LR	0.631552	0.0127184
-0.178259	-5.56719	18.6361	320.685	0.157513	len22_no_IL-4-FSYYWVLNV-to_mutate.sc	-34.6186	1496.37	2.31369	-531.195	FSYYWVLNV	no IL	Finetune2	0.0225806	0.995161	0.0697581	0.240323	0.341667	LR	0.331956	0.00971102
-0.117582	-2.74078	11.5588	131.22	0.0383869	len16_no_IL-14-LLE-to_mutate.sc	-31.7922	1306.91	2.37436	-538.272	LLE	no IL	Finetune2	0.760887	0.344355	0.633871	0.581855	0.589063	LR	0.580242	0.00882056
-0.172612	-2.43825	14.4432	204.186	0.188946	len20_no_IL-5-RNHDCFS-to_mutate.sc	-31.4896	1379.87	2.31933	-535.388	RNHDCFS	no IL	Finetune2	0.42621	0.870161	0.715323	0.267742	0.588542	LR	0.569859	0.0186828
-0.199189	-3.8312	9.63037	233.052	0.136828	len21_no_IL-10-VDGYRFEE-to_mutate.sc	-32.8826	1408.74	2.29276	-540.201	VDGYRFEE	no IL	Finetune2	0.273387	0.0564516	0.33629	0.157661	0.226042	LR	0.205948	0.0200941
-0.069168	-2.27748	11.7729	78.7929	-0.0263454	len16_no_IL-6-GII-to_mutate.sc	-31.3288	1254.48	2.42278	-538.058	GII	no IL	Finetune2	0.910484	0.395161	0.766129	0.818548	0.739583	LR	0.722581	0.0170027
0.0246567	-2.47327	11.8613	115.111	0.0287523	len16_no_IL-2-ANM-to_mutate.sc	-31.5246	1290.8	2.5166	-537.97	ANM	no IL	Finetune2	0.809677	0.414919	0.707661	0.991935	0.735938	LR	0.731048	0.00488911
-0.197027	-3.29516	12.3592	181.158	0.0870619	len20_no_IL-13-QLDDTEA-to_mutate.sc	-32.3465	1356.84	2.29492	-537.472	QLDDTEA	no IL	Finetune2	0.54879	0.535081	0.482258	0.16371	0.454167	LR	0.43246	0.021707
-0.12766	-2.73958	12.0928	164.911	0.0996118	len18_no_IL-12-FKSSS-to_mutate.sc	-31.7909	1340.6	2.36429	-537.738	FKSSS	no IL	Finetune2	0.635484	0.471774	0.635081	0.52379	0.586979	LR	0.566532	0.0204469
-0.0526893	-4.00438	11.2087	198.657	0.0658099	len21_no_IL-4-CCCLLCCR-to_mutate.sc	-33.0558	1374.34	2.43926	-538.623	CCCLLCCR	no IL	Finetune2	0.455242	0.270161	0.29879	0.881048	0.500521	LR	0.47631	0.0242103
-0.288454	-5.77216	15.2864	317.838	0.13938	len20_no_IL-11-QDWFQFF-to_mutate.sc	-34.8235	1493.52	2.20349	-534.545	QDWFQFF	no IL	Finetune2	0.0254032	0.924597	0.0528226	0.00725806	0.251042	LR	0.25252	-0.00147849
-0.127666	-2.7273	12.4518	65.5328	-0.0892655	len15_no_IL-5-EG-to_mutate.sc	-31.7787	1241.22	2.36428	-537.379	EG	no IL	Finetune2	0.9375	0.561694	0.637097	0.523387	0.683333	LR	0.664919	0.018414
-0.203249	-1.90865	13.2656	202.896	0.225227	len17_no_IL-10-KNNR-to_mutate.sc	-30.96	1378.58	2.2887	-536.566	KNNR	no IL	Finetune2	0.431048	0.727419	0.858468	0.145565	0.555729	LR	0.540625	0.0151042
-0.0118801	-1.81829	12.6669	74.4764	0.00176252	len16_no_IL-12-PLE-to_mutate.sc	-30.8697	1250.16	2.48007	-537.164	PLE	no IL	Finetune2	0.922177	0.609274	0.879435	0.96129	0.847396	LR	0.843044	0.00435148
-0.14726	-4.66897	11.7618	226.56	0.0662769	len19_no_IL-10-LDNDDD-to_mutate.sc	-33.7203	1402.25	2.34469	-538.069	LDNDDD	no IL	Finetune2	0.302823	0.392339	0.170161	0.404435	0.345833	LR	0.31744	0.0283938
-0.258324	-6.28576	11.8753	218	-0.0645009	len22_no_IL-13-DSLCPGNPP-to_mutate.sc	-35.3371	1393.69	2.23362	-537.956	DSLCPGNPP	no IL	Finetune2	0.352419	0.418548	0.0262097	0.0262097	0.220833	LR	0.205847	0.0149866
-0.0748247	-2.99182	10.0005	109.282	-0.0226816	len15_no_IL-11-WW-to_mutate.sc	-32.0432	1284.97	2.41712	-539.831	WW	no IL	Finetune2	0.827016	0.0879032	0.558871	0.797177	0.576042	LR	0.567742	0.00829973
-0.157825	-2.79709	14.5506	195.221	0.147847	len21_no_IL-5-RRLCLCCY-to_mutate.sc	-31.8485	1370.91	2.33412	-535.281	RRLCLCCY	no IL	Finetune2	0.471371	0.878629	0.622581	0.339516	0.598437	LR	0.578024	0.0204133
-0.1939	-5.73198	13.9627	322.162	0.148794	len18_no_IL-7-FFFFR-to_mutate.sc	-34.7833	1497.85	2.29805	-535.869	FFFFR	no IL	Finetune2	0.0217742	0.827823	0.0560484	0.174597	0.277083	LR	0.27006	0.00702285
-0.16561	-6.2637	9.55461	284.979	0.0532755	len18_no_IL-3-EIMMM-to_mutate.sc	-35.3151	1460.67	2.32634	-540.277	EIMMM	no IL	Finetune2	0.078629	0.053629	0.0274194	0.302419	0.125	LR	0.115524	0.00947581
-0.192672	-4.2462	11.9394	212.385	0.0721775	len22_no_IL-8-ESSTFFFEM-to_mutate.sc	-33.2976	1388.07	2.29927	-537.892	ESSTFFFEM	no IL	Finetune2	0.381048	0.433065	0.244758	0.179435	0.342187	LR	0.309577	0.0326109
-0.187965	-4.7212	19.1	229.169	0.0670246	len18_no_IL-8-LLFSS-to_mutate.sc	-33.7726	1404.86	2.30398	-530.731	LLFSS	no IL	Finetune2	0.291935	0.997177	0.163306	0.197984	0.436979	LR	0.412601	0.0243784
-0.132213	-4.05594	13.0329	235.469	0.1249	len22_no_IL-5-NNLLCDTFC-to_mutate.sc	-33.1073	1411.15	2.35973	-536.798	NNLLCDTFC	no IL	Finetune2	0.255645	0.683065	0.289919	0.496371	0.460417	LR	0.43125	0.0291667
-0.227271	-4.68955	15.1209	215.02	0.0448418	len17_no_IL-12-QLLL-to_mutate.sc	-33.7409	1390.71	2.26467	-534.71	QLLL	no IL	Finetune2	0.368145	0.916532	0.167742	0.0774194	0.394792	LR	0.38246	0.012332
-0.105417	-4.02001	12.832	142.409	-0.0380136	len16_no_IL-10-CDY-to_mutate.sc	-33.0714	1318.1	2.38653	-536.999	CDY	no IL	Finetune2	0.721371	0.642339	0.295565	0.653629	0.596875	LR	0.578226	0.0186492
-0.139241	-1.62338	10.4395	109.193	0.0836499	len19_no_IL-8-QLGPHL-to_mutate.sc	-30.6747	1284.88	2.35271	-539.392	QLGPHL	no IL	Finetune2	0.827823	0.141129	0.920968	0.455645	0.583333	LR	0.586391	-0.0030578
0.0109927	-3.45028	16.2193	132.418	-0.0136232	len16_no_IL-1-FDD-to_mutate.sc	-32.5017	1308.1	2.50294	-533.612	FDD	no IL	Finetune2	0.756452	0.960887	0.432661	0.986694	0.786979	LR	0.784173	0.00280578
-0.0860579	-5.03306	10.472	230.184	0.0465777	len19_no_IL-0-LRCLDE-to_mutate.sc	-34.0844	1405.87	2.40589	-539.359	LRCLDE	no IL	Finetune2	0.2875	0.146371	0.116129	0.753226	0.344271	LR	0.325806	0.0184644
-0.176139	-5.52864	10.8675	332.971	0.178908	len18_no_IL-14-EKKMW-to_mutate.sc	-34.58	1508.66	2.31581	-538.964	EKKMW	no IL	Finetune2	0.0108871	0.204032	0.0721774	0.253629	0.15	LR	0.135181	0.0148185
-0.0742955	-3.1097	11.9613	154.812	0.0537936	len22_no_IL-10-VVAPGLPHY-to_mutate.sc	-32.1611	1330.5	2.41765	-537.87	VVAPGLPHY	no IL	Finetune2	0.674194	0.438306	0.525403	0.798387	0.633333	LR	0.609073	0.0242608
-0.198763	-5.1351	10.8545	201.418	-0.0114758	len21_no_IL-1-EDDCGDHL-to_mutate.sc	-34.1865	1377.1	2.29318	-538.977	EDDCGDHL	no IL	Finetune2	0.437903	0.202016	0.105645	0.158065	0.252604	LR	0.225907	0.0266969
-0.0964133	-2.31703	10.9213	111.085	0.0332526	len18_no_IL-10-IGGPP-to_mutate.sc	-31.3684	1286.77	2.39553	-538.91	IGGPP	no IL	Finetune2	0.820968	0.212097	0.749194	0.695565	0.626563	LR	0.619456	0.00710685
-0.160907	-4.49857	10.0389	220.39	0.0678541	len22_no_IL-14-ELQCQSSKK-to_mutate.sc	-33.5499	1396.08	2.33104	-539.792	ELQCQSSKK	no IL	Finetune2	0.3375	0.0919355	0.2	0.324194	0.258333	LR	0.238407	0.0199261
-0.0933755	-1.69746	10.2523	76.2139	0.0148412	len16_no_IL-11-GGH-to_mutate.sc	-30.7488	1251.9	2.39857	-539.579	GGH	no IL	Finetune2	0.917339	0.115726	0.909677	0.715323	0.6625	LR	0.664516	-0.00201613
-0.207917	-4.57742	10.5966	207.534	0.0398181	len19_no_IL-11-NDDHVD-to_mutate.sc	-33.6288	1383.22	2.28403	-539.235	NDDHVD	no IL	Finetune2	0.406048	0.164919	0.185081	0.129032	0.244792	LR	0.22127	0.0235215
-0.205642	-3.90358	10.3769	61.2011	-0.193332	len15_no_IL-2-DN-to_mutate.sc	-32.955	1236.89	2.2863	-539.454	DN	no IL	Finetune2	0.945968	0.132258	0.322984	0.139516	0.401042	LR	0.385181	0.0158602
-0.0930585	-2.27919	10.1486	143.416	0.0958718	len19_no_IL-3-GNNNDS-to_mutate.sc	-31.3306	1319.1	2.39889	-539.683	GNNNDS	no IL	Finetune2	0.716935	0.105242	0.765726	0.717742	0.578646	LR	0.576411	0.00223454
-0.160561	-3.46837	16.0062	173.253	0.0602507	len20_no_IL-7-VNDTKGE-to_mutate.sc	-32.5197	1348.94	2.33139	-533.825	VNDTKGE	no IL	Finetune2	0.590323	0.953226	0.427419	0.325	0.586458	LR	0.573992	0.0124664
-0.174095	-3.25908	12.8985	255.414	0.213279	len21_no_IL-12-RRWTTTKK-to_mutate.sc	-32.3105	1431.1	2.31785	-536.933	RRWTTTKK	no IL	Finetune2	0.166935	0.656048	0.489919	0.262097	0.420312	LR	0.39375	0.0265625
-0.159553	-3.93391	12.4599	270.844	0.19071	len18_no_IL-1-FFKHV-to_mutate.sc	-32.9853	1446.53	2.33239	-537.371	FFKHV	no IL	Finetune2	0.116935	0.565323	0.316532	0.329435	0.355208	LR	0.332056	0.0231519
-0.0651196	-2.55123	12.8267	134.262	0.0585068	len19_no_IL-4-ANNCCW-to_mutate.sc	-31.6026	1309.95	2.42683	-537.005	ANNCCW	no IL	Finetune2	0.75	0.641129	0.68629	0.837097	0.738542	LR	0.728629	0.00991263
-0.102145	-2.40278	11.7858	99.1828	0.00376839	len16_no_IL-3-VAA-to_mutate.sc	-31.4541	1274.87	2.3898	-538.045	VAA	no IL	Finetune2	0.864113	0.4	0.724597	0.674194	0.682813	LR	0.665726	0.0170867
-0.166767	-0.902585	11.388	121.411	0.161707	len20_no_IL-1-RESSGGS-to_mutate.sc	-29.954	1297.1	2.32518	-538.443	RESSGGS	no IL	Finetune2	0.789516	0.303226	0.985484	0.297177	0.596875	LR	0.593851	0.00302419
-0.168271	-2.01685	13.1373	51.9307	-0.0597613	len15_no_IL-13-II-to_mutate.sc	-31.0682	1227.62	2.32368	-536.694	II	no IL	Finetune2	0.96371	0.700403	0.837903	0.28629	0.707292	LR	0.697077	0.0102151
-0.155164	-3.46137	11.164	197.348	0.103065	len22_no_IL-9-LNESSCHSS-to_mutate.sc	-32.5127	1373.03	2.33678	-538.667	LNESSCHSS	no IL	Finetune2	0.4625	0.260887	0.429032	0.353629	0.397917	LR	0.376512	0.0214046
-0.129882	-3.94992	13.0488	157.364	-0.00460936	len19_no_IL-2-EVCCWM-to_mutate.sc	-33.0013	1333.05	2.36206	-536.782	EVCCWM	no IL	Finetune2	0.667742	0.685887	0.312097	0.509677	0.563542	LR	0.543851	0.0196909
-0.119214	-3.01092	14.0756	170.6	0.0894775	len17_no_IL-2-LLNS-to_mutate.sc	-32.0623	1346.29	2.37273	-535.756	LLNS	no IL	Finetune2	0.603629	0.839113	0.552016	0.570968	0.65625	LR	0.641431	0.0148185
-0.148859	-3.05813	10.5181	151.35	0.0513736	len17_no_IL-4-SSQS-to_mutate.sc	-32.1095	1327.04	2.34309	-539.313	SSQS	no IL	Finetune2	0.68871	0.152016	0.537097	0.392339	0.461458	LR	0.44254	0.018918
-0.0849543	-5.0811	10.3228	286.657	0.13692	len22_no_IL-11-YQMAASFWR-to_mutate.sc	-34.1325	1462.34	2.40699	-539.508	YQMAASFWR	no IL	Finetune2	0.0725806	0.125	0.11129	0.758065	0.28125	LR	0.266734	0.0145161
-0.115575	-1.54258	11.9808	111.207	0.093664	len16_no_IL-9-RKA-to_mutate.sc	-30.5939	1286.89	2.37637	-537.85	RKA	no IL	Finetune2	0.820161	0.444758	0.931855	0.593952	0.701562	LR	0.697681	0.00388105
-0.249426	-2.96621	11.4262	253.948	0.23145	len19_no_IL-14-REQYLL-to_mutate.sc	-32.0176	1429.63	2.24252	-538.405	REQYLL	no IL	Finetune2	0.173387	0.31371	0.565726	0.0362903	0.296875	LR	0.272278	0.0245968
-0.189636	-4.55507	8.65825	173.037	-0.0207094	len18_no_IL-13-TKDSD-to_mutate.sc	-33.6064	1348.72	2.30231	-541.173	TKDSD	no IL	Finetune2	0.591935	0.0141129	0.191532	0.191532	0.265104	LR	0.247278	0.0178259
-0.18203	-2.46329	9.66778	162.37	0.115757	len17_no_IL-6-NKES-to_mutate.sc	-31.5147	1338.06	2.30992	-540.163	NKES	no IL	Finetune2	0.645565	0.0600806	0.710887	0.222581	0.417187	LR	0.409778	0.00740927
-0.215234	-5.16177	13.1609	292.851	0.14127	len20_no_IL-2-ESSYYCF-to_mutate.sc	-34.2131	1468.54	2.27671	-536.67	ESSYYCF	no IL	Finetune2	0.0592742	0.705645	0.103629	0.108065	0.263021	LR	0.244153	0.0188676
-0.203495	-4.46833	10.1849	279.656	0.167796	len18_no_IL-6-KTDWW-to_mutate.sc	-33.5197	1455.34	2.28845	-539.646	KTDWW	no IL	Finetune2	0.0891129	0.109274	0.205645	0.143952	0.157812	LR	0.136996	0.0208165
-0.160375	-5.23222	13.4559	236.008	0.042471	len21_no_IL-0-LPVCDDDD-to_mutate.sc	-34.2836	1411.69	2.33157	-536.375	LPVCDDDD	no IL	Finetune2	0.253629	0.7625	0.0927419	0.32621	0.385937	LR	0.35877	0.0271673
-0.144519	-2.32944	10.1311	133.534	0.0741061	len20_no_IL-12-IKSSSCS-to_mutate.sc	-31.3808	1309.22	2.34743	-539.7	IKSSSCS	no IL	Finetune2	0.752823	0.102419	0.746774	0.420565	0.506771	LR	0.505645	0.00112567
-0.167368	-5.69382	10.979	301.354	0.118662	len21_no_IL-6-IIWMMMMI-to_mutate.sc	-34.7452	1477.04	2.32458	-538.852	IIWMMMMI	no IL	Finetune2	0.0459677	0.224194	0.0592742	0.294355	0.171354	LR	0.155948	0.0154066
-0.181654	-3.61057	13.1113	195.711	0.0893599	len21_no_IL-11-CFDDCRYC-to_mutate.sc	-32.6619	1371.4	2.31029	-536.72	CFDDCRYC	no IL	Finetune2	0.468145	0.694355	0.385887	0.223387	0.466146	LR	0.442944	0.0232023
-0.178407	-2.96411	10.9109	174.772	0.1003	len18_no_IL-4-GHSFC-to_mutate.sc	-32.0155	1350.46	2.31354	-538.92	GHSFC	no IL	Finetune2	0.583065	0.210081	0.567339	0.239516	0.422917	LR	0.4	0.0229167
-0.0685597	-4.57665	11.4171	289.535	0.175932	len22_no_IL-12-VPMQLYLYV-to_mutate.sc	-33.628	1465.22	2.42339	-538.414	VPMQLYLYV	no IL	Finetune2	0.066129	0.310081	0.18629	0.822177	0.367708	LR	0.346169	0.021539
-0.128202	-3.35337	12.1687	161.624	0.0478862	len17_no_IL-1-MSST-to_mutate.sc	-32.4047	1337.31	2.36374	-537.663	MSST	no IL	Finetune2	0.64879	0.487903	0.461694	0.519758	0.551562	LR	0.529536	0.0220262
-0.17108	-5.37102	15.9741	289.409	0.121516	len17_no_IL-0-MYYY-to_mutate.sc	-34.4224	1465.1	2.32087	-533.857	MYYY	no IL	Finetune2	0.0669355	0.952419	0.0834677	0.27379	0.361458	LR	0.344153	0.0173051
-0.0529315	-1.60092	11.5983	30.1039	-0.071078	len15_no_IL-3-AN-to_mutate.sc	-30.6523	1205.79	2.43901	-538.233	AN	no IL	Finetune2	0.989919	0.352419	0.92379	0.879839	0.792188	LR	0.786492	0.00569556
-0.199837	-3.85442	10.5549	168.753	0.0234665	len19_no_IL-12-VVDDSS-to_mutate.sc	-32.9058	1344.44	2.29211	-539.276	VVDDSS	no IL	Finetune2	0.614516	0.156048	0.331452	0.156048	0.332292	LR	0.314516	0.0177755
-0.0508764	-2.81142	10.7527	88.2719	-0.0498601	len16_no_IL-13-ANP-to_mutate.sc	-31.8628	1263.96	2.44107	-539.079	ANP	no IL	Finetune2	0.890323	0.189919	0.617339	0.88629	0.663021	LR	0.645968	0.0170531
-0.217456	-5.52377	12.1051	205.947	-0.0314696	len20_no_IL-3-DGTHGHG-to_mutate.sc	-34.5751	1381.63	2.27449	-537.726	DGTHGHG	no IL	Finetune2	0.416935	0.474597	0.0725806	0.100806	0.288542	LR	0.26623	0.0223118
-0.171899	-3.20907	16.2906	235.387	0.18478	len21_no_IL-13-HISFSGSS-to_mutate.sc	-32.2604	1411.07	2.32005	-533.541	HISFSGSS	no IL	Finetune2	0.256855	0.96129	0.504032	0.270161	0.525	LR	0.498085	0.0269153
-0.231128	-7.30532	11.5775	299.331	0.00618313	len17_no_IL-3-LLWW-to_mutate.sc	-36.3567	1475.02	2.26082	-538.254	LLWW	no IL	Finetune2	0.0487903	0.348387	0.00483871	0.0677419	0.120833	LR	0.11744	0.00339382
-0.122462	-1.82543	12.9746	107.233	0.0642518	len16_no_IL-5-NNN-to_mutate.sc	-30.8768	1282.92	2.36948	-536.857	NNN	no IL	Finetune2	0.835887	0.669355	0.876613	0.555645	0.731771	LR	0.734375	-0.00260417
-0.104985	-5.43678	11.8432	284.989	0.109904	len18_no_IL-11-YYYLL-to_mutate.sc	-34.4882	1460.68	2.38696	-537.988	YYYLL	no IL	Finetune2	0.0782258	0.410081	0.0782258	0.656855	0.330208	LR	0.305847	0.0243616
-0.118478	-2.51845	11.2424	175.438	0.134454	len22_no_IL-2-NGSNDDDGG-to_mutate.sc	-31.5698	1351.12	2.37347	-538.589	NGSNDDDGG	no IL	Finetune2	0.579032	0.277016	0.696774	0.577419	0.542708	LR	0.53256	0.0101478
-0.0815781	-5.5038	13.5541	303.419	0.134792	len22_no_IL-6-WRLLLLLDR-to_mutate.sc	-34.5552	1479.11	2.41037	-536.277	WRLLLLLDR	no IL	Finetune2	0.0435484	0.774194	0.0733871	0.770968	0.429688	LR	0.415524	0.0141633
-0.0868837	-3.3685	13.3551	139.87	0.00666807	len17_no_IL-14-TAAA-to_mutate.sc	-32.4199	1315.56	2.40506	-536.476	TAAA	no IL	Finetune2	0.729839	0.748387	0.459274	0.748387	0.684896	LR	0.671472	0.0134241
-0.169918	-1.79548	10.6046	137.338	0.121717	len16_no_IL-0-KAL-to_mutate.sc	-30.8469	1313.02	2.32203	-539.227	KAL	no IL	Finetune2	0.736694	0.166129	0.884274	0.280645	0.520312	LR	0.516935	0.00337702
-0.14152	-1.84571	12.0142	111.546	0.0707403	len20_no_IL-12-TISSSSG-to_mutate.sc	-30.8971	1287.23	2.35043	-537.817	TISSSSG	no IL	Finetune2	0.819355	0.453226	0.871774	0.440726	0.649479	SVM	0.64627	0.00320901
-0.163413	-1.27125	13.926	189.429	0.249765	len18_no_IL-2-KKTKS-to_mutate.sc	-30.3226	1365.12	2.32853	-535.905	KKTKS	no IL	Finetune2	0.501613	0.822177	0.966532	0.314113	0.659896	SVM	0.651109	0.00878696
-0.0873385	-1.52458	11.6821	30.3791	-0.0641678	len15_no_IL-7-SS-to_mutate.sc	-30.5759	1206.07	2.40461	-538.149	SS	no IL	Finetune2	0.989516	0.372984	0.934677	0.745565	0.764062	SVM	0.760685	0.00337702
0.0268759	-2.78234	11.5437	104.783	-0.0150836	len15_no_IL-11-FF-to_mutate.sc	-31.8337	1280.47	2.51882	-538.288	FF	no IL	Finetune2	0.845161	0.340323	0.629032	0.993145	0.710417	SVM	0.701915	0.00850134
-0.1322	-1.35981	13.9884	191.76	0.247074	len19_no_IL-2-KKTKSS-to_mutate.sc	-30.4112	1367.45	2.35975	-535.843	KKTKSS	no IL	Finetune2	0.489919	0.831855	0.958871	0.496774	0.700521	SVM	0.694355	0.00616599
-0.110336	-2.16298	11.1365	75.6681	-0.0234316	len15_no_IL-5-LE-to_mutate.sc	-31.2144	1251.35	2.38161	-538.695	LE	no IL	Finetune2	0.919355	0.255242	0.797581	0.626613	0.658854	SVM	0.649698	0.00915659
-0.0493478	-3.26995	12.1746	170.262	0.0696351	len20_no_IL-5-CWCCYYQ-to_mutate.sc	-32.3213	1345.95	2.4426	-537.657	CWCCYYQ	no IL	Finetune2	0.606855	0.490726	0.487097	0.889113	0.640625	SVM	0.618448	0.0221774
-0.0857636	-1.92674	13.0253	78.173	0.000392991	len15_no_IL-4-LL-to_mutate.sc	-30.9781	1253.86	2.40618	-536.806	LL	no IL	Finetune2	0.912903	0.681855	0.853629	0.754032	0.801562	SVM	0.800605	0.000957661
-0.0853753	-2.93702	11.005	171	0.0956727	len22_no_IL-12-SSSDDDCCD-to_mutate.sc	-31.9884	1346.69	2.40657	-538.826	SSSDDDCCD	no IL	Finetune2	0.60121	0.229839	0.577016	0.756452	0.561458	SVM	0.541129	0.0203293
-0.0525423	-3.71145	9.08938	158.175	0.0147743	len16_no_IL-5-WRR-to_mutate.sc	-32.7628	1333.86	2.4394	-540.742	WRR	no IL	Finetune2	0.662097	0.0314516	0.366129	0.882258	0.499479	SVM	0.485484	0.0139953
-0.152781	-4.48158	15.7842	212.964	0.0562274	len21_no_IL-6-TDDDDDFF-to_mutate.sc	-33.5329	1388.65	2.33917	-534.047	TDDDDDFF	no IL	Finetune2	0.377823	0.945968	0.204032	0.368548	0.496354	SVM	0.474093	0.0222614
-0.175792	-1.70137	10.6195	93.3635	0.0477256	len18_no_IL-0-SSSSS-to_mutate.sc	-30.7527	1269.05	2.31615	-539.212	SSSSS	no IL	Finetune2	0.879435	0.168145	0.908871	0.254839	0.559375	SVM	0.552823	0.00655242
-0.0898374	-2.4185	11.1419	206.016	0.193398	len19_no_IL-6-SGKKKK-to_mutate.sc	-31.4699	1381.7	2.40211	-538.689	SGKKKK	no IL	Finetune2	0.415726	0.256855	0.720565	0.733871	0.548438	SVM	0.531754	0.0166835
-0.21897	-3.37028	14.1541	151.584	0.0282815	len18_no_IL-13-SSDDS-to_mutate.sc	-32.4217	1327.27	2.27298	-535.677	SSDDS	no IL	Finetune2	0.6875	0.847984	0.458871	0.0975806	0.536979	SVM	0.522984	0.0139953
-0.11092	-5.78309	12.221	258.466	0.042091	len21_no_IL-12-FDDDDDFF-to_mutate.sc	-34.8345	1434.15	2.38103	-537.61	FDDDDDFF	no IL	Finetune2	0.155645	0.504032	0.0524194	0.621774	0.352604	SVM	0.333468	0.0191364
-0.0856619	-5.14037	12.4372	238.316	0.0529306	len18_no_IL-1-MIIII-to_mutate.sc	-34.1917	1414	2.40628	-537.394	MIIII	no IL	Finetune2	0.240323	0.555645	0.105242	0.755242	0.436979	SVM	0.414113	0.0228663
-0.115353	-1.79083	14.0024	67.8765	-0.00913452	len15_no_IL-0-MR-to_mutate.sc	-30.8422	1243.56	2.37659	-535.829	MR	no IL	Finetune2	0.933065	0.833871	0.885081	0.596371	0.814062	SVM	0.812097	0.00196573
-0.0414692	-2.93784	10.5429	97.8223	-0.0408822	len15_no_IL-9-FC-to_mutate.sc	-31.9892	1273.51	2.45048	-539.288	FC	no IL	Finetune2	0.868145	0.155242	0.576613	0.905242	0.64375	SVM	0.62631	0.0174395
0.002054	-3.40247	11.6459	149.739	0.0224534	len16_no_IL-12-FCD-to_mutate.sc	-32.4538	1325.42	2.494	-538.185	FCD	no IL	Finetune2	0.691532	0.364516	0.447177	0.978629	0.635417	SVM	0.620464	0.014953
-0.222749	-6.61722	11.1838	208.874	-0.105153	len21_no_IL-4-DDDDFFFF-to_mutate.sc	-35.6686	1384.56	2.2692	-538.647	DDDDFFFF	no IL	Finetune2	0.398387	0.264919	0.0137097	0.0875	0.2	SVM	0.191129	0.00887097
-0.0941528	-2.58814	15.8595	350.151	0.397431	len22_no_IL-13-MMRRRRRRR-to_mutate.sc	-31.6395	1525.84	2.39779	-533.972	MMRRRRRRR	no IL	Finetune2	0.00483871	0.948387	0.67621	0.708468	0.592708	SVM	0.584476	0.00823253
-0.304922	-3.83046	14.5176	297.545	0.239061	len18_no_IL-8-RQFFR-to_mutate.sc	-32.8818	1473.23	2.18702	-535.314	RQFFR	no IL	Finetune2	0.0528226	0.87621	0.336694	0.00403226	0.329167	SVM	0.31744	0.0117272
-0.087121	-4.28546	11.4538	233.241	0.104899	len17_no_IL-7-WWTT-to_mutate.sc	-33.3368	1408.93	2.40483	-538.377	WWTT	no IL	Finetune2	0.272581	0.321371	0.235887	0.746774	0.415625	SVM	0.394153	0.0214718
-0.0906805	-1.71415	14.4385	101.634	0.0624146	len20_no_IL-0-GGSSSSQ-to_mutate.sc	-30.7655	1277.32	2.40127	-535.393	GGSSSSQ	no IL	Finetune2	0.856048	0.869355	0.905645	0.729839	0.835938	SVM	0.840222	-0.00428427
-0.020462	-1.27096	11.5418	28.1435	-0.047808	len15_no_IL-10-AA-to_mutate.sc	-30.3223	1203.83	2.47148	-538.289	AA	no IL	Finetune2	0.991532	0.339919	0.966935	0.945161	0.814583	SVM	0.810887	0.00369624
-0.222491	-3.3722	16.8324	195.13	0.105739	len19_no_IL-11-SSTHMM-to_mutate.sc	-32.4236	1370.82	2.26946	-532.999	SSTHMM	no IL	Finetune2	0.472177	0.975	0.458468	0.0883065	0.515625	SVM	0.498488	0.0171371
-0.241617	-4.99972	15.6423	243.663	0.0719505	len19_no_IL-4-DDKKKK-to_mutate.sc	-34.0511	1419.35	2.25033	-534.189	DDKKKK	no IL	Finetune2	0.218145	0.941935	0.120565	0.0475806	0.351562	SVM	0.332056	0.019506
-0.23249	-4.2754	11.1591	288.818	0.195379	len17_no_IL-5-HHHY-to_mutate.sc	-33.3268	1464.5	2.25946	-538.672	HHHY	no IL	Finetune2	0.0677419	0.259677	0.2375	0.0649194	0.176042	SVM	0.15746	0.018582
-0.0844673	-1.86447	11.803	192.784	0.21186	len20_no_IL-14-GGKKKKK-to_mutate.sc	-30.9158	1368.47	2.40748	-538.028	GGKKKKK	no IL	Finetune2	0.484677	0.403226	0.869355	0.760484	0.64375	SVM	0.629435	0.0143145
-0.107885	-3.4803	11.1942	169.956	0.0534559	len16_no_IL-6-WQD-to_mutate.sc	-32.5317	1345.64	2.38406	-538.637	WQD	no IL	Finetune2	0.608871	0.265726	0.423387	0.639919	0.504687	SVM	0.484476	0.0202117
-0.156041	-3.68502	11.9195	172.772	0.0433239	len19_no_IL-10-VVDTTD-to_mutate.sc	-32.7364	1348.46	2.33591	-537.912	VVDTTD	no IL	Finetune2	0.592339	0.427016	0.370565	0.349194	0.458854	SVM	0.434778	0.0240759
-0.102187	-2.02071	11.6626	57.0803	-0.0495026	len15_no_IL-2-VN-to_mutate.sc	-31.0721	1232.77	2.38976	-538.169	VN	no IL	Finetune2	0.952016	0.367339	0.837097	0.672581	0.713542	SVM	0.707258	0.0062836
-0.070364	-1.9235	12.8413	105.535	0.053409	len15_no_IL-8-HH-to_mutate.sc	-30.9749	1281.22	2.42158	-536.99	HH	no IL	Finetune2	0.842339	0.643145	0.855242	0.81371	0.791667	SVM	0.788609	0.0030578
-0.193174	-4.74849	8.90327	223.403	0.0551657	len22_no_IL-7-VVDDTVDDH-to_mutate.sc	-33.7999	1399.09	2.29877	-540.928	VVDDTVDDH	no IL	Finetune2	0.321371	0.0241935	0.157258	0.177016	0.192708	SVM	0.16996	0.0227487
-0.246847	-4.78677	10.3653	229.262	0.0625164	len17_no_IL-12-EQEE-to_mutate.sc	-33.8381	1404.95	2.2451	-539.466	EQEE	no IL	Finetune2	0.291129	0.130645	0.152823	0.0391129	0.172396	SVM	0.153427	0.0189684
-0.208265	-4.20322	11.5278	222.177	0.0920552	len17_no_IL-8-QQQQ-to_mutate.sc	-33.2546	1397.86	2.28368	-538.303	QQQQ	no IL	Finetune2	0.330645	0.337903	0.256855	0.127016	0.2875	SVM	0.263105	0.0243952
0.00661396	-1.51553	13.8936	41.6227	-0.0400086	len15_no_IL-14-PH-to_mutate.sc	-30.5669	1217.31	2.49856	-535.938	PH	no IL	Finetune2	0.980242	0.819355	0.936694	0.983468	0.928646	SVM	0.92994	-0.00129368
-0.0823622	-2.59929	12.1082	104.955	-0.000455996	len16_no_IL-4-VNF-to_mutate.sc	-31.6507	1280.64	2.40958	-537.723	VNF	no IL	Finetune2	0.844758	0.475	0.671371	0.767339	0.70625	SVM	0.689617	0.0166331
-0.0361011	-2.7262	11.6668	99.5956	-0.0207936	len17_no_IL-0-AAAA-to_mutate.sc	-31.7776	1275.28	2.45584	-538.165	AAAA	no IL	Finetune2	0.863306	0.368548	0.6375	0.916532	0.713021	SVM	0.696472	0.0165491
-0.0856996	-2.26414	15.2393	239.317	0.25791	len22_no_IL-10-WWTTWFEEE-to_mutate.sc	-31.3155	1415	2.40625	-534.592	WWTTWFEEE	no IL	Finetune2	0.235081	0.922984	0.771774	0.754839	0.679688	SVM	0.671169	0.00851815
-0.0726484	-1.77964	15.4218	57.2499	-0.029603	len18_no_IL-10-GGGGG-to_mutate.sc	-30.831	1232.94	2.4193	-534.409	GGGGG	no IL	Finetune2	0.951613	0.931452	0.889919	0.806048	0.892188	SVM	0.894758	-0.00257056
-0.0548915	-1.71591	12.9958	253.214	0.317801	len22_no_IL-0-ARKKKKKKK-to_mutate.sc	-30.7673	1428.9	2.43705	-536.835	ARKKKKKKK	no IL	Finetune2	0.17621	0.675	0.904435	0.873387	0.669792	SVM	0.657258	0.0125336
-0.200268	-4.92686	11.1797	173.838	-0.0467792	len17_no_IL-2-VDDD-to_mutate.sc	-33.9782	1349.52	2.29168	-538.652	VDDD	no IL	Finetune2	0.587903	0.264113	0.132661	0.154032	0.302604	SVM	0.284677	0.0179267
-0.0368493	-5.6152	12.798	280.956	0.0911172	len17_no_IL-14-WWCF-to_mutate.sc	-34.6666	1456.64	2.4551	-537.033	WWCF	no IL	Finetune2	0.0854839	0.633871	0.0653226	0.914516	0.4375	SVM	0.424798	0.0127016
-0.258893	-7.11776	10.0989	268.325	-0.0337546	len21_no_IL-8-DDDFFFFF-to_mutate.sc	-36.1691	1444.01	2.23305	-539.732	DDDFFFFF	no IL	Finetune2	0.124597	0.0979839	0.00685484	0.0254032	0.0630208	SVM	0.0637097	-0.000688844
-0.0580738	-3.53016	11.6922	101.838	-0.0793514	len16_no_IL-0-VDD-to_mutate.sc	-32.5815	1277.52	2.43387	-538.139	VDD	no IL	Finetune2	0.854435	0.37621	0.409274	0.863306	0.643229	SVM	0.625806	0.0174227
-0.0476463	-5.71425	13.2473	260.588	0.0504723	len21_no_IL-1-FDDDDFFF-to_mutate.sc	-34.7656	1436.27	2.4443	-536.584	FDDDDFFF	no IL	Finetune2	0.145968	0.725	0.0572581	0.893145	0.471875	SVM	0.455343	0.0165323
-0.0342357	-2.21017	12.9774	78.4718	-0.0216178	len15_no_IL-1-FW-to_mutate.sc	-31.2615	1254.16	2.45771	-536.854	FW	no IL	Finetune2	0.91129	0.670968	0.783871	0.920565	0.833333	SVM	0.821673	0.0116599
-0.173922	-1.33608	12.5963	127.224	0.138739	len16_no_IL-11-RKE-to_mutate.sc	-30.3875	1302.91	2.31802	-537.235	RKE	no IL	Finetune2	0.772581	0.592742	0.960081	0.263306	0.655729	SVM	0.647177	0.00855175
-0.115599	-3.43038	11.0447	176.477	0.0688068	len22_no_IL-14-SSSDDDDCC-to_mutate.sc	-32.4817	1352.16	2.37635	-538.787	SSSDDDDCC	no IL	Finetune2	0.572177	0.236694	0.4375	0.593548	0.477604	SVM	0.45998	0.0176243
-0.0827633	-2.63163	12.4881	164.939	0.107714	len16_no_IL-13-YYH-to_mutate.sc	-31.683	1340.63	2.40918	-537.343	YYH	no IL	Finetune2	0.635081	0.569758	0.66371	0.766532	0.675	SVM	0.65877	0.0162298
-0.135081	-1.73591	11.2491	113.979	0.0837843	len21_no_IL-10-TSSSSSGG-to_mutate.sc	-30.7873	1289.67	2.35686	-538.582	TSSSSSGG	no IL	Finetune2	0.8125	0.278629	0.90121	0.478226	0.613542	SVM	0.617641	-0.00409946
-0.156419	-4.92085	10.9223	222.241	0.0408284	len21_no_IL-5-VVVVVVDD-to_mutate.sc	-33.9722	1397.93	2.33553	-538.909	VVVVVVDD	no IL	Finetune2	0.330242	0.2125	0.133468	0.347984	0.284375	SVM	0.256048	0.0283266
-0.168083	-6.29224	8.71925	298.056	0.0727926	len18_no_IL-4-FCDFD-to_mutate.sc	-35.3436	1473.74	2.32386	-541.112	FCDFD	no IL	Finetune2	0.0520161	0.0157258	0.0258065	0.2875	0.103125	SVM	0.0952621	0.0078629
-0.146466	-2.94892	12.5987	129.801	0.019799	len16_no_IL-7-LLE-to_mutate.sc	-32.0003	1305.49	2.34548	-537.233	LLE	no IL	Finetune2	0.764919	0.594355	0.572984	0.411694	0.607812	SVM	0.585988	0.0218246
-0.0177286	-5.06245	8.88257	224.322	0.0343268	len18_no_IL-9-WCCCC-to_mutate.sc	-34.1138	1400.01	2.47422	-540.949	WCCCC	no IL	Finetune2	0.317339	0.0233871	0.11371	0.94879	0.368229	SVM	0.350806	0.0174227
-0.0764998	-3.24719	12.4445	218.531	0.154404	len17_no_IL-3-YHHH-to_mutate.sc	-32.2986	1394.22	2.41545	-537.387	YHHH	no IL	Finetune2	0.349194	0.558065	0.493548	0.790323	0.572396	SVM	0.547782	0.0246136
-0.191979	-3.65871	10.2783	162.677	0.0269778	len22_no_IL-11-VDDSQQESS-to_mutate.sc	-32.7101	1338.36	2.29997	-539.553	VDDSQQESS	no IL	Finetune2	0.642742	0.120968	0.376613	0.184274	0.346875	SVM	0.331149	0.0157258
-0.0804142	-0.947972	14.0519	110.863	0.139246	len16_no_IL-3-RQF-to_mutate.sc	-29.9993	1286.55	2.41153	-535.779	RQF	no IL	Finetune2	0.821774	0.836694	0.983065	0.775	0.852604	SVM	0.854133	-0.0015289
-0.125566	-2.82361	13.4343	130.697	0.0310722	len19_no_IL-8-MAAAMM-to_mutate.sc	-31.875	1306.38	2.36638	-536.397	MAAAMM	no IL	Finetune2	0.762097	0.758065	0.614113	0.534677	0.678646	SVM	0.667238	0.0114079
-0.0478511	-3.0524	10.588	165.648	0.0775938	len15_no_IL-6-WR-to_mutate.sc	-32.1038	1341.33	2.44409	-539.243	WR	no IL	Finetune2	0.630242	0.1625	0.539113	0.892339	0.576562	SVM	0.556048	0.0205141
0.0396365	-3.57938	13.9349	171.361	0.0486236	len16_no_IL-2-YYY-to_mutate.sc	-32.6307	1347.05	2.53158	-535.896	YYY	no IL	Finetune2	0.599194	0.822984	0.395565	0.996774	0.713021	SVM	0.703629	0.0093918
-0.145858	-5.8269	13.6936	288.745	0.0893194	len18_no_IL-5-FFDFD-to_mutate.sc	-34.8783	1464.43	2.34609	-536.138	FFDFD	no IL	Finetune2	0.0681452	0.791935	0.0491935	0.416129	0.342187	SVM	0.331351	0.0108367
-0.110088	-4.10522	18.3922	306.627	0.234199	len21_no_IL-13-WWTWWWEE-to_mutate.sc	-33.1566	1482.31	2.38186	-531.439	WWTWWWEE	no IL	Finetune2	0.0391129	0.993145	0.279032	0.628226	0.502083	SVM	0.484879	0.0172043
-0.0655937	-3.59597	13.0221	179.423	0.0618096	len20_no_IL-10-CCCCYYQ-to_mutate.sc	-32.6473	1355.11	2.42635	-536.809	CCCCYYQ	no IL	Finetune2	0.558871	0.680242	0.390323	0.834677	0.636979	SVM	0.616028	0.0209509
-0.115088	-4.66436	11.5944	191.57	0.00507321	len18_no_IL-3-AIIII-to_mutate.sc	-33.7157	1367.26	2.37686	-538.237	AIIII	no IL	Finetune2	0.491935	0.350806	0.172177	0.598387	0.429167	SVM	0.403327	0.0258401
-0.0275487	-3.43022	12.0445	168.932	0.0553396	len16_no_IL-1-WWC-to_mutate.sc	-32.4816	1344.62	2.4644	-537.787	WWC	no IL	Finetune2	0.6125	0.460484	0.438306	0.935484	0.632812	SVM	0.611694	0.021119
-0.108558	-3.39877	11.6963	176.784	0.0716894	len19_no_IL-7-CCCCYY-to_mutate.sc	-32.4501	1352.47	2.38339	-538.135	CCCCYY	no IL	Finetune2	0.569758	0.376613	0.44879	0.63629	0.532813	SVM	0.507863	0.0249496
-0.133404	-5.10696	10.6933	286.645	0.135132	len17_no_IL-1-YYYH-to_mutate.sc	-34.1583	1462.33	2.35854	-539.138	YYYH	no IL	Finetune2	0.0729839	0.179032	0.109677	0.487903	0.232292	SVM	0.212399	0.0198925
0.00461637	-2.69205	15.3658	112.436	0.00669712	len15_no_IL-12-FR-to_mutate.sc	-31.7434	1288.12	2.49656	-534.465	FR	no IL	Finetune2	0.816532	0.928629	0.649597	0.981855	0.841667	SVM	0.844153	-0.00248656
-0.113501	-4.80649	16.7346	250.714	0.0973555	len17_no_IL-10-WWCQ-to_mutate.sc	-33.8579	1426.4	2.37845	-533.097	WWCQ	no IL	Finetune2	0.18629	0.972984	0.148387	0.606452	0.503125	SVM	0.478528	0.0245968
-0.0958926	-3.05036	12.0756	141.595	0.0340457	len20_no_IL-8-MAAAAAA-to_mutate.sc	-32.1017	1317.28	2.39605	-537.756	MAAAAAA	no IL	Finetune2	0.723387	0.467742	0.539919	0.697984	0.630729	SVM	0.607258	0.0234711
-0.132802	-1.89493	10.406	112.275	0.0682775	len16_no_IL-8-QQQ-to_mutate.sc	-30.9463	1287.96	2.35914	-539.425	QQQ	no IL	Finetune2	0.816935	0.136694	0.863306	0.491935	0.570312	SVM	0.577218	-0.00690524
-0.208201	-2.58289	11.4469	245.19	0.244623	len17_no_IL-9-KKKK-to_mutate.sc	-31.6343	1420.88	2.28374	-538.384	KKKK	no IL	Finetune2	0.210887	0.319355	0.677419	0.127419	0.356771	SVM	0.33377	0.0230007
-0.094279	-3.84112	10.3711	185.149	0.053934	len19_no_IL-1-AIIIII-to_mutate.sc	-32.8925	1360.84	2.39767	-539.46	AIIIII	no IL	Finetune2	0.528226	0.131855	0.334677	0.708065	0.439583	SVM	0.425706	0.0138777
-0.0730967	-4.44449	10.105	206.953	0.0484115	len20_no_IL-9-AIIIIII-to_mutate.sc	-33.4959	1382.64	2.41885	-539.726	AIIIIII	no IL	Finetune2	0.408468	0.0991935	0.208871	0.804032	0.399479	SVM	0.380141	0.019338
-0.177382	-3.42393	11.6218	214.093	0.13429	len21_no_IL-3-LQQSSGEG-to_mutate.sc	-32.4753	1389.78	2.31456	-538.209	LQQSSGEG	no IL	Finetune2	0.37379	0.358468	0.441129	0.247581	0.380208	SVM	0.355242	0.0249664
-0.162101	-6.54368	16.3535	321.976	0.0943064	len19_no_IL-13-FWWWWW-to_mutate.sc	-35.595	1497.66	2.32985	-533.478	FWWWWW	no IL	Finetune2	0.0221774	0.9625	0.016129	0.318952	0.334896	SVM	0.32994	0.00495632
-0.0940115	-1.60123	12.8166	207.004	0.254132	len18_no_IL-7-GGKKK-to_mutate.sc	-30.6526	1382.69	2.39793	-537.015	GGKKK	no IL	Finetune2	0.407661	0.637903	0.923387	0.709274	0.677083	SVM	0.669556	0.00752688
-0.0671166	-4.42278	11.5957	228.08	0.0864183	len21_no_IL-14-CCCCYYQQ-to_mutate.sc	-33.4742	1403.77	2.42483	-538.236	CCCCYYQQ	no IL	Finetune2	0.297177	0.351613	0.211694	0.827419	0.453125	SVM	0.421976	0.0311492
-0.194046	-5.13345	9.83778	221.06	0.0235533	len21_no_IL-9-TDDDDFFF-to_mutate.sc	-34.1848	1396.75	2.2979	-539.993	TDDDDFFF	no IL	Finetune2	0.334274	0.0729839	0.106048	0.174194	0.191146	SVM	0.171875	0.0192708
-0.124416	-4.90082	13.1842	217.992	0.034857	len21_no_IL-7-VVVVVDDD-to_mutate.sc	-33.9522	1393.68	2.36753	-536.647	VVVVVDDD	no IL	Finetune2	0.352823	0.713306	0.13629	0.544355	0.459375	SVM	0.436694	0.0226815
-0.11349	-4.63966	13.4214	260.186	0.124633	len20_no_IL-13-LLMIIIK-to_mutate.sc	-33.691	1435.87	2.37846	-536.41	LLMIIIK	no IL	Finetune2	0.149194	0.756452	0.177419	0.606855	0.447917	SVM	0.42248	0.0254368
-0.128369	-1.96764	16.4897	191.641	0.202427	len19_no_IL-9-GGKKKK-to_mutate.sc	-31.019	1367.33	2.36358	-533.342	GGKKKK	no IL	Finetune2	0.490726	0.966935	0.845161	0.518145	0.709896	SVM	0.705242	0.0046539
-0.0602704	-5.61229	12.3449	255.748	0.0494114	len18_no_IL-11-WCVVD-to_mutate.sc	-34.6637	1431.43	2.43168	-537.486	WCVVD	no IL	Finetune2	0.165323	0.530645	0.0657258	0.857258	0.426563	SVM	0.404738	0.0218246
-0.224077	-4.66841	11.8851	238.719	0.0869881	len22_no_IL-5-EQSHHSSEI-to_mutate.sc	-33.7198	1414.4	2.26787	-537.946	EQSHHSSEI	no IL	Finetune2	0.238306	0.419758	0.170565	0.0850806	0.25625	SVM	0.228427	0.0278226
-0.167232	-5.29618	12.8095	226.741	0.0218628	len22_no_IL-1-VVVVVVDDD-to_mutate.sc	-34.3476	1402.43	2.32471	-537.022	VVVVVVDDD	no IL	Finetune2	0.30121	0.637097	0.0887097	0.295161	0.354687	SVM	0.330544	0.0241431
-0.154622	-4.28482	14.8809	242.159	0.119826	len20_no_IL-11-LLMEEEE-to_mutate.sc	-33.3362	1417.84	2.33732	-534.95	LLMEEEE	no IL	Finetune2	0.222984	0.901613	0.23629	0.358871	0.453646	SVM	0.42994	0.0237063
-0.212214	-4.56324	10.7528	215.106	0.0540744	len22_no_IL-9-VVDDTTDDH-to_mutate.sc	-33.6146	1390.79	2.27973	-539.078	VVDDTTDDH	no IL	Finetune2	0.367742	0.190323	0.189516	0.118145	0.242188	SVM	0.216431	0.025756
-0.0640358	-1.32876	12.1981	73.6553	0.0393229	len18_no_IL-14-GGGGQ-to_mutate.sc	-30.3801	1249.34	2.42791	-537.633	GGGGQ	no IL	Finetune2	0.925403	0.497581	0.961694	0.840726	0.819271	SVM	0.806351	0.01292
-0.101564	-2.31605	10.9634	67.617	-0.0518964	len15_no_IL-3-EE-to_mutate.sc	-31.3674	1243.3	2.39038	-538.868	EE	no IL	Finetune2	0.933871	0.220161	0.750403	0.675403	0.660937	SVM	0.64496	0.0159778
-0.119958	-2.41942	13.3168	207.55	0.195857	len20_no_IL-4-SGKKKKK-to_mutate.sc	-31.4708	1383.24	2.37199	-536.514	SGKKKKK	no IL	Finetune2	0.405645	0.742339	0.720161	0.566532	0.620313	SVM	0.608669	0.0116431
-0.202754	-2.81518	14.4894	251.938	0.238876	len18_no_IL-12-HHHHY-to_mutate.sc	-31.8665	1427.62	2.28919	-535.342	HHHHY	no IL	Finetune2	0.182258	0.873387	0.614919	0.146371	0.478646	SVM	0.454234	0.024412
-0.197182	-4.16872	12.5831	194.657	0.0467968	len20_no_IL-1-VVDDTTD-to_mutate.sc	-33.2201	1370.34	2.29476	-537.248	VVDDTTD	no IL	Finetune2	0.474597	0.589113	0.266935	0.162097	0.402604	SVM	0.373185	0.0294187
-0.00948016	-2.11526	10.7941	73.9793	-0.0229837	len16_no_IL-14-AAA-to_mutate.sc	-31.1666	1249.67	2.48247	-539.037	AAA	no IL	Finetune2	0.924597	0.193952	0.812903	0.964113	0.730208	SVM	0.723891	0.0063172
-0.0716667	-1.61345	14.071	261.016	0.336624	len22_no_IL-2-ARKKKKKRR-to_mutate.sc	-30.6648	1436.7	2.42028	-535.76	ARKKKKKRR	no IL	Finetune2	0.143952	0.837903	0.921774	0.808871	0.684896	SVM	0.678125	0.00677083
-0.0164924	-1.7454	15.4678	247.098	0.306472	len22_no_IL-6-ARKKKKKKR-to_mutate.sc	-30.7968	1422.78	2.47545	-534.363	ARKKKKKKR	no IL	Finetune2	0.204435	0.933871	0.899194	0.95121	0.747917	SVM	0.747177	0.000739247
-0.152333	-3.80506	13.3443	180.67	0.048609	len21_no_IL-0-VVDDTTTT-to_mutate.sc	-32.8564	1356.36	2.33961	-536.487	VVDDTTTT	no IL	Finetune2	0.551613	0.747984	0.344355	0.371371	0.521875	SVM	0.503831	0.0180444
-0.0435754	-3.2264	13.4919	176.82	0.0844983	len20_no_IL-7-MAAAMMW-to_mutate.sc	-32.2778	1352.51	2.44837	-536.339	MAAAMMW	no IL	Finetune2	0.569355	0.765726	0.50121	0.900403	0.704167	SVM	0.684173	0.0199933
-0.142976	-4.50907	11.6311	180.684	-0.00326903	len17_no_IL-4-AIII-to_mutate.sc	-33.5604	1356.37	2.34897	-538.2	AIII	no IL	Finetune2	0.55121	0.360484	0.197581	0.433065	0.405729	SVM	0.385585	0.0201445
-0.00765066	-2.98268	13.3431	153.527	0.0610125	len16_no_IL-10-YHH-to_mutate.sc	-32.0341	1329.21	2.4843	-536.488	YHH	no IL	Finetune2	0.678226	0.747177	0.56129	0.966532	0.75625	SVM	0.738306	0.0179435
-0.0918042	-3.16799	10.1829	233.473	0.184589	len20_no_IL-3-RGLLLLR-to_mutate.sc	-32.2194	1409.16	2.40014	-539.648	RGLLLLR	no IL	Finetune2	0.272177	0.108871	0.5125	0.725403	0.423438	SVM	0.404738	0.0186996
-0.168048	-3.24561	13.7737	163.43	0.0592002	len17_no_IL-13-TWTT-to_mutate.sc	-32.297	1339.12	2.3239	-536.058	TWTT	no IL	Finetune2	0.640323	0.803226	0.494355	0.287903	0.576562	SVM	0.556452	0.0201109
-0.133863	-1.5295	11.8057	80.0385	0.0356976	len19_no_IL-0-GGSSSQ-to_mutate.sc	-30.5809	1255.72	2.35808	-538.026	GGSSSQ	no IL	Finetune2	0.908468	0.403629	0.933871	0.484274	0.691667	SVM	0.68256	0.00910618
-0.0352855	-1.93679	19.4463	262.43	0.316239	len22_no_IL-4-AKKKKKKRR-to_mutate.sc	-30.9882	1438.12	2.45666	-530.385	AKKKKKKRR	no IL	Finetune2	0.139919	0.998387	0.85	0.918952	0.732292	SVM	0.726815	0.00547715
-0.0829593	-2.33879	11.9724	89.8211	-0.00942709	len16_no_IL-9-CWC-to_mutate.sc	-31.3902	1265.51	2.40899	-537.859	CWC	no IL	Finetune2	0.8875	0.441129	0.742339	0.765323	0.723958	SVM	0.709073	0.0148858
-0.0344429	-3.40523	10.2655	154.726	0.0314243	len20_no_IL-2-AAAIIII-to_mutate.sc	-32.4566	1330.41	2.4575	-539.566	AAAIIII	no IL	Finetune2	0.674597	0.118548	0.445968	0.919758	0.553125	SVM	0.539718	0.0134073
-0.219678	-6.97638	9.5441	268.642	-0.0234148	len22_no_IL-3-DDDFFFFFF-to_mutate.sc	-36.0277	1444.33	2.27227	-540.287	DDDFFFFFF	no IL	Finetune2	0.122984	0.0532258	0.00887097	0.0955645	0.0734375	SVM	0.0701613	0.00327621
-0.0758458	-3.62253	12.4481	167.709	0.0388251	len20_no_IL-6-CCCCYYY-to_mutate.sc	-32.6739	1343.4	2.4161	-537.383	CCCCYYY	no IL	Finetune2	0.620565	0.559274	0.383871	0.793952	0.608854	SVM	0.589415	0.0194388
-0.141241	-5.05914	12.9225	224.611	0.0350666	len22_no_IL-8-VVVVVDDDD-to_mutate.sc	-34.1105	1400.3	2.3507	-536.909	VVVVVDDDD	no IL	Finetune2	0.314113	0.660887	0.114516	0.441935	0.409896	SVM	0.382863	0.0270329
-0.0926024	-3.30098	14.9508	148.769	0.0283226	len19_no_IL-5-CWCCYY-to_mutate.sc	-32.3523	1324.45	2.39934	-534.88	CWCCYY	no IL	Finetune2	0.696774	0.907258	0.480242	0.719758	0.711979	SVM	0.701008	0.0109711
-0.178927	-2.06609	11.5531	165.373	0.15065	len19_no_IL-14-GGEKKK-to_mutate.sc	-31.1175	1341.06	2.31302	-538.278	GGEKKK	no IL	Finetune2	0.631452	0.342742	0.82621	0.236694	0.514583	SVM	0.509274	0.00530914
-0.100157	-3.07827	11.3198	169.682	0.0828478	len17_no_IL-6-LGSS-to_mutate.sc	-32.1296	1345.37	2.39179	-538.511	LGSS	no IL	Finetune2	0.609274	0.290726	0.533871	0.678629	0.551562	SVM	0.528125	0.0234375
-0.0256691	-3.7452	13.8652	198.997	0.08526	len19_no_IL-12-WCCCCC-to_mutate.sc	-32.7966	1374.68	2.46628	-535.966	WCCCCC	no IL	Finetune2	0.453629	0.815323	0.357258	0.937903	0.658854	SVM	0.641028	0.0178259
-0.0127562	-2.8655	10.3849	103.473	-0.0241315	len15_no_IL-13-YH-to_mutate.sc	-31.9169	1279.16	2.47919	-539.446	YH	no IL	Finetune2	0.847177	0.133468	0.59879	0.960484	0.645833	SVM	0.63498	0.0108535
-0.2047	-3.38002	10.1181	196.894	0.10821	len17_no_IL-11-QQQD-to_mutate.sc	-32.4314	1372.58	2.28725	-539.713	QQQD	no IL	Finetune2	0.464113	0.100806	0.455645	0.142742	0.307812	SVM	0.290827	0.0169859
-0.0622307	-1.70848	11.7557	221.071	0.268781	len21_no_IL-11-GGKKKKKI-to_mutate.sc	-30.7598	1396.76	2.42972	-538.076	GGKKKKKI	no IL	Finetune2	0.333871	0.389919	0.906452	0.85	0.635417	SVM	0.62006	0.0153562
-0.113372	-1.44855	10.1392	75.4932	0.0333202	len19_no_IL-3-GGSSSS-to_mutate.sc	-30.4999	1251.18	2.37857	-539.692	GGSSSS	no IL	Finetune2	0.919758	0.104032	0.947177	0.607661	0.644792	SVM	0.644657	0.000134409
-0.0543671	-4.24861	13.4879	200.907	0.0520007	len21_no_IL-2-PVVVVVDD-to_mutate.sc	-33.3	1376.59	2.43758	-536.343	PVVVVVDD	no IL	Finetune2	0.440726	0.765323	0.243952	0.875806	0.608333	SVM	0.581452	0.0268817
-0.0794052	-5.59124	10.2432	252.369	0.045154	len18_no_IL-6-LLMIE-to_mutate.sc	-34.6426	1428.05	2.41254	-539.588	LLMIE	no IL	Finetune2	0.179839	0.114919	0.0677419	0.781048	0.3	SVM	0.285887	0.0141129
-0.119042	-1.58217	10.2145	27.944	-0.0740817	len15_no_IL-10-SS-to_mutate.sc	-30.6335	1203.63	2.3729	-539.617	SS	no IL	Finetune2	0.991935	0.1125	0.925403	0.572581	0.646875	XGB	0.650605	-0.00372984
-0.233777	-3.18948	12.6971	210.564	0.145254	len17_no_IL-2-QQQE-to_mutate.sc	-32.2408	1386.25	2.25817	-537.134	QQQE	no IL	Finetune2	0.390726	0.614919	0.508065	0.0620968	0.415625	XGB	0.393952	0.0216734
-0.0571375	-2.30592	13.5924	120.75	0.0522846	len21_no_IL-1-AAASGKDD-to_mutate.sc	-31.3573	1296.44	2.43481	-536.239	AAASGKDD	no IL	Finetune2	0.791532	0.777016	0.754435	0.866935	0.804688	XGB	0.79748	0.00720766
-0.124728	-3.47236	11.3467	237.58	0.169698	len19_no_IL-0-WVCFWW-to_mutate.sc	-32.5237	1413.27	2.36722	-538.485	WVCFWW	no IL	Finetune2	0.245968	0.295161	0.42621	0.541935	0.396354	XGB	0.377319	0.0190356
-0.183053	-4.78942	11.2142	229.967	0.0635351	len22_no_IL-0-SSFVWRFSS-to_mutate.sc	-33.8408	1405.65	2.30889	-538.617	SSFVWRFSS	no IL	Finetune2	0.288306	0.271774	0.151613	0.218548	0.258854	XGB	0.23256	0.0262937
-0.138121	-2.38956	13.2789	267.78	0.29286	len19_no_IL-4-RERRRR-to_mutate.sc	-31.4409	1443.47	2.35382	-536.552	RERRRR	no IL	Finetune2	0.125403	0.730645	0.728226	0.463306	0.53125	XGB	0.511895	0.0193548
-0.186117	-5.02718	15.4339	251.484	0.0831737	len21_no_IL-4-SKFTTWKE-to_mutate.sc	-34.0785	1427.17	2.30583	-534.397	SKFTTWKE	no IL	Finetune2	0.183468	0.932258	0.116935	0.204839	0.382292	XGB	0.359375	0.0229167
-0.116189	-1.80332	12.3713	59.7657	-0.026428	len15_no_IL-4-TK-to_mutate.sc	-30.8547	1235.45	2.37576	-537.46	TK	no IL	Finetune2	0.947984	0.538306	0.882258	0.58871	0.745313	XGB	0.739315	0.00599798
-0.140639	-4.35312	11.1801	235.941	0.104633	len19_no_IL-9-PVMYQC-to_mutate.sc	-33.4045	1411.63	2.35131	-538.651	PVMYQC	no IL	Finetune2	0.254032	0.264516	0.222581	0.445565	0.327604	XGB	0.296673	0.0309308
-0.088139	-1.06407	14.8733	112.482	0.133163	len16_no_IL-3-RCV-to_mutate.sc	-30.1154	1288.17	2.40381	-534.958	RCV	no IL	Finetune2	0.816129	0.900806	0.977419	0.741129	0.846875	XGB	0.858871	-0.011996
-0.204908	-4.50709	11.7845	272.245	0.15333	len18_no_IL-11-KFWIM-to_mutate.sc	-33.5585	1447.93	2.28704	-538.047	KFWIM	no IL	Finetune2	0.110484	0.39879	0.197984	0.141532	0.240104	XGB	0.212198	0.0279066
-0.179513	-4.77011	10.6012	127.315	-0.124646	len16_no_IL-11-DNV-to_mutate.sc	-33.8215	1303	2.31243	-539.23	DNV	no IL	Finetune2	0.771774	0.165726	0.155645	0.232661	0.344792	XGB	0.331452	0.0133401
-0.124942	-2.543	8.38246	161.868	0.108914	len18_no_IL-5-AVNNG-to_mutate.sc	-31.5944	1337.55	2.367	-541.449	AVNNG	no IL	Finetune2	0.646774	0.00967742	0.689516	0.53871	0.478125	XGB	0.471169	0.00695565
-0.134085	-4.08499	12.1036	244.825	0.138308	len22_no_IL-3-PNLENCQLD-to_mutate.sc	-33.1364	1420.51	2.35786	-537.728	PNLENCQLD	no IL	Finetune2	0.21371	0.47379	0.284274	0.482661	0.394271	XGB	0.363609	0.030662
-0.148812	-0.354257	12.2963	98.8778	0.163901	len19_no_IL-10-KKGGNR-to_mutate.sc	-29.4056	1274.56	2.34313	-537.535	KKGGNR	no IL	Finetune2	0.864919	0.516532	0.999597	0.393145	0.702083	XGB	0.693548	0.00853495
-0.145951	-5.0764	12.5633	307.568	0.170143	len17_no_IL-9-YCRR-to_mutate.sc	-34.1278	1483.25	2.34599	-537.268	YCRR	no IL	Finetune2	0.0379032	0.585484	0.1125	0.414516	0.309896	XGB	0.287601	0.022295
-0.197416	-4.7918	10.5186	280.241	0.146504	len17_no_IL-8-QNRM-to_mutate.sc	-33.8432	1455.93	2.29453	-539.313	QNRM	no IL	Finetune2	0.0870968	0.152419	0.150806	0.160484	0.159375	XGB	0.137702	0.0216734
-0.0391887	-1.91111	9.48035	68.1887	-0.0181816	len16_no_IL-9-ANN-to_mutate.sc	-30.9625	1243.87	2.45276	-540.351	ANN	no IL	Finetune2	0.931855	0.0483871	0.857661	0.908468	0.684896	XGB	0.686593	-0.00169691
-0.216596	-3.45707	11.8914	260.991	0.208262	len22_no_IL-6-SSQHIMEMY-to_mutate.sc	-32.5084	1436.68	2.27535	-537.94	SSQHIMEMY	no IL	Finetune2	0.144355	0.420565	0.431048	0.103226	0.299479	XGB	0.274798	0.0246808
-0.248051	-7.09385	10.5698	198.848	-0.158621	len20_no_IL-10-DDDDFDD-to_mutate.sc	-36.1452	1374.53	2.2439	-539.261	DDDDFDD	no IL	Finetune2	0.454435	0.158468	0.00725806	0.0379032	0.172917	XGB	0.164516	0.00840054
-0.0220417	-4.10414	12.0574	191.415	0.0457722	len16_no_IL-10-WCL-to_mutate.sc	-33.1555	1367.1	2.4699	-537.774	WCL	no IL	Finetune2	0.493145	0.464113	0.279435	0.942339	0.572917	XGB	0.544758	0.0281586
-0.1136	-1.69345	11.7751	94.0141	0.0495907	len18_no_IL-13-SSSSS-to_mutate.sc	-30.7448	1269.7	2.37835	-538.056	SSSSS	no IL	Finetune2	0.876613	0.395968	0.910887	0.604839	0.706771	XGB	0.697077	0.00969422
-0.109772	-4.43895	10.6319	244.804	0.113354	len22_no_IL-2-PCLLAREEE-to_mutate.sc	-33.4903	1420.49	2.38217	-539.199	PCLLAREEE	no IL	Finetune2	0.214113	0.171371	0.209677	0.631048	0.338542	XGB	0.306552	0.0319892
-0.143048	-0.813562	9.45187	130.687	0.184918	len18_no_IL-3-RKNGN-to_mutate.sc	-29.8649	1306.37	2.3489	-540.379	RKNGN	no IL	Finetune2	0.7625	0.0447581	0.9875	0.431452	0.554688	XGB	0.556552	-0.00186492
-0.27465	-3.43352	11.4409	253.997	0.198839	len22_no_IL-10-HNRESSSSS-to_mutate.sc	-32.4849	1429.68	2.2173	-538.39	HNRESSSSS	no IL	Finetune2	0.172984	0.317742	0.43629	0.0120968	0.252604	XGB	0.234778	0.0178259
-0.245687	-4.11016	10.4842	224.646	0.102895	len19_no_IL-3-SSQFSS-to_mutate.sc	-33.1615	1400.33	2.24626	-539.347	SSQFSS	no IL	Finetune2	0.31371	0.147581	0.278629	0.0423387	0.214062	XGB	0.195565	0.018498
-0.121188	-2.5259	13.5343	80.4017	-0.0429242	len15_no_IL-12-EK-to_mutate.sc	-31.5773	1256.09	2.37076	-536.297	EK	no IL	Finetune2	0.907258	0.772581	0.694355	0.560484	0.741667	XGB	0.733669	0.00799731
-0.140246	-3.10607	16.9822	255.943	0.224802	len21_no_IL-9-FNKESFFD-to_mutate.sc	-32.1574	1431.63	2.3517	-532.849	FNKESFFD	no IL	Finetune2	0.164516	0.978629	0.527016	0.448387	0.552083	XGB	0.529637	0.0224462
-0.0161801	-1.5817	12.3205	96.9297	0.0639195	len21_no_IL-2-PIPGGSSG-to_mutate.sc	-30.6331	1272.62	2.47577	-537.511	PIPGGSSG	no IL	Finetune2	0.869758	0.523387	0.925806	0.952419	0.823958	XGB	0.817843	0.00611559
-0.109178	-2.97131	11.0339	157.596	0.0692207	len20_no_IL-5-PNCDSSD-to_mutate.sc	-32.0227	1333.28	2.38277	-538.797	PNCDSSD	no IL	Finetune2	0.665726	0.235081	0.564113	0.634274	0.551042	XGB	0.524798	0.0262433
-0.257769	-5.41057	8.80247	275.474	0.0962291	len21_no_IL-12-EEEFSSSS-to_mutate.sc	-34.4619	1451.16	2.23418	-541.029	EEEFSSSS	no IL	Finetune2	0.101613	0.0181452	0.0802419	0.0274194	0.0661458	XGB	0.0568548	0.00929099
-0.145648	-4.67885	13.9678	222.784	0.0590769	len19_no_IL-14-EHLLYY-to_mutate.sc	-33.7302	1398.47	2.3463	-535.863	EHLLYY	no IL	Finetune2	0.326613	0.828226	0.168952	0.417339	0.455729	XGB	0.435282	0.0204469
-0.159553	-3.75036	9.90794	172.631	0.038223	len22_no_IL-11-GAIIGNNGS-to_mutate.sc	-32.8017	1348.32	2.33239	-539.923	GAIIGNNGS	no IL	Finetune2	0.593145	0.078629	0.355645	0.329839	0.351042	XGB	0.339315	0.0117272
-0.146889	-3.33688	12.4962	218.719	0.148285	len21_no_IL-6-VNCEKGIE-to_mutate.sc	-32.3882	1394.4	2.34506	-537.335	VNCEKGIE	no IL	Finetune2	0.347581	0.571774	0.469758	0.406855	0.475	XGB	0.448992	0.0260081
-0.0266738	-2.61677	11.0415	98.443	-0.0144589	len15_no_IL-7-YL-to_mutate.sc	-31.6681	1274.13	2.46527	-538.79	YL	no IL	Finetune2	0.866532	0.235887	0.666935	0.93629	0.689583	XGB	0.676411	0.013172
-0.104992	-4.26503	10.7353	234.17	0.107908	len19_no_IL-5-LLQLRR-to_mutate.sc	-33.3164	1409.86	2.38695	-539.096	LLQLRR	no IL	Finetune2	0.266129	0.185484	0.240323	0.656452	0.365625	XGB	0.337097	0.0285282
-0.169475	-3.47032	10.8046	225.714	0.150357	len22_no_IL-13-LLKAAKTTT-to_mutate.sc	-32.5217	1401.4	2.32247	-539.027	LLKAAKTTT	no IL	Finetune2	0.308871	0.194355	0.426613	0.282258	0.328646	XGB	0.303024	0.0256216
-0.095432	-0.539964	13.2075	50.5592	0.0578483	len15_no_IL-9-KK-to_mutate.sc	-29.5913	1226.25	2.39651	-536.624	KK	no IL	Finetune2	0.967339	0.716532	0.995968	0.700806	0.853125	XGB	0.845161	0.00796371
-0.0725306	-1.87167	12.6167	53.0048	-0.045733	len15_no_IL-5-VC-to_mutate.sc	-30.923	1228.69	2.41942	-537.215	VC	no IL	Finetune2	0.960081	0.597984	0.866935	0.806855	0.818229	XGB	0.807964	0.0102655
-0.227606	-4.48717	12.5811	223.914	0.0747201	len20_no_IL-4-QSDDDFE-to_mutate.sc	-33.5385	1399.6	2.26434	-537.25	QSDDDFE	no IL	Finetune2	0.318952	0.587903	0.203629	0.0758065	0.322917	XGB	0.296573	0.0263441
-0.106406	-3.74717	13.1562	158.659	0.0129878	len19_no_IL-1-CCCCCF-to_mutate.sc	-32.7985	1334.34	2.38554	-536.675	CCCCCF	no IL	Finetune2	0.660081	0.705242	0.356855	0.647984	0.613542	XGB	0.59254	0.0210013
-0.0835996	-1.14928	15.9151	103.143	0.109428	len16_no_IL-5-RRR-to_mutate.sc	-30.2006	1278.83	2.40835	-533.916	RRR	no IL	Finetune2	0.848387	0.949597	0.973387	0.763306	0.882292	XGB	0.883669	-0.00137769
-0.150722	-2.13687	12.4105	108.487	0.0423519	len16_no_IL-0-SKI-to_mutate.sc	-31.1882	1284.17	2.34122	-537.421	SKI	no IL	Finetune2	0.830242	0.547984	0.806048	0.381855	0.647917	XGB	0.641532	0.00638441
0.0291613	-2.85231	10.9314	102.157	-0.0256672	len15_no_IL-14-FK-to_mutate.sc	-31.9037	1277.84	2.52111	-538.9	FK	no IL	Finetune2	0.852823	0.214516	0.602016	0.994355	0.68125	XGB	0.665927	0.0153226
-0.193059	-4.12707	11.4642	171.115	0.00751455	len16_no_IL-6-EER-to_mutate.sc	-33.1784	1346.8	2.29889	-538.367	EER	no IL	Finetune2	0.600403	0.324194	0.274194	0.177419	0.364063	XGB	0.344052	0.0200101
-0.0741464	-1.79747	10.3511	100.165	0.0531103	len15_no_IL-8-HH-to_mutate.sc	-30.8488	1275.85	2.4178	-539.48	HH	no IL	Finetune2	0.862097	0.129435	0.883065	0.79879	0.664583	XGB	0.668347	-0.00376344
-0.178191	-4.49131	11.459	126.007	-0.105837	len16_no_IL-13-DKK-to_mutate.sc	-33.5427	1301.69	2.31375	-538.372	DKK	no IL	Finetune2	0.777419	0.322177	0.202016	0.241935	0.403125	XGB	0.385887	0.0172379
-0.157793	-3.23513	16.5893	169.066	0.0700887	len17_no_IL-10-ANNQ-to_mutate.sc	-32.2865	1344.75	2.33415	-533.242	ANNQ	no IL	Finetune2	0.610484	0.967742	0.497177	0.339919	0.622396	XGB	0.603831	0.0185652
-0.17337	-1.20648	12.4201	115.577	0.127739	len16_no_IL-8-RKR-to_mutate.sc	-30.2579	1291.26	2.31858	-537.411	RKR	no IL	Finetune2	0.808065	0.550806	0.971371	0.265726	0.651563	XGB	0.648992	0.00257056
-0.218742	-5.29997	10.6245	286.081	0.121027	len20_no_IL-13-ELCFFFF-to_mutate.sc	-34.3513	1461.77	2.2732	-539.207	ELCFFFF	no IL	Finetune2	0.075	0.169758	0.0879032	0.0987903	0.123438	XGB	0.107863	0.0155746
-0.230937	-6.28232	12.5345	252.776	-0.00253363	len22_no_IL-9-DDKDVDDDS-to_mutate.sc	-35.3337	1428.46	2.26101	-537.297	DDKDVDDDS	no IL	Finetune2	0.178226	0.578226	0.0266129	0.0685484	0.228125	XGB	0.212903	0.0152218
-0.143182	-3.04591	15.6062	175.337	0.0952386	len20_no_IL-6-MQADTDK-to_mutate.sc	-32.0973	1351.02	2.34876	-534.225	MQADTDK	no IL	Finetune2	0.579839	0.940726	0.541935	0.430242	0.6375	XGB	0.623185	0.0143145
0.00482307	-3.18143	12.4863	107.234	-0.0414421	len15_no_IL-13-FF-to_mutate.sc	-32.2328	1282.92	2.49677	-537.345	FF	no IL	Finetune2	0.835484	0.568952	0.508871	0.982258	0.7375	XGB	0.723891	0.0136089
-0.115495	-1.19111	11.7073	105.296	0.110131	len16_no_IL-1-RRR-to_mutate.sc	-30.2425	1280.98	2.37645	-538.124	RRR	no IL	Finetune2	0.843548	0.379839	0.972581	0.595161	0.703646	XGB	0.697782	0.00586358
-0.0427569	-1.46234	12.5428	29.0828	-0.0617299	len15_no_IL-2-AA-to_mutate.sc	-30.5137	1204.77	2.44919	-537.289	AA	no IL	Finetune2	0.991129	0.581048	0.945161	0.902419	0.8625	XGB	0.85494	0.00756048
-0.118689	-4.39437	10.3529	257.861	0.137939	len22_no_IL-1-PGLMPPPMM-to_mutate.sc	-33.4457	1433.55	2.37326	-539.478	PGLMPPPMM	no IL	Finetune2	0.158468	0.129839	0.216129	0.57621	0.290104	XGB	0.270161	0.0199429
-0.185638	-0.466337	11.0884	44.9353	0.0527618	len15_no_IL-1-KK-to_mutate.sc	-29.5177	1220.62	2.30631	-538.743	KK	no IL	Finetune2	0.977016	0.244758	0.997581	0.207258	0.617188	XGB	0.606653	0.0105343
-0.0802766	-3.95622	11.7857	202.52	0.0760467	len17_no_IL-11-FDSE-to_mutate.sc	-33.0076	1378.21	2.41167	-538.046	FDSE	no IL	Finetune2	0.433468	0.399597	0.310887	0.77621	0.509896	XGB	0.48004	0.0298555
-0.261808	-6.07218	12.2343	300.567	0.0917775	len18_no_IL-1-AWWFF-to_mutate.sc	-35.1235	1476.25	2.23014	-537.597	AWWFF	no IL	Finetune2	0.0471774	0.505645	0.0362903	0.0221774	0.160938	XGB	0.152823	0.00811492
-0.177515	-5.54861	10.137	221.047	-0.0061938	len21_no_IL-3-DSGLPREE-to_mutate.sc	-34.6	1396.73	2.31443	-539.694	DSGLPREE	no IL	Finetune2	0.334677	0.103629	0.0709677	0.245565	0.203125	XGB	0.18871	0.0144153
-0.0156718	-3.85162	15.218	215.185	0.105376	len19_no_IL-6-YVCLLQ-to_mutate.sc	-32.903	1390.87	2.47627	-534.613	YVCLLQ	no IL	Finetune2	0.366129	0.920968	0.332258	0.954032	0.654687	XGB	0.643347	0.0113407
-0.184767	-3.54707	12.1641	188.713	0.0817991	len18_no_IL-8-VNNTT-to_mutate.sc	-32.5984	1364.4	2.30718	-537.667	VNNTT	no IL	Finetune2	0.506855	0.487097	0.406855	0.2125	0.429688	XGB	0.403327	0.0263609
-0.179578	-4.44974	10.4138	184.464	0.00796824	len19_no_IL-2-CCVVVA-to_mutate.sc	-33.5011	1360.15	2.31237	-539.418	CCVVVA	no IL	Finetune2	0.531855	0.1375	0.208468	0.231452	0.297396	XGB	0.277319	0.0200773
-0.22048	-2.722	11.6401	180.952	0.128948	len20_no_IL-1-LFSTWWT-to_mutate.sc	-31.7734	1356.64	2.27147	-538.191	LFSTWWT	no IL	Finetune2	0.549597	0.362903	0.63871	0.0927419	0.425521	XGB	0.410988	0.0145329
-0.123671	-1.05139	14.5629	112.858	0.13483	len16_no_IL-14-RRV-to_mutate.sc	-30.1028	1288.54	2.36827	-535.268	RRV	no IL	Finetune2	0.814919	0.879435	0.977823	0.547177	0.796354	XGB	0.804839	-0.00848454
-0.192231	-4.41314	14.2594	270.638	0.157251	len18_no_IL-2-ESHHH-to_mutate.sc	-33.4645	1446.32	2.29972	-535.572	ESHHH	no IL	Finetune2	0.117742	0.856452	0.2125	0.183065	0.367708	XGB	0.34244	0.0252688
-0.0673084	-1.57669	12.1748	16.7704	-0.0974703	len15_no_IL-6-GN-to_mutate.sc	-30.6281	1192.46	2.42464	-537.656	GN	no IL	Finetune2	0.997581	0.491129	0.926613	0.827016	0.823438	XGB	0.810585	0.0128528
-0.0751582	-5.49021	14.7438	260.034	0.0651425	len18_no_IL-9-AAMMM-to_mutate.sc	-34.5416	1435.72	2.41679	-535.087	AAMMM	no IL	Finetune2	0.150403	0.894355	0.0745968	0.795968	0.489583	XGB	0.478831	0.0107527
-0.191935	-5.01657	15.6486	262.744	0.102603	len19_no_IL-12-TDFRKN-to_mutate.sc	-34.0679	1438.43	2.30001	-534.183	TDFRKN	no IL	Finetune2	0.139113	0.942339	0.118145	0.184677	0.366667	XGB	0.346069	0.0205981
-0.159766	-5.11735	13.4577	258.287	0.0882137	len21_no_IL-0-LLHDDSST-to_mutate.sc	-34.1687	1433.97	2.33218	-536.374	LLHDDSST	no IL	Finetune2	0.156452	0.762903	0.108065	0.328226	0.365625	XGB	0.338911	0.0267137
-0.159286	-4.36885	10.8251	259.417	0.142245	len19_no_IL-11-YYCYHF-to_mutate.sc	-33.4202	1435.1	2.33266	-539.006	YYCYHF	no IL	Finetune2	0.152823	0.197581	0.220565	0.331855	0.256771	XGB	0.225706	0.0310652
0.0389934	-3.74386	13.7585	237.904	0.151019	len21_no_IL-13-YISGIAWT-to_mutate.sc	-32.7952	1413.59	2.53094	-536.073	YISGIAWT	no IL	Finetune2	0.242742	0.80121	0.357661	0.996371	0.619792	XGB	0.599496	0.0202957
-0.159173	-4.82489	7.51657	216.925	0.0384424	len20_no_IL-2-WDDSSSS-to_mutate.sc	-33.8763	1392.61	2.33277	-542.315	WDDSSSS	no IL	Finetune2	0.358468	0.00443548	0.144758	0.332661	0.232812	XGB	0.210081	0.0227319
-0.205971	-1.40122	9.98743	180.143	0.224965	len19_no_IL-8-KKKAKE-to_mutate.sc	-30.4526	1355.83	2.28598	-539.844	KKKAKE	no IL	Finetune2	0.554032	0.0862903	0.953629	0.137097	0.43125	XGB	0.432762	-0.0015121
-0.156891	-2.51743	11.6739	161.406	0.11001	len17_no_IL-5-RNVC-to_mutate.sc	-31.5688	1337.09	2.33505	-538.157	RNVC	no IL	Finetune2	0.65	0.369758	0.697581	0.343952	0.533854	XGB	0.515323	0.0185316
-0.144195	-2.83993	13.0406	237.692	0.214625	len21_no_IL-7-HSSHHHHS-to_mutate.sc	-31.8913	1413.38	2.34775	-536.791	HSSHHHHS	no IL	Finetune2	0.244758	0.684274	0.606048	0.42379	0.517188	XGB	0.489718	0.0274698
-0.266085	-2.87828	13.7188	229.515	0.198767	len20_no_IL-7-QSKEVGA-to_mutate.sc	-31.9296	1405.2	2.22586	-536.112	QSKEVGA	no IL	Finetune2	0.290323	0.795968	0.594355	0.0185484	0.444271	XGB	0.424798	0.0194724
-0.245728	-5.28211	18.0897	260.101	0.0797484	len21_no_IL-10-QQFDDVVP-to_mutate.sc	-34.3335	1435.79	2.24622	-531.742	QQFDDVVP	no IL	Finetune2	0.149597	0.991935	0.0899194	0.0419355	0.332292	XGB	0.318347	0.0139449
-0.2536	-5.19322	11.2541	215.439	0.00936691	len20_no_IL-0-DDQEKKK-to_mutate.sc	-34.2446	1391.13	2.23835	-538.577	DDQEKKK	no IL	Finetune2	0.365323	0.279839	0.0975806	0.0334677	0.2125	XGB	0.194052	0.0184476
-0.142861	-3.59997	12.8663	223.27	0.137035	len21_no_IL-8-HVDDHVHH-to_mutate.sc	-32.6513	1398.96	2.34909	-536.965	HVDDHVHH	no IL	Finetune2	0.322984	0.647581	0.38871	0.434274	0.473958	XGB	0.448387	0.0255712
-0.111523	-3.24996	11.684	124.714	-0.0129381	len15_no_IL-3-WT-to_mutate.sc	-32.3013	1300.4	2.38042	-538.147	WT	no IL	Finetune2	0.782661	0.374194	0.493145	0.618952	0.582292	XGB	0.567238	0.0150538
-0.19664	-6.02895	7.08306	158.343	-0.158637	len17_no_IL-12-GDDF-to_mutate.sc	-35.0803	1334.03	2.29531	-542.748	GDDF	no IL	Finetune2	0.66129	0.00282258	0.0383065	0.165323	0.225	XGB	0.216935	0.00806452
-0.0783714	-4.61442	16.4279	251.081	0.111428	len22_no_IL-12-SDFRKEEKR-to_mutate.sc	-33.6658	1426.77	2.41357	-533.403	SDFRKEEKR	no IL	Finetune2	0.184677	0.965726	0.180645	0.783468	0.552083	XGB	0.528629	0.0234543
-0.0583367	-3.11693	11.128	159.428	0.0616092	len18_no_IL-12-FDNGS-to_mutate.sc	-32.1683	1335.11	2.43361	-538.703	FDNGS	no IL	Finetune2	0.659274	0.253629	0.522984	0.862097	0.59375	XGB	0.574496	0.019254
-0.0717196	-1.9087	13.1227	75.4509	-0.00354078	len15_no_IL-0-LL-to_mutate.sc	-30.9601	1251.14	2.42023	-536.709	LL	no IL	Finetune2	0.920161	0.697177	0.858065	0.808065	0.828125	XGB	0.820867	0.00725806
-0.111427	-2.42459	16.4793	177.531	0.145005	len22_no_IL-5-APEQKESKL-to_mutate.sc	-31.476	1353.22	2.38052	-533.352	APEQKESKL	no IL	Finetune2	0.566935	0.966129	0.718145	0.619758	0.727604	XGB	0.717742	0.00986223
-0.210972	-4.81903	13.1883	226.201	0.0549565	len20_no_IL-8-EETHVDT-to_mutate.sc	-33.8704	1401.89	2.28097	-536.643	EETHVDT	no IL	Finetune2	0.305242	0.714113	0.147177	0.122177	0.347396	XGB	0.322177	0.0252184
-0.206472	-5.44186	10.6215	274.102	0.0918228	len22_no_IL-8-EEIMYLLIR-to_mutate.sc	-34.4932	1449.79	2.28547	-539.21	EEIMYLLIR	no IL	Finetune2	0.104435	0.168952	0.0778226	0.133871	0.139063	XGB	0.12127	0.0177923
-0.187628	-4.91255	14.7829	203.933	0.00918056	len20_no_IL-3-EQFSFSD-to_mutate.sc	-33.9639	1379.62	2.30432	-535.048	EQFSFSD	no IL	Finetune2	0.427419	0.895968	0.135484	0.199597	0.436458	XGB	0.414617	0.0218414
-0.212257	-5.75397	14.257	236.814	0.00691955	len21_no_IL-11-DVPYQQYC-to_mutate.sc	-34.8053	1412.5	2.27969	-535.574	DVPYQQYC	no IL	Finetune2	0.248387	0.855645	0.053629	0.117742	0.333333	XGB	0.318851	0.0144825
-0.135635	-2.9563	12.0198	166.312	0.0859384	len20_no_IL-12-IIAASSH-to_mutate.sc	-32.0077	1342	2.35631	-537.811	IIAASSH	no IL	Finetune2	0.627016	0.455242	0.570161	0.474597	0.55625	XGB	0.531754	0.024496
-0.137638	-5.84769	13.6717	310.402	0.122629	len22_no_IL-7-WDFETMKAE-to_mutate.sc	-34.8991	1486.09	2.35431	-536.16	WDFETMKAE	no IL	Finetune2	0.0350806	0.788306	0.0471774	0.465726	0.340625	XGB	0.334073	0.00655242
-0.0508791	-4.86711	13.3194	230.83	0.0594906	len21_no_IL-14-EEMPMMMI-to_mutate.sc	-33.9185	1406.52	2.44107	-536.512	EEMPMMMI	no IL	Finetune2	0.281855	0.742742	0.139919	0.885887	0.536458	XGB	0.512601	0.0238575
-0.148687	-5.28793	9.68788	284.792	0.119777	len18_no_IL-0-VVVWW-to_mutate.sc	-34.3393	1460.48	2.34326	-540.143	VVVWW	no IL	Finetune2	0.0794355	0.0608871	0.0891129	0.394758	0.170312	XGB	0.156048	0.0142641
[truncated: 506 more rows]
