# Supplementary material for: Design of target specific peptide inhibitors using generative deep learning and molecular dynamics simulations
Source: Nat Commun. 2024 Feb 21;15:1611. doi: 10.1038/s41467-024-45766-2 (PMC10882002; doi:10.1038/s41467-024-45766-2)
Supplement: Supplementary file 4 — Source Data [file 41467_2024_45766_MOESM4_ESM.zip › Sourcedata/sourcedata_Fig5a-YPEDILDKHLQRVIL.xlsx]

## Sheet: sourcedata_Fig6a-YPEDILDKHLQRVI
filename	I_sc	I_bsa	rmsALL_if	pep_sc	Seq	Extension type	Design method	rank-I_bsa	rank-pep_sc	rank-I_sc	rank-rmsALL_if	overall_rank	ML model	rank_by_all	Rank difference
len17_with_IL-0-KD-to_mutate.sc	-32.5245	1391.76	2.29541	-536.318	KD	with IL	Pretrain	0.573913	0.780435	0.675543	0.306522	0.514583		0.584103	-0.0695199
len17_with_IL-10-IQ-to_mutate.sc	-34.139	1412.37	2.21125	-535.79	IQ	with IL	Pretrain	0.402717	0.845652	0.117935	0.0184783	0.307917		0.346196	-0.038279
len17_with_IL-11-GA-to_mutate.sc	-31.4324	1278.92	2.43365	-538.728	GA	with IL	Pretrain	0.996196	0.265761	0.96087	0.98587	0.792083		0.802174	-0.0100906
len17_with_IL-12-EY-to_mutate.sc	-33.5087	1405.2	2.26555	-538.43	EY	with IL	Pretrain	0.46413	0.32337	0.28587	0.158152	0.247917		0.30788	-0.0599638
len17_with_IL-13-FS-to_mutate.sc	-34.161	1375.2	2.21586	-535.75	FS	with IL	Pretrain	0.703261	0.848913	0.1125	0.0201087	0.387083		0.421196	-0.0341123
len17_with_IL-14-AD-to_mutate.sc	-32.2923	1337.37	2.36109	-538.332	AD	with IL	Pretrain	0.909239	0.340761	0.766848	0.766848	0.650833		0.695924	-0.0450906
len17_with_IL-15-GN-to_mutate.sc	-31.4794	1313.87	2.38546	-535.68	GN	with IL	Pretrain	0.961957	0.855435	0.954891	0.884239	0.892083		0.91413	-0.0220471
len17_with_IL-16-KY-to_mutate.sc	-31.7934	1361.88	2.28187	-533.983	KY	with IL	Pretrain	0.794565	0.951087	0.9	0.228261	0.67375		0.718478	-0.0447283
len17_with_IL-17-IT-to_mutate.sc	-33.3652	1363.36	2.30323	-538.66	IT	with IL	Pretrain	0.783152	0.278261	0.327717	0.367391	0.383333		0.43913	-0.0557971
len17_with_IL-18-KE-to_mutate.sc	-32.405	1411.18	2.3018	-537.335	KE	with IL	Pretrain	0.415217	0.577174	0.72663	0.357609	0.454583		0.519158	-0.0645743
len17_with_IL-19-DL-to_mutate.sc	-33.75	1383.89	2.31524	-539.626	DL	with IL	Pretrain	0.6375	0.125	0.211957	0.450543	0.302917		0.35625	-0.0533333
len17_with_IL-1-NY-to_mutate.sc	-32.6928	1419.77	2.39362	-537.928	NY	with IL	Pretrain	0.341304	0.436957	0.6	0.9125	0.509583		0.57269	-0.0631069
len17_with_IL-20-VW-to_mutate.sc	-33.9702	1405.65	2.34459	-538.509	VW	with IL	Pretrain	0.459239	0.304891	0.147826	0.65	0.340833		0.390489	-0.0496558
len17_with_IL-21-EI-to_mutate.sc	-32.7999	1384.68	2.35749	-537.208	EI	with IL	Pretrain	0.633152	0.602717	0.55	0.745109	0.574583		0.632745	-0.0581612
len17_with_IL-22-AS-to_mutate.sc	-31.9345	1303.62	2.35689	-536.15	AS	with IL	Pretrain	0.979348	0.802717	0.877717	0.740217	0.818333		0.85	-0.0316667
len17_with_IL-23-EG-to_mutate.sc	-31.7959	1334.17	2.30874	-539.315	EG	with IL	Pretrain	0.915761	0.163043	0.899457	0.408696	0.554167		0.596739	-0.0425725
len17_with_IL-24-RT-to_mutate.sc	-32.8911	1397.08	2.26315	-539.14	RT	with IL	Pretrain	0.524457	0.191304	0.508696	0.147826	0.267917		0.343071	-0.075154
len17_with_IL-25-GP-to_mutate.sc	-31.7835	1310.38	2.44283	-536.433	GP	with IL	Pretrain	0.967935	0.765761	0.902717	0.992391	0.885		0.907201	-0.0222011
len17_with_IL-26-IS-to_mutate.sc	-32.9062	1341.8	2.27165	-540.202	IS	with IL	Pretrain	0.894565	0.0744565	0.501087	0.183696	0.353333		0.413451	-0.0601178
len17_with_IL-27-PE-to_mutate.sc	-31.9062	1324.31	2.36888	-538.04	PE	with IL	Pretrain	0.93913	0.411413	0.881522	0.810326	0.722917		0.760598	-0.0376812
len17_with_IL-28-LI-to_mutate.sc	-34.1083	1395.47	2.30247	-536.383	LI	with IL	Pretrain	0.535326	0.772826	0.123913	0.363043	0.397917		0.448777	-0.0508605
len17_with_IL-29-RE-to_mutate.sc	-32.795	1402.39	2.33188	-540.366	RE	with IL	Pretrain	0.484239	0.0592391	0.553261	0.56413	0.350417		0.415217	-0.0648007
len17_with_IL-2-SE-to_mutate.sc	-32.29	1366.01	2.29622	-538.158	SE	with IL	Pretrain	0.768478	0.379891	0.768478	0.309239	0.49625		0.556522	-0.0602717
len17_with_IL-30-AE-to_mutate.sc	-32.4651	1367.27	2.31193	-537.024	AE	with IL	Pretrain	0.761413	0.650543	0.702717	0.428804	0.574583		0.63587	-0.0612862
len17_with_IL-31-SL-to_mutate.sc	-33.2813	1372.02	2.32827	-532.591	SL	with IL	Pretrain	0.726087	0.988587	0.349457	0.536957	0.59625		0.650272	-0.0540217
len17_with_IL-32-AG-to_mutate.sc	-31.7797	1308.16	2.33542	-536.097	AG	with IL	Pretrain	0.974457	0.809239	0.904348	0.58913	0.78875		0.819293	-0.0305435
len17_with_IL-33-QT-to_mutate.sc	-32.5255	1362.85	2.36419	-538.162	QT	with IL	Pretrain	0.786413	0.378261	0.674457	0.783696	0.59875		0.655707	-0.0569565
len17_with_IL-34-IY-to_mutate.sc	-32.5887	1349.98	2.30853	-537.539	IY	with IL	Pretrain	0.858696	0.52663	0.644565	0.407065	0.554167		0.609239	-0.0550725
len17_with_IL-35-GG-to_mutate.sc	-31.2079	1285.52	2.38646	-537.189	GG	with IL	Pretrain	0.993478	0.608696	0.980435	0.8875	0.857083		0.867527	-0.0104438
len17_with_IL-36-AT-to_mutate.sc	-32.2332	1327.45	2.36803	-537.682	AT	with IL	Pretrain	0.932065	0.495652	0.788043	0.804891	0.71875		0.755163	-0.036413
len17_with_IL-37-DK-to_mutate.sc	-32.8568	1380.75	2.32428	-538.783	DK	with IL	Pretrain	0.6625	0.257609	0.524457	0.505435	0.419583		0.4875	-0.0679167
len17_with_IL-38-TE-to_mutate.sc	-32.6896	1387.69	2.327	-536.643	TE	with IL	Pretrain	0.61413	0.725	0.60163	0.524457	0.55125		0.616304	-0.0650543
len17_with_IL-39-LN-to_mutate.sc	-33.2103	1378.68	2.31079	-536.088	LN	with IL	Pretrain	0.680435	0.810326	0.371739	0.420109	0.509167		0.570652	-0.0614855
len17_with_IL-3-QR-to_mutate.sc	-34.2853	1450.16	2.37757	-537.977	QR	with IL	Pretrain	0.1625	0.424457	0.0945652	0.852717	0.34125		0.38356	-0.0423098
len17_with_IL-40-TS-to_mutate.sc	-32.3936	1348.55	2.31361	-535.847	TS	with IL	Pretrain	0.865761	0.83913	0.730435	0.441304	0.665417		0.719158	-0.0537409
len17_with_IL-41-FI-to_mutate.sc	-33.8527	1379.45	2.35148	-533.843	FI	with IL	Pretrain	0.677174	0.958696	0.183152	0.69837	0.585		0.629348	-0.0443478
len17_with_IL-42-DI-to_mutate.sc	-33.8329	1384.71	2.27031	-536.707	DI	with IL	Pretrain	0.632609	0.713043	0.18913	0.177174	0.375833		0.427989	-0.0521558
len17_with_IL-43-KT-to_mutate.sc	-32.7765	1393.75	2.31982	-538.295	KT	with IL	Pretrain	0.554348	0.348913	0.563587	0.480978	0.4175		0.486957	-0.0694565
len17_with_IL-44-KW-to_mutate.sc	-32.8378	1439.18	2.33336	-538.782	KW	with IL	Pretrain	0.222283	0.258696	0.533152	0.57337	0.3275		0.396875	-0.069375
len17_with_IL-45-MV-to_mutate.sc	-33.8338	1390.56	2.36794	-538.018	MV	with IL	Pretrain	0.584783	0.416304	0.188587	0.804348	0.448333		0.498505	-0.0501721
len17_with_IL-46-KL-to_mutate.sc	-33.0409	1414.38	2.36061	-538.065	KL	with IL	Pretrain	0.382609	0.402717	0.448913	0.763043	0.432083		0.499321	-0.0672373
len17_with_IL-47-YS-to_mutate.sc	-33.9929	1382.44	2.27253	-535.889	YS	with IL	Pretrain	0.64837	0.833696	0.144565	0.191848	0.404167		0.45462	-0.0504529
len17_with_IL-48-VQ-to_mutate.sc	-33.757	1400.98	2.27268	-534.459	VQ	with IL	Pretrain	0.494022	0.936957	0.209239	0.193478	0.4075		0.458424	-0.0509239
len17_with_IL-49-EC-to_mutate.sc	-32.3601	1353.21	2.38744	-537.791	EC	with IL	Pretrain	0.842391	0.468478	0.740217	0.890761	0.685		0.735462	-0.050462
len17_with_IL-4-LQ-to_mutate.sc	-33.4004	1382.92	2.31958	-536.462	LQ	with IL	Pretrain	0.644565	0.763043	0.319022	0.477717	0.490833		0.551087	-0.0602536
len17_with_IL-50-VN-to_mutate.sc	-32.6587	1355.2	2.31759	-538.443	VN	with IL	Pretrain	0.832609	0.319022	0.616304	0.463587	0.495833		0.55788	-0.0620471
len17_with_IL-51-FN-to_mutate.sc	-34.1304	1393.02	2.25447	-535.042	FN	with IL	Pretrain	0.561413	0.908696	0.120109	0.117391	0.38		0.426902	-0.0469022
len17_with_IL-52-TV-to_mutate.sc	-32.8836	1367.7	2.29358	-538.176	TV	with IL	Pretrain	0.757609	0.375	0.5125	0.295652	0.417917		0.48519	-0.0672736
len17_with_IL-53-RS-to_mutate.sc	-32.8556	1389.6	2.29189	-537.428	RS	with IL	Pretrain	0.592935	0.550543	0.526087	0.284239	0.41875		0.488451	-0.0697011
len17_with_IL-54-KK-to_mutate.sc	-32.7433	1426.53	2.33383	-536.682	KK	with IL	Pretrain	0.3	0.716304	0.578804	0.577717	0.47625		0.543207	-0.0669565
len17_with_IL-55-EL-to_mutate.sc	-32.0954	1360.42	2.3459	-538.303	EL	with IL	Pretrain	0.801087	0.346196	0.835326	0.658152	0.607083		0.66019	-0.0531069
len17_with_IL-56-YE-to_mutate.sc	-34.4376	1423.23	2.22931	-531.39	YE	with IL	Pretrain	0.319565	0.995652	0.0766304	0.0375	0.317917		0.357337	-0.0394203
len17_with_IL-57-DY-to_mutate.sc	-32.4119	1330.72	2.32661	-539.098	DY	with IL	Pretrain	0.924457	0.202174	0.72337	0.520652	0.542083		0.592663	-0.0505797
len17_with_IL-58-RN-to_mutate.sc	-32.502	1402.42	2.27763	-537.504	RN	with IL	Pretrain	0.483696	0.535326	0.685326	0.209783	0.414583		0.478533	-0.0639493
len17_with_IL-59-KQ-to_mutate.sc	-31.8465	1377.22	2.31954	-536.31	KQ	with IL	Pretrain	0.692935	0.782065	0.891848	0.47663	0.656667		0.71087	-0.0542029
len17_with_IL-5-PW-to_mutate.sc	-32.7126	1379.62	2.3046	-537.19	PW	with IL	Pretrain	0.676087	0.608152	0.592391	0.380978	0.500417		0.564402	-0.0639855
len17_with_IL-60-SF-to_mutate.sc	-34.1862	1369.61	2.33634	-538.397	SF	with IL	Pretrain	0.744565	0.329348	0.110326	0.596196	0.402917		0.445109	-0.042192
len17_with_IL-61-NS-to_mutate.sc	-31.2962	1317.87	2.30735	-538.357	NS	with IL	Pretrain	0.953261	0.335326	0.971739	0.39837	0.639583		0.664674	-0.0250906
len17_with_IL-62-RL-to_mutate.sc	-34.002	1445.59	2.35027	-537.09	RL	with IL	Pretrain	0.191848	0.636957	0.140761	0.691304	0.365833		0.415217	-0.0493841
len17_with_IL-63-SA-to_mutate.sc	-32.0814	1318.81	2.37983	-537.663	SA	with IL	Pretrain	0.95163	0.49837	0.840217	0.86413	0.749167		0.788587	-0.0394203
len17_with_IL-64-ER-to_mutate.sc	-32.8463	1426.09	2.33471	-537.509	ER	with IL	Pretrain	0.30163	0.532609	0.530978	0.584239	0.422917		0.487364	-0.0644475
len17_with_IL-65-ES-to_mutate.sc	-32.0647	1342.36	2.33369	-537.971	ES	with IL	Pretrain	0.890217	0.42663	0.842935	0.57663	0.63625		0.684103	-0.0478533
len17_with_IL-66-HP-to_mutate.sc	-32.328	1357.16	2.35387	-537.172	HP	with IL	Pretrain	0.820652	0.61413	0.754891	0.716848	0.676667		0.72663	-0.0499638
len17_with_IL-67-WG-to_mutate.sc	-34.1682	1389.4	2.26336	-537.328	WG	with IL	Pretrain	0.595109	0.578804	0.111957	0.148913	0.31		0.358696	-0.0486957
len17_with_IL-68-PY-to_mutate.sc	-32.4577	1376.07	2.35484	-539.174	PY	with IL	Pretrain	0.699457	0.188043	0.704891	0.722283	0.52		0.578668	-0.0586685
len17_with_IL-69-EE-to_mutate.sc	-33.3776	1413.33	2.23998	-538.12	EE	with IL	Pretrain	0.390217	0.390217	0.323913	0.0652174	0.237917		0.292391	-0.0544746
len17_with_IL-6-AI-to_mutate.sc	-33.0795	1364.57	2.31621	-537.485	AI	with IL	Pretrain	0.775	0.53913	0.432065	0.453804	0.492083		0.55	-0.0579167
len17_with_IL-70-ED-to_mutate.sc	-32.5065	1371.31	2.27482	-538.332	ED	with IL	Pretrain	0.733696	0.341304	0.683696	0.202174	0.424583		0.490217	-0.0656341
len17_with_IL-71-RR-to_mutate.sc	-32.8662	1430.26	2.29531	-537.767	RR	with IL	Pretrain	0.274457	0.475543	0.520652	0.303804	0.32125		0.393614	-0.0723641
len17_with_IL-72-MK-to_mutate.sc	-32.949	1367.23	2.36464	-539.062	MK	with IL	Pretrain	0.761957	0.21087	0.484239	0.78587	0.5		0.560734	-0.0607337
len17_with_IL-73-QP-to_mutate.sc	-32.7052	1357.18	2.32929	-540.289	QP	with IL	Pretrain	0.820109	0.0679348	0.595109	0.544022	0.447083		0.506793	-0.0597101
len17_with_IL-74-DV-to_mutate.sc	-33.2035	1363.31	2.35319	-537.826	DV	with IL	Pretrain	0.783696	0.458152	0.374457	0.7125	0.532083		0.582201	-0.0501178
len17_with_IL-75-NQ-to_mutate.sc	-32.021	1352.1	2.35131	-539.511	NQ	with IL	Pretrain	0.847283	0.140761	0.855978	0.695652	0.585417		0.634918	-0.0495018
len17_with_IL-76-YG-to_mutate.sc	-33.4052	1363.25	2.30152	-537.153	YG	with IL	Pretrain	0.784239	0.618478	0.317935	0.353804	0.465		0.518614	-0.0536141
len17_with_IL-77-LE-to_mutate.sc	-33.535	1397.88	2.27101	-536.532	LE	with IL	Pretrain	0.520109	0.751087	0.272283	0.181522	0.37		0.43125	-0.06125
len17_with_IL-78-PV-to_mutate.sc	-32.3594	1324.39	2.39429	-533.51	PV	with IL	Pretrain	0.938587	0.96413	0.740761	0.914674	0.852083		0.889538	-0.0374547
len17_with_IL-79-QQ-to_mutate.sc	-33.2978	1391.16	2.32847	-540.798	QQ	with IL	Pretrain	0.580978	0.0331522	0.344565	0.538043	0.314167		0.374185	-0.0600181
len17_with_IL-7-TG-to_mutate.sc	-32.0088	1328.19	2.3383	-533.973	TG	with IL	Pretrain	0.929891	0.95163	0.860326	0.607609	0.797083		0.837364	-0.0402808
len17_with_IL-80-HN-to_mutate.sc	-32.4754	1376.67	2.28137	-539.233	HN	with IL	Pretrain	0.696196	0.176087	0.697826	0.227174	0.38625		0.449321	-0.0630707
len17_with_IL-81-RQ-to_mutate.sc	-33.4844	1436.61	2.27942	-539.474	RQ	with IL	Pretrain	0.235326	0.142935	0.290217	0.219022	0.159583		0.221875	-0.0622917
len17_with_IL-82-GH-to_mutate.sc	-32.2493	1352.07	2.37236	-538.203	GH	with IL	Pretrain	0.847826	0.370652	0.783696	0.829348	0.657083		0.70788	-0.0507971
len17_with_IL-83-KR-to_mutate.sc	-33.9355	1459.44	2.34069	-538.17	KR	with IL	Pretrain	0.122826	0.376087	0.16087	0.622826	0.27375		0.320652	-0.0469022
len17_with_IL-84-HY-to_mutate.sc	-34.3588	1449.57	2.22653	-539.588	HY	with IL	Pretrain	0.167391	0.129891	0.0858696	0.0320652	0.0654167		0.103804	-0.0383877
len17_with_IL-85-PI-to_mutate.sc	-32.563	1347.56	2.33361	-541.403	PI	with IL	Pretrain	0.870652	0.0130435	0.656522	0.576087	0.47625		0.529076	-0.0528261
len17_with_IL-86-WA-to_mutate.sc	-34.3962	1401.26	2.3002	-538.036	WA	with IL	Pretrain	0.491304	0.4125	0.0820652	0.344565	0.280833		0.332609	-0.0517754
len17_with_IL-87-MD-to_mutate.sc	-33.8068	1394.26	2.30514	-540.131	MD	with IL	Pretrain	0.548913	0.0820652	0.196739	0.38587	0.24875		0.303397	-0.0546467
len17_with_IL-88-IL-to_mutate.sc	-33.4554	1377.7	2.33031	-537.977	IL	with IL	Pretrain	0.68913	0.425	0.304891	0.552174	0.44		0.492799	-0.0527989
len17_with_IL-89-MP-to_mutate.sc	-33.1954	1360.28	2.34755	-541.357	MP	with IL	Pretrain	0.802717	0.0157609	0.378261	0.67337	0.41625		0.467527	-0.0512772
len17_with_IL-8-TR-to_mutate.sc	-34.0824	1436.62	2.2896	-531.891	TR	with IL	Pretrain	0.234783	0.993478	0.129348	0.267391	0.353333		0.40625	-0.0529167
len17_with_IL-90-SW-to_mutate.sc	-33.2136	1430.66	2.3334	-539.236	SW	with IL	Pretrain	0.272826	0.175543	0.370652	0.575	0.280417		0.348505	-0.0680888
len17_with_IL-91-FT-to_mutate.sc	-34.3009	1392.06	2.27337	-534.011	FT	with IL	Pretrain	0.570652	0.950543	0.0929348	0.195652	0.406667		0.452446	-0.045779
len17_with_IL-92-RA-to_mutate.sc	-32.835	1378.43	2.29649	-537.851	RA	with IL	Pretrain	0.682065	0.452717	0.534783	0.3125	0.430833		0.495516	-0.064683
len17_with_IL-93-QE-to_mutate.sc	-33.3848	1409.96	2.24351	-537.579	QE	with IL	Pretrain	0.428804	0.518478	0.322283	0.075	0.287917		0.336141	-0.0482246
len17_with_IL-94-SG-to_mutate.sc	-31.6244	1310.23	2.32567	-535.631	SG	with IL	Pretrain	0.969022	0.858696	0.933152	0.51413	0.79125		0.81875	-0.0275
len17_with_IL-95-PK-to_mutate.sc	-32.6539	1376.72	2.36787	-537.769	PK	with IL	Pretrain	0.695652	0.475	0.616848	0.803261	0.592083		0.64769	-0.0556069
len17_with_IL-96-KS-to_mutate.sc	-31.955	1369.42	2.34294	-537.265	KS	with IL	Pretrain	0.745652	0.594022	0.87337	0.635326	0.663333		0.712092	-0.0487591
len17_with_IL-97-FE-to_mutate.sc	-33.8423	1390.13	2.32937	-533.305	FE	with IL	Pretrain	0.586957	0.971196	0.1875	0.544565	0.523333		0.572554	-0.049221
len17_with_IL-98-PQ-to_mutate.sc	-32.5811	1350.19	2.33561	-538.011	PQ	with IL	Pretrain	0.856522	0.417391	0.647826	0.591304	0.571667		0.628261	-0.0565942
len17_with_IL-99-RF-to_mutate.sc	-32.8159	1409.84	2.34969	-539.347	RF	with IL	Pretrain	0.429891	0.159239	0.542935	0.688043	0.39125		0.455027	-0.0637772
len17_with_IL-9-HT-to_mutate.sc	-32.009	1353.14	2.35398	-537.295	HT	with IL	Pretrain	0.842935	0.586957	0.859783	0.717391	0.70625		0.751766	-0.0455163
len18_with_IL-0-VNT-to_mutate.sc	-32.2804	1356.77	2.34302	-539.708	VNT	with IL	Pretrain	0.824457	0.118478	0.771196	0.636413	0.532917		0.587636	-0.0547192
len18_with_IL-10-FRE-to_mutate.sc	-34.5532	1480.35	2.31949	-535.41	FRE	with IL	Pretrain	0.0461957	0.877717	0.0641304	0.476087	0.337083		0.366033	-0.0289493
len18_with_IL-11-TVA-to_mutate.sc	-32.2776	1360.36	2.33645	-536.873	TVA	with IL	Pretrain	0.80163	0.682065	0.772826	0.596739	0.662083		0.713315	-0.0512319
len18_with_IL-12-QGS-to_mutate.sc	-32.0449	1318.96	2.289	-539.293	QGS	with IL	Pretrain	0.950543	0.167935	0.847826	0.264674	0.509167		0.557745	-0.0485779
len18_with_IL-13-FFD-to_mutate.sc	-35.9307	1481.55	2.23526	-533.962	FFD	with IL	Pretrain	0.0445652	0.952174	0.00163043	0.0505435	0.250833		0.262228	-0.0113949
len18_with_IL-14-KKT-to_mutate.sc	-31.4821	1416.17	2.38519	-537.942	KKT	with IL	Pretrain	0.365761	0.433152	0.954348	0.880435	0.614167		0.658424	-0.0442572
len18_with_IL-15-LQK-to_mutate.sc	-32.3766	1400.71	2.33967	-536.7	LQK	with IL	Pretrain	0.496196	0.713587	0.733696	0.615761	0.579583		0.63981	-0.0602264
len18_with_IL-16-GSF-to_mutate.sc	-31.3283	1310.31	2.4002	-539.092	GSF	with IL	Pretrain	0.968478	0.203261	0.969022	0.930435	0.750833		0.767799	-0.0169656
len18_with_IL-17-KNR-to_mutate.sc	-31.6772	1417	2.33321	-538.61	KNR	with IL	Pretrain	0.359239	0.290217	0.919022	0.572283	0.481667		0.53519	-0.0535236
len18_with_IL-18-CCV-to_mutate.sc	-32.6973	1355.58	2.38724	-539.098	CCV	with IL	Pretrain	0.830435	0.20163	0.597826	0.889674	0.57		0.629891	-0.0598913
len18_with_IL-19-NLL-to_mutate.sc	-32.9031	1406.36	2.35593	-539.395	NLL	with IL	Pretrain	0.453804	0.153261	0.502717	0.731522	0.392917		0.460326	-0.0674094
len18_with_IL-1-SGE-to_mutate.sc	-32.0952	1316.89	2.33303	-538.369	SGE	with IL	Pretrain	0.954348	0.334239	0.83587	0.570652	0.630417		0.673777	-0.0433605
len18_with_IL-20-LLV-to_mutate.sc	-33.7827	1414.13	2.34864	-536.253	LLV	with IL	Pretrain	0.384783	0.791304	0.203261	0.682065	0.46125		0.515353	-0.0541033
len18_with_IL-21-LPK-to_mutate.sc	-32.3512	1353.69	2.25028	-540.713	LPK	with IL	Pretrain	0.840217	0.038587	0.745652	0.098913	0.37875		0.430842	-0.0520924
len18_with_IL-22-NRG-to_mutate.sc	-31.5377	1399	2.32817	-539.043	NRG	with IL	Pretrain	0.51087	0.213587	0.948913	0.534783	0.505		0.552038	-0.047038
len18_with_IL-23-RTI-to_mutate.sc	-33.1171	1426.85	2.28859	-540.737	RTI	with IL	Pretrain	0.296196	0.036413	0.4125	0.261957	0.182083		0.251766	-0.069683
len18_with_IL-24-PSH-to_mutate.sc	-31.1925	1298.26	2.3599	-537.082	PSH	with IL	Pretrain	0.985326	0.639674	0.982065	0.760326	0.829167		0.841848	-0.0126812
len18_with_IL-25-VER-to_mutate.sc	-32.1775	1389.56	2.32261	-538.419	VER	with IL	Pretrain	0.593478	0.327174	0.809239	0.495652	0.492083		0.556386	-0.0643025
len18_with_IL-26-YYF-to_mutate.sc	-34.9021	1487.72	2.25078	-536.528	YYF	with IL	Pretrain	0.0309783	0.752174	0.0277174	0.100543	0.205833		0.227853	-0.0220199
len18_with_IL-27-KQE-to_mutate.sc	-33.0953	1439.42	2.38335	-537.37	KQE	with IL	Pretrain	0.220652	0.568478	0.421196	0.875	0.455417		0.521332	-0.0659149
len18_with_IL-28-GVP-to_mutate.sc	-31.9176	1313.92	2.35133	-537.776	GVP	with IL	Pretrain	0.961413	0.47337	0.879891	0.696196	0.72125		0.752717	-0.0314674
len18_with_IL-29-HDF-to_mutate.sc	-33.3742	1432.3	2.24066	-538.131	HDF	with IL	Pretrain	0.261957	0.386957	0.326087	0.0663043	0.204583		0.260326	-0.0557428
len18_with_IL-2-RFY-to_mutate.sc	-34.6476	1483.2	2.18887	-540.949	RFY	with IL	Pretrain	0.0413043	0.0266304	0.0532609	0.00543478	0.0166667		0.0316576	-0.0149909
len18_with_IL-30-ARL-to_mutate.sc	-32.1942	1384.92	2.42803	-537.426	ARL	with IL	Pretrain	0.630435	0.55163	0.804348	0.978261	0.695		0.741168	-0.0461685
len18_with_IL-31-QDL-to_mutate.sc	-32.907	1389.99	2.26636	-541.193	QDL	with IL	Pretrain	0.58913	0.0179348	0.5	0.163043	0.24625		0.317527	-0.0712772
len18_with_IL-32-NLQ-to_mutate.sc	-32.7906	1399.98	2.40983	-537.001	NLQ	with IL	Pretrain	0.50163	0.654348	0.555435	0.957609	0.608333		0.667255	-0.0589221
len18_with_IL-33-NEK-to_mutate.sc	-31.6647	1381.71	2.31627	-538.931	NEK	with IL	Pretrain	0.654348	0.236957	0.92337	0.455435	0.520417		0.567527	-0.0471105
len18_with_IL-34-AIE-to_mutate.sc	-33.0949	1366.58	2.43482	-538.622	AIE	with IL	Pretrain	0.763587	0.285326	0.421739	0.9875	0.562917		0.614538	-0.0516214
len18_with_IL-35-RAL-to_mutate.sc	-33.2058	1417.24	2.27392	-540.501	RAL	with IL	Pretrain	0.356522	0.0516304	0.373913	0.198913	0.180833		0.245245	-0.0644112
len18_with_IL-36-SSK-to_mutate.sc	-31.238	1331.85	2.34153	-537.661	SSK	with IL	Pretrain	0.920652	0.499457	0.977717	0.62663	0.735833		0.756114	-0.0202808
len18_with_IL-37-RYG-to_mutate.sc	-34.802	1499.69	2.23983	-539.083	RYG	with IL	Pretrain	0.0125	0.205978	0.038587	0.0641304	0.0625		0.0802989	-0.0177989
len18_with_IL-38-HYI-to_mutate.sc	-33.4596	1448.26	2.24105	-539.087	HYI	with IL	Pretrain	0.175543	0.203804	0.303261	0.0673913	0.132917		0.1875	-0.0545833
len18_with_IL-39-SAL-to_mutate.sc	-31.6403	1329.77	2.38079	-537.775	SAL	with IL	Pretrain	0.926087	0.474457	0.928261	0.867391	0.770417		0.799049	-0.0286322
len18_with_IL-3-FLY-to_mutate.sc	-35.3723	1466.13	2.33612	-534.525	FLY	with IL	Pretrain	0.0994565	0.933696	0.00978261	0.594565	0.382917		0.409375	-0.0264583
len18_with_IL-40-HLV-to_mutate.sc	-33.2645	1422.27	2.3548	-539.847	HLV	with IL	Pretrain	0.325	0.104348	0.355978	0.721739	0.315833		0.376766	-0.060933
len18_with_IL-41-VEL-to_mutate.sc	-32.7732	1401.16	2.34065	-539.922	VEL	with IL	Pretrain	0.492935	0.1	0.564674	0.621739	0.379167		0.444837	-0.0656703
len18_with_IL-42-EIS-to_mutate.sc	-32.7717	1386.86	2.29837	-538	EIS	with IL	Pretrain	0.619565	0.420109	0.565761	0.330978	0.41625		0.484103	-0.0678533
len18_with_IL-43-QNK-to_mutate.sc	-32.8563	1382.89	2.27843	-541.724	QNK	with IL	Pretrain	0.645109	0.00652174	0.525	0.2125	0.281667		0.347283	-0.0656159
len18_with_IL-44-PKK-to_mutate.sc	-31.276	1357.27	2.40626	-536.082	PKK	with IL	Pretrain	0.819565	0.811957	0.972826	0.947826	0.86		0.888043	-0.0280435
len18_with_IL-45-ASV-to_mutate.sc	-31.7446	1315.23	2.33915	-538.154	ASV	with IL	Pretrain	0.958152	0.381522	0.909239	0.61087	0.68375		0.714946	-0.0311957
len18_with_IL-46-SEL-to_mutate.sc	-31.931	1369.82	2.31805	-540.076	SEL	with IL	Pretrain	0.742935	0.0880435	0.878261	0.465761	0.489583		0.54375	-0.0541667
len18_with_IL-47-QGR-to_mutate.sc	-32.1981	1327.07	2.29764	-539.603	QGR	with IL	Pretrain	0.932609	0.127174	0.803261	0.323913	0.499167		0.546739	-0.0475725
len18_with_IL-48-SYT-to_mutate.sc	-32.913	1410.32	2.32582	-538.718	SYT	with IL	Pretrain	0.42337	0.267935	0.498913	0.515217	0.355417		0.426359	-0.070942
len18_with_IL-49-GNK-to_mutate.sc	-31.7033	1320.04	2.35238	-537.965	GNK	with IL	Pretrain	0.948913	0.428804	0.913587	0.705435	0.722917		0.749185	-0.0262681
len18_with_IL-4-HYK-to_mutate.sc	-33.0375	1463.4	2.25863	-536.29	HYK	with IL	Pretrain	0.110326	0.784239	0.450543	0.129891	0.304583		0.36875	-0.0641667
len18_with_IL-50-KQY-to_mutate.sc	-32.6346	1415.77	2.40345	-537.689	KQY	with IL	Pretrain	0.369022	0.492935	0.622826	0.939674	0.5475		0.606114	-0.0586141
len18_with_IL-51-PAA-to_mutate.sc	-31.4147	1289.8	2.33075	-535.932	PAA	with IL	Pretrain	0.991848	0.82663	0.961957	0.553804	0.81375		0.83356	-0.0198098
len18_with_IL-52-SYS-to_mutate.sc	-32.5716	1402.52	2.24293	-538.509	SYS	with IL	Pretrain	0.482609	0.305435	0.65163	0.0728261	0.31625		0.378125	-0.061875
len18_with_IL-53-HKA-to_mutate.sc	-32.0156	1399.43	2.35806	-536.988	HKA	with IL	Pretrain	0.505435	0.657065	0.857065	0.748913	0.6375		0.69212	-0.0546196
len18_with_IL-54-TWP-to_mutate.sc	-33.6302	1433.47	2.29786	-536.95	TWP	with IL	Pretrain	0.253261	0.66413	0.243478	0.325	0.311667		0.371467	-0.0598007
len18_with_IL-55-RAA-to_mutate.sc	-32.4917	1374.67	2.2723	-538.651	RAA	with IL	Pretrain	0.710326	0.280435	0.691304	0.189674	0.405		0.467935	-0.0629348
len18_with_IL-56-FQC-to_mutate.sc	-34.735	1433	2.3423	-533.646	FQC	with IL	Pretrain	0.257065	0.9625	0.0440217	0.631522	0.430833		0.473777	-0.0429438
len18_with_IL-57-RLP-to_mutate.sc	-32.9177	1424.48	2.29775	-540.334	RLP	with IL	Pretrain	0.311413	0.0630435	0.496739	0.324457	0.222917		0.298913	-0.0759964
len18_with_IL-58-LKS-to_mutate.sc	-32.0972	1381.65	2.39305	-536.505	LKS	with IL	Pretrain	0.655978	0.759239	0.834783	0.909783	0.73375		0.789946	-0.0561957
len18_with_IL-59-VNG-to_mutate.sc	-32.8516	1373.45	2.30943	-539.224	VNG	with IL	Pretrain	0.717935	0.179348	0.528804	0.411413	0.394167		0.459375	-0.0652083
len18_with_IL-5-RKE-to_mutate.sc	-32.7728	1456.9	2.30259	-538.423	RKE	with IL	Pretrain	0.13587	0.325543	0.565217	0.363587	0.282083		0.347554	-0.065471
len18_with_IL-60-RRE-to_mutate.sc	-32.8183	1476.19	2.30897	-540.776	RRE	with IL	Pretrain	0.0608696	0.0353261	0.540217	0.409239	0.208333		0.261413	-0.0530797
len18_with_IL-61-TKS-to_mutate.sc	-31.3668	1377.68	2.38234	-538.012	TKS	with IL	Pretrain	0.689674	0.416848	0.965217	0.871739	0.69625		0.73587	-0.0396196
len18_with_IL-62-AWV-to_mutate.sc	-33.4821	1418.42	2.41442	-538.969	AWV	with IL	Pretrain	0.351087	0.227174	0.292391	0.963587	0.405417		0.45856	-0.0531431
len18_with_IL-63-LEL-to_mutate.sc	-33.1686	1405.67	2.29826	-538.581	LEL	with IL	Pretrain	0.458696	0.294022	0.392935	0.329348	0.3		0.36875	-0.06875
len18_with_IL-64-DFQ-to_mutate.sc	-34.3455	1434.37	2.2287	-537.916	DFQ	with IL	Pretrain	0.247283	0.440761	0.088587	0.036413	0.16125		0.203261	-0.0420109
len18_with_IL-65-DST-to_mutate.sc	-32.8084	1341.66	2.31185	-538.508	DST	with IL	Pretrain	0.895109	0.305978	0.545109	0.427174	0.484583		0.543342	-0.0587591
len18_with_IL-66-LPI-to_mutate.sc	-32.7592	1368.13	2.348	-538.035	LPI	with IL	Pretrain	0.755978	0.413043	0.57337	0.675543	0.544167		0.604484	-0.060317
len18_with_IL-67-GLP-to_mutate.sc	-32.03	1331.07	2.44358	-538.11	GLP	with IL	Pretrain	0.922826	0.391304	0.852717	0.992935	0.75625		0.789946	-0.0336957
len18_with_IL-68-FKT-to_mutate.sc	-33.3454	1420.81	2.28941	-535.62	FKT	with IL	Pretrain	0.333696	0.861413	0.332065	0.266304	0.384583		0.44837	-0.0637862
len18_with_IL-69-KES-to_mutate.sc	-32.2327	1402.35	2.26412	-539.56	KES	with IL	Pretrain	0.484783	0.134239	0.788587	0.152174	0.327917		0.389946	-0.062029
len18_with_IL-6-QKD-to_mutate.sc	-32.7289	1404.44	2.33421	-540.532	QKD	with IL	Pretrain	0.470109	0.05	0.584783	0.580435	0.357083		0.421332	-0.0642482
len18_with_IL-70-AGV-to_mutate.sc	-31.7597	1297.17	2.39224	-536.981	AGV	with IL	Pretrain	0.98587	0.657609	0.906522	0.907065	0.84		0.864266	-0.0242663
len18_with_IL-71-KIW-to_mutate.sc	-32.5203	1428.56	2.38874	-538.432	KIW	with IL	Pretrain	0.284239	0.322283	0.678261	0.896739	0.479583		0.54538	-0.0657971
len18_with_IL-72-HFG-to_mutate.sc	-33.9983	1443.95	2.2597	-538.861	HFG	with IL	Pretrain	0.197283	0.246739	0.142391	0.136413	0.127917		0.180707	-0.0527899
len18_with_IL-73-SSV-to_mutate.sc	-31.24	1308.38	2.35542	-539.932	SSV	with IL	Pretrain	0.97337	0.098913	0.977174	0.727717	0.67875		0.694293	-0.0155435
len18_with_IL-74-RPT-to_mutate.sc	-32.8081	1387.8	2.34307	-538.942	RPT	with IL	Pretrain	0.611957	0.234239	0.545652	0.636957	0.442917		0.507201	-0.0642844
len18_with_IL-75-EYI-to_mutate.sc	-33.4111	1449.88	2.26297	-537.715	EYI	with IL	Pretrain	0.164674	0.488043	0.316304	0.147283	0.2225		0.279076	-0.0565761
len18_with_IL-76-LSS-to_mutate.sc	-32.3289	1328.03	2.29721	-536.421	LSS	with IL	Pretrain	0.930435	0.768478	0.753804	0.318478	0.64375		0.692799	-0.0490489
len18_with_IL-77-EAF-to_mutate.sc	-32.9877	1383.68	2.30212	-538.814	EAF	with IL	Pretrain	0.640761	0.252174	0.467391	0.360326	0.359583		0.430163	-0.0705797
len18_with_IL-78-ENE-to_mutate.sc	-32.548	1393.81	2.3139	-540.059	ENE	with IL	Pretrain	0.552717	0.0896739	0.663587	0.445652	0.370417		0.437908	-0.0674909
len18_with_IL-79-ALY-to_mutate.sc	-32.6869	1393.94	2.40316	-537.184	ALY	with IL	Pretrain	0.55163	0.611957	0.602717	0.938587	0.62		0.676223	-0.0562228
len18_with_IL-7-NEA-to_mutate.sc	-32.123	1376.8	2.27545	-538.134	NEA	with IL	Pretrain	0.694565	0.386413	0.827174	0.203261	0.469167		0.527853	-0.0586866
len18_with_IL-80-LWV-to_mutate.sc	-34.4671	1452.63	2.31207	-537.611	LWV	with IL	Pretrain	0.152174	0.51087	0.0722826	0.430435	0.249583		0.29144	-0.0418569
len18_with_IL-81-SSN-to_mutate.sc	-31.7513	1320.98	2.29658	-539.105	SSN	with IL	Pretrain	0.946196	0.199457	0.908152	0.313043	0.55375		0.591712	-0.037962
len18_with_IL-82-QVL-to_mutate.sc	-33.0616	1388.42	2.36828	-539.944	QVL	with IL	Pretrain	0.607609	0.0972826	0.440217	0.807065	0.423333		0.488043	-0.0647101
len18_with_IL-83-STP-to_mutate.sc	-31.8866	1338.5	2.27695	-538.166	STP	with IL	Pretrain	0.905978	0.37663	0.885326	0.206522	0.547917		0.593614	-0.0456975
len18_with_IL-84-RNW-to_mutate.sc	-33.1632	1417.73	2.25972	-540.217	RNW	with IL	Pretrain	0.354348	0.0733696	0.394565	0.136957	0.171667		0.23981	-0.0681431
len18_with_IL-85-KTK-to_mutate.sc	-32.3662	1402.74	2.2973	-537.659	KTK	with IL	Pretrain	0.480978	0.500543	0.7375	0.321739	0.447917		0.51019	-0.0622736
len18_with_IL-86-ISD-to_mutate.sc	-33.5255	1372.38	2.26262	-539.43	ISD	with IL	Pretrain	0.72337	0.147826	0.27663	0.145652	0.26625		0.32337	-0.0571196
len18_with_IL-87-GAD-to_mutate.sc	-31.9474	1299.44	2.37973	-539.394	GAD	with IL	Pretrain	0.984239	0.153804	0.875	0.863043	0.682917		0.719022	-0.0361051
len18_with_IL-88-YNG-to_mutate.sc	-33.6457	1404.46	2.3075	-537.658	YNG	with IL	Pretrain	0.469565	0.50163	0.23913	0.4	0.35125		0.402582	-0.0513315
len18_with_IL-89-LGD-to_mutate.sc	-33.2077	1338.31	2.32999	-536.711	LGD	with IL	Pretrain	0.906522	0.711413	0.37337	0.549457	0.585417		0.63519	-0.0497736
len18_with_IL-8-SEE-to_mutate.sc	-32.3685	1383.48	2.28701	-539.547	SEE	with IL	Pretrain	0.642391	0.136413	0.736413	0.253261	0.378333		0.44212	-0.0637862
len18_with_IL-90-TIG-to_mutate.sc	-33.1632	1389.55	2.34392	-535.86	TIG	with IL	Pretrain	0.594022	0.838587	0.394022	0.645652	0.555		0.618071	-0.0630707
len18_with_IL-91-MEL-to_mutate.sc	-33.48	1410.43	2.35667	-540.18	MEL	with IL	Pretrain	0.422826	0.0777174	0.294565	0.738587	0.332083		0.383424	-0.0513406
len18_with_IL-92-EEV-to_mutate.sc	-31.9054	1377.42	2.33022	-539.025	EEV	with IL	Pretrain	0.692391	0.215761	0.882065	0.551087	0.5325		0.585326	-0.0528261
len18_with_IL-93-VRP-to_mutate.sc	-32.4278	1402.61	2.33923	-537.814	VRP	with IL	Pretrain	0.481522	0.46087	0.715761	0.6125	0.505417		0.567663	-0.0622464
len18_with_IL-94-ATV-to_mutate.sc	-32.0769	1333.17	2.35628	-539.725	ATV	with IL	Pretrain	0.919022	0.115217	0.840761	0.734783	0.610833		0.652446	-0.0416123
len18_with_IL-95-LNT-to_mutate.sc	-32.7262	1369.74	2.29763	-537.57	LNT	with IL	Pretrain	0.743478	0.521196	0.586413	0.32337	0.482083		0.543614	-0.0615308
len18_with_IL-96-LTG-to_mutate.sc	-33.0366	1359.55	2.3232	-537.882	LTG	with IL	Pretrain	0.807609	0.447283	0.451087	0.500543	0.491667		0.55163	-0.0599638
len18_with_IL-97-NSW-to_mutate.sc	-32.5808	1405.43	2.24998	-539.601	NSW	with IL	Pretrain	0.46087	0.127717	0.64837	0.0972826	0.26875		0.33356	-0.0648098
len18_with_IL-98-VEQ-to_mutate.sc	-32.8181	1383.71	2.30392	-531.768	VEQ	with IL	Pretrain	0.63913	0.994022	0.540761	0.371739	0.57125		0.636413	-0.065163
len18_with_IL-99-FYN-to_mutate.sc	-34.9293	1477.57	2.21589	-535.473	FYN	with IL	Pretrain	0.0543478	0.871739	0.0255435	0.0206522	0.227917		0.243071	-0.015154
len18_with_IL-9-CQQ-to_mutate.sc	-32.3814	1379.7	2.44881	-539.078	CQQ	with IL	Pretrain	0.673913	0.207609	0.732609	0.995109	0.601667		0.65231	-0.0506431
len19_with_IL-0-LAED-to_mutate.sc	-32.8854	1339.61	2.29267	-536.418	LAED	with IL	Pretrain	0.903261	0.769022	0.510326	0.2875	0.557083		0.617527	-0.0604438
len19_with_IL-10-RQKG-to_mutate.sc	-32.8166	1406.13	2.34749	-536.067	RQKG	with IL	Pretrain	0.455978	0.813587	0.542391	0.672283	0.555		0.62106	-0.0660598
len19_with_IL-11-EWNL-to_mutate.sc	-34.2392	1455.53	2.29699	-540.235	EWNL	with IL	Pretrain	0.143478	0.0728261	0.098913	0.315217	0.11125		0.157609	-0.0463587
len19_with_IL-12-EGPQ-to_mutate.sc	-31.6197	1315.54	2.30143	-537.444	EGPQ	with IL	Pretrain	0.957065	0.547283	0.933696	0.352717	0.669583		0.69769	-0.0281069
len19_with_IL-13-LPHQ-to_mutate.sc	-32.7765	1353.69	2.29597	-536.734	LPHQ	with IL	Pretrain	0.839674	0.707609	0.563043	0.307065	0.540417		0.604348	-0.0639312
len19_with_IL-14-VPDL-to_mutate.sc	-33.5227	1362.33	2.33592	-538.495	VPDL	with IL	Pretrain	0.788043	0.308152	0.277717	0.592935	0.44125		0.491712	-0.050462
len19_with_IL-15-TVSP-to_mutate.sc	-32.8656	1370.01	2.31298	-537.836	TVSP	with IL	Pretrain	0.741304	0.454348	0.521196	0.436413	0.47375		0.538315	-0.0645652
len19_with_IL-16-YAFH-to_mutate.sc	-33.101	1361.45	2.31055	-535.817	YAFH	with IL	Pretrain	0.796196	0.843478	0.417935	0.419022	0.56		0.619158	-0.0591576
len19_with_IL-17-DSAN-to_mutate.sc	-32.433	1321.29	2.34368	-537.203	DSAN	with IL	Pretrain	0.945109	0.603261	0.715217	0.643478	0.683333		0.726766	-0.043433
len19_with_IL-18-SRLS-to_mutate.sc	-31.6822	1381.27	2.39251	-537.027	SRLS	with IL	Pretrain	0.658152	0.649457	0.917391	0.907609	0.739167		0.783152	-0.0439855
len19_with_IL-19-AGWQ-to_mutate.sc	-31.2146	1307.44	2.41924	-537.335	AGWQ	with IL	Pretrain	0.975543	0.57663	0.979348	0.969565	0.866667		0.875272	-0.00860507
len19_with_IL-1-ALFQ-to_mutate.sc	-32.5451	1352.38	2.41728	-537.573	ALFQ	with IL	Pretrain	0.846196	0.519565	0.665217	0.967935	0.704583		0.749728	-0.0451449
len19_with_IL-20-AVSQ-to_mutate.sc	-32.6239	1339.67	2.32886	-538.546	AVSQ	with IL	Pretrain	0.902717	0.297283	0.626087	0.540761	0.5375		0.591712	-0.054212
len19_with_IL-21-WAAT-to_mutate.sc	-33.9797	1388.57	2.22912	-537.984	WAAT	with IL	Pretrain	0.605978	0.42337	0.146196	0.0369565	0.260833		0.303125	-0.0422917
len19_with_IL-22-QKWW-to_mutate.sc	-31.5925	1393.65	2.41491	-535.463	QKWW	with IL	Pretrain	0.556522	0.872283	0.938043	0.96413	0.797083		0.832745	-0.0356612
len19_with_IL-23-SEAL-to_mutate.sc	-31.8572	1341.49	2.27979	-536.957	SEAL	with IL	Pretrain	0.896739	0.663043	0.889674	0.221739	0.624167		0.667799	-0.0436322
len19_with_IL-24-SIAD-to_mutate.sc	-32.559	1354.12	2.35687	-538.432	SIAD	with IL	Pretrain	0.83913	0.321739	0.658696	0.739674	0.584583		0.63981	-0.0552264
len19_with_IL-25-GLVI-to_mutate.sc	-32.4934	1340.65	2.38544	-536.64	GLVI	with IL	Pretrain	0.899457	0.727174	0.689674	0.883152	0.747917		0.799864	-0.0519475
len19_with_IL-26-TLEL-to_mutate.sc	-32.998	1382.83	2.35379	-537.075	TLEL	with IL	Pretrain	0.645652	0.640217	0.46413	0.716304	0.5525		0.616576	-0.0640761
len19_with_IL-27-TDAQ-to_mutate.sc	-32.252	1349.47	2.27904	-532.611	TDAQ	with IL	Pretrain	0.860326	0.988043	0.782609	0.216848	0.664167		0.711957	-0.0477899
len19_with_IL-28-NFWW-to_mutate.sc	-32.5865	1412.55	2.27228	-539.104	NFWW	with IL	Pretrain	0.401087	0.201087	0.646196	0.18913	0.29		0.359375	-0.069375
len19_with_IL-29-DALT-to_mutate.sc	-32.8921	1351.49	2.33178	-539.769	DALT	with IL	Pretrain	0.852174	0.11087	0.508152	0.563587	0.445833		0.508696	-0.0628623
len19_with_IL-2-IVLI-to_mutate.sc	-33.4831	1385.14	2.27895	-538.251	IVLI	with IL	Pretrain	0.628804	0.356522	0.291304	0.216304	0.313333		0.373234	-0.0599004
len19_with_IL-30-FTEP-to_mutate.sc	-34.4051	1403.37	2.27912	-533.788	FTEP	with IL	Pretrain	0.476087	0.959239	0.0804348	0.217391	0.388333		0.433288	-0.0449547
len19_with_IL-31-MQGL-to_mutate.sc	-33.0116	1374.54	2.38432	-536.555	MQGL	with IL	Pretrain	0.71087	0.746739	0.459239	0.877174	0.635417		0.698505	-0.0630888
len19_with_IL-32-PGVP-to_mutate.sc	-31.3377	1293.1	2.34624	-538.046	PGVP	with IL	Pretrain	0.990217	0.409783	0.967935	0.6625	0.738333		0.757609	-0.0192754
len19_with_IL-33-HQLA-to_mutate.sc	-32.5381	1397.15	2.37458	-535.91	HQLA	with IL	Pretrain	0.523913	0.830435	0.666848	0.83913	0.649167		0.715082	-0.0659149
len19_with_IL-34-ETIK-to_mutate.sc	-32.2488	1359.64	2.30164	-538.718	ETIK	with IL	Pretrain	0.806522	0.266848	0.784239	0.356522	0.497917		0.553533	-0.0556159
len19_with_IL-35-HEFR-to_mutate.sc	-32.3149	1382.19	2.24435	-536.457	HEFR	with IL	Pretrain	0.650543	0.76413	0.759783	0.076087	0.506667		0.562636	-0.0559692
len19_with_IL-36-EQPP-to_mutate.sc	-31.9536	1368.15	2.37157	-539.245	EQPP	with IL	Pretrain	0.755435	0.17337	0.873913	0.82337	0.604167		0.656522	-0.0523551
len19_with_IL-37-TPFS-to_mutate.sc	-32.2624	1329.61	2.30283	-536.569	TPFS	with IL	Pretrain	0.92663	0.741304	0.777174	0.364674	0.654167		0.702446	-0.048279
len19_with_IL-38-SGRL-to_mutate.sc	-31.0772	1289.06	2.32781	-536.624	SGRL	with IL	Pretrain	0.992391	0.728804	0.990217	0.532609	0.797083		0.811005	-0.0139221
len19_with_IL-39-PFSE-to_mutate.sc	-32.9065	1395.96	2.26527	-537.918	PFSE	with IL	Pretrain	0.531522	0.439674	0.500543	0.157065	0.337917		0.407201	-0.0692844
len19_with_IL-3-SIGS-to_mutate.sc	-32.2539	1350.07	2.37182	-535.52	SIGS	with IL	Pretrain	0.857065	0.867391	0.779891	0.826087	0.784167		0.832609	-0.048442
len19_with_IL-40-LQAN-to_mutate.sc	-33.0213	1372.21	2.34108	-537.322	LQAN	with IL	Pretrain	0.725	0.579891	0.455435	0.625543	0.53625		0.596467	-0.0602174
len19_with_IL-41-EKPV-to_mutate.sc	-31.6737	1388.12	2.34232	-537.813	EKPV	with IL	Pretrain	0.610326	0.461957	0.920109	0.632609	0.610833		0.65625	-0.0454167
len19_with_IL-42-VCKK-to_mutate.sc	-32.825	1355.86	2.34142	-537.107	VCKK	with IL	Pretrain	0.828261	0.632065	0.538587	0.626087	0.595833		0.65625	-0.0604167
len19_with_IL-43-QGVE-to_mutate.sc	-32.1422	1321.79	2.31516	-541.068	QGVE	with IL	Pretrain	0.942935	0.0217391	0.817935	0.45	0.51375		0.558152	-0.0444022
len19_with_IL-44-HRSL-to_mutate.sc	-32.406	1410.91	2.37009	-536.205	HRSL	with IL	Pretrain	0.419022	0.797283	0.726087	0.817391	0.629167		0.689946	-0.060779
len19_with_IL-45-PKDP-to_mutate.sc	-31.6365	1358.47	2.41076	-538.152	PKDP	with IL	Pretrain	0.811413	0.382609	0.930435	0.958696	0.7375		0.770788	-0.033288
len19_with_IL-46-RKVG-to_mutate.sc	-32.1477	1421.92	2.31812	-541.748	RKVG	with IL	Pretrain	0.326087	0.00543478	0.815761	0.466304	0.340833		0.403397	-0.0625634
len19_with_IL-47-PDCY-to_mutate.sc	-31.9748	1334.26	2.30703	-535.833	PDCY	with IL	Pretrain	0.915217	0.840217	0.868478	0.393478	0.708333		0.754348	-0.0460145
len19_with_IL-48-NAKS-to_mutate.sc	-31.3407	1315.46	2.33928	-536.95	NAKS	with IL	Pretrain	0.957609	0.664674	0.967391	0.613043	0.779583		0.800679	-0.021096
len19_with_IL-49-LQVI-to_mutate.sc	-32.8875	1370.91	2.39821	-536.904	LQVI	with IL	Pretrain	0.736413	0.67337	0.509783	0.92663	0.652917		0.711549	-0.0586322
len19_with_IL-4-KPKG-to_mutate.sc	-31.7011	1361.98	2.27191	-538.075	KPKG	with IL	Pretrain	0.791848	0.399457	0.914674	0.186413	0.52875		0.573098	-0.0443478
len19_with_IL-50-LQKP-to_mutate.sc	-32.9792	1380.54	2.32822	-533.486	LQKP	with IL	Pretrain	0.665217	0.965217	0.471196	0.535326	0.595		0.659239	-0.0642391
len19_with_IL-51-FYVK-to_mutate.sc	-35.1402	1466.91	2.2363	-535.151	FYVK	with IL	Pretrain	0.0961957	0.900543	0.0152174	0.0521739	0.24375		0.266033	-0.0222826
len19_with_IL-52-GRQG-to_mutate.sc	-31.2081	1348.44	2.45287	-536.264	GRQG	with IL	Pretrain	0.867391	0.78913	0.979891	0.996196	0.889167		0.908152	-0.0189855
len19_with_IL-53-RAQE-to_mutate.sc	-32.3933	1371.07	2.26522	-540.932	RAQE	with IL	Pretrain	0.734783	0.0282609	0.730978	0.156522	0.3525		0.412636	-0.0601359
len19_with_IL-54-NGSL-to_mutate.sc	-31.0285	1298.33	2.3528	-536.682	NGSL	with IL	Pretrain	0.984783	0.716848	0.992391	0.708152	0.84		0.850543	-0.0105435
len19_with_IL-55-FEKG-to_mutate.sc	-33.4522	1394.01	2.25319	-533.868	FEKG	with IL	Pretrain	0.551087	0.955435	0.305435	0.111957	0.424167		0.480978	-0.0568116
len19_with_IL-56-EKMA-to_mutate.sc	-31.6304	1385.5	2.33319	-536.731	EKMA	with IL	Pretrain	0.62663	0.708696	0.931522	0.571739	0.66125		0.709647	-0.0483967
len19_with_IL-57-EKIG-to_mutate.sc	-31.5411	1389	2.35159	-538.066	EKIG	with IL	Pretrain	0.60163	0.402174	0.94837	0.699457	0.617917		0.662908	-0.0449909
len19_with_IL-58-LENR-to_mutate.sc	-32.7527	1377.75	2.30549	-535.652	LENR	with IL	Pretrain	0.6875	0.855978	0.573913	0.3875	0.562083		0.626223	-0.0641395
len19_with_IL-59-ARHF-to_mutate.sc	-32.0423	1392.48	2.47102	-535.238	ARHF	with IL	Pretrain	0.564674	0.894022	0.84837	0.998913	0.77875		0.826495	-0.0477446
len19_with_IL-5-AKAG-to_mutate.sc	-31.5153	1344.68	2.40547	-537.113	AKAG	with IL	Pretrain	0.882609	0.630978	0.95	0.946739	0.824167		0.852582	-0.0284149
len19_with_IL-60-ADDG-to_mutate.sc	-32.8285	1348.8	2.32693	-536.92	ADDG	with IL	Pretrain	0.863587	0.670652	0.536413	0.52337	0.592917		0.648505	-0.0555888
len19_with_IL-61-WRGS-to_mutate.sc	-33.8495	1442.33	2.34315	-538.523	WRGS	with IL	Pretrain	0.202174	0.301087	0.185326	0.638587	0.27875		0.331793	-0.0530435
len19_with_IL-62-EVFT-to_mutate.sc	-32.6237	1365.25	2.26461	-539.068	EVFT	with IL	Pretrain	0.771739	0.209239	0.62663	0.154891	0.380417		0.440625	-0.0602083
len19_with_IL-63-PASA-to_mutate.sc	-31.5714	1296.66	2.3433	-538.571	PASA	with IL	Pretrain	0.986957	0.295652	0.942935	0.639674	0.694167		0.716304	-0.0221377
len19_with_IL-64-WSAD-to_mutate.sc	-33.7228	1384.49	2.25597	-538.579	WSAD	with IL	Pretrain	0.634783	0.294565	0.216848	0.123913	0.26375		0.317527	-0.0537772
len19_with_IL-65-GNTS-to_mutate.sc	-31.2526	1307.5	2.40232	-537.666	GNTS	with IL	Pretrain	0.975	0.497826	0.976087	0.934783	0.835		0.845924	-0.0109239
len19_with_IL-66-LRQE-to_mutate.sc	-32.4022	1394.42	2.37234	-535.043	LRQE	with IL	Pretrain	0.547283	0.908152	0.727717	0.828804	0.692083		0.752989	-0.0609058
len19_with_IL-67-FSAQ-to_mutate.sc	-33.3364	1364.57	2.29333	-536.04	FSAQ	with IL	Pretrain	0.774457	0.816304	0.335326	0.292391	0.499167		0.55462	-0.0554529
len19_with_IL-68-SVPA-to_mutate.sc	-31.9419	1335.35	2.34513	-537.895	SVPA	with IL	Pretrain	0.913587	0.445109	0.87663	0.65163	0.682917		0.721739	-0.0388225
len19_with_IL-69-SSAQ-to_mutate.sc	-31.0749	1295.34	2.33916	-536.557	SSAQ	with IL	Pretrain	0.9875	0.744565	0.990761	0.611957	0.819167		0.833696	-0.014529
len19_with_IL-6-TKLR-to_mutate.sc	-31.7792	1386.48	2.32552	-535.747	TKLR	with IL	Pretrain	0.622283	0.849457	0.904891	0.5125	0.670833		0.722283	-0.0514493
len19_with_IL-70-NHIN-to_mutate.sc	-32.2536	1381.88	2.26516	-539.433	NHIN	with IL	Pretrain	0.652174	0.146739	0.780978	0.155978	0.3725		0.433967	-0.0614674
len19_with_IL-71-FNLD-to_mutate.sc	-33.8013	1400.89	2.28531	-532.855	FNLD	with IL	Pretrain	0.495109	0.983696	0.19837	0.244565	0.430833		0.480435	-0.0496014
len19_with_IL-72-QQRN-to_mutate.sc	-32.526	1380.44	2.34401	-537.782	QQRN	with IL	Pretrain	0.667391	0.470109	0.67337	0.646196	0.552917		0.614266	-0.0613496
len19_with_IL-73-NGVG-to_mutate.sc	-31.1383	1292.96	2.32868	-540.043	NGVG	with IL	Pretrain	0.990761	0.0913043	0.986413	0.53913	0.6375		0.651902	-0.0144022
len19_with_IL-74-LAVR-to_mutate.sc	-32.4752	1333.48	2.31944	-536.552	LAVR	with IL	Pretrain	0.917391	0.747826	0.69837	0.475543	0.655833		0.709783	-0.0539493
len19_with_IL-75-PGAY-to_mutate.sc	-31.1138	1299.61	2.35108	-534.404	PGAY	with IL	Pretrain	0.983696	0.939674	0.988587	0.695109	0.889167		0.901766	-0.0125996
len19_with_IL-76-TKAD-to_mutate.sc	-31.7432	1379.66	2.34095	-539.792	TKAD	with IL	Pretrain	0.675	0.108152	0.909783	0.623913	0.530833		0.579212	-0.0483786
len19_with_IL-77-KALR-to_mutate.sc	-32.2575	1378.73	2.32144	-540.605	KALR	with IL	Pretrain	0.679891	0.0456522	0.778804	0.489674	0.440833		0.498505	-0.0576721
len19_with_IL-78-EFIM-to_mutate.sc	-33.148	1428.47	2.25407	-539.131	EFIM	with IL	Pretrain	0.284783	0.194022	0.398913	0.116304	0.18		0.248505	-0.0685054
len19_with_IL-79-SIAY-to_mutate.sc	-32.5006	1375.2	2.34274	-537.764	SIAY	with IL	Pretrain	0.703804	0.476087	0.68587	0.634239	0.567083		0.625	-0.0579167
len19_with_IL-7-NPTT-to_mutate.sc	-31.4324	1317.25	2.31623	-539.515	NPTT	with IL	Pretrain	0.953804	0.139674	0.960326	0.454891	0.6		0.627174	-0.0271739
len19_with_IL-80-LLEG-to_mutate.sc	-33.1384	1381.87	2.39743	-535.723	LLEG	with IL	Pretrain	0.653261	0.850543	0.401087	0.925543	0.652083		0.707609	-0.0555254
len19_with_IL-81-KFSM-to_mutate.sc	-33.0989	1447.87	2.28681	-537.308	KFSM	with IL	Pretrain	0.177717	0.585326	0.418478	0.251087	0.293333		0.358152	-0.0648188
len19_with_IL-82-DGAT-to_mutate.sc	-32.1351	1301.6	2.35529	-537.831	DGAT	with IL	Pretrain	0.981522	0.457065	0.821739	0.726087	0.714167		0.746603	-0.0324366
len19_with_IL-83-FLKK-to_mutate.sc	-34.6191	1406.12	2.31369	-532.362	FLKK	with IL	Pretrain	0.456522	0.990761	0.0559783	0.442391	0.442917		0.486413	-0.0434964
len19_with_IL-84-EGAE-to_mutate.sc	-31.4477	1312.98	2.31209	-534.247	EGAE	with IL	Pretrain	0.963587	0.944565	0.957609	0.430978	0.8		0.824185	-0.0241848
len19_with_IL-85-KKFS-to_mutate.sc	-31.7653	1418.23	2.31665	-536.43	KKFS	with IL	Pretrain	0.352174	0.766848	0.905978	0.458424	0.564583		0.620856	-0.0562726
len19_with_IL-86-ATLV-to_mutate.sc	-31.9689	1333.26	2.38599	-538.011	ATLV	with IL	Pretrain	0.917935	0.417935	0.871196	0.885326	0.730833		0.773098	-0.0422645
len19_with_IL-87-LRLN-to_mutate.sc	-32.8629	1414.46	2.39321	-537.833	LRLN	with IL	Pretrain	0.381522	0.454891	0.522826	0.910326	0.501667		0.567391	-0.0657246
len19_with_IL-88-SSDY-to_mutate.sc	-32.3367	1332.75	2.3071	-540.452	SSDY	with IL	Pretrain	0.919565	0.0543478	0.751087	0.395652	0.4825		0.530163	-0.047663
len19_with_IL-89-KISP-to_mutate.sc	-32.9427	1410.59	2.30779	-537.212	KISP	with IL	Pretrain	0.421739	0.602174	0.486413	0.403261	0.41		0.478397	-0.0683967
len19_with_IL-8-RVEK-to_mutate.sc	-33.4864	1415.72	2.26776	-539.712	RVEK	with IL	Pretrain	0.370652	0.117391	0.28913	0.167935	0.173333		0.236277	-0.0629438
len19_with_IL-90-EQGF-to_mutate.sc	-31.9746	1366.61	2.36627	-535.102	EQGF	with IL	Pretrain	0.7625	0.903804	0.869022	0.797283	0.785833		0.833152	-0.0473188
len19_with_IL-91-QGRQ-to_mutate.sc	-31.8073	1322.75	2.30446	-540.079	QGRQ	with IL	Pretrain	0.941304	0.0875	0.897826	0.379891	0.537083		0.57663	-0.0395471
len19_with_IL-92-APIA-to_mutate.sc	-31.9705	1301.67	2.36094	-538.257	APIA	with IL	Pretrain	0.980978	0.354891	0.870652	0.764674	0.709583		0.742799	-0.0332156
len19_with_IL-93-YLTL-to_mutate.sc	-34.2006	1410.24	2.3264	-534.684	YLTL	with IL	Pretrain	0.425	0.927174	0.108152	0.518478	0.447917		0.494701	-0.0467844
len19_with_IL-94-NQVQ-to_mutate.sc	-31.6711	1355.37	2.42627	-536.755	NQVQ	with IL	Pretrain	0.832065	0.704891	0.921196	0.977717	0.825833		0.858967	-0.0331341
len19_with_IL-95-PKTY-to_mutate.sc	-31.176	1347.49	2.42362	-536.773	PKTY	with IL	Pretrain	0.872283	0.701087	0.983696	0.97337	0.862917		0.882609	-0.019692
len19_with_IL-96-VTVT-to_mutate.sc	-32.8467	1363.52	2.31222	-535.875	VTVT	with IL	Pretrain	0.781522	0.835326	0.529891	0.431522	0.581667		0.644565	-0.0628986
len19_with_IL-97-HYVG-to_mutate.sc	-33.4557	1451.16	2.25488	-537.904	HYVG	with IL	Pretrain	0.154891	0.444022	0.304348	0.121196	0.200417		0.256114	-0.0556975
len19_with_IL-98-SLWS-to_mutate.sc	-32.2906	1377.79	2.37557	-537.062	SLWS	with IL	Pretrain	0.686957	0.644565	0.767935	0.845109	0.6775		0.736141	-0.0586413
len19_with_IL-99-HRLN-to_mutate.sc	-32.4154	1418.98	2.40839	-537.748	HRLN	with IL	Pretrain	0.344565	0.479891	0.721196	0.952174	0.567083		0.624457	-0.0573732
len19_with_IL-9-VGTS-to_mutate.sc	-32.3797	1315.9	2.35019	-537.858	VGTS	with IL	Pretrain	0.956522	0.450543	0.733152	0.689674	0.668333		0.707473	-0.0391395
len20_with_IL-0-PWPSG-to_mutate.sc	-33.3541	1406.95	2.39022	-536.815	PWPSG	with IL	Pretrain	0.447826	0.693478	0.329348	0.903261	0.537083		0.593478	-0.0563949
len20_with_IL-10-YFPGR-to_mutate.sc	-34.7213	1476.78	2.2053	-531.95	YFPGR	with IL	Pretrain	0.0576087	0.992935	0.0456522	0.013587	0.260417		0.277446	-0.017029
len20_with_IL-11-LTRAT-to_mutate.sc	-32.8462	1367.56	2.26441	-536.164	LTRAT	with IL	Pretrain	0.758152	0.80163	0.531522	0.152717	0.4975		0.561005	-0.0635054
len20_with_IL-12-EGSYF-to_mutate.sc	-31.6716	1344.09	2.35492	-537.449	EGSYF	with IL	Pretrain	0.883696	0.545109	0.920652	0.72337	0.738333		0.768207	-0.0298732
len20_with_IL-13-PEEEA-to_mutate.sc	-32.0418	1352.41	2.29959	-539.757	PEEEA	with IL	Pretrain	0.845652	0.113043	0.848913	0.339674	0.480417		0.536821	-0.056404
len20_with_IL-14-FRLWH-to_mutate.sc	-33.8964	1455.63	2.36342	-533.131	FRLWH	with IL	Pretrain	0.141304	0.97663	0.173913	0.780978	0.47625		0.518207	-0.0419565
len20_with_IL-15-SRDLQ-to_mutate.sc	-31.5731	1393.81	2.39322	-539.001	SRDLQ	with IL	Pretrain	0.553261	0.222283	0.941848	0.91087	0.615		0.657065	-0.0420652
len20_with_IL-16-STGSL-to_mutate.sc	-31.7824	1339.48	2.34607	-538.982	STGSL	with IL	Pretrain	0.903804	0.22337	0.903804	0.66087	0.635417		0.672962	-0.0375453
len20_with_IL-17-NTSTL-to_mutate.sc	-31.8945	1374.46	2.31016	-537.718	NTSTL	with IL	Pretrain	0.711957	0.4875	0.884783	0.416848	0.57375		0.625272	-0.0515217
len20_with_IL-18-RKEPL-to_mutate.sc	-32.3221	1440.31	2.33026	-537.65	RKEPL	with IL	Pretrain	0.214674	0.503804	0.755978	0.55163	0.44625		0.506522	-0.0602717
len20_with_IL-19-ANYLS-to_mutate.sc	-31.6493	1338.3	2.39615	-536.825	ANYLS	with IL	Pretrain	0.907065	0.691304	0.927174	0.919022	0.830833		0.861141	-0.030308
len20_with_IL-1-FEALA-to_mutate.sc	-33.9026	1406.13	2.23785	-535.265	FEALA	with IL	Pretrain	0.455435	0.890761	0.171196	0.0565217	0.34875		0.393478	-0.0447283
len20_with_IL-20-ERFPR-to_mutate.sc	-32.056	1450.54	2.32765	-534.972	ERFPR	with IL	Pretrain	0.161413	0.914674	0.845109	0.530978	0.55375		0.613043	-0.0592935
len20_with_IL-21-FVLTR-to_mutate.sc	-34.2877	1435.6	2.29479	-535.218	FVLTR	with IL	Pretrain	0.239674	0.895652	0.0934783	0.30163	0.330833		0.382609	-0.0517754
len20_with_IL-22-GTNLD-to_mutate.sc	-32.1594	1341.42	2.34878	-539.325	GTNLD	with IL	Pretrain	0.897283	0.161413	0.8125	0.682609	0.5875		0.638451	-0.0509511
len20_with_IL-23-EAGMS-to_mutate.sc	-32.047	1339.15	2.28325	-540.34	EAGMS	with IL	Pretrain	0.904891	0.0619565	0.847283	0.234783	0.464167		0.512228	-0.0480616
len20_with_IL-24-HLIGH-to_mutate.sc	-33.0716	1411.44	2.38016	-536.671	HLIGH	with IL	Pretrain	0.413043	0.720652	0.434783	0.864674	0.544583		0.608288	-0.0637047
len20_with_IL-25-QYSKA-to_mutate.sc	-33.543	1447.94	2.23665	-540.472	QYSKA	with IL	Pretrain	0.177174	0.0532609	0.270652	0.0543478	0.0883333		0.138859	-0.0505254
len20_with_IL-26-PEEIG-to_mutate.sc	-32.15	1351.84	2.31375	-536.862	PEEIG	with IL	Pretrain	0.848913	0.683152	0.814674	0.442935	0.644583		0.697418	-0.0528351
len20_with_IL-27-EKDSS-to_mutate.sc	-32.4021	1407.73	2.32009	-538.876	EKDSS	with IL	Pretrain	0.442391	0.242935	0.728261	0.482609	0.40875		0.474049	-0.0652989
len20_with_IL-28-KPSNA-to_mutate.sc	-31.5665	1357.82	2.33719	-537.705	KPSNA	with IL	Pretrain	0.816304	0.490217	0.944022	0.601087	0.678333		0.712908	-0.0345743
len20_with_IL-29-GINFT-to_mutate.sc	-32.2626	1365.36	2.43851	-538.087	GINFT	with IL	Pretrain	0.770652	0.396196	0.77663	0.990217	0.687917		0.733424	-0.0455072
len20_with_IL-2-PAGTK-to_mutate.sc	-31.3736	1309.08	2.35571	-535.304	PAGTK	with IL	Pretrain	0.971739	0.888587	0.964674	0.729891	0.872917		0.888723	-0.0158062
len20_with_IL-30-LQVTI-to_mutate.sc	-32.9006	1386.42	2.34936	-534.597	LQVTI	with IL	Pretrain	0.622826	0.931522	0.503804	0.68587	0.619583		0.686005	-0.0664221
len20_with_IL-31-NFIKS-to_mutate.sc	-32.4724	1418.63	2.22369	-537.094	NFIKS	with IL	Pretrain	0.349457	0.634783	0.700543	0.0282609	0.3675		0.428261	-0.0607609
len20_with_IL-32-KKSSA-to_mutate.sc	-31.508	1414.07	2.35036	-537.553	KKSSA	with IL	Pretrain	0.385326	0.524457	0.952717	0.691848	0.596667		0.638587	-0.0419203
len20_with_IL-33-TEQPG-to_mutate.sc	-32.0261	1369.39	2.27044	-537.506	TEQPG	with IL	Pretrain	0.747283	0.534239	0.853804	0.177717	0.525417		0.578261	-0.0528442
len20_with_IL-34-LYLAK-to_mutate.sc	-33.9385	1492.21	2.24653	-538.532	LYLAK	with IL	Pretrain	0.0255435	0.299457	0.158696	0.0858696	0.112083		0.142391	-0.030308
len20_with_IL-35-KKVGA-to_mutate.sc	-31.6999	1422.97	2.37348	-536.509	KKVGA	with IL	Pretrain	0.321196	0.758696	0.915761	0.833152	0.657083		0.707201	-0.0501178
len20_with_IL-36-YLMGL-to_mutate.sc	-34.1455	1420.05	2.36547	-533.16	YLMGL	with IL	Pretrain	0.338587	0.975	0.117391	0.792391	0.510833		0.555842	-0.0450091
len20_with_IL-37-FIDGN-to_mutate.sc	-35.6815	1447.8	2.34717	-536.605	FIDGN	with IL	Pretrain	0.178804	0.733696	0.00434783	0.670652	0.362083		0.396875	-0.0347917
len20_with_IL-38-DAGYY-to_mutate.sc	-32.4195	1375.55	2.36997	-536.1	DAGYY	with IL	Pretrain	0.702717	0.808152	0.719022	0.816304	0.703333		0.761549	-0.0582156
len20_with_IL-39-HLDFL-to_mutate.sc	-33.7855	1436.83	2.36825	-535.621	HLDFL	with IL	Pretrain	0.232609	0.859783	0.20163	0.806522	0.474167		0.525136	-0.0509692
len20_with_IL-3-NGLIA-to_mutate.sc	-31.2665	1327.81	2.4259	-538.62	NGLIA	with IL	Pretrain	0.931522	0.286413	0.974457	0.97663	0.77625		0.792255	-0.0160054
len20_with_IL-40-VFSTI-to_mutate.sc	-33.6917	1434.35	2.23421	-535.821	VFSTI	with IL	Pretrain	0.24837	0.842935	0.225	0.0467391	0.2925		0.340761	-0.0482609
len20_with_IL-41-LAGQH-to_mutate.sc	-32.9359	1345.09	2.30147	-539.229	LAGQH	with IL	Pretrain	0.880978	0.17663	0.48913	0.353261	0.409583		0.475	-0.0654167
len20_with_IL-42-VFGRS-to_mutate.sc	-33.6394	1432.98	2.27253	-539.24	VFGRS	with IL	Pretrain	0.257609	0.175	0.241304	0.192935	0.156667		0.216712	-0.0600453
len20_with_IL-43-AADKL-to_mutate.sc	-32.8007	1370.79	2.41614	-537.632	AADKL	with IL	Pretrain	0.7375	0.508696	0.549457	0.965761	0.640417		0.690353	-0.0499366
len20_with_IL-44-YVALP-to_mutate.sc	-33.9461	1407.04	2.26188	-537	YVALP	with IL	Pretrain	0.446739	0.655435	0.154891	0.144565	0.29625		0.350408	-0.0541576
len20_with_IL-45-VGHDK-to_mutate.sc	-32.0138	1331.06	2.32357	-536.084	VGHDK	with IL	Pretrain	0.92337	0.811413	0.858696	0.502717	0.72875		0.774049	-0.0452989
len20_with_IL-46-SPKDE-to_mutate.sc	-31.7378	1346.44	2.38613	-534.769	SPKDE	with IL	Pretrain	0.877174	0.92337	0.91087	0.886957	0.862917		0.899592	-0.0366757
len20_with_IL-47-QLDIA-to_mutate.sc	-33.9059	1415.03	2.41163	-539.245	QLDIA	with IL	Pretrain	0.376087	0.173913	0.170652	0.96087	0.370833		0.42038	-0.0495471
len20_with_IL-48-EEGNL-to_mutate.sc	-32.3172	1393.69	2.2781	-536.638	EEGNL	with IL	Pretrain	0.555978	0.728261	0.758696	0.211413	0.50125		0.563587	-0.062337
len20_with_IL-49-RISNK-to_mutate.sc	-33.2096	1424.53	2.29327	-539.144	RISNK	with IL	Pretrain	0.31087	0.190761	0.372826	0.291848	0.21875		0.291576	-0.0728261
len20_with_IL-4-DHLDN-to_mutate.sc	-33.1748	1424.4	2.28597	-535.936	DHLDN	with IL	Pretrain	0.313043	0.826087	0.390217	0.246739	0.375		0.444022	-0.0690217
len20_with_IL-50-SPPGR-to_mutate.sc	-31.7053	1314.65	2.36461	-539.11	SPPGR	with IL	Pretrain	0.959783	0.197826	0.9125	0.785326	0.685833		0.713859	-0.0280254
len20_with_IL-51-GMLTD-to_mutate.sc	-32.6821	1379.08	2.43506	-538.126	GMLTD	with IL	Pretrain	0.678261	0.38913	0.603804	0.988587	0.612917		0.664946	-0.052029
len20_with_IL-52-FDLHK-to_mutate.sc	-34.4466	1416.71	2.27071	-535.486	FDLHK	with IL	Pretrain	0.361413	0.870652	0.0744565	0.178804	0.322083		0.371332	-0.0492482
len20_with_IL-53-VQVNR-to_mutate.sc	-33.8192	1445.14	2.38143	-534.014	VQVNR	with IL	Pretrain	0.193478	0.95	0.192935	0.869022	0.500833		0.551359	-0.0505254
len20_with_IL-54-EMPWL-to_mutate.sc	-32.8295	1415.63	2.31136	-538.481	EMPWL	with IL	Pretrain	0.371196	0.310326	0.53587	0.424457	0.33875		0.410462	-0.071712
len20_with_IL-55-SDLLL-to_mutate.sc	-31.8769	1361.65	2.35212	-536.958	SDLLL	with IL	Pretrain	0.795109	0.6625	0.886957	0.702717	0.717083		0.761821	-0.0447373
len20_with_IL-56-KRPIQ-to_mutate.sc	-32.4117	1449.97	2.40374	-534.755	KRPIQ	with IL	Pretrain	0.16413	0.924457	0.723913	0.941304	0.634167		0.688451	-0.0542844
len20_with_IL-57-IKKDW-to_mutate.sc	-32.7025	1433.73	2.32443	-537.06	IKKDW	with IL	Pretrain	0.252717	0.646196	0.595652	0.505978	0.428333		0.500136	-0.0718025
len20_with_IL-58-SSTGI-to_mutate.sc	-31.5733	1328.53	2.30733	-535.878	SSTGI	with IL	Pretrain	0.928804	0.834783	0.941304	0.397826	0.74375		0.775679	-0.0319293
len20_with_IL-59-SPGGG-to_mutate.sc	-31.7878	1302.33	2.3348	-536.687	SPGGG	with IL	Pretrain	0.979891	0.715761	0.90163	0.584783	0.765833		0.795516	-0.029683
len20_with_IL-5-EARKQ-to_mutate.sc	-31.9925	1345.55	2.28731	-538.928	EARKQ	with IL	Pretrain	0.880435	0.238043	0.863587	0.255435	0.507917		0.559375	-0.0514583
len20_with_IL-60-YSTNV-to_mutate.sc	-33.413	1368.24	2.29474	-533.015	YSTNV	with IL	Pretrain	0.754348	0.979348	0.315217	0.301087	0.533333		0.5875	-0.0541667
len20_with_IL-61-YPSSF-to_mutate.sc	-33.5336	1397.34	2.30389	-537.016	YPSSF	with IL	Pretrain	0.522826	0.652174	0.272826	0.371196	0.3925		0.454755	-0.0622554
len20_with_IL-62-VSAEF-to_mutate.sc	-32.1999	1349.01	2.35738	-536.99	VSAEF	with IL	Pretrain	0.8625	0.656522	0.802717	0.744565	0.720417		0.766576	-0.0461594
len20_with_IL-63-FEDPP-to_mutate.sc	-34.811	1428.06	2.23512	-531.368	FEDPP	with IL	Pretrain	0.2875	0.996739	0.036413	0.05	0.3075		0.342663	-0.035163
len20_with_IL-64-FHGEL-to_mutate.sc	-34.6232	1444.25	2.28775	-534.082	FHGEL	with IL	Pretrain	0.196196	0.948913	0.0554348	0.257065	0.318333		0.364402	-0.0460688
len20_with_IL-65-MSNWA-to_mutate.sc	-32.8546	1370.56	2.36015	-535.825	MSNWA	with IL	Pretrain	0.73913	0.841848	0.527717	0.761957	0.659167		0.717663	-0.0584964
len20_with_IL-66-NFDTE-to_mutate.sc	-34.1136	1440.7	2.27056	-538.208	NFDTE	with IL	Pretrain	0.211413	0.369565	0.12337	0.178261	0.167083		0.220652	-0.0535688
len20_with_IL-67-PESVQ-to_mutate.sc	-31.6183	1354.96	2.36944	-537.896	PESVQ	with IL	Pretrain	0.834783	0.444565	0.934239	0.813043	0.721667		0.756658	-0.0349909
len20_with_IL-68-GVKYP-to_mutate.sc	-31.722	1340.15	2.3906	-538.921	GVKYP	with IL	Pretrain	0.900543	0.23913	0.911413	0.903804	0.703333		0.738723	-0.0353895
len20_with_IL-69-GAHPK-to_mutate.sc	-31.2829	1294.07	2.35299	-539.011	GAHPK	with IL	Pretrain	0.989674	0.219565	0.972283	0.709239	0.708333		0.72269	-0.0143569
len20_with_IL-6-QGGSL-to_mutate.sc	-32.2522	1336.3	2.31377	-538.005	QGGSL	with IL	Pretrain	0.911957	0.419022	0.782065	0.443478	0.590833		0.63913	-0.0482971
len20_with_IL-70-RYSKV-to_mutate.sc	-34.3127	1490.25	2.18322	-538.874	RYSKV	with IL	Pretrain	0.0266304	0.243478	0.0923913	0.00434783	0.0745833		0.091712	-0.0171286
len20_with_IL-71-NKKTG-to_mutate.sc	-31.1727	1383.93	2.37546	-536.247	NKKTG	with IL	Pretrain	0.636957	0.792391	0.984783	0.844565	0.777917		0.814674	-0.0367572
len20_with_IL-72-RRAFS-to_mutate.sc	-33.014	1453	2.31901	-538.28	RRAFS	with IL	Pretrain	0.151087	0.351087	0.458152	0.471196	0.28875		0.35788	-0.0691304
len20_with_IL-73-KEGAA-to_mutate.sc	-32.0979	1399.01	2.30718	-536.255	KEGAA	with IL	Pretrain	0.510326	0.790761	0.833696	0.396196	0.56875		0.632745	-0.0639946
len20_with_IL-74-ELRRN-to_mutate.sc	-32.3694	1402.78	2.37507	-533.482	ELRRN	with IL	Pretrain	0.480435	0.966304	0.73587	0.842391	0.698333		0.75625	-0.0579167
len20_with_IL-75-FQKSQ-to_mutate.sc	-33.9447	1413.65	2.3852	-531.082	FQKSQ	with IL	Pretrain	0.388043	0.997283	0.155978	0.880978	0.5575		0.605571	-0.0480707
len20_with_IL-76-STPRQ-to_mutate.sc	-31.791	1372.25	2.3353	-537.321	STPRQ	with IL	Pretrain	0.724457	0.580978	0.900543	0.588587	0.654167		0.698641	-0.0444746
len20_with_IL-77-SWYEK-to_mutate.sc	-33.8037	1483.6	2.38759	-536.138	SWYEK	with IL	Pretrain	0.0407609	0.803804	0.197826	0.891304	0.450417		0.483424	-0.0330072
len20_with_IL-78-TWPLQ-to_mutate.sc	-33.6128	1434.72	2.37846	-535.822	TWPLQ	with IL	Pretrain	0.244565	0.842391	0.249457	0.853804	0.490417		0.547554	-0.0571377
len20_with_IL-79-IQYKF-to_mutate.sc	-32.5376	1392.23	2.35859	-535.325	IQYKF	with IL	Pretrain	0.567391	0.885326	0.667391	0.75163	0.659167		0.717935	-0.0587681
len20_with_IL-7-DVPLS-to_mutate.sc	-33.1878	1368.5	2.31112	-540.747	DVPLS	with IL	Pretrain	0.752174	0.0358696	0.379891	0.421739	0.339583		0.397418	-0.0578351
len20_with_IL-80-QVWLA-to_mutate.sc	-32.7826	1388.11	2.33137	-540.65	QVWLA	with IL	Pretrain	0.61087	0.0423913	0.56087	0.56087	0.378333		0.44375	-0.0654167
len20_with_IL-81-QSGGT-to_mutate.sc	-32.11	1341.34	2.26858	-539.228	QSGGT	with IL	Pretrain	0.897826	0.177717	0.829891	0.170109	0.46625		0.518886	-0.0526359
len20_with_IL-82-FTIPR-to_mutate.sc	-33.711	1420.21	2.28699	-535.408	FTIPR	with IL	Pretrain	0.338043	0.878261	0.219022	0.252174	0.3675		0.421875	-0.054375
len20_with_IL-83-STAQG-to_mutate.sc	-32.2068	1347.9	2.29625	-537.072	STAQG	with IL	Pretrain	0.869565	0.642391	0.800543	0.309783	0.602083		0.655571	-0.0534873
len20_with_IL-84-AAEVA-to_mutate.sc	-31.8442	1316.24	2.38794	-538.002	AAEVA	with IL	Pretrain	0.955435	0.419565	0.892391	0.894565	0.7575		0.790489	-0.0329891
len20_with_IL-85-DRIQS-to_mutate.sc	-32.4264	1394.8	2.39517	-537.674	DRIQS	with IL	Pretrain	0.542935	0.496196	0.716848	0.917935	0.61		0.668478	-0.0584783
len20_with_IL-86-VVLYK-to_mutate.sc	-33.0289	1395.05	2.34354	-535.601	VVLYK	with IL	Pretrain	0.53913	0.8625	0.453261	0.641304	0.5575		0.624049	-0.0665489
len20_with_IL-87-GISSG-to_mutate.sc	-32.2758	1337.88	2.40692	-538.223	GISSG	with IL	Pretrain	0.908152	0.366304	0.773913	0.948913	0.705		0.749321	-0.0443207
len20_with_IL-88-IFSKE-to_mutate.sc	-34.3279	1473.46	2.1475	-536.167	IFSKE	with IL	Pretrain	0.0717391	0.801087	0.0902174	0.000543478	0.217083		0.240897	-0.0238134
len20_with_IL-89-RKSVS-to_mutate.sc	-32.1348	1431.97	2.30405	-538.816	RKSVS	with IL	Pretrain	0.265217	0.25163	0.822283	0.375	0.362917		0.428533	-0.0656159
len20_with_IL-8-EEYEV-to_mutate.sc	-32.2602	1388.92	2.27338	-537.072	EEYEV	with IL	Pretrain	0.603261	0.641848	0.777717	0.196196	0.491667		0.554755	-0.0630888
len20_with_IL-90-DFAVL-to_mutate.sc	-34.1995	1453.11	2.2343	-538.054	DFAVL	with IL	Pretrain	0.150543	0.405978	0.108696	0.0483696	0.137083		0.178397	-0.0413134
len20_with_IL-91-VVFQP-to_mutate.sc	-32.9353	1375.18	2.30415	-538.19	VVFQP	with IL	Pretrain	0.704348	0.372283	0.489674	0.377174	0.4175		0.48587	-0.0683696
len20_with_IL-92-MSIVR-to_mutate.sc	-32.6129	1350.53	2.33391	-540.929	MSIVR	with IL	Pretrain	0.855978	0.0288043	0.632609	0.578261	0.469583		0.523913	-0.0543297
len20_with_IL-93-TRASG-to_mutate.sc	-31.9819	1398.57	2.40037	-534.704	TRASG	with IL	Pretrain	0.513587	0.926087	0.865761	0.930978	0.757917		0.809103	-0.0511866
len20_with_IL-94-DGSNP-to_mutate.sc	-32.1652	1316.36	2.30753	-537.589	DGSNP	with IL	Pretrain	0.954891	0.515761	0.811413	0.401087	0.631667		0.670788	-0.0391214
len20_with_IL-95-SFPKE-to_mutate.sc	-32.3749	1413.49	2.25679	-539.019	SFPKE	with IL	Pretrain	0.38913	0.216848	0.734239	0.12663	0.3025		0.366712	-0.064212
len20_with_IL-96-NSGAG-to_mutate.sc	-31.4525	1321.39	2.32719	-537.315	NSGAG	with IL	Pretrain	0.944022	0.584239	0.955978	0.527174	0.727083		0.752853	-0.0257699
len20_with_IL-97-AASQL-to_mutate.sc	-32.2156	1347.06	2.35576	-535.389	AASQL	with IL	Pretrain	0.875	0.879891	0.796196	0.730435	0.777917		0.82038	-0.0424638
len20_with_IL-98-DNGTS-to_mutate.sc	-32.6391	1349.76	2.32129	-540.016	DNGTS	with IL	Pretrain	0.859239	0.0940217	0.622283	0.488587	0.45875		0.516033	-0.0572826
len20_with_IL-99-QTEPA-to_mutate.sc	-32.6703	1374.95	2.30588	-540.184	QTEPA	with IL	Pretrain	0.705978	0.076087	0.611413	0.388587	0.383333		0.445516	-0.062183
len20_with_IL-9-NVTTA-to_mutate.sc	-32.3164	1369.91	2.33407	-537.662	NVTTA	with IL	Pretrain	0.742391	0.498913	0.759239	0.578804	0.591667		0.644837	-0.0531703
len21_with_IL-0-GEIAHL-to_mutate.sc	-32.1184	1366.54	2.36301	-538.798	GEIAHL	with IL	Pretrain	0.76413	0.256522	0.828804	0.777174	0.60625		0.656658	-0.0504076
len21_with_IL-10-FLGKPS-to_mutate.sc	-34.8848	1419.85	2.34734	-534.42	FLGKPS	with IL	Pretrain	0.340217	0.93913	0.0293478	0.671739	0.453333		0.495109	-0.0417754
len21_with_IL-11-IKERKH-to_mutate.sc	-32.4524	1434.72	2.3455	-536.725	IKERKH	with IL	Pretrain	0.244022	0.709783	0.708696	0.655978	0.512917		0.57962	-0.0667029
len21_with_IL-12-SMVRAL-to_mutate.sc	-33.0215	1393.64	2.39485	-538.018	SMVRAL	with IL	Pretrain	0.557065	0.415761	0.454348	0.916848	0.52125		0.586005	-0.0647554
len21_with_IL-13-AGLVPL-to_mutate.sc	-31.7034	1331.21	2.41959	-536.716	AGLVPL	with IL	Pretrain	0.922283	0.71087	0.913043	0.970109	0.854167		0.879076	-0.0249094
len21_with_IL-14-QATPGR-to_mutate.sc	-32.8854	1368.8	2.29334	-539.763	QATPGR	with IL	Pretrain	0.749457	0.111957	0.51087	0.292935	0.34875		0.416304	-0.0675543
len21_with_IL-15-GGPSRA-to_mutate.sc	-31.6041	1349.64	2.34851	-537.407	GGPSRA	with IL	Pretrain	0.859783	0.556522	0.93587	0.680978	0.725417		0.758288	-0.0328714
len21_with_IL-16-PFGALI-to_mutate.sc	-32.9205	1414.65	2.32816	-537.777	PFGALI	with IL	Pretrain	0.379348	0.472283	0.495652	0.534239	0.397917		0.47038	-0.0724638
len21_with_IL-17-YDISYS-to_mutate.sc	-33.8918	1413.74	2.24168	-536.325	YDISYS	with IL	Pretrain	0.386957	0.779891	0.176087	0.0701087	0.303333		0.353261	-0.0499275
len21_with_IL-18-LVRVAR-to_mutate.sc	-33.4189	1392.44	2.30024	-536.549	LVRVAR	with IL	Pretrain	0.565217	0.74837	0.3125	0.345109	0.430417		0.492799	-0.0623822
len21_with_IL-19-EKSTQQ-to_mutate.sc	-31.8046	1428.96	2.29992	-538.45	EKSTQQ	with IL	Pretrain	0.283152	0.316848	0.89837	0.342935	0.4		0.460326	-0.0603261
len21_with_IL-1-KLITFS-to_mutate.sc	-32.8812	1430.9	2.39617	-536.578	KLITFS	with IL	Pretrain	0.270652	0.740217	0.514674	0.920109	0.544167		0.611413	-0.0672464
len21_with_IL-20-ISTGAC-to_mutate.sc	-33.0286	1355.66	2.27211	-537.536	ISTGAC	with IL	Pretrain	0.828804	0.527717	0.453804	0.1875	0.439583		0.499457	-0.0598732
len21_with_IL-21-APRRWP-to_mutate.sc	-32.6342	1370.01	2.31972	-536.414	APRRWP	with IL	Pretrain	0.741848	0.770109	0.62337	0.479348	0.59125		0.653668	-0.0624185
len21_with_IL-22-VLTFSG-to_mutate.sc	-33.5223	1412.21	2.35969	-535.526	VLTFSG	with IL	Pretrain	0.404348	0.866848	0.278261	0.759239	0.525		0.577174	-0.0521739
len21_with_IL-23-DRYLRF-to_mutate.sc	-32.864	1447.71	2.33167	-538.964	DRYLRF	with IL	Pretrain	0.180435	0.229891	0.521739	0.5625	0.304583		0.373641	-0.069058
len21_with_IL-24-STDRSR-to_mutate.sc	-32.3943	1384.89	2.30216	-537.447	STDRSR	with IL	Pretrain	0.631522	0.546196	0.729891	0.36087	0.504167		0.56712	-0.0629529
len21_with_IL-25-SHTIDY-to_mutate.sc	-32.4946	1409.98	2.28092	-536.815	SHTIDY	with IL	Pretrain	0.427717	0.694022	0.688587	0.226087	0.444583		0.509103	-0.0645199
len21_with_IL-26-GEVKSI-to_mutate.sc	-31.5467	1348.66	2.37872	-540.563	GEVKSI	with IL	Pretrain	0.865217	0.0467391	0.947826	0.857065	0.645833		0.679212	-0.0333786
len21_with_IL-27-VAVFFP-to_mutate.sc	-32.5734	1351.08	2.3175	-535.504	VAVFFP	with IL	Pretrain	0.853804	0.869022	0.651087	0.4625	0.650417		0.709103	-0.0586866
len21_with_IL-28-RAQFRI-to_mutate.sc	-32.7975	1436.83	2.30642	-538.921	RAQFRI	with IL	Pretrain	0.232065	0.238587	0.55163	0.390761	0.28125		0.353261	-0.0720109
len21_with_IL-29-SFYGTF-to_mutate.sc	-32.6948	1419.33	2.29022	-537.962	SFYGTF	with IL	Pretrain	0.341848	0.429891	0.599457	0.272283	0.34125		0.41087	-0.0696196
len21_with_IL-2-AGSVAQ-to_mutate.sc	-31.9092	1307.08	2.37242	-539.226	AGSVAQ	with IL	Pretrain	0.977174	0.178804	0.880435	0.829891	0.682083		0.716576	-0.0344928
len21_with_IL-30-EFRRTS-to_mutate.sc	-33.1754	1440.45	2.23368	-538.209	EFRRTS	with IL	Pretrain	0.213587	0.368478	0.388587	0.0456522	0.192917		0.254076	-0.0611594
len21_with_IL-31-LENPED-to_mutate.sc	-32.9333	1411.7	2.29137	-537.998	LENPED	with IL	Pretrain	0.410326	0.420652	0.491848	0.280435	0.3275		0.400815	-0.0733152
len21_with_IL-32-MLSSAV-to_mutate.sc	-34.0187	1410.97	2.38207	-537.597	MLSSAV	with IL	Pretrain	0.417935	0.513587	0.138043	0.870652	0.44		0.485054	-0.0450543
len21_with_IL-33-GSSLLR-to_mutate.sc	-31.2623	1342.57	2.41883	-538.909	GSSLLR	with IL	Pretrain	0.889674	0.240217	0.975543	0.968478	0.747083		0.768478	-0.0213949
len21_with_IL-34-KRPQEF-to_mutate.sc	-31.5241	1456.06	2.37674	-534.856	KRPQEF	with IL	Pretrain	0.13913	0.920109	0.949457	0.85	0.67375		0.714674	-0.0409239
len21_with_IL-35-KISAMT-to_mutate.sc	-33.1041	1440.47	2.35511	-538.209	KISAMT	with IL	Pretrain	0.2125	0.367935	0.416848	0.725543	0.365		0.430707	-0.0657065
len21_with_IL-36-VAISSS-to_mutate.sc	-33.0016	1360.98	2.33102	-538.196	VAISSS	with IL	Pretrain	0.798913	0.371196	0.463043	0.555435	0.485417		0.547147	-0.0617301
len21_with_IL-37-GIWFIY-to_mutate.sc	-32.942	1416.46	2.47027	-537.988	GIWFIY	with IL	Pretrain	0.363043	0.422283	0.4875	0.99837	0.506667		0.567799	-0.0611322
len21_with_IL-38-EFGPFD-to_mutate.sc	-33.1783	1432.7	2.26959	-539.194	EFGPFD	with IL	Pretrain	0.26087	0.183152	0.38587	0.17337	0.181667		0.250815	-0.0691486
len21_with_IL-39-MGTDEL-to_mutate.sc	-32.745	1388.17	2.33593	-538.082	MGTDEL	with IL	Pretrain	0.609783	0.397283	0.578261	0.593478	0.47875		0.544701	-0.0659511
len21_with_IL-3-SKYIEA-to_mutate.sc	-30.9203	1390.63	2.35133	-536.029	SKYIEA	with IL	Pretrain	0.583696	0.816848	0.997283	0.696739	0.739167		0.773641	-0.0344746
len21_with_IL-40-EMIVAA-to_mutate.sc	-33.2743	1415.79	2.34462	-538.95	EMIVAA	with IL	Pretrain	0.368478	0.232065	0.352174	0.650543	0.338333		0.400815	-0.0624819
len21_with_IL-41-SSFQNV-to_mutate.sc	-31.4387	1349.26	2.3404	-538.693	SSFQNV	with IL	Pretrain	0.861957	0.272826	0.959783	0.619565	0.643333		0.678533	-0.0351993
len21_with_IL-42-IFKVTY-to_mutate.sc	-33.7943	1451.11	2.26115	-538.62	IFKVTY	with IL	Pretrain	0.156522	0.28587	0.2	0.142391	0.142083		0.196196	-0.0541123
len21_with_IL-43-SILASL-to_mutate.sc	-32.6718	1380.44	2.38403	-533.749	SILASL	with IL	Pretrain	0.666848	0.96087	0.610326	0.876087	0.717917		0.778533	-0.0606159
len21_with_IL-44-QVISMQ-to_mutate.sc	-33.2321	1424.05	2.36636	-540.7	QVISMQ	with IL	Pretrain	0.315761	0.0396739	0.365761	0.798913	0.31875		0.380027	-0.0612772
len21_with_IL-45-LESDSS-to_mutate.sc	-32.7873	1394.18	2.30163	-535.371	LESDSS	with IL	Pretrain	0.55	0.882609	0.557065	0.355435	0.518333		0.586277	-0.0679438
len21_with_IL-46-GTQLLS-to_mutate.sc	-31.9901	1352.48	2.36982	-540.303	GTQLLS	with IL	Pretrain	0.844565	0.0663043	0.86413	0.815217	0.6		0.647554	-0.0475543
len21_with_IL-47-ANVNLS-to_mutate.sc	-32.622	1382.36	2.40233	-535.593	ANVNLS	with IL	Pretrain	0.648913	0.863043	0.627717	0.935326	0.712917		0.76875	-0.0558333
len21_with_IL-48-MMGVIP-to_mutate.sc	-34.3572	1444.22	2.31292	-541.082	MMGVIP	with IL	Pretrain	0.196739	0.0211957	0.086413	0.43587	0.136667		0.185054	-0.0483877
len21_with_IL-49-ENYPKR-to_mutate.sc	-32.0366	1410.13	2.37864	-534.532	ENYPKR	with IL	Pretrain	0.425543	0.932609	0.851087	0.856522	0.709167		0.76644	-0.0572736
len21_with_IL-4-ITSKIE-to_mutate.sc	-33.6506	1412.66	2.2684	-537.457	ITSKIE	with IL	Pretrain	0.399457	0.544022	0.2375	0.169022	0.283333		0.3375	-0.0541667
len21_with_IL-50-VFQSPY-to_mutate.sc	-33.7424	1442.09	2.26002	-539.392	VFQSPY	with IL	Pretrain	0.205435	0.154891	0.2125	0.138587	0.12125		0.177853	-0.0566033
len21_with_IL-51-NHGKVI-to_mutate.sc	-32.5901	1421.42	2.30319	-537.438	NHGKVI	with IL	Pretrain	0.331522	0.549457	0.643478	0.366848	0.404167		0.472826	-0.0686594
len21_with_IL-52-QDAEGK-to_mutate.sc	-32.7425	1374.83	2.29639	-539.715	QDAEGK	with IL	Pretrain	0.707609	0.116848	0.579348	0.31087	0.364167		0.428668	-0.0645018
len21_with_IL-53-QDVYKY-to_mutate.sc	-32.8552	1430.05	2.3133	-538.803	QDVYKY	with IL	Pretrain	0.276087	0.254348	0.52663	0.438043	0.3025		0.373777	-0.0712772
len21_with_IL-54-KSSATW-to_mutate.sc	-31.5822	1389.01	2.36647	-538.235	KSSATW	with IL	Pretrain	0.601087	0.3625	0.939674	0.799457	0.628333		0.675679	-0.047346
len21_with_IL-55-SVIEYN-to_mutate.sc	-32.4556	1374.44	2.40235	-537.429	SVIEYN	with IL	Pretrain	0.7125	0.55	0.707065	0.936413	0.677083		0.726495	-0.0494112
len21_with_IL-56-AVKRQK-to_mutate.sc	-32.6144	1391.88	2.40761	-536.904	AVKRQK	with IL	Pretrain	0.571739	0.673913	0.630978	0.950543	0.652917		0.706793	-0.0538768
len21_with_IL-57-PLTIPG-to_mutate.sc	-32.4929	1368.8	2.39398	-535.92	PLTIPG	with IL	Pretrain	0.748913	0.828804	0.690761	0.913587	0.73875		0.795516	-0.0567663
len21_with_IL-58-IRLLGG-to_mutate.sc	-32.5456	1418.83	2.38762	-536.739	IRLLGG	with IL	Pretrain	0.347826	0.706522	0.664674	0.891848	0.585417		0.652717	-0.0673007
len21_with_IL-59-TLDELG-to_mutate.sc	-34.0644	1438.12	2.39707	-536.239	TLDELG	with IL	Pretrain	0.227174	0.793478	0.132609	0.924457	0.471667		0.519429	-0.0477627
len21_with_IL-5-FPEESG-to_mutate.sc	-33.7159	1361.89	2.29795	-536.515	FPEESG	with IL	Pretrain	0.793478	0.755978	0.217935	0.32663	0.475833		0.523505	-0.0476721
len21_with_IL-60-FWLNSQ-to_mutate.sc	-35.9374	1505.17	2.28416	-536.332	FWLNSQ	with IL	Pretrain	0.00869565	0.778261	0.00108696	0.238587	0.239583		0.256658	-0.0170743
len21_with_IL-61-LYKSVT-to_mutate.sc	-33.7605	1447.29	2.29344	-536.252	LYKSVT	with IL	Pretrain	0.183696	0.791848	0.208152	0.293478	0.31375		0.369293	-0.0555435
len21_with_IL-62-GTDTKW-to_mutate.sc	-32.506	1377.64	2.42536	-536.613	GTDTKW	with IL	Pretrain	0.690761	0.730978	0.684239	0.975	0.717083		0.770245	-0.0531612
len21_with_IL-63-PKLCPK-to_mutate.sc	-31.0106	1366.14	2.41352	-537.978	PKLCPK	with IL	Pretrain	0.766848	0.423913	0.994565	0.961957	0.76625		0.786821	-0.0205707
len21_with_IL-64-MFESKQ-to_mutate.sc	-34.4744	1487.64	2.28251	-535.315	MFESKQ	with IL	Pretrain	0.0315217	0.8875	0.0711957	0.231522	0.27875		0.305435	-0.0266848
len21_with_IL-65-KKISIL-to_mutate.sc	-31.3799	1436.25	2.40072	-535.434	KKISIL	with IL	Pretrain	0.238043	0.875	0.963587	0.932065	0.713333		0.752174	-0.0388406
len21_with_IL-66-SWLGNV-to_mutate.sc	-33.8403	1466.13	2.32185	-537.403	SWLGNV	with IL	Pretrain	0.1	0.557609	0.188043	0.492391	0.294167		0.334511	-0.0403442
len21_with_IL-67-DHKGKE-to_mutate.sc	-33.847	1446.29	2.24576	-537.596	DHKGKE	with IL	Pretrain	0.188587	0.514674	0.186413	0.0826087	0.1975		0.243071	-0.0455707
len21_with_IL-68-ASKGKF-to_mutate.sc	-31.5716	1341.13	2.37446	-537.188	ASKGKF	with IL	Pretrain	0.898913	0.609783	0.942391	0.838043	0.792083		0.822283	-0.0301993
len21_with_IL-69-GELITS-to_mutate.sc	-31.4387	1344.67	2.3452	-537.59	GELITS	with IL	Pretrain	0.883152	0.515217	0.959239	0.652174	0.725417		0.752446	-0.027029
len21_with_IL-6-IECKLS-to_mutate.sc	-32.8837	1412.91	2.29287	-534.895	IECKLS	with IL	Pretrain	0.395652	0.917391	0.511957	0.28913	0.455417		0.528533	-0.0731159
len21_with_IL-70-FNLIPT-to_mutate.sc	-33.9373	1413.71	2.33436	-537.872	FNLIPT	with IL	Pretrain	0.3875	0.44837	0.159783	0.581522	0.344583		0.394293	-0.0497101
len21_with_IL-71-TMSSGA-to_mutate.sc	-32.6956	1388.3	2.35461	-537.951	TMSSGA	with IL	Pretrain	0.608152	0.431522	0.59837	0.721196	0.529167		0.58981	-0.0606431
len21_with_IL-72-NFEVGK-to_mutate.sc	-33.0866	1427.28	2.25669	-538.159	NFEVGK	with IL	Pretrain	0.291848	0.379348	0.42663	0.125543	0.235833		0.305842	-0.0700091
len21_with_IL-73-AGPSLL-to_mutate.sc	-32.0233	1335.48	2.4108	-538.446	AGPSLL	with IL	Pretrain	0.913043	0.318478	0.855435	0.959239	0.7225		0.761549	-0.0390489
len21_with_IL-74-YPQKKG-to_mutate.sc	-33.4162	1417.03	2.29484	-533.853	YPQKKG	with IL	Pretrain	0.358696	0.958152	0.31413	0.302717	0.419167		0.483424	-0.0642572
len21_with_IL-75-YFLCVK-to_mutate.sc	-34.6872	1485.2	2.2457	-539.03	YFLCVK	with IL	Pretrain	0.036413	0.215217	0.048913	0.0815217	0.0733333		0.0955163	-0.022183
len21_with_IL-76-EQEFGP-to_mutate.sc	-32.5247	1394.59	2.3706	-535.432	EQEFGP	with IL	Pretrain	0.544565	0.875543	0.675	0.819022	0.667083		0.728533	-0.0614493
len21_with_IL-77-GLDMKG-to_mutate.sc	-34.0624	1427.93	2.40836	-537.377	GLDMKG	with IL	Pretrain	0.288587	0.565761	0.133152	0.95163	0.443333		0.484783	-0.0414493
len21_with_IL-78-LESTAG-to_mutate.sc	-32.9465	1396.64	2.30396	-535.37	LESTAG	with IL	Pretrain	0.52663	0.883152	0.485326	0.373913	0.495833		0.567255	-0.0714221
len21_with_IL-79-RFSAPP-to_mutate.sc	-34.114	1472.93	2.20818	-539.137	RFSAPP	with IL	Pretrain	0.0728261	0.192391	0.122283	0.0163043	0.0725		0.100951	-0.0284511
len21_with_IL-7-RSREDT-to_mutate.sc	-32.3347	1392.13	2.27757	-536.874	RSREDT	with IL	Pretrain	0.569565	0.680978	0.752174	0.209239	0.490417		0.552989	-0.0625725
len21_with_IL-80-SWMFGS-to_mutate.sc	-33.5858	1432.06	2.34897	-540.558	SWMFGS	with IL	Pretrain	0.26413	0.0472826	0.258696	0.683696	0.2575		0.313451	-0.0559511
len21_with_IL-81-KSKPIW-to_mutate.sc	-31.6326	1387.76	2.32533	-537.288	KSKPIW	with IL	Pretrain	0.613043	0.588587	0.930978	0.51087	0.615417		0.66087	-0.0454529
len21_with_IL-82-VRHHPF-to_mutate.sc	-32.3603	1412.98	2.40013	-535.891	VRHHPF	with IL	Pretrain	0.395109	0.833152	0.739674	0.929891	0.66625		0.724457	-0.0582065
len21_with_IL-83-AGVISK-to_mutate.sc	-31.3177	1301.14	2.35939	-539.045	AGVISK	with IL	Pretrain	0.982065	0.211957	0.969565	0.755978	0.714583		0.729891	-0.015308
len21_with_IL-84-WQREHR-to_mutate.sc	-33.8868	1473.85	2.31268	-537.924	WQREHR	with IL	Pretrain	0.0706522	0.438043	0.177717	0.434783	0.24125		0.280299	-0.0390489
len21_with_IL-85-ATGARI-to_mutate.sc	-32.3652	1396.49	2.33454	-538.482	ATGARI	with IL	Pretrain	0.528261	0.309783	0.738587	0.583696	0.478333		0.540082	-0.0617482
len21_with_IL-86-SLLSQW-to_mutate.sc	-33.1562	1455.96	2.36692	-536.477	SLLSQW	with IL	Pretrain	0.140217	0.7625	0.395652	0.80163	0.4675		0.525	-0.0575
len21_with_IL-87-WAWGSK-to_mutate.sc	-33.9097	1421.54	2.27876	-539.105	WAWGSK	with IL	Pretrain	0.328804	0.198913	0.168478	0.21413	0.170417		0.227582	-0.0571649
len21_with_IL-88-TEKETP-to_mutate.sc	-32.282	1388.94	2.26854	-536.511	TEKETP	with IL	Pretrain	0.602717	0.757065	0.770652	0.169565	0.509167		0.575	-0.0658333
len21_with_IL-89-VLQDAG-to_mutate.sc	-33.4825	1398.33	2.35407	-533.769	VLQDAG	with IL	Pretrain	0.515761	0.960326	0.291848	0.718478	0.56875		0.621603	-0.0528533
len21_with_IL-8-QSKLTI-to_mutate.sc	-32.4962	1365.69	2.30073	-537.022	QSKLTI	with IL	Pretrain	0.769565	0.651087	0.688043	0.34837	0.55125		0.614266	-0.0630163
len21_with_IL-90-TMVALG-to_mutate.sc	-33.4979	1430.68	2.39852	-537.692	TMVALG	with IL	Pretrain	0.272283	0.492391	0.2875	0.928261	0.441667		0.495109	-0.053442
len21_with_IL-91-QKAHKR-to_mutate.sc	-31.9986	1460.19	2.35378	-538.464	QKAHKR	with IL	Pretrain	0.121739	0.315217	0.861957	0.715761	0.450833		0.503668	-0.0528351
len21_with_IL-92-ITHDTD-to_mutate.sc	-33.3973	1389.3	2.26461	-537.234	ITHDTD	with IL	Pretrain	0.597283	0.6	0.320109	0.154348	0.35875		0.417935	-0.0591848
len21_with_IL-93-VPVTLR-to_mutate.sc	-32.6662	1404.26	2.32839	-536.945	VPVTLR	with IL	Pretrain	0.471196	0.665761	0.6125	0.5375	0.507083		0.571739	-0.0646558
len21_with_IL-94-DLKVIS-to_mutate.sc	-33.9292	1417.53	2.36022	-536.809	DLKVIS	with IL	Pretrain	0.355978	0.695109	0.163587	0.7625	0.445		0.494293	-0.0492935
len21_with_IL-95-GIELEI-to_mutate.sc	-32.4893	1368.68	2.38586	-539.351	GIELEI	with IL	Pretrain	0.75	0.157609	0.692391	0.884783	0.562083		0.621196	-0.0591123
len21_with_IL-96-SLDDSS-to_mutate.sc	-33.178	1392.21	2.41366	-536.673	SLDDSS	with IL	Pretrain	0.567935	0.720109	0.386413	0.963043	0.605833		0.659375	-0.0535417
len21_with_IL-97-LLRPLG-to_mutate.sc	-33.3843	1408.05	2.42359	-535.236	LLRPLG	with IL	Pretrain	0.43913	0.894565	0.322826	0.972826	0.610417		0.657337	-0.0469203
len21_with_IL-98-GLNVWL-to_mutate.sc	-33.738	1427.67	2.43032	-537.286	GLNVWL	with IL	Pretrain	0.289674	0.589674	0.215217	0.982609	0.479167		0.519293	-0.0401268
len21_with_IL-99-RQGVIT-to_mutate.sc	-32.5866	1423.46	2.39828	-535.866	RQGVIT	with IL	Pretrain	0.316848	0.836957	0.645652	0.927717	0.617917		0.681793	-0.0638768
len21_with_IL-9-NPEDYL-to_mutate.sc	-31.826	1362.86	2.4051	-536.907	NPEDYL	with IL	Pretrain	0.78587	0.672283	0.894022	0.945652	0.785417		0.824457	-0.0390399
len22_with_IL-0-NSFPGST-to_mutate.sc	-31.3122	1326.14	2.32269	-533.328	NSFPGST	with IL	Pretrain	0.936957	0.970109	0.970652	0.496196	0.82125		0.843478	-0.0222283
len22_with_IL-10-TAPTNVT-to_mutate.sc	-31.8578	1359.9	2.2592	-540.66	TAPTNVT	with IL	Pretrain	0.804348	0.0413043	0.88913	0.134783	0.41875		0.467391	-0.0486413
len22_with_IL-11-TIADTTA-to_mutate.sc	-32.5691	1379.98	2.33947	-536.566	TIADTTA	with IL	Pretrain	0.672283	0.741848	0.653261	0.61413	0.607917		0.67038	-0.0624638
len22_with_IL-12-RQIFFSI-to_mutate.sc	-33.1068	1433.07	2.34403	-538.592	RQIFFSI	with IL	Pretrain	0.256522	0.292391	0.415761	0.646739	0.33375		0.402853	-0.0691033
len22_with_IL-13-GAFLHHG-to_mutate.sc	-31.1111	1318.49	2.38765	-537.331	GAFLHHG	with IL	Pretrain	0.952174	0.578261	0.98913	0.892391	0.838333		0.852989	-0.0146558
len22_with_IL-14-LQLFGVD-to_mutate.sc	-33.2233	1413.1	2.42951	-536.764	LQLFGVD	with IL	Pretrain	0.392935	0.703261	0.368478	0.979891	0.55625		0.611141	-0.0548913
len22_with_IL-15-KSVNSID-to_mutate.sc	-31.9588	1394.9	2.34186	-538.935	KSVNSID	with IL	Pretrain	0.541304	0.235326	0.872826	0.628804	0.511667		0.569565	-0.0578986
len22_with_IL-16-KGQQVPG-to_mutate.sc	-31.1806	1353.31	2.35505	-537.714	KGQQVPG	with IL	Pretrain	0.841848	0.488587	0.982609	0.725	0.734167		0.759511	-0.0253442
len22_with_IL-17-NKILNAR-to_mutate.sc	-31.0127	1398.97	2.36297	-537.779	NKILNAR	with IL	Pretrain	0.511957	0.471196	0.994022	0.77663	0.656667		0.688451	-0.0317844
len22_with_IL-18-KRVRRLN-to_mutate.sc	-31.7842	1473.28	2.38975	-539.645	KRVRRLN	with IL	Pretrain	0.0722826	0.12337	0.902174	0.900543	0.461667		0.499592	-0.0379257
len22_with_IL-19-RIESGSH-to_mutate.sc	-33.5264	1429.42	2.27846	-538.293	RIESGSH	with IL	Pretrain	0.279891	0.349457	0.276087	0.213043	0.217083		0.27962	-0.0625362
len22_with_IL-1-YSGQFVV-to_mutate.sc	-32.9825	1381.1	2.29294	-537.152	YSGQFVV	with IL	Pretrain	0.659239	0.619565	0.469565	0.290217	0.441667		0.509647	-0.0679801
len22_with_IL-20-HNLHATG-to_mutate.sc	-32.4937	1403.65	2.36561	-538.219	HNLHATG	with IL	Pretrain	0.474457	0.366848	0.68913	0.793478	0.51625		0.580978	-0.0647283
len22_with_IL-21-LKEGKVK-to_mutate.sc	-32.6921	1438.39	2.33265	-537.417	LKEGKVK	with IL	Pretrain	0.226087	0.553804	0.600543	0.568478	0.421667		0.487228	-0.0655616
len22_with_IL-22-FIGMDGA-to_mutate.sc	-34.2138	1414.97	2.30949	-534.53	FIGMDGA	with IL	Pretrain	0.377174	0.933152	0.105435	0.411957	0.40625		0.456929	-0.0506793
len22_with_IL-23-GTVADYN-to_mutate.sc	-31.6691	1340.08	2.39016	-535.053	GTVADYN	with IL	Pretrain	0.90163	0.907609	0.922283	0.902717	0.875833		0.90856	-0.0327264
len22_with_IL-24-VTEEREQ-to_mutate.sc	-34.6868	1467.07	2.29184	-538.139	VTEEREQ	with IL	Pretrain	0.0956522	0.384783	0.0494565	0.283152	0.16375		0.203261	-0.0395109
len22_with_IL-25-KTQEGQE-to_mutate.sc	-31.8819	1410.7	2.29788	-535.424	KTQEGQE	with IL	Pretrain	0.420652	0.876087	0.88587	0.325543	0.570833		0.627038	-0.0562047
len22_with_IL-26-TLGALAE-to_mutate.sc	-33.0934	1411.96	2.34436	-534.788	TLGALAE	with IL	Pretrain	0.408696	0.922283	0.422826	0.64837	0.537917		0.600543	-0.0626268
len22_with_IL-27-PKEGHLE-to_mutate.sc	-31.334	1380.5	2.39098	-540.256	PKEGHLE	with IL	Pretrain	0.666304	0.0711957	0.968478	0.905435	0.615417		0.652853	-0.0374366
len22_with_IL-28-NQNAFEP-to_mutate.sc	-32.6412	1412.41	2.33008	-537.997	NQNAFEP	with IL	Pretrain	0.40163	0.421196	0.621196	0.550543	0.4325		0.498641	-0.0661413
len22_with_IL-29-LNFHKGT-to_mutate.sc	-32.5552	1396.58	2.29868	-533.409	LNFHKGT	with IL	Pretrain	0.527174	0.967391	0.66087	0.334783	0.557083		0.622554	-0.065471
len22_with_IL-2-VDNEKNF-to_mutate.sc	-33.3179	1422.94	2.2851	-538.66	VDNEKNF	with IL	Pretrain	0.321739	0.277717	0.338043	0.242935	0.23		0.295109	-0.0651087
len22_with_IL-30-IVIVLGS-to_mutate.sc	-33.4807	1402.87	2.30072	-538.297	IVIVLGS	with IL	Pretrain	0.479891	0.347826	0.293478	0.347826	0.302917		0.367255	-0.0643388
len22_with_IL-31-CDSISGC-to_mutate.sc	-32.4221	1348.95	2.26614	-537.643	CDSISGC	with IL	Pretrain	0.863043	0.505435	0.717935	0.161413	0.51		0.561957	-0.0519565
len22_with_IL-32-MWLANQF-to_mutate.sc	-34.7074	1493.87	2.39083	-540.318	MWLANQF	with IL	Pretrain	0.025	0.0646739	0.0467391	0.904891	0.23875		0.260326	-0.0215761
len22_with_IL-33-PVNLFSN-to_mutate.sc	-32.2545	1362.04	2.35106	-537.37	PVNLFSN	with IL	Pretrain	0.790761	0.567935	0.779348	0.694565	0.657917		0.708152	-0.0502355
len22_with_IL-34-QGQKLVL-to_mutate.sc	-32.1488	1381.97	2.40734	-539.733	QGQKLVL	with IL	Pretrain	0.65163	0.11413	0.815217	0.95	0.579583		0.632745	-0.0531612
len22_with_IL-35-LAQGAAV-to_mutate.sc	-32.5005	1350.63	2.32063	-536.428	LAQGAAV	with IL	Pretrain	0.854348	0.767935	0.686413	0.486413	0.639583		0.698777	-0.0591938
len22_with_IL-36-RIVLLNE-to_mutate.sc	-32.9781	1442.19	2.385	-537.729	RIVLLNE	with IL	Pretrain	0.204348	0.48587	0.471739	0.879891	0.444167		0.510462	-0.0662953
len22_with_IL-37-DHERHLM-to_mutate.sc	-32.6776	1434.69	2.29863	-536.917	DHERHLM	with IL	Pretrain	0.245109	0.671196	0.607065	0.333696	0.394167		0.464266	-0.0700996
len22_with_IL-38-EYPFVGS-to_mutate.sc	-33.0595	1433.27	2.30157	-534.208	EYPFVGS	with IL	Pretrain	0.255435	0.946196	0.441848	0.354348	0.426667		0.499457	-0.0727899
len22_with_IL-39-FQAMSYI-to_mutate.sc	-34.4024	1465.76	2.35787	-533.497	FQAMSYI	with IL	Pretrain	0.10163	0.964674	0.0815217	0.74837	0.442917		0.474049	-0.0311322
len22_with_IL-3-YVFATFG-to_mutate.sc	-33.8433	1426.02	2.32723	-538.37	YVFATFG	with IL	Pretrain	0.302174	0.333696	0.186957	0.527717	0.28125		0.337636	-0.0563859
len22_with_IL-40-LRLFLLV-to_mutate.sc	-33.0822	1459.01	2.29904	-540.139	LRLFLLV	with IL	Pretrain	0.125543	0.0809783	0.429891	0.336413	0.17875		0.243207	-0.0644565
len22_with_IL-41-AKAHRSG-to_mutate.sc	-31.8172	1421.53	2.33676	-536.68	AKAHRSG	with IL	Pretrain	0.329348	0.717391	0.896739	0.598913	0.581667		0.635598	-0.0539312
len22_with_IL-42-AYGGLTA-to_mutate.sc	-33.2601	1433.45	2.28733	-538.616	AYGGLTA	with IL	Pretrain	0.253804	0.2875	0.357609	0.255978	0.220833		0.288723	-0.0678895
len22_with_IL-43-NEAPILA-to_mutate.sc	-32.4407	1427.33	2.32743	-538.81	NEAPILA	with IL	Pretrain	0.291304	0.252717	0.713043	0.529348	0.37875		0.446603	-0.0678533
len22_with_IL-44-NHWVTPG-to_mutate.sc	-31.834	1401.97	2.30696	-540.048	NHWVTPG	with IL	Pretrain	0.488043	0.0902174	0.893478	0.392391	0.41		0.466033	-0.0560326
len22_with_IL-45-QVKKPQY-to_mutate.sc	-32.7118	1411.52	2.30397	-539.129	QVKKPQY	with IL	Pretrain	0.411413	0.194565	0.592935	0.374457	0.322083		0.393342	-0.0712591
len22_with_IL-46-LVFATVG-to_mutate.sc	-33.4585	1396.87	2.2785	-537.333	LVFATVG	with IL	Pretrain	0.526087	0.577717	0.303804	0.213587	0.347083		0.405299	-0.0582156
len22_with_IL-47-SPDNPFI-to_mutate.sc	-32.4123	1354.73	2.39827	-536.926	SPDNPFI	with IL	Pretrain	0.836957	0.668478	0.722826	0.927174	0.737083		0.788859	-0.0517754
len22_with_IL-48-QKGKVKK-to_mutate.sc	-31.8357	1425.79	2.37913	-539.809	QKGKVKK	with IL	Pretrain	0.304891	0.107609	0.892935	0.861413	0.484167		0.541712	-0.0575453
len22_with_IL-49-SDQIGIH-to_mutate.sc	-32.1282	1364.35	2.31145	-538.479	SDQIGIH	with IL	Pretrain	0.777717	0.311413	0.823913	0.425543	0.527917		0.584647	-0.0567301
len22_with_IL-4-DLSALRI-to_mutate.sc	-33.6322	1442.81	2.32399	-537.634	DLSALRI	with IL	Pretrain	0.200543	0.507065	0.242391	0.503261	0.310833		0.363315	-0.0524819
len22_with_IL-50-RLYKVVI-to_mutate.sc	-33.5432	1455.57	2.29099	-537.094	RLYKVVI	with IL	Pretrain	0.142391	0.635326	0.270109	0.278804	0.272083		0.331658	-0.0595743
len22_with_IL-51-LTEALAT-to_mutate.sc	-33.4245	1404.55	2.26127	-537.273	LTEALAT	with IL	Pretrain	0.469022	0.591848	0.310326	0.142935	0.319583		0.378533	-0.0589493
len22_with_IL-52-VAFQLVV-to_mutate.sc	-32.7238	1388.88	2.30708	-537.195	VAFQLVV	with IL	Pretrain	0.603804	0.605435	0.5875	0.395109	0.481667		0.547962	-0.0662953
len22_with_IL-53-IFEDMKW-to_mutate.sc	-34.1504	1459.94	2.25141	-536.922	IFEDMKW	with IL	Pretrain	0.122283	0.669565	0.115761	0.103261	0.211667		0.252717	-0.0410507
len22_with_IL-54-DQRKTLL-to_mutate.sc	-32.7717	1410.12	2.35871	-538.475	DQRKTLL	with IL	Pretrain	0.426087	0.311957	0.566304	0.753804	0.455417		0.514538	-0.0591214
len22_with_IL-55-TKILAEV-to_mutate.sc	-31.8224	1405.42	2.35644	-538.668	TKILAEV	with IL	Pretrain	0.461413	0.276087	0.895109	0.736957	0.54125		0.592391	-0.0511413
len22_with_IL-56-YSLVQGQ-to_mutate.sc	-32.8722	1380.36	2.29162	-535.156	YSLVQGQ	with IL	Pretrain	0.669565	0.899457	0.518478	0.282065	0.522917		0.592391	-0.0694746
len22_with_IL-57-TRESNCW-to_mutate.sc	-32.1358	1429.01	2.36368	-535.12	TRESNCW	with IL	Pretrain	0.282609	0.90163	0.821196	0.782065	0.638333		0.696875	-0.0585417
len22_with_IL-58-GKGAENV-to_mutate.sc	-30.8301	1355.16	2.40961	-537.363	GKGAENV	with IL	Pretrain	0.833152	0.570652	0.99837	0.956522	0.819167		0.839674	-0.0205072
len22_with_IL-59-TDTINHK-to_mutate.sc	-32.3194	1396.39	2.27121	-539.128	TDTINHK	with IL	Pretrain	0.528804	0.195109	0.757609	0.182065	0.350833		0.415897	-0.0650634
len22_with_IL-5-SLMRNFG-to_mutate.sc	-32.619	1432.82	2.3646	-535.86	SLMRNFG	with IL	Pretrain	0.259783	0.838043	0.629348	0.784783	0.564583		0.627989	-0.0634058
len22_with_IL-60-STASGPG-to_mutate.sc	-31.5016	1331.38	2.31762	-537.526	STASGPG	with IL	Pretrain	0.921739	0.530978	0.953261	0.46413	0.69		0.717527	-0.0275272
len22_with_IL-61-RKRENLR-to_mutate.sc	-31.9768	1457.26	2.30482	-537.737	RKRENLR	with IL	Pretrain	0.134239	0.483152	0.867935	0.382609	0.41125		0.466984	-0.0557337
len22_with_IL-62-FSFRHVL-to_mutate.sc	-33.2998	1385.36	2.31615	-535.025	FSFRHVL	with IL	Pretrain	0.627717	0.910326	0.344022	0.452717	0.52375		0.583696	-0.0599457
len22_with_IL-63-VLLSVST-to_mutate.sc	-33.7568	1415.76	2.36473	-534.829	VLLSVST	with IL	Pretrain	0.370109	0.920652	0.209783	0.788587	0.5225		0.572283	-0.0497826
len22_with_IL-64-FSLLYTG-to_mutate.sc	-33.8728	1413.52	2.33112	-534.822	FSLLYTG	with IL	Pretrain	0.388587	0.921196	0.179891	0.556522	0.459583		0.511549	-0.0519656
len22_with_IL-65-AMNTATF-to_mutate.sc	-33.0114	1387.88	2.40437	-540.723	AMNTATF	with IL	Pretrain	0.611413	0.0375	0.459783	0.942391	0.453333		0.512772	-0.0594384
len22_with_IL-66-IDSVLGI-to_mutate.sc	-33.4735	1395.76	2.25227	-539.079	IDSVLGI	with IL	Pretrain	0.533152	0.207065	0.297826	0.105978	0.227917		0.286005	-0.0580888
len22_with_IL-67-PARELDT-to_mutate.sc	-32.4791	1361.13	2.37877	-538.229	PARELDT	with IL	Pretrain	0.797826	0.364674	0.696739	0.858152	0.619583		0.679348	-0.0597645
len22_with_IL-68-SRPSGLY-to_mutate.sc	-31.1756	1379.7	2.43622	-538.534	SRPSGLY	with IL	Pretrain	0.674457	0.298913	0.984239	0.98913	0.709583		0.736685	-0.0271014
len22_with_IL-69-EISIEAD-to_mutate.sc	-32.5988	1401.63	2.30412	-541.8	EISIEAD	with IL	Pretrain	0.48913	0.00434783	0.638587	0.37663	0.3125		0.377174	-0.0646739
len22_with_IL-6-TMTESLL-to_mutate.sc	-32.9046	1411.48	2.35224	-540.828	TMTESLL	with IL	Pretrain	0.4125	0.0315217	0.50163	0.703261	0.347083		0.412228	-0.0651449
len22_with_IL-70-GLYIQAE-to_mutate.sc	-32.7456	1405.4	2.48979	-533.482	GLYIQAE	with IL	Pretrain	0.461957	0.965761	0.577174	0.999457	0.699583		0.751087	-0.0515036
len22_with_IL-71-GYQTEYS-to_mutate.sc	-32.6193	1436.42	2.29063	-536.06	GYQTEYS	with IL	Pretrain	0.236957	0.815217	0.628804	0.273913	0.4175		0.488723	-0.0712228
len22_with_IL-72-GKVVAAA-to_mutate.sc	-31.1319	1341.49	2.42577	-538.826	GKVVAAA	with IL	Pretrain	0.896196	0.249457	0.988043	0.976087	0.75875		0.777446	-0.0186957
len22_with_IL-73-KSSGKLF-to_mutate.sc	-31.7018	1412.15	2.35918	-539.035	KSSGKLF	with IL	Pretrain	0.405435	0.21413	0.91413	0.754891	0.527917		0.572147	-0.0442301
len22_with_IL-74-KNAPIWV-to_mutate.sc	-32.2081	1465.86	2.34674	-537.781	KNAPIWV	with IL	Pretrain	0.101087	0.470652	0.8	0.667391	0.46		0.509783	-0.0497826
len22_with_IL-75-AQPVHML-to_mutate.sc	-32.649	1411.88	2.3791	-538.618	AQPVHML	with IL	Pretrain	0.409239	0.286957	0.619565	0.859783	0.4775		0.543886	-0.0663859
len22_with_IL-76-TAPVIFC-to_mutate.sc	-32.4579	1371.95	2.34966	-537.819	TAPVIFC	with IL	Pretrain	0.727717	0.460326	0.704348	0.6875	0.58875		0.644973	-0.0562228
len22_with_IL-77-LGKFILP-to_mutate.sc	-32.7062	1374.43	2.34633	-535.491	LGKFILP	with IL	Pretrain	0.713043	0.870109	0.594022	0.663587	0.651667		0.71019	-0.0585236
len22_with_IL-78-FSQEEIQ-to_mutate.sc	-33.269	1399.31	2.32591	-534.316	FSQEEIQ	with IL	Pretrain	0.507065	0.941304	0.353261	0.516304	0.519167		0.579484	-0.060317
len22_with_IL-79-GQILVQV-to_mutate.sc	-32.2249	1380.03	2.43021	-538.337	GQILVQV	with IL	Pretrain	0.671739	0.33913	0.793478	0.982065	0.647083		0.696603	-0.0495199
len22_with_IL-7-KQTPVPS-to_mutate.sc	-32.1055	1412.61	2.40856	-538.95	KQTPVPS	with IL	Pretrain	0.4	0.232609	0.831522	0.953261	0.549583		0.604348	-0.0547645
len22_with_IL-80-SATNIAL-to_mutate.sc	-31.6384	1342.12	2.39661	-536.936	SATNIAL	with IL	Pretrain	0.892935	0.667935	0.929348	0.921739	0.820833		0.852989	-0.0321558
len22_with_IL-81-VDQIHPL-to_mutate.sc	-33.5595	1423.45	2.23343	-538.259	VDQIHPL	with IL	Pretrain	0.317935	0.354348	0.265217	0.0445652	0.18875		0.245516	-0.0567663
len22_with_IL-82-IITSSYE-to_mutate.sc	-33.9241	1420.24	2.35231	-537.993	IITSSYE	with IL	Pretrain	0.3375	0.421739	0.164674	0.704348	0.356667		0.407065	-0.0503986
len22_with_IL-83-NLVTSRL-to_mutate.sc	-32.4728	1407.99	2.32055	-539.596	NLVTSRL	with IL	Pretrain	0.440217	0.128261	0.699457	0.48587	0.372083		0.438451	-0.0663678
len22_with_IL-84-KNSKRRS-to_mutate.sc	-31.59	1457.11	2.2826	-537.255	KNSKRRS	with IL	Pretrain	0.134783	0.595652	0.938587	0.232609	0.434583		0.475408	-0.0408243
len22_with_IL-85-LKSSEKT-to_mutate.sc	-32.0675	1429.48	2.34961	-536.105	LKSSEKT	with IL	Pretrain	0.279348	0.807065	0.842391	0.686957	0.59125		0.65394	-0.0626902
len22_with_IL-86-REPETVD-to_mutate.sc	-32.7685	1431.65	2.24882	-537.367	REPETVD	with IL	Pretrain	0.267391	0.570109	0.567391	0.0945652	0.31125		0.374864	-0.0636141
len22_with_IL-87-ILVRTLL-to_mutate.sc	-33.7379	1433.29	2.32454	-536.754	ILVRTLL	with IL	Pretrain	0.254891	0.705435	0.215761	0.507065	0.36375		0.420788	-0.057038
len22_with_IL-88-SDRALTL-to_mutate.sc	-31.879	1374.04	2.32117	-537.321	SDRALTL	with IL	Pretrain	0.714674	0.580435	0.886413	0.4875	0.61875		0.667255	-0.0485054
len22_with_IL-89-YDYPALF-to_mutate.sc	-34.0004	1426.83	2.27892	-537.535	YDYPALF	with IL	Pretrain	0.296739	0.528261	0.141304	0.215761	0.2475		0.295516	-0.0480163
len22_with_IL-8-VIKKPIN-to_mutate.sc	-33.6474	1413.84	2.32028	-539.274	VIKKPIN	with IL	Pretrain	0.38587	0.170109	0.238043	0.484239	0.258333		0.319565	-0.0612319
len22_with_IL-90-LVQVHRI-to_mutate.sc	-32.9857	1416.31	2.30539	-537.481	LVQVHRI	with IL	Pretrain	0.36413	0.540217	0.467935	0.386957	0.37		0.43981	-0.0698098
len22_with_IL-91-KPMTHKA-to_mutate.sc	-31.031	1387.19	2.35864	-536.285	KPMTHKA	with IL	Pretrain	0.616848	0.785326	0.991848	0.752174	0.754167		0.786549	-0.0323822
len22_with_IL-92-SSDFRKD-to_mutate.sc	-32.2746	1412.37	2.32172	-536.965	SSDFRKD	with IL	Pretrain	0.403261	0.660326	0.775	0.491304	0.52		0.582473	-0.0624728
len22_with_IL-93-FGNTWKI-to_mutate.sc	-33.0681	1395.22	2.3545	-535.953	FGNTWKI	with IL	Pretrain	0.536957	0.82337	0.436413	0.720652	0.565		0.629348	-0.0643478
len22_with_IL-94-QRFYQAF-to_mutate.sc	-32.6529	1474.09	2.39584	-539.785	QRFYQAF	with IL	Pretrain	0.0690217	0.109239	0.618478	0.918478	0.379167		0.428804	-0.0496377
len22_with_IL-95-NGSRGKT-to_mutate.sc	-30.7664	1321.32	2.36244	-532.934	NGSRGKT	with IL	Pretrain	0.944565	0.982065	0.999457	0.773913	0.9125		0.925	-0.0125
len22_with_IL-96-DATVVDL-to_mutate.sc	-33.7169	1376.93	2.28999	-539.553	DATVVDL	with IL	Pretrain	0.694022	0.134783	0.217391	0.271196	0.277917		0.329348	-0.0514312
len22_with_IL-97-FERRFKG-to_mutate.sc	-33.5273	1430.02	2.26694	-533.094	FERRFKG	with IL	Pretrain	0.277717	0.977174	0.275543	0.164674	0.365		0.423777	-0.0587772
len22_with_IL-98-YPVISQT-to_mutate.sc	-33.6868	1399.89	2.32043	-539.545	YPVISQT	with IL	Pretrain	0.503261	0.136957	0.22663	0.484783	0.28375		0.337908	-0.0541576
len22_with_IL-99-QKDLTGR-to_mutate.sc	-32.7811	1412.74	2.32538	-541.541	QKDLTGR	with IL	Pretrain	0.396739	0.00978261	0.561413	0.511413	0.303333		0.369837	-0.0665036
len22_with_IL-9-QKLMGNS-to_mutate.sc	-32.2345	1405.79	2.34815	-541.868	QKLMGNS	with IL	Pretrain	0.457609	0.00326087	0.7875	0.677717	0.424167		0.481522	-0.0573551
len17_with_IL-0-DY-to_mutate.sc	-32.5883	1329.32	2.30503	-538.489	DY	with IL	Finetune 1	0.927717	0.309239	0.645109	0.385326	0.588462		0.566848	0.0216137
len17_with_IL-10-AF-to_mutate.sc	-33.6808	1371.85	2.42603	-536.961	AF	with IL	Finetune 1	0.728261	0.661413	0.227717	0.977174	0.665865		0.648641	0.0172241
len17_with_IL-11-EC-to_mutate.sc	-32.5137	1357.54	2.27308	-538.431	EC	with IL	Finetune 1	0.817391	0.322826	0.680435	0.195109	0.533654		0.50394	0.0297136
len17_with_IL-12-MF-to_mutate.sc	-34.2806	1427.24	2.36338	-540.272	MF	with IL	Finetune 1	0.292391	0.0706522	0.0951087	0.780435	0.314423		0.309647	0.00477634
len17_with_IL-13-QR-to_mutate.sc	-34.3327	1451.66	2.35414	-537.792	QR	with IL	Finetune 1	0.153804	0.467935	0.0896739	0.719022	0.363942		0.357609	0.00633361
len17_with_IL-14-RH-to_mutate.sc	-32.9754	1416.74	2.34357	-537.118	RH	with IL	Finetune 1	0.36087	0.629891	0.472826	0.642391	0.555769		0.526495	0.0292747
len17_with_IL-15-PY-to_mutate.sc	-32.7503	1386.96	2.38083	-539.084	PY	with IL	Finetune 1	0.618478	0.205435	0.575	0.867935	0.593269		0.566712	0.0265573
len17_with_IL-16-AK-to_mutate.sc	-31.2202	1307.43	2.41643	-536.404	AK	with IL	Finetune 1	0.976087	0.771196	0.978804	0.967391	0.929327		0.92337	0.00595736
len17_with_IL-17-AA-to_mutate.sc	-32.1018	1310.6	2.37632	-537.397	AA	with IL	Finetune 1	0.967391	0.56087	0.832065	0.846739	0.820673		0.801766	0.0189068
len17_with_IL-18-RY-to_mutate.sc	-32.4032	1391.1	2.32651	-539.297	RY	with IL	Finetune 1	0.583152	0.166304	0.727174	0.519565	0.527885		0.499049	0.0288357
len17_with_IL-19-AD-to_mutate.sc	-32.5498	1342.77	2.36514	-536.113	AD	with IL	Finetune 1	0.888587	0.806522	0.663043	0.790217	0.807692		0.787092	0.0205999
len17_with_IL-1-PF-to_mutate.sc	-33.1629	1386.79	2.30566	-537.888	PF	with IL	Finetune 1	0.621196	0.445652	0.395109	0.388043	0.498558		0.4625	0.0360577
len17_with_IL-2-YG-to_mutate.sc	-33.2661	1356.97	2.30707	-537.912	YG	with IL	Finetune 1	0.82337	0.441304	0.354348	0.394565	0.53125		0.503397	0.0278533
len17_with_IL-3-HS-to_mutate.sc	-32.5334	1359.56	2.32286	-532.893	HS	with IL	Finetune 1	0.807065	0.983152	0.670109	0.498913	0.762981		0.73981	0.023171
len17_with_IL-4-EI-to_mutate.sc	-33.1547	1389.1	2.36307	-537.308	EI	with IL	Finetune 1	0.599457	0.584783	0.396196	0.778261	0.620192		0.589674	0.0305184
len17_with_IL-5-DD-to_mutate.sc	-33.5702	1372.69	2.28852	-539.185	DD	with IL	Finetune 1	0.722283	0.186957	0.263587	0.260326	0.382692		0.358288	0.0244043
len17_with_IL-6-EF-to_mutate.sc	-33.9935	1398.12	2.36214	-540.278	EF	with IL	Finetune 1	0.517391	0.0695652	0.144022	0.77337	0.387981		0.376087	0.0118938
len17_with_IL-7-DP-to_mutate.sc	-32.838	1348.48	2.31473	-538.241	DP	with IL	Finetune 1	0.866304	0.359783	0.532609	0.448913	0.573077		0.551902	0.0211747
len17_with_IL-8-YY-to_mutate.sc	-34.8198	1474.25	2.30193	-535.133	YY	with IL	Finetune 1	0.0684783	0.901087	0.0347826	0.358152	0.348077		0.340625	0.00745192
len17_with_IL-9-WR-to_mutate.sc	-35.1931	1475.05	2.29229	-537.138	WR	with IL	Finetune 1	0.0646739	0.623913	0.013587	0.286413	0.254327		0.247147	0.00718018
len18_with_IL-0-RTM-to_mutate.sc	-32.9281	1414.74	2.25547	-539.493	RTM	with IL	Finetune 1	0.378261	0.141304	0.493478	0.12337	0.319231		0.284103	0.0351275
len18_with_IL-10-YLG-to_mutate.sc	-34.8294	1433.78	2.30604	-537.132	YLG	with IL	Finetune 1	0.252174	0.625543	0.0331522	0.38913	0.343269		0.325	0.0182692
len18_with_IL-11-IHC-to_mutate.sc	-33.5982	1418.93	2.26725	-536.886	IHC	with IL	Finetune 1	0.346739	0.678261	0.253804	0.166848	0.385577		0.361413	0.0241639
len18_with_IL-12-MEW-to_mutate.sc	-33.4848	1424.95	2.30476	-539.072	MEW	with IL	Finetune 1	0.307065	0.208152	0.289674	0.382065	0.31875		0.296739	0.0220109
len18_with_IL-13-ALT-to_mutate.sc	-33.1314	1374.81	2.40346	-537.346	ALT	with IL	Finetune 1	0.708152	0.574457	0.404891	0.940217	0.684615		0.656929	0.027686
len18_with_IL-14-GQQ-to_mutate.sc	-31.895	1346.09	2.419	-537.701	GQQ	with IL	Finetune 1	0.878804	0.490761	0.884239	0.969022	0.821635		0.805707	0.0159281
len18_with_IL-15-RGS-to_mutate.sc	-32.3217	1361.94	2.26017	-538.078	RGS	with IL	Finetune 1	0.792391	0.398913	0.756522	0.139674	0.55		0.521875	0.028125
len18_with_IL-16-EAT-to_mutate.sc	-32.0408	1340.1	2.33414	-537.399	EAT	with IL	Finetune 1	0.901087	0.559783	0.849457	0.579891	0.738462		0.722554	0.0159072
len18_with_IL-17-RDW-to_mutate.sc	-34.0847	1471.34	2.23044	-537.631	RDW	with IL	Finetune 1	0.0798913	0.509239	0.128261	0.038587	0.199038		0.188995	0.0100439
len18_with_IL-18-RRR-to_mutate.sc	-32.298	1465.29	2.3481	-537.797	RRR	with IL	Finetune 1	0.104348	0.466848	0.765761	0.67663	0.522115		0.503397	0.0187186
len18_with_IL-19-EIK-to_mutate.sc	-33.3388	1392.11	2.37393	-540.191	EIK	with IL	Finetune 1	0.570109	0.0755435	0.334239	0.834783	0.476442		0.453668	0.0227738
len18_with_IL-1-ALI-to_mutate.sc	-32.7018	1376.25	2.42007	-538.075	ALI	with IL	Finetune 1	0.69837	0.4	0.596196	0.970652	0.6875		0.666304	0.0211957
len18_with_IL-20-KSP-to_mutate.sc	-31.5111	1364.48	2.31032	-538.532	KSP	with IL	Finetune 1	0.776087	0.3	0.951087	0.418478	0.629808		0.611413	0.0183946
len18_with_IL-21-FFS-to_mutate.sc	-35.394	1477.47	2.16871	-537.02	FFS	with IL	Finetune 1	0.0554348	0.65163	0.00815217	0.00163043	0.182212		0.179212	0.00299958
len18_with_IL-22-HLS-to_mutate.sc	-33.0319	1407.92	2.32708	-536.564	HLS	with IL	Finetune 1	0.441304	0.742391	0.452174	0.525543	0.575481		0.540353	0.0351275
len18_with_IL-23-RAA-to_mutate.sc	-32.6594	1375.89	2.25707	-538.144	RAA	with IL	Finetune 1	0.701087	0.384239	0.615761	0.127174	0.484135		0.457065	0.0270694
len18_with_IL-24-KWW-to_mutate.sc	-33.9394	1504.61	2.35066	-537.972	KWW	with IL	Finetune 1	0.00923913	0.426087	0.158152	0.693478	0.325		0.321739	0.00326087
len18_with_IL-25-RDT-to_mutate.sc	-33.0042	1405.06	2.25739	-540.355	RDT	with IL	Finetune 1	0.465217	0.0597826	0.4625	0.127717	0.3125		0.278804	0.0336957
len18_with_IL-26-RLL-to_mutate.sc	-34.1205	1456.49	2.35103	-538.311	RLL	with IL	Finetune 1	0.138043	0.344022	0.121196	0.694022	0.330288		0.324321	0.00596781
len18_with_IL-27-MLI-to_mutate.sc	-34.0427	1410.25	2.4049	-538.939	MLI	with IL	Finetune 1	0.424457	0.234783	0.13587	0.943478	0.446635		0.434647	0.0119879
len18_with_IL-28-FCV-to_mutate.sc	-34.3529	1403.05	2.25893	-532.724	FCV	with IL	Finetune 1	0.479348	0.984783	0.0875	0.132609	0.4375		0.42106	0.0164402
len18_with_IL-29-LLQ-to_mutate.sc	-33.7061	1414.37	2.36987	-536.839	LLQ	with IL	Finetune 1	0.383152	0.686957	0.221196	0.815761	0.543269		0.526766	0.0165029
len18_with_IL-2-ALE-to_mutate.sc	-33.6296	1397.64	2.37328	-536.271	ALE	with IL	Finetune 1	0.522283	0.788587	0.244022	0.832609	0.615385		0.596875	0.0185096
len18_with_IL-30-HFY-to_mutate.sc	-34.1459	1458.52	2.23492	-537.188	HFY	with IL	Finetune 1	0.128261	0.610326	0.116848	0.0494565	0.237019		0.226223	0.0107964
len18_with_IL-31-ILI-to_mutate.sc	-33.9025	1409.35	2.34532	-538.687	ILI	with IL	Finetune 1	0.433152	0.27337	0.171739	0.654348	0.395673		0.383152	0.0125209
len18_with_IL-32-YGG-to_mutate.sc	-32.8937	1342.62	2.30379	-535.586	YGG	with IL	Finetune 1	0.88913	0.864674	0.507065	0.370652	0.688942		0.65788	0.0310619
len18_with_IL-33-TII-to_mutate.sc	-32.8131	1389.82	2.31684	-538.446	TII	with IL	Finetune 1	0.591848	0.317935	0.544022	0.459239	0.508654		0.478261	0.030393
len18_with_IL-34-PPI-to_mutate.sc	-31.853	1319.39	2.36428	-537.381	PPI	with IL	Finetune 1	0.949457	0.56413	0.891304	0.784239	0.812019		0.797283	0.0147366
len18_with_IL-35-RDA-to_mutate.sc	-33.0148	1409.98	2.19333	-538.592	RDA	with IL	Finetune 1	0.428261	0.292935	0.457065	0.00706522	0.328365		0.296332	0.0320339
len18_with_IL-36-HTV-to_mutate.sc	-32.579	1381.33	2.31484	-539.901	HTV	with IL	Finetune 1	0.657609	0.102174	0.649457	0.449457	0.492788		0.464674	0.0281145
len18_with_IL-37-YPQ-to_mutate.sc	-32.9495	1370.68	2.29097	-535.873	YPQ	with IL	Finetune 1	0.738587	0.83587	0.483696	0.278261	0.623558		0.584103	0.0394544
len18_with_IL-38-HFV-to_mutate.sc	-33.6695	1449.32	2.23198	-540.418	HFV	with IL	Finetune 1	0.170109	0.0570652	0.230978	0.0402174	0.140385		0.124592	0.0157922
len18_with_IL-39-IEE-to_mutate.sc	-33.8112	1424.16	2.2324	-539.492	IEE	with IL	Finetune 1	0.315217	0.141848	0.195652	0.0418478	0.191346		0.173641	0.0177048
len18_with_IL-3-LPE-to_mutate.sc	-32.9896	1361.26	2.32474	-539.542	LPE	with IL	Finetune 1	0.796739	0.1375	0.465761	0.508696	0.501923		0.477174	0.0247492
len18_with_IL-40-ALF-to_mutate.sc	-33.5721	1407.18	2.34311	-539.19	ALF	with IL	Finetune 1	0.445109	0.184239	0.2625	0.6375	0.401923		0.382337	0.0195861
len18_with_IL-41-NFP-to_mutate.sc	-32.7359	1415.19	2.27479	-538.121	NFP	with IL	Finetune 1	0.375	0.389674	0.583152	0.20163	0.414904		0.387364	0.0275397
len18_with_IL-42-LAN-to_mutate.sc	-32.8627	1354.96	2.27442	-538.321	LAN	with IL	Finetune 1	0.835326	0.342935	0.523913	0.201087	0.501923		0.475815	0.0261079
len18_with_IL-43-YFP-to_mutate.sc	-34.4333	1458.79	2.19906	-538.776	YFP	with IL	Finetune 1	0.12663	0.260326	0.0771739	0.0103261	0.121154		0.118614	0.00253972
len18_with_IL-44-LTS-to_mutate.sc	-32.5776	1348.45	2.28009	-537.814	LTS	with IL	Finetune 1	0.866848	0.461413	0.65	0.222826	0.572115		0.550272	0.0218436
len18_with_IL-45-RRA-to_mutate.sc	-32.6538	1446.48	2.28967	-541.407	RRA	with IL	Finetune 1	0.1875	0.0125	0.617391	0.269022	0.296154		0.271603	0.0245506
len18_with_IL-46-RRF-to_mutate.sc	-32.6123	1451.67	2.36159	-536.49	RRF	with IL	Finetune 1	0.153261	0.760326	0.633152	0.770109	0.598077		0.579212	0.018865
len18_with_IL-47-GWQ-to_mutate.sc	-33.1522	1400.79	2.40497	-534.902	GWQ	with IL	Finetune 1	0.495652	0.916848	0.397283	0.944565	0.716346		0.688587	0.0277592
len18_with_IL-48-FEQ-to_mutate.sc	-34.4182	1428.31	2.22335	-534.363	FEQ	with IL	Finetune 1	0.28587	0.940761	0.0793478	0.0277174	0.345673		0.333424	0.0122492
len18_with_IL-49-TLS-to_mutate.sc	-32.9802	1384.57	2.32955	-536.886	TLS	with IL	Finetune 1	0.633696	0.677717	0.470652	0.545652	0.614904		0.581929	0.0329745
len18_with_IL-4-LYQ-to_mutate.sc	-33.9684	1447.35	2.24481	-537.741	LYQ	with IL	Finetune 1	0.182609	0.481522	0.148913	0.0788043	0.238942		0.222962	0.0159804
len18_with_IL-50-IDQ-to_mutate.sc	-33.9122	1410.04	2.23766	-537.731	IDQ	with IL	Finetune 1	0.42663	0.484783	0.167391	0.0554348	0.305769		0.28356	0.0222094
len18_with_IL-51-RAN-to_mutate.sc	-32.7017	1389.67	2.25139	-540.145	RAN	with IL	Finetune 1	0.592391	0.0798913	0.596739	0.102717	0.370673		0.342935	0.0277383
len18_with_IL-52-RWW-to_mutate.sc	-34.8755	1521.48	2.29605	-540.13	RWW	with IL	Finetune 1	0.00163043	0.0826087	0.0304348	0.308696	0.108654		0.105842	0.00281145
len18_with_IL-53-RPI-to_mutate.sc	-32.6061	1394.92	2.30606	-541.049	RPI	with IL	Finetune 1	0.540217	0.0233696	0.636413	0.389674	0.427404		0.397418	0.0299854
len18_with_IL-54-EHG-to_mutate.sc	-32.7461	1399.42	2.25951	-539.053	EHG	with IL	Finetune 1	0.505978	0.211413	0.57663	0.135326	0.386538		0.357337	0.0292015
len18_with_IL-55-RHA-to_mutate.sc	-32.7942	1424.57	2.36167	-535.908	RHA	with IL	Finetune 1	0.309783	0.830978	0.554348	0.771196	0.638942		0.616576	0.0223662
len18_with_IL-56-HSQ-to_mutate.sc	-32.2145	1374.23	2.32823	-537.933	HSQ	with IL	Finetune 1	0.71413	0.43587	0.79837	0.53587	0.649038		0.62106	0.0279787
len18_with_IL-57-EIL-to_mutate.sc	-32.8552	1410.3	2.33664	-538.933	EIL	with IL	Finetune 1	0.423913	0.236413	0.527174	0.597283	0.468269		0.446196	0.0220736
len18_with_IL-58-LLK-to_mutate.sc	-33.3133	1388.3	2.36907	-532.699	LLK	with IL	Finetune 1	0.608696	0.98587	0.33913	0.811413	0.712981		0.686277	0.0267036
len18_with_IL-59-YLQ-to_mutate.sc	-34.2269	1441.15	2.37902	-531.369	YLQ	with IL	Finetune 1	0.209239	0.996196	0.10163	0.858696	0.553365		0.54144	0.0119252
len18_with_IL-5-EET-to_mutate.sc	-32.3536	1375.57	2.23643	-537.214	EET	with IL	Finetune 1	0.702174	0.60163	0.745109	0.0527174	0.557692		0.525408	0.0322847
len18_with_IL-60-RAD-to_mutate.sc	-33.1545	1400.18	2.27253	-540.315	RAD	with IL	Finetune 1	0.499457	0.0652174	0.396739	0.192391	0.317788		0.288451	0.0293374
len18_with_IL-61-LIE-to_mutate.sc	-33.9906	1394.81	2.3476	-537.34	LIE	with IL	Finetune 1	0.542391	0.575	0.145109	0.673913	0.497115		0.484103	0.0130121
len18_with_IL-62-YYN-to_mutate.sc	-34.3135	1463.99	2.19546	-537.857	YYN	with IL	Finetune 1	0.107609	0.451087	0.0918478	0.0076087	0.170673		0.164538	0.00613503
len18_with_IL-63-HTT-to_mutate.sc	-32.2499	1373.12	2.31126	-539.421	HTT	with IL	Finetune 1	0.720652	0.150543	0.783152	0.42337	0.548558		0.519429	0.0291283
len18_with_IL-64-LYK-to_mutate.sc	-33.5462	1439.75	2.23337	-538.062	LYK	with IL	Finetune 1	0.218478	0.404348	0.268478	0.0434783	0.258654		0.233696	0.0249582
len18_with_IL-65-EEE-to_mutate.sc	-33.1296	1412.73	2.25516	-538.504	EEE	with IL	Finetune 1	0.397283	0.307065	0.406522	0.122283	0.343269		0.308288	0.0349812
len18_with_IL-66-LPL-to_mutate.sc	-32.7237	1363.85	2.32959	-540.53	LPL	with IL	Finetune 1	0.779891	0.0505435	0.588043	0.546196	0.510577		0.491168	0.0194084
len18_with_IL-67-VLL-to_mutate.sc	-33.7146	1419.19	2.36539	-537.534	VLL	with IL	Finetune 1	0.343478	0.528804	0.218478	0.791848	0.482692		0.470652	0.0120401
len18_with_IL-68-EEP-to_mutate.sc	-32.0543	1368.52	2.254	-533.864	EEP	with IL	Finetune 1	0.75163	0.955978	0.845652	0.115761	0.697596		0.667255	0.0303407
len18_with_IL-6-APP-to_mutate.sc	-32.0206	1315.98	2.32425	-539.74	APP	with IL	Finetune 1	0.955978	0.113587	0.856522	0.504348	0.624038		0.607609	0.0164298
len18_with_IL-69-DPP-to_mutate.sc	-33.0485	1326.77	2.30266	-540.341	DPP	with IL	Finetune 1	0.934783	0.061413	0.446196	0.36413	0.474038		0.45163	0.022408
len18_with_IL-70-LGS-to_mutate.sc	-32.3444	1315.17	2.29883	-534.976	LGS	with IL	Finetune 1	0.958696	0.91413	0.749457	0.335326	0.760096		0.739402	0.020694
len18_with_IL-71-QQA-to_mutate.sc	-32.6533	1373.19	2.389	-539.827	QQA	with IL	Finetune 1	0.719565	0.106522	0.617935	0.89837	0.610577		0.585598	0.0249791
len18_with_IL-72-FSS-to_mutate.sc	-33.6778	1361.89	2.28854	-534.875	FSS	with IL	Finetune 1	0.794022	0.919022	0.228804	0.26087	0.566827		0.550679	0.0161476
len18_with_IL-73-III-to_mutate.sc	-33.5353	1395.88	2.35998	-537.883	III	with IL	Finetune 1	0.532065	0.446196	0.271739	0.76087	0.520192		0.502717	0.0174749
len18_with_IL-74-VLS-to_mutate.sc	-33.3086	1392.26	2.35332	-537.916	VLS	with IL	Finetune 1	0.566304	0.440217	0.339674	0.713587	0.537019		0.514946	0.0220736
len18_with_IL-75-ILM-to_mutate.sc	-34.7424	1449.25	2.26698	-538.736	ILM	with IL	Finetune 1	0.170652	0.265217	0.0423913	0.165217	0.170673		0.16087	0.00980351
len18_with_IL-76-RIS-to_mutate.sc	-33.048	1415.56	2.31663	-540.246	RIS	with IL	Finetune 1	0.371739	0.0722826	0.446739	0.457609	0.367308		0.337092	0.0302153
len18_with_IL-77-EEW-to_mutate.sc	-32.3952	1413.33	2.34015	-539.934	EEW	with IL	Finetune 1	0.390761	0.0983696	0.729348	0.618478	0.484615		0.459239	0.0253763
len18_with_IL-78-VRQ-to_mutate.sc	-32.3075	1424.34	2.39138	-537.65	VRQ	with IL	Finetune 1	0.313587	0.503261	0.763587	0.906522	0.646635		0.621739	0.0248955
len18_with_IL-79-YLL-to_mutate.sc	-34.7696	1448.82	2.33565	-538.149	YLL	with IL	Finetune 1	0.172283	0.383152	0.0402174	0.591848	0.303365		0.296875	0.00649038
len18_with_IL-7-EFT-to_mutate.sc	-33.509	1430.8	2.19884	-539.199	EFT	with IL	Finetune 1	0.271196	0.181522	0.285326	0.00923913	0.209135		0.186821	0.022314
len18_with_IL-80-VIL-to_mutate.sc	-33.8513	1415.76	2.35062	-540.067	VIL	with IL	Finetune 1	0.369565	0.0891304	0.184783	0.692391	0.347115		0.333967	0.013148
len18_with_IL-81-TLI-to_mutate.sc	-33.1652	1406.59	2.37161	-536.156	TLI	with IL	Finetune 1	0.452174	0.802174	0.393478	0.823913	0.648077		0.617935	0.0301421
len18_with_IL-82-GPQ-to_mutate.sc	-31.6597	1311.88	2.42553	-537.65	GPQ	with IL	Finetune 1	0.965217	0.502717	0.924457	0.975543	0.851923		0.841984	0.00993938
len18_with_IL-83-RLI-to_mutate.sc	-33.4675	1439.49	2.355	-538.102	RLI	with IL	Finetune 1	0.220109	0.392391	0.299457	0.723913	0.426442		0.408967	0.0174749
len18_with_IL-84-RRW-to_mutate.sc	-32.9399	1489.32	2.3575	-533.368	RRW	with IL	Finetune 1	0.0282609	0.967935	0.488587	0.745652	0.571635		0.557609	0.0140259
len18_with_IL-85-PLI-to_mutate.sc	-32.9338	1376.56	2.3581	-537.946	PLI	with IL	Finetune 1	0.696739	0.432609	0.491304	0.749457	0.619712		0.592527	0.0271844
len18_with_IL-86-IFS-to_mutate.sc	-34.223	1434.26	2.18831	-538.387	IFS	with IL	Finetune 1	0.248913	0.330978	0.103261	0.0048913	0.185096		0.172011	0.0130853
len18_with_IL-87-AIQ-to_mutate.sc	-32.5605	1343.21	2.38018	-541.684	AIQ	with IL	Finetune 1	0.886413	0.0076087	0.657065	0.865217	0.624038		0.604076	0.0199624
len18_with_IL-88-YFL-to_mutate.sc	-34.5922	1472.84	2.25128	-537.709	YFL	with IL	Finetune 1	0.073913	0.489674	0.0608696	0.102174	0.184615		0.181658	0.00295778
len18_with_IL-89-HLP-to_mutate.sc	-33.041	1395.8	2.34921	-537.067	HLP	with IL	Finetune 1	0.532609	0.643478	0.44837	0.684783	0.60625		0.57731	0.0289402
len18_with_IL-8-KLS-to_mutate.sc	-32.9548	1427.64	2.34088	-538.165	KLS	with IL	Finetune 1	0.290217	0.377174	0.480978	0.62337	0.465865		0.442935	0.0229306
len18_with_IL-90-DKW-to_mutate.sc	-32.7658	1411.32	2.34638	-540.275	DKW	with IL	Finetune 1	0.414674	0.0701087	0.569565	0.66413	0.449519		0.42962	0.0198997
len18_with_IL-91-QIK-to_mutate.sc	-33.5539	1404.23	2.33336	-541.032	QIK	with IL	Finetune 1	0.471739	0.023913	0.266304	0.573913	0.355288		0.333967	0.0213211
len18_with_IL-92-TTA-to_mutate.sc	-32.0644	1357.53	2.30141	-537.216	TTA	with IL	Finetune 1	0.817935	0.601087	0.843478	0.35163	0.681731		0.653533	0.0281982
len18_with_IL-93-ASM-to_mutate.sc	-31.8154	1323.1	2.35181	-539.826	ASM	with IL	Finetune 1	0.940761	0.107065	0.897283	0.700543	0.672596		0.661413	0.0111831
len18_with_IL-94-IHF-to_mutate.sc	-33.8637	1441.55	2.22866	-541.233	IHF	with IL	Finetune 1	0.207065	0.0173913	0.180435	0.0358696	0.130769		0.11019	0.020579
len18_with_IL-95-IIE-to_mutate.sc	-34.2372	1414.91	2.3313	-538.72	IIE	with IL	Finetune 1	0.377717	0.266304	0.1	0.559239	0.334615		0.325815	0.00880017
len18_with_IL-96-MTA-to_mutate.sc	-33.0161	1374.47	2.31316	-538.673	MTA	with IL	Finetune 1	0.711413	0.275	0.456522	0.436957	0.500481		0.469973	0.0305079
len18_with_IL-97-ENL-to_mutate.sc	-32.1548	1385.71	2.31665	-539.011	ENL	with IL	Finetune 1	0.625543	0.220109	0.813043	0.458424	0.558173		0.52928	0.0288932
len18_with_IL-98-LPA-to_mutate.sc	-32.6616	1342.23	2.32767	-538.009	LPA	with IL	Finetune 1	0.892391	0.418478	0.615217	0.531522	0.635577		0.614402	0.0211747
len18_with_IL-99-REN-to_mutate.sc	-32.5337	1421.89	2.25221	-540.43	REN	with IL	Finetune 1	0.32663	0.0554348	0.669565	0.104891	0.315865		0.28913	0.0267349
len18_with_IL-9-LLP-to_mutate.sc	-33.2837	1389.3	2.33992	-536.026	LLP	with IL	Finetune 1	0.597826	0.817391	0.34837	0.616848	0.622596		0.595109	0.0274875
len19_with_IL-0-APPV-to_mutate.sc	-31.6925	1295.34	2.36955	-537.089	APPV	with IL	Finetune 1	0.988043	0.6375	0.916304	0.81413	0.852404		0.838995	0.0134093
len19_with_IL-10-NCMM-to_mutate.sc	-31.9438	1334.81	2.35752	-538.044	NCMM	with IL	Finetune 1	0.91413	0.410326	0.876087	0.746739	0.750962		0.736821	0.0141409
len19_with_IL-11-YFIS-to_mutate.sc	-34.2206	1460.81	2.27651	-536.821	YFIS	with IL	Finetune 1	0.120109	0.692391	0.104348	0.204891	0.288462		0.280435	0.00802676
len19_with_IL-12-VVLA-to_mutate.sc	-33.3392	1383.59	2.31462	-536.709	VVLA	with IL	Finetune 1	0.641304	0.7125	0.333696	0.447826	0.561538		0.533832	0.0277069
len19_with_IL-13-YCHE-to_mutate.sc	-33.46	1380.58	2.32765	-536.597	YCHE	with IL	Finetune 1	0.66413	0.73587	0.302717	0.530435	0.584135		0.558288	0.0258466
len19_with_IL-14-LTMA-to_mutate.sc	-32.7681	1354.93	2.29934	-538.05	LTMA	with IL	Finetune 1	0.836413	0.408152	0.568478	0.3375	0.559615		0.537636	0.0219795
len19_with_IL-15-GIVV-to_mutate.sc	-32.3472	1332.43	2.43118	-538.71	GIVV	with IL	Finetune 1	0.920109	0.270109	0.747283	0.984239	0.745673		0.730435	0.0152383
len19_with_IL-16-LLKK-to_mutate.sc	-33.5503	1392.31	2.3488	-536.045	LLKK	with IL	Finetune 1	0.565761	0.815761	0.266848	0.683152	0.602404		0.58288	0.0195234
len19_with_IL-17-EHQW-to_mutate.sc	-32.4565	1400.37	2.25232	-538.349	EHQW	with IL	Finetune 1	0.497826	0.336413	0.705978	0.106522	0.443269		0.411685	0.0315844
len19_with_IL-18-TIAM-to_mutate.sc	-32.552	1377.96	2.36146	-537.024	TIAM	with IL	Finetune 1	0.68587	0.65	0.661957	0.769565	0.717308		0.691848	0.0254599
len19_with_IL-19-CSEL-to_mutate.sc	-32.2765	1321.08	2.32559	-539.354	CSEL	with IL	Finetune 1	0.945652	0.157065	0.77337	0.513043	0.617308		0.597283	0.0200251
len19_with_IL-1-EPED-to_mutate.sc	-31.997	1346.45	2.29081	-537.274	EPED	with IL	Finetune 1	0.87663	0.591304	0.863043	0.277174	0.674519		0.652038	0.0224812
len19_with_IL-20-LIKM-to_mutate.sc	-33.5327	1395.5	2.33375	-535.797	LIKM	with IL	Finetune 1	0.534783	0.845109	0.27337	0.577174	0.579808		0.557609	0.022199
len19_with_IL-21-RGWW-to_mutate.sc	-32.3069	1363.23	2.31833	-538.052	RGWW	with IL	Finetune 1	0.784783	0.407609	0.76413	0.467391	0.631731		0.605978	0.0257525
len19_with_IL-22-QPKV-to_mutate.sc	-32.3593	1336.53	2.30315	-540.622	QPKV	with IL	Finetune 1	0.91087	0.0445652	0.741304	0.365761	0.534135		0.515625	0.0185096
len19_with_IL-23-RYFR-to_mutate.sc	-33.6639	1476.67	2.24726	-540.541	RYFR	with IL	Finetune 1	0.0586957	0.0494565	0.231522	0.0902174	0.1125		0.107473	0.00502717
len19_with_IL-24-DDSR-to_mutate.sc	-33.2627	1357.11	2.2887	-538.157	DDSR	with IL	Finetune 1	0.821739	0.380978	0.356522	0.263043	0.480769		0.455571	0.0251986
len19_with_IL-25-FPKR-to_mutate.sc	-33.1691	1338.69	2.28253	-535.715	FPKR	with IL	Finetune 1	0.905435	0.852717	0.392391	0.232065	0.619712		0.595652	0.0240594
len19_with_IL-26-KYPW-to_mutate.sc	-33.1234	1463.86	2.24439	-536.375	KYPW	with IL	Finetune 1	0.108696	0.773913	0.409239	0.0771739	0.367788		0.342255	0.025533
len19_with_IL-27-IFMR-to_mutate.sc	-34.0896	1438.18	2.22375	-537.375	IFMR	with IL	Finetune 1	0.22663	0.566848	0.127174	0.0288043	0.257212		0.237364	0.0198474
len19_with_IL-28-NPII-to_mutate.sc	-31.5929	1326.94	2.30349	-537.164	NPII	with IL	Finetune 1	0.933696	0.615217	0.9375	0.369022	0.729327		0.713859	0.0154682
len19_with_IL-29-NKVV-to_mutate.sc	-31.1989	1367.54	2.36998	-539.915	NKVV	with IL	Finetune 1	0.758696	0.100543	0.981522	0.816848	0.678365		0.664402	0.0139632
len19_with_IL-2-EFGV-to_mutate.sc	-32.9624	1424.77	2.25299	-540.446	EFGV	with IL	Finetune 1	0.309239	0.0548913	0.478804	0.109783	0.265385		0.238179	0.0272053
len19_with_IL-30-HFIT-to_mutate.sc	-33.5102	1447.2	2.2547	-537.57	HFIT	with IL	Finetune 1	0.184239	0.521739	0.284239	0.119565	0.297115		0.277446	0.0196697
len19_with_IL-31-YPQT-to_mutate.sc	-33.2538	1369.41	2.2751	-539.01	YPQT	with IL	Finetune 1	0.746739	0.220652	0.359239	0.202717	0.412019		0.382337	0.0296823
len19_with_IL-32-VRQY-to_mutate.sc	-32.3118	1391.12	2.38126	-536.675	VRQY	with IL	Finetune 1	0.582065	0.719022	0.761957	0.868478	0.763462		0.73288	0.0305811
len19_with_IL-33-RFGV-to_mutate.sc	-33.8945	1465.54	2.16232	-538.255	RFGV	with IL	Finetune 1	0.102174	0.355435	0.175	0.00108696	0.165865		0.158424	0.00744147
len19_with_IL-34-DPFA-to_mutate.sc	-33.1189	1326.79	2.25993	-538.089	DPFA	with IL	Finetune 1	0.934239	0.395109	0.411413	0.1375	0.497115		0.469565	0.0275502
len19_with_IL-35-WPDG-to_mutate.sc	-34.0506	1389.99	2.35238	-535.365	WPDG	with IL	Finetune 1	0.589674	0.883696	0.134239	0.704891	0.593269		0.578125	0.0151442
len19_with_IL-36-ILPV-to_mutate.sc	-33.4401	1395.32	2.32609	-537.387	ILPV	with IL	Finetune 1	0.536413	0.5625	0.307609	0.517391	0.501923		0.480978	0.0209448
len19_with_IL-37-DYIN-to_mutate.sc	-33.6271	1426.32	2.28823	-537.416	DYIN	with IL	Finetune 1	0.301087	0.554348	0.245109	0.258696	0.353846		0.33981	0.0140364
len19_with_IL-38-NEDR-to_mutate.sc	-32.5227	1389.45	2.2908	-537.092	NEDR	with IL	Finetune 1	0.594565	0.636413	0.676087	0.27663	0.584615		0.545924	0.0386915
len19_with_IL-39-KCIA-to_mutate.sc	-32.3547	1379.18	2.30761	-533.269	KCIA	with IL	Finetune 1	0.677717	0.972283	0.744022	0.40163	0.726923		0.698913	0.02801
len19_with_IL-3-LIAM-to_mutate.sc	-33.3196	1378.09	2.35189	-537.788	LIAM	with IL	Finetune 1	0.685326	0.469022	0.3375	0.701087	0.570673		0.548234	0.0224394
len19_with_IL-40-AAKG-to_mutate.sc	-31.6024	1295.11	2.34668	-535.925	AAKG	with IL	Finetune 1	0.988587	0.827717	0.936413	0.665217	0.863462		0.854484	0.00897784
len19_with_IL-41-RVCR-to_mutate.sc	-33.4618	1415.34	2.23609	-541.114	RVCR	with IL	Finetune 1	0.37337	0.0195652	0.301087	0.0516304	0.213942		0.186413	0.0275293
len19_with_IL-42-CLTR-to_mutate.sc	-33.0835	1371.03	2.39398	-535.685	CLTR	with IL	Finetune 1	0.735326	0.854891	0.428804	0.913043	0.766346		0.733016	0.0333298
len19_with_IL-43-DPVT-to_mutate.sc	-33.0142	1329.49	2.31105	-538.736	DPVT	with IL	Finetune 1	0.927174	0.264674	0.457609	0.421196	0.539423		0.517663	0.02176
len19_with_IL-44-DDYD-to_mutate.sc	-33.0884	1355	2.28501	-538.279	DDYD	with IL	Finetune 1	0.833696	0.35163	0.425543	0.242391	0.4875		0.463315	0.0241848
len19_with_IL-45-PGSL-to_mutate.sc	-30.8199	1272.55	2.3694	-536.122	PGSL	with IL	Finetune 1	0.997826	0.805435	0.998913	0.8125	0.905288		0.903668	0.00161998
len19_with_IL-46-IIYR-to_mutate.sc	-33.3431	1383.52	2.32673	-538.873	IIYR	with IL	Finetune 1	0.641848	0.244022	0.332609	0.522283	0.458173		0.43519	0.0229829
len19_with_IL-47-FQMM-to_mutate.sc	-34.1329	1408.05	2.36579	-533.861	FQMM	with IL	Finetune 1	0.439674	0.956522	0.119565	0.794565	0.59375		0.577582	0.0161685
len19_with_IL-48-WRDR-to_mutate.sc	-33.9649	1458.06	2.26035	-541.488	WRDR	with IL	Finetune 1	0.131522	0.0103261	0.15	0.140761	0.123558		0.108152	0.0154055
len19_with_IL-49-EILR-to_mutate.sc	-32.7966	1399.04	2.37642	-539.191	EILR	with IL	Finetune 1	0.509239	0.183696	0.552717	0.847826	0.550962		0.52337	0.027592
len19_with_IL-4-HFAA-to_mutate.sc	-33.5763	1446.11	2.25335	-537.414	HFAA	with IL	Finetune 1	0.189674	0.554891	0.261413	0.113043	0.298077		0.279755	0.0183215
len19_with_IL-50-SISR-to_mutate.sc	-32.2025	1352.42	2.38956	-538.864	SISR	with IL	Finetune 1	0.845109	0.246196	0.802174	0.899457	0.715865		0.698234	0.0176317
len19_with_IL-51-CCWK-to_mutate.sc	-32.2067	1342.24	2.37521	-537.417	CCWK	with IL	Finetune 1	0.891848	0.553261	0.801087	0.843478	0.793269		0.772418	0.0208508
len19_with_IL-52-IIST-to_mutate.sc	-33.6012	1386.65	2.29032	-538.517	IIST	with IL	Finetune 1	0.621739	0.302717	0.25163	0.272826	0.389904		0.362228	0.0276756
len19_with_IL-53-ATIA-to_mutate.sc	-32.2258	1331.05	2.35547	-537.474	ATIA	with IL	Finetune 1	0.923913	0.541304	0.792935	0.728804	0.759615		0.746739	0.0128763
len19_with_IL-54-IIAP-to_mutate.sc	-33.4156	1373.96	2.31382	-540.171	IIAP	with IL	Finetune 1	0.715217	0.0782609	0.314674	0.444022	0.4125		0.388043	0.0244565
len19_with_IL-55-RRWG-to_mutate.sc	-32.8963	1457.81	2.28856	-541.065	RRWG	with IL	Finetune 1	0.132065	0.0222826	0.505435	0.261413	0.25625		0.230299	0.0259511
len19_with_IL-56-IPGT-to_mutate.sc	-32.9235	1346.7	2.28452	-536.589	IPGT	with IL	Finetune 1	0.876087	0.738043	0.494565	0.240217	0.6125		0.587228	0.0252717
len19_with_IL-57-RYMN-to_mutate.sc	-33.9116	1474.85	2.22482	-538.847	RYMN	with IL	Finetune 1	0.0673913	0.247283	0.167935	0.0304348	0.135577		0.128261	0.00731605
len19_with_IL-58-APKG-to_mutate.sc	-31.6537	1296.99	2.37436	-537.548	APKG	with IL	Finetune 1	0.986413	0.526087	0.92663	0.836413	0.829808		0.818886	0.0109218
len19_with_IL-59-RRSC-to_mutate.sc	-32.3085	1438.45	2.36623	-536.211	RRSC	with IL	Finetune 1	0.225543	0.796739	0.763043	0.796739	0.674519		0.645516	0.0290029
len19_with_IL-5-RLTD-to_mutate.sc	-33.181	1416.02	2.36727	-538.052	RLTD	with IL	Finetune 1	0.367391	0.407065	0.384239	0.802174	0.51875		0.490217	0.0285326
len19_with_IL-60-FILK-to_mutate.sc	-34.6313	1420.29	2.28993	-534.245	FILK	with IL	Finetune 1	0.336957	0.945109	0.0543478	0.270652	0.418269		0.401766	0.0165029
len19_with_IL-61-PPFL-to_mutate.sc	-31.7534	1309.59	2.33832	-536.757	PPFL	with IL	Finetune 1	0.971196	0.704348	0.907609	0.608152	0.810577		0.797826	0.0127508
len19_with_IL-62-AGVK-to_mutate.sc	-31.5583	1295.09	2.38247	-536.404	AGVK	with IL	Finetune 1	0.98913	0.770652	0.945109	0.872283	0.90625		0.894293	0.0119565
len19_with_IL-63-LYPA-to_mutate.sc	-33.6592	1420.02	2.28372	-538.782	LYPA	with IL	Finetune 1	0.339674	0.258152	0.233152	0.2375	0.282212		0.26712	0.015092
len19_with_IL-64-RHLD-to_mutate.sc	-32.8837	1446.14	2.3438	-537.949	RHLD	with IL	Finetune 1	0.18913	0.432065	0.511413	0.645109	0.469231		0.444429	0.0248014
len19_with_IL-65-IIPK-to_mutate.sc	-33.3521	1387.31	2.33765	-539.969	IIPK	with IL	Finetune 1	0.616304	0.0956522	0.329891	0.602717	0.435096		0.411141	0.0239548
len19_with_IL-66-CCWA-to_mutate.sc	-32.4884	1348.43	2.361	-539.472	CCWA	with IL	Finetune 1	0.867935	0.143478	0.692935	0.765217	0.634135		0.617391	0.0167433
len19_with_IL-67-RRFR-to_mutate.sc	-32.5274	1446.72	2.31978	-537.06	RRFR	with IL	Finetune 1	0.185326	0.645652	0.672283	0.479891	0.525481		0.495788	0.0296927
len19_with_IL-68-ALTL-to_mutate.sc	-32.5889	1356.04	2.44186	-537.385	ALTL	with IL	Finetune 1	0.82663	0.563043	0.644022	0.991848	0.775481		0.756386	0.0190949
len19_with_IL-69-VASV-to_mutate.sc	-32.4845	1328.81	2.32344	-535.154	VASV	with IL	Finetune 1	0.928261	0.9	0.694565	0.50163	0.778846		0.756114	0.022732
len19_with_IL-6-TRVR-to_mutate.sc	-32.0153	1398.12	2.41354	-535.317	TRVR	with IL	Finetune 1	0.516848	0.886957	0.857609	0.9625	0.83125		0.805978	0.0252717
len19_with_IL-70-YPLG-to_mutate.sc	-33.1751	1372	2.29968	-538.843	YPLG	with IL	Finetune 1	0.72663	0.247826	0.38913	0.340217	0.453846		0.425951	0.0278951
len19_with_IL-71-WLLR-to_mutate.sc	-34.7466	1442.27	2.30966	-539.704	WLLR	with IL	Finetune 1	0.203261	0.119022	0.0418478	0.413587	0.206731		0.194429	0.0123014
len19_with_IL-72-HHGK-to_mutate.sc	-32.642	1408.76	2.29846	-535.62	HHGK	with IL	Finetune 1	0.436413	0.86087	0.620652	0.332065	0.596635		0.5625	0.0341346
len19_with_IL-73-EIAK-to_mutate.sc	-32.7224	1371.76	2.31987	-538.403	EIAK	with IL	Finetune 1	0.729348	0.328261	0.58913	0.481522	0.558173		0.532065	0.0261079
len19_with_IL-74-TLLL-to_mutate.sc	-32.9721	1399.93	2.38782	-537.062	TLLL	with IL	Finetune 1	0.502717	0.645109	0.474457	0.893478	0.661538		0.62894	0.0325982
len19_with_IL-75-VLVV-to_mutate.sc	-33.6412	1387.69	2.3554	-538.158	VLVV	with IL	Finetune 1	0.613587	0.380435	0.240761	0.727174	0.50625		0.490489	0.0157609
len19_with_IL-76-YYKV-to_mutate.sc	-34.7962	1469.69	2.17734	-536.416	YYKV	with IL	Finetune 1	0.0869565	0.769565	0.0391304	0.00217391	0.228846		0.224457	0.00438963
len19_with_IL-77-MTSM-to_mutate.sc	-33.088	1369.69	2.31144	-540.024	MTSM	with IL	Finetune 1	0.744022	0.0929348	0.426087	0.425	0.453846		0.422011	0.0318353
len19_with_IL-78-LSWK-to_mutate.sc	-32.215	1350.58	2.30038	-536.843	LSWK	with IL	Finetune 1	0.855435	0.68587	0.797826	0.345652	0.695673		0.671196	0.0244774
len19_with_IL-79-QIQM-to_mutate.sc	-32.8404	1380.26	2.34526	-543.004	QIQM	with IL	Finetune 1	0.670109	0.00108696	0.532065	0.652717	0.487981		0.463995	0.0239862
len19_with_IL-7-CDIL-to_mutate.sc	-32.0719	1346.33	2.29994	-540.123	CDIL	with IL	Finetune 1	0.877717	0.0836957	0.841848	0.343478	0.558173		0.536685	0.0214883
len19_with_IL-80-LYKR-to_mutate.sc	-33.4605	1422.4	2.36176	-536.369	LYKR	with IL	Finetune 1	0.324457	0.775543	0.30163	0.772283	0.563462		0.543478	0.0199833
len19_with_IL-81-WPEM-to_mutate.sc	-33.9023	1397.07	2.35447	-540.883	WPEM	with IL	Finetune 1	0.525	0.0293478	0.172283	0.719565	0.374519		0.361549	0.0129703
len19_with_IL-82-FFFL-to_mutate.sc	-34.8297	1459.15	2.20984	-536.369	FFFL	with IL	Finetune 1	0.124457	0.775	0.0326087	0.0173913	0.245673		0.237364	0.00830895
len19_with_IL-83-APLS-to_mutate.sc	-31.9674	1320.58	2.3991	-539.067	APLS	with IL	Finetune 1	0.946739	0.209783	0.871739	0.929348	0.753365		0.739402	0.0139632
len19_with_IL-84-YCIA-to_mutate.sc	-33.6927	1381.23	2.27969	-536.009	YCIA	with IL	Finetune 1	0.658696	0.819022	0.224457	0.221196	0.500962		0.480842	0.0201191
len19_with_IL-85-ETGI-to_mutate.sc	-32.0629	1343.57	2.28511	-538.683	ETGI	with IL	Finetune 1	0.885326	0.274457	0.844022	0.243478	0.581731		0.561821	0.0199101
len19_with_IL-86-EPWK-to_mutate.sc	-32.1403	1359.91	2.29853	-538.338	EPWK	with IL	Finetune 1	0.803804	0.338587	0.820109	0.332609	0.598558		0.573777	0.0247805
len19_with_IL-87-HPFF-to_mutate.sc	-32.336	1353.66	2.31124	-535.259	HPFF	with IL	Finetune 1	0.840761	0.891304	0.75163	0.422826	0.751923		0.72663	0.0252926
len19_with_IL-88-ALRD-to_mutate.sc	-32.5395	1351.58	2.38035	-535.711	ALRD	with IL	Finetune 1	0.851087	0.853261	0.666304	0.865761	0.835096		0.809103	0.0259929
len19_with_IL-89-RTSS-to_mutate.sc	-32.5605	1394.79	2.26353	-541.708	RTSS	with IL	Finetune 1	0.543478	0.00706522	0.657609	0.15	0.370192		0.339538	0.0306543
len19_with_IL-8-TTFC-to_mutate.sc	-32.1274	1351.86	2.30356	-536.51	TTFC	with IL	Finetune 1	0.84837	0.758152	0.824457	0.370109	0.724519		0.700272	0.0242475
len19_with_IL-90-IFVV-to_mutate.sc	-33.9367	1431.01	2.2081	-536.642	IFVV	with IL	Finetune 1	0.269565	0.72663	0.160326	0.0157609	0.312981		0.293071	0.0199101
len19_with_IL-91-ARQR-to_mutate.sc	-31.9718	1371.53	2.42443	-539.563	ARQR	with IL	Finetune 1	0.731522	0.133152	0.869565	0.973913	0.699519		0.677038	0.0224812
len19_with_IL-92-FCMM-to_mutate.sc	-34.1261	1383.69	2.2879	-536.3	FCMM	with IL	Finetune 1	0.640217	0.783152	0.120652	0.257609	0.469231		0.450408	0.0188232
len19_with_IL-93-GWLD-to_mutate.sc	-33.3002	1393.82	2.39362	-533.853	GWLD	with IL	Finetune 1	0.552174	0.957609	0.343478	0.911957	0.716827		0.691304	0.0255226
len19_with_IL-94-AYVK-to_mutate.sc	-33.1848	1414.28	2.27753	-537.506	AYVK	with IL	Finetune 1	0.384239	0.533696	0.380978	0.208696	0.408654		0.376902	0.0317517
len19_with_IL-95-DYGR-to_mutate.sc	-34.1061	1431.15	2.26702	-540.872	DYGR	with IL	Finetune 1	0.268478	0.0298913	0.125	0.165761	0.164423		0.147283	0.0171405
len19_with_IL-96-CILT-to_mutate.sc	-33.0562	1377.63	2.41268	-538.544	CILT	with IL	Finetune 1	0.691304	0.297826	0.444565	0.961413	0.624519		0.598777	0.0257421
len19_with_IL-97-IFIR-to_mutate.sc	-34.0923	1435.04	2.21005	-538.088	IFIR	with IL	Finetune 1	0.240761	0.395652	0.12663	0.0179348	0.213462		0.195245	0.018217
len19_with_IL-98-VNQK-to_mutate.sc	-32.4742	1360.66	2.29677	-535.636	VNQK	with IL	Finetune 1	0.8	0.858152	0.698913	0.313587	0.700962		0.667663	0.0332985
len19_with_IL-99-IIIR-to_mutate.sc	-33.6163	1392.64	2.30957	-538.579	IIIR	with IL	Finetune 1	0.563587	0.295109	0.24837	0.4125	0.400481		0.379891	0.0205895
len19_with_IL-9-TYGD-to_mutate.sc	-33.3007	1434.03	2.27227	-535.917	TYGD	with IL	Finetune 1	0.25	0.829891	0.342935	0.188587	0.432692		0.402853	0.029839
len20_with_IL-0-DGFSG-to_mutate.sc	-32.5908	1322.64	2.30313	-539.273	DGFSG	with IL	Finetune 1	0.941848	0.171196	0.641848	0.365217	0.548077		0.530027	0.0180497
len20_with_IL-10-QIADY-to_mutate.sc	-33.232	1421.45	2.37387	-532.976	QIADY	with IL	Finetune 1	0.330435	0.980978	0.366304	0.834239	0.651923		0.627989	0.0239339
len20_with_IL-11-RRWNV-to_mutate.sc	-32.5192	1470.99	2.38439	-538.13	RRWNV	with IL	Finetune 1	0.0826087	0.3875	0.679348	0.878261	0.529327		0.506929	0.0223976
len20_with_IL-12-AGPLW-to_mutate.sc	-32.1065	1344	2.43013	-534.892	AGPLW	with IL	Finetune 1	0.884783	0.917935	0.830978	0.981522	0.923558		0.903804	0.0197533
len20_with_IL-13-APRTW-to_mutate.sc	-31.5515	1321.59	2.3901	-536.536	APRTW	with IL	Finetune 1	0.943478	0.749457	0.946196	0.90163	0.898077		0.88519	0.0128867
len20_with_IL-14-DGFSS-to_mutate.sc	-32.4931	1320.41	2.3263	-540.391	DGFSS	with IL	Finetune 1	0.947826	0.0576087	0.690217	0.517935	0.574038		0.553397	0.0206417
len20_with_IL-15-RLIAY-to_mutate.sc	-33.4729	1446.34	2.32725	-538.236	RLIAY	with IL	Finetune 1	0.188043	0.361413	0.29837	0.528804	0.363942		0.344158	0.0197847
len20_with_IL-16-MRSWG-to_mutate.sc	-32.9661	1409.18	2.41634	-540.961	MRSWG	with IL	Finetune 1	0.435326	0.0255435	0.477174	0.966848	0.506731		0.476223	0.0305079
len20_with_IL-17-DRSKW-to_mutate.sc	-32.8175	1425.43	2.4049	-537.906	DRSKW	with IL	Finetune 1	0.305978	0.442391	0.541304	0.944022	0.580769		0.558424	0.0223453
len20_with_IL-18-CFFVH-to_mutate.sc	-33.3708	1421.38	2.27007	-538.04	CFFVH	with IL	Finetune 1	0.332065	0.411957	0.32663	0.176087	0.339423		0.311685	0.0277383
len20_with_IL-19-PGNAH-to_mutate.sc	-31.2711	1308.78	2.34727	-538.048	PGNAH	with IL	Finetune 1	0.972826	0.408696	0.973913	0.671196	0.762981		0.756658	0.00632316
len20_with_IL-1-YFLVG-to_mutate.sc	-34.4657	1464.58	2.24705	-538.956	YFLVG	with IL	Finetune 1	0.107065	0.231522	0.0733696	0.0891304	0.125962		0.125272	0.000689799
len20_with_IL-20-VILNC-to_mutate.sc	-33.2022	1391.52	2.38546	-537.413	VILNC	with IL	Finetune 1	0.57663	0.555435	0.376087	0.883696	0.626442		0.597962	0.0284804
len20_with_IL-21-DSSAL-to_mutate.sc	-32.1853	1342.35	2.32475	-539.566	DSSAL	with IL	Finetune 1	0.890761	0.132609	0.807065	0.509239	0.603365		0.584918	0.0184469
len20_with_IL-22-RHRMF-to_mutate.sc	-32.649	1439.72	2.34538	-536.235	RHRMF	with IL	Finetune 1	0.219022	0.794565	0.620109	0.654891	0.594712		0.572147	0.0225648
len20_with_IL-23-KSWWA-to_mutate.sc	-31.746	1391.58	2.39759	-539.087	KSWWA	with IL	Finetune 1	0.576087	0.204348	0.908696	0.926087	0.675		0.653804	0.0211957
len20_with_IL-24-EFFRT-to_mutate.sc	-32.9141	1433.98	2.22084	-539.104	EFFRT	with IL	Finetune 1	0.250543	0.2	0.497826	0.023913	0.276923		0.243071	0.0338524
len20_with_IL-25-PPQNT-to_mutate.sc	-31.5785	1308.25	2.34207	-537.838	PPQNT	with IL	Finetune 1	0.973913	0.453804	0.940761	0.630978	0.758173		0.749864	0.00830895
len20_with_IL-26-YLWWT-to_mutate.sc	-34.4438	1449.6	2.34313	-537.269	YLWWT	with IL	Finetune 1	0.166304	0.593478	0.0755435	0.638043	0.373558		0.368342	0.0052153
len20_with_IL-27-DCLWC-to_mutate.sc	-33.2017	1380.4	2.3564	-538.466	DCLWC	with IL	Finetune 1	0.668478	0.314674	0.37663	0.73587	0.55		0.523913	0.026087
len20_with_IL-28-RYFVP-to_mutate.sc	-33.9548	1486.44	2.25261	-540.793	RYFVP	with IL	Finetune 1	0.0331522	0.0336957	0.152717	0.108696	0.0899038		0.0820652	0.00783863
len20_with_IL-29-HPITL-to_mutate.sc	-32.3288	1375.07	2.35254	-536.201	HPITL	with IL	Finetune 1	0.704891	0.797826	0.754348	0.707065	0.764904		0.741033	0.0238712
len20_with_IL-2-GLIKK-to_mutate.sc	-32.8495	1418.42	2.39487	-537.147	GLIKK	with IL	Finetune 1	0.35163	0.621196	0.529348	0.917391	0.634135		0.604891	0.0292433
len20_with_IL-30-RHLAD-to_mutate.sc	-33.2902	1453.75	2.31271	-539.611	RHLAD	with IL	Finetune 1	0.14837	0.12663	0.346196	0.435326	0.285577		0.26413	0.0214465
len20_with_IL-31-ATIVT-to_mutate.sc	-32.2153	1346.09	2.31354	-539.758	ATIVT	with IL	Finetune 1	0.878261	0.1125	0.796739	0.440761	0.576923		0.557065	0.0198579
len20_with_IL-32-RYFRP-to_mutate.sc	-33.6165	1476.18	2.24881	-534.364	RYFRP	with IL	Finetune 1	0.061413	0.940217	0.247826	0.0940217	0.344712		0.33587	0.00884197
len20_with_IL-33-YYCCF-to_mutate.sc	-34.8255	1490.14	2.27252	-537.504	YYCCF	with IL	Finetune 1	0.0271739	0.534783	0.0342391	0.191304	0.2		0.196875	0.003125
len20_with_IL-34-CCWVG-to_mutate.sc	-32.3179	1351.83	2.39296	-539.831	CCWVG	with IL	Finetune 1	0.849457	0.105978	0.758152	0.908696	0.675481		0.655571	0.0199101
len20_with_IL-35-MISGL-to_mutate.sc	-33.8902	1395.07	2.32337	-541.372	MISGL	with IL	Finetune 1	0.538587	0.013587	0.177174	0.501087	0.322596		0.307609	0.0149875
len20_with_IL-36-APWKI-to_mutate.sc	-31.8538	1348.79	2.45016	-539.197	APWKI	with IL	Finetune 1	0.86413	0.182609	0.890217	0.995652	0.748077		0.733152	0.0149247
len20_with_IL-37-RLLED-to_mutate.sc	-33.8122	1445.76	2.31969	-540.252	RLLED	with IL	Finetune 1	0.191304	0.0717391	0.195109	0.478804	0.247115		0.234239	0.0128763
len20_with_IL-38-RFRAL-to_mutate.sc	-34.1563	1484.58	2.18255	-539.55	RFRAL	with IL	Finetune 1	0.0375	0.13587	0.114674	0.00380435	0.0735577		0.072962	0.000595736
len20_with_IL-39-PFLVG-to_mutate.sc	-32.5421	1392.04	2.30538	-534.599	PFLVG	with IL	Finetune 1	0.571196	0.930978	0.665761	0.386413	0.671154		0.638587	0.0325669
len20_with_IL-3-TDASV-to_mutate.sc	-32.4616	1367.48	2.29728	-532.832	TDASV	with IL	Finetune 1	0.759783	0.984239	0.703804	0.320109	0.724038		0.691984	0.0320548
len20_with_IL-40-RYCSF-to_mutate.sc	-34.3504	1491.88	2.25908	-539.906	RYCSF	with IL	Finetune 1	0.026087	0.101087	0.0880435	0.133152	0.0918269		0.0870924	0.00473453
len20_with_IL-41-CLVVS-to_mutate.sc	-32.6815	1374.99	2.37462	-537.338	CLVVS	with IL	Finetune 1	0.705435	0.576087	0.604891	0.839674	0.707692		0.681522	0.0261706
len20_with_IL-42-KWTTE-to_mutate.sc	-33.8956	1474.95	2.37633	-537.445	KWTTE	with IL	Finetune 1	0.0663043	0.546739	0.174457	0.847283	0.414904		0.408696	0.00620819
len20_with_IL-43-RHWMP-to_mutate.sc	-32.8687	1451.11	2.31756	-538.052	RHWMP	with IL	Finetune 1	0.155978	0.406522	0.520109	0.463043	0.412019		0.386413	0.0256062
len20_with_IL-44-ARPRM-to_mutate.sc	-32.1741	1415.36	2.44823	-534.697	ARPRM	with IL	Finetune 1	0.372283	0.92663	0.810326	0.994565	0.801923		0.775951	0.025972
len20_with_IL-45-RRVGG-to_mutate.sc	-32.5673	1441.41	2.39011	-536.428	RRVGG	with IL	Finetune 1	0.208152	0.767391	0.654891	0.902174	0.659615		0.633152	0.0264632
len20_with_IL-46-AGWLW-to_mutate.sc	-32.1648	1362.01	2.40464	-535.614	AGWLW	with IL	Finetune 1	0.791304	0.861957	0.811957	0.942935	0.875962		0.852038	0.0239235
len20_with_IL-47-RSMKN-to_mutate.sc	-32.2244	1391.16	2.28892	-538.641	RSMKN	with IL	Finetune 1	0.581522	0.282065	0.794022	0.26413	0.510096		0.480435	0.0296614
len20_with_IL-48-RRFRP-to_mutate.sc	-32.8051	1456.67	2.33257	-532.982	RRFRP	with IL	Finetune 1	0.136957	0.980435	0.547283	0.567935	0.574519		0.558152	0.0163671
len20_with_IL-49-VHWNN-to_mutate.sc	-33.0007	1427.57	2.29536	-536.215	VHWNN	with IL	Finetune 1	0.290761	0.796196	0.463587	0.305435	0.495673		0.463995	0.0316785
len20_with_IL-4-YGSIM-to_mutate.sc	-33.5806	1376.96	2.28991	-534.709	YGSIM	with IL	Finetune 1	0.693478	0.925543	0.260326	0.270109	0.560096		0.537364	0.022732
len20_with_IL-50-KTGVS-to_mutate.sc	-32.2837	1391.82	2.29992	-538.402	KTGVS	with IL	Finetune 1	0.572826	0.328804	0.770109	0.342391	0.536058		0.503533	0.0325251
len20_with_IL-51-DYIRL-to_mutate.sc	-33.614	1456.28	2.25021	-537.833	DYIRL	with IL	Finetune 1	0.138587	0.455435	0.248913	0.0983696	0.252404		0.235326	0.0170778
len20_with_IL-52-AYCWE-to_mutate.sc	-33.3744	1413.78	2.27947	-537.803	AYCWE	with IL	Finetune 1	0.386413	0.465761	0.325543	0.219565	0.377404		0.349321	0.0280832
len20_with_IL-53-VVQVS-to_mutate.sc	-33.1813	1382.48	2.29134	-536.534	VVQVS	with IL	Finetune 1	0.647283	0.750543	0.383696	0.279891	0.550962		0.515353	0.0356083
len20_with_IL-54-LYPEP-to_mutate.sc	-34.2212	1439	2.26686	-537.66	LYPEP	with IL	Finetune 1	0.223913	0.5	0.103804	0.16413	0.261538		0.247962	0.0135765
len20_with_IL-55-YCQAK-to_mutate.sc	-33.4913	1388.63	2.34844	-535.118	YCQAK	with IL	Finetune 1	0.604891	0.902174	0.288043	0.679348	0.643269		0.618614	0.0246551
len20_with_IL-56-YYARL-to_mutate.sc	-34.4871	1476.58	2.25339	-537.19	YYARL	with IL	Finetune 1	0.0597826	0.607609	0.0706522	0.11413	0.215865		0.213043	0.00282191
len20_with_IL-57-YYFGW-to_mutate.sc	-33.7503	1454.84	2.34556	-534.116	YYFGW	with IL	Finetune 1	0.145652	0.947283	0.211413	0.656522	0.496635		0.490217	0.00641722
len20_with_IL-58-LEDVR-to_mutate.sc	-34.2192	1457.53	2.24367	-537.568	LEDVR	with IL	Finetune 1	0.133152	0.522283	0.104891	0.0755435	0.216346		0.208967	0.00737876
len20_with_IL-59-GALLL-to_mutate.sc	-31.3652	1306.26	2.40273	-537.856	GALLL	with IL	Finetune 1	0.978261	0.45163	0.965761	0.936957	0.841346		0.833152	0.00819398
len20_with_IL-5-LPKVS-to_mutate.sc	-32.6783	1358.11	2.31188	-537.182	LPKVS	with IL	Finetune 1	0.814674	0.6125	0.605978	0.428261	0.639423		0.615353	0.0240698
len20_with_IL-60-EHSLY-to_mutate.sc	-32.7085	1426.4	2.25645	-537.379	EHSLY	with IL	Finetune 1	0.300543	0.565217	0.593478	0.125	0.41875		0.39606	0.0226902
len20_with_IL-61-MTSAA-to_mutate.sc	-33.1124	1370.86	2.31433	-538.047	MTSAA	with IL	Finetune 1	0.736957	0.409239	0.413587	0.446739	0.537019		0.50163	0.0353888
len20_with_IL-62-KCWKH-to_mutate.sc	-32.3022	1421.92	2.40301	-538.532	KCWKH	with IL	Finetune 1	0.325543	0.300543	0.765217	0.938043	0.605769		0.582337	0.0234323
len20_with_IL-63-HIGCL-to_mutate.sc	-33.1322	1420.31	2.34338	-537.883	HIGCL	with IL	Finetune 1	0.336413	0.446739	0.404348	0.640217	0.484135		0.456929	0.0272053
len20_with_IL-64-QHVGG-to_mutate.sc	-33.196	1415.33	2.2698	-541.327	QHVGG	with IL	Finetune 1	0.373913	0.0168478	0.377174	0.173913	0.266827		0.235462	0.031365
len20_with_IL-65-YPPQF-to_mutate.sc	-33.4202	1377.65	2.30047	-536.305	YPPQF	with IL	Finetune 1	0.690217	0.782609	0.311957	0.346196	0.562019		0.532745	0.0292747
len20_with_IL-66-VTTVM-to_mutate.sc	-32.7399	1380.41	2.30779	-536.648	VTTVM	with IL	Finetune 1	0.667935	0.724457	0.582065	0.402717	0.623077		0.594293	0.0287834
len20_with_IL-67-EESMA-to_mutate.sc	-32.0877	1368.87	2.25522	-537.975	EESMA	with IL	Finetune 1	0.74837	0.425543	0.8375	0.122826	0.564904		0.53356	0.0313441
len20_with_IL-68-VHFWP-to_mutate.sc	-33.1803	1404.86	2.28688	-535.918	VHFWP	with IL	Finetune 1	0.467391	0.829348	0.384783	0.25163	0.516827		0.483288	0.0335389
len20_with_IL-69-VVMVS-to_mutate.sc	-33.3458	1382.25	2.30236	-536.616	VVMVS	with IL	Finetune 1	0.649457	0.729891	0.331522	0.361957	0.546154		0.518207	0.0279473
len20_with_IL-6-MESVC-to_mutate.sc	-33.2783	1391.1	2.29491	-537.634	MESVC	with IL	Finetune 1	0.582609	0.507609	0.350543	0.303261	0.467788		0.436005	0.031783
len20_with_IL-70-ESLLT-to_mutate.sc	-32.0849	1357.57	2.28031	-538.672	ESLLT	with IL	Finetune 1	0.816848	0.275543	0.83913	0.223913	0.562019		0.538859	0.0231605
len20_with_IL-71-EIERL-to_mutate.sc	-32.7513	1409.51	2.34799	-539.649	EIERL	with IL	Finetune 1	0.431522	0.122826	0.574457	0.675	0.473077		0.450951	0.0221258
len20_with_IL-72-KGSCY-to_mutate.sc	-31.9195	1364.88	2.29212	-538.765	KGSCY	with IL	Finetune 1	0.77337	0.2625	0.879348	0.285326	0.573077		0.550136	0.0229411
len20_with_IL-73-RTYST-to_mutate.sc	-32.7494	1404.6	2.26997	-539.674	RTYST	with IL	Finetune 1	0.468478	0.121196	0.575543	0.175	0.362981		0.335054	0.0279264
len20_with_IL-74-DYTVQ-to_mutate.sc	-33.8276	1439.97	2.30824	-538.467	DYTVQ	with IL	Finetune 1	0.217391	0.31413	0.190761	0.406522	0.301442		0.282201	0.0192412
len20_with_IL-75-TFYFF-to_mutate.sc	-33.3776	1439.55	2.25073	-535.951	TFYFF	with IL	Finetune 1	0.219565	0.824457	0.324457	0.1	0.392308		0.36712	0.0251881
len20_with_IL-76-VTTVT-to_mutate.sc	-32.6254	1364.55	2.29722	-538.426	VTTVT	with IL	Finetune 1	0.775543	0.325	0.624457	0.319022	0.536538		0.511005	0.025533
len20_with_IL-77-DHWGG-to_mutate.sc	-33.3653	1412.4	2.30068	-538.033	DHWGG	with IL	Finetune 1	0.402174	0.413587	0.327174	0.347283	0.404808		0.372554	0.0322533
len20_with_IL-78-ICPPW-to_mutate.sc	-33.7408	1391.59	2.29265	-537.286	ICPPW	with IL	Finetune 1	0.575	0.590217	0.21413	0.286957	0.438462		0.416576	0.0218855
len20_with_IL-79-FISVN-to_mutate.sc	-34.5973	1411.4	2.32649	-529.985	FISVN	with IL	Finetune 1	0.413587	0.999457	0.0597826	0.519022	0.510577		0.497962	0.012615
len20_with_IL-7-RLMAH-to_mutate.sc	-33.4272	1441.62	2.33674	-537.316	RLMAH	with IL	Finetune 1	0.206522	0.582609	0.309783	0.59837	0.444231		0.424321	0.0199101
len20_with_IL-80-SWWMC-to_mutate.sc	-33.644	1449.44	2.37415	-540.182	SWWMC	with IL	Finetune 1	0.168478	0.0766304	0.239674	0.835326	0.342308		0.330027	0.0122805
len20_with_IL-81-KWRTM-to_mutate.sc	-33.942	1496.85	2.36272	-535.732	KWRTM	with IL	Finetune 1	0.0195652	0.85	0.156522	0.775	0.45625		0.450272	0.00597826
len20_with_IL-82-HYVSF-to_mutate.sc	-33.707	1479.66	2.24092	-536.903	HYVSF	with IL	Finetune 1	0.0494565	0.675	0.220109	0.0668478	0.258173		0.252853	0.00531982
len20_with_IL-83-LFCVS-to_mutate.sc	-34.1472	1438.09	2.27283	-536.604	LFCVS	with IL	Finetune 1	0.227717	0.734239	0.116304	0.194565	0.335577		0.318207	0.0173704
len20_with_IL-84-LLWLS-to_mutate.sc	-33.2818	1416.14	2.4095	-534.642	LLWLS	with IL	Finetune 1	0.366304	0.928804	0.348913	0.955435	0.674038		0.649864	0.0241743
len20_with_IL-85-GLVHG-to_mutate.sc	-32.5329	1356.44	2.41104	-535.321	GLVHG	with IL	Finetune 1	0.825543	0.886413	0.670652	0.959783	0.859135		0.835598	0.0235368
len20_with_IL-86-CGNQR-to_mutate.sc	-31.9401	1322.14	2.35898	-538.093	CGNQR	with IL	Finetune 1	0.942391	0.394022	0.877174	0.754348	0.753365		0.741984	0.0113817
len20_with_IL-87-RELVH-to_mutate.sc	-32.6052	1432.45	2.29411	-537.813	RELVH	with IL	Finetune 1	0.261413	0.463587	0.636957	0.29837	0.446154		0.415082	0.0310723
len20_with_IL-88-AHMLY-to_mutate.sc	-32.4182	1409.98	2.36792	-537.159	AHMLY	with IL	Finetune 1	0.427174	0.616848	0.719565	0.803804	0.673558		0.641848	0.0317099
len20_with_IL-89-SAMMS-to_mutate.sc	-31.3455	1312.95	2.37438	-537.516	SAMMS	with IL	Finetune 1	0.96413	0.531522	0.966848	0.836957	0.834135		0.824864	0.00927048
len20_with_IL-8-PPFPW-to_mutate.sc	-32.2918	1361.48	2.4297	-535.379	PPFPW	with IL	Finetune 1	0.795652	0.880978	0.767391	0.980435	0.880769		0.856114	0.0246551
len20_with_IL-90-PPPNE-to_mutate.sc	-31.6592	1307.21	2.37187	-535.962	PPPNE	with IL	Finetune 1	0.97663	0.821739	0.925	0.82663	0.899519		0.8875	0.0120192
len20_with_IL-91-YLWGT-to_mutate.sc	-34.3695	1441.5	2.35262	-536.514	YLWGT	with IL	Finetune 1	0.207609	0.756522	0.0847826	0.707609	0.446635		0.43913	0.00750418
len20_with_IL-92-YYAWP-to_mutate.sc	-34.8086	1476.06	2.22291	-536.643	YYAWP	with IL	Finetune 1	0.063587	0.725543	0.0369565	0.0271739	0.218269		0.213315	0.00495401
len20_with_IL-93-DPQVC-to_mutate.sc	-33.0098	1345.95	2.30981	-539.201	DPQVC	with IL	Finetune 1	0.879348	0.180978	0.461413	0.415217	0.509135		0.484239	0.0248955
len20_with_IL-94-DRWLL-to_mutate.sc	-32.6412	1416.47	2.41123	-538.635	DRWLL	with IL	Finetune 1	0.3625	0.283152	0.621739	0.960326	0.578846		0.556929	0.0219168
len20_with_IL-95-HTSKQ-to_mutate.sc	-32.5515	1381.87	2.31789	-538.328	HTSKQ	with IL	Finetune 1	0.652717	0.341848	0.6625	0.464674	0.560577		0.530435	0.0301421
len20_with_IL-96-ARPLW-to_mutate.sc	-32.1297	1412.07	2.50289	-533.256	ARPLW	with IL	Finetune 1	0.407065	0.97337	0.82337	1	0.827404		0.800951	0.0264528
len20_with_IL-97-EMWWI-to_mutate.sc	-32.934	1426.64	2.3561	-537.698	EMWWI	with IL	Finetune 1	0.298913	0.491848	0.490761	0.733152	0.528365		0.503668	0.0246969
len20_with_IL-98-RYLHY-to_mutate.sc	-34.2026	1513.31	2.2238	-538.193	RYLHY	with IL	Finetune 1	0.00271739	0.371739	0.107609	0.0293478	0.133173		0.127853	0.00531982
len20_with_IL-99-VLLNC-to_mutate.sc	-33.7566	1406.43	2.36594	-536.904	VLLNC	with IL	Finetune 1	0.453261	0.672826	0.210326	0.795652	0.55		0.533016	0.0169837
len20_with_IL-9-TTSWK-to_mutate.sc	-32.0315	1357.38	2.30351	-536.09	TTSWK	with IL	Finetune 1	0.818478	0.809783	0.852174	0.369565	0.738462		0.7125	0.0259615
len21_with_IL-0-TMMDLS-to_mutate.sc	-33.0849	1420.42	2.35632	-539.331	TMMDLS	with IL	Finetune 1	0.335326	0.16087	0.428261	0.735326	0.438462		0.414946	0.0235159
len21_with_IL-10-MMSAAT-to_mutate.sc	-34.0193	1418.69	2.39305	-539.732	MMSAAT	with IL	Finetune 1	0.348913	0.114674	0.1375	0.909239	0.39375		0.377582	0.0161685
len21_with_IL-11-DLVVMM-to_mutate.sc	-34.6372	1433.09	2.34707	-538.763	DLVVMM	with IL	Finetune 1	0.255978	0.263043	0.0538043	0.669022	0.316346		0.310462	0.0058842
len21_with_IL-12-PFHTDM-to_mutate.sc	-32.9495	1425.8	2.29074	-538.236	PFHTDM	with IL	Finetune 1	0.304348	0.361957	0.483152	0.275	0.3875		0.356114	0.0313859
len21_with_IL-13-RRIIIM-to_mutate.sc	-32.6225	1477.96	2.40331	-537.906	RRIIIM	with IL	Finetune 1	0.0521739	0.442935	0.627174	0.93913	0.529327		0.515353	0.0139737
len21_with_IL-14-ALPVTT-to_mutate.sc	-32.681	1380.94	2.4297	-536.017	ALPVTT	with IL	Finetune 1	0.661413	0.818478	0.605435	0.980978	0.792788		0.766576	0.0262124
len21_with_IL-15-QCTAGV-to_mutate.sc	-32.7764	1371.67	2.37626	-541.884	QCTAGV	with IL	Finetune 1	0.730978	0.00271739	0.56413	0.846196	0.561538		0.536005	0.025533
len21_with_IL-16-QFSNVK-to_mutate.sc	-33.4208	1453.44	2.2836	-538.349	QFSNVK	with IL	Finetune 1	0.149457	0.336957	0.31087	0.236413	0.279327		0.258424	0.020903
len21_with_IL-17-GYDKPV-to_mutate.sc	-33.576	1412.05	2.33709	-539.187	GYDKPV	with IL	Finetune 1	0.407609	0.185326	0.261957	0.600543	0.383654		0.363859	0.0197952
len21_with_IL-18-YPEMCN-to_mutate.sc	-33.9405	1399.11	2.34339	-533.155	YPEMCN	with IL	Finetune 1	0.508696	0.975543	0.157065	0.640761	0.582692		0.570516	0.012176
len21_with_IL-19-YFLWYY-to_mutate.sc	-34.9545	1497.24	2.28917	-537.129	YFLWYY	with IL	Finetune 1	0.0184783	0.626087	0.0222826	0.265217	0.237981		0.233016	0.00496446
len21_with_IL-1-TSSVVK-to_mutate.sc	-31.8989	1339.91	2.31856	-535.294	TSSVVK	with IL	Finetune 1	0.902174	0.889674	0.883696	0.469022	0.806731		0.786141	0.0205895
len21_with_IL-20-DDTTYE-to_mutate.sc	-33.5291	1402.2	2.25871	-538.779	DDTTYE	with IL	Finetune 1	0.486957	0.259239	0.274457	0.130978	0.311538		0.287908	0.0236309
len21_with_IL-21-GLIRDE-to_mutate.sc	-33.1176	1413.34	2.37228	-538.777	GLIRDE	with IL	Finetune 1	0.389674	0.259783	0.411957	0.828261	0.500962		0.472418	0.0285431
len21_with_IL-22-VAMRVI-to_mutate.sc	-32.4861	1358.05	2.42059	-538.422	VAMRVI	with IL	Finetune 1	0.815217	0.32663	0.694022	0.971196	0.725		0.701766	0.0232337
len21_with_IL-23-GGSVFT-to_mutate.sc	-31.3869	1300.06	2.43845	-537.18	GGSVFT	with IL	Finetune 1	0.983152	0.613043	0.963043	0.989674	0.896635		0.887228	0.00940635
len21_with_IL-24-KRSLLW-to_mutate.sc	-32.6878	1511.38	2.45768	-536.607	KRSLLW	with IL	Finetune 1	0.0048913	0.732609	0.602174	0.997826	0.599038		0.584375	0.0146635
len21_with_IL-25-THGGDD-to_mutate.sc	-32.9424	1412.7	2.27785	-538.975	THGGDD	with IL	Finetune 1	0.39837	0.225543	0.486957	0.210326	0.362981		0.330299	0.0326819
len21_with_IL-26-VTMVAD-to_mutate.sc	-33.2685	1380.98	2.28981	-536.826	VTMVAD	with IL	Finetune 1	0.660326	0.690761	0.353804	0.269565	0.525962		0.493614	0.0323474
len21_with_IL-27-FFIDHC-to_mutate.sc	-34.9936	1474.88	2.29539	-534.997	FFIDHC	with IL	Finetune 1	0.0668478	0.911413	0.0201087	0.305978	0.330769		0.326087	0.00468227
len21_with_IL-28-DLNNCK-to_mutate.sc	-33.2921	1416.19	2.37305	-536.609	DLNNCK	with IL	Finetune 1	0.365217	0.732065	0.345652	0.832065	0.593269		0.56875	0.0245192
len21_with_IL-29-RLQTAE-to_mutate.sc	-34.2029	1470.14	2.33601	-537.369	RLQTAE	with IL	Finetune 1	0.0853261	0.569565	0.106522	0.594022	0.338942		0.338859	8.3612e-05
len21_with_IL-2-MSSAQG-to_mutate.sc	-33.142	1400.13	2.32906	-539.252	MSSAQG	with IL	Finetune 1	0.5	0.171739	0.4	0.541848	0.43125		0.403397	0.0278533
len21_with_IL-30-GFSKMR-to_mutate.sc	-32.5227	1407.92	2.35597	-537.962	GFSKMR	with IL	Finetune 1	0.440761	0.430435	0.67663	0.732065	0.599519		0.569973	0.0295464
len21_with_IL-31-RRSWPF-to_mutate.sc	-32.6515	1447.74	2.31644	-536.789	RRSWPF	with IL	Finetune 1	0.179348	0.69837	0.619022	0.455978	0.512019		0.488179	0.0238399
len21_with_IL-32-VGSVVR-to_mutate.sc	-32.5212	1341.5	2.33546	-535.638	VGSVVR	with IL	Finetune 1	0.895652	0.857065	0.677717	0.590217	0.780288		0.755163	0.0251254
len21_with_IL-33-YGIRWQ-to_mutate.sc	-33.2902	1394.11	2.32873	-536.138	YGIRWQ	with IL	Finetune 1	0.550543	0.803261	0.346739	0.540217	0.585096		0.56019	0.0249059
len21_with_IL-34-DPPFQP-to_mutate.sc	-33.7	1389.14	2.24108	-537.355	DPPFQP	with IL	Finetune 1	0.598913	0.571739	0.221739	0.0679348	0.386058		0.365082	0.0209762
len21_with_IL-35-GIIGWW-to_mutate.sc	-33.4518	1418.95	2.35243	-539.301	GIIGWW	with IL	Finetune 1	0.345652	0.165761	0.305978	0.705978	0.398077		0.380842	0.0172345
len21_with_IL-36-RRKMWG-to_mutate.sc	-33.23	1472.59	2.33761	-538.055	RRKMWG	with IL	Finetune 1	0.0755435	0.405435	0.367391	0.602174	0.377885		0.362636	0.0152487
len21_with_IL-37-TAFHEM-to_mutate.sc	-32.5834	1404.91	2.26928	-536.45	TAFHEM	with IL	Finetune 1	0.466848	0.764674	0.647283	0.171739	0.541827		0.512636	0.0291911
len21_with_IL-38-GLIISV-to_mutate.sc	-32.2406	1358.24	2.45315	-537.096	GLIISV	with IL	Finetune 1	0.81413	0.633696	0.78587	0.996739	0.830288		0.807609	0.0226798
len21_with_IL-39-RCCKIE-to_mutate.sc	-33.2484	1438.58	2.34199	-538.612	RCCKIE	with IL	Finetune 1	0.224457	0.289674	0.361413	0.629891	0.398558		0.376359	0.022199
len21_with_IL-3-KPFVGY-to_mutate.sc	-31.3547	1374.85	2.38065	-536.666	KPFVGY	with IL	Finetune 1	0.707065	0.722283	0.966304	0.866848	0.835096		0.815625	0.0194712
len21_with_IL-40-LDSNCD-to_mutate.sc	-33.781	1396.09	2.28604	-537.276	LDSNCD	with IL	Finetune 1	0.530435	0.590761	0.203804	0.247283	0.409135		0.393071	0.016064
len21_with_IL-41-HISVWI-to_mutate.sc	-33.5895	1447.72	2.38409	-539.245	HISVWI	with IL	Finetune 1	0.179891	0.172826	0.257065	0.87663	0.388942		0.371603	0.017339
len21_with_IL-42-QYFWQG-to_mutate.sc	-33.6515	1481.88	2.25455	-538.242	QYFWQG	with IL	Finetune 1	0.0440217	0.359239	0.236413	0.119022	0.197596		0.189674	0.00792224
len21_with_IL-43-KSSVSD-to_mutate.sc	-31.8996	1375.72	2.3327	-538.471	KSSVSD	with IL	Finetune 1	0.70163	0.313587	0.883152	0.569022	0.638942		0.616848	0.0220945
len21_with_IL-44-VIRNCV-to_mutate.sc	-33.2558	1395.43	2.35284	-537.699	VIRNCV	with IL	Finetune 1	0.53587	0.491304	0.358696	0.708696	0.548077		0.523641	0.0244356
len21_with_IL-45-LCMAET-to_mutate.sc	-33.1759	1392.21	2.34278	-536.272	LCMAET	with IL	Finetune 1	0.568478	0.788043	0.3875	0.634783	0.620673		0.594701	0.025972
len21_with_IL-46-AHNDLS-to_mutate.sc	-33.066	1412.12	2.36168	-540.128	AHNDLS	with IL	Finetune 1	0.405978	0.0831522	0.4375	0.771739	0.451442		0.424592	0.0268499
len21_with_IL-47-CFTTAT-to_mutate.sc	-33.52	1420.75	2.32888	-537.293	CFTTAT	with IL	Finetune 1	0.334783	0.588043	0.279348	0.541304	0.45625		0.43587	0.0203804
len21_with_IL-48-DFSVSH-to_mutate.sc	-33.9545	1432.86	2.23422	-538.606	DFSVSH	with IL	Finetune 1	0.258696	0.291304	0.153261	0.0478261	0.206731		0.187772	0.018959
len21_with_IL-49-TTMLQW-to_mutate.sc	-32.1094	1392.9	2.3465	-535.772	TTMLQW	with IL	Finetune 1	0.5625	0.847283	0.830435	0.664674	0.751923		0.726223	0.0257003
len21_with_IL-4-VLRVFS-to_mutate.sc	-33.0615	1393.71	2.38457	-530.942	VLRVFS	with IL	Finetune 1	0.555435	0.997826	0.440761	0.878804	0.747596		0.718207	0.0293896
len21_with_IL-50-DGLSGC-to_mutate.sc	-32.3301	1327.06	2.36466	-539.512	DGLSGC	with IL	Finetune 1	0.933152	0.140217	0.753261	0.786957	0.668269		0.653397	0.0148725
len21_with_IL-51-KTVMYR-to_mutate.sc	-32.359	1413.01	2.3785	-537.756	KTVMYR	with IL	Finetune 1	0.394022	0.478804	0.741848	0.854891	0.647596		0.617391	0.0302048
len21_with_IL-52-VTQCMI-to_mutate.sc	-32.8047	1391.74	2.36566	-536.591	VTQCMI	with IL	Finetune 1	0.574457	0.7375	0.547826	0.794022	0.689904		0.663451	0.0264528
len21_with_IL-53-DDFWWP-to_mutate.sc	-34.1144	1414.53	2.20892	-535.952	DDFWWP	with IL	Finetune 1	0.379891	0.823913	0.121739	0.0168478	0.356731		0.335598	0.0211329
len21_with_IL-54-EPIMEK-to_mutate.sc	-31.6148	1362.43	2.2994	-539.019	EPIMEK	with IL	Finetune 1	0.7875	0.216304	0.935326	0.338043	0.585577		0.569293	0.0162834
len21_with_IL-55-QPLKQK-to_mutate.sc	-32.5917	1408.96	2.37485	-538.964	QPLKQK	with IL	Finetune 1	0.43587	0.229348	0.641304	0.840761	0.563462		0.536821	0.0266409
len21_with_IL-56-DNARFY-to_mutate.sc	-32.7625	1371.53	2.33178	-539.669	DNARFY	with IL	Finetune 1	0.732065	0.121739	0.571739	0.563043	0.519712		0.497147	0.0225648
len21_with_IL-57-GLLRDM-to_mutate.sc	-32.6915	1425.4	2.38612	-538.634	GLLRDM	with IL	Finetune 1	0.306522	0.283696	0.601087	0.886413	0.540385		0.519429	0.0209553
len21_with_IL-58-SSFLDD-to_mutate.sc	-31.4881	1333.51	2.36118	-538.416	SSFLDD	with IL	Finetune 1	0.916848	0.327717	0.953804	0.767391	0.749038		0.74144	0.00759824
len21_with_IL-59-WSWMRW-to_mutate.sc	-33.7684	1454.45	2.29801	-536.805	WSWMRW	with IL	Finetune 1	0.146196	0.696196	0.205978	0.327717	0.35625		0.344022	0.0122283
len21_with_IL-5-HFFQNK-to_mutate.sc	-33.6808	1479.24	2.23851	-537.287	HFFQNK	with IL	Finetune 1	0.05	0.58913	0.228261	0.0592391	0.241827		0.231658	0.0101693
len21_with_IL-60-AWSVVK-to_mutate.sc	-34.1362	1442.28	2.36003	-538.613	AWSVVK	with IL	Finetune 1	0.202717	0.28913	0.118478	0.761413	0.347115		0.342935	0.0041806
len21_with_IL-61-LRLWKI-to_mutate.sc	-33.0744	1466.19	2.43428	-534.517	LRLWKI	with IL	Finetune 1	0.098913	0.934783	0.433152	0.986957	0.633173		0.613451	0.019722
len21_with_IL-62-DRCVSM-to_mutate.sc	-32.747	1432.03	2.37017	-537.326	DRCVSM	with IL	Finetune 1	0.264674	0.579348	0.576087	0.818478	0.583173		0.559647	0.0235263
len21_with_IL-63-RNIYDN-to_mutate.sc	-32.6244	1419.01	2.31933	-536.43	RNIYDN	with IL	Finetune 1	0.344022	0.766304	0.625543	0.473913	0.579808		0.552446	0.027362
len21_with_IL-64-PYFSCN-to_mutate.sc	-32.5805	1417.94	2.28004	-539.082	PYFSCN	with IL	Finetune 1	0.353804	0.206522	0.648913	0.222283	0.384615		0.35788	0.0267349
len21_with_IL-65-LFSWKN-to_mutate.sc	-34.2421	1468.31	2.28632	-537.003	LFSWKN	with IL	Finetune 1	0.088587	0.653804	0.0983696	0.25	0.278846		0.27269	0.00615594
len21_with_IL-66-VRSRND-to_mutate.sc	-32.5339	1445.01	2.33771	-536.83	VRSRND	with IL	Finetune 1	0.194565	0.689674	0.669022	0.603261	0.564423		0.53913	0.0252926
len21_with_IL-67-DPEMQH-to_mutate.sc	-33.0734	1380.99	2.34559	-532.996	DPEMQH	with IL	Finetune 1	0.659783	0.979891	0.433696	0.657065	0.708173		0.682609	0.0255644
len21_with_IL-68-HYLESI-to_mutate.sc	-33.6458	1467.64	2.28547	-539.399	HYLESI	with IL	Finetune 1	0.0907609	0.152717	0.238587	0.245109	0.190385		0.181793	0.00859114
len21_with_IL-69-HLGRWF-to_mutate.sc	-33.8305	1453.69	2.35755	-536.79	HLGRWF	with IL	Finetune 1	0.148913	0.697826	0.189674	0.747283	0.454327		0.445924	0.00840301
len21_with_IL-6-GRLGLC-to_mutate.sc	-32.1231	1400.34	2.44669	-537.084	GRLGLC	with IL	Finetune 1	0.49837	0.638587	0.82663	0.994022	0.767788		0.739402	0.0283863
len21_with_IL-70-YGMKQQ-to_mutate.sc	-32.7135	1378.2	2.35319	-534.622	YGMKQQ	with IL	Finetune 1	0.684239	0.929891	0.591848	0.711957	0.749519		0.729484	0.0200355
len21_with_IL-71-DYIRLI-to_mutate.sc	-33.7063	1467.41	2.26187	-534.278	DYIRLI	with IL	Finetune 1	0.0940217	0.942935	0.220652	0.144022	0.362981		0.350408	0.0125732
len21_with_IL-72-PFHTYI-to_mutate.sc	-33.196	1409.54	2.25914	-539.229	PFHTYI	with IL	Finetune 1	0.430978	0.177174	0.377717	0.134239	0.313942		0.280027	0.0339151
len21_with_IL-73-IITITL-to_mutate.sc	-33.2863	1393.16	2.35317	-536.642	IITITL	with IL	Finetune 1	0.560326	0.726087	0.347283	0.711413	0.608654		0.586277	0.0223767
len21_with_IL-74-ERTIYN-to_mutate.sc	-32.4798	1434.97	2.37512	-535.927	ERTIYN	with IL	Finetune 1	0.241304	0.827174	0.696196	0.842935	0.686058		0.651902	0.0341555
len21_with_IL-75-VYGWEE-to_mutate.sc	-33.13	1448.46	2.28292	-536.546	VYGWEE	with IL	Finetune 1	0.174457	0.748913	0.405978	0.233152	0.419231		0.390625	0.0286058
len21_with_IL-76-TEFMMN-to_mutate.sc	-32.4812	1409.91	2.32924	-539.702	TEFMMN	with IL	Finetune 1	0.429348	0.119565	0.695652	0.543478	0.478365		0.447011	0.0313545
len21_with_IL-77-ADDWWI-to_mutate.sc	-34.0644	1412.98	2.32974	-537.346	ADDWWI	with IL	Finetune 1	0.394565	0.573913	0.132065	0.547826	0.429808		0.412092	0.0177153
len21_with_IL-78-LLSSRV-to_mutate.sc	-33.4784	1434.8	2.30395	-539.208	LLSSRV	with IL	Finetune 1	0.242391	0.180435	0.296196	0.37337	0.297596		0.273098	0.0244983
len21_with_IL-79-TYPAAA-to_mutate.sc	-33.2347	1423.37	2.29905	-537.249	TYPAAA	with IL	Finetune 1	0.319022	0.596196	0.36413	0.336957	0.433173		0.404076	0.029097
len21_with_IL-7-HRMAQE-to_mutate.sc	-32.4517	1434.75	2.36586	-535.592	HRMAQE	with IL	Finetune 1	0.243478	0.863587	0.709239	0.795109	0.687019		0.652853	0.034166
len21_with_IL-80-LFWMMD-to_mutate.sc	-34.0412	1464.92	2.28358	-537.031	LFWMMD	with IL	Finetune 1	0.106522	0.648913	0.136413	0.23587	0.291827		0.281929	0.00989758
len21_with_IL-81-YFWMED-to_mutate.sc	-34.6308	1498.69	2.24728	-535.474	YFWMED	with IL	Finetune 1	0.0141304	0.871196	0.0548913	0.0907609	0.262981		0.257745	0.0052362
len21_with_IL-82-HFLSTF-to_mutate.sc	-33.6108	1460.25	2.27415	-537.848	HFLSTF	with IL	Finetune 1	0.121196	0.453261	0.25	0.2	0.272115		0.256114	0.0160013
len21_with_IL-83-SSETFT-to_mutate.sc	-31.8202	1334.12	2.38877	-537.496	SSETFT	with IL	Finetune 1	0.916304	0.536957	0.895652	0.897283	0.825962		0.811549	0.0144126
len21_with_IL-84-PKGANM-to_mutate.sc	-31.5486	1410.56	2.3655	-538.029	PKGANM	with IL	Finetune 1	0.422283	0.41413	0.947283	0.792935	0.665385		0.644158	0.021227
len21_with_IL-85-VFRMMD-to_mutate.sc	-33.8055	1449.07	2.31931	-536.065	VFRMMD	with IL	Finetune 1	0.171196	0.81413	0.197283	0.47337	0.428365		0.413995	0.0143708
len21_with_IL-86-YPYHTT-to_mutate.sc	-33.272	1388.54	2.33842	-534.267	YPYHTT	with IL	Finetune 1	0.606522	0.944022	0.352717	0.608696	0.657692		0.627989	0.0297032
len21_with_IL-87-YPIEEP-to_mutate.sc	-32.9889	1391.58	2.29353	-536.836	YPIEEP	with IL	Finetune 1	0.575543	0.6875	0.466304	0.295109	0.542788		0.506114	0.0366743
len21_with_IL-88-ADLADE-to_mutate.sc	-32.7062	1377.73	2.34861	-534.865	ADLADE	with IL	Finetune 1	0.688587	0.919565	0.594565	0.681522	0.742308		0.72106	0.0212479
len21_with_IL-89-NEQRGF-to_mutate.sc	-31.7762	1403.1	2.34248	-537.778	NEQRGF	with IL	Finetune 1	0.478804	0.471739	0.905435	0.633152	0.64375		0.622283	0.0214674
len21_with_IL-8-RFSMSV-to_mutate.sc	-34.1719	1479.82	2.20476	-538.823	RFSMSV	with IL	Finetune 1	0.048913	0.25	0.11087	0.0130435	0.104808		0.105707	-0.000898829
len21_with_IL-90-LIKMQS-to_mutate.sc	-33.4805	1424.26	2.32583	-534.635	LIKMQS	with IL	Finetune 1	0.31413	0.929348	0.294022	0.515761	0.532692		0.513315	0.0193771
len21_with_IL-91-EQGVNM-to_mutate.sc	-32.5169	1434.57	2.35812	-537.307	EQGVNM	with IL	Finetune 1	0.246196	0.58587	0.679891	0.75	0.59375		0.565489	0.0282609
len21_with_IL-92-HFLSGC-to_mutate.sc	-33.6954	1458.13	2.27189	-538.519	HFLSGC	with IL	Finetune 1	0.130978	0.30163	0.22337	0.18587	0.221635		0.210462	0.0111727
len21_with_IL-93-FFWGPA-to_mutate.sc	-34.9219	1474.63	2.22129	-536.358	FFWGPA	with IL	Finetune 1	0.0679348	0.77663	0.026087	0.0244565	0.23125		0.223777	0.00747283
len21_with_IL-94-EIPKAP-to_mutate.sc	-32.7683	1394.48	2.2982	-540.956	EIPKAP	with IL	Finetune 1	0.546196	0.026087	0.567935	0.328804	0.392788		0.367255	0.025533
len21_with_IL-95-LLSWKN-to_mutate.sc	-33.8802	1439.01	2.36104	-534.284	LLSWKN	with IL	Finetune 1	0.22337	0.942391	0.178261	0.766304	0.539904		0.527582	0.0123223
len21_with_IL-96-DLIIVV-to_mutate.sc	-33.6417	1407.17	2.36102	-540.297	DLIIVV	with IL	Finetune 1	0.445652	0.0668478	0.240217	0.765761	0.39375		0.37962	0.0141304
len21_with_IL-97-PWPAPN-to_mutate.sc	-33.5571	1427.22	2.34248	-539.144	PWPAPN	with IL	Finetune 1	0.292935	0.190217	0.265761	0.633696	0.360577		0.345652	0.0149247
len21_with_IL-98-YCMAWW-to_mutate.sc	-33.9942	1450.87	2.40354	-530.236	YCMAWW	with IL	Finetune 1	0.158696	0.998913	0.142935	0.940761	0.569712		0.560326	0.00938545
len21_with_IL-99-GCLWSK-to_mutate.sc	-31.7394	1344.73	2.41552	-535.888	GCLWSK	with IL	Finetune 1	0.882065	0.834239	0.910326	0.965217	0.913942		0.897962	0.0159804
len21_with_IL-9-HPMMFH-to_mutate.sc	-32.3119	1367.36	2.30451	-538.822	HPMMFH	with IL	Finetune 1	0.76087	0.250543	0.761413	0.380435	0.564904		0.538315	0.0265886
len22_with_IL-0-IYRDDEP-to_mutate.sc	-34.363	1467.92	2.22763	-537.58	IYRDDEP	with IL	Finetune 1	0.0896739	0.517935	0.0853261	0.0342391	0.1875		0.181793	0.00570652
len22_with_IL-10-MCSWGNQ-to_mutate.sc	-33.3075	1380.12	2.35548	-539.015	MCSWGNQ	with IL	Finetune 1	0.670652	0.218478	0.340217	0.729348	0.510577		0.489674	0.020903
len22_with_IL-11-RHRNFKN-to_mutate.sc	-32.6641	1465.24	2.32473	-536.577	RHRNFKN	with IL	Finetune 1	0.104891	0.740761	0.61413	0.508152	0.508173		0.491984	0.0161894
len22_with_IL-12-VTVLECC-to_mutate.sc	-32.3916	1403.29	2.28631	-536.921	VTVLECC	with IL	Finetune 1	0.477717	0.670109	0.731522	0.249457	0.561538		0.532201	0.0293374
len22_with_IL-13-DAWWPYG-to_mutate.sc	-32.5649	1385.47	2.33518	-537.234	DAWWPYG	with IL	Finetune 1	0.627174	0.599457	0.655435	0.588043	0.646154		0.617527	0.0286267
len22_with_IL-14-RAADAMQ-to_mutate.sc	-33.46	1425.97	2.27167	-542.764	RAADAMQ	with IL	Finetune 1	0.302717	0.00163043	0.302174	0.184239	0.219231		0.19769	0.0215406
len22_with_IL-15-LAADHSK-to_mutate.sc	-32.5577	1354.98	2.32284	-537.468	LAADHSK	with IL	Finetune 1	0.834239	0.542391	0.660326	0.49837	0.653846		0.633832	0.0200146
len22_with_IL-16-LTQWKMG-to_mutate.sc	-33.6043	1436.62	2.3333	-536.082	LTQWKMG	with IL	Finetune 1	0.234239	0.8125	0.251087	0.572826	0.486538		0.467663	0.0188754
len22_with_IL-17-RSLQQQY-to_mutate.sc	-32.28	1437.96	2.37081	-538.513	RSLQQQY	with IL	Finetune 1	0.229348	0.304348	0.771739	0.821196	0.560577		0.531658	0.0289193
len22_with_IL-18-APLKWGD-to_mutate.sc	-32.6952	1374.35	2.3966	-538.506	APLKWGD	with IL	Finetune 1	0.713587	0.306522	0.598913	0.921196	0.658654		0.635054	0.0235995
len22_with_IL-19-ALRDDEP-to_mutate.sc	-33.5956	1423.18	2.30425	-537.263	ALRDDEP	with IL	Finetune 1	0.320109	0.595109	0.254348	0.378261	0.410096		0.386957	0.0231396
len22_with_IL-1-TDPVHRD-to_mutate.sc	-32.1526	1393.05	2.25912	-537.871	TDPVHRD	with IL	Finetune 1	0.56087	0.448913	0.81413	0.133696	0.523077		0.489402	0.0336747
len22_with_IL-20-TTMPQWK-to_mutate.sc	-33.0565	1450.59	2.27201	-536.829	TTMPQWK	with IL	Finetune 1	0.16087	0.690217	0.444022	0.186957	0.399038		0.370516	0.0285222
len22_with_IL-21-RRTREGY-to_mutate.sc	-32.1234	1454.26	2.35449	-534.515	RRTREGY	with IL	Finetune 1	0.146739	0.935326	0.826087	0.720109	0.675962		0.657065	0.0188963
len22_with_IL-22-KLWASSC-to_mutate.sc	-32.8765	1446.51	2.35963	-536.885	KLWASSC	with IL	Finetune 1	0.186957	0.678804	0.516848	0.758152	0.556731		0.53519	0.0215406
len22_with_IL-23-QIQMWDD-to_mutate.sc	-34.2615	1457.39	2.32203	-537.377	QIQMWDD	with IL	Finetune 1	0.133696	0.566304	0.0961957	0.492935	0.325481		0.322283	0.00319816
len22_with_IL-24-VQSAPKS-to_mutate.sc	-32.5579	1393.77	2.37456	-537.559	VQSAPKS	with IL	Finetune 1	0.553804	0.522826	0.659783	0.838587	0.670192		0.64375	0.0264423
len22_with_IL-25-CIISEHD-to_mutate.sc	-33.066	1420.36	2.33216	-538.184	CIISEHD	with IL	Finetune 1	0.33587	0.37337	0.436957	0.565761	0.453846		0.427989	0.025857
len22_with_IL-26-VASVNMG-to_mutate.sc	-32.9344	1398.35	2.31981	-538.613	VASVNMG	with IL	Finetune 1	0.515217	0.288043	0.490217	0.480435	0.472596		0.443478	0.0291179
len22_with_IL-27-YLLRECY-to_mutate.sc	-34.1014	1449.97	2.32496	-539.997	YLLRECY	with IL	Finetune 1	0.163587	0.0945652	0.125543	0.510326	0.233173		0.223505	0.00966764
len22_with_IL-28-FPDVVPA-to_mutate.sc	-34.392	1384.56	2.27248	-538.304	FPDVVPA	with IL	Finetune 1	0.634239	0.345652	0.0831522	0.190761	0.329808		0.313451	0.0163566
len22_with_IL-29-VESSMMW-to_mutate.sc	-33.3757	1442.33	2.29092	-537.554	VESSMMW	with IL	Finetune 1	0.20163	0.523913	0.325	0.277717	0.356731		0.332065	0.0246656
len22_with_IL-2-YPNKMTA-to_mutate.sc	-34.1605	1411.63	2.34991	-532.488	YPNKMTA	with IL	Finetune 1	0.41087	0.989674	0.113043	0.68913	0.561058		0.550679	0.0103783
len22_with_IL-30-SLFMQNN-to_mutate.sc	-32.1266	1407.13	2.3775	-537.352	SLFMQNN	with IL	Finetune 1	0.446196	0.572826	0.825543	0.851087	0.705769		0.673913	0.0318562
len22_with_IL-31-YGDEWQE-to_mutate.sc	-33.8524	1416.83	2.33508	-540.118	YGDEWQE	with IL	Finetune 1	0.359783	0.0842391	0.183696	0.586957	0.317308		0.303668	0.0136392
len22_with_IL-32-KHQNDRG-to_mutate.sc	-32.1544	1462.74	2.2861	-535.519	KHQNDRG	with IL	Finetune 1	0.11413	0.867935	0.813587	0.247826	0.535096		0.51087	0.0242266
len22_with_IL-33-RHLMQCL-to_mutate.sc	-32.6818	1472.12	2.34063	-535.252	RHLMQCL	with IL	Finetune 1	0.0777174	0.893478	0.604348	0.621196	0.562981		0.549185	0.013796
len22_with_IL-34-YYQAPKW-to_mutate.sc	-34.1349	1472.47	2.2062	-532.665	YYQAPKW	with IL	Finetune 1	0.0766304	0.986957	0.119022	0.0141304	0.304808		0.299185	0.00562291
len22_with_IL-35-FFIAPEN-to_mutate.sc	-35.7862	1481.26	2.20642	-535.83	FFIAPEN	with IL	Finetune 1	0.0451087	0.840761	0.00271739	0.0146739	0.23125		0.225815	0.00543478
len22_with_IL-36-LIWMKWM-to_mutate.sc	-33.9673	1471.06	2.36524	-535.256	LIWMKWM	with IL	Finetune 1	0.0815217	0.891848	0.149457	0.790761	0.485096		0.478397	0.00669941
len22_with_IL-37-HHFTHQA-to_mutate.sc	-33.2195	1462.28	2.25871	-536.555	HHFTHQA	with IL	Finetune 1	0.115761	0.746196	0.370109	0.130435	0.366346		0.340625	0.0257212
len22_with_IL-38-ICQGNFM-to_mutate.sc	-33.0654	1390.33	2.32922	-539.517	ICQGNFM	with IL	Finetune 1	0.58587	0.13913	0.43913	0.542935	0.456731		0.426766	0.0299645
len22_with_IL-39-RHWMPCL-to_mutate.sc	-33.0349	1467.14	2.25324	-535.863	RHWMPCL	with IL	Finetune 1	0.0951087	0.8375	0.45163	0.1125	0.4		0.374185	0.0258152
len22_with_IL-3-AIIRYKY-to_mutate.sc	-32.2792	1398.44	2.43096	-536.992	AIIRYKY	with IL	Finetune 1	0.514674	0.655978	0.772283	0.983696	0.761058		0.731658	0.0294001
len22_with_IL-40-NPNAGHS-to_mutate.sc	-31.8729	1359.69	2.30722	-539.39	NPNAGHS	with IL	Finetune 1	0.805978	0.155435	0.8875	0.396739	0.584135		0.561413	0.0227216
len22_with_IL-41-DELSGKS-to_mutate.sc	-32.608	1405.62	2.33804	-537.938	DELSGKS	with IL	Finetune 1	0.459783	0.434783	0.635326	0.605435	0.559135		0.533832	0.0253031
len22_with_IL-42-DDIKKDI-to_mutate.sc	-33.6196	1423.42	2.25752	-538.718	DDIKKDI	with IL	Finetune 1	0.318478	0.267391	0.246196	0.128261	0.258654		0.240082	0.0185723
len22_with_IL-43-DRMKLYL-to_mutate.sc	-33.5102	1455.19	2.40132	-537.597	DRMKLYL	with IL	Finetune 1	0.144565	0.51413	0.283696	0.932609	0.48125		0.46875	0.0125
len22_with_IL-44-LLWKNRE-to_mutate.sc	-33.1283	1458.8	2.32234	-537.418	LLWKNRE	with IL	Finetune 1	0.126087	0.552717	0.407609	0.494565	0.413942		0.395245	0.0186977
len22_with_IL-45-TDAMVVQ-to_mutate.sc	-32.3467	1384.9	2.29177	-536.67	TDAMVVQ	with IL	Finetune 1	0.630978	0.721196	0.748913	0.282609	0.629327		0.595924	0.033403
len22_with_IL-46-DPFMIIR-to_mutate.sc	-33.4512	1389.96	2.36407	-539.226	DPFMIIR	with IL	Finetune 1	0.590217	0.178261	0.306522	0.783152	0.4875		0.464538	0.022962
len22_with_IL-47-PPEATEH-to_mutate.sc	-32.2751	1345.07	2.3806	-534.097	PPEATEH	with IL	Finetune 1	0.881522	0.94837	0.774457	0.866304	0.891827		0.867663	0.0241639
len22_with_IL-48-ALQWGIL-to_mutate.sc	-32.768	1393.26	2.38286	-538.694	ALQWGIL	with IL	Finetune 1	0.558696	0.272283	0.569022	0.87337	0.590385		0.568342	0.0220422
len22_with_IL-49-ICQGMAM-to_mutate.sc	-33.5456	1399.28	2.33214	-539.187	ICQGMAM	with IL	Finetune 1	0.507609	0.18587	0.269022	0.565217	0.402404		0.381929	0.0204745
len22_with_IL-4-IYRDDTP-to_mutate.sc	-33.7693	1452.93	2.25448	-536.892	IYRDDTP	with IL	Finetune 1	0.15163	0.677174	0.205435	0.117935	0.300962		0.288043	0.0129181
len22_with_IL-50-EFWVIAL-to_mutate.sc	-33.5091	1458.37	2.24278	-538.062	EFWVIAL	with IL	Finetune 1	0.129348	0.403804	0.284783	0.0722826	0.239423		0.222554	0.0168687
len22_with_IL-51-TFRAFYL-to_mutate.sc	-33.0214	1436.34	2.2699	-535.962	TFRAFYL	with IL	Finetune 1	0.2375	0.822283	0.454891	0.174457	0.456731		0.422283	0.0344482
len22_with_IL-52-VLLLSIQ-to_mutate.sc	-33.4105	1418.46	2.36309	-539.382	VLLLSIQ	with IL	Finetune 1	0.350543	0.155978	0.316848	0.778804	0.422596		0.400543	0.0220527
len22_with_IL-53-VELSMMW-to_mutate.sc	-32.8938	1442.24	2.31844	-535.458	VELSMMW	with IL	Finetune 1	0.203804	0.872826	0.506522	0.467935	0.545192		0.512772	0.0324206
len22_with_IL-54-NDPKEST-to_mutate.sc	-31.7558	1373.49	2.24488	-536.374	NDPKEST	with IL	Finetune 1	0.716848	0.774457	0.907065	0.0793478	0.645673		0.619429	0.0262437
len22_with_IL-55-RWQWFCG-to_mutate.sc	-34.5444	1505.36	2.20103	-541.36	RWQWFCG	with IL	Finetune 1	0.00815217	0.0152174	0.0652174	0.011413	0.0264423		0.025	0.00144231
len22_with_IL-56-PSLKNMF-to_mutate.sc	-31.559	1363.88	2.32667	-535.767	PSLKNMF	with IL	Finetune 1	0.779348	0.847826	0.944565	0.521739	0.791827		0.77337	0.0184574
len22_with_IL-57-RPQANHG-to_mutate.sc	-32.4562	1411.49	2.298	-537.316	RPQANHG	with IL	Finetune 1	0.411957	0.583696	0.706522	0.327174	0.541346		0.507337	0.0340092
len22_with_IL-58-NIAQPQC-to_mutate.sc	-32.4788	1403.33	2.30393	-539.394	NIAQPQC	with IL	Finetune 1	0.47663	0.154348	0.697283	0.372283	0.458654		0.425136	0.033518
len22_with_IL-59-YWIDKNG-to_mutate.sc	-35.1782	1500.58	2.30489	-536.325	YWIDKNG	with IL	Finetune 1	0.0119565	0.779348	0.0141304	0.383696	0.302885		0.297283	0.00560201
len22_with_IL-5-FHQGSSI-to_mutate.sc	-34.5189	1428.87	2.25174	-537.187	FHQGSSI	with IL	Finetune 1	0.283696	0.61087	0.0679348	0.103804	0.277404		0.266576	0.0108278
len22_with_IL-60-IFSMHWM-to_mutate.sc	-34.0023	1463.33	2.24572	-538.251	IFSMHWM	with IL	Finetune 1	0.11087	0.355978	0.140217	0.0820652	0.183654		0.172283	0.0113712
len22_with_IL-61-PPSVFTW-to_mutate.sc	-31.447	1326.21	2.42948	-538.817	PPSVFTW	with IL	Finetune 1	0.936413	0.251087	0.958152	0.979348	0.787981		0.78125	0.00673077
len22_with_IL-62-CLTAHTF-to_mutate.sc	-33.2111	1401.22	2.37434	-536.977	CLTAHTF	with IL	Finetune 1	0.492391	0.658152	0.371196	0.83587	0.61875		0.589402	0.0293478
len22_with_IL-63-LHQVQQQ-to_mutate.sc	-33.2308	1453.78	2.27731	-537.235	LHQVQQQ	with IL	Finetune 1	0.147826	0.59837	0.366848	0.207609	0.356731		0.330163	0.0265677
len22_with_IL-64-RFSWKNQ-to_mutate.sc	-33.741	1494.28	2.21742	-536.327	RFSWKNQ	with IL	Finetune 1	0.023913	0.778804	0.213587	0.0222826	0.268269		0.259647	0.00862249
len22_with_IL-65-FFCRPWL-to_mutate.sc	-35.4623	1496.23	2.24117	-536.718	FFCRPWL	with IL	Finetune 1	0.0206522	0.710326	0.00706522	0.0684783	0.204808		0.20163	0.00317726
len22_with_IL-66-VVFMFVL-to_mutate.sc	-33.1209	1387.47	2.28837	-536.761	VVFMFVL	with IL	Finetune 1	0.615217	0.703804	0.41087	0.259239	0.533173		0.497283	0.0358905
len22_with_IL-67-MALFLYI-to_mutate.sc	-33.5221	1441.75	2.36258	-538.543	MALFLYI	with IL	Finetune 1	0.205978	0.29837	0.278804	0.774457	0.407212		0.389402	0.0178094
len22_with_IL-68-RDYVTVC-to_mutate.sc	-33.1423	1420.98	2.2972	-540.068	RDYVTVC	with IL	Finetune 1	0.333152	0.088587	0.399457	0.317935	0.314423		0.284783	0.0296405
len22_with_IL-69-YRNVNAG-to_mutate.sc	-33.6171	1463.46	2.34368	-536.678	YRNVNAG	with IL	Finetune 1	0.109783	0.717935	0.247283	0.642935	0.4375		0.429484	0.0080163
len22_with_IL-6-IFLQTHC-to_mutate.sc	-33.8564	1442.18	2.23454	-538.178	IFLQTHC	with IL	Finetune 1	0.204891	0.374457	0.182609	0.048913	0.221154		0.202717	0.0184365
len22_with_IL-70-AKQWNEI-to_mutate.sc	-31.9474	1402.58	2.36133	-539.135	AKQWNEI	with IL	Finetune 1	0.482065	0.192935	0.874457	0.769022	0.600962		0.57962	0.021342
len22_with_IL-71-VVIEYDL-to_mutate.sc	-34.1138	1412.7	2.31237	-538.603	VVIEYDL	with IL	Finetune 1	0.398913	0.291848	0.122826	0.432609	0.328846		0.311549	0.0172972
len22_with_IL-72-RYLSHHH-to_mutate.sc	-34.0648	1493.93	2.26636	-538.91	RYLSHHH	with IL	Finetune 1	0.0244565	0.239674	0.131522	0.1625	0.142308		0.139538	0.00276965
len22_with_IL-73-DWQSIFL-to_mutate.sc	-34.919	1481.99	2.31352	-539.435	DWQSIFL	with IL	Finetune 1	0.0434783	0.145652	0.0266304	0.440217	0.164423		0.163995	0.000428512
len22_with_IL-74-FIIMQHD-to_mutate.sc	-34.9402	1459.39	2.30696	-533.052	FIIMQHD	with IL	Finetune 1	0.12337	0.978804	0.023913	0.392935	0.385096		0.379755	0.00534072
len22_with_IL-75-YPMKMMQ-to_mutate.sc	-33.9319	1414.72	2.33497	-535.871	YPMKMMQ	with IL	Finetune 1	0.378804	0.836413	0.161957	0.586413	0.509135		0.490897	0.0182379
len22_with_IL-76-YCRMFWN-to_mutate.sc	-34.6666	1486.75	2.28719	-538.369	YCRMFWN	with IL	Finetune 1	0.0326087	0.334783	0.0521739	0.253804	0.170673		0.168342	0.00233069
len22_with_IL-77-LGPDQNK-to_mutate.sc	-32.5259	1370.68	2.30731	-537.172	LGPDQNK	with IL	Finetune 1	0.738043	0.614674	0.673913	0.397283	0.64375		0.605978	0.0377717
len22_with_IL-78-VSLWFMS-to_mutate.sc	-32.678	1391.37	2.34598	-536.69	VSLWFMS	with IL	Finetune 1	0.577717	0.714674	0.606522	0.659783	0.664423		0.639674	0.0247492
len22_with_IL-79-FYEEIIS-to_mutate.sc	-35.1163	1486.84	2.25482	-535.806	FYEEIIS	with IL	Finetune 1	0.0320652	0.844022	0.0163043	0.120652	0.258654		0.253261	0.00539298
len22_with_IL-7-FFQCIMK-to_mutate.sc	-34.9351	1476.65	2.20658	-533.924	FFQCIMK	with IL	Finetune 1	0.0592391	0.953804	0.025	0.0152174	0.266346		0.263315	0.00303094
len22_with_IL-80-GFIENKV-to_mutate.sc	-32.5114	1418.77	2.33819	-537.742	GFIENKV	with IL	Finetune 1	0.34837	0.480978	0.681522	0.607065	0.560577		0.529484	0.0310932
len22_with_IL-81-RSLEQMY-to_mutate.sc	-32.4128	1453.39	2.36631	-536.858	RSLEQMY	with IL	Finetune 1	0.15	0.683696	0.722283	0.797826	0.612981		0.588451	0.0245297
len22_with_IL-82-NIAIPFY-to_mutate.sc	-32.1361	1390.07	2.35751	-538.27	NIAIPFY	with IL	Finetune 1	0.588043	0.353804	0.820652	0.746196	0.651442		0.627174	0.0242684
len22_with_IL-83-TIPISCS-to_mutate.sc	-32.3472	1389.36	2.38723	-537.813	TIPISCS	with IL	Finetune 1	0.596739	0.4625	0.747826	0.88913	0.705288		0.674049	0.0312395
len22_with_IL-84-FQDAAYG-to_mutate.sc	-34.827	1444.8	2.39616	-535.196	FQDAAYG	with IL	Finetune 1	0.195652	0.897283	0.0336957	0.919565	0.522596		0.511549	0.0110472
len22_with_IL-85-VLFGSCH-to_mutate.sc	-33.1383	1400.99	2.34438	-533.937	VLFGSCH	with IL	Finetune 1	0.493478	0.952717	0.40163	0.648913	0.650481		0.624185	0.026296
len22_with_IL-86-RPCANHG-to_mutate.sc	-31.9823	1405.23	2.32274	-537.597	RPCANHG	with IL	Finetune 1	0.463587	0.513043	0.865217	0.496739	0.608654		0.584647	0.0240071
len22_with_IL-87-VWFLHNL-to_mutate.sc	-34.4466	1471.04	2.30004	-538.079	VWFLHNL	with IL	Finetune 1	0.0820652	0.397826	0.075	0.344022	0.229327		0.224728	0.00459866
len22_with_IL-88-DYVMVNA-to_mutate.sc	-33.4841	1445.31	2.29287	-538.833	DYVMVNA	with IL	Finetune 1	0.192391	0.248913	0.290761	0.289674	0.277885		0.255435	0.0224498
len22_with_IL-89-AFEEEMN-to_mutate.sc	-33.0614	1429.19	2.29983	-537.659	AFEEEMN	with IL	Finetune 1	0.281522	0.501087	0.441304	0.341848	0.421154		0.39144	0.0297136
len22_with_IL-8-SWWGIWL-to_mutate.sc	-33.6936	1466.54	2.34811	-537.144	SWWGIWL	with IL	Finetune 1	0.0978261	0.622283	0.223913	0.677174	0.4125		0.405299	0.00720109
len22_with_IL-90-RGWALLE-to_mutate.sc	-32.2278	1422.68	2.37465	-536.773	RGWALLE	with IL	Finetune 1	0.322826	0.700543	0.791304	0.840217	0.690865		0.663723	0.0271426
len22_with_IL-91-CPPLQAR-to_mutate.sc	-32.5363	1372.53	2.32969	-537.096	CPPLQAR	with IL	Finetune 1	0.722826	0.634239	0.667935	0.547283	0.674519		0.643071	0.0314486
len22_with_IL-92-HSLTFVS-to_mutate.sc	-32.5601	1386.85	2.36815	-538.208	HSLTFVS	with IL	Finetune 1	0.620652	0.369022	0.658152	0.805978	0.642308		0.613451	0.0288566
len22_with_IL-93-HYWAKAR-to_mutate.sc	-33.6957	1498.41	2.26718	-538.497	HYWAKAR	with IL	Finetune 1	0.0157609	0.307609	0.222826	0.166304	0.186538		0.178125	0.00841346
len22_with_IL-94-GDQCPGG-to_mutate.sc	-31.5141	1320.19	2.33339	-536.615	GDQCPGG	with IL	Finetune 1	0.94837	0.730435	0.950543	0.574457	0.8125		0.800951	0.0115489
len22_with_IL-95-APDGGLL-to_mutate.sc	-32.741	1348.33	2.40825	-537.798	APDGGLL	with IL	Finetune 1	0.868478	0.466304	0.581522	0.951087	0.733654		0.716848	0.016806
len22_with_IL-96-FLIDCEF-to_mutate.sc	-35.4472	1475.95	2.29535	-535.068	FLIDCEF	with IL	Finetune 1	0.0641304	0.906522	0.0076087	0.304348	0.325481		0.320652	0.0048286
len22_with_IL-97-LPQKWIW-to_mutate.sc	-33.3874	1421.51	2.29601	-535.62	LPQKWIW	with IL	Finetune 1	0.329891	0.860326	0.320652	0.307609	0.482692		0.45462	0.0280727
len22_with_IL-98-DGIRMMN-to_mutate.sc	-32.2369	1389.07	2.34668	-539.28	DGIRMMN	with IL	Finetune 1	0.600543	0.169565	0.786413	0.665761	0.582692		0.555571	0.0271217
len22_with_IL-99-FLPDEHD-to_mutate.sc	-34.6187	1449.71	2.35697	-537.071	FLPDEHD	with IL	Finetune 1	0.165761	0.642935	0.0565217	0.740761	0.406731		0.401495	0.0052362
len22_with_IL-9-DPWRLVS-to_mutate.sc	-32.5291	1398.02	2.30437	-540.543	DPWRLVS	with IL	Finetune 1	0.519022	0.048913	0.671196	0.379348	0.435577		0.40462	0.0309574
len19_with_IL-1-DDDD-to_mutate.sc	-33.5447	1368.25	2.24225	-538.472	DDDD	with IL	Finetune 2	0.753804	0.313043	0.269565	0.0711957	0.373611	KNN	0.351902	0.0217089
len19_with_IL-13-YLSW-to_mutate.sc	-34.0705	1434.77	2.35308	-536.184	YLSW	with IL	Finetune 2	0.242935	0.8	0.130978	0.710326	0.488889	KNN	0.47106	0.0178291
len21_with_IL-8-TLLSLV-to_mutate.sc	-33.549	1436.89	2.37913	-535.984	TLLSLV	with IL	Finetune 2	0.230978	0.820652	0.267391	0.86087	0.561111	KNN	0.544973	0.0161383
len18_with_IL-6-DEP-to_mutate.sc	-32.7641	1371.96	2.29198	-538.867	DEP	with IL	Finetune 2	0.727174	0.244565	0.570109	0.284783	0.486111	KNN	0.456658	0.0294535
len21_with_IL-9-DDQNCC-to_mutate.sc	-33.0913	1379.46	2.28414	-538.308	DDQNCC	with IL	Finetune 2	0.67663	0.345109	0.423913	0.238043	0.442361	KNN	0.420924	0.0214372
len19_with_IL-0-RRKR-to_mutate.sc	-32.3147	1438	2.35601	-533.926	RRKR	with IL	Finetune 2	0.228804	0.953261	0.76087	0.732609	0.684028	KNN	0.668886	0.0151419
len17_with_IL-7-MN-to_mutate.sc	-33.2515	1387.47	2.30744	-539.408	MN	with IL	Finetune 2	0.614674	0.151087	0.360326	0.399457	0.4	KNN	0.381386	0.0186141
len21_with_IL-5-LLLLLL-to_mutate.sc	-34.4239	1459.1	2.31879	-536.243	LLLLLL	with IL	Finetune 2	0.125	0.792935	0.0782609	0.470109	0.383333	KNN	0.366576	0.0167572
len17_with_IL-5-DM-to_mutate.sc	-34.9019	1405.98	2.23299	-539.425	DM	with IL	Finetune 2	0.457065	0.149457	0.0282609	0.0429348	0.186111	KNN	0.169429	0.0166818
len19_with_IL-9-VGVT-to_mutate.sc	-32.2865	1314.44	2.28937	-536.511	VGVT	with IL	Finetune 2	0.96087	0.757609	0.769022	0.265761	0.691667	KNN	0.688315	0.00335145
len19_with_IL-8-QQSV-to_mutate.sc	-32.5095	1376.03	2.36365	-537.124	QQSV	with IL	Finetune 2	0.700543	0.628261	0.682609	0.781522	0.721528	KNN	0.698234	0.0232941
len22_with_IL-6-EEIMQPK-to_mutate.sc	-32.5124	1429.29	2.25994	-537.91	EEIMQPK	with IL	Finetune 2	0.280978	0.441848	0.680978	0.138043	0.402083	KNN	0.385462	0.0166214
len18_with_IL-10-RVM-to_mutate.sc	-33.628	1447.35	2.29392	-539.844	RVM	with IL	Finetune 2	0.183152	0.104891	0.244565	0.297283	0.227778	KNN	0.207473	0.020305
len20_with_IL-10-DYFSS-to_mutate.sc	-33.9382	1440.17	2.253	-540.038	DYFSS	with IL	Finetune 2	0.215761	0.0923913	0.159239	0.110326	0.167361	KNN	0.144429	0.0229318
len20_with_IL-3-RLTVK-to_mutate.sc	-33.1821	1437.83	2.34542	-533.08	RLTVK	with IL	Finetune 2	0.229891	0.977717	0.383152	0.655435	0.579167	KNN	0.561549	0.0176178
len21_with_IL-7-EEPQQQ-to_mutate.sc	-32.0117	1410.9	2.24694	-536.962	EEPQQQ	with IL	Finetune 2	0.419565	0.66087	0.859239	0.0875	0.522917	KNN	0.506793	0.0161232
len18_with_IL-2-NVR-to_mutate.sc	-31.7902	1366.09	2.31964	-540.021	NVR	with IL	Finetune 2	0.767391	0.0934783	0.901087	0.478261	0.588194	KNN	0.560054	0.0281401
len20_with_IL-8-QQPPP-to_mutate.sc	-32.7933	1391.18	2.33287	-538.558	QQPPP	with IL	Finetune 2	0.579891	0.296739	0.554891	0.570109	0.53125	KNN	0.500408	0.0308424
len17_with_IL-3-KV-to_mutate.sc	-32.7978	1401.38	2.28245	-537.572	KV	with IL	Finetune 2	0.490217	0.520109	0.551087	0.230978	0.464583	KNN	0.448098	0.0164855
len20_with_IL-13-FFLLS-to_mutate.sc	-35.0139	1475.01	2.23051	-536.692	FFLLS	with IL	Finetune 2	0.0657609	0.71413	0.0190217	0.0391304	0.21875	KNN	0.209511	0.00923913
len21_with_IL-0-TVNNND-to_mutate.sc	-33.089	1402.22	2.31195	-536.581	TVNNND	with IL	Finetune 2	0.48587	0.73913	0.425	0.429348	0.527778	KNN	0.519837	0.00794082
len21_with_IL-13-IIIMMR-to_mutate.sc	-34.035	1425.85	2.31337	-540.149	IIIMMR	with IL	Finetune 2	0.303804	0.0793478	0.136957	0.439674	0.260417	KNN	0.239946	0.020471
len20_with_IL-11-YCGWI-to_mutate.sc	-33.9566	1394.9	2.30935	-535.492	YCGWI	with IL	Finetune 2	0.540761	0.869565	0.15163	0.41087	0.501389	KNN	0.493207	0.00818237
len22_with_IL-4-RTAVVHK-to_mutate.sc	-32.9545	1426.92	2.25356	-541.746	RTAVVHK	with IL	Finetune 2	0.294022	0.00597826	0.481522	0.114674	0.249306	KNN	0.224049	0.0252566
len18_with_IL-9-DAM-to_mutate.sc	-33.5274	1372.31	2.33004	-538.934	DAM	with IL	Finetune 2	0.723913	0.23587	0.275	0.55	0.469444	KNN	0.446196	0.0232488
len17_with_IL-11-DR-to_mutate.sc	-33.5925	1398.23	2.2979	-538.162	DR	with IL	Finetune 2	0.516304	0.377717	0.255978	0.326087	0.389583	KNN	0.369022	0.0205616
len17_with_IL-4-HP-to_mutate.sc	-32.6103	1363.17	2.34453	-536.557	HP	with IL	Finetune 2	0.785326	0.745109	0.633696	0.649457	0.724306	KNN	0.703397	0.0209088
len21_with_IL-12-DFHHNC-to_mutate.sc	-33.9457	1455.56	2.24866	-543.281	DFHHNC	with IL	Finetune 2	0.142935	0.000543478	0.155435	0.0934783	0.116667	KNN	0.0980978	0.0185688
len17_with_IL-12-LP-to_mutate.sc	-32.9707	1351.2	2.31029	-534.594	LP	with IL	Finetune 2	0.853261	0.932065	0.475	0.417935	0.689583	KNN	0.669565	0.0200181
len21_with_IL-3-APRRLL-to_mutate.sc	-32.9023	1391.28	2.40154	-539.252	APRRLL	with IL	Finetune 2	0.578804	0.172283	0.503261	0.933152	0.575694	KNN	0.546875	0.0288194
len22_with_IL-8-DDNVVPY-to_mutate.sc	-33.4879	1393.19	2.29077	-540.7	DDNVVPY	with IL	Finetune 2	0.559783	0.0402174	0.288587	0.275543	0.307639	KNN	0.291033	0.0166063
len21_with_IL-6-QPDDSP-to_mutate.sc	-33.1353	1377.85	2.32307	-539.24	QPDDSP	with IL	Finetune 2	0.686413	0.174457	0.402717	0.5	0.473611	KNN	0.440897	0.0327144
len20_with_IL-0-NDCCI-to_mutate.sc	-31.9985	1373.84	2.30471	-536.2	NDCCI	with IL	Finetune 2	0.715761	0.79837	0.8625	0.381522	0.707639	KNN	0.689538	0.0181008
len19_with_IL-10-DDEE-to_mutate.sc	-33.175	1358.45	2.2658	-537.146	DDEE	with IL	Finetune 2	0.8125	0.621739	0.389674	0.159783	0.520139	KNN	0.495924	0.024215
len22_with_IL-10-DAWMKKK-to_mutate.sc	-32.5548	1404.82	2.36838	-537.338	DAWMKKK	with IL	Finetune 2	0.467935	0.575543	0.661413	0.808152	0.647917	KNN	0.628261	0.0196558
len18_with_IL-1-NNH-to_mutate.sc	-31.5532	1371.38	2.33958	-537.674	NNH	with IL	Finetune 2	0.732609	0.496739	0.945652	0.614674	0.709722	KNN	0.697418	0.0123037
len21_with_IL-14-KKKKKA-to_mutate.sc	-31.6788	1455.27	2.40583	-535.215	KKKKKA	with IL	Finetune 2	0.144022	0.896196	0.918478	0.947283	0.740278	KNN	0.726495	0.0137832
len18_with_IL-7-IPD-to_mutate.sc	-33.5129	1357.05	2.28306	-541.366	IPD	with IL	Finetune 2	0.822283	0.0146739	0.282609	0.233696	0.355556	KNN	0.338315	0.0172403
len20_with_IL-9-HHHVS-to_mutate.sc	-32.9726	1421.58	2.31649	-536.556	HHHVS	with IL	Finetune 2	0.328261	0.745652	0.473913	0.456522	0.521528	KNN	0.501087	0.0204408
len20_with_IL-12-YYGRH-to_mutate.sc	-34.5777	1485.87	2.25625	-536.187	YYGRH	with IL	Finetune 2	0.0342391	0.799457	0.0630435	0.124457	0.267361	KNN	0.255299	0.0120622
len18_with_IL-8-NNN-to_mutate.sc	-31.424	1357.27	2.34601	-538.589	NNN	with IL	Finetune 2	0.819022	0.293478	0.961413	0.660326	0.705556	KNN	0.68356	0.0219958
len17_with_IL-1-DC-to_mutate.sc	-33.3622	1355.53	2.35159	-540.783	DC	with IL	Finetune 2	0.831522	0.0347826	0.328804	0.698913	0.496528	KNN	0.473505	0.0230223
len17_with_IL-8-MM-to_mutate.sc	-34.6737	1416.53	2.35829	-539.459	MM	with IL	Finetune 2	0.361957	0.144022	0.051087	0.751087	0.351389	KNN	0.327038	0.0243508
len20_with_IL-7-DATTE-to_mutate.sc	-32.4537	1344.07	2.30807	-539.063	DATTE	with IL	Finetune 2	0.884239	0.210326	0.707609	0.405978	0.574306	KNN	0.552038	0.0222675
len22_with_IL-12-TIAAAAS-to_mutate.sc	-32.7871	1383.7	2.3564	-537.738	TIAAAAS	with IL	Finetune 2	0.639674	0.482609	0.558152	0.736413	0.631944	KNN	0.604212	0.0277325
len20_with_IL-4-LGGGG-to_mutate.sc	-32.3623	1318.92	2.33543	-535.017	LGGGG	with IL	Finetune 2	0.951087	0.91087	0.73913	0.589674	0.804167	KNN	0.79769	0.00647645
len21_with_IL-10-MWWWWW-to_mutate.sc	-36.3792	1563.9	2.33994	-535.506	MWWWWW	with IL	Finetune 2	0.000543478	0.868478	0.000543478	0.617391	0.372222	KNN	0.371739	0.000483092
len19_with_IL-4-YYCC-to_mutate.sc	-34.8542	1470.83	2.24267	-537.44	YYCC	with IL	Finetune 2	0.0831522	0.548913	0.0315217	0.0717391	0.202778	KNN	0.183832	0.0189463
len20_with_IL-6-MSGGL-to_mutate.sc	-33.0303	1358.25	2.39636	-539.88	MSGGL	with IL	Finetune 2	0.813587	0.103261	0.452717	0.920652	0.603472	KNN	0.572554	0.0309179
len19_with_IL-5-IIIL-to_mutate.sc	-33.6738	1383.89	2.33342	-537.723	IIIL	with IL	Finetune 2	0.638043	0.486413	0.230435	0.575543	0.497917	KNN	0.482609	0.015308
len19_with_IL-12-YFCC-to_mutate.sc	-34.8139	1467.58	2.22455	-540.046	YFCC	with IL	Finetune 2	0.0923913	0.0907609	0.0358696	0.0298913	0.0777778	KNN	0.0622283	0.0155495
len20_with_IL-5-YPDKK-to_mutate.sc	-33.9503	1387.8	2.24696	-537.41	YPDKK	with IL	Finetune 2	0.6125	0.555978	0.153804	0.0880435	0.370139	KNN	0.352582	0.0175574
len21_with_IL-11-AWWGWW-to_mutate.sc	-34.7692	1495.79	2.37277	-538.772	AWWGWW	with IL	Finetune 2	0.0211957	0.26087	0.0407609	0.830978	0.30625	KNN	0.288451	0.0177989
len22_with_IL-7-TSVVVTT-to_mutate.sc	-31.8632	1351.24	2.29483	-537.392	TSVVVTT	with IL	Finetune 2	0.852717	0.561957	0.888587	0.302174	0.674306	KNN	0.651359	0.0229469
len22_with_IL-1-RRMNMAD-to_mutate.sc	-33.2229	1484.46	2.32949	-535.378	RRMNMAD	with IL	Finetune 2	0.038587	0.881522	0.369022	0.545109	0.470833	KNN	0.45856	0.0122736
len19_with_IL-11-RYEH-to_mutate.sc	-34.2481	1482.37	2.23284	-541.441	RYEH	with IL	Finetune 2	0.0423913	0.011413	0.0978261	0.0423913	0.0631944	KNN	0.0485054	0.014689
len22_with_IL-9-NDKKPPR-to_mutate.sc	-31.9812	1366.15	2.28722	-537.496	NDKKPPR	with IL	Finetune 2	0.766304	0.5375	0.866304	0.254891	0.627778	KNN	0.60625	0.0215278
len22_with_IL-13-RAAARYV-to_mutate.sc	-32.7218	1470.09	2.26597	-540.422	RAAARYV	with IL	Finetune 2	0.0858696	0.0559783	0.589674	0.160326	0.256944	KNN	0.222962	0.0339825
len19_with_IL-3-HCCN-to_mutate.sc	-32.8628	1378.31	2.3744	-535.451	HCCN	with IL	Finetune 2	0.682609	0.87337	0.52337	0.8375	0.750694	KNN	0.729212	0.0214825
len18_with_IL-0-RRR-to_mutate.sc	-32.3655	1465.02	2.33125	-537.4	RRR	with IL	Finetune 2	0.105978	0.558696	0.738043	0.558152	0.511806	KNN	0.490217	0.0215882
len17_with_IL-6-YS-to_mutate.sc	-33.8149	1382.95	2.27927	-535.082	YS	with IL	Finetune 2	0.644022	0.905435	0.193478	0.217935	0.499306	KNN	0.490217	0.00908816
len22_with_IL-5-TTLTMNE-to_mutate.sc	-32.1955	1394.53	2.34618	-539.582	TTLTMNE	with IL	Finetune 2	0.545652	0.131522	0.803804	0.661957	0.556944	KNN	0.535734	0.0212107
len20_with_IL-1-YPDDP-to_mutate.sc	-33.8635	1389.38	2.30163	-539.422	YPDDP	with IL	Finetune 2	0.596196	0.15	0.180978	0.355978	0.341667	KNN	0.320788	0.0208786
len18_with_IL-13-LLI-to_mutate.sc	-33.5909	1403.5	2.41027	-537.264	LLI	with IL	Finetune 2	0.475	0.594565	0.256522	0.958152	0.583333	KNN	0.57106	0.0122736
len17_with_IL-14-RH-to_mutate.sc	-32.7368	1411.84	2.29702	-533.357	RH	with IL	Finetune 2	0.409783	0.968478	0.582609	0.315761	0.5875	KNN	0.569158	0.0183424
len22_with_IL-3-VVCYHNN-to_mutate.sc	-33.3049	1398.91	2.31173	-539.374	VVCYHNN	with IL	Finetune 2	0.5125	0.156522	0.340761	0.42663	0.378472	KNN	0.359103	0.019369
len21_with_IL-2-NKKNNQ-to_mutate.sc	-31.0149	1401.35	2.33307	-539.94	NKKNNQ	with IL	Finetune 2	0.490761	0.0978261	0.992935	0.571196	0.550694	KNN	0.538179	0.0125151
len18_with_IL-4-FFC-to_mutate.sc	-35.3652	1485.7	2.20235	-537.652	FFC	with IL	Finetune 2	0.0353261	0.502174	0.0103261	0.0125	0.148611	KNN	0.140082	0.00852959
len22_with_IL-0-YYYYYYY-to_mutate.sc	-34.5056	1495.25	2.31572	-534.754	YYYYYYY	with IL	Finetune 2	0.0222826	0.925	0.0690217	0.451087	0.379167	KNN	0.366848	0.0123188
len19_with_IL-2-DYYY-to_mutate.sc	-33.7715	1429.4	2.25236	-540.639	DYYY	with IL	Finetune 2	0.280435	0.0440217	0.204348	0.107065	0.176389	KNN	0.158967	0.0174215
len18_with_IL-12-YYP-to_mutate.sc	-34.3946	1463.26	2.22859	-538.44	YYP	with IL	Finetune 2	0.111413	0.319565	0.0826087	0.0353261	0.15625	KNN	0.137228	0.0190217
len19_with_IL-6-KMQQ-to_mutate.sc	-32.9597	1426.72	2.37932	-538.31	KMQQ	with IL	Finetune 2	0.297826	0.344565	0.479891	0.861957	0.526389	KNN	0.49606	0.0303291
len18_with_IL-5-AAW-to_mutate.sc	-32.5851	1330.1	2.36946	-539.294	AAW	with IL	Finetune 2	0.925	0.167391	0.646739	0.813587	0.665278	KNN	0.638179	0.0270984
len18_with_IL-11-HFF-to_mutate.sc	-33.6345	1458.43	2.29728	-538.982	HFF	with IL	Finetune 2	0.128804	0.223913	0.241848	0.320652	0.248611	KNN	0.228804	0.0198068
len17_with_IL-9-QQ-to_mutate.sc	-33.21	1388.97	2.29645	-539.491	QQ	with IL	Finetune 2	0.602174	0.142391	0.372283	0.311413	0.377778	KNN	0.357065	0.0207126
len22_with_IL-14-GCITRVM-to_mutate.sc	-32.0928	1385	2.38472	-538.334	GCITRVM	with IL	Finetune 2	0.629891	0.339674	0.836413	0.879348	0.697222	KNN	0.671332	0.0258907
len17_with_IL-13-HT-to_mutate.sc	-32.1192	1347.51	2.32997	-535.092	HT	with IL	Finetune 2	0.871739	0.904891	0.828261	0.548913	0.804167	KNN	0.788451	0.0157156
len21_with_IL-4-EEENNV-to_mutate.sc	-32.5476	1418.94	2.30626	-538.971	EEENNV	with IL	Finetune 2	0.346196	0.22663	0.66413	0.390217	0.433333	KNN	0.406793	0.0265399
len17_with_IL-10-CC-to_mutate.sc	-32.5905	1337.85	2.34971	-540.086	CC	with IL	Finetune 2	0.908696	0.086413	0.642935	0.688587	0.609722	KNN	0.581658	0.0280646
len22_with_IL-11-GSSNAPL-to_mutate.sc	-31.1793	1289.06	2.33632	-538.079	GSSNAPL	with IL	Finetune 2	0.992935	0.39837	0.983152	0.595652	0.747917	KNN	0.742527	0.00538949
len18_with_IL-3-EEE-to_mutate.sc	-32.5764	1403.46	2.28736	-541.003	EEE	with IL	Finetune 2	0.475543	0.0244565	0.650543	0.256522	0.370139	KNN	0.351766	0.0183726
len20_with_IL-14-TMMQQ-to_mutate.sc	-33.019	1421.3	2.35718	-538.345	TMMQQ	with IL	Finetune 2	0.332609	0.338043	0.455978	0.742935	0.497222	KNN	0.467391	0.0298309
len19_with_IL-14-LLGG-to_mutate.sc	-33.2955	1381.35	2.36121	-533.202	LLGG	with IL	Finetune 2	0.657065	0.973913	0.345109	0.767935	0.704167	KNN	0.686005	0.0181612
len19_with_IL-7-AMMK-to_mutate.sc	-32.7946	1363.94	2.38438	-540.198	AMMK	with IL	Finetune 2	0.778804	0.075	0.553804	0.877717	0.604167	KNN	0.571332	0.0328351
len18_with_IL-14-EEN-to_mutate.sc	-32.1342	1391.25	2.2914	-542.358	EEN	with IL	Finetune 2	0.579348	0.00217391	0.822826	0.280978	0.436806	KNN	0.421332	0.015474
len20_with_IL-2-VGSWK-to_mutate.sc	-32.0082	1326.39	2.32723	-535.953	VGSWK	with IL	Finetune 2	0.93587	0.822826	0.86087	0.528261	0.803472	KNN	0.786957	0.0165157
len22_with_IL-2-AARAAAK-to_mutate.sc	-31.6743	1309.71	2.29976	-539.087	AARAAAK	with IL	Finetune 2	0.970652	0.204891	0.919565	0.341304	0.622917	KNN	0.609103	0.0138134
len17_with_IL-2-HR-to_mutate.sc	-32.8709	1448.26	2.35505	-536.023	HR	with IL	Finetune 2	0.176087	0.817935	0.519022	0.724457	0.583333	KNN	0.559375	0.0239583
len21_with_IL-1-PDDKKK-to_mutate.sc	-32.7626	1407.42	2.31198	-535.354	PDDKKK	with IL	Finetune 2	0.444022	0.884239	0.571196	0.429891	0.6	KNN	0.582337	0.017663
len17_with_IL-0-VG-to_mutate.sc	-32.4448	1318.97	2.31704	-536.972	VG	with IL	Finetune 2	0.95	0.658696	0.711413	0.459783	0.70625	KNN	0.694973	0.0112772
len22_with_IL-0-WYIIIII-to_mutate.sc	-34.8033	1511.12	2.31161	-538.658	WYIIIII	with IL	Finetune 2	0.00597826	0.278804	0.0380435	0.426087	0.202083	LR	0.187228	0.0148551
len20_with_IL-6-YPGGW-to_mutate.sc	-33.3415	1385.88	2.34592	-532.72	YPGGW	with IL	Finetune 2	0.623913	0.985326	0.333152	0.658696	0.664583	LR	0.650272	0.0143116
len18_with_IL-5-RVV-to_mutate.sc	-33.6009	1427.06	2.23657	-539.187	RVV	with IL	Finetune 2	0.293478	0.186413	0.252174	0.0532609	0.213194	LR	0.196332	0.0168629
len18_with_IL-10-RYP-to_mutate.sc	-33.581	1477.48	2.24666	-538.127	RYP	with IL	Finetune 2	0.0548913	0.388043	0.259783	0.086413	0.219444	LR	0.197283	0.0221618
len20_with_IL-3-CNQQE-to_mutate.sc	-32.1002	1352.33	2.33893	-534.426	CNQQE	with IL	Finetune 2	0.846739	0.938587	0.832609	0.610326	0.822222	LR	0.807065	0.015157
len18_with_IL-9-DRK-to_mutate.sc	-32.2267	1402.43	2.40234	-537.723	DRK	with IL	Finetune 2	0.483152	0.486957	0.791848	0.93587	0.688194	LR	0.674457	0.0137379
len19_with_IL-8-YFKV-to_mutate.sc	-34.4144	1458.53	2.24176	-538.888	YFKV	with IL	Finetune 2	0.127717	0.241848	0.0798913	0.0706522	0.152083	LR	0.130027	0.0220562
len21_with_IL-8-TFYYRE-to_mutate.sc	-34.1514	1501.57	2.26288	-535.641	TFYYRE	with IL	Finetune 2	0.0103261	0.856522	0.115217	0.146739	0.29375	LR	0.282201	0.0115489
len18_with_IL-6-TRY-to_mutate.sc	-31.988	1405.27	2.34807	-537.603	TRY	with IL	Finetune 2	0.463043	0.511957	0.864674	0.676087	0.648611	LR	0.62894	0.0196709
len18_with_IL-1-CCF-to_mutate.sc	-33.1691	1373.47	2.37911	-537.139	CCF	with IL	Finetune 2	0.717391	0.622826	0.391848	0.860326	0.66875	LR	0.648098	0.0206522
len17_with_IL-5-RA-to_mutate.sc	-33.081	1381.75	2.24915	-539.437	RA	with IL	Finetune 2	0.653804	0.145109	0.430435	0.0961957	0.359028	LR	0.331386	0.0276419
len21_with_IL-12-WWLLGS-to_mutate.sc	-35.8786	1501.22	2.29062	-538.808	WWLLGS	with IL	Finetune 2	0.0108696	0.253261	0.00217391	0.27337	0.147917	LR	0.134918	0.0129982
len21_with_IL-7-MHLWNE-to_mutate.sc	-33.9332	1457.05	2.30991	-537.939	MHLWNE	with IL	Finetune 2	0.135326	0.433696	0.161413	0.415761	0.301389	LR	0.286549	0.01484
len21_with_IL-14-FFHVKK-to_mutate.sc	-34.7021	1476.79	2.28722	-535.903	FFHVKK	with IL	Finetune 2	0.0570652	0.831522	0.0472826	0.254348	0.309028	LR	0.297554	0.0114734
len20_with_IL-2-NKKKW-to_mutate.sc	-31.3068	1393.39	2.38858	-539.338	NKKKW	with IL	Finetune 2	0.558152	0.159783	0.971196	0.896196	0.663889	LR	0.646332	0.0175574
len21_with_IL-13-LYYHYC-to_mutate.sc	-33.7894	1449.58	2.28864	-537.319	LYYHYC	with IL	Finetune 2	0.166848	0.581522	0.201087	0.2625	0.318056	LR	0.302989	0.0150664
len20_with_IL-4-HVCYY-to_mutate.sc	-32.8882	1414.33	2.35738	-538.647	HVCYY	with IL	Finetune 2	0.383696	0.280978	0.509239	0.744022	0.511111	LR	0.479484	0.0316274
len19_with_IL-2-MMMA-to_mutate.sc	-34.227	1418.96	2.37168	-537.583	MMMA	with IL	Finetune 2	0.345109	0.516848	0.101087	0.825	0.465972	LR	0.447011	0.0189614
len18_with_IL-14-LWP-to_mutate.sc	-34.1975	1440.84	2.2997	-537.234	LWP	with IL	Finetune 2	0.210326	0.598913	0.109239	0.340761	0.329167	LR	0.31481	0.0143569
len19_with_IL-6-EQVM-to_mutate.sc	-31.9471	1364.43	2.39406	-538.663	EQVM	with IL	Finetune 2	0.777174	0.27663	0.875543	0.91413	0.740278	LR	0.71087	0.0294082
len18_with_IL-7-MAI-to_mutate.sc	-33.178	1365.15	2.38728	-539.426	MAI	with IL	Finetune 2	0.772283	0.148913	0.386957	0.890217	0.577778	LR	0.549592	0.0281854
len22_with_IL-11-HRANTVH-to_mutate.sc	-32.6199	1446.65	2.35064	-536.527	HRANTVH	with IL	Finetune 2	0.18587	0.752717	0.628261	0.692935	0.5875	LR	0.564946	0.0225543
len19_with_IL-3-MNET-to_mutate.sc	-33.1418	1368.11	2.354	-538.699	MNET	with IL	Finetune 2	0.756522	0.271196	0.400543	0.717935	0.563889	LR	0.536549	0.02734
len20_with_IL-10-VTTTV-to_mutate.sc	-32.8355	1370.96	2.31925	-537.2	VTTTV	with IL	Finetune 2	0.73587	0.603804	0.534239	0.472283	0.613194	LR	0.586549	0.0266455
len19_with_IL-4-VTEA-to_mutate.sc	-32.7266	1360.49	2.3191	-536.358	VTEA	with IL	Finetune 2	0.800543	0.777174	0.58587	0.471739	0.686111	LR	0.658832	0.0272796
len17_with_IL-7-RD-to_mutate.sc	-33.0391	1397.75	2.30143	-538.902	RD	with IL	Finetune 2	0.521739	0.240761	0.449457	0.352174	0.414583	LR	0.391033	0.0235507
len21_with_IL-11-HTARAA-to_mutate.sc	-32.4568	1378.1	2.30335	-537.049	HTARAA	with IL	Finetune 2	0.684783	0.647283	0.705435	0.367935	0.622917	LR	0.601359	0.021558
len19_with_IL-10-HVVS-to_mutate.sc	-32.9544	1387.45	2.29469	-539.302	HVVS	with IL	Finetune 2	0.615761	0.165217	0.482065	0.300543	0.422222	LR	0.390897	0.0313255
len17_with_IL-11-RR-to_mutate.sc	-33.1334	1429.97	2.23662	-537.809	RR	with IL	Finetune 2	0.278804	0.46413	0.403804	0.0538043	0.311111	LR	0.300136	0.0109752
len17_with_IL-1-AA-to_mutate.sc	-32.0507	1309.98	2.42808	-536.901	AA	with IL	Finetune 2	0.969565	0.675543	0.846196	0.978804	0.875	LR	0.867527	0.00747283
len18_with_IL-3-VKM-to_mutate.sc	-32.4147	1425.56	2.36467	-536.668	VKM	with IL	Finetune 2	0.305435	0.721739	0.721739	0.7875	0.650694	LR	0.634103	0.0165912
len21_with_IL-1-AITLRV-to_mutate.sc	-32.7252	1411.98	2.33779	-537.601	AITLRV	with IL	Finetune 2	0.408152	0.5125	0.586957	0.604348	0.549306	LR	0.527989	0.0213164
len20_with_IL-7-HHTHH-to_mutate.sc	-32.806	1424.44	2.28669	-536.523	HHTHH	with IL	Finetune 2	0.311957	0.753804	0.546739	0.250543	0.484028	LR	0.465761	0.0182669
len19_with_IL-13-IILL-to_mutate.sc	-33.6871	1399.03	2.28208	-534.434	IILL	with IL	Finetune 2	0.509783	0.938043	0.226087	0.229348	0.479167	LR	0.475815	0.00335145
len17_with_IL-13-QQ-to_mutate.sc	-33.2032	1384.16	2.29741	-535.057	QQ	with IL	Finetune 2	0.636413	0.907065	0.375543	0.322826	0.576389	LR	0.560462	0.0159269
len17_with_IL-2-KD-to_mutate.sc	-32.4671	1390.15	2.26343	-539.12	KD	with IL	Finetune 2	0.586413	0.195652	0.70163	0.149457	0.433333	LR	0.408288	0.0250453
len20_with_IL-13-DYPDD-to_mutate.sc	-34.3238	1449.36	2.23207	-541.186	DYPDD	with IL	Finetune 2	0.169022	0.0184783	0.0907609	0.0407609	0.0944444	LR	0.0797554	0.014689
len22_with_IL-3-GGKKAGW-to_mutate.sc	-30.6145	1271.37	2.41549	-537.827	GGKKAGW	with IL	Finetune 2	0.998913	0.457609	1	0.964674	0.85625	LR	0.855299	0.000951087
len22_with_IL-7-LGLSSCD-to_mutate.sc	-32.3505	1348.71	2.35228	-538.374	LGLSSCD	with IL	Finetune 2	0.864674	0.333152	0.746739	0.703804	0.690278	LR	0.662092	0.0281854
len17_with_IL-8-HH-to_mutate.sc	-32.1755	1368.23	2.32869	-537.454	HH	with IL	Finetune 2	0.754891	0.544565	0.809783	0.539674	0.681944	LR	0.662228	0.0197162
len21_with_IL-3-ILCCYC-to_mutate.sc	-33.7647	1411.08	2.33284	-537.443	ILCCYC	with IL	Finetune 2	0.416304	0.54837	0.206522	0.569565	0.449306	LR	0.43519	0.0141153
len17_with_IL-12-HE-to_mutate.sc	-32.5032	1400.25	2.28436	-532.141	HE	with IL	Finetune 2	0.498913	0.991848	0.684783	0.23913	0.615972	LR	0.603668	0.0123037
len20_with_IL-5-PPWWP-to_mutate.sc	-31.6657	1333.26	2.36662	-536.883	PPWWP	with IL	Finetune 2	0.918478	0.679348	0.922826	0.8	0.838194	LR	0.830163	0.0080314
len17_with_IL-4-RT-to_mutate.sc	-33.1291	1398.99	2.26604	-539.104	RT	with IL	Finetune 2	0.511413	0.200543	0.407065	0.16087	0.344444	LR	0.319973	0.0244716
len22_with_IL-10-MMMMMTN-to_mutate.sc	-34.2313	1451.13	2.3885	-540.672	MMMMMTN	with IL	Finetune 2	0.155435	0.0407609	0.100543	0.895652	0.316667	LR	0.298098	0.0185688
len18_with_IL-12-KKQ-to_mutate.sc	-31.6249	1428.03	2.40844	-537.157	KKQ	with IL	Finetune 2	0.288043	0.617935	0.932609	0.952717	0.711111	LR	0.697826	0.013285
len19_with_IL-7-PIPD-to_mutate.sc	-32.1935	1347.3	2.36472	-538.298	PIPD	with IL	Finetune 2	0.873913	0.347283	0.804891	0.788043	0.728472	LR	0.703533	0.0249396
len19_with_IL-12-TEEE-to_mutate.sc	-32.2719	1365.96	2.27346	-534.494	TEEE	with IL	Finetune 2	0.769022	0.93587	0.775543	0.196739	0.680556	LR	0.669293	0.0112621
len21_with_IL-4-RYLVVM-to_mutate.sc	-34.4626	1511.46	2.27376	-538.435	RYLVVM	with IL	Finetune 2	0.00434783	0.320652	0.073913	0.197826	0.161806	LR	0.149185	0.0126208
len19_with_IL-11-QNFC-to_mutate.sc	-32.3551	1359.21	2.33118	-541.061	QNFC	with IL	Finetune 2	0.808152	0.0228261	0.742935	0.557065	0.551389	LR	0.532745	0.0186443
len20_with_IL-9-LFFFT-to_mutate.sc	-33.6997	1433.31	2.25117	-536.772	LFFFT	with IL	Finetune 2	0.254348	0.70163	0.222283	0.10163	0.330556	LR	0.319973	0.0105827
len20_with_IL-11-LRRAG-to_mutate.sc	-32.6771	1407.54	2.36873	-540.289	LRRAG	with IL	Finetune 2	0.442935	0.0673913	0.607609	0.809783	0.509028	LR	0.481929	0.0270984
len22_with_IL-13-YDPPPAD-to_mutate.sc	-33.9313	1406.93	2.22686	-535.625	YDPPPAD	with IL	Finetune 2	0.44837	0.859239	0.163043	0.0331522	0.38125	LR	0.375951	0.00529891
len22_with_IL-14-PPPLSYQ-to_mutate.sc	-31.6492	1351.59	2.34029	-538.185	PPPLSYQ	with IL	Finetune 2	0.850543	0.372826	0.927717	0.619022	0.715278	LR	0.692527	0.0227506
len17_with_IL-3-RF-to_mutate.sc	-33.2769	1417.16	2.30075	-539.012	RF	with IL	Finetune 2	0.358152	0.219022	0.351087	0.348913	0.339583	LR	0.319293	0.0202899
len22_with_IL-2-HHIMAQR-to_mutate.sc	-33.0979	1446.53	2.29632	-538.625	HHIMAQR	with IL	Finetune 2	0.186413	0.284239	0.419565	0.310326	0.327083	LR	0.300136	0.0269475
len17_with_IL-0-YD-to_mutate.sc	-33.8208	1399.68	2.25672	-535.408	YD	with IL	Finetune 2	0.504348	0.878804	0.191304	0.126087	0.434028	LR	0.425136	0.00889191
len22_with_IL-8-HYEDYYY-to_mutate.sc	-34.2026	1498.57	2.26073	-536.598	HYEDYYY	with IL	Finetune 2	0.0146739	0.735326	0.107065	0.141848	0.259722	LR	0.249728	0.00999396
len22_with_IL-5-PPSSGVS-to_mutate.sc	-31.5873	1313.34	2.36205	-537.512	PPSSGVS	with IL	Finetune 2	0.963043	0.532065	0.93913	0.772826	0.811806	LR	0.801766	0.0100393
len19_with_IL-9-YDPA-to_mutate.sc	-33.4789	1387.01	2.21613	-535.59	YDPA	with IL	Finetune 2	0.617935	0.86413	0.295652	0.0211957	0.456944	LR	0.449728	0.00721618
len20_with_IL-1-DDQMK-to_mutate.sc	-32.8157	1391.83	2.2804	-537.157	DDQMK	with IL	Finetune 2	0.572283	0.617391	0.543478	0.224457	0.504167	LR	0.489402	0.0147645
len18_with_IL-8-SCF-to_mutate.sc	-32.8208	1374.93	2.34618	-538.448	SCF	with IL	Finetune 2	0.706522	0.317391	0.539674	0.661413	0.585417	LR	0.55625	0.0291667
len20_with_IL-8-ECHEE-to_mutate.sc	-32.6831	1389.86	2.30338	-536.832	ECHEE	with IL	Finetune 2	0.591304	0.68913	0.603261	0.368478	0.583333	LR	0.563043	0.0202899
len19_with_IL-1-KKNK-to_mutate.sc	-31.4668	1415.82	2.33967	-537.163	KKNK	with IL	Finetune 2	0.367935	0.615761	0.955435	0.615217	0.648611	LR	0.638587	0.0100242
len21_with_IL-6-CSSKMM-to_mutate.sc	-32.5001	1381.68	2.40194	-540.133	CSSKMM	with IL	Finetune 2	0.655435	0.0815217	0.686957	0.934239	0.616667	LR	0.589538	0.0271286
len19_with_IL-5-RGIL-to_mutate.sc	-32.6738	1370.33	2.29067	-538.562	RGIL	with IL	Finetune 2	0.739674	0.296196	0.609783	0.274457	0.509722	LR	0.480027	0.029695
len18_with_IL-2-IIG-to_mutate.sc	-33.8194	1394.96	2.33585	-538.325	IIG	with IL	Finetune 2	0.539674	0.342391	0.192391	0.592391	0.434028	LR	0.416712	0.0173158
len21_with_IL-5-RYYYCC-to_mutate.sc	-33.9094	1488.7	2.25888	-538.281	RYYYCC	with IL	Finetune 2	0.0293478	0.350543	0.169022	0.132065	0.19375	LR	0.170245	0.0235054
len17_with_IL-6-HV-to_mutate.sc	-32.9575	1372.69	2.32017	-532.189	HV	with IL	Finetune 2	0.721739	0.991304	0.480435	0.483152	0.696528	LR	0.669158	0.0273702
len17_with_IL-14-WW-to_mutate.sc	-34.0138	1440.45	2.25479	-539.11	WW	with IL	Finetune 2	0.213043	0.197283	0.138587	0.120109	0.190278	LR	0.167255	0.0230223
len21_with_IL-9-DPPNDE-to_mutate.sc	-33.5718	1378.48	2.32211	-538.381	DPPNDE	with IL	Finetune 2	0.681522	0.331522	0.263043	0.493478	0.46875	LR	0.442391	0.0263587
len17_with_IL-9-HN-to_mutate.sc	-32.7413	1389.08	2.32699	-536.087	HN	with IL	Finetune 2	0.6	0.81087	0.580978	0.523913	0.654167	LR	0.62894	0.0252264
len22_with_IL-6-YPFFDCY-to_mutate.sc	-33.303	1391.78	2.31239	-537.614	YPFFDCY	with IL	Finetune 2	0.57337	0.510326	0.342391	0.433152	0.479861	LR	0.46481	0.0150513
len21_with_IL-2-HHVVRL-to_mutate.sc	-33.0803	1472.18	2.2694	-538.882	HHVVRL	with IL	Finetune 2	0.0771739	0.242391	0.430978	0.172283	0.259028	LR	0.230707	0.0283213
len19_with_IL-0-DYYY-to_mutate.sc	-33.6176	1424.83	2.29347	-540.114	DYYY	with IL	Finetune 2	0.308696	0.0847826	0.246739	0.294565	0.252083	LR	0.233696	0.0183877
len20_with_IL-14-DKSWW-to_mutate.sc	-32.7765	1426.67	2.39853	-537.075	DKSWW	with IL	Finetune 2	0.29837	0.640761	0.5625	0.928804	0.634028	LR	0.607609	0.0264191
len18_with_IL-11-FYY-to_mutate.sc	-35.7571	1506.28	2.17771	-536.28	FYY	with IL	Finetune 2	0.00706522	0.786413	0.00326087	0.00271739	0.204167	LR	0.199864	0.00430254
len18_with_IL-0-MMA-to_mutate.sc	-33.9314	1413.01	2.37132	-539.431	MMA	with IL	Finetune 2	0.393478	0.147283	0.1625	0.822283	0.402083	LR	0.381386	0.0206975
len22_with_IL-9-LLYDTFH-to_mutate.sc	-33.3258	1410.79	2.37651	-531.411	LLYDTFH	with IL	Finetune 2	0.420109	0.995109	0.33587	0.848913	0.661111	LR	0.65	0.0111111
len18_with_IL-13-SGL-to_mutate.sc	-31.2077	1311.4	2.42501	-540.384	SGL	with IL	Finetune 2	0.966304	0.0581522	0.980978	0.974457	0.751389	LR	0.744973	0.00641606
len17_with_IL-10-TR-to_mutate.sc	-33.5863	1431.66	2.33974	-535.575	TR	with IL	Finetune 2	0.266848	0.865761	0.258152	0.616304	0.509028	LR	0.501766	0.00726147
len18_with_IL-4-DIS-to_mutate.sc	-33.3495	1378.66	2.34673	-540.46	DIS	with IL	Finetune 2	0.680978	0.0538043	0.330435	0.666848	0.454167	LR	0.433016	0.0211504
len21_with_IL-0-EIEIFH-to_mutate.sc	-32.9702	1401.57	2.3401	-533.773	EIEIFH	with IL	Finetune 2	0.489674	0.959783	0.475543	0.617935	0.649306	LR	0.635734	0.0135719
len21_with_IL-10-GGWKKK-to_mutate.sc	-30.872	1362.17	2.43488	-533.146	GGWKKK	with IL	Finetune 2	0.788587	0.976087	0.997826	0.988043	0.949306	LR	0.937636	0.0116697
len20_with_IL-0-YYHHH-to_mutate.sc	-34.5496	1476.67	2.23987	-535.722	YYHHH	with IL	Finetune 2	0.0581522	0.851087	0.0646739	0.0646739	0.271528	LR	0.259647	0.011881
len22_with_IL-4-AASTTVM-to_mutate.sc	-31.6613	1324.67	2.3945	-538.379	AASTTVM	with IL	Finetune 2	0.9375	0.332065	0.923913	0.915217	0.793056	LR	0.777174	0.0158816
len22_with_IL-1-YYTTTLY-to_mutate.sc	-34.5098	1472.65	2.2432	-540.949	YYTTTLY	with IL	Finetune 2	0.075	0.0271739	0.0684783	0.073913	0.0777778	LR	0.0611413	0.0166365
len20_with_IL-12-RGGVK-to_mutate.sc	-32.2956	1361.2	2.31615	-537.293	RGGVK	with IL	Finetune 2	0.797283	0.5875	0.766304	0.452174	0.672222	LR	0.650815	0.021407
len19_with_IL-14-HIWQ-to_mutate.sc	-32.7228	1411.05	2.37754	-533.347	HIWQ	with IL	Finetune 2	0.417391	0.969565	0.588587	0.85163	0.726389	LR	0.706793	0.0195954
len22_with_IL-12-THFFFYY-to_mutate.sc	-32.7873	1430.04	2.31927	-536.522	THFFFYY	with IL	Finetune 2	0.27663	0.754348	0.557609	0.472826	0.536806	LR	0.515353	0.0214523
len20_with_IL-11-YGVLY-to_mutate.sc	-32.9744	1374.7	2.3815	-537.823	YGVLY	with IL	Finetune 2	0.708696	0.459783	0.47337	0.869565	0.648611	SVM	0.627853	0.0207579
len22_with_IL-9-YYPPPYY-to_mutate.sc	-34.4663	1465.13	2.24623	-537.57	YYPPPYY	with IL	Finetune 2	0.105435	0.520652	0.0728261	0.0847826	0.215972	SVM	0.195924	0.0200483
len19_with_IL-3-AAED-to_mutate.sc	-32.1274	1312.63	2.33613	-536.709	AAED	with IL	Finetune 2	0.964674	0.711957	0.825	0.595109	0.78125	SVM	0.774185	0.00706522
len21_with_IL-10-RRRRRR-to_mutate.sc	-32.0993	1513.26	2.34907	-535.391	RRRRRR	with IL	Finetune 2	0.00326087	0.879348	0.833152	0.684239	0.611111	SVM	0.6	0.0111111
len18_with_IL-6-QQQ-to_mutate.sc	-33.1037	1409.39	2.31126	-541.082	QQQ	with IL	Finetune 2	0.432609	0.0206522	0.417391	0.423913	0.336806	SVM	0.323641	0.0131643
len18_with_IL-7-QND-to_mutate.sc	-32.8633	1383.35	2.34527	-540.376	QND	with IL	Finetune 2	0.642935	0.0586957	0.522283	0.653261	0.495833	SVM	0.469293	0.0265399
len18_with_IL-9-HEI-to_mutate.sc	-32.6643	1413.1	2.342	-537.192	HEI	with IL	Finetune 2	0.392391	0.606522	0.613043	0.630435	0.585417	SVM	0.560598	0.0248188
len20_with_IL-14-GGWGK-to_mutate.sc	-30.965	1290.19	2.38521	-535.253	GGWGK	with IL	Finetune 2	0.991304	0.892935	0.995109	0.881522	0.940278	SVM	0.940217	6.03865e-05
len20_with_IL-0-SIHRR-to_mutate.sc	-32.2601	1390.02	2.37772	-535.775	SIHRR	with IL	Finetune 2	0.588587	0.846739	0.778261	0.853261	0.778472	SVM	0.766712	0.0117603
len19_with_IL-7-RTTT-to_mutate.sc	-32.7618	1400.44	2.26143	-538.472	RTTT	with IL	Finetune 2	0.497283	0.3125	0.572283	0.143478	0.407639	SVM	0.381386	0.026253
len21_with_IL-11-DKCMVV-to_mutate.sc	-32.3202	1406.75	2.35023	-536.779	DKCMVV	with IL	Finetune 2	0.451087	0.7	0.757065	0.690761	0.663889	SVM	0.649728	0.0141606
len19_with_IL-5-EQQT-to_mutate.sc	-32.2412	1378.96	2.31865	-536.966	EQQT	with IL	Finetune 2	0.678804	0.659783	0.784783	0.469565	0.665972	SVM	0.648234	0.0177385
len20_with_IL-7-RGVVV-to_mutate.sc	-32.4439	1367.53	2.32593	-537.966	RGVVV	with IL	Finetune 2	0.759239	0.428261	0.7125	0.516848	0.625	SVM	0.604212	0.020788
len21_with_IL-6-PLLWIL-to_mutate.sc	-33.0797	1424.41	2.45708	-536.649	PLLWIL	with IL	Finetune 2	0.3125	0.723913	0.431522	0.997283	0.633333	SVM	0.616304	0.017029
len19_with_IL-10-NMGV-to_mutate.sc	-32.5094	1376.3	2.3345	-540.351	NMGV	with IL	Finetune 2	0.697826	0.0603261	0.683152	0.583152	0.533333	SVM	0.506114	0.0272192
len21_with_IL-13-TFWQVV-to_mutate.sc	-32.881	1436.47	2.28577	-533.654	TFWQVV	with IL	Finetune 2	0.236413	0.961957	0.515217	0.246196	0.505556	SVM	0.489946	0.0156099
len20_with_IL-2-TTSSM-to_mutate.sc	-32.1461	1358.56	2.31856	-540.554	TTSSM	with IL	Finetune 2	0.81087	0.0478261	0.816304	0.468478	0.561806	SVM	0.53587	0.025936
len19_with_IL-12-QCSC-to_mutate.sc	-32.8076	1359.78	2.2973	-538.234	QCSC	with IL	Finetune 2	0.805435	0.363587	0.546196	0.321196	0.540278	SVM	0.509103	0.0311745
len21_with_IL-8-HFSSCS-to_mutate.sc	-33.8094	1467.16	2.2915	-536.504	HFSSCS	with IL	Finetune 2	0.0945652	0.759783	0.196196	0.281522	0.345139	SVM	0.333016	0.0121226
len22_with_IL-6-PKQKWMQ-to_mutate.sc	-32.3585	1431.59	2.32457	-537.688	PKQKWMQ	with IL	Finetune 2	0.267935	0.493478	0.742391	0.507609	0.518056	SVM	0.502853	0.0152023
len19_with_IL-13-NIWW-to_mutate.sc	-32.6095	1388.52	2.34714	-539.612	NIWW	with IL	Finetune 2	0.607065	0.126087	0.634239	0.669565	0.540278	SVM	0.509239	0.0310386
len17_with_IL-1-RR-to_mutate.sc	-32.8972	1430.05	2.30422	-539.35	RR	with IL	Finetune 2	0.275543	0.158152	0.504891	0.377717	0.354167	SVM	0.329076	0.0250906
len21_with_IL-3-HFQCKQ-to_mutate.sc	-33.7402	1473.95	2.23908	-536.1	HFQCKQ	with IL	Finetune 2	0.0695652	0.807609	0.214674	0.0619565	0.302778	SVM	0.288451	0.0143267
len17_with_IL-13-WW-to_mutate.sc	-34.1918	1448.82	2.25882	-538.096	WW	with IL	Finetune 2	0.172826	0.393478	0.109783	0.131522	0.225694	SVM	0.201902	0.0237923
len21_with_IL-14-IFLSMR-to_mutate.sc	-34.0732	1465.46	2.2478	-539.775	IFLSMR	with IL	Finetune 2	0.102717	0.109783	0.129891	0.0918478	0.133333	SVM	0.10856	0.0247736
len21_with_IL-4-AAQKAL-to_mutate.sc	-31.8533	1334.28	2.37196	-538.391	AAQKAL	with IL	Finetune 2	0.914674	0.330435	0.890761	0.827174	0.759722	SVM	0.740761	0.0189614
len20_with_IL-5-DDEEE-to_mutate.sc	-33.0411	1370.14	2.28447	-540.097	DDEEE	with IL	Finetune 2	0.740217	0.0853261	0.447826	0.239674	0.4	SVM	0.378261	0.0217391
len17_with_IL-12-KK-to_mutate.sc	-32.918	1429.04	2.30782	-533.588	KK	with IL	Finetune 2	0.282065	0.963043	0.496196	0.403804	0.552778	SVM	0.536277	0.0165006
len20_with_IL-4-MNNNN-to_mutate.sc	-32.8319	1394.38	2.36805	-537.852	MNNNN	with IL	Finetune 2	0.547826	0.452174	0.535326	0.805435	0.604861	SVM	0.58519	0.0196709
len21_with_IL-1-RTLSII-to_mutate.sc	-32.9618	1440.05	2.31825	-537.085	RTLSII	with IL	Finetune 2	0.216304	0.638043	0.479348	0.466848	0.473611	SVM	0.450136	0.0234752
len19_with_IL-6-TEEE-to_mutate.sc	-32.026	1365.37	2.30971	-535.305	TEEE	with IL	Finetune 2	0.770109	0.888043	0.854348	0.41413	0.749306	SVM	0.731658	0.0176479
len21_with_IL-12-PPQQKK-to_mutate.sc	-32.057	1357.86	2.33814	-538.295	PPQQKK	with IL	Finetune 2	0.815761	0.34837	0.844565	0.605978	0.681944	SVM	0.653668	0.028276
len21_with_IL-5-MITIII-to_mutate.sc	-34.0086	1424.57	2.3707	-538.271	MITIII	with IL	Finetune 2	0.310326	0.353261	0.13913	0.820652	0.431944	SVM	0.405842	0.0261021
len18_with_IL-12-RRR-to_mutate.sc	-32.1415	1463.1	2.37496	-540.321	RRR	with IL	Finetune 2	0.111957	0.0641304	0.819022	0.841848	0.484722	SVM	0.459239	0.0254831
len20_with_IL-1-GSSQQ-to_mutate.sc	-31.2658	1309.82	2.35579	-533.698	GSSQQ	with IL	Finetune 2	0.970109	0.961413	0.975	0.730978	0.913889	SVM	0.909375	0.00451389
len19_with_IL-14-MVLP-to_mutate.sc	-33.9065	1394.46	2.33217	-538.613	MVLP	with IL	Finetune 2	0.546739	0.288587	0.170109	0.566304	0.415972	SVM	0.392935	0.0230374
len22_with_IL-1-MMMMKMT-to_mutate.sc	-34.094	1484.47	2.34418	-537.491	MMMMKMT	with IL	Finetune 2	0.0380435	0.538043	0.126087	0.647826	0.352778	SVM	0.3375	0.0152778
len17_with_IL-10-FQ-to_mutate.sc	-33.6269	1383.2	2.32046	-534.276	FQ	with IL	Finetune 2	0.643478	0.943478	0.245652	0.485326	0.596528	SVM	0.579484	0.0170441
len17_with_IL-7-VV-to_mutate.sc	-33.2452	1364.07	2.35146	-536.674	VV	with IL	Finetune 2	0.778261	0.719565	0.363043	0.697826	0.658333	SVM	0.639674	0.0186594
len17_with_IL-11-HC-to_mutate.sc	-32.6087	1367.37	2.34197	-537.404	HC	with IL	Finetune 2	0.760326	0.557065	0.634783	0.629348	0.673611	SVM	0.64538	0.0282307
len22_with_IL-3-PYPGWLS-to_mutate.sc	-33.2459	1435.28	2.30743	-537.075	PYPGWLS	with IL	Finetune 2	0.240217	0.641304	0.361957	0.398913	0.420833	SVM	0.410598	0.0102355
len17_with_IL-0-DD-to_mutate.sc	-32.7862	1358.75	2.32445	-539.018	DD	with IL	Finetune 2	0.810326	0.217391	0.558696	0.506522	0.559028	SVM	0.523234	0.0357941
len19_with_IL-11-RTAD-to_mutate.sc	-32.8735	1397.86	2.2268	-539.004	RTAD	with IL	Finetune 2	0.520652	0.221196	0.517935	0.0326087	0.343056	SVM	0.323098	0.0199577
len20_with_IL-13-AAAAA-to_mutate.sc	-31.9708	1309.03	2.37903	-536.925	AAAAA	with IL	Finetune 2	0.972283	0.669022	0.870109	0.859239	0.854861	SVM	0.842663	0.0121981
len20_with_IL-9-VQWQW-to_mutate.sc	-33.1268	1418.85	2.35023	-537.623	VQWQW	with IL	Finetune 2	0.347283	0.509783	0.408152	0.690217	0.510417	SVM	0.488859	0.021558
len20_with_IL-12-YRTTT-to_mutate.sc	-33.6315	1436.58	2.34936	-531.679	YRTTT	with IL	Finetune 2	0.23587	0.994565	0.242935	0.685326	0.554167	SVM	0.539674	0.0144928
len21_with_IL-2-EEIHHD-to_mutate.sc	-32.2301	1395.97	2.31385	-535.219	EEIHHD	with IL	Finetune 2	0.530978	0.895109	0.789674	0.444565	0.677083	SVM	0.665082	0.0120018
len18_with_IL-3-PPE-to_mutate.sc	-32.0277	1320.43	2.34295	-538.225	PPE	with IL	Finetune 2	0.947283	0.365761	0.853261	0.63587	0.719444	SVM	0.700543	0.018901
len22_with_IL-5-NDPSFQN-to_mutate.sc	-32.142	1385.29	2.31621	-539.775	NDPSFQN	with IL	Finetune 2	0.628261	0.110326	0.818478	0.454348	0.529167	SVM	0.502853	0.0263134
len18_with_IL-8-RLA-to_mutate.sc	-33.5182	1424.88	2.33915	-536.061	RLA	with IL	Finetune 2	0.307609	0.814674	0.279891	0.611413	0.516667	SVM	0.503397	0.0132699
len17_with_IL-5-KK-to_mutate.sc	-32.6662	1417.2	2.36305	-535.779	KK	with IL	Finetune 2	0.357609	0.846196	0.611957	0.777717	0.671528	SVM	0.64837	0.0231582
len20_with_IL-8-VLLLP-to_mutate.sc	-33.6575	1409.19	2.35195	-537.969	VLLLP	with IL	Finetune 2	0.434783	0.427717	0.234239	0.70163	0.463889	SVM	0.449592	0.0142965
len17_with_IL-2-TF-to_mutate.sc	-33.0655	1397.78	2.36078	-537.758	TF	with IL	Finetune 2	0.521196	0.478261	0.438587	0.76413	0.56875	SVM	0.550543	0.0182065
len18_with_IL-4-AKV-to_mutate.sc	-31.4094	1355.96	2.40952	-535.351	AKV	with IL	Finetune 2	0.827174	0.884783	0.9625	0.955978	0.921528	SVM	0.907609	0.0139191
len22_with_IL-11-LWWWWLL-to_mutate.sc	-34.1712	1494.49	2.35534	-533.911	LWWWWLL	with IL	Finetune 2	0.0233696	0.954891	0.111413	0.72663	0.470139	SVM	0.454076	0.0160628
len19_with_IL-4-DEQQ-to_mutate.sc	-32.7455	1370.1	2.26444	-537.793	DEQQ	with IL	Finetune 2	0.740761	0.467391	0.577717	0.153261	0.511111	SVM	0.484783	0.0263285
len22_with_IL-4-RKATWGD-to_mutate.sc	-32.1907	1442.66	2.30235	-540.484	RKATWGD	with IL	Finetune 2	0.201087	0.0527174	0.805978	0.361413	0.375	SVM	0.355299	0.0197011
len18_with_IL-5-FFF-to_mutate.sc	-35.1186	1482.5	2.25258	-536.002	FFF	with IL	Finetune 2	0.0418478	0.819565	0.0157609	0.108152	0.261111	SVM	0.246332	0.0147796
len20_with_IL-6-RDDYD-to_mutate.sc	-33.7611	1428.41	2.28517	-538.024	RDDYD	with IL	Finetune 2	0.285326	0.415217	0.207609	0.244022	0.300694	SVM	0.288043	0.012651
len19_with_IL-1-KWMI-to_mutate.sc	-33.7848	1467.58	2.32179	-539.216	KWMI	with IL	Finetune 2	0.0918478	0.179891	0.202717	0.491848	0.267361	SVM	0.241576	0.025785
len20_with_IL-3-VVVVV-to_mutate.sc	-33.0766	1380.51	2.33122	-537.776	VVVVV	with IL	Finetune 2	0.665761	0.472826	0.432609	0.557609	0.552778	SVM	0.532201	0.0205767
len18_with_IL-10-MQQ-to_mutate.sc	-33.2329	1408.25	2.44559	-539.632	MQQ	with IL	Finetune 2	0.438043	0.124457	0.365217	0.993478	0.495833	SVM	0.480299	0.0155344
len22_with_IL-13-RLWFEIP-to_mutate.sc	-33.2812	1473.54	2.30203	-537.867	RLWFEIP	with IL	Finetune 2	0.0711957	0.449457	0.35	0.358696	0.321528	SVM	0.307337	0.0141908
len18_with_IL-13-EPI-to_mutate.sc	-32.014	1358.78	2.3175	-538.71	EPI	with IL	Finetune 2	0.809783	0.269565	0.858152	0.461957	0.629167	SVM	0.599864	0.0293025
len17_with_IL-3-RR-to_mutate.sc	-32.7188	1433.87	2.27079	-537.745	RR	with IL	Finetune 2	0.25163	0.480435	0.590217	0.180435	0.397917	SVM	0.375679	0.0222373
len20_with_IL-10-DHSVV-to_mutate.sc	-33.4061	1412.6	2.2806	-534.98	DHSVV	with IL	Finetune 2	0.400543	0.913587	0.317391	0.225	0.46875	SVM	0.46413	0.00461957
len22_with_IL-7-CPYCCIL-to_mutate.sc	-32.676	1368.68	2.36283	-541.641	CPYCCIL	with IL	Finetune 2	0.750543	0.00869565	0.609239	0.775543	0.5625	SVM	0.536005	0.0264946
len22_with_IL-12-QILGVVC-to_mutate.sc	-32.9543	1417.65	2.4054	-538.348	QILGVVC	with IL	Finetune 2	0.354891	0.3375	0.482609	0.946196	0.560417	SVM	0.530299	0.0301178
len22_with_IL-10-NMWWIIS-to_mutate.sc	-32.826	1445.29	2.39698	-536.559	NMWWIIS	with IL	Finetune 2	0.192935	0.743478	0.5375	0.923913	0.620139	SVM	0.599457	0.0206824
len21_with_IL-0-HFLSLL-to_mutate.sc	-34.0543	1477.31	2.31386	-536.731	HFLSLL	with IL	Finetune 2	0.0565217	0.708152	0.133696	0.445109	0.35	SVM	0.33587	0.0141304
len19_with_IL-2-LLLL-to_mutate.sc	-33.6754	1404.17	2.37973	-537.398	LLLL	with IL	Finetune 2	0.472283	0.560326	0.229891	0.863587	0.545833	SVM	0.531522	0.0143116
len18_with_IL-2-LGG-to_mutate.sc	-32.3262	1313.45	2.341	-537.739	LGG	with IL	Finetune 2	0.9625	0.482065	0.755435	0.624457	0.713194	SVM	0.706114	0.00708031
len21_with_IL-9-ALARLE-to_mutate.sc	-34.1599	1447.54	2.42094	-536.314	ALARLE	with IL	Finetune 2	0.181522	0.781522	0.113587	0.971739	0.526389	SVM	0.512092	0.0142965
len18_with_IL-1-HDD-to_mutate.sc	-33.1846	1397.18	2.27841	-536.355	HDD	with IL	Finetune 2	0.52337	0.777717	0.381522	0.211957	0.483333	SVM	0.473641	0.00969203
len17_with_IL-14-RR-to_mutate.sc	-33.1832	1431.66	2.2415	-539.541	RR	with IL	Finetune 2	0.266304	0.138043	0.382065	0.0695652	0.231944	SVM	0.213995	0.0179499
len22_with_IL-14-EERRRHH-to_mutate.sc	-32.3681	1450.9	2.23239	-538.706	EERRRHH	with IL	Finetune 2	0.158152	0.270652	0.736957	0.0413043	0.320833	SVM	0.301766	0.019067
len18_with_IL-0-GWR-to_mutate.sc	-33.1757	1416.78	2.37876	-540.81	GWR	with IL	Finetune 2	0.360326	0.0326087	0.388043	0.857609	0.429861	SVM	0.409647	0.0202144
len22_with_IL-8-EIENNKD-to_mutate.sc	-32.7612	1423.45	2.28574	-539.097	EIENNKD	with IL	Finetune 2	0.317391	0.202717	0.572826	0.245652	0.364583	SVM	0.334647	0.0299366
len22_with_IL-2-PQQNQQD-to_mutate.sc	-32.355	1427.75	2.38715	-535.324	PQQNQQD	with IL	Finetune 2	0.28913	0.88587	0.743478	0.888587	0.715972	SVM	0.701766	0.0142059
len19_with_IL-9-GWWQ-to_mutate.sc	-33.0588	1408.18	2.3898	-539.624	GWWQ	with IL	Finetune 2	0.438587	0.125543	0.442935	0.901087	0.502778	SVM	0.477038	0.0257397
len17_with_IL-9-GG-to_mutate.sc	-31.1604	1276.47	2.37386	-536.28	GG	with IL	Finetune 2	0.996739	0.78587	0.985326	0.833696	0.901389	SVM	0.900408	0.00098128
len18_with_IL-14-IIQ-to_mutate.sc	-33.6764	1398.52	2.29705	-537.392	IIQ	with IL	Finetune 2	0.51413	0.561413	0.229348	0.316304	0.420139	SVM	0.405299	0.01484
len17_with_IL-6-YY-to_mutate.sc	-34.3568	1476.09	2.32676	-533.261	YY	with IL	Finetune 2	0.0625	0.972826	0.0869565	0.522826	0.43125	SVM	0.411277	0.0199728
len19_with_IL-8-AAKM-to_mutate.sc	-31.637	1301.88	2.39478	-536.46	AAKM	with IL	Finetune 2	0.980435	0.763587	0.929891	0.916304	0.904861	SVM	0.897554	0.00730676
len19_with_IL-0-KMMM-to_mutate.sc	-32.8274	1420.04	2.37114	-540.545	KMMM	with IL	Finetune 2	0.33913	0.0483696	0.536957	0.821739	0.463194	SVM	0.436549	0.0266455
len18_with_IL-11-HTR-to_mutate.sc	-32.0239	1373.15	2.30792	-539.308	HTR	with IL	Finetune 2	0.720109	0.16413	0.854891	0.405435	0.561806	SVM	0.536141	0.0256643
len17_with_IL-4-DH-to_mutate.sc	-33.4325	1380.97	2.31246	-540.731	DH	with IL	Finetune 2	0.66087	0.0369565	0.308696	0.434239	0.376389	SVM	0.36019	0.0161987
len17_with_IL-8-HI-to_mutate.sc	-33.4813	1400.57	2.33133	-537.957	HI	with IL	Finetune 2	0.496739	0.430978	0.292935	0.560326	0.457639	SVM	0.445245	0.0123943
len22_with_IL-0-RHHNENC-to_mutate.sc	-33.0861	1465.36	2.2218	-539.072	RHHNENC	with IL	Finetune 2	0.103804	0.208696	0.427717	0.0255435	0.214583	SVM	0.19144	0.0231431
len21_with_IL-7-ERISMQ-to_mutate.sc	-32.0978	1434.35	2.34848	-540.853	ERISMQ	with IL	Finetune 2	0.247826	0.0304348	0.834239	0.679891	0.468056	SVM	0.448098	0.0199577
len22_with_IL-5-IIIIIIE-to_mutate.sc	-34.0719	1426.9	2.36916	-540.701	IIIIIIE	with IL	Finetune 2	0.295109	0.0391304	0.130435	0.811957	0.336806	XGB	0.319158	0.0176479
len18_with_IL-3-YRA-to_mutate.sc	-33.0986	1431.07	2.34108	-536.96	YRA	with IL	Finetune 2	0.269022	0.661957	0.419022	0.625	0.509028	XGB	0.49375	0.0152778
len21_with_IL-0-NMAATF-to_mutate.sc	-32.9937	1400.12	2.38965	-541.662	NMAATF	with IL	Finetune 2	0.500543	0.00815217	0.465217	0.9	0.488194	XGB	0.468478	0.0197162
len18_with_IL-14-YFS-to_mutate.sc	-34.4377	1457.77	2.26333	-537.734	YFS	with IL	Finetune 2	0.132609	0.483696	0.076087	0.14837	0.226389	XGB	0.21019	0.0161987
len18_with_IL-13-IIF-to_mutate.sc	-33.6098	1399.17	2.31454	-538.171	IIF	with IL	Finetune 2	0.508152	0.375543	0.250543	0.447283	0.414583	XGB	0.39538	0.0192029
len20_with_IL-7-AIIII-to_mutate.sc	-32.5677	1380.87	2.38305	-537.554	AIIII	with IL	Finetune 2	0.661957	0.52337	0.654348	0.873913	0.705556	XGB	0.678397	0.0271588
len22_with_IL-2-DDEEEET-to_mutate.sc	-33.5107	1412.33	2.29447	-540.651	DDEEEET	with IL	Finetune 2	0.403804	0.0418478	0.283152	0.299457	0.272917	XGB	0.257065	0.0158514
len21_with_IL-2-MNYHGY-to_mutate.sc	-32.9947	1393.21	2.35543	-536.52	MNYHGY	with IL	Finetune 2	0.559239	0.754891	0.464674	0.728261	0.645833	XGB	0.626766	0.019067
len17_with_IL-0-YL-to_mutate.sc	-35.4685	1419.29	2.29604	-534.93	YL	with IL	Finetune 2	0.342935	0.916304	0.00652174	0.308152	0.404167	XGB	0.393478	0.0106884
len17_with_IL-10-DD-to_mutate.sc	-33.1853	1362.05	2.29222	-538.982	DD	with IL	Finetune 2	0.789674	0.224457	0.380435	0.28587	0.444444	XGB	0.420109	0.0243357
len20_with_IL-0-IDCNV-to_mutate.sc	-33.059	1380.09	2.2525	-537.186	IDCNV	with IL	Finetune 2	0.671196	0.611413	0.442391	0.107609	0.480556	XGB	0.458152	0.0224034
len20_with_IL-13-RGGVH-to_mutate.sc	-32.2204	1364.46	2.30317	-538.8	RGGVH	with IL	Finetune 2	0.77663	0.254891	0.794565	0.366304	0.571528	XGB	0.548098	0.02343
len17_with_IL-5-YF-to_mutate.sc	-34.983	1449.36	2.18891	-536.293	YF	with IL	Finetune 2	0.169565	0.783696	0.0211957	0.00597826	0.254861	XGB	0.245109	0.00975242
len21_with_IL-10-HYQWPD-to_mutate.sc	-33.5143	1472.57	2.3041	-536.361	HYQWPD	with IL	Finetune 2	0.076087	0.776087	0.281522	0.376087	0.390278	XGB	0.377446	0.0128321
len19_with_IL-3-NHQA-to_mutate.sc	-32.3699	1392.25	2.30897	-533.855	NHQA	with IL	Finetune 2	0.566848	0.957065	0.735326	0.409783	0.677083	XGB	0.667255	0.0098279
len22_with_IL-4-RRTVWMS-to_mutate.sc	-33.3986	1499.29	2.34817	-537.734	RRTVWMS	with IL	Finetune 2	0.013587	0.484239	0.319565	0.678261	0.386806	XGB	0.373913	0.0128925
len20_with_IL-9-LLSSG-to_mutate.sc	-33.4202	1384.24	2.35786	-536.135	LLSSG	with IL	Finetune 2	0.635326	0.804348	0.311413	0.747826	0.640278	XGB	0.624728	0.0155495
len19_with_IL-6-YPYY-to_mutate.sc	-33.3855	1366.51	2.3141	-538.961	YPYY	with IL	Finetune 2	0.764674	0.230435	0.321739	0.446196	0.463889	XGB	0.440761	0.023128
len18_with_IL-5-YFP-to_mutate.sc	-34.7387	1462.93	2.19706	-537.581	YFP	with IL	Finetune 2	0.113043	0.517391	0.0434783	0.00815217	0.186806	XGB	0.170516	0.0162893
len18_with_IL-4-LLS-to_mutate.sc	-33.2456	1389.18	2.34715	-535.093	LLS	with IL	Finetune 2	0.59837	0.904348	0.3625	0.670109	0.646528	XGB	0.633832	0.0126963
len20_with_IL-6-TLLYD-to_mutate.sc	-33.3033	1414.39	2.37847	-534.768	TLLYD	with IL	Finetune 2	0.382065	0.923913	0.341848	0.854348	0.6375	XGB	0.625543	0.0119565
len18_with_IL-7-RGG-to_mutate.sc	-32.3379	1354.27	2.23889	-536.819	RGG	with IL	Finetune 2	0.838587	0.692935	0.750543	0.0608696	0.601389	XGB	0.585734	0.0156552
len17_with_IL-9-HE-to_mutate.sc	-32.6643	1399.95	2.27608	-537.761	HE	with IL	Finetune 2	0.502174	0.47663	0.613587	0.203804	0.465972	XGB	0.449049	0.0169233
len19_with_IL-11-NPDD-to_mutate.sc	-32.0846	1342.83	2.36853	-540.095	NPDD	with IL	Finetune 2	0.888043	0.0858696	0.839674	0.809239	0.680556	XGB	0.655707	0.024849
len20_with_IL-3-RRRLG-to_mutate.sc	-32.5706	1450.66	2.36635	-537.357	RRRLG	with IL	Finetune 2	0.159783	0.571196	0.652174	0.79837	0.572222	XGB	0.54538	0.0268418
len19_with_IL-13-VVVC-to_mutate.sc	-33.386	1374.7	2.28623	-539.311	VVVC	with IL	Finetune 2	0.709239	0.163587	0.321196	0.248913	0.381944	XGB	0.360734	0.0212107
len18_with_IL-6-HET-to_mutate.sc	-32.5101	1395.5	2.2695	-538.237	HET	with IL	Finetune 2	0.534239	0.36087	0.682065	0.172826	0.463889	XGB	0.4375	0.0263889
len18_with_IL-1-SCY-to_mutate.sc	-33.0862	1359.02	2.36076	-538.74	SCY	with IL	Finetune 2	0.808696	0.26413	0.427174	0.763587	0.593056	XGB	0.565897	0.0271588
len22_with_IL-14-HDHDEKK-to_mutate.sc	-32.3505	1423.01	2.29837	-534.315	HDHDEKK	with IL	Finetune 2	0.320652	0.941848	0.746196	0.330435	0.601389	XGB	0.584783	0.0166063
len20_with_IL-14-HCPLY-to_mutate.sc	-32.6165	1406.86	2.34177	-536.579	HCPLY	with IL	Finetune 2	0.449457	0.739674	0.629891	0.628261	0.628472	XGB	0.611821	0.0166516
len21_with_IL-8-EHEEQQ-to_mutate.sc	-33.1097	1450.85	2.2847	-537.904	EHEEQQ	with IL	Finetune 2	0.159239	0.443478	0.414674	0.241848	0.329167	XGB	0.31481	0.0143569
len19_with_IL-4-GLSS-to_mutate.sc	-32.1799	1342.32	2.41615	-536.386	GLSS	with IL	Finetune 2	0.891304	0.772283	0.808696	0.966304	0.872917	XGB	0.859647	0.0132699
len17_with_IL-8-PL-to_mutate.sc	-32.9836	1356.99	2.36161	-537.462	PL	with IL	Finetune 2	0.822826	0.542935	0.468478	0.770652	0.680556	XGB	0.651223	0.0293327
len18_with_IL-2-LLL-to_mutate.sc	-33.771	1418.2	2.34849	-536.515	LLL	with IL	Finetune 2	0.352717	0.755435	0.204891	0.680435	0.513194	XGB	0.49837	0.0148249
len22_with_IL-8-THRRFLS-to_mutate.sc	-33.1066	1426.86	2.23357	-538.714	THRRFLS	with IL	Finetune 2	0.295652	0.269022	0.416304	0.0451087	0.277778	XGB	0.256522	0.021256
len21_with_IL-13-VVVVVV-to_mutate.sc	-33.3248	1388.81	2.34702	-533.278	VVVVVV	with IL	Finetune 2	0.604348	0.971739	0.336413	0.667935	0.661111	XGB	0.645109	0.0160024
len21_with_IL-7-LYLRRT-to_mutate.sc	-34.3707	1508.52	2.19791	-537.684	LYLRRT	with IL	Finetune 2	0.00652174	0.495109	0.0842391	0.00869565	0.159722	XGB	0.148641	0.0110809
len19_with_IL-7-IWFF-to_mutate.sc	-34.5795	1456.02	2.31611	-538.113	IWFF	with IL	Finetune 2	0.139674	0.390761	0.0625	0.45163	0.28125	XGB	0.261141	0.0201087
len21_with_IL-5-NVRVCC-to_mutate.sc	-32.1828	1380.66	2.35487	-538.274	NVRVCC	with IL	Finetune 2	0.663587	0.352717	0.808152	0.722826	0.664583	XGB	0.636821	0.0277627
len19_with_IL-1-IEEE-to_mutate.sc	-33.0048	1379.97	2.24462	-536.392	IEEE	with IL	Finetune 2	0.672826	0.771739	0.461957	0.0782609	0.514583	XGB	0.496196	0.0183877
len21_with_IL-1-IGCCGK-to_mutate.sc	-32.2681	1349.44	2.2937	-533.314	IGCCGK	with IL	Finetune 2	0.86087	0.970652	0.776087	0.296196	0.740972	XGB	0.725951	0.0150211
len17_with_IL-12-RD-to_mutate.sc	-32.8516	1390.6	2.26557	-538.392	RD	with IL	Finetune 2	0.584239	0.329891	0.528261	0.158696	0.426389	XGB	0.400272	0.0261171
len17_with_IL-4-TT-to_mutate.sc	-32.4357	1347.53	2.30865	-538.8	TT	with IL	Finetune 2	0.871196	0.255435	0.713587	0.408152	0.585417	XGB	0.562092	0.0233243
len20_with_IL-5-HVMMM-to_mutate.sc	-32.7987	1409.47	2.34408	-535.386	HVMMM	with IL	Finetune 2	0.432065	0.880435	0.550543	0.647283	0.640972	XGB	0.627582	0.0133907
len22_with_IL-1-YDMQQQQ-to_mutate.sc	-33.4113	1436.89	2.32548	-537.246	YDMQQQQ	with IL	Finetune 2	0.231522	0.597283	0.315761	0.511957	0.429861	XGB	0.41413	0.0157307
len22_with_IL-11-FFFFFFY-to_mutate.sc	-35.2899	1488.2	2.19008	-534.984	FFFFFFY	with IL	Finetune 2	0.0298913	0.913043	0.0108696	0.00652174	0.247222	XGB	0.240082	0.0071407
len21_with_IL-6-RFDRRR-to_mutate.sc	-34.7412	1541.05	2.253	-540.312	RFDRRR	with IL	Finetune 2	0.00108696	0.0657609	0.0429348	0.11087	0.0715278	XGB	0.055163	0.0163647
len19_with_IL-14-LLFF-to_mutate.sc	-33.4797	1386.85	2.34531	-534.225	LLFF	with IL	Finetune 2	0.620109	0.945652	0.295109	0.653804	0.642361	XGB	0.628668	0.0136926
len20_with_IL-11-GGGGG-to_mutate.sc	-31.1342	1270.94	2.35375	-536.896	GGGGG	with IL	Finetune 2	0.999457	0.67663	0.9875	0.715217	0.848611	XGB	0.844701	0.00391002
len20_with_IL-4-DDDPQ-to_mutate.sc	-33.5601	1409.23	2.31363	-539.562	DDDPQ	with IL	Finetune 2	0.434239	0.133696	0.264674	0.441848	0.3375	XGB	0.318614	0.0188859
len22_with_IL-12-AYFYYYY-to_mutate.sc	-33.2289	1451.03	2.32427	-536.481	AYFYYYY	with IL	Finetune 2	0.157609	0.761957	0.367935	0.504891	0.464583	XGB	0.448098	0.0164855
len18_with_IL-9-YPW-to_mutate.sc	-33.8779	1392.55	2.28841	-537.923	YPW	with IL	Finetune 2	0.56413	0.438587	0.178804	0.259783	0.372917	XGB	0.360326	0.0125906
len19_with_IL-0-TSSM-to_mutate.sc	-31.6828	1326.63	2.28965	-537.606	TSSM	with IL	Finetune 2	0.935326	0.511413	0.916848	0.268478	0.663889	XGB	0.658016	0.00587258
len22_with_IL-0-FFLTTLL-to_mutate.sc	-35.243	1480.11	2.23874	-536.225	FFLTTLL	with IL	Finetune 2	0.0472826	0.795652	0.0119565	0.0603261	0.238194	XGB	0.228804	0.0093901
len17_with_IL-13-PQ-to_mutate.sc	-32.2299	1343.23	2.34046	-539.657	PQ	with IL	Finetune 2	0.88587	0.122283	0.790217	0.620109	0.626389	XGB	0.60462	0.0217693
len20_with_IL-1-PKWWW-to_mutate.sc	-31.242	1380.71	2.43863	-538.138	PKWWW	with IL	Finetune 2	0.663043	0.38587	0.97663	0.990761	0.766667	XGB	0.754076	0.0125906
len17_with_IL-3-CC-to_mutate.sc	-32.5363	1340.4	2.35306	-537.645	CC	with IL	Finetune 2	0.9	0.504891	0.668478	0.709783	0.71875	XGB	0.695788	0.022962
len20_with_IL-10-RWWWL-to_mutate.sc	-34.5871	1519.23	2.32964	-538.515	RWWWL	with IL	Finetune 2	0.00217391	0.303261	0.061413	0.546739	0.240972	XGB	0.228397	0.0125755
len21_with_IL-11-HHHHYL-to_mutate.sc	-32.9693	1447.68	2.32276	-536.228	HHHHYL	with IL	Finetune 2	0.180978	0.795109	0.476087	0.497283	0.510417	XGB	0.487364	0.0230525
len20_with_IL-12-VHYYH-to_mutate.sc	-33.0134	1400.89	2.33044	-529.69	VHYYH	with IL	Finetune 2	0.494565	1	0.458696	0.552717	0.642361	XGB	0.626495	0.0158665
len21_with_IL-12-HFQQQP-to_mutate.sc	-33.3476	1479.83	2.24602	-537.126	HFQQQP	with IL	Finetune 2	0.0483696	0.627717	0.330978	0.0831522	0.286806	XGB	0.272554	0.0142512
len18_with_IL-12-ADR-to_mutate.sc	-31.8725	1347.24	2.35173	-537.481	ADR	with IL	Finetune 2	0.874457	0.539674	0.888043	0.7	0.775	XGB	0.750543	0.0244565
len17_with_IL-14-WP-to_mutate.sc	-33.9395	1397.06	2.32653	-539.725	WP	with IL	Finetune 2	0.525543	0.116304	0.157609	0.520109	0.352778	XGB	0.329891	0.0228865
len22_with_IL-9-EEPKNKK-to_mutate.sc	-31.6793	1415.29	2.29862	-537.369	EEPKNKK	with IL	Finetune 2	0.374457	0.569022	0.917935	0.333152	0.564583	XGB	0.548641	0.015942
len20_with_IL-2-YFFFF-to_mutate.sc	-34.4189	1466.74	2.24672	-535.898	YFFFF	with IL	Finetune 2	0.0967391	0.832065	0.0788043	0.0869565	0.291667	XGB	0.273641	0.0180254
len19_with_IL-9-YYHH-to_mutate.sc	-34.317	1465.92	2.21924	-538.841	YYHH	with IL	Finetune 2	0.100543	0.24837	0.0913043	0.0228261	0.135417	XGB	0.115761	0.0196558
len19_with_IL-5-RTAA-to_mutate.sc	-32.8561	1394.73	2.2398	-536.117	RTAA	with IL	Finetune 2	0.544022	0.805978	0.525543	0.0630435	0.504167	XGB	0.484647	0.0195199
len22_with_IL-7-HIIIIET-to_mutate.sc	-33.9199	1455.62	2.35627	-537.27	HIIIIET	with IL	Finetune 2	0.141848	0.592935	0.166304	0.734239	0.429861	XGB	0.408832	0.0210296
len21_with_IL-14-FFQFCH-to_mutate.sc	-34.4677	1477.65	2.30168	-536.787	FFQFCH	with IL	Finetune 2	0.0538043	0.698913	0.0717391	0.357065	0.304167	XGB	0.29538	0.00878623
len19_with_IL-8-GKKR-to_mutate.sc	-30.9558	1327.92	2.38524	-536.728	GKKR	with IL	Finetune 2	0.930978	0.709239	0.996196	0.882065	0.884028	XGB	0.87962	0.00440821
len17_with_IL-7-YP-to_mutate.sc	-33.5992	1378.22	2.30497	-539.158	YP	with IL	Finetune 2	0.683696	0.18913	0.253261	0.384783	0.402083	XGB	0.377717	0.0243659
len17_with_IL-11-NM-to_mutate.sc	-33.8992	1393.73	2.30207	-540.648	NM	with IL	Finetune 2	0.554891	0.0429348	0.17337	0.359783	0.301389	XGB	0.282745	0.0186443
len21_with_IL-9-NCLCGC-to_mutate.sc	-32.1411	1357.12	2.39287	-538.067	NCLCGC	with IL	Finetune 2	0.821196	0.401087	0.819565	0.908152	0.765972	XGB	0.7375	0.0284722
len19_with_IL-10-HDQC-to_mutate.sc	-32.2195	1366.59	2.26372	-537.635	HDQC	with IL	Finetune 2	0.763043	0.506522	0.795109	0.150543	0.573611	XGB	0.553804	0.0198068
len17_with_IL-2-GG-to_mutate.sc	-30.9639	1279.1	2.39694	-536.768	GG	with IL	Finetune 2	0.995652	0.702717	0.995652	0.92337	0.904861	XGB	0.904348	0.000513285
len18_with_IL-11-RGV-to_mutate.sc	-32.7161	1379.65	2.29723	-539.851	RGV	with IL	Finetune 2	0.675543	0.103804	0.591304	0.319565	0.455556	XGB	0.422554	0.0330012
len18_with_IL-8-THT-to_mutate.sc	-33.1828	1410.6	2.28464	-537.825	THT	with IL	Finetune 2	0.421196	0.459239	0.382609	0.240761	0.385417	XGB	0.375951	0.00946558
len19_with_IL-12-RRHH-to_mutate.sc	-32.2317	1451.09	2.29268	-537.115	RRHH	with IL	Finetune 2	0.157065	0.630435	0.78913	0.288043	0.479861	XGB	0.466168	0.0136926
len21_with_IL-3-FFIISL-to_mutate.sc	-34.9978	1478.89	2.23813	-533.348	FFIISL	with IL	Finetune 2	0.051087	0.969022	0.0195652	0.0576087	0.285417	XGB	0.274321	0.011096
len17_with_IL-6-KK-to_mutate.sc	-32.87	1422.42	2.3124	-537.049	KK	with IL	Finetune 2	0.323913	0.646739	0.519565	0.433696	0.503472	XGB	0.480978	0.022494
len22_with_IL-3-NQQQQQI-to_mutate.sc	-32.1441	1440.28	2.40192	-536.836	NQQQQQI	with IL	Finetune 2	0.215217	0.688043	0.816848	0.933696	0.676389	XGB	0.663451	0.0129378
len22_with_IL-6-KKREHHF-to_mutate.sc	-31.4427	1440.84	2.3895	-536.807	KKREHHF	with IL	Finetune 2	0.209783	0.695652	0.958696	0.898913	0.697222	XGB	0.690761	0.00646135
len19_with_IL-2-AARH-to_mutate.sc	-31.6706	1300.14	2.39108	-538.684	AARH	with IL	Finetune 2	0.982609	0.273913	0.921739	0.905978	0.786111	XGB	0.77106	0.0150513
len18_with_IL-10-WWW-to_mutate.sc	-35.6619	1511.18	2.30104	-538.656	WWW	with IL	Finetune 2	0.00543478	0.279891	0.0048913	0.350543	0.174306	XGB	0.16019	0.0141153
len17_with_IL-1-KK-to_mutate.sc	-32.4977	1416.32	2.38209	-537.686	KK	with IL	Finetune 2	0.363587	0.494565	0.6875	0.871196	0.627778	XGB	0.604212	0.0235658
len18_with_IL-0-RGM-to_mutate.sc	-33.2373	1426.91	2.28111	-537.53	RGM	with IL	Finetune 2	0.294565	0.529891	0.363587	0.22663	0.365972	XGB	0.353668	0.0123037
len22_with_IL-10-FFFTTLW-to_mutate.sc	-34.6837	1471.63	2.23008	-535.996	FFFTTLW	with IL	Finetune 2	0.0793478	0.820109	0.0505435	0.0380435	0.258333	XGB	0.247011	0.0113225
len20_with_IL-8-RTTTT-to_mutate.sc	-32.9234	1406.14	2.27708	-539.836	RTTTT	with IL	Finetune 2	0.454891	0.105435	0.495109	0.207065	0.338194	XGB	0.315625	0.0225694
len21_with_IL-4-YYYIIG-to_mutate.sc	-35.1985	1497.63	2.23789	-536.746	YYYIIG	with IL	Finetune 2	0.0168478	0.705978	0.0130435	0.0570652	0.205556	XGB	0.198234	0.00732186
len22_with_IL-13-AELIDNV-to_mutate.sc	-32.0883	1385.52	2.36401	-535.075	AELIDNV	with IL	Finetune 2	0.626087	0.905978	0.836957	0.782609	0.806944	XGB	0.787908	0.0190368
len22_with_IL-7-AAAMMMQ-to_mutate.sc	-33.4756	1394.83	2.37963	-538.25	AAAMMMQ	with IL	Finetune 3	0.541848	0.357609	0.296739	0.8625	0.560417	KNN	0.514674	0.0457428
len20_with_IL-11-NNQIE-to_mutate.sc	-31.2743	1352.75	2.38332	-537.093	NNQIE	with IL	Finetune 3	0.844022	0.63587	0.97337	0.874457	0.856944	KNN	0.831929	0.0250151
len22_with_IL-11-RRSVVRT-to_mutate.sc	-32.4063	1477.81	2.33773	-539.925	RRSVVRT	with IL	Finetune 3	0.0527174	0.0994565	0.725543	0.603804	0.415278	KNN	0.37038	0.0448973
len22_with_IL-9-TSSCPQQ-to_mutate.sc	-31.7985	1364.97	2.30976	-537.099	TSSCPQQ	with IL	Finetune 3	0.772826	0.633152	0.898913	0.414674	0.711806	KNN	0.679891	0.0319143
len20_with_IL-3-HYHIR-to_mutate.sc	-33.6842	1496.93	2.27172	-535.7	HYHIR	with IL	Finetune 3	0.0190217	0.853804	0.227174	0.185326	0.358333	KNN	0.321332	0.0370018
len21_with_IL-0-SPFWAE-to_mutate.sc	-32.0768	1354.27	2.39676	-535.583	SPFWAE	with IL	Finetune 3	0.838043	0.865217	0.841304	0.922826	0.897222	KNN	0.866848	0.0303744
len19_with_IL-3-KKAA-to_mutate.sc	-31.6169	1406.89	2.36293	-538.752	KKAA	with IL	Finetune 3	0.448913	0.263587	0.934783	0.776087	0.639583	KNN	0.605842	0.0337409
len20_with_IL-14-RYRTG-to_mutate.sc	-33.9762	1484.61	2.22289	-539.317	RYRTG	with IL	Finetune 3	0.0369565	0.1625	0.146739	0.0266304	0.113194	KNN	0.0932065	0.0199879
len17_with_IL-3-DD-to_mutate.sc	-32.742	1354.95	2.34781	-537.135	DD	with IL	Finetune 3	0.83587	0.625	0.580435	0.674457	0.722222	KNN	0.67894	0.043282
len19_with_IL-13-RLLL-to_mutate.sc	-33.2647	1430.91	2.31086	-540.181	RLLL	with IL	Finetune 3	0.270109	0.0771739	0.355435	0.420652	0.3375	KNN	0.280842	0.0566576
len17_with_IL-14-TT-to_mutate.sc	-32.4168	1347.33	2.32488	-537.813	TT	with IL	Finetune 3	0.872826	0.463043	0.720109	0.509783	0.682639	KNN	0.64144	0.0411987
len22_with_IL-14-LYIILLI-to_mutate.sc	-34.5261	1476.25	2.28617	-538.206	LYIILLI	with IL	Finetune 3	0.0603261	0.370109	0.0673913	0.24837	0.230556	KNN	0.186549	0.0440066
len20_with_IL-1-YCGLR-to_mutate.sc	-33.9565	1426.54	2.31024	-532.654	YCGLR	with IL	Finetune 3	0.299457	0.9875	0.152174	0.417391	0.519444	KNN	0.46413	0.055314
len17_with_IL-6-RR-to_mutate.sc	-33.1216	1438	2.26541	-539.768	RR	with IL	Finetune 3	0.228261	0.111413	0.410326	0.157609	0.276389	KNN	0.226902	0.0494867
len18_with_IL-4-DRL-to_mutate.sc	-33.0104	1407.03	2.35313	-539.576	DRL	with IL	Finetune 3	0.447283	0.132065	0.46087	0.71087	0.484028	KNN	0.437772	0.046256
len18_with_IL-0-YLL-to_mutate.sc	-34.8828	1449.83	2.33111	-538.965	YLL	with IL	Finetune 3	0.165217	0.228804	0.0298913	0.555978	0.289583	KNN	0.244973	0.0446105
len17_with_IL-5-HH-to_mutate.sc	-31.9613	1361.92	2.34168	-537.402	HH	with IL	Finetune 3	0.792935	0.558152	0.872283	0.627717	0.747917	KNN	0.712772	0.0351449
len19_with_IL-8-TFTH-to_mutate.sc	-33.4653	1430.03	2.23923	-537.636	TFTH	with IL	Finetune 3	0.277174	0.505978	0.300543	0.0625	0.331944	KNN	0.286549	0.0453955
len17_with_IL-8-ND-to_mutate.sc	-32.3538	1347.68	2.29184	-537.73	ND	with IL	Finetune 3	0.870109	0.485326	0.744565	0.283696	0.6375	KNN	0.595924	0.0415761
len20_with_IL-2-YYCQP-to_mutate.sc	-34.4926	1468.5	2.24814	-536.582	YYCQP	with IL	Finetune 3	0.0880435	0.738587	0.0695652	0.0923913	0.289583	KNN	0.247147	0.0424366
len19_with_IL-7-RNWW-to_mutate.sc	-32.4064	1408.39	2.2836	-539.426	RNWW	with IL	Finetune 3	0.436957	0.14837	0.725	0.236957	0.441667	KNN	0.386821	0.054846
len19_with_IL-12-RAAD-to_mutate.sc	-32.6156	1369.42	2.28018	-541.095	RAAD	with IL	Finetune 3	0.746196	0.0201087	0.630435	0.22337	0.445833	KNN	0.405027	0.0408062
len20_with_IL-6-RRDEI-to_mutate.sc	-32.9822	1462.66	2.26465	-540.216	RRDEI	with IL	Finetune 3	0.114674	0.073913	0.470109	0.155435	0.246528	KNN	0.203533	0.0429952
len19_with_IL-10-DEDE-to_mutate.sc	-33.6544	1394.27	2.30162	-539.016	DEDE	with IL	Finetune 3	0.54837	0.217935	0.235326	0.354891	0.394444	KNN	0.33913	0.055314
len21_with_IL-5-EFTSAY-to_mutate.sc	-33.6908	1447.5	2.24646	-539.139	EFTSAY	with IL	Finetune 3	0.182065	0.191848	0.225543	0.0853261	0.215972	KNN	0.171196	0.0447766
len22_with_IL-1-TFYTEEM-to_mutate.sc	-34.1079	1477.69	2.23783	-538.432	TFYTEEM	with IL	Finetune 3	0.0532609	0.321196	0.124457	0.0559783	0.160417	KNN	0.138723	0.0216938
len21_with_IL-8-RRRRRV-to_mutate.sc	-32.5269	1501	2.39671	-536.938	RRRRRV	with IL	Finetune 3	0.011413	0.667391	0.672826	0.922283	0.594444	KNN	0.568478	0.0259662
len22_with_IL-5-LYLQQNL-to_mutate.sc	-34.2237	1488.06	2.24613	-535.201	LYLQQNL	with IL	Finetune 3	0.0304348	0.896739	0.102717	0.0836957	0.303472	KNN	0.278397	0.0250755
len19_with_IL-6-RRRT-to_mutate.sc	-32.4353	1452.56	2.3291	-536.769	RRRT	with IL	Finetune 3	0.152717	0.702174	0.71413	0.542391	0.585417	KNN	0.527853	0.0575634
len22_with_IL-6-VVCCCCC-to_mutate.sc	-33.4182	1396.11	2.34068	-538.334	VVCCCCC	with IL	Finetune 3	0.529891	0.340217	0.313587	0.622283	0.506944	KNN	0.451495	0.0554499
len17_with_IL-0-RT-to_mutate.sc	-33.0461	1399.71	2.27167	-541.003	RT	with IL	Finetune 3	0.503804	0.025	0.447283	0.184783	0.34375	KNN	0.290217	0.0535326
len19_with_IL-11-FYSS-to_mutate.sc	-34.9525	1462.95	2.27736	-536.794	FYSS	with IL	Finetune 3	0.1125	0.696739	0.0233696	0.208152	0.303472	KNN	0.26019	0.043282
len22_with_IL-2-DYLLLWW-to_mutate.sc	-34.4049	1495.36	2.29691	-535.895	DYLLLWW	with IL	Finetune 3	0.0217391	0.832609	0.0809783	0.314674	0.35	KNN	0.3125	0.0375
len20_with_IL-4-CQCDD-to_mutate.sc	-32.3336	1364.81	2.43046	-534.678	CQCDD	with IL	Finetune 3	0.773913	0.927717	0.752717	0.983152	0.888194	KNN	0.859375	0.0288194
len19_with_IL-14-CHSQ-to_mutate.sc	-32.7883	1382.75	2.27891	-538.608	CHSQ	with IL	Finetune 3	0.646739	0.290761	0.556522	0.215217	0.477778	KNN	0.42731	0.050468
len17_with_IL-11-RC-to_mutate.sc	-32.8463	1399.45	2.26622	-537.475	RC	with IL	Finetune 3	0.504891	0.540761	0.530435	0.161957	0.482639	KNN	0.434511	0.048128
len22_with_IL-10-RGITIIS-to_mutate.sc	-32.2152	1406.51	2.35867	-539.552	RGITIIS	with IL	Finetune 3	0.452717	0.135326	0.797283	0.752717	0.577778	KNN	0.534511	0.0432669
len17_with_IL-10-YD-to_mutate.sc	-33.8574	1406.16	2.24714	-535.413	YD	with IL	Finetune 3	0.454348	0.877174	0.182065	0.0896739	0.44375	KNN	0.400815	0.0429348
len21_with_IL-11-DEKTNS-to_mutate.sc	-33.1356	1406.65	2.2715	-537.443	DEKTNS	with IL	Finetune 3	0.45163	0.547826	0.402174	0.182609	0.440972	KNN	0.39606	0.0449124
len21_with_IL-13-DGGGGC-to_mutate.sc	-32.4638	1311	2.33726	-538.025	DGGGGC	with IL	Finetune 3	0.966848	0.414674	0.703261	0.60163	0.708333	KNN	0.671603	0.0367301
len19_with_IL-0-RRLR-to_mutate.sc	-32.3997	1447.05	2.30959	-537.449	RRLR	with IL	Finetune 3	0.184783	0.545652	0.728804	0.413043	0.520139	KNN	0.468071	0.0520682
len21_with_IL-9-TRTETS-to_mutate.sc	-32.1431	1407.75	2.36727	-535.944	TRTETS	with IL	Finetune 3	0.441848	0.825543	0.817391	0.802717	0.765278	KNN	0.721875	0.0434028
len17_with_IL-1-NM-to_mutate.sc	-33.7527	1384.88	2.31749	-540.85	NM	with IL	Finetune 3	0.632065	0.0309783	0.21087	0.461413	0.378472	KNN	0.333832	0.0446407
len20_with_IL-9-YYWLL-to_mutate.sc	-34.2587	1488.97	2.2741	-536.261	YYWLL	with IL	Finetune 3	0.0288043	0.789674	0.0972826	0.199457	0.318056	KNN	0.278804	0.0392512
len22_with_IL-3-DDMEPHY-to_mutate.sc	-32.8815	1374.69	2.29706	-538.987	DDMEPHY	with IL	Finetune 3	0.709783	0.222826	0.513587	0.316848	0.486111	KNN	0.440761	0.0453502
len22_with_IL-13-PPQWTQW-to_mutate.sc	-31.6583	1338.04	2.36979	-537.137	PPQWTQW	with IL	Finetune 3	0.907609	0.624457	0.925543	0.814674	0.838194	KNN	0.818071	0.0201238
len20_with_IL-10-LPFPD-to_mutate.sc	-32.7638	1349.32	2.3212	-534.199	LPFPD	with IL	Finetune 3	0.861413	0.946739	0.570652	0.488043	0.763194	KNN	0.716712	0.0464825
len17_with_IL-13-MM-to_mutate.sc	-34.8921	1428.13	2.31956	-539.588	MM	with IL	Finetune 3	0.286413	0.130435	0.0288043	0.477174	0.277083	KNN	0.230707	0.0463768
len19_with_IL-1-YYHH-to_mutate.sc	-34.6109	1470.26	2.24503	-535.963	YYHH	with IL	Finetune 3	0.0847826	0.821196	0.0581522	0.0798913	0.290278	KNN	0.261005	0.0292723
len20_with_IL-13-HFDYY-to_mutate.sc	-34.5953	1480.06	2.23421	-538.518	HFDYY	with IL	Finetune 3	0.0478261	0.302174	0.0603261	0.0472826	0.135417	KNN	0.114402	0.0210145
len17_with_IL-7-RL-to_mutate.sc	-33.9139	1446.1	2.29835	-536.6	RL	with IL	Finetune 3	0.190217	0.734783	0.166848	0.329891	0.4125	KNN	0.355435	0.0570652
len21_with_IL-12-HCQSCH-to_mutate.sc	-33.1254	1402.2	2.29946	-537.381	HCQSCH	with IL	Finetune 3	0.486413	0.564674	0.408696	0.338587	0.500694	KNN	0.449592	0.0511021
len21_with_IL-3-CHCCHI-to_mutate.sc	-33.0515	1413.25	2.32022	-541.487	CHCCHI	with IL	Finetune 3	0.391304	0.0108696	0.445652	0.483696	0.383333	KNN	0.33288	0.0504529
len21_with_IL-4-GSVRIT-to_mutate.sc	-31.7824	1335.7	2.37167	-537.687	GSVRIT	with IL	Finetune 3	0.9125	0.494022	0.903261	0.824457	0.809028	KNN	0.78356	0.025468
len18_with_IL-2-RGG-to_mutate.sc	-32.5218	1354.39	2.27807	-535.922	RGG	with IL	Finetune 3	0.8375	0.828261	0.677174	0.21087	0.682639	KNN	0.638451	0.0441878
len17_with_IL-4-QQ-to_mutate.sc	-33.1794	1388.2	2.34631	-538.717	QQ	with IL	Finetune 3	0.609239	0.268478	0.385326	0.663043	0.528472	KNN	0.481522	0.0469505
len20_with_IL-12-VQCLE-to_mutate.sc	-33.0961	1394.24	2.43351	-532.955	VQCLE	with IL	Finetune 3	0.549457	0.981522	0.420652	0.985326	0.771528	KNN	0.734239	0.0372886
len17_with_IL-9-DK-to_mutate.sc	-32.7338	1380.57	2.29383	-537.384	DK	with IL	Finetune 3	0.664674	0.563587	0.583696	0.296739	0.572222	KNN	0.527174	0.0450483
len18_with_IL-9-HNN-to_mutate.sc	-32.2292	1392.19	2.32787	-538.428	HNN	with IL	Finetune 3	0.569022	0.324457	0.790761	0.533696	0.602083	KNN	0.554484	0.0475996
len22_with_IL-12-GLLSSGG-to_mutate.sc	-32.3148	1358.47	2.40069	-538.138	GLLSSGG	with IL	Finetune 3	0.811957	0.385326	0.760326	0.931522	0.754167	KNN	0.722283	0.0318841
len21_with_IL-6-HVVTVN-to_mutate.sc	-33.2341	1411.35	2.37017	-537.152	HVVTVN	with IL	Finetune 3	0.41413	0.619022	0.364674	0.817935	0.595139	KNN	0.55394	0.0411987
len22_with_IL-8-DPENHYD-to_mutate.sc	-33.1492	1391.28	2.28699	-540.339	DPENHYD	with IL	Finetune 3	0.578261	0.0625	0.39837	0.252717	0.372222	KNN	0.322962	0.0492603
len22_with_IL-0-RRNMQQN-to_mutate.sc	-31.8192	1478.95	2.33077	-538.301	RRNMQQN	with IL	Finetune 3	0.0505435	0.346739	0.896196	0.554348	0.490972	KNN	0.461957	0.0290157
len18_with_IL-1-CCC-to_mutate.sc	-32.8976	1348.12	2.37182	-539.161	CCC	with IL	Finetune 3	0.869022	0.188587	0.504348	0.825543	0.6375	KNN	0.596875	0.040625
len18_with_IL-10-TFC-to_mutate.sc	-33.5955	1442.81	2.20172	-539.725	TFC	with IL	Finetune 3	0.2	0.115761	0.254891	0.0119565	0.183333	KNN	0.145652	0.0376812
len21_with_IL-1-YYPDDD-to_mutate.sc	-34.563	1470.49	2.30489	-536.78	YYPDDD	with IL	Finetune 3	0.0836957	0.699457	0.063587	0.383152	0.352778	KNN	0.307473	0.045305
len17_with_IL-12-HR-to_mutate.sc	-32.4877	1447.83	2.3162	-535.717	HR	with IL	Finetune 3	0.178261	0.852174	0.693478	0.453261	0.593056	KNN	0.544293	0.0487621
len22_with_IL-4-DKNNNQQ-to_mutate.sc	-32.7422	1440.52	2.32758	-539.274	DKNNNQQ	with IL	Finetune 3	0.211957	0.170652	0.579891	0.529891	0.43125	KNN	0.373098	0.0581522
len18_with_IL-7-TTT-to_mutate.sc	-32.1852	1359.87	2.32231	-536.832	TTT	with IL	Finetune 3	0.804891	0.688587	0.807609	0.494022	0.745139	KNN	0.698777	0.0463617
len19_with_IL-5-YYPE-to_mutate.sc	-34.3399	1443.8	2.25786	-540.285	YYPE	with IL	Finetune 3	0.197826	0.0684783	0.0891304	0.128804	0.165278	KNN	0.12106	0.044218
len20_with_IL-8-RRMAM-to_mutate.sc	-32.4657	1448.8	2.35927	-537.317	RRMAM	with IL	Finetune 3	0.17337	0.582065	0.702174	0.755435	0.593056	KNN	0.553261	0.0397947
len20_with_IL-0-GYRRA-to_mutate.sc	-32.9413	1412.9	2.28346	-540.487	GYRRA	with IL	Finetune 3	0.396196	0.0521739	0.488043	0.235326	0.35	KNN	0.292935	0.0570652
len21_with_IL-7-FFQQQQ-to_mutate.sc	-35.2155	1471.15	2.22179	-535.175	FFQQQQ	with IL	Finetune 3	0.0804348	0.898913	0.0125	0.025	0.267361	KNN	0.254212	0.0131492
len19_with_IL-2-PFLY-to_mutate.sc	-32.5956	1394.56	2.27281	-540.422	PFLY	with IL	Finetune 3	0.545109	0.0565217	0.640217	0.194022	0.411111	KNN	0.358967	0.0521437
len18_with_IL-13-DCD-to_mutate.sc	-33.7851	1371.69	2.3315	-540.345	DCD	with IL	Finetune 3	0.730435	0.0608696	0.202174	0.561957	0.431944	KNN	0.388859	0.0430857
len17_with_IL-2-TT-to_mutate.sc	-32.4265	1345.55	2.32171	-539.905	TT	with IL	Finetune 3	0.879891	0.10163	0.716304	0.490761	0.588194	KNN	0.547147	0.0410477
len21_with_IL-2-FTMMMS-to_mutate.sc	-34.0503	1422.87	2.34574	-534.943	FTMMMS	with IL	Finetune 3	0.322283	0.915761	0.134783	0.657609	0.561111	KNN	0.507609	0.0535024
len19_with_IL-4-VGQV-to_mutate.sc	-32.2407	1318.1	2.30433	-537.55	VGQV	with IL	Finetune 3	0.952717	0.525543	0.785326	0.378804	0.688889	KNN	0.660598	0.0282911
len20_with_IL-7-FLGKQ-to_mutate.sc	-34.6847	1416.04	2.33188	-533.07	FLGKQ	with IL	Finetune 3	0.366848	0.978261	0.05	0.564674	0.5375	KNN	0.489946	0.0475543
len18_with_IL-12-VVV-to_mutate.sc	-33.0908	1372.1	2.3343	-537.499	VVV	with IL	Finetune 3	0.725543	0.53587	0.424457	0.580978	0.604861	KNN	0.566712	0.0381492
len18_with_IL-3-YYY-to_mutate.sc	-35.0481	1498.51	2.21441	-540.086	YYY	with IL	Finetune 3	0.0152174	0.0869565	0.0173913	0.0190217	0.0361111	KNN	0.0346467	0.00146437
len18_with_IL-14-DDD-to_mutate.sc	-34.0851	1391.18	2.28999	-538.211	DDD	with IL	Finetune 3	0.580435	0.367391	0.127717	0.271739	0.384028	KNN	0.336821	0.0472071
len21_with_IL-14-LYYLLW-to_mutate.sc	-34.1588	1463.92	2.291	-537.149	LYYLLW	with IL	Finetune 3	0.108152	0.620109	0.11413	0.279348	0.322917	KNN	0.280435	0.0424819
len18_with_IL-8-GGW-to_mutate.sc	-31.45	1315.14	2.42143	-540.323	GGW	with IL	Finetune 3	0.959239	0.063587	0.957065	0.972283	0.748611	KNN	0.738043	0.0105676
len19_with_IL-9-YYYY-to_mutate.sc	-34.7004	1466.66	2.23062	-537.573	YYYY	with IL	Finetune 3	0.0972826	0.519022	0.0478261	0.0396739	0.196528	KNN	0.175951	0.0205767
len21_with_IL-10-HRVGGK-to_mutate.sc	-32.049	1430	2.40289	-537.192	HRVGGK	with IL	Finetune 3	0.278261	0.607065	0.846739	0.9375	0.709722	KNN	0.667391	0.0423309
len18_with_IL-6-FIP-to_mutate.sc	-34.6176	1418.02	2.24147	-538.77	FIP	with IL	Finetune 3	0.353261	0.261413	0.0570652	0.0690217	0.222222	KNN	0.18519	0.037032
len18_with_IL-5-RRR-to_mutate.sc	-32.3726	1460.56	2.31334	-538.439	RRR	with IL	Finetune 3	0.120652	0.320109	0.734783	0.438587	0.45625	KNN	0.403533	0.0527174
len20_with_IL-5-LLLWL-to_mutate.sc	-33.7622	1432.71	2.3827	-536.812	LLLWL	with IL	Finetune 3	0.260326	0.694565	0.207065	0.872826	0.566667	KNN	0.508696	0.057971
len18_with_IL-11-GSS-to_mutate.sc	-31.101	1282.23	2.38355	-537.633	GSS	with IL	Finetune 3	0.994565	0.508152	0.989674	0.875543	0.85	KNN	0.841984	0.0080163
len20_with_IL-8-RRRRT-to_mutate.sc	-32.4532	1454.26	2.36125	-537.198	RRRRT	with IL	Finetune 3	0.147283	0.604891	0.708152	0.768478	0.597917	LR	0.557201	0.0407156
len22_with_IL-7-KCVVGGK-to_mutate.sc	-32.4205	1382.44	2.36664	-536.286	KCVVGGK	with IL	Finetune 3	0.647826	0.784783	0.718478	0.800543	0.780556	LR	0.737908	0.0426479
len19_with_IL-8-AAME-to_mutate.sc	-31.9033	1306.44	2.37755	-538.49	AAME	with IL	Finetune 3	0.977717	0.308696	0.882609	0.852174	0.777083	LR	0.755299	0.0217844
len19_with_IL-7-DDDD-to_mutate.sc	-33.5815	1371.81	2.30493	-537.919	DDDD	with IL	Finetune 3	0.728804	0.43913	0.259239	0.384239	0.493056	LR	0.452853	0.0402023
len20_with_IL-1-NQQMM-to_mutate.sc	-33.1114	1412.17	2.40401	-534.62	NQQMM	with IL	Finetune 3	0.404891	0.930435	0.41413	0.941848	0.715972	LR	0.672826	0.0431461
len20_with_IL-14-YFMMQ-to_mutate.sc	-34.6038	1480.2	2.24703	-536.94	YFMMQ	with IL	Finetune 3	0.0467391	0.666304	0.0592391	0.088587	0.243056	LR	0.215217	0.0278382
len20_with_IL-10-CCCCC-to_mutate.sc	-32.6254	1356.4	2.4315	-537.807	CCCCC	with IL	Finetune 3	0.826087	0.464674	0.625	0.984783	0.749306	LR	0.725136	0.0241697
len20_with_IL-13-HHQDD-to_mutate.sc	-33.26	1434.81	2.30764	-536.639	HHQDD	with IL	Finetune 3	0.241848	0.727717	0.358152	0.402174	0.491667	LR	0.432473	0.0591938
len21_with_IL-1-RDDHHN-to_mutate.sc	-33.8745	1436.79	2.25284	-537.963	RDDHHN	with IL	Finetune 3	0.233152	0.429348	0.179348	0.109239	0.286111	LR	0.237772	0.0483394
len21_with_IL-8-RRGPFF-to_mutate.sc	-32.9832	1477.37	2.36464	-537.877	RRGPFF	with IL	Finetune 3	0.0559783	0.447826	0.469022	0.786413	0.474306	LR	0.43981	0.0344958
len19_with_IL-3-HFLL-to_mutate.sc	-33.5789	1443.72	2.27026	-536.439	HFLL	with IL	Finetune 3	0.19837	0.765217	0.26087	0.17663	0.408333	LR	0.350272	0.0580616
len22_with_IL-9-FYPGTRV-to_mutate.sc	-34.6698	1461.71	2.26758	-534.67	FYPGTRV	with IL	Finetune 3	0.118478	0.928261	0.0516304	0.167391	0.359722	LR	0.31644	0.043282
len21_with_IL-7-FFSGWW-to_mutate.sc	-35.3871	1496.64	2.25488	-533.175	FFSGWW	with IL	Finetune 3	0.0201087	0.974457	0.00869565	0.121739	0.295833	LR	0.28125	0.0145833
len22_with_IL-11-MNKSVTS-to_mutate.sc	-33.0825	1385.01	2.35656	-539.303	MNKSVTS	with IL	Finetune 3	0.629348	0.164674	0.429348	0.7375	0.529167	LR	0.490217	0.0389493
len22_with_IL-6-VVYGTSQ-to_mutate.sc	-33.0547	1377.73	2.29868	-536.179	VVYGTSQ	with IL	Finetune 3	0.688043	0.800543	0.445109	0.334239	0.615972	LR	0.566984	0.0489885
len21_with_IL-9-YFLGGM-to_mutate.sc	-34.4267	1471.14	2.2584	-538.624	YFLGGM	with IL	Finetune 3	0.0809783	0.284783	0.0777174	0.129348	0.18125	LR	0.143207	0.0380435
len22_with_IL-0-YYNHHDR-to_mutate.sc	-35.1529	1497.28	2.23341	-536.236	YYNHHDR	with IL	Finetune 3	0.0179348	0.794022	0.0146739	0.0440217	0.227778	LR	0.217663	0.0101147
len21_with_IL-0-RCSCYC-to_mutate.sc	-33.094	1404.94	2.28216	-539.35	RCSCYC	with IL	Finetune 3	0.465761	0.158696	0.422283	0.229891	0.375	LR	0.319158	0.0558424
len17_with_IL-14-GG-to_mutate.sc	-31.2272	1283.24	2.32861	-536.524	GG	with IL	Finetune 3	0.994022	0.753261	0.978261	0.538587	0.840278	LR	0.816033	0.0242452
len20_with_IL-3-YYTTL-to_mutate.sc	-34.9531	1482.2	2.24621	-538.29	YYTTL	with IL	Finetune 3	0.0429348	0.35	0.0228261	0.0842391	0.140972	LR	0.125	0.0159722
len19_with_IL-14-ECMV-to_mutate.sc	-32.2837	1341.19	2.31726	-537.188	ECMV	with IL	Finetune 3	0.89837	0.609239	0.769565	0.460326	0.719444	LR	0.684375	0.0350694
len20_with_IL-7-AIAEE-to_mutate.sc	-32.9318	1365.26	2.37064	-539.114	AIAEE	with IL	Finetune 3	0.771196	0.196196	0.492391	0.820109	0.606944	LR	0.569973	0.0369716
len21_with_IL-6-GKREAP-to_mutate.sc	-31.3141	1351.5	2.36833	-538.07	GKREAP	with IL	Finetune 3	0.85163	0.400543	0.970109	0.807609	0.780556	LR	0.757473	0.0230827
len19_with_IL-4-LLSS-to_mutate.sc	-33.2754	1381.69	2.35949	-534.465	LLSS	with IL	Finetune 3	0.654891	0.936413	0.35163	0.756522	0.716667	LR	0.674864	0.0418025
len20_with_IL-11-RYFHH-to_mutate.sc	-34.2864	1498.03	2.22806	-538.25	RYFHH	with IL	Finetune 3	0.0163043	0.357065	0.0940217	0.0347826	0.140278	LR	0.125543	0.0147343
len18_with_IL-9-RRK-to_mutate.sc	-32.5981	1462.26	2.27928	-538.807	RRK	with IL	Finetune 3	0.116304	0.253804	0.63913	0.218478	0.359028	LR	0.306929	0.0520984
len17_with_IL-6-RH-to_mutate.sc	-32.9108	1401.26	2.26675	-538.658	RH	with IL	Finetune 3	0.491848	0.279348	0.499457	0.163587	0.4125	LR	0.35856	0.0539402
len17_with_IL-7-KK-to_mutate.sc	-32.5287	1419.82	2.31895	-538.967	KK	with IL	Finetune 3	0.340761	0.228261	0.671739	0.470652	0.480556	LR	0.427853	0.0527023
len21_with_IL-3-HCCFFE-to_mutate.sc	-33.7071	1426.79	2.32236	-539.111	HCCFFE	with IL	Finetune 3	0.297283	0.196739	0.219565	0.495109	0.3625	LR	0.302174	0.0603261
len19_with_IL-6-EEEE-to_mutate.sc	-32.3065	1373.69	2.19905	-537.674	EEEE	with IL	Finetune 3	0.716304	0.497283	0.764674	0.00978261	0.516667	LR	0.497011	0.0196558
len20_with_IL-2-HHFFF-to_mutate.sc	-32.9646	1434.06	2.30207	-537.931	HHFFF	with IL	Finetune 3	0.249457	0.436413	0.478261	0.359239	0.440278	LR	0.380842	0.0594354
len22_with_IL-4-RHYCHEA-to_mutate.sc	-33.9239	1480.72	2.29451	-539.531	RHYCHEA	with IL	Finetune 3	0.0456522	0.138587	0.165217	0.3	0.201389	LR	0.162364	0.0390248
len22_with_IL-13-SQEMMNV-to_mutate.sc	-32.7811	1403.32	2.37648	-538.638	SQEMMNV	with IL	Finetune 3	0.477174	0.282609	0.561957	0.84837	0.597222	LR	0.542527	0.054695
len17_with_IL-3-HH-to_mutate.sc	-31.9272	1363.61	2.3133	-539.683	HH	with IL	Finetune 3	0.780435	0.120652	0.878804	0.4375	0.584722	LR	0.554348	0.0303744
len20_with_IL-5-HDHVV-to_mutate.sc	-33.0933	1404.05	2.24531	-536.274	HDHVV	with IL	Finetune 3	0.472826	0.7875	0.42337	0.0804348	0.4875	LR	0.441033	0.0464674
len19_with_IL-0-EQKN-to_mutate.sc	-32.116	1363.47	2.33947	-541.571	EQKN	with IL	Finetune 3	0.782609	0.00923913	0.829348	0.613587	0.598611	LR	0.558696	0.0399155
len17_with_IL-10-GG-to_mutate.sc	-31.1549	1279.51	2.33782	-534.95	GG	with IL	Finetune 3	0.995109	0.915217	0.98587	0.604891	0.896528	LR	0.875272	0.021256
len20_with_IL-0-SLHTT-to_mutate.sc	-32.1204	1377.54	2.40699	-535.839	SLHTT	with IL	Finetune 3	0.691848	0.839674	0.827717	0.949457	0.855556	LR	0.827174	0.0283816
len22_with_IL-10-VVSSGGS-to_mutate.sc	-33.0681	1376.18	2.31933	-534.784	VVSSGGS	with IL	Finetune 3	0.698913	0.922826	0.43587	0.474457	0.676389	LR	0.633016	0.0433726
len18_with_IL-8-EEE-to_mutate.sc	-33.474	1416.3	2.22187	-538.865	EEE	with IL	Finetune 3	0.364674	0.245652	0.297283	0.026087	0.274306	LR	0.233424	0.0408816
len17_with_IL-4-HF-to_mutate.sc	-33.8124	1415.35	2.32706	-536.605	HF	with IL	Finetune 3	0.372826	0.733152	0.194565	0.525	0.513194	LR	0.456386	0.0568086
len20_with_IL-4-YYFFS-to_mutate.sc	-34.5434	1476.07	2.24311	-537.007	YYFFS	with IL	Finetune 3	0.0630435	0.653261	0.0663043	0.0733696	0.242361	LR	0.213995	0.0283665
len19_with_IL-2-TRHH-to_mutate.sc	-31.7169	1409.32	2.33444	-536.131	TRHH	with IL	Finetune 3	0.433696	0.804891	0.911957	0.582609	0.726389	LR	0.683288	0.0431008
len18_with_IL-3-YLQ-to_mutate.sc	-34.2725	1437.13	2.36313	-532.466	YLQ	with IL	Finetune 3	0.230435	0.990217	0.0956522	0.779348	0.571528	LR	0.523913	0.0476147
len19_with_IL-12-HCGG-to_mutate.sc	-32.4448	1355.65	2.32987	-537.199	HCGG	with IL	Finetune 3	0.829348	0.604348	0.711957	0.54837	0.709028	LR	0.673505	0.0355223
len17_with_IL-0-EE-to_mutate.sc	-33.0584	1404.41	2.23735	-539.044	EE	with IL	Finetune 3	0.470652	0.2125	0.443478	0.0548913	0.333333	LR	0.29538	0.0379529
len22_with_IL-1-LDQMAKG-to_mutate.sc	-32.7837	1398.03	2.27957	-535.692	LDQMAKG	with IL	Finetune 3	0.518478	0.854348	0.560326	0.220652	0.599306	LR	0.538451	0.0608545
len21_with_IL-13-DWWWMG-to_mutate.sc	-34.7857	1495.19	2.33254	-536.949	DWWWMG	with IL	Finetune 3	0.0228261	0.665217	0.0396739	0.567391	0.355556	LR	0.323777	0.0317784
len19_with_IL-1-IISM-to_mutate.sc	-33.3235	1385.74	2.29411	-538.943	IISM	with IL	Finetune 3	0.625	0.233696	0.336957	0.297826	0.422917	LR	0.37337	0.0495471
len22_with_IL-12-AAKKKWD-to_mutate.sc	-32.6761	1428.12	2.3525	-532.893	AAKKKWD	with IL	Finetune 3	0.286957	0.982609	0.608696	0.706522	0.700694	LR	0.646196	0.0544988
len18_with_IL-0-GYE-to_mutate.sc	-32.8169	1390.38	2.30704	-537.805	GYE	with IL	Finetune 3	0.585326	0.465217	0.541848	0.394022	0.545833	LR	0.496603	0.0492301
len18_with_IL-13-RLL-to_mutate.sc	-34.0456	1462.56	2.35619	-539.949	RLL	with IL	Finetune 3	0.115217	0.0961957	0.135326	0.733696	0.304861	LR	0.270109	0.0347524
len17_with_IL-2-HV-to_mutate.sc	-32.7184	1362.04	2.36501	-540.812	HV	with IL	Finetune 3	0.790217	0.0320652	0.590761	0.789674	0.588889	LR	0.550679	0.0382095
len18_with_IL-4-YRV-to_mutate.sc	-33.466	1448.36	2.31652	-537.645	YRV	with IL	Finetune 3	0.175	0.504348	0.3	0.457065	0.406944	LR	0.359103	0.0478412
len20_with_IL-9-CCQCH-to_mutate.sc	-32.4349	1353.43	2.35683	-538.084	CCQCH	with IL	Finetune 3	0.841304	0.396739	0.714674	0.73913	0.709028	LR	0.672962	0.0360658
len22_with_IL-5-AAIAAED-to_mutate.sc	-32.6135	1350.05	2.36675	-537.786	AAIAAED	with IL	Finetune 3	0.857609	0.469565	0.632065	0.801087	0.725	LR	0.690082	0.0349185
len21_with_IL-12-NNDNAD-to_mutate.sc	-32.085	1376.36	2.35868	-538.126	NNDNAD	with IL	Finetune 3	0.697283	0.388587	0.838587	0.753261	0.701389	LR	0.669429	0.0319595
len17_with_IL-9-EE-to_mutate.sc	-33.134	1403.85	2.25017	-538.375	EE	with IL	Finetune 3	0.473913	0.332609	0.403261	0.0978261	0.371528	LR	0.326902	0.0446256
len17_with_IL-1-NQ-to_mutate.sc	-31.5676	1341.86	2.35966	-538.944	NQ	with IL	Finetune 3	0.894022	0.233152	0.943478	0.758696	0.735417	LR	0.707337	0.0280797
len17_with_IL-12-TT-to_mutate.sc	-32.206	1342.85	2.30854	-535.301	TT	with IL	Finetune 3	0.8875	0.88913	0.80163	0.407609	0.785417	LR	0.746467	0.0389493
len21_with_IL-11-VVLSSS-to_mutate.sc	-33.2659	1388.62	2.34355	-539.134	VVLSSS	with IL	Finetune 3	0.605435	0.193478	0.354891	0.641848	0.496528	LR	0.448913	0.0476147
len18_with_IL-2-KNE-to_mutate.sc	-32.448	1413.25	2.29646	-539.589	KNE	with IL	Finetune 3	0.391848	0.129348	0.709783	0.311957	0.434722	LR	0.385734	0.0489885
len19_with_IL-9-HHEE-to_mutate.sc	-33.2207	1421.77	2.29946	-539.45	HHEE	with IL	Finetune 3	0.327174	0.144565	0.369565	0.33913	0.352083	LR	0.295109	0.0569746
len18_with_IL-1-CSC-to_mutate.sc	-32.0404	1336.34	2.34489	-540.523	CSC	with IL	Finetune 3	0.911413	0.051087	0.85	0.651087	0.652778	LR	0.615897	0.036881
len18_with_IL-7-DDP-to_mutate.sc	-32.9138	1356.83	2.27246	-541.168	DDP	with IL	Finetune 3	0.823913	0.0190217	0.49837	0.190217	0.424306	LR	0.38288	0.0414251
len21_with_IL-5-QQQQQQ-to_mutate.sc	-32.9258	1430.23	2.35701	-539.584	QQQQQQ	with IL	Finetune 3	0.275	0.130978	0.494022	0.741304	0.465278	LR	0.410326	0.0549517
len21_with_IL-4-SSLLWW-to_mutate.sc	-32.2538	1395.2	2.37061	-536.552	SSLLWW	with IL	Finetune 3	0.5375	0.747283	0.780435	0.819565	0.770833	LR	0.721196	0.0496377
len18_with_IL-10-VNN-to_mutate.sc	-32.2114	1362.13	2.29843	-533.554	VNN	with IL	Finetune 3	0.78913	0.963587	0.798913	0.331522	0.761111	LR	0.720788	0.0403231
len17_with_IL-13-DE-to_mutate.sc	-33.252	1390.07	2.29678	-536.823	DE	with IL	Finetune 3	0.5875	0.691848	0.359783	0.31413	0.54375	LR	0.488315	0.0554348
len19_with_IL-10-HIFF-to_mutate.sc	-33.1148	1407.39	2.34377	-537.538	HIFF	with IL	Finetune 3	0.444565	0.527174	0.413043	0.644565	0.553472	LR	0.507337	0.0461353
len17_with_IL-11-EE-to_mutate.sc	-32.8131	1400.11	2.27001	-538.148	EE	with IL	Finetune 3	0.501087	0.383696	0.544565	0.175543	0.452778	LR	0.401223	0.051555
len18_with_IL-11-HTM-to_mutate.sc	-32.1663	1378.27	2.34231	-537.082	HTM	with IL	Finetune 3	0.683152	0.63913	0.81087	0.632065	0.736806	LR	0.691304	0.0455012
len17_with_IL-5-RY-to_mutate.sc	-32.4074	1391.44	2.33869	-539.643	RY	with IL	Finetune 3	0.577174	0.123913	0.724457	0.609783	0.561806	LR	0.508832	0.052974
len20_with_IL-6-HEEEH-to_mutate.sc	-32.4679	1405.76	2.30791	-535.194	HEEEH	with IL	Finetune 3	0.458152	0.897826	0.701087	0.404891	0.6625	LR	0.615489	0.0470109
len21_with_IL-10-QQFFFF-to_mutate.sc	-33.0705	1433.91	2.37583	-539.901	QQFFFF	with IL	Finetune 3	0.251087	0.102717	0.435326	0.845652	0.461111	LR	0.408696	0.0524155
len19_with_IL-11-WWQA-to_mutate.sc	-35.6356	1489.44	2.30054	-535.256	WWQA	with IL	Finetune 3	0.0277174	0.892391	0.00543478	0.346739	0.338889	LR	0.318071	0.0208182
len17_with_IL-8-RF-to_mutate.sc	-33.1941	1414.52	2.31335	-538.968	RF	with IL	Finetune 3	0.380435	0.227717	0.379348	0.43913	0.409722	LR	0.356658	0.0530646
len21_with_IL-14-KKQEEH-to_mutate.sc	-30.9498	1439.38	2.36615	-536.957	KKQEEH	with IL	Finetune 3	0.221196	0.663587	0.996739	0.796196	0.704167	LR	0.669429	0.0347373
len22_with_IL-14-LFFSAKL-to_mutate.sc	-33.5696	1434.49	2.26058	-537.353	LFFSAKL	with IL	Finetune 3	0.246739	0.572283	0.26413	0.141304	0.35625	LR	0.306114	0.0501359
len20_with_IL-12-DPWWC-to_mutate.sc	-32.7843	1366.35	2.32289	-537.586	DPWWC	with IL	Finetune 3	0.765761	0.516304	0.559239	0.499457	0.623611	LR	0.58519	0.0384209
len18_with_IL-14-RRV-to_mutate.sc	-32.5582	1461.86	2.33063	-539.11	RRV	with IL	Finetune 3	0.117391	0.19837	0.659239	0.553261	0.434028	LR	0.382065	0.0519626
len19_with_IL-5-RRYC-to_mutate.sc	-32.7967	1451.19	2.34705	-538.244	RRYC	with IL	Finetune 3	0.154348	0.358152	0.552174	0.668478	0.486806	LR	0.433288	0.0535175
len18_with_IL-12-NDK-to_mutate.sc	-31.6392	1360.14	2.30238	-538.422	NDK	with IL	Finetune 3	0.803261	0.326087	0.928804	0.3625	0.635417	LR	0.605163	0.0302536
len19_with_IL-13-YYMN-to_mutate.sc	-34.7291	1469.6	2.25395	-538.459	YYMN	with IL	Finetune 3	0.0875	0.316304	0.0445652	0.115217	0.170833	LR	0.140897	0.0299366
len18_with_IL-5-GGG-to_mutate.sc	-31.0132	1259.43	2.35716	-537.927	GGG	with IL	Finetune 3	1	0.4375	0.993478	0.741848	0.804861	LR	0.793207	0.0116546
len22_with_IL-2-RRNMMVV-to_mutate.sc	-32.7267	1483.7	2.33516	-539.178	RRNMMVV	with IL	Finetune 3	0.0402174	0.1875	0.585326	0.5875	0.395139	LR	0.350136	0.045003
len21_with_IL-2-LLEFEE-to_mutate.sc	-34.5378	1462.15	2.33132	-536.624	LLEFEE	with IL	Finetune 3	0.116848	0.729348	0.0668478	0.559783	0.421528	LR	0.368207	0.0533213
len22_with_IL-3-RRYHFVR-to_mutate.sc	-32.8815	1472.74	2.3649	-538.24	RRYHFVR	with IL	Finetune 3	0.0744565	0.360326	0.51413	0.78913	0.473611	LR	0.434511	0.0391002
len22_with_IL-8-LFMMQCS-to_mutate.sc	-33.9804	1462.87	2.25202	-537.162	LFMMQCS	with IL	Finetune 3	0.113587	0.616304	0.145652	0.104348	0.279167	LR	0.244973	0.0341938
len18_with_IL-6-TFF-to_mutate.sc	-33.2493	1432.84	2.24439	-537.496	TFF	with IL	Finetune 3	0.259239	0.536413	0.36087	0.0766304	0.35	LR	0.308288	0.041712
len19_with_IL-10-FSLT-to_mutate.sc	-33.6599	1383.85	2.27383	-535.111	FSLT	with IL	Finetune 3	0.638587	0.902717	0.232065	0.19837	0.538889	SVM	0.492935	0.0459541
len18_with_IL-7-DDE-to_mutate.sc	-33.3033	1371.7	2.31186	-540.719	DDE	with IL	Finetune 3	0.729891	0.0380435	0.341304	0.427717	0.424306	SVM	0.384239	0.0400664
len22_with_IL-6-LLALLGG-to_mutate.sc	-33.7411	1412.71	2.3749	-534.985	LLALLGG	with IL	Finetune 3	0.397826	0.9125	0.213043	0.841304	0.640972	SVM	0.591168	0.0498037
len21_with_IL-7-YYFSIE-to_mutate.sc	-34.8076	1485.63	2.2597	-535.414	YYFSIE	with IL	Finetune 3	0.0358696	0.87663	0.0375	0.13587	0.294444	SVM	0.271467	0.0229771
len22_with_IL-10-FYYGGYG-to_mutate.sc	-35.0967	1475.05	2.25336	-532.116	FYYGGYG	with IL	Finetune 3	0.0652174	0.992391	0.0168478	0.113587	0.319444	SVM	0.297011	0.0224336
len18_with_IL-13-VRV-to_mutate.sc	-32.0857	1403.98	2.39475	-538.787	VRV	with IL	Finetune 3	0.47337	0.257065	0.838043	0.915761	0.663194	SVM	0.62106	0.0421347
len19_with_IL-4-HHDD-to_mutate.sc	-33.8011	1430.62	2.29079	-537.237	HHDD	with IL	Finetune 3	0.27337	0.597826	0.198913	0.276087	0.392361	SVM	0.336549	0.0558122
len19_with_IL-0-FFQM-to_mutate.sc	-34.6551	1458.32	2.22719	-536.483	FFQM	with IL	Finetune 3	0.129891	0.761413	0.0527174	0.0336957	0.282639	SVM	0.244429	0.0382095
len18_with_IL-10-LLI-to_mutate.sc	-33.6552	1404.91	2.35733	-536.865	LLI	with IL	Finetune 3	0.466304	0.682609	0.234783	0.743478	0.584722	SVM	0.531793	0.0529287
len17_with_IL-3-IW-to_mutate.sc	-35.0405	1440.01	2.32716	-536.967	IW	with IL	Finetune 3	0.216848	0.659239	0.0179348	0.52663	0.397917	SVM	0.355163	0.0427536
len21_with_IL-11-TSSTTT-to_mutate.sc	-31.9808	1331.45	2.31938	-536.898	TSSTTT	with IL	Finetune 3	0.921196	0.676087	0.866848	0.475	0.769444	SVM	0.734783	0.0346618
len17_with_IL-13-DD-to_mutate.sc	-33.5133	1372.92	2.26898	-538.799	DD	with IL	Finetune 3	0.721196	0.255978	0.282065	0.170652	0.397222	SVM	0.357473	0.0397494
len20_with_IL-13-WWWWW-to_mutate.sc	-35.7259	1511.99	2.33142	-536.874	WWWWW	with IL	Finetune 3	0.00380435	0.681522	0.00380435	0.561413	0.334028	SVM	0.312636	0.0213919
len20_with_IL-9-DDHYA-to_mutate.sc	-33.4185	1378.77	2.264	-537.127	DDHYA	with IL	Finetune 3	0.679348	0.627174	0.313043	0.15163	0.48125	SVM	0.442799	0.0384511
len20_with_IL-6-YYLLI-to_mutate.sc	-34.9589	1485.87	2.25222	-536.609	YYLLI	with IL	Finetune 3	0.0347826	0.731522	0.0217391	0.105435	0.247917	SVM	0.22337	0.0245471
len17_with_IL-7-GK-to_mutate.sc	-32.2261	1368.09	2.409	-538.058	GK	with IL	Finetune 3	0.757065	0.404891	0.792391	0.953804	0.75625	SVM	0.727038	0.029212
len17_with_IL-11-DD-to_mutate.sc	-32.9476	1360.91	2.32569	-537.351	DD	with IL	Finetune 3	0.799457	0.57337	0.484783	0.514674	0.632639	SVM	0.593071	0.0395682
len18_with_IL-2-HEP-to_mutate.sc	-32.2186	1381.47	2.29808	-537.373	HEP	with IL	Finetune 3	0.656522	0.567391	0.795652	0.328261	0.628472	SVM	0.586957	0.0415157
len19_with_IL-5-HHNQ-to_mutate.sc	-32.8793	1418.63	2.28173	-537.752	HHNQ	with IL	Finetune 3	0.35	0.479348	0.516304	0.227717	0.454167	SVM	0.393342	0.0608243
len18_with_IL-12-ITL-to_mutate.sc	-33.123	1382.05	2.26446	-540.14	ITL	with IL	Finetune 3	0.651087	0.0804348	0.409783	0.153804	0.3625	SVM	0.323777	0.0387228
len21_with_IL-8-RRIVYH-to_mutate.sc	-32.5906	1469.94	2.37138	-537.223	RRIVYH	with IL	Finetune 3	0.086413	0.600543	0.642391	0.822826	0.575694	SVM	0.538043	0.037651
len17_with_IL-6-DE-to_mutate.sc	-33.432	1395.52	2.29423	-539.285	DE	with IL	Finetune 3	0.533696	0.169022	0.309239	0.298913	0.384722	SVM	0.327717	0.0570048
len22_with_IL-2-DKVRKKD-to_mutate.sc	-31.4524	1440.32	2.35954	-534.101	DKVRKKD	with IL	Finetune 3	0.21413	0.947826	0.956522	0.757609	0.759028	SVM	0.719022	0.040006
len22_with_IL-13-HCCFTTH-to_mutate.sc	-32.9445	1405.18	2.30079	-538.352	HCCFTTH	with IL	Finetune 3	0.464674	0.33587	0.48587	0.349457	0.461806	SVM	0.408967	0.0528382
len17_with_IL-1-AR-to_mutate.sc	-31.3776	1311.82	2.36848	-537.939	AR	with IL	Finetune 3	0.965761	0.434239	0.96413	0.808696	0.808333	SVM	0.793207	0.0151268
len20_with_IL-14-MSSCC-to_mutate.sc	-32.8795	1362.62	2.34819	-539.789	MSSCC	with IL	Finetune 3	0.786957	0.108696	0.515761	0.678804	0.565972	SVM	0.522554	0.0434179
len21_with_IL-0-GGGGSC-to_mutate.sc	-31.0712	1272.28	2.35343	-539.337	GGGGSC	with IL	Finetune 3	0.99837	0.160326	0.991304	0.714674	0.729861	SVM	0.716168	0.0136926
len20_with_IL-1-YFSFF-to_mutate.sc	-34.6073	1463.51	2.23605	-537	YFSFF	with IL	Finetune 3	0.109239	0.654891	0.0586957	0.051087	0.247917	SVM	0.218478	0.0294384
len18_with_IL-4-HPP-to_mutate.sc	-32.3384	1355.9	2.28319	-537.472	HPP	with IL	Finetune 3	0.827717	0.541848	0.75	0.234239	0.63125	SVM	0.588451	0.0427989
len20_with_IL-0-RANNN-to_mutate.sc	-32.9038	1406.77	2.24898	-539.043	RANNN	with IL	Finetune 3	0.450543	0.213043	0.502174	0.0956522	0.361111	SVM	0.315353	0.0457579
len19_with_IL-3-VVGS-to_mutate.sc	-32.8738	1358.34	2.32559	-538.867	VVGS	with IL	Finetune 3	0.813043	0.245109	0.517391	0.513587	0.570833	SVM	0.522283	0.0485507
len21_with_IL-2-YDIVHH-to_mutate.sc	-33.4727	1420.76	2.31232	-536.534	YDIVHH	with IL	Finetune 3	0.334239	0.75	0.298913	0.432065	0.516667	SVM	0.453804	0.0628623
len22_with_IL-12-DGKWGWE-to_mutate.sc	-33.109	1389.91	2.26282	-540.154	DGKWGWE	with IL	Finetune 3	0.590761	0.0788043	0.415217	0.146196	0.350694	SVM	0.307745	0.0429499
len19_with_IL-12-WWSS-to_mutate.sc	-35.6074	1484.38	2.31004	-538.928	WWSS	with IL	Finetune 3	0.0391304	0.2375	0.00597826	0.416304	0.199306	SVM	0.174728	0.0245773
len18_with_IL-11-YYY-to_mutate.sc	-34.8633	1497.56	2.24532	-538.16	YYY	with IL	Finetune 3	0.0173913	0.378804	0.0309783	0.0809783	0.141667	SVM	0.127038	0.0146286
len21_with_IL-1-TLYYYP-to_mutate.sc	-32.8236	1408.36	2.43387	-533.918	TLYYYP	with IL	Finetune 3	0.4375	0.954348	0.53913	0.986413	0.769444	SVM	0.729348	0.0400966
len19_with_IL-7-RRRR-to_mutate.sc	-32.3104	1447.96	2.32663	-537.172	RRRR	with IL	Finetune 3	0.17663	0.613587	0.7625	0.521196	0.566667	SVM	0.518478	0.0481884
len19_with_IL-8-FIIL-to_mutate.sc	-34.7289	1415.07	2.28817	-536.84	FIIL	with IL	Finetune 3	0.375543	0.686413	0.0451087	0.258152	0.39375	SVM	0.341304	0.0524457
len21_with_IL-4-DAKAAP-to_mutate.sc	-32.7899	1336.9	2.26029	-538.276	DAKAAP	with IL	Finetune 3	0.909783	0.352174	0.555978	0.140217	0.525	SVM	0.489538	0.035462
len22_with_IL-9-FFPEENN-to_mutate.sc	-34.5863	1456.52	2.23847	-536.855	FFPEENN	with IL	Finetune 3	0.1375	0.684239	0.0619565	0.0586957	0.275	SVM	0.235598	0.0394022
len20_with_IL-10-TTTAA-to_mutate.sc	-32.235	1360.35	2.29736	-537.316	TTTAA	with IL	Finetune 3	0.802174	0.583152	0.786957	0.322283	0.660417	SVM	0.623641	0.0367754
len18_with_IL-5-VVL-to_mutate.sc	-33.3143	1386.95	2.35951	-535.449	VVL	with IL	Finetune 3	0.619022	0.873913	0.338587	0.757065	0.6875	SVM	0.647147	0.0403533
len20_with_IL-4-LYGGR-to_mutate.sc	-34.8158	1499.46	2.20059	-535.829	LYGGR	with IL	Finetune 3	0.0130435	0.841304	0.0353261	0.0108696	0.234028	SVM	0.225136	0.00889191
len21_with_IL-3-RGWWWQ-to_mutate.sc	-32.6279	1432.08	2.38682	-538.461	RGWWWQ	with IL	Finetune 3	0.263587	0.315761	0.623913	0.888043	0.572222	SVM	0.522826	0.0493961
len20_with_IL-7-HYHHC-to_mutate.sc	-33.5156	1471.65	2.33664	-537.935	HYHHC	with IL	Finetune 3	0.0788043	0.435326	0.280978	0.597826	0.391667	SVM	0.348234	0.043433
len22_with_IL-5-DDKKADK-to_mutate.sc	-33.7579	1392.72	2.21492	-540.64	DDKKADK	with IL	Finetune 3	0.563043	0.0434783	0.208696	0.0195652	0.243056	SVM	0.208696	0.0343599
len19_with_IL-1-IIFF-to_mutate.sc	-33.5326	1398.09	2.31988	-537.118	IIFF	with IL	Finetune 3	0.517935	0.629348	0.273913	0.482065	0.526389	SVM	0.475815	0.0505737
len21_with_IL-10-EVVVTE-to_mutate.sc	-33.2035	1398.87	2.33845	-538.642	EVVVTE	with IL	Finetune 3	0.513043	0.281522	0.375	0.609239	0.500694	SVM	0.444701	0.0559934
len17_with_IL-5-LR-to_mutate.sc	-33.5418	1396.56	2.34946	-534.821	LR	with IL	Finetune 3	0.527717	0.921739	0.271196	0.686413	0.654861	SVM	0.601766	0.0530948
len18_with_IL-9-YPP-to_mutate.sc	-33.3786	1373.39	2.23378	-540.566	YPP	with IL	Finetune 3	0.718478	0.0461957	0.32337	0.0461957	0.309028	SVM	0.28356	0.025468
len22_with_IL-14-KWLLGKN-to_mutate.sc	-33.5893	1486.03	2.35816	-537.712	KWLLGKN	with IL	Finetune 3	0.0336957	0.48913	0.257609	0.750543	0.411806	SVM	0.382745	0.029061
len17_with_IL-10-QQ-to_mutate.sc	-33.2626	1387.1	2.2889	-537.103	QQ	with IL	Finetune 3	0.617391	0.632609	0.357065	0.263587	0.514583	SVM	0.467663	0.0469203
len20_with_IL-11-HHCCG-to_mutate.sc	-32.9661	1421.66	2.28965	-538.514	HHCCG	with IL	Finetune 3	0.327717	0.303804	0.47663	0.267935	0.402083	SVM	0.344022	0.0580616
len22_with_IL-11-MFMAKKM-to_mutate.sc	-33.9748	1478.1	2.24897	-537.833	MFMAKKM	with IL	Finetune 3	0.0516304	0.455978	0.147283	0.0951087	0.215278	SVM	0.1875	0.0277778
len17_with_IL-0-RY-to_mutate.sc	-32.2113	1384.18	2.31467	-538.066	RY	with IL	Finetune 3	0.63587	0.40163	0.799457	0.44837	0.614583	SVM	0.571332	0.0432518
len18_with_IL-0-KWW-to_mutate.sc	-33.859	1503.9	2.33409	-536.916	KWW	with IL	Finetune 3	0.00978261	0.671739	0.181522	0.579348	0.395139	SVM	0.360598	0.0345411
len22_with_IL-7-QQGGGVV-to_mutate.sc	-32.4226	1392.93	2.38785	-539.003	QQGGGVV	with IL	Finetune 3	0.561957	0.221739	0.717391	0.894022	0.643056	SVM	0.598777	0.0442784
len21_with_IL-9-VHCLQC-to_mutate.sc	-33.2852	1439.06	2.2623	-537.066	VHCLQC	with IL	Finetune 3	0.222826	0.644022	0.347826	0.145109	0.390278	SVM	0.339946	0.0503321
len17_with_IL-2-FP-to_mutate.sc	-33.7333	1380.39	2.28468	-536.655	FP	with IL	Finetune 3	0.669022	0.72337	0.216304	0.241304	0.516667	SVM	0.4625	0.0541667
len18_with_IL-6-TSS-to_mutate.sc	-31.5093	1323.34	2.3322	-536.257	TSS	with IL	Finetune 3	0.940217	0.790217	0.952174	0.566848	0.845833	SVM	0.812364	0.0334692
len22_with_IL-3-RHYGGDR-to_mutate.sc	-33.5481	1467.52	2.28079	-536.903	RHYGGDR	with IL	Finetune 3	0.0929348	0.674457	0.267935	0.225543	0.368056	SVM	0.315217	0.0528382
len21_with_IL-6-RVVVHV-to_mutate.sc	-33.3628	1432.13	2.28206	-538.232	RVVVHV	with IL	Finetune 3	0.263043	0.36413	0.328261	0.228804	0.357639	SVM	0.29606	0.0615791
len19_with_IL-11-LFFF-to_mutate.sc	-33.902	1424.83	2.26578	-537.118	LFFF	with IL	Finetune 3	0.308152	0.628804	0.172826	0.159239	0.368056	SVM	0.317255	0.0508001
len22_with_IL-8-YLLVDKK-to_mutate.sc	-33.9468	1450.03	2.37854	-537.044	YLLVDKK	with IL	Finetune 3	0.163043	0.647826	0.154348	0.855435	0.502083	SVM	0.455163	0.0469203
len19_with_IL-6-NDDD-to_mutate.sc	-32.5956	1368.33	2.33489	-538.48	NDDD	with IL	Finetune 3	0.752717	0.31087	0.640761	0.58587	0.615972	SVM	0.572554	0.0434179
len22_with_IL-1-WITSSGG-to_mutate.sc	-34.5436	1436.63	2.29347	-538.044	WITSSGG	with IL	Finetune 3	0.233696	0.41087	0.0657609	0.294022	0.306944	SVM	0.251087	0.0558575
len18_with_IL-3-PWL-to_mutate.sc	-33.659	1434.67	2.37855	-539.033	PWL	with IL	Finetune 3	0.245652	0.214674	0.233696	0.855978	0.441667	SVM	0.3875	0.0541667
len22_with_IL-4-ENEGVTS-to_mutate.sc	-32.1934	1385.78	2.31073	-539.435	ENEGVTS	with IL	Finetune 3	0.624457	0.146196	0.805435	0.419565	0.542361	SVM	0.498913	0.0434481
len20_with_IL-12-RRFTH-to_mutate.sc	-32.4465	1455.75	2.38774	-536.196	RRFTH	with IL	Finetune 3	0.140761	0.798913	0.710326	0.892935	0.683333	SVM	0.635734	0.0475996
len17_with_IL-12-NK-to_mutate.sc	-32.0323	1358.83	2.32826	-539.29	NK	with IL	Finetune 3	0.809239	0.168478	0.85163	0.536413	0.630556	SVM	0.59144	0.0391153
len18_with_IL-14-DDD-to_mutate.sc	-33.6008	1382.83	2.29535	-540.62	DDD	with IL	Finetune 3	0.646196	0.0451087	0.252717	0.304891	0.356944	SVM	0.312228	0.0447162
len21_with_IL-14-TYEMDE-to_mutate.sc	-33.7964	1459.33	2.30394	-536.383	TYEMDE	with IL	Finetune 3	0.123913	0.77337	0.199457	0.372826	0.424306	SVM	0.367391	0.0569143
len17_with_IL-4-YY-to_mutate.sc	-35.0148	1472.87	2.29706	-535.175	YY	with IL	Finetune 3	0.0733696	0.89837	0.0184783	0.317391	0.358333	SVM	0.326902	0.0314312
len21_with_IL-13-RHRKKV-to_mutate.sc	-32.9766	1470.45	2.38186	-534.88	RHRKKV	with IL	Finetune 3	0.0842391	0.918478	0.472283	0.870109	0.627778	SVM	0.586277	0.0415006
len20_with_IL-8-YYHHH-to_mutate.sc	-34.836	1483.93	2.22025	-532.69	YYHHH	with IL	Finetune 3	0.0396739	0.986413	0.0320652	0.0233696	0.282639	SVM	0.27038	0.0122585
len18_with_IL-1-HEF-to_mutate.sc	-32.6077	1421.42	2.2543	-534.443	HEF	with IL	Finetune 3	0.330978	0.9375	0.63587	0.116848	0.559028	SVM	0.505299	0.0537289
len19_with_IL-13-TSSS-to_mutate.sc	-31.8233	1324.63	2.30102	-535.57	TSSS	with IL	Finetune 3	0.938043	0.866304	0.894565	0.35	0.79375	SVM	0.762228	0.0315217
len19_with_IL-14-ITEE-to_mutate.sc	-33.0385	1371.33	2.25039	-538.152	ITEE	with IL	Finetune 3	0.733152	0.382065	0.45	0.0994565	0.453472	SVM	0.416168	0.0373037
len20_with_IL-2-PPWAA-to_mutate.sc	-31.5108	1324.14	2.40976	-538.235	PPWAA	with IL	Finetune 3	0.939674	0.363043	0.95163	0.957065	0.81875	SVM	0.802853	0.0158967
len17_with_IL-14-RR-to_mutate.sc	-33.0732	1430.78	2.26902	-537.246	RR	with IL	Finetune 3	0.271739	0.596739	0.434239	0.171196	0.419444	SVM	0.368478	0.0509662
len21_with_IL-5-IIIWKK-to_mutate.sc	-34.2036	1441.33	2.33485	-535.801	IIIWKK	with IL	Finetune 3	0.208696	0.844565	0.105978	0.585326	0.491667	SVM	0.436141	0.0555254
len18_with_IL-8-WSW-to_mutate.sc	-35.3737	1476.12	2.1803	-541.859	WSW	with IL	Finetune 3	0.0619565	0.00380435	0.00923913	0.00326087	0.0284722	SVM	0.0195652	0.008907
len20_with_IL-5-DPEDE-to_mutate.sc	-32.6978	1371.31	2.35716	-537.826	DPEDE	with IL	Finetune 3	0.734239	0.458696	0.597283	0.742391	0.669444	SVM	0.633152	0.0362923
len19_with_IL-9-GSSW-to_mutate.sc	-31.136	1275.19	2.35972	-537.421	GSSW	with IL	Finetune 3	0.997283	0.552174	0.986957	0.759783	0.836111	SVM	0.824049	0.0120622
len20_with_IL-3-LLLWW-to_mutate.sc	-33.9569	1432.14	2.38599	-536.316	LLLWW	with IL	Finetune 3	0.2625	0.780978	0.151087	0.88587	0.572917	SVM	0.520109	0.052808
len22_with_IL-0-GVHGISF-to_mutate.sc	-32.8369	1368.99	2.373	-540.281	GVHGISF	with IL	Finetune 3	0.747826	0.0690217	0.533696	0.831522	0.584028	SVM	0.545516	0.0385115
len19_with_IL-2-RRCC-to_mutate.sc	-32.6143	1450.64	2.34597	-537.775	RRCC	with IL	Finetune 3	0.160326	0.473913	0.631522	0.659239	0.529861	SVM	0.48125	0.0486111
len17_with_IL-9-HL-to_mutate.sc	-31.9789	1363.51	2.39709	-537.128	HL	with IL	Finetune 3	0.782065	0.62663	0.867391	0.925	0.825694	SVM	0.800272	0.0254227
len21_with_IL-12-FHFFCL-to_mutate.sc	-34.9359	1455.02	2.23983	-535.105	FHFFCL	with IL	Finetune 3	0.145109	0.903261	0.0244565	0.063587	0.314583	SVM	0.284103	0.0304801
len17_with_IL-8-RR-to_mutate.sc	-33.1743	1431.77	2.25307	-537.3	RR	with IL	Finetune 3	0.265761	0.586413	0.390761	0.111413	0.386111	SVM	0.338587	0.0475242
len22_with_IL-8-YLYGGGG-to_mutate.sc	-33.8911	1411.12	2.32279	-536.558	YLYGGGG	with IL	Finetune 3	0.415761	0.744022	0.17663	0.497826	0.513889	XGB	0.45856	0.0553291
len18_with_IL-7-YHV-to_mutate.sc	-34.3914	1444.82	2.24747	-536.097	YHV	with IL	Finetune 3	0.195109	0.808696	0.0836957	0.0913043	0.340972	XGB	0.294701	0.0462711
len18_with_IL-3-AAE-to_mutate.sc	-32.7293	1342.92	2.35336	-537.271	AAE	with IL	Finetune 3	0.886957	0.592391	0.584239	0.71413	0.730556	XGB	0.694429	0.0361262
len21_with_IL-0-YYPPPK-to_mutate.sc	-34.2607	1467.67	2.21734	-537.399	YYPPPK	with IL	Finetune 3	0.0902174	0.559239	0.0967391	0.0217391	0.217361	XGB	0.191984	0.0253774
len17_with_IL-11-DH-to_mutate.sc	-33.3367	1376.06	2.32115	-540.785	DH	with IL	Finetune 3	0.7	0.0342391	0.334783	0.486957	0.428472	XGB	0.388995	0.0394777
len20_with_IL-11-PPPFF-to_mutate.sc	-31.628	1328.32	2.37679	-536.275	PPPFF	with IL	Finetune 3	0.929348	0.786957	0.932065	0.850543	0.901389	XGB	0.874728	0.0266606
len22_with_IL-6-DYSAPIK-to_mutate.sc	-33.8293	1446.06	2.29886	-535.947	DYSAPIK	with IL	Finetune 3	0.190761	0.825	0.190217	0.33587	0.440972	XGB	0.385462	0.0555103
len21_with_IL-5-VRLLLL-to_mutate.sc	-32.5704	1450.22	2.40649	-535.637	VRLLLL	with IL	Finetune 3	0.161957	0.857609	0.652717	0.94837	0.697917	XGB	0.655163	0.0427536
len19_with_IL-11-LLLG-to_mutate.sc	-33.593	1406.82	2.337	-530.726	LLLG	with IL	Finetune 3	0.45	0.99837	0.255435	0.6	0.627778	XGB	0.575951	0.0518267
len21_with_IL-3-HHDYCH-to_mutate.sc	-33.7935	1458.3	2.34752	-538.182	HHDYCH	with IL	Finetune 3	0.130435	0.373913	0.200543	0.672826	0.398611	XGB	0.344429	0.0541818
len21_with_IL-6-RRRRDR-to_mutate.sc	-32.3467	1506.14	2.30131	-535.378	RRRRDR	with IL	Finetune 3	0.0076087	0.882065	0.74837	0.351087	0.532639	XGB	0.497283	0.0353563
len20_with_IL-0-DRVVR-to_mutate.sc	-32.7842	1405.29	2.40917	-538.311	DRVVR	with IL	Finetune 3	0.4625	0.343478	0.559783	0.954348	0.623611	XGB	0.580027	0.0435839
len22_with_IL-9-VTMSVEL-to_mutate.sc	-33.9209	1411.07	2.27428	-536.666	VTMSVEL	with IL	Finetune 3	0.416848	0.722826	0.165761	0.200543	0.429861	XGB	0.376495	0.0533665
len20_with_IL-2-YHCNC-to_mutate.sc	-34.6126	1445.13	2.28956	-538.065	YHCNC	with IL	Finetune 3	0.194022	0.403261	0.0576087	0.266848	0.280556	XGB	0.230435	0.0501208
len22_with_IL-11-PLAAPEN-to_mutate.sc	-33.4023	1402.32	2.36538	-539.15	PLAAPEN	with IL	Finetune 3	0.485326	0.189674	0.318478	0.791304	0.495833	XGB	0.446196	0.0496377
len19_with_IL-13-DDNN-to_mutate.sc	-33.0965	1366.05	2.27888	-538.104	DDNN	with IL	Finetune 3	0.767935	0.391848	0.420109	0.214674	0.489583	XGB	0.448641	0.040942
len22_with_IL-7-FEWWYAW-to_mutate.sc	-34.0077	1449.53	2.27073	-533.437	FEWWYAW	with IL	Finetune 3	0.167935	0.966848	0.139674	0.179891	0.408333	XGB	0.363587	0.0447464
len17_with_IL-0-RC-to_mutate.sc	-32.5967	1395.07	2.30751	-539.294	RC	with IL	Finetune 3	0.538043	0.166848	0.639674	0.400543	0.488194	XGB	0.436277	0.0519173
len19_with_IL-5-HSSM-to_mutate.sc	-31.6564	1336.7	2.3432	-535.721	HSSM	with IL	Finetune 3	0.910326	0.85163	0.926087	0.63913	0.8625	XGB	0.831793	0.0307065
len21_with_IL-13-AALLLR-to_mutate.sc	-31.9085	1355.53	2.37522	-536.739	AALLLR	with IL	Finetune 3	0.830978	0.707065	0.880978	0.844022	0.851389	XGB	0.815761	0.035628
len20_with_IL-1-LLWWW-to_mutate.sc	-34.2267	1448.96	2.36889	-536.846	LLWWW	with IL	Finetune 3	0.171739	0.685326	0.102174	0.81087	0.492361	XGB	0.442527	0.0498339
len18_with_IL-11-RHT-to_mutate.sc	-33.9066	1461.84	2.26017	-538.977	RHT	with IL	Finetune 3	0.117935	0.225	0.169565	0.13913	0.205556	XGB	0.162908	0.0426479
len17_with_IL-14-TI-to_mutate.sc	-32.8947	1379.94	2.3514	-537.458	TI	with IL	Finetune 3	0.67337	0.543478	0.505978	0.697283	0.645833	XGB	0.605027	0.0408062
len18_with_IL-0-LYP-to_mutate.sc	-33.8514	1440.8	2.24014	-536.069	LYP	with IL	Finetune 3	0.21087	0.813043	0.184239	0.0657609	0.363194	XGB	0.318478	0.0447162
len19_with_IL-9-LYYC-to_mutate.sc	-33.5238	1430.55	2.27162	-537.148	LYYC	with IL	Finetune 3	0.273913	0.620652	0.277174	0.183152	0.395139	XGB	0.338723	0.0564161
len21_with_IL-1-RRYGGG-to_mutate.sc	-33.1308	1461.2	2.36318	-537.759	RRYGGG	with IL	Finetune 3	0.119565	0.477717	0.405435	0.779891	0.489583	XGB	0.445652	0.0439312
len22_with_IL-3-RRVNNNN-to_mutate.sc	-32.389	1461.21	2.31742	-536.85	RRVNNNN	with IL	Finetune 3	0.119022	0.684783	0.732065	0.46087	0.555556	XGB	0.499185	0.0563708
len17_with_IL-9-YY-to_mutate.sc	-34.6909	1466.5	2.28237	-532.568	YY	with IL	Finetune 3	0.0983696	0.98913	0.0483696	0.230435	0.386111	XGB	0.341576	0.044535
len20_with_IL-5-FCDNS-to_mutate.sc	-35.2495	1410.95	2.26824	-535.028	FCDNS	with IL	Finetune 3	0.418478	0.909783	0.011413	0.168478	0.410417	XGB	0.377038	0.0333786
len18_with_IL-5-PPP-to_mutate.sc	-31.7006	1305.14	2.32769	-541.368	PPP	with IL	Finetune 3	0.978804	0.0141304	0.915217	0.532065	0.632639	XGB	0.610054	0.0225845
len22_with_IL-1-DYGRIII-to_mutate.sc	-33.6519	1471.99	2.2432	-536.878	DYGRIII	with IL	Finetune 3	0.0782609	0.680435	0.23587	0.0744565	0.302083	XGB	0.267255	0.0348279
len20_with_IL-6-YFYFF-to_mutate.sc	-34.4914	1467.6	2.23862	-535.029	YFYFF	with IL	Finetune 3	0.0913043	0.909239	0.0701087	0.0597826	0.315972	XGB	0.282609	0.0333635
len18_with_IL-10-TLF-to_mutate.sc	-33.4449	1436.16	2.34156	-535.445	TLF	with IL	Finetune 3	0.238587	0.874457	0.307065	0.627174	0.571528	XGB	0.511821	0.0597071
len17_with_IL-3-LW-to_mutate.sc	-33.9685	1432.9	2.27653	-537.113	LW	with IL	Finetune 3	0.258152	0.631522	0.14837	0.205435	0.365972	XGB	0.31087	0.0551027
len17_with_IL-12-TV-to_mutate.sc	-32.8823	1368.27	2.33084	-538.77	TV	with IL	Finetune 3	0.753261	0.261957	0.513043	0.554891	0.566667	XGB	0.520788	0.0458786
len17_with_IL-5-YY-to_mutate.sc	-34.7692	1473.91	2.29326	-535.288	YY	with IL	Finetune 3	0.0701087	0.890217	0.0413043	0.291304	0.356944	XGB	0.323234	0.0337107
len21_with_IL-4-MNNNFF-to_mutate.sc	-33.1498	1407.42	2.37652	-539.404	MNNNFF	with IL	Finetune 3	0.443478	0.152174	0.397826	0.849457	0.502778	XGB	0.460734	0.0420441
len20_with_IL-3-LLSIA-to_mutate.sc	-33.4332	1385.92	2.37204	-536.676	LLSIA	with IL	Finetune 3	0.62337	0.718478	0.308152	0.827717	0.665972	XGB	0.619429	0.0465429
len21_with_IL-11-GSLSYH-to_mutate.sc	-32.0071	1350.03	2.43877	-536.794	GSLSYH	with IL	Finetune 3	0.858152	0.697283	0.861413	0.991304	0.881944	XGB	0.852038	0.0299064
len18_with_IL-1-HEA-to_mutate.sc	-32.8926	1405.49	2.24851	-539.197	HEA	with IL	Finetune 3	0.460326	0.182065	0.507609	0.0929348	0.357639	XGB	0.310734	0.0469052
len20_with_IL-13-HHHCC-to_mutate.sc	-33.0657	1435.98	2.30678	-534.994	HHHCC	with IL	Finetune 3	0.23913	0.911957	0.438043	0.391848	0.553472	XGB	0.495245	0.0582277
len17_with_IL-2-YN-to_mutate.sc	-33.5027	1389.38	2.27071	-537.193	YN	with IL	Finetune 3	0.595652	0.605978	0.286413	0.179348	0.459722	XGB	0.416848	0.0428744
len17_with_IL-1-RT-to_mutate.sc	-33.0635	1399.39	2.24925	-537.759	RT	with IL	Finetune 3	0.506522	0.477174	0.439674	0.0967391	0.426389	XGB	0.380027	0.0463617
len20_with_IL-12-LYLWI-to_mutate.sc	-33.9998	1456.79	2.33442	-537.506	LYLWI	with IL	Finetune 3	0.136413	0.533152	0.141848	0.582065	0.393056	XGB	0.34837	0.044686
len21_with_IL-12-FEETEE-to_mutate.sc	-34.083	1443.21	2.32714	-534.067	FEETEE	with IL	Finetune 3	0.199457	0.949457	0.128804	0.526087	0.503472	XGB	0.450951	0.0525211
len18_with_IL-6-DDD-to_mutate.sc	-33.927	1382.25	2.31124	-541.433	DDD	with IL	Finetune 3	0.65	0.0119565	0.16413	0.422283	0.354167	XGB	0.312092	0.0420743
len21_with_IL-10-DEEEEE-to_mutate.sc	-32.9157	1417.64	2.34671	-538.227	DEEEEE	with IL	Finetune 3	0.355435	0.365217	0.497283	0.666304	0.527778	XGB	0.47106	0.056718
len20_with_IL-9-HHCGK-to_mutate.sc	-33.5179	1448.57	2.26377	-536.939	HHCGK	with IL	Finetune 3	0.173913	0.666848	0.280435	0.151087	0.367361	XGB	0.318071	0.0492905
len18_with_IL-14-GCH-to_mutate.sc	-32.0376	1314.6	2.39063	-536.487	GCH	with IL	Finetune 3	0.960326	0.76087	0.850543	0.904348	0.9	XGB	0.869022	0.0309783
len19_with_IL-7-DRMH-to_mutate.sc	-32.6049	1393.48	2.4094	-539.404	DRMH	with IL	Finetune 3	0.557609	0.15163	0.6375	0.954891	0.615972	XGB	0.575408	0.0405646
len19_with_IL-10-AITT-to_mutate.sc	-32.4825	1351.75	2.38817	-539.711	AITT	with IL	Finetune 3	0.85	0.117935	0.695109	0.895109	0.671528	XGB	0.639538	0.0319897
len19_with_IL-8-KHSV-to_mutate.sc	-32.8022	1425.95	2.24453	-539.981	KHSV	with IL	Finetune 3	0.303261	0.0951087	0.54837	0.0777174	0.302083	XGB	0.256114	0.0459692
len22_with_IL-13-FFCSSSS-to_mutate.sc	-34.909	1468.06	2.22591	-537.034	FFCSSSS	with IL	Finetune 3	0.0891304	0.64837	0.0271739	0.0309783	0.220139	XGB	0.198913	0.0212258
len17_with_IL-7-DY-to_mutate.sc	-32.4916	1329.84	2.33816	-538.892	DY	with IL	Finetune 3	0.925543	0.241304	0.691848	0.606522	0.658333	XGB	0.616304	0.042029
len22_with_IL-5-DDDARRK-to_mutate.sc	-32.8254	1419.32	2.27948	-540.934	DDDARRK	with IL	Finetune 3	0.342391	0.0277174	0.538043	0.220109	0.340972	XGB	0.282065	0.058907
len22_with_IL-2-RPHHEDD-to_mutate.sc	-32.4165	1423.67	2.39356	-537.529	RPHHEDD	with IL	Finetune 3	0.316304	0.530435	0.720652	0.911413	0.665972	XGB	0.619701	0.0462711
len19_with_IL-6-DDPY-to_mutate.sc	-32.9297	1352.88	2.27679	-540.04	DDPY	with IL	Finetune 3	0.843478	0.0918478	0.492935	0.205978	0.452083	XGB	0.40856	0.0435236
len18_with_IL-4-HYF-to_mutate.sc	-33.6597	1467.46	2.27101	-537.861	HYF	with IL	Finetune 3	0.0934783	0.45	0.232609	0.180978	0.284028	XGB	0.239266	0.0447615
len22_with_IL-12-RGGLAQV-to_mutate.sc	-32.5688	1401.88	2.32142	-539.319	RGGLAQV	with IL	Finetune 3	0.488587	0.161957	0.653804	0.48913	0.502083	XGB	0.44837	0.0537138
len21_with_IL-7-FDDRLG-to_mutate.sc	-34.9928	1424.18	2.29283	-536.597	FDDRLG	with IL	Finetune 3	0.314674	0.736413	0.0206522	0.288587	0.389583	XGB	0.340082	0.0495018
len17_with_IL-8-DD-to_mutate.sc	-33.4999	1369.49	2.27217	-537.831	DD	with IL	Finetune 3	0.745109	0.456522	0.286957	0.188043	0.458333	XGB	0.419158	0.0391757
len21_with_IL-9-IIPHII-to_mutate.sc	-33.9599	1414.98	2.32346	-537.552	IIPHII	with IL	Finetune 3	0.37663	0.525	0.150543	0.502174	0.434028	XGB	0.388587	0.0454408
len19_with_IL-1-PKPP-to_mutate.sc	-31.5821	1366.46	2.37247	-538.428	PKPP	with IL	Finetune 3	0.765217	0.323913	0.940217	0.830435	0.736806	XGB	0.714946	0.0218599
len21_with_IL-14-HHFFYP-to_mutate.sc	-32.8011	1438.52	2.30923	-537.428	HHFFYP	with IL	Finetune 3	0.225	0.551087	0.548913	0.410326	0.489583	XGB	0.433832	0.0557518
len19_with_IL-14-KGSV-to_mutate.sc	-31.55	1339.34	2.32158	-536.559	KGSV	with IL	Finetune 3	0.904348	0.742935	0.946739	0.490217	0.804167	XGB	0.77106	0.0331069
len19_with_IL-4-DNHD-to_mutate.sc	-32.2529	1347.31	2.35196	-537.139	DNHD	with IL	Finetune 3	0.87337	0.62337	0.781522	0.702174	0.779167	XGB	0.745109	0.034058
len22_with_IL-0-EAAADFP-to_mutate.sc	-32.1887	1363.59	2.25451	-539.188	EAAADFP	with IL	Finetune 3	0.780978	0.184783	0.806522	0.118478	0.506944	XGB	0.47269	0.0342542
len17_with_IL-4-RL-to_mutate.sc	-33.9936	1443.4	2.30409	-537.53	RL	with IL	Finetune 3	0.198913	0.529348	0.143478	0.375543	0.356944	XGB	0.311821	0.0451238
len18_with_IL-12-MMG-to_mutate.sc	-34.7191	1422.55	2.38526	-541.344	MMG	with IL	Finetune 3	0.32337	0.0163043	0.0461957	0.882609	0.359028	XGB	0.31712	0.0419082
len18_with_IL-2-DYC-to_mutate.sc	-33.8927	1439.19	2.23894	-538.972	DYC	with IL	Finetune 3	0.221739	0.226087	0.175543	0.061413	0.2125	XGB	0.171196	0.0413043
len19_with_IL-12-DNET-to_mutate.sc	-32.6715	1350.63	2.3437	-538.09	DNET	with IL	Finetune 3	0.854891	0.394565	0.61087	0.644022	0.671528	XGB	0.626087	0.0454408
len19_with_IL-2-NNSS-to_mutate.sc	-31.5961	1346.89	2.32782	-536.593	NNSS	with IL	Finetune 3	0.875543	0.736957	0.936957	0.533152	0.807639	XGB	0.770652	0.0369867
len19_with_IL-3-HTMM-to_mutate.sc	-32.5202	1376.77	2.30783	-536.529	HTMM	with IL	Finetune 3	0.695109	0.75163	0.678804	0.404348	0.677778	XGB	0.632473	0.045305
len18_with_IL-9-RRR-to_mutate.sc	-32.4725	1465.43	2.34055	-541.756	RRR	with IL	Finetune 3	0.103261	0.0048913	0.7	0.620652	0.402083	XGB	0.357201	0.0448822
len21_with_IL-2-DKCVMN-to_mutate.sc	-32.4455	1414.46	2.35323	-538.956	DKCVMN	with IL	Finetune 3	0.380978	0.230978	0.71087	0.713043	0.558333	XGB	0.508967	0.0493659
len20_with_IL-4-VHHCQ-to_mutate.sc	-33.1711	1403.11	2.33127	-536.882	VHHCQ	with IL	Finetune 3	0.478261	0.679891	0.391304	0.558696	0.582639	XGB	0.527038	0.0556008
len17_with_IL-13-GK-to_mutate.sc	-32.6641	1368.61	2.38878	-538.696	GK	with IL	Finetune 3	0.751087	0.271739	0.614674	0.897826	0.670139	XGB	0.633832	0.0363074
len20_with_IL-8-CCCCV-to_mutate.sc	-32.6764	1355.59	2.35657	-536.688	CCCCV	with IL	Finetune 3	0.829891	0.715217	0.608152	0.738043	0.761806	XGB	0.722826	0.0389795
len22_with_IL-14-DDPDWGW-to_mutate.sc	-33.8197	1397.9	2.23833	-538.663	DDPDWGW	with IL	Finetune 3	0.519565	0.277174	0.191848	0.0581522	0.300694	XGB	0.261685	0.0390097
len21_with_IL-8-DDDHYP-to_mutate.sc	-33.8148	1402.15	2.29324	-537.488	DDDHYP	with IL	Finetune 3	0.4875	0.538587	0.194022	0.290761	0.428472	XGB	0.377717	0.0507548
len17_with_IL-10-CC-to_mutate.sc	-32.6044	1342.1	2.33693	-538.244	CC	with IL	Finetune 3	0.893478	0.358696	0.638043	0.599457	0.664583	XGB	0.622418	0.0421649
len22_with_IL-4-DEFDDFD-to_mutate.sc	-33.1946	1412.09	2.27359	-538.096	DEFDDFD	with IL	Finetune 3	0.406522	0.392935	0.378804	0.197283	0.39375	XGB	0.343886	0.0498641
len18_with_IL-8-YFF-to_mutate.sc	-34.2391	1458.54	2.25104	-535.754	YFF	with IL	Finetune 3	0.127174	0.84837	0.0994565	0.101087	0.339583	XGB	0.294022	0.0455616
len17_with_IL-6-DD-to_mutate.sc	-33.0112	1360.98	2.32412	-537.008	DD	with IL	Finetune 3	0.79837	0.652717	0.460326	0.503804	0.646528	XGB	0.603804	0.0427234
len19_with_IL-0-DDQL-to_mutate.sc	-32.9878	1356.6	2.27615	-539.595	DDQL	with IL	Finetune 3	0.825	0.128804	0.466848	0.204348	0.445833	XGB	0.40625	0.0395833
len20_with_IL-7-DHHND-to_mutate.sc	-33.6515	1417.21	2.3065	-539.695	DHHND	with IL	Finetune 3	0.357065	0.120109	0.236957	0.391304	0.330556	XGB	0.276359	0.0541969
len22_with_IL-10-VCCYDKK-to_mutate.sc	-32.5632	1396.24	2.33557	-534.519	VCCYDKK	with IL	Finetune 3	0.529348	0.934239	0.655978	0.590761	0.735417	XGB	0.677582	0.0578351
len18_with_IL-13-SLT-to_mutate.sc	-32.7696	1373.29	2.40506	-539.944	SLT	with IL	Finetune 3	0.719022	0.0967391	0.566848	0.945109	0.614583	XGB	0.581929	0.032654
len20_with_IL-10-RLINP-to_mutate.sc	-33.8488	1439.89	2.31791	-537.97	RLINP	with IL	Finetune 3	0.217935	0.427174	0.18587	0.465217	0.376389	XGB	0.324049	0.05234
len20_with_IL-14-PFFQP-to_mutate.sc	-32.9656	1409.68	2.22622	-537.987	PFFQP	with IL	Finetune 3	0.430435	0.422826	0.477717	0.0315217	0.375	XGB	0.340625	0.034375
