# Supplementary material for: Design of target specific peptide inhibitors using generative deep learning and molecular dynamics simulations
Source: Nat Commun. 2024 Feb 21;15:1611. doi: 10.1038/s41467-024-45766-2 (PMC10882002; doi:10.1038/s41467-024-45766-2)
Supplement: Supplementary file 4 — Source Data [file 41467_2024_45766_MOESM4_ESM.zip › Sourcedata/sourcedata_Fig5b.xlsx]

## Sheet: sourcedata_Fig6b
Seq	Extension type	Design method	I_bsa difference	rmsALL_if difference	I_sc difference
DKYFKVSH	no IL	Pretrain	300.061	-0.306053	-7.215
EYDEEAQMS	no IL	Pretrain	276.558	-0.244929	-4.93828
DAINQSCMQ	no IL	Pretrain	233.875	-0.25566	-5.73404
YAQYF	no IL	Pretrain	310.643	-0.191029	-5.07446
DLEIWA	no IL	Pretrain	226.604	-0.266247	-5.71281
SKQYP	no IL	Pretrain	248.977	-0.287538	-4.29953
EDDLA	no IL	Pretrain	232.719	-0.236223	-6.28056
DTWS	no IL	Pretrain	211.192	-0.268533	-6.65774
DITFASYLI	no IL	Pretrain	256.637	-0.205102	-6.20936
GQRFSD	no IL	Pretrain	237.253	-0.235032	-4.22313
YCEY	no IL	Pretrain	247.306	-0.187881	-4.68979
EDDNNQKYN	no IL	Pretrain	252.23	-0.178226	-4.944
DTEK	no IL	Pretrain	237.409	-0.235156	-6.25811
THEYD	no IL	Pretrain	272.338	-0.236162	-4.5715
EVKCQ	no IL	Pretrain	243.861	-0.199725	-4.82063
KADYPYGQ	no IL	Pretrain	248.957	-0.270611	-3.75156
WGIYVTLST	no IL	Pretrain	326.906	-0.199298	-5.59389
DVNYCWY	no IL	Pretrain	274.264	-0.21918	-6.09733
EVRR	no IL	Pretrain	301.638	-0.246115	-5.54235
NEQFT	no IL	Pretrain	239.341	-0.252409	-3.90654
DDRGET	no IL	Pretrain	212.614	-0.315813	-6.42046
VASWNNI	no IL	Pretrain	259.903	-0.172245	-4.6034
EFMQ	no IL	Pretrain	230.198	-0.171122	-5.17165
EKIETRQVR	no IL	Pretrain	281.433	-0.18403	-4.30574
EREWSDR	no IL	Pretrain	290.055	-0.217153	-5.32121
LHWL	no IL	Pretrain	265.513	-0.138601	-5.41429
DLLKNL	no IL	Pretrain	222.488	-0.207478	-5.34759
DVQVGTLA	no IL	Pretrain	223.027	-0.205922	-6.1407
TLLFNSY	no IL	Pretrain	271.078	-0.232215	-4.75368
FGWSPVSKA	no IL	Pretrain	263.272	-0.156848	-4.7231
CATYPQL	no IL	Pretrain	250.268	-0.220226	-4.26514
LATWTGRG	no IL	Pretrain	323.384	-0.174836	-5.43167
TIHM	no IL	Pretrain	213.854	-0.195309	-4.664
TERV	no IL	Pretrain	223.108	-0.18428	-5.07907
ENRTSDL	no IL	Pretrain	245.539	-0.233004	-4.45742
GTEFDDR	no IL	Pretrain	226.298	-0.243568	-4.00554
LAINDSE	no IL	Pretrain	255.164	-0.164694	-4.77229
WPTFEPID	no IL	Pretrain	301.858	-0.12222	-5.05828
EELGF	no IL	Pretrain	182.228	-0.200699	-4.9694
NGEDIWSEE	no IL	Pretrain	215.708	-0.23722	-3.82226
GGQEDSMLG	no IL	Pretrain	226.199	-0.167882	-4.12592
TSAYL	no IL	Pretrain	229.217	-0.188837	-3.86937
HKDTC	no IL	Pretrain	212.882	-0.210877	-4.17296
VKDIPGT	no IL	Pretrain	210.135	-0.16412	-4.54666
SDTFSL	no IL	Pretrain	215.963	-0.206007	-4.41626
DNPEIKK	no IL	Pretrain	174.325	-0.24464	-4.60892
LFYI	no IL	Pretrain	248.961	-0.167957	-5.63605
EDKYENP	no IL	Pretrain	302.004	-0.238607	-5.53459
QNEL	no IL	Pretrain	225.621	-0.249575	-4.46551
NSSFNDTYA	no IL	Pretrain	240.052	-0.177791	-3.53004
EVIP	no IL	Pretrain	183.666	-0.256633	-4.63479
TFLK	no IL	Pretrain	228.315	-0.165178	-4.21813
DSLGL	no IL	Pretrain	192.006	-0.196501	-5.95447
LALEL	no IL	Pretrain	249.381	-0.14039	-4.20673
DCLAAN	no IL	Pretrain	168.527	-0.257932	-5.97169
DTALLKYQL	no IL	Pretrain	234.185	-0.128342	-6.00639
EMRNPP	no IL	Pretrain	230.439	-0.219749	-4.00221
YHSFC	no IL	Pretrain	261.192	-0.13222	-4.01892
LARYRPV	no IL	Pretrain	320.572	-0.246016	-5.03438
LCEDQQLAA	no IL	Pretrain	238.321	-0.24063	-4.00819
VGLLHKWQ	no IL	Pretrain	297.86	-0.173261	-5.87544
DESC	no IL	Pretrain	165.331	-0.213032	-5.79335
HPAYRAIFN	no IL	Pretrain	265.64	-0.179777	-3.88093
RSDLFAVWG	no IL	Pretrain	279.115	-0.2371	-3.9252
SPNFS	no IL	Pretrain	206.061	-0.219656	-3.22721
DVTSEV	no IL	Pretrain	149.544	-0.25695	-4.82003
FAKHYGTEL	no IL	Pretrain	312.765	-0.146613	-4.57151
NSDVPEQLT	no IL	Pretrain	240.197	-0.167263	-3.98529
DYMPQPG	no IL	Pretrain	181.404	-0.154889	-5.92659
STQKRVK	no IL	Pretrain	239.342	-0.169747	-3.23225
DDFPDLDML	no IL	Pretrain	223.182	-0.224874	-7.54096
EQWT	no IL	Pretrain	227.371	-0.184022	-5.6651
HCKYSNH	no IL	Pretrain	303.188	-0.196503	-3.58496
ESFDITSDS	no IL	Pretrain	273.025	-0.244068	-6.42562
EPEDR	no IL	Pretrain	208.631	-0.310407	-3.35842
KCQTK	no IL	Pretrain	199.837	-0.260258	-3.00144
LKLYILQN	no IL	Pretrain	320.551	-0.197181	-5.50273
KSMDI	no IL	Pretrain	224.535	-0.210184	-3.48092
QAQEIRWK	no IL	Pretrain	267.63	-0.234768	-3.51244
KVEYYI	no IL	Pretrain	251.585	-0.331974	-2.88998
GHIYA	no IL	Pretrain	217.157	-0.212679	-4.15643
TCQEQL	no IL	Pretrain	186.809	-0.220527	-3.41094
EEFFQ	no IL	Pretrain	315.245	-0.236842	-6.35271
GPDFCQH	no IL	Pretrain	200.834	-0.182848	-4.02426
EPCY	no IL	Pretrain	206.003	-0.148834	-4.34031
DLPSQD	no IL	Pretrain	121.571	-0.246911	-4.47653
EAEKWPE	no IL	Pretrain	234.166	-0.145987	-3.51766
IYVFY	no IL	Pretrain	260.608	-0.212481	-4.25259
CGRP	no IL	Pretrain	205.353	-0.200817	-4.07171
PTEM	no IL	Pretrain	187.724	-0.192949	-4.31718
EARYARRGS	no IL	Pretrain	341.186	-0.248261	-5.38885
LFKMNNF	no IL	Pretrain	278.241	-0.158056	-4.13652
QADLQ	no IL	Pretrain	239.945	-0.177363	-4.71784
HLKWG	no IL	Pretrain	310.851	-0.135652	-4.79887
SIRKLT	no IL	Pretrain	228.406	-0.203956	-3.13189
NGFFPN	no IL	Pretrain	261.822	-0.233936	-4.96283
VILRV	no IL	Pretrain	214.876	-0.165463	-3.14455
QYRCP	no IL	Pretrain	234.695	-0.248879	-4.01142
TESNPKIEQ	no IL	Pretrain	212.636	-0.149108	-3.61199
GSPYS	no IL	Pretrain	185.051	-0.212187	-3.37374
DGQWWW	no IL	Finetune1	285.258	-0.254261	-7.12033
WMWWM	no IL	Finetune1	369.598	-0.205955	-7.23172
ETDWFFSIY	no IL	Finetune1	310.168	-0.205186	-6.59076
WRWMM	no IL	Finetune1	333.835	-0.190882	-6.50566
ETDFFFIIY	no IL	Finetune1	286.845	-0.235336	-6.06362
NNWYLLAE	no IL	Finetune1	331.54	-0.284515	-6.48288
LPWYLLAI	no IL	Finetune1	329.93	-0.306942	-6.30982
LAWYLLAIT	no IL	Finetune1	337.354	-0.238368	-6.4188
YSWWT	no IL	Finetune1	341.148	-0.174799	-6.625
WVWETRSE	no IL	Finetune1	315.256	-0.29134	-5.74122
LVWYLCAK	no IL	Finetune1	340.609	-0.246278	-6.7066
CCQWWRSE	no IL	Finetune1	326.911	-0.175094	-5.81805
WWWSS	no IL	Finetune1	275.495	-0.184848	-5.64862
MMLMM	no IL	Finetune1	285.438	-0.183695	-5.42065
MMWM	no IL	Finetune1	271.924	-0.207237	-6.21108
MMWW	no IL	Finetune1	289.16	-0.181083	-6.86343
EGDMAKNCG	no IL	Finetune1	257.586	-0.212367	-5.39522
WRWW	no IL	Finetune1	369.517	-0.182621	-7.61988
LYWMLNAES	no IL	Finetune1	323.055	-0.240537	-6.84196
DDDDDDDSS	no IL	Finetune1	215.137	-0.255727	-7.32186
MMWEM	no IL	Finetune1	297.325	-0.232013	-5.38515
MEEMM	no IL	Finetune1	278.192	-0.192507	-4.8719
LPWYLLAS	no IL	Finetune1	323.369	-0.264898	-6.8081
WAEM	no IL	Finetune1	290.015	-0.163907	-6.51264
MIMMM	no IL	Finetune1	286.686	-0.16123	-5.86664
TSELM	no IL	Finetune1	266.669	-0.176842	-5.22712
EEQEE	no IL	Finetune1	230.725	-0.221342	-4.78321
MRWEM	no IL	Finetune1	313.274	-0.185587	-5.65396
ICCWDSSS	no IL	Finetune1	289.497	-0.17368	-6.08825
MPWMAEM	no IL	Finetune1	288.647	-0.161921	-5.72947
ATTWLNGG	no IL	Finetune1	250.449	-0.196978	-4.82177
NNRML	no IL	Finetune1	276.11	-0.185849	-4.25972
MELMM	no IL	Finetune1	271.745	-0.224236	-5.41504
WNQETRQE	no IL	Finetune1	326.673	-0.149262	-5.1879
EEQVQLLPP	no IL	Finetune1	234.455	-0.186367	-4.98018
ISEL	no IL	Finetune1	225.621	-0.192239	-4.93952
WPMMWEKIR	no IL	Finetune1	329.824	-0.26474	-3.79106
MAWMMMSS	no IL	Finetune1	284.772	-0.131013	-5.71066
EKKIK	no IL	Finetune1	258.312	-0.18526	-4.289
ESSFFFIIC	no IL	Finetune1	286.638	-0.245408	-4.87619
ISQL	no IL	Finetune1	231.869	-0.190363	-4.82937
DVQD	no IL	Finetune1	201.646	-0.215112	-6.2139
DVDGVSLD	no IL	Finetune1	195.491	-0.189065	-6.30981
DCQCC	no IL	Finetune1	186.658	-0.197163	-5.94622
TSQL	no IL	Finetune1	229.062	-0.189451	-4.99832
KRWFSGSSS	no IL	Finetune1	297.352	-0.319684	-4.65251
DNDDVV	no IL	Finetune1	181.592	-0.289101	-6.14318
SSEL	no IL	Finetune1	197.507	-0.227844	-4.63746
EEQE	no IL	Finetune1	245.181	-0.222863	-5.1663
EYYYFRWHH	no IL	Finetune1	335.023	-0.210525	-6.35213
MMWWMM	no IL	Finetune1	314.454	-0.18158	-6.24454
SSHYYY	no IL	Finetune1	240.341	-0.224329	-3.99002
MEEME	no IL	Finetune1	253.998	-0.192339	-4.99635
DDDTRREGG	no IL	Finetune1	182.008	-0.274343	-5.56756
ISECQEWYY	no IL	Finetune1	261.812	-0.203328	-4.06475
EKEI	no IL	Finetune1	232.029	-0.232338	-5.17689
LLMENGH	no IL	Finetune1	246.226	-0.208463	-4.16485
EKEELQ	no IL	Finetune1	227.01	-0.245794	-3.85627
FCRESGST	no IL	Finetune1	270.019	-0.238366	-4.1024
TVVWWWWW	no IL	Finetune1	360.319	-0.138609	-6.45167
WMMMM	no IL	Finetune1	291.254	-0.144986	-5.58071
MEEIM	no IL	Finetune1	264.462	-0.151868	-4.63393
PPWMLNAK	no IL	Finetune1	294.417	-0.143806	-5.87793
MWWLLASH	no IL	Finetune1	295.85	-0.111979	-5.75188
DDDKGGS	no IL	Finetune1	205.26	-0.17359	-5.22177
EDKKNCDD	no IL	Finetune1	257.356	-0.15745	-4.35157
DVDDCQ	no IL	Finetune1	182.678	-0.251993	-6.04538
FHDWWWNC	no IL	Finetune1	304.08	-0.132268	-5.84418
ISQLM	no IL	Finetune1	237.055	-0.138616	-4.55757
MARRNLGGG	no IL	Finetune1	298.968	-0.167954	-4.17753
MIEMP	no IL	Finetune1	237.632	-0.196925	-4.09592
EEEEM	no IL	Finetune1	232.594	-0.265452	-4.64671
CRWCQLLHP	no IL	Finetune1	259.237	-0.161544	-5.23385
YNWHVDSTS	no IL	Finetune1	312.97	-0.164337	-5.94413
RMWW	no IL	Finetune1	292.467	-0.145082	-4.66482
LSDWFFSHY	no IL	Finetune1	297.009	-0.202027	-5.44726
ETAR	no IL	Finetune1	211.781	-0.202048	-4.64532
LRFFSG	no IL	Finetune1	323.321	-0.234528	-6.21258
EEQVQLLPA	no IL	Finetune1	235.355	-0.158957	-4.6953
MRYYRRK	no IL	Finetune1	310.204	-0.229472	-5.12912
TTFMCW	no IL	Finetune1	254.274	-0.181273	-5.31674
FKEEE	no IL	Finetune1	241.727	-0.213316	-3.5187
RRWMMA	no IL	Finetune1	292.177	-0.236433	-4.78403
QQYYYL	no IL	Finetune1	286.353	-0.293655	-4.84273
ELRFSGSS	no IL	Finetune1	306.482	-0.317801	-5.89126
WVDDDDD	no IL	Finetune1	280.944	-0.141036	-6.12988
MEMMMP	no IL	Finetune1	253.572	-0.177157	-5.21996
CNDDV	no IL	Finetune1	189.013	-0.201169	-4.51796
DDDG	no IL	Finetune1	152.694	-0.254926	-5.90139
WVAW	no IL	Finetune1	283.938	-0.04428	-6.73815
MILMM	no IL	Finetune1	271.798	-0.133821	-4.93614
YPWMAEE	no IL	Finetune1	291.029	-0.135421	-5.70624
LKSFFEHH	no IL	Finetune1	285.423	-0.205966	-4.32206
QDHHGMLQ	no IL	Finetune1	273.657	-0.187462	-3.79692
SSDFCDF	no IL	Finetune1	236.408	-0.192178	-4.29345
MEMMMLLME	no IL	Finetune1	299.175	-0.146701	-5.49224
MIRM	no IL	Finetune1	286.466	-0.156698	-5.48036
MPRMMLAPP	no IL	Finetune1	277.42	-0.163136	-4.39624
KKKEELQLM	no IL	Finetune1	279.236	-0.216154	-2.12002
WWYWW	no IL	Finetune1	401.191	-0.183565	-7.61423
CCQWVCQQ	no IL	Finetune1	316.683	-0.14114	-5.96026
DDDFFFFF	no IL	Finetune2	268.325	-0.258893	-7.11776
EEEFSSSS	no IL	Finetune2	275.474	-0.257769	-5.41057
DDDFFFFFF	no IL	Finetune2	268.642	-0.219678	-6.97638
EFFW	no IL	Finetune2	316.834	-0.233006	-7.07187
VNWMM	no IL	Finetune2	283.76	-0.236878	-5.93716
FCDFD	no IL	Finetune2	298.056	-0.168083	-6.29224
EAIWSSE	no IL	Finetune2	272.066	-0.188694	-5.64884
LLWW	no IL	Finetune2	299.331	-0.231128	-7.30532
ELCFFFF	no IL	Finetune2	286.081	-0.218742	-5.29997
EIMMM	no IL	Finetune2	284.979	-0.16561	-6.2637
EEEMYE	no IL	Finetune2	257.304	-0.216503	-5.16393
EERMR	no IL	Finetune2	279.723	-0.210148	-4.60507
EEIMYLLIR	no IL	Finetune2	274.102	-0.206472	-5.44186
TIIYCY	no IL	Finetune2	255.083	-0.302591	-4.57674
EKKMW	no IL	Finetune2	332.971	-0.176139	-5.52864
MAWHLHQH	no IL	Finetune2	319.118	-0.255437	-6.30661
KTDWW	no IL	Finetune2	279.656	-0.203495	-4.46833
QNRM	no IL	Finetune2	280.241	-0.197416	-4.7918
AWWFF	no IL	Finetune2	300.567	-0.261808	-6.07218
VVVWW	no IL	Finetune2	284.792	-0.148687	-5.28793
IIWMMMMI	no IL	Finetune2	301.354	-0.167368	-5.69382
EQEE	no IL	Finetune2	229.262	-0.246847	-4.78677
DDDDFDD	no IL	Finetune2	198.848	-0.248051	-7.09385
SSEM	no IL	Finetune2	208.607	-0.228501	-5.18677
HHHY	no IL	Finetune2	288.818	-0.23249	-4.2754
TDDDDFFF	no IL	Finetune2	221.06	-0.194046	-5.13345
VVDDTVDDH	no IL	Finetune2	223.403	-0.193174	-4.74849
QQQHTHTFD	no IL	Finetune2	250.305	-0.222708	-3.72224
DDDDFFFF	no IL	Finetune2	208.874	-0.222749	-6.61722
DSGLPREE	no IL	Finetune2	221.047	-0.177515	-5.54861
MDWFEQESK	no IL	Finetune2	328.042	-0.22115	-6.05094
DDQEKKK	no IL	Finetune2	215.439	-0.2536	-5.19322
SSQFSS	no IL	Finetune2	224.646	-0.245687	-4.11016
DSLCPGNPP	no IL	Finetune2	218	-0.258324	-6.28576
CCFRL	no IL	Finetune2	289.768	-0.214911	-4.989
GDDF	no IL	Finetune2	158.343	-0.19664	-6.02895
VDGYRFEE	no IL	Finetune2	233.052	-0.199189	-3.8312
DDKDVDDDS	no IL	Finetune2	252.776	-0.230937	-6.28232
SSDFEESF	no IL	Finetune2	237.196	-0.199459	-4.66612
SSKYQTI	no IL	Finetune2	257.976	-0.212455	-3.39129
WDDNN	no IL	Finetune2	256.611	-0.109601	-5.68311
YYYH	no IL	Finetune2	286.645	-0.133404	-5.10696
WDDSSSS	no IL	Finetune2	216.925	-0.159173	-4.82489
ELIWASA	no IL	Finetune2	274.614	-0.217393	-5.79388
KFWIM	no IL	Finetune2	272.245	-0.204908	-4.50709
VVDDTTDDH	no IL	Finetune2	215.106	-0.212214	-4.56324
NDDHVD	no IL	Finetune2	207.534	-0.207917	-4.57742
DNECQM	no IL	Finetune2	176.654	-0.2248	-5.29683
QDWFQFF	no IL	Finetune2	317.838	-0.288454	-5.77216
HNRESSSSS	no IL	Finetune2	253.997	-0.27465	-3.43352
EDDCGDHL	no IL	Finetune2	201.418	-0.198763	-5.1351
DDGHH	no IL	Finetune2	192.889	-0.214972	-5.45354
EQSHHSSEI	no IL	Finetune2	238.719	-0.224077	-4.66841
YYCYHF	no IL	Finetune2	259.417	-0.159286	-4.36885
ELQCQSSKK	no IL	Finetune2	220.39	-0.160907	-4.49857
SSFVWRFSS	no IL	Finetune2	229.967	-0.183053	-4.78942
QPQTFESE	no IL	Finetune2	213.571	-0.266284	-3.09273
ESFFEKDCC	no IL	Finetune2	313.629	-0.228321	-6.54409
MHSYDFT	no IL	Finetune2	271.342	-0.178483	-4.79711
ESSYYCF	no IL	Finetune2	292.851	-0.215234	-5.16177
TKDSD	no IL	Finetune2	173.037	-0.189636	-4.55507
LLQEK	no IL	Finetune2	231.963	-0.213497	-3.09131
LGSEI	no IL	Finetune2	230.825	-0.211996	-3.31652
FFFFR	no IL	Finetune2	322.162	-0.1939	-5.73198
LLRWSS	no IL	Finetune2	316.259	-0.216584	-5.33556
YQMAASFWR	no IL	Finetune2	286.657	-0.0849543	-5.0811
ETFE	no IL	Finetune2	227.987	-0.223339	-5.87818
VVVVVVDD	no IL	Finetune2	222.241	-0.156419	-4.92085
RRFME	no IL	Finetune2	329.042	-0.245412	-5.59191
QQQQ	no IL	Finetune2	222.177	-0.208265	-4.20322
DGTHGHG	no IL	Finetune2	205.947	-0.217456	-5.52377
PGLMPPPMM	no IL	Finetune2	257.861	-0.118689	-4.39437
ARWW	no IL	Finetune2	259.504	-0.214115	-5.27229
DDQCCC	no IL	Finetune2	182.585	-0.194094	-6.43042
LDYDD	no IL	Finetune2	270.097	-0.180074	-6.44655
REQYLL	no IL	Finetune2	253.948	-0.249426	-2.96621
CCVVVA	no IL	Finetune2	184.464	-0.179578	-4.44974
SSQHIMEMY	no IL	Finetune2	260.991	-0.216596	-3.45707
LLMIE	no IL	Finetune2	252.369	-0.0794052	-5.59124
VDDD	no IL	Finetune2	173.838	-0.200268	-4.92686
RRWYYWW	no IL	Finetune2	322.686	-0.226242	-4.45484
QQQD	no IL	Finetune2	196.894	-0.2047	-3.38002
YCRR	no IL	Finetune2	307.568	-0.145951	-5.0764
MWCCY	no IL	Finetune2	242.361	-0.125111	-4.28291
IIIHSTH	no IL	Finetune2	224.157	-0.249716	-4.11866
HPLLHSEE	no IL	Finetune2	270.165	-0.271634	-3.88353
SSEEQCYW	no IL	Finetune2	203.957	-0.264161	-2.80564
QSDDDFE	no IL	Finetune2	223.914	-0.227606	-4.48717
PVMYQC	no IL	Finetune2	235.941	-0.140639	-4.35312
LLKAAKTTT	no IL	Finetune2	225.714	-0.169475	-3.47032
RQFFR	no IL	Finetune2	297.545	-0.304922	-3.83046
YYHYH	no IL	Finetune2	290.029	-0.14762	-3.74828
YYYLL	no IL	Finetune2	284.989	-0.104985	-5.43678
LLSHY	no IL	Finetune2	244.348	-0.177742	-4.16309
IIPWWYPI	no IL	Finetune2	276.033	-0.173246	-3.83941
VVDDSS	no IL	Finetune2	168.753	-0.199837	-3.85442
QQFDDVVP	no IL	Finetune2	260.101	-0.245728	-5.28211
DVPYQQYC	no IL	Finetune2	236.814	-0.212257	-5.75397
FWWWWW	no IL	Finetune2	321.976	-0.162101	-6.54368
QQQES	no IL	Finetune2	203.908	-0.271845	-3.18378
WRWFSFF	no IL	Finetune3	348.582	-0.227138	-7.04596
WWWWTHPP	no IL	Finetune3	392.427	-0.262934	-7.87502
ITWF	no IL	Finetune3	287.554	-0.286577	-6.14505
DNRRE	no IL	Finetune3	304.542	-0.244686	-6.23434
WWWMR	no IL	Finetune3	342.149	-0.216902	-6.54436
DDDFSSFCD	no IL	Finetune3	257.373	-0.25722	-7.67913
TFRFSS	no IL	Finetune3	281.061	-0.319671	-4.9162
ERRW	no IL	Finetune3	286.765	-0.224506	-5.73423
RCWMD	no IL	Finetune3	310.719	-0.275603	-5.93354
LLRIN	no IL	Finetune3	280.52	-0.196625	-4.77279
SKDFE	no IL	Finetune3	235.608	-0.291362	-4.87996
WWRRW	no IL	Finetune3	369.459	-0.177476	-4.22565
EILWMEREI	no IL	Finetune3	339.58	-0.217067	-6.44032
EKQFSQQST	no IL	Finetune3	306.552	-0.225312	-5.61809
TKRR	no IL	Finetune3	264.067	-0.228299	-4.37717
ELMYLMMY	no IL	Finetune3	314.998	-0.189099	-6.33319
WNQMA	no IL	Finetune3	281.195	-0.159013	-5.19269
EEEDDG	no IL	Finetune3	224.366	-0.224318	-5.37931
EIWW	no IL	Finetune3	292.814	-0.218896	-6.48419
EEQQQCWTT	no IL	Finetune3	269.316	-0.168802	-5.2672
HHQYLK	no IL	Finetune3	277.326	-0.215691	-3.83018
NNRFQ	no IL	Finetune3	296.366	-0.279255	-4.50695
EEWWY	no IL	Finetune3	327.532	-0.270434	-7.05726
WDEMM	no IL	Finetune3	313.764	-0.140981	-5.75777
RKDDVWWA	no IL	Finetune3	242.78	-0.267649	-3.94604
IIMMMMEE	no IL	Finetune3	298.788	-0.156317	-5.44838
HYWTTSS	no IL	Finetune3	241.012	-0.189497	-4.51523
EEWVHH	no IL	Finetune3	260.25	-0.230269	-6.13504
IAREEEESK	no IL	Finetune3	260.493	-0.250167	-3.50041
RRWWTT	no IL	Finetune3	316.706	-0.216417	-5.10825
EKRE	no IL	Finetune3	252.71	-0.182303	-4.68995
EKSW	no IL	Finetune3	247.134	-0.170404	-6.14844
EGLLL	no IL	Finetune3	242.803	-0.165213	-5.46717
EQDHSSS	no IL	Finetune3	225.789	-0.228782	-5.22777
WACL	no IL	Finetune3	271.543	-0.139844	-6.15301
EIIEMMMI	no IL	Finetune3	251.565	-0.162385	-4.73763
EEEM	no IL	Finetune3	231.528	-0.183134	-5.95745
IIIELLLL	no IL	Finetune3	249.043	-0.189716	-4.25486
ITRK	no IL	Finetune3	260.414	-0.183163	-4.3886
EGLAM	no IL	Finetune3	211.367	-0.187249	-5.12645
TDDDCCRLS	no IL	Finetune3	220.336	-0.200573	-4.64361
DDDSHGHH	no IL	Finetune3	183.504	-0.233889	-6.15956
MLMYETMTW	no IL	Finetune3	303.452	-0.193331	-5.56886
ESSHFFK	no IL	Finetune3	218.561	-0.216027	-4.00799
IIIMM	no IL	Finetune3	271.029	-0.145865	-5.09671
QQLYW	no IL	Finetune3	275.18	-0.248691	-3.88168
TAWWYVT	no IL	Finetune3	309.474	-0.227306	-6.23958
EGIHGLHHF	no IL	Finetune3	259.337	-0.22835	-5.06931
ITFFDDK	no IL	Finetune3	317.969	-0.288234	-6.67349
VVWGDK	no IL	Finetune3	217.954	-0.180128	-5.17406
WTFFDN	no IL	Finetune3	360.671	-0.164805	-7.40604
IADQWAEMI	no IL	Finetune3	257.642	-0.159412	-4.07648
DAGDDNNVV	no IL	Finetune3	175.481	-0.185976	-5.19904
IIIII	no IL	Finetune3	227.933	-0.158874	-5.11436
LGLFLDRNS	no IL	Finetune3	331.251	-0.218023	-5.1703
QQYYYYMMM	no IL	Finetune3	325.679	-0.263944	-4.92636
CDLYMPHH	no IL	Finetune3	265.06	-0.202274	-4.96403
LLLYLLLL	no IL	Finetune3	310.425	-0.153879	-5.05702
VPYMPLG	no IL	Finetune3	255.384	-0.182002	-4.64714
HGLESQYH	no IL	Finetune3	248.498	-0.260594	-3.40194
AAIYLYP	no IL	Finetune3	251.264	-0.206466	-4.57963
MWCM	no IL	Finetune3	210.061	-0.188096	-5.06092
IAWF	no IL	Finetune3	235.035	-0.115433	-4.84954
MISWQQQD	no IL	Finetune3	279.607	-0.147091	-4.45534
WWWW	no IL	Finetune3	366.579	-0.178515	-7.4153
VNVYWRQGS	no IL	Finetune3	307.412	-0.237391	-4.49365
KARFRR	no IL	Finetune3	277.487	-0.340873	-3.34124
FFEE	no IL	Finetune3	252.34	-0.167707	-4.97491
LQQQLL	no IL	Finetune3	234.771	-0.143035	-4.11339
ETIWYP	no IL	Finetune3	283.314	-0.186204	-5.63756
NNREEEHY	no IL	Finetune3	267.174	-0.162823	-3.25672
IIMMMMMI	no IL	Finetune3	270.477	-0.154237	-5.14828
EKEEI	no IL	Finetune3	228.278	-0.278757	-4.19072
MMMMME	no IL	Finetune3	246.388	-0.111752	-4.80194
ITDHH	no IL	Finetune3	234.224	-0.22203	-4.50365
IISFFAWW	no IL	Finetune3	273.738	-0.178974	-4.31706
EKFH	no IL	Finetune3	257.406	-0.254857	-5.58143
ADWKWDGRK	no IL	Finetune3	257.585	-0.13946	-4.55592
IGDWWARKI	no IL	Finetune3	331.939	-0.203254	-5.01283
ENDS	no IL	Finetune3	168.796	-0.207644	-4.69293
FDWTKKEI	no IL	Finetune3	290.448	-0.176661	-6.06912
EYWWVKKPA	no IL	Finetune3	329.046	-0.184755	-6.58281
YWWQQE	no IL	Finetune3	275.859	-0.140954	-5.18593
HYYY	no IL	Finetune3	247.983	-0.170008	-3.94049
PARDD	no IL	Finetune3	220.52	-0.206758	-4.01192
WVHDCLEE	no IL	Finetune3	294.719	-0.165633	-4.77941
LDDF	no IL	Finetune3	230.731	-0.0870897	-5.19886
RNDTTDDDD	no IL	Finetune3	208.706	-0.224563	-3.50434
MFTWW	no IL	Finetune3	299.308	-0.180881	-5.30055
LEMIMIE	no IL	Finetune3	238.25	-0.0782411	-5.17207
AARK	no IL	Finetune3	254.504	-0.120832	-4.49046
MWYM	no IL	Finetune3	250.741	-0.22585	-5.71829
IIEE	no IL	Finetune3	220.99	-0.211608	-3.8163
EMYYWH	no IL	Finetune3	293.662	-0.223771	-4.73241
IIDDC	no IL	Finetune3	198.114	-0.17429	-3.93419
MRWEQF	no IL	Finetune3	256.349	-0.238858	-4.65022
HGPYYYYYE	no IL	Finetune3	281.436	-0.155637	-3.41043
IIIHPVWTD	no IL	Finetune3	259.986	-0.21933	-4.38506
TDDDEE	no IL	Finetune3	173.734	-0.220144	-4.1642
HWQHAA	no IL	Finetune3	230.599	-0.135478	-3.49413
