# Supplementary material for: Design of target specific peptide inhibitors using generative deep learning and molecular dynamics simulations
Source: Nat Commun. 2024 Feb 21;15:1611. doi: 10.1038/s41467-024-45766-2 (PMC10882002; doi:10.1038/s41467-024-45766-2)
Supplement: Supplementary file 4 — Source Data [file 41467_2024_45766_MOESM4_ESM.zip › Sourcedata/sourcedata_Fig5c.xlsx]

## Sheet: rawdata_Fig6c
Seq	Extension type	Design method	I_bsa difference	rmsALL_if difference	I_sc difference
RFY	with IL	Pretrain	269.844	-0.268102	-6.0008
RYG	with IL	Pretrain	286.331	-0.217148	-6.15516
HY	with IL	Pretrain	236.215	-0.230449	-5.71204
RFSAPP	with IL	Pretrain	259.573	-0.248801	-5.46721
YFLCVK	with IL	Pretrain	271.84	-0.211277	-6.04042
RYSKV	with IL	Pretrain	276.886	-0.273758	-5.6659
QYSKA	with IL	Pretrain	234.579	-0.220322	-4.89621
EWNL	with IL	Pretrain	242.171	-0.159981	-5.59244
LYLAK	with IL	Pretrain	278.849	-0.210451	-5.29166
VFQSPY	with IL	Pretrain	228.735	-0.196957	-5.09559
HFG	with IL	Pretrain	230.587	-0.197276	-5.35155
HYI	with IL	Pretrain	234.904	-0.215924	-4.81281
MMGVIP	with IL	Pretrain	230.863	-0.144057	-5.71039
DFAVL	with IL	Pretrain	239.751	-0.222674	-5.55274
IFKVTY	with IL	Pretrain	237.748	-0.195826	-5.14748
VFGRS	with IL	Pretrain	219.616	-0.184446	-4.99256
RQ	with IL	Pretrain	223.253	-0.177556	-4.83761
DFQ	with IL	Pretrain	221.014	-0.228275	-5.69866
VTEEREQ	with IL	Pretrain	253.716	-0.165137	-6.04004
NFDTE	with IL	Pretrain	227.336	-0.186411	-5.46684
WAWGSK	with IL	Pretrain	208.185	-0.17822	-5.2629
RNW	with IL	Pretrain	204.373	-0.197257	-4.51636
RVEK	with IL	Pretrain	202.357	-0.189215	-4.83959
LRLFLLV	with IL	Pretrain	245.654	-0.157937	-4.43536
EFIM	with IL	Pretrain	215.109	-0.202907	-4.50122
RAL	with IL	Pretrain	203.881	-0.183054	-4.55896
EFGPFD	with IL	Pretrain	219.345	-0.187385	-4.53154
RTI	with IL	Pretrain	213.494	-0.168385	-4.47033
VDQIHPL	with IL	Pretrain	210.092	-0.22355	-4.91274
EFRRTS	with IL	Pretrain	227.089	-0.223293	-4.52862
DHKGKE	with IL	Pretrain	232.933	-0.211215	-5.2002
HYVG	with IL	Pretrain	237.805	-0.202101	-4.80891
HDF	with IL	Pretrain	218.94	-0.216319	-4.72744
YYF	with IL	Pretrain	274.359	-0.206194	-6.25532
RRE	with IL	Pretrain	262.836	-0.14801	-4.1715
IFEDMKW	with IL	Pretrain	246.579	-0.20557	-5.50357
IFSKE	with IL	Pretrain	260.1	-0.30948	-5.68115
RIESGSH	with IL	Pretrain	216.057	-0.178517	-4.87959
RISNK	with IL	Pretrain	211.169	-0.163704	-4.5628
AYGGLTA	with IL	Pretrain	220.092	-0.169647	-4.61332
EYI	with IL	Pretrain	236.521	-0.194005	-4.7643
RLP	with IL	Pretrain	211.125	-0.159226	-4.27087
IDSVLGI	with IL	Pretrain	182.399	-0.204709	-4.82673
FYN	with IL	Pretrain	264.215	-0.24109	-6.28246
VDNEKNF	with IL	Pretrain	209.576	-0.171875	-4.67114
NFEVGK	with IL	Pretrain	213.922	-0.200287	-4.4398
EE	with IL	Pretrain	199.974	-0.216998	-4.73083
MWLANQF	with IL	Pretrain	280.511	-0.0661432	-6.06064
FWLNSQ	with IL	Pretrain	291.809	-0.172816	-7.29065
WQREHR	with IL	Pretrain	260.493	-0.144298	-5.24003
FYVK	with IL	Pretrain	253.547	-0.220673	-6.49342
QDL	with IL	Pretrain	176.633	-0.190616	-4.26023
YDYPALF	with IL	Pretrain	213.47	-0.178057	-5.35359
EY	with IL	Pretrain	191.838	-0.191427	-4.86189
MD	with IL	Pretrain	180.904	-0.151835	-5.16
LWV	with IL	Pretrain	239.271	-0.144902	-5.82031
FFD	with IL	Pretrain	268.188	-0.221712	-7.28393
SWMFGS	with IL	Pretrain	218.7	-0.108003	-4.93904
VIKKPIN	with IL	Pretrain	200.482	-0.136692	-5.0006
YFPGR	with IL	Pretrain	263.418	-0.251672	-6.07454
WAAT	with IL	Pretrain	175.213	-0.227852	-5.33287
WSAD	with IL	Pretrain	171.127	-0.201005	-5.07603
ISD	with IL	Pretrain	159.023	-0.194358	-4.87871
RT	with IL	Pretrain	183.722	-0.193828	-4.24427
NSW	with IL	Pretrain	192.074	-0.207	-3.93403
RLYKVVI	with IL	Pretrain	242.206	-0.165984	-4.89645
KR	with IL	Pretrain	246.081	-0.116287	-5.28866
DATVVDL	with IL	Pretrain	163.566	-0.16699	-5.07012
WRGS	with IL	Pretrain	228.97	-0.113821	-5.20275
MFESKQ	with IL	Pretrain	274.284	-0.174469	-5.82765
SW	with IL	Pretrain	217.3	-0.123577	-4.56678
WA	with IL	Pretrain	187.899	-0.156772	-5.74938
RAQFRI	with IL	Pretrain	223.466	-0.150557	-4.1507
YVFATFG	with IL	Pretrain	212.659	-0.129747	-5.19648
QNK	with IL	Pretrain	169.534	-0.17855	-4.20953
RKE	with IL	Pretrain	243.542	-0.154388	-4.12599
ITSKIE	with IL	Pretrain	199.296	-0.18858	-5.00385
YPVISQT	with IL	Pretrain	186.53	-0.136544	-5.04003
QE	with IL	Pretrain	196.6	-0.213466	-4.73804
RRAFS	with IL	Pretrain	239.642	-0.137963	-4.36722
NFWW	with IL	Pretrain	199.192	-0.184691	-3.93967
VFSTI	with IL	Pretrain	220.988	-0.222766	-5.04492
KFSM	with IL	Pretrain	234.508	-0.170164	-4.45214
SWLGNV	with IL	Pretrain	252.768	-0.135128	-5.19355
YVALP	with IL	Pretrain	193.681	-0.195092	-5.29934
LEL	with IL	Pretrain	192.31	-0.158715	-4.52184
SFPKE	with IL	Pretrain	200.126	-0.20019	-3.72812
QDVYKY	with IL	Pretrain	216.692	-0.143674	-4.20843
IVIVLGS	with IL	Pretrain	189.515	-0.156257	-4.83388
DL	with IL	Pretrain	170.535	-0.141738	-5.10316
YDISYS	with IL	Pretrain	200.384	-0.215296	-5.245
QKDLTGR	with IL	Pretrain	199.382	-0.131595	-4.13435
HYK	with IL	Pretrain	250.043	-0.198342	-4.39067
DRYLRF	with IL	Pretrain	234.347	-0.125308	-4.2172
FEDPP	with IL	Pretrain	214.704	-0.221855	-6.16417
IQ	with IL	Pretrain	199.015	-0.245723	-5.49217
WG	with IL	Pretrain	176.038	-0.193621	-5.52136
DLSALRI	with IL	Pretrain	229.45	-0.13299	-4.98542
REPETVD	with IL	Pretrain	218.291	-0.208155	-4.12169
TWP	with IL	Pretrain	220.109	-0.159113	-4.98344
RWQWFCG	with IL	Finetune 1	291.996	-0.255949	-5.89764
RFRAL	with IL	Finetune 1	271.219	-0.274424	-5.50952
RYFVP	with IL	Finetune 1	273.084	-0.204365	-5.30801
RYCSF	with IL	Finetune 1	278.524	-0.197899	-5.70362
RFSMSV	with IL	Finetune 1	266.463	-0.252221	-5.52506
RWW	with IL	Finetune 1	308.124	-0.160927	-6.22871
RYFR	with IL	Finetune 1	263.309	-0.209718	-5.01707
YFP	with IL	Finetune 1	245.432	-0.257919	-5.78651
WRDR	with IL	Finetune 1	244.696	-0.19663	-5.31812
YFLVG	with IL	Finetune 1	251.219	-0.209922	-5.81895
IHF	with IL	Finetune 1	228.187	-0.228311	-5.2169
RYLHY	with IL	Finetune 1	299.95	-0.233179	-5.55576
RYMN	with IL	Finetune 1	261.489	-0.232158	-5.26478
HFV	with IL	Finetune 1	235.963	-0.224999	-5.02267
RYLSHHH	with IL	Finetune 1	280.567	-0.190618	-5.41802
DYGR	with IL	Finetune 1	217.792	-0.189953	-5.4593
DWQSIFL	with IL	Finetune 1	268.628	-0.143455	-6.27224
RFGV	with IL	Finetune 1	252.181	-0.29466	-5.24772
YYN	with IL	Finetune 1	250.633	-0.261517	-5.6667
ILM	with IL	Finetune 1	235.895	-0.189995	-6.09558
YCRMFWN	with IL	Finetune 1	273.386	-0.169789	-6.01979
FFS	with IL	Finetune 1	264.112	-0.288267	-6.74718
IFSMHWM	with IL	Finetune 1	249.967	-0.211254	-5.35548
YFL	with IL	Finetune 1	259.478	-0.205697	-5.94541
IFS	with IL	Finetune 1	220.902	-0.268666	-5.57617
HYWAKAR	with IL	Finetune 1	285.051	-0.189792	-5.0489
IYRDDEP	with IL	Finetune 1	254.562	-0.229343	-5.71616
HYLESI	with IL	Finetune 1	254.283	-0.171509	-4.99901
IEE	with IL	Finetune 1	210.803	-0.224579	-5.16437
QYFWQG	with IL	Finetune 1	268.52	-0.202424	-5.00466
RDW	with IL	Finetune 1	257.981	-0.226541	-5.43793
YYCCF	with IL	Finetune 1	276.78	-0.184456	-6.17867
FFCRPWL	with IL	Finetune 1	282.871	-0.215803	-6.81555
WLLR	with IL	Finetune 1	228.912	-0.147312	-6.0998
DFSVSH	with IL	Finetune 1	219.501	-0.222759	-5.30767
EFT	with IL	Finetune 1	217.44	-0.258135	-4.86218
IFIR	with IL	Finetune 1	221.681	-0.246922	-5.44553
RVCR	with IL	Finetune 1	201.978	-0.220886	-4.81497
YYARL	with IL	Finetune 1	263.225	-0.20359	-5.84032
LEDVR	with IL	Finetune 1	244.17	-0.213302	-5.5724
YYAWP	with IL	Finetune 1	262.696	-0.234066	-6.16179
RAADAMQ	with IL	Finetune 1	212.611	-0.185309	-4.81319
IFLQTHC	with IL	Finetune 1	228.825	-0.222436	-5.20965
HFLSGC	with IL	Finetune 1	244.773	-0.185087	-5.0486
YYKV	with IL	Finetune 1	256.335	-0.27964	-6.14942
VWFLHNL	with IL	Finetune 1	257.682	-0.156936	-5.79976
FFWGPA	with IL	Finetune 1	261.266	-0.235683	-6.27508
FFIAPEN	with IL	Finetune 1	267.897	-0.25056	-7.13945
YLLRECY	with IL	Finetune 1	236.615	-0.13202	-5.45457
HFY	with IL	Finetune 1	245.161	-0.222054	-5.49913
YFLWYY	with IL	Finetune 1	283.882	-0.167807	-6.30772
LYQ	with IL	Finetune 1	233.995	-0.212163	-5.32158
EFWVIAL	with IL	Finetune 1	245.013	-0.214197	-4.86235
HFFQNK	with IL	Finetune 1	265.884	-0.218463	-5.03397
FFFL	with IL	Finetune 1	245.793	-0.247136	-6.1829
RLLED	with IL	Finetune 1	232.405	-0.137285	-5.16536
DYIRL	with IL	Finetune 1	242.917	-0.206768	-4.96724
WR	with IL	Finetune 1	261.695	-0.164689	-6.54627
RRWG	with IL	Finetune 1	244.451	-0.16842	-4.24955
IFMR	with IL	Finetune 1	224.816	-0.233221	-5.44284
HYVSF	with IL	Finetune 1	266.299	-0.216053	-5.06017
DDIKKDI	with IL	Finetune 1	210.064	-0.199453	-4.97284
FYEEIIS	with IL	Finetune 1	273.481	-0.202157	-6.46949
LYK	with IL	Finetune 1	226.387	-0.223608	-4.89936
LYPEP	with IL	Finetune 1	225.645	-0.190113	-5.57444
YFWMED	with IL	Finetune 1	285.329	-0.209701	-5.98396
EFGV	with IL	Finetune 1	211.413	-0.20399	-4.31561
FFQCIMK	with IL	Finetune 1	263.288	-0.250394	-6.28832
QHVGG	with IL	Finetune 1	201.969	-0.187172	-4.5492
RFSWKNQ	with IL	Finetune 1	280.917	-0.239553	-5.0942
HFLSTF	with IL	Finetune 1	246.891	-0.182823	-4.964
EFFRT	with IL	Finetune 1	220.618	-0.236137	-4.26732
FHQGSSI	with IL	Finetune 1	215.51	-0.205239	-5.87214
DYVMVNA	with IL	Finetune 1	231.947	-0.164102	-4.83727
LFSWKN	with IL	Finetune 1	254.953	-0.170654	-5.59533
QFSNVK	with IL	Finetune 1	240.079	-0.173378	-4.77403
LYPA	with IL	Finetune 1	206.657	-0.173254	-5.01243
RHLAD	with IL	Finetune 1	240.388	-0.144267	-4.6434
YFIS	with IL	Finetune 1	247.453	-0.180464	-5.57376
LFWMMD	with IL	Finetune 1	251.564	-0.173399	-5.39441
RRA	with IL	Finetune 1	233.123	-0.167303	-4.00702
HFIT	with IL	Finetune 1	233.843	-0.202278	-4.86337
LLSSRV	with IL	Finetune 1	221.437	-0.153026	-4.83164
HFAA	with IL	Finetune 1	232.755	-0.203625	-4.92951
IYRDDTP	with IL	Finetune 1	239.574	-0.202498	-5.12255
DYTVQ	with IL	Finetune 1	226.606	-0.148736	-5.18083
YWIDKNG	with IL	Finetune 1	287.225	-0.152083	-6.53141
YLL	with IL	Finetune 1	235.465	-0.121322	-6.12284
YYQAPKW	with IL	Finetune 1	259.107	-0.250772	-5.48807
IDQ	with IL	Finetune 1	196.679	-0.219312	-5.26541
DDTTYE	with IL	Finetune 1	188.836	-0.198261	-4.88234
RDT	with IL	Finetune 1	191.702	-0.199589	-4.35738
IFVV	with IL	Finetune 1	217.648	-0.248878	-5.2899
PFHTYI	with IL	Finetune 1	196.18	-0.197838	-4.5492
MF	with IL	Finetune 1	213.885	-0.0935933	-5.63376
RDYVTVC	with IL	Finetune 1	207.625	-0.159777	-4.49553
REN	with IL	Finetune 1	208.53	-0.204763	-3.88693
DLVVMM	with IL	Finetune 1	219.73	-0.109902	-5.99041
YGDEWQE	with IL	Finetune 1	203.474	-0.121899	-5.20556
RAD	with IL	Finetune 1	186.821	-0.184447	-4.50773
RYEH	with IL	Finetune 2	269.006	-0.224141	-5.6013
RFDRRR	with IL	Finetune 2	327.695	-0.203972	-6.09444
YFCC	with IL	Finetune 2	254.218	-0.232423	-6.16707
YYTTTLY	with IL	Finetune 2	259.289	-0.213776	-5.86301
DYPDD	with IL	Finetune 2	236.002	-0.22491	-5.677
DFHHNC	with IL	Finetune 2	242.196	-0.208315	-5.29895
IFLSMR	with IL	Finetune 2	252.102	-0.209178	-5.42636
YYHH	with IL	Finetune 2	252.565	-0.237733	-5.67025
WWLLGS	with IL	Finetune 2	287.863	-0.166354	-7.23185
FFC	with IL	Finetune 2	272.339	-0.254622	-6.71837
YFKV	with IL	Finetune 2	245.174	-0.215211	-5.76762
YYP	with IL	Finetune 2	249.9	-0.228383	-5.74784
LYLRRT	with IL	Finetune 2	295.163	-0.25907	-5.72394
RYLVVM	with IL	Finetune 2	298.104	-0.18322	-5.81582
DYFSS	with IL	Finetune 2	226.813	-0.203974	-5.29142
WWW	with IL	Finetune 2	297.819	-0.15594	-7.01506
DYYY	with IL	Finetune 2	216.041	-0.204617	-5.12469
DM	with IL	Finetune 2	192.618	-0.223987	-6.25506
YFP	with IL	Finetune 2	249.57	-0.259918	-6.09188
WW	with IL	Finetune 2	227.093	-0.202189	-5.36703
RYYYCC	with IL	Finetune 2	275.344	-0.198096	-5.26262
WYIIIII	with IL	Finetune 2	297.765	-0.145369	-6.15649
YYCC	with IL	Finetune 2	257.472	-0.214308	-6.20744
FYY	with IL	Finetune 2	292.921	-0.279264	-7.11033
YYYIIG	with IL	Finetune 2	284.273	-0.219089	-6.55166
RVV	with IL	Finetune 2	213.704	-0.220403	-4.95413
RHHNENC	with IL	Finetune 2	252.005	-0.235174	-4.43933
YYPPPYY	with IL	Finetune 2	251.766	-0.210745	-5.81955
FFLLS	with IL	Finetune 2	261.648	-0.226465	-6.36708
RYP	with IL	Finetune 2	264.117	-0.210313	-4.93417
WW	with IL	Finetune 2	235.458	-0.198152	-5.54497
YFS	with IL	Finetune 2	244.408	-0.193642	-5.79093
RVM	with IL	Finetune 2	233.991	-0.163057	-4.98122
RR	with IL	Finetune 2	218.305	-0.215479	-4.53645
FFLTTLL	with IL	Finetune 2	266.755	-0.218235	-6.59619
RWWWL	with IL	Finetune 2	305.868	-0.12734	-5.94029
FFFFFFY	with IL	Finetune 2	274.841	-0.2669	-6.64308
HFF	with IL	Finetune 2	245.072	-0.159695	-4.98775
RTAVVHK	with IL	Finetune 2	213.557	-0.203418	-4.30768
DYYY	with IL	Finetune 2	211.47	-0.163502	-4.97082
YF	with IL	Finetune 2	235.997	-0.268069	-6.33621
RAAARYV	with IL	Finetune 2	256.73	-0.191004	-4.07497
FFFTTLW	with IL	Finetune 2	258.272	-0.226892	-6.03687
HHVVRL	with IL	Finetune 2	258.819	-0.187579	-4.43352
HYEDYYY	with IL	Finetune 2	285.206	-0.196249	-5.5558
IIIMMR	with IL	Finetune 2	212.495	-0.143602	-5.38821
FFF	with IL	Finetune 2	269.138	-0.204399	-6.47183
YYGRH	with IL	Finetune 2	272.515	-0.200722	-5.93089
KWMI	with IL	Finetune 2	254.22	-0.13519	-5.13801
YYHHH	with IL	Finetune 2	263.311	-0.217109	-5.90281
DDEEEET	with IL	Finetune 2	198.975	-0.162507	-4.86391
THRRFLS	with IL	Finetune 2	213.502	-0.223404	-4.45982
IWFF	with IL	Finetune 2	242.661	-0.140871	-5.93275
FFIISL	with IL	Finetune 2	265.532	-0.218849	-6.35104
HFQQQP	with IL	Finetune 2	266.472	-0.210955	-4.70083
YFFFF	with IL	Finetune 2	253.384	-0.210257	-5.77208
TFYYRE	with IL	Finetune 2	288.212	-0.194095	-5.50463
RDDYD	with IL	Finetune 2	215.05	-0.171803	-5.11431
MHLWNE	with IL	Finetune 2	243.69	-0.14707	-5.28642
NM	with IL	Finetune 2	180.366	-0.154903	-5.25238
HFQCKQ	with IL	Finetune 2	260.587	-0.217896	-5.09344
FFQFCH	with IL	Finetune 2	264.293	-0.155297	-5.82088
AWWGWW	with IL	Finetune 2	282.435	-0.0842098	-6.12244
DDNVVPY	with IL	Finetune 2	179.826	-0.166204	-4.84112
FFHVKK	with IL	Finetune 2	263.431	-0.169757	-6.05535
RR	with IL	Finetune 2	216.615	-0.220357	-4.48662
MMMMMTN	with IL	Finetune 2	237.775	-0.0684755	-5.58451
LYYHYC	with IL	Finetune 2	236.225	-0.168336	-5.14257
EERRRHH	with IL	Finetune 2	237.541	-0.224589	-3.72134
RLWFEIP	with IL	Finetune 2	260.184	-0.15495	-4.63444
HHIMAQR	with IL	Finetune 2	233.171	-0.160654	-4.45107
LWP	with IL	Finetune 2	227.477	-0.157272	-5.55068
EHEEQQ	with IL	Finetune 2	237.49	-0.172279	-4.46293
LFFFT	with IL	Finetune 2	219.947	-0.205808	-5.05294
QQQ	with IL	Finetune 2	196.028	-0.145711	-4.45688
IIIIIIE	with IL	Finetune 2	213.544	-0.0878141	-5.42508
DDDPQ	with IL	Finetune 2	195.874	-0.143342	-4.91333
RTTTT	with IL	Finetune 2	192.78	-0.179898	-4.27665
RF	with IL	Finetune 2	203.798	-0.156224	-4.6301
YPDDP	with IL	Finetune 2	176.023	-0.155346	-5.21666
RTAD	with IL	Finetune 2	184.499	-0.230173	-4.22675
RT	with IL	Finetune 2	185.629	-0.190932	-4.48235
HFSSCS	with IL	Finetune 2	253.802	-0.165478	-5.16262
HFLSLL	with IL	Finetune 2	263.953	-0.143114	-5.40747
MM	with IL	Finetune 2	203.171	-0.0986837	-6.02695
MMMMKMT	with IL	Finetune 2	271.109	-0.112791	-5.44719
WP	with IL	Finetune 2	183.704	-0.130447	-5.29266
RR	with IL	Finetune 2	216.694	-0.152752	-4.25041
IPD	with IL	Finetune 2	143.694	-0.173912	-4.86608
RA	with IL	Finetune 2	168.386	-0.207827	-4.43424
EIENNKD	with IL	Finetune 2	210.093	-0.17124	-4.11445
RGM	with IL	Finetune 2	213.55	-0.175867	-4.59052
EEE	with IL	Finetune 2	190.1	-0.169616	-3.92963
YPDKK	with IL	Finetune 2	174.442	-0.210018	-5.30346
MWWWWW	with IL	Finetune 2	350.539	-0.117041	-7.73241
YPW	with IL	Finetune 2	179.19	-0.16857	-5.23111
DDDD	with IL	Finetune 2	154.886	-0.214723	-4.89789
RKATWGD	with IL	Finetune 2	229.299	-0.15463	-3.54387
DH	with IL	Finetune 2	167.61	-0.144521	-4.78572
QQ	with IL	Finetune 2	175.609	-0.160525	-4.56324
WSW	with IL	Finetune 3	262.76	-0.276675	-6.72687
YYY	with IL	Finetune 3	285.148	-0.24257	-6.40128
RYRTG	with IL	Finetune 3	271.255	-0.234089	-5.32937
HFDYY	with IL	Finetune 3	266.696	-0.222766	-5.94849
RYFHH	with IL	Finetune 3	284.669	-0.228912	-5.63962
YYTTL	with IL	Finetune 3	268.842	-0.210764	-6.30628
YYY	with IL	Finetune 3	284.2	-0.211652	-6.21648
TFYTEEM	with IL	Finetune 3	264.334	-0.219145	-5.46114
YYPE	with IL	Finetune 3	230.438	-0.199113	-5.69315
YYMN	with IL	Finetune 3	256.238	-0.203026	-6.08232
YFLGGM	with IL	Finetune 3	257.781	-0.198573	-5.77995
TFC	with IL	Finetune 3	229.45	-0.255254	-4.9487
YYYY	with IL	Finetune 3	253.298	-0.226353	-6.05358
WWSS	with IL	Finetune 3	271.025	-0.146939	-6.9606
RHYCHEA	with IL	Finetune 3	267.363	-0.162464	-5.27714
RHT	with IL	Finetune 3	248.481	-0.19681	-5.25976
DYC	with IL	Finetune 3	225.828	-0.218037	-5.24593
MFMAKKM	with IL	Finetune 3	264.744	-0.208004	-5.32797
EFTSAY	with IL	Finetune 3	234.141	-0.210515	-5.04398
YYPPPK	with IL	Finetune 3	254.307	-0.239637	-5.61386
FFCSSSS	with IL	Finetune 3	254.699	-0.231066	-6.26225
FIP	with IL	Finetune 3	204.663	-0.21551	-5.97084
YYNHHDR	with IL	Finetune 3	283.921	-0.223569	-6.50612
LYIILLI	with IL	Finetune 3	262.894	-0.170805	-5.87932
LYGGR	with IL	Finetune 3	286.096	-0.256389	-6.16902
YYFFS	with IL	Finetune 3	262.714	-0.213869	-5.89661
DDKKADK	with IL	Finetune 3	179.359	-0.24206	-5.1111
YFMMQ	with IL	Finetune 3	266.839	-0.209941	-5.95702
RRDEI	with IL	Finetune 3	249.298	-0.192329	-4.33536
YFSFF	with IL	Finetune 3	250.146	-0.220924	-5.96054
YYLLI	with IL	Finetune 3	272.507	-0.20476	-6.31215
FFQQQQ	with IL	Finetune 3	257.786	-0.235184	-6.5687
EEE	with IL	Finetune 3	202.944	-0.235102	-4.82716
FFPEENN	with IL	Finetune 3	243.158	-0.21851	-5.93947
RR	with IL	Finetune 3	224.642	-0.191564	-4.47479
MM	with IL	Finetune 3	214.775	-0.137419	-6.24535
LFMMQCS	with IL	Finetune 3	249.512	-0.204956	-5.33362
YHCNC	with IL	Finetune 3	231.767	-0.16742	-5.96583
YYHHH	with IL	Finetune 3	270.575	-0.236728	-6.18925
FFQM	with IL	Finetune 3	244.957	-0.229787	-6.00833
HYF	with IL	Finetune 3	254.101	-0.185969	-5.0129
RDDHHN	with IL	Finetune 3	223.432	-0.204139	-5.2277
YLL	with IL	Finetune 3	236.475	-0.125867	-6.23599
YYCQP	with IL	Finetune 3	255.137	-0.208835	-5.8458
YYHH	with IL	Finetune 3	256.897	-0.211943	-5.96408
YYFSIE	with IL	Finetune 3	272.274	-0.197279	-6.16084
FFSGWW	with IL	Finetune 3	283.285	-0.2021	-6.74033
DDPDWGW	with IL	Finetune 3	184.542	-0.218646	-5.17291
DYGRIII	with IL	Finetune 3	258.627	-0.213775	-5.00509
KHSV	with IL	Finetune 3	212.586	-0.212444	-4.15544
FYSS	with IL	Finetune 3	249.59	-0.179611	-6.30575
LYLQQNL	with IL	Finetune 3	274.696	-0.21085	-5.57686
RLL	with IL	Finetune 3	249.198	-0.100786	-5.39879
WITSSGG	with IL	Finetune 3	223.271	-0.163507	-5.89683
YPP	with IL	Finetune 3	160.034	-0.223196	-4.73178
FHFFCL	with IL	Finetune 3	241.66	-0.21715	-6.2891
YFYFF	with IL	Finetune 3	254.245	-0.218356	-5.8446
YYWLL	with IL	Finetune 3	275.612	-0.182879	-5.61194
FYYGGYG	with IL	Finetune 3	261.691	-0.203613	-6.44994
LYYLLW	with IL	Finetune 3	250.562	-0.165974	-5.512
DHHND	with IL	Finetune 3	203.851	-0.150477	-5.00466
TFTH	with IL	Finetune 3	216.67	-0.217744	-4.81851
EE	with IL	Finetune 3	191.05	-0.219623	-4.41163
WWWWW	with IL	Finetune 3	298.628	-0.125555	-7.07913
RLLL	with IL	Finetune 3	217.55	-0.146112	-4.61787
WWQA	with IL	Finetune 3	276.08	-0.156437	-6.98879
YFF	with IL	Finetune 3	245.178	-0.205933	-5.59231
YHV	with IL	Finetune 3	231.459	-0.209508	-5.7446
DDDARRK	with IL	Finetune 3	205.963	-0.1775	-4.17863
RT	with IL	Finetune 3	186.35	-0.185308	-4.39927
DYLLLWW	with IL	Finetune 3	281.997	-0.160066	-5.75815
TFF	with IL	Finetune 3	219.485	-0.212584	-4.60246
GYRRA	with IL	Finetune 3	199.54	-0.173512	-4.29451
DGKWGWE	with IL	Finetune 3	176.554	-0.194156	-4.46217
HHEE	with IL	Finetune 3	208.412	-0.157513	-4.57395
YYPDDD	with IL	Finetune 3	257.13	-0.152085	-5.9162
DDD	with IL	Finetune 3	168.888	-0.14574	-5.28024
DWWWMG	with IL	Finetune 3	281.832	-0.124432	-6.13887
LFFSAKL	with IL	Finetune 3	221.134	-0.196393	-4.92276
DDD	with IL	Finetune 3	169.471	-0.161625	-4.95403
YY	with IL	Finetune 3	260.548	-0.16372	-6.12243
RL	with IL	Finetune 3	230.04	-0.152882	-5.34679
RVVVHV	with IL	Finetune 3	218.768	-0.174915	-4.71602
HEA	with IL	Finetune 3	192.134	-0.208468	-4.24576
HYHIR	with IL	Finetune 3	283.575	-0.18526	-5.03745
YY	with IL	Finetune 3	259.515	-0.159919	-6.36799
RRK	with IL	Finetune 3	248.901	-0.177696	-3.95127
MMG	with IL	Finetune 3	209.188	-0.0717137	-6.0723
FYPGTRV	with IL	Finetune 3	248.346	-0.189392	-6.02305
RANNN	with IL	Finetune 3	193.406	-0.207995	-4.25699
HCCFFE	with IL	Finetune 3	213.432	-0.134612	-5.06028
ITL	with IL	Finetune 3	168.686	-0.192514	-4.47624
LYP	with IL	Finetune 3	227.443	-0.216838	-5.20458
LW	with IL	Finetune 3	219.539	-0.180449	-5.32174
HHCGK	with IL	Finetune 3	235.206	-0.193209	-4.87115
LFFF	with IL	Finetune 3	211.475	-0.191196	-5.25517
RHYGGDR	with IL	Finetune 3	254.157	-0.176182	-4.90127
EE	with IL	Finetune 3	190.486	-0.20681	-4.48718
DPENHYD	with IL	Finetune 3	177.921	-0.169982	-4.50236
RCSCYC	with IL	Finetune 3	191.583	-0.174819	-4.44722
