# Supplementary material for: Design of target specific peptide inhibitors using generative deep learning and molecular dynamics simulations
Source: Nat Commun. 2024 Feb 21;15:1611. doi: 10.1038/s41467-024-45766-2 (PMC10882002; doi:10.1038/s41467-024-45766-2)
Supplement: Supplementary file 4 — Source Data [file 41467_2024_45766_MOESM4_ESM.zip › Sourcedata/sourcedata_Fig6b-left.xlsx]

## Sheet: results_withIL_df
Seq	MM/GBSA mean	Model	Extension type	std
YPEDILDKHLQRVILFFD	-41.5034	Pretrain	withIL	5.74176
YPEDILDKHLQRVILYYF	-42.0506	Pretrain	withIL	5.17779
YPEDILDKHLQRVILRFY	-37.8422	Pretrain	withIL	1.81448
YPEDILDKHLQRVILRYG	-45.3288	Pretrain	withIL	1.26549
YPEDILDKHLQRVILFLY	-38.3927	Pretrain	withIL	2.20462
YPEDILDKHLQRVILFYN	-39.0658	Pretrain	withIL	3.2946
YPEDILDKHLQRVILFYVK	-41.0842	Pretrain	withIL	2.3148
YPEDILDKHLQRVILYFPGR	-42.8708	Pretrain	withIL	0.669447
YPEDILDKHLQRVILFEDPP	-39.8757	Pretrain	withIL	2.51273
YPEDILDKHLQRVILFWLNSQ	-45.209	Pretrain	withIL	3.84658
YPEDILDKHLQRVILYFLCVK	-40.5698	Pretrain	withIL	0.8631
YPEDILDKHLQRVILVTEEREQ	-44.8934	Pretrain	withIL	3.84262
YPEDILDKHLQRVILMWLANQF	-43.9512	Pretrain	withIL	0.483348
YPEDILDKHLQRVILYY	-40.6699	Finetune1	withIL	5.33145
YPEDILDKHLQRVILWR	-43.5089	Finetune1	withIL	5.39454
YPEDILDKHLQRVILFFS	-37.2258	Finetune1	withIL	4.3772
YPEDILDKHLQRVILYFP	-39.3525	Finetune1	withIL	5.54451
YPEDILDKHLQRVILRWW	-44.5497	Finetune1	withIL	6.89841
YPEDILDKHLQRVILYYKV	-38.6756	Finetune1	withIL	6.04455
YPEDILDKHLQRVILFFFL	-38.4181	Finetune1	withIL	1.22857
YPEDILDKHLQRVILYYCCF	-40.9263	Finetune1	withIL	8.16239
YPEDILDKHLQRVILYYAWP	-38.0318	Finetune1	withIL	6.37038
YPEDILDKHLQRVILYFLWYY	-41.7157	Finetune1	withIL	3.21727
YPEDILDKHLQRVILFFIDHC	-39.6087	Finetune1	withIL	4.60289
YPEDILDKHLQRVILFFWGPA	-44.7675	Finetune1	withIL	3.36105
YPEDILDKHLQRVILFFIAPEN	-47.0181	Finetune1	withIL	5.65976
YPEDILDKHLQRVILYWIDKNG	-40.194	Finetune1	withIL	4.60154
YPEDILDKHLQRVILFFCRPWL	-42.4602	Finetune1	withIL	1.18321
YPEDILDKHLQRVILDWQSIFL	-43.1768	Finetune1	withIL	4.55255
YPEDILDKHLQRVILYCRMFWN	-38.156	Finetune1	withIL	2.14622
YPEDILDKHLQRVILFYEEIIS	-46.8613	Finetune1	withIL	3.6672
YPEDILDKHLQRVILFFQCIMK	-40.3467	Finetune1	withIL	3.68256
YPEDILDKHLQRVILFLIDCEF	-47.1225	Finetune1	withIL	2.8704
YPEDILDKHLQRVILDM	-41.9277	Finetune2	withIL	4.51247
YPEDILDKHLQRVILYF	-46.3349	Finetune2	withIL	1.54389
YPEDILDKHLQRVILWWW	-43.8857	Finetune2	withIL	3.27639
YPEDILDKHLQRVILFYY	-40.5066	Finetune2	withIL	1.18232
YPEDILDKHLQRVILFFC	-47.2129	Finetune2	withIL	3.76492
YPEDILDKHLQRVILFFF	-43.4418	Finetune2	withIL	2.44701
YPEDILDKHLQRVILYFCC	-43.2203	Finetune2	withIL	1.23143
YPEDILDKHLQRVILYYCC	-44.9212	Finetune2	withIL	4.8928
YPEDILDKHLQRVILFFLLS	-45.3574	Finetune2	withIL	4.52975
YPEDILDKHLQRVILMWWWWW	-48.5683	Finetune2	withIL	7.6444
YPEDILDKHLQRVILAWWGWW	-44.0799	Finetune2	withIL	5.44199
YPEDILDKHLQRVILWWLLGS	-43.6659	Finetune2	withIL	3.27236
YPEDILDKHLQRVILFFHVKK	-44.3309	Finetune2	withIL	0.999926
YPEDILDKHLQRVILFFIISL	-39.4027	Finetune2	withIL	0.48221
YPEDILDKHLQRVILYYYIIG	-49.0536	Finetune2	withIL	0.467686
YPEDILDKHLQRVILRFDRRR	-45.6469	Finetune2	withIL	4.86976
YPEDILDKHLQRVILFFLTTLL	-45.1239	Finetune2	withIL	1.21351
YPEDILDKHLQRVILWYIIIII	-46.6615	Finetune2	withIL	1.81346
YPEDILDKHLQRVILFFFTTLW	-43.7694	Finetune2	withIL	1.00193
YPEDILDKHLQRVILFFFFFFY	-45.014	Finetune2	withIL	1.32002
YPEDILDKHLQRVILYYY	-45.2391	Finetune3	withIL	1.82165
YPEDILDKHLQRVILWSW	-41.576	Finetune3	withIL	5.8032
YPEDILDKHLQRVILFFQM	-43.4164	Finetune3	withIL	0.946462
YPEDILDKHLQRVILWWQA	-45.9572	Finetune3	withIL	3.71946
YPEDILDKHLQRVILWWSS	-43.2037	Finetune3	withIL	3.20845
YPEDILDKHLQRVILYYMN	-45.7735	Finetune3	withIL	2.32089
YPEDILDKHLQRVILYYYY	-46.2656	Finetune3	withIL	2.56139
YPEDILDKHLQRVILWWWWW	-44.9775	Finetune3	withIL	4.63383
YPEDILDKHLQRVILYYTTL	-46.663	Finetune3	withIL	1.23179
YPEDILDKHLQRVILLYGGR	-40.6286	Finetune3	withIL	2.50179
YPEDILDKHLQRVILYYLLI	-45.022	Finetune3	withIL	1.00291
YPEDILDKHLQRVILYYHHH	-42.5939	Finetune3	withIL	2.3812
YPEDILDKHLQRVILFHFFCL	-47.8775	Finetune3	withIL	4.48486
YPEDILDKHLQRVILDWWWMG	-48.6178	Finetune3	withIL	4.33442
YPEDILDKHLQRVILFFQQQQ	-45.6363	Finetune3	withIL	4.42507
YPEDILDKHLQRVILFFSGWW	-46.4382	Finetune3	withIL	5.42286
YPEDILDKHLQRVILYYFSIE	-49.1506	Finetune3	withIL	3.32802
YPEDILDKHLQRVILYYNHHDR	-39.8751	Finetune3	withIL	1.39048
YPEDILDKHLQRVILFYYGGYG	-47.9139	Finetune3	withIL	3.91293
YPEDILDKHLQRVILFFCSSSS	-43.1099	Finetune3	withIL	1.65308
