# Supplementary material for: Design of target specific peptide inhibitors using generative deep learning and molecular dynamics simulations
Source: Nat Commun. 2024 Feb 21;15:1611. doi: 10.1038/s41467-024-45766-2 (PMC10882002; doi:10.1038/s41467-024-45766-2)
Supplement: Supplementary file 4 — Source Data [file 41467_2024_45766_MOESM4_ESM.zip › Sourcedata/sourcedata_Fig6b-right.xlsx]

## Sheet: results_noIL_df
Seq	MM/GBSA mean	Model	Extension type	std
YPEDILDKHLQRVFAAW	-40.9701	Finetune1	noIL	2.56733
YPEDILDKHLQRVWWYW	-42.8425	Finetune1	noIL	8.53207
YPEDILDKHLQRVFWWW	-51.5812	Finetune1	noIL	2.68902
YPEDILDKHLQRVWRWW	-40.1476	Finetune1	noIL	1.7118
YPEDILDKHLQRVDVQD	-39.0588	Finetune1	noIL	5.50621
YPEDILDKHLQRVMMWM	-34.7222	Finetune1	noIL	6.77438
YPEDILDKHLQRVWVAW	-37.4819	Finetune1	noIL	7.11366
YPEDILDKHLQRVMMWW	-36.2958	Finetune1	noIL	3.97819
YPEDILDKHLQRVWAEM	-38.4206	Finetune1	noIL	4.10183
YPEDILDKHLQRVWRWMM	-41.1528	Finetune1	noIL	4.35627
YPEDILDKHLQRVMMMWM	-44.4046	Finetune1	noIL	2.41316
YPEDILDKHLQRVWWYWW	-49.0304	Finetune1	noIL	1.55327
YPEDILDKHLQRVWMWWM	-38.2462	Finetune1	noIL	8.04341
YPEDILDKHLQRVMMWWM	-39.1979	Finetune1	noIL	5.46711
YPEDILDKHLQRVYSWWT	-46.3802	Finetune1	noIL	1.78462
YPEDILDKHLQRVMMWWMM	-42.9407	Finetune1	noIL	3.44606
YPEDILDKHLQRVDGQWWW	-42.2101	Finetune1	noIL	5.63237
YPEDILDKHLQRVDNDDVV	-40.8949	Finetune1	noIL	4.6484
YPEDILDKHLQRVDVDDCQ	-47.016	Finetune1	noIL	4.68411
YPEDILDKHLQRVLRFFSG	-40.065	Finetune1	noIL	1.63525
YPEDILDKHLQRVWVDDDDD	-49.6669	Finetune1	noIL	3.70638
YPEDILDKHLQRVLPWYLLAI	-39.3368	Finetune1	noIL	2.80434
YPEDILDKHLQRVICCWDSSS	-48.7149	Finetune1	noIL	0.903649
YPEDILDKHLQRVNNWYLLAE	-50.3286	Finetune1	noIL	4.86379
YPEDILDKHLQRVLVWYLCAK	-34.6991	Finetune1	noIL	5.43926
YPEDILDKHLQRVTVVWWWWW	-45.7238	Finetune1	noIL	4.79746
YPEDILDKHLQRVVVWWWWWW	-44.0769	Finetune1	noIL	2.18065
YPEDILDKHLQRVLPWYLLAS	-44.7903	Finetune1	noIL	5.02553
YPEDILDKHLQRVETDFFFIIY	-39.0549	Finetune1	noIL	2.01835
YPEDILDKHLQRVEYYYFRWHH	-54.4058	Finetune1	noIL	3.22954
YPEDILDKHLQRVETDWFFSIY	-38.4725	Finetune1	noIL	3.38152
YPEDILDKHLQRVWYYWMMVLL	-45.0024	Finetune1	noIL	0.0176929
YPEDILDKHLQRVLAWYLLAIT	-41.3864	Finetune1	noIL	4.40901
YPEDILDKHLQRVDDDDDDDSS	-37.3732	Finetune1	noIL	2.83084
YPEDILDKHLQRVLYWMLNAES	-43.6019	Finetune1	noIL	2.16798
YPEDILDKHLQRVDDDD	-43.9854	Finetune2	noIL	5.15609
YPEDILDKHLQRVLLWW	-38.7893	Finetune2	noIL	7.52432
YPEDILDKHLQRVEFFW	-46.5868	Finetune2	noIL	1.2627
YPEDILDKHLQRVAWWFF	-40.0445	Finetune2	noIL	2.21316
YPEDILDKHLQRVLDYDD	-39.7992	Finetune2	noIL	0.878691
YPEDILDKHLQRVEIMMM	-44.2965	Finetune2	noIL	4.842
YPEDILDKHLQRVFCDFD	-48.3015	Finetune2	noIL	2.16279
YPEDILDKHLQRVFWWWWW	-48.6325	Finetune2	noIL	0.468585
YPEDILDKHLQRVDDDDFDD	-43.5398	Finetune2	noIL	3.69395
YPEDILDKHLQRVFVWCDDE	-55.2621	Finetune2	noIL	4.58397
YPEDILDKHLQRVMAWHLHQH	-35.5249	Finetune2	noIL	4.55779
YPEDILDKHLQRVDDDFFFFF	-42.5407	Finetune2	noIL	2.02695
YPEDILDKHLQRVESFFEKDCC	-49.8904	Finetune2	noIL	2.73053
YPEDILDKHLQRVDSLCPGNPP	-42.5062	Finetune2	noIL	5.63441
YPEDILDKHLQRVDDDFFFFFF	-51.032	Finetune2	noIL	9.49445
YPEDILDKHLQRVMDWFEQESK	-49.4656	Finetune2	noIL	3.27644
YPEDILDKHLQRVDDKDVDDDS	-44.5964	Finetune2	noIL	6.2639
YPEDILDKHLQRVFWWC	-49.1947	Finetune3	noIL	2.62755
YPEDILDKHLQRVWACL	-45.2119	Finetune3	noIL	0.744013
YPEDILDKHLQRVEIWW	-41.8534	Finetune3	noIL	8.70866
YPEDILDKHLQRVWWWW	-50.197	Finetune3	noIL	6.6283
YPEDILDKHLQRVITWF	-41.1152	Finetune3	noIL	2.66984
YPEDILDKHLQRVDNRRE	-45.8509	Finetune3	noIL	2.53477
YPEDILDKHLQRVWWWMR	-45.7603	Finetune3	noIL	3.41922
YPEDILDKHLQRVEEWWY	-48.0359	Finetune3	noIL	2.38963
YPEDILDKHLQRVWTFFDN	-53.329	Finetune3	noIL	4.63264
YPEDILDKHLQRVEEWVHH	-38.9959	Finetune3	noIL	2.51645
YPEDILDKHLQRVWCWDDNT	-51.8582	Finetune3	noIL	3.18024
YPEDILDKHLQRVTAWWYVT	-44.1313	Finetune3	noIL	1.67914
YPEDILDKHLQRVITFFDDK	-49.9771	Finetune3	noIL	3.22579
YPEDILDKHLQRVWRWFSFF	-45.7992	Finetune3	noIL	5.46809
YPEDILDKHLQRVWWFTDDHW	-52.9962	Finetune3	noIL	2.78108
YPEDILDKHLQRVELMYLMMY	-43.551	Finetune3	noIL	4.47566
YPEDILDKHLQRVFDWTKKEI	-37.9298	Finetune3	noIL	0.677787
YPEDILDKHLQRVWWWWTHPP	-44.821	Finetune3	noIL	1.86329
YPEDILDKHLQRVDDDSHGHH	-41.3009	Finetune3	noIL	4.83582
YPEDILDKHLQRVEILWMEREI	-46.3029	Finetune3	noIL	4.00737
YPEDILDKHLQRVDDDFSSFCD	-50.907	Finetune3	noIL	7.33191
YPEDILDKHLQRVEYWWVKKPA	-46.2128	Finetune3	noIL	2.05229
YPEDILDKHLQRVDTEK	-36.7502	Pretrain	noIL	8.77319
YPEDILDKHLQRVDTWS	-45.6963	Pretrain	noIL	1.51565
YPEDILDKHLQRVELFLQ	-45.3763	Pretrain	noIL	4.16778
YPEDILDKHLQRVEEFFQ	-42.5466	Pretrain	noIL	4.1562
YPEDILDKHLQRVEDDLA	-43.2692	Pretrain	noIL	2.13814
YPEDILDKHLQRVDDRGET	-43.4465	Pretrain	noIL	9.70159
YPEDILDKHLQRVDVNYCWY	-49.8378	Pretrain	noIL	2.16267
YPEDILDKHLQRVEVFISFQ	-44.2261	Pretrain	noIL	9.0702
YPEDILDKHLQRVDKYFKVSH	-33.1516	Pretrain	noIL	0.487314
YPEDILDKHLQRVFQILNYME	-50.2537	Pretrain	noIL	1.23197
YPEDILDKHLQRVDIFLSLSF	-43.2736	Pretrain	noIL	4.00681
YPEDILDKHLQRVDVQVGTLA	-48.1348	Pretrain	noIL	5.08472
YPEDILDKHLQRVDITFASYLI	-39.549	Pretrain	noIL	7.60144
YPEDILDKHLQRVDDFPDLDML	-47.1525	Pretrain	noIL	5.28214
YPEDILDKHLQRVESFDITSDS	-46.8964	Pretrain	noIL	7.86677
