# Supplementary material for: Design of target specific peptide inhibitors using generative deep learning and molecular dynamics simulations
Source: Nat Commun. 2024 Feb 21;15:1611. doi: 10.1038/s41467-024-45766-2 (PMC10882002; doi:10.1038/s41467-024-45766-2)
Supplement: Supplementary file 4 — Source Data [file 41467_2024_45766_MOESM4_ESM.zip › Sourcedata/sourcedata_Fig6c-left.xlsx]

## Sheet: rawdata_Fig7c-left
Seq	MM/GBSA mean	Model	Extension type	std
YPEDILDKHLQRVILYYFSIE	-49.1506	Finetune3	withIL	3.32802
YPEDILDKHLQRVILYYYIIG	-49.0536	Finetune2	withIL	0.467686
YPEDILDKHLQRVILDWWWMG	-48.6178	Finetune3	withIL	4.33442
YPEDILDKHLQRVILMWWWWW	-48.5683	Finetune2	withIL	7.6444
YPEDILDKHLQRVILFYYGGYG	-47.9139	Finetune3	withIL	3.91293
YPEDILDKHLQRVILFHFFCL	-47.8775	Finetune3	withIL	4.48486
YPEDILDKHLQRVILFFC	-47.2129	Finetune2	withIL	3.76492
YPEDILDKHLQRVILFLIDCEF	-47.1225	Finetune1	withIL	2.8704
YPEDILDKHLQRVILFFIAPEN	-47.0181	Finetune1	withIL	5.65976
YPEDILDKHLQRVILFYEEIIS	-46.8613	Finetune1	withIL	3.6672
