# Supplementary material for: Design of target specific peptide inhibitors using generative deep learning and molecular dynamics simulations
Source: Nat Commun. 2024 Feb 21;15:1611. doi: 10.1038/s41467-024-45766-2 (PMC10882002; doi:10.1038/s41467-024-45766-2)
Supplement: Supplementary file 4 — Source Data [file 41467_2024_45766_MOESM4_ESM.zip › Sourcedata/sourcedata_Fig6c-right.xlsx]

## Sheet: rawdata_Fig7c-right
Seq	MM/GBSA mean	Model	Extension type	std
YPEDILDKHLQRVFVWCDDE	-55.2621	Finetune2	noIL	4.58397
YPEDILDKHLQRVEYYYFRWHH	-54.4058	Finetune1	noIL	3.22954
YPEDILDKHLQRVWTFFDN	-53.329	Finetune3	noIL	4.63264
YPEDILDKHLQRVWWFTDDHW	-52.9962	Finetune3	noIL	2.78108
YPEDILDKHLQRVWCWDDNT	-51.8582	Finetune3	noIL	3.18024
YPEDILDKHLQRVFWWW	-51.5812	Finetune1	noIL	2.68902
YPEDILDKHLQRVDDDFFFFFF	-51.032	Finetune2	noIL	9.49445
YPEDILDKHLQRVDDDFSSFCD	-50.907	Finetune3	noIL	7.33191
YPEDILDKHLQRVNNWYLLAE	-50.3286	Finetune1	noIL	4.86379
YPEDILDKHLQRVFQILNYME	-50.2537	Pretrain	noIL	1.23197
