# Supplementary material for: Design of target specific peptide inhibitors using generative deep learning and molecular dynamics simulations
Source: Nat Commun. 2024 Feb 21;15:1611. doi: 10.1038/s41467-024-45766-2 (PMC10882002; doi:10.1038/s41467-024-45766-2)
Supplement: Supplementary file 4 — Source Data [file 41467_2024_45766_MOESM4_ESM.zip › Sourcedata/sourcedata_Fig6e.fasta]

>fa0
FWWW
>fa1
DDDD
>fa2
EFFW
>fa3
FWWC
>fa4
WACL
>fa5
WWWW
>fa6
DTWS
>fa0
MMMWM
>fa1
WWYWW
>fa2
YSWWT
>fa3
EIMMM
>fa4
FCDFD
>fa5
DNRRE
>fa6
WWWMR
>fa7
EEWWY
>fa8
ELFLQ
>fa9
EDDLA
>fa0
DVDDCQ
>fa1
FWWWWW
>fa2
WTFFDN
>fa3
DDRGET
>fa0
WVDDDDD
>fa1
DDDDFDD
>fa2
FVWCDDE
>fa3
WCWDDNT
>fa4
TAWWYVT
>fa5
ITFFDDK
>fa6
WRWFSFF
>fa7
DVNYCWY
>fa8
EVFISFQ
>fa0
ICCWDSSS
>fa1
NNWYLLAE
>fa2
TVVWWWWW
>fa3
VVWWWWWW
>fa4
LPWYLLAS
>fa5
WWFTDDHW
>fa6
ELMYLMMY
>fa7
WWWWTHPP
>fa8
FQILNYME
>fa9
DIFLSLSF
>fa10
DVQVGTLA
>fa0
EYYYFRWHH
>fa1
WYYWMMVLL
>fa2
LYWMLNAES
>fa3
ESFFEKDCC
>fa4
DDDFFFFFF
>fa5
MDWFEQESK
>fa6
DDKDVDDDS
>fa7
EILWMEREI
>fa8
DDDFSSFCD
>fa9
EYWWVKKPA
>fa10
DDFPDLDML
>fa11
ESFDITSDS
>fa0
FWWW
>fa1
DDDD
>fa2
EFFW
>fa3
FWWC
>fa4
WACL
>fa5
WWWW
>fa6
DTWS
>fa0
MMMWM
>fa1
WWYWW
>fa2
YSWWT
>fa3
EIMMM
>fa4
FCDFD
>fa5
DNRRE
>fa6
WWWMR
>fa7
EEWWY
>fa8
ELFLQ
>fa9
EDDLA
>fa0
DVDDCQ
>fa1
FWWWWW
>fa2
WTFFDN
>fa3
DDRGET
>fa0
WVDDDDD
>fa1
DDDDFDD
>fa2
FVWCDDE
>fa3
WCWDDNT
>fa4
TAWWYVT
>fa5
ITFFDDK
>fa6
WRWFSFF
>fa7
DVNYCWY
>fa8
EVFISFQ
>fa0
ICCWDSSS
>fa1
NNWYLLAE
>fa2
TVVWWWWW
>fa3
VVWWWWWW
>fa4
LPWYLLAS
>fa5
WWFTDDHW
>fa6
ELMYLMMY
>fa7
WWWWTHPP
>fa8
FQILNYME
>fa9
DIFLSLSF
>fa10
DVQVGTLA
>fa0
EYYYFRWHH
>fa1
WYYWMMVLL
>fa2
LYWMLNAES
>fa3
ESFFEKDCC
>fa4
DDDFFFFFF
>fa5
MDWFEQESK
>fa6
DDKDVDDDS
>fa7
EILWMEREI
>fa8
DDDFSSFCD
>fa9
EYWWVKKPA
>fa10
DDFPDLDML
>fa11
ESFDITSDS
