# Supplementary material for: Design of target specific peptide inhibitors using generative deep learning and molecular dynamics simulations
Source: Nat Commun. 2024 Feb 21;15:1611. doi: 10.1038/s41467-024-45766-2 (PMC10882002; doi:10.1038/s41467-024-45766-2)
Supplement: Supplementary file 4 — Source Data [file 41467_2024_45766_MOESM4_ESM.zip › Sourcedata/sourcedata_Fig7c.xlsx]

## Sheet: sourcedata_Fig7c
Unnamed: 0	seqs	BE_b	iteration	length
0	EKIMNRCPPTALDWSWLQTE	-54.4138	1	20
1	GDSDNCPGKTALDWSWLQTE	-55.4191	1	20
2	SSFQQEEGKTALDWSWLQTE	-56.2116	1	20
3	IADDKKFIITALDWSWLQTE	-58.8424	1	20
4	GKFQSEFGKTALDWSWLQTE	-55.5399	1	20
5	SHIFDNGGKTALDWSWLQTE	-54.4861	1	20
6	SKNGGHEPKTALDWSWLQTE	-50.6892	1	20
7	SKDDDKSKNTALDWSWLQTE	-55.3478	1	20
8	HVYCCCEEHTALDWSWLQTE	-54.6824	1	20
9	PKHHGIQDETALDWSWLQTE	-57.7294	1	20
10	HGNVSGAGSTALDWSWLQTE	-58.2975	1	20
11	PPTDPPGLHTALDWSWLQTE	-58.2322	1	20
12	MRRATHHISTALDWSWLQTE	-59.1019	1	20
13	GKDGGIWPETALDWSWLQTE	-59.3967	1	20
14	PKMYQQAAKTALDWSWLQTE	-57.2106	1	20
15	TDYWQIKHHTALDWSWLQTE	-51.1077	1	20
16	QEIVYQSSFTALDWSWLQTE	-55.5673	1	20
17	AGSPGSVDETALDWSWLQTE	-56.06	1	20
18	ITYWWLYPPTALDWSWLQTE	-52.1921	1	20
19	AKKKKKFNVTALDWSWLQTE	-58.7824	1	20
20	PQRARLLGGTALDWSWLQTE	-51.2551	1	20
21	GWNNNPLSITALDWSWLQTE	-55.7391	1	20
22	GKEESLDKHTALDWSWLQTE	-59.9789	1	20
23	DDDITVTKFTALDWSWLQTE	-59.3344	1	20
24	PGGGGGQKSTALDWSWLQTE	-57.5884	1	20
25	QTHDEKKKDTALDWSWLQTE	-57.4991	1	20
26	HSHHIGQGHTALDWSWLQTE	-60.8676	1	20
27	CADDDDDKSTALDWSWLQTE	-57.5633	1	20
28	KFSQKGTEATALDWSWLQTE	-56.1656	1	20
29	DTISTFLNRTALDWSWLQTE	-60.8653	1	20
30	HIWREQSGSTALDWSWLQTE	-59.551	1	20
31	PPHDGSPPETALDWSWLQTE	-58.1102	1	20
32	HAMEKLEGLTALDWSWLQTE	-55.8208	1	20
33	GGHHSQIGETALDWSWLQTE	-58.9388	1	20
34	IIHEDKATKTALDWSWLQTE	-57.1872	1	20
35	GLRCDEAKSTALDWSWLQTE	-58.1067	1	20
36	PNWWGGSKNTALDWSWLQTE	-58.8183	1	20
37	LQDDRNKAWTALDWSWLQTE	-51.2384	1	20
38	PNDLQIEIETALDWSWLQTE	-55.1971	1	20
39	HTHSSQEGNTALDWSWLQTE	-59.9965	1	20
40	RNRIIGHSTTALDWSWLQTE	-58.4135	1	20
41	MNDHSSSSITALDWSWLQTE	-59.1636	1	20
42	PNPAVGLKWTALDWSWLQTE	-52.3044	1	20
43	INPPKDNNVTALDWSWLQTE	-58.9579	1	20
44	NGIALESSETALDWSWLQTE	-54.9088	1	20
45	PGMYDAKKFTALDWSWLQTE	-60.8889	1	20
46	RRQTKDKGTTALDWSWLQTE	-52.1432	1	20
47	GQEFFEENSTALDWSWLQTE	-60.2933	1	20
48	SSELYHVGSTALDWSWLQTE	-50.2547	1	20
49	GKEPDQDKATALDWSWLQTE	-56.7607	1	20
50	IGITDDKDKTALDWSWLQTE	-55.4415	1	20
51	PAREKQEITTALDWSWLQTE	-58.7103	1	20
52	RALGHPQQGTALDWSWLQTE	-58.375	1	20
53	HGIIQGSGDTALDWSWLQTE	-59.056	1	20
54	IKSDKTINPTALDWSWLQTE	-58.8072	1	20
55	NNGGGNHEGTALDWSWLQTE	-68.3504	1	20
56	GPCWTANCTTALDWSWLQTE	-69.2944	1	20
57	RRGPSSQGPTALDWSWLQTE	-62.2524	1	20
58	TFDYGEGPATALDWSWLQTE	-71.5099	1	20
59	PNKGEGFNVTALDWSWLQTE	-67.5881	1	20
60	EHVNHGRDTTALDWSWLQTE	-69.2525	1	20
61	IMQQGYMSSTALDWSWLQTE	-61.6389	1	20
62	IDFQFNAPHTALDWSWLQTE	-68.1927	1	20
63	MAWEAPPGGTALDWSWLQTE	-66.0838	1	20
64	GPGRCSHPMTALDWSWLQTE	-64.0264	1	20
65	MRRRQKSNNTALDWSWLQTE	-64.8199	1	20
66	DSGKKEIDTTALDWSWLQTE	-61.553	1	20
67	IIQDKIPPWTALDWSWLQTE	-70.6948	1	20
68	PANVSSPVDTALDWSWLQTE	-71.1674	1	20
69	GAEQQPPGVTALDWSWLQTE	-71.2078	1	20
70	PNWWTKHNATALDWSWLQTE	-71.1052	1	20
71	QQHVVPDVYTALDWSWLQTE	-67.6969	1	20
72	DSSPKDQNSTALDWSWLQTE	-64.9036	1	20
73	RNYYGESSSTALDWSWLQTE	-66.0231	1	20
74	ERSSLFKGGTALDWSWLQTE	-62.4989	1	20
75	GQCDKAAATTALDWSWLQTE	-63.5328	1	20
76	PNDVDDDNPTALDWSWLQTE	-62.978	1	20
77	PHSSGGWGITALDWSWLQTE	-69.9154	1	20
78	KEEESGASHTALDWSWLQTE	-69.9775	1	20
79	EDKGDNLIPTALDWSWLQTE	-68.3774	1	20
80	PPWKKKFGPTALDWSWLQTE	-68.28	1	20
81	AVGSESSESTALDWSWLQTE	-70.5175	1	20
82	GKAGGEYMHTALDWSWLQTE	-61.732	1	20
83	GDQQQPEQSTALDWSWLQTE	-69.9896	1	20
84	IKKGDEIIPTALDWSWLQTE	-70.8737	1	20
85	GKNCGHIGPTALDWSWLQTE	-70.8367	1	20
86	INHQGPMQNTALDWSWLQTE	-70.8786	1	20
87	KSQDKASGSTALDWSWLQTE	-61.7752	1	20
88	SSPASYHDGTALDWSWLQTE	-70.9276	1	20
89	PHTHVCQNRTALDWSWLQTE	-61.6133	1	20
90	EKHDDHDDDTALDWSWLQTE	-70.9225	1	20
91	VFENNEIGLTALDWSWLQTE	-71.062	1	20
92	LKAREFDDVTALDWSWLQTE	-62.3553	1	20
93	GIQEKFFGSTALDWSWLQTE	-62.3585	1	20
94	CDIKKKFGCTALDWSWLQTE	-68.1827	1	20
95	GRKIKESSITALDWSWLQTE	-62.4358	1	20
96	ACEPKSNNDTALDWSWLQTE	-65.2466	1	20
97	DEMCFNNGHTALDWSWLQTE	-66.5654	1	20
98	LEHDCQGEITALDWSWLQTE	-65.3246	1	20
99	NALRKKKDTTALDWSWLQTE	-62.4075	1	20
100	GSHGSNWESTALDWSWLQTE	-70.7264	1	20
101	PNYHTELSRTALDWSWLQTE	-67.5678	1	20
102	VVQGKTWPGTALDWSWLQTE	-70.4512	1	20
103	IAEQEGSLHTALDWSWLQTE	-68.1425	1	20
104	PGDGQMEGRTALDWSWLQTE	-70.6956	1	20
105	ANWTKSNNWTALDWSWLQTE	-64.6549	1	20
106	PAQNSQLLNTALDWSWLQTE	-67.0489	1	20
107	EEGPLGSGVTALDWSWLQTE	-65.1932	1	20
108	MHVHHCWPHTALDWSWLQTE	-70.7244	1	20
109	EKQSKSSSSTALDWSWLQTE	-70.1548	1	20
110	VQQPLELPWTALDWSWLQTE	-70.7533	1	20
111	QEIPQGEAITALDWSWLQTE	-69.2907	1	20
112	PKSQTDDGMTALDWSWLQTE	-61.9884	1	20
113	GKQEGKKVDTALDWSWLQTE	-69.1778	1	20
114	GKWAASRKFTALDWSWLQTE	-61.6394	1	20
115	GRQPDDGEPTALDWSWLQTE	-66.524	1	20
116	PDDGDFEAATALDWSWLQTE	-62.7315	1	20
117	MAMNLREPDTALDWSWLQTE	-64.0685	1	20
118	PANRKKSGITALDWSWLQTE	-62.3924	1	20
119	NNKSNEQECTALDWSWLQTE	-67.8008	1	20
120	KKFQQPHGGTALDWSWLQTE	-67.7278	1	20
121	ANKISHQSHTALDWSWLQTE	-62.7023	1	20
122	LGHTFSSSHTALDWSWLQTE	-67.1887	1	20
123	MAKEEAKANTALDWSWLQTE	-68.3207	1	20
124	GDYEDDVGTTALDWSWLQTE	-69.3028	1	20
125	DAWVNGEDTTALDWSWLQTE	-68.9814	1	20
126	GDRAKIVPSTALDWSWLQTE	-71.2064	1	20
127	AKFSSSELSTALDWSWLQTE	-65.7522	1	20
128	KAMPPEEGYTALDWSWLQTE	-65.0656	1	20
129	PGPHSPEQHTALDWSWLQTE	-70.7872	1	20
130	KRLQHGPGITALDWSWLQTE	-62.1624	1	20
131	GKKGGMELSTALDWSWLQTE	-64.1848	1	20
132	SKRRKGGGGTALDWSWLQTE	-70.3156	1	20
133	IHKRFQEGLTALDWSWLQTE	-64.7137	1	20
134	KKSYDSSSNTALDWSWLQTE	-68.7387	1	20
135	PQAGDGNGRTALDWSWLQTE	-68.8544	1	20
136	LKDDKHPPNTALDWSWLQTE	-68.2998	1	20
137	CNHYLDSNLTALDWSWLQTE	-71.4044	1	20
138	KTMHGTATTTALDWSWLQTE	-62.3079	1	20
139	EKQQCMMTTTALDWSWLQTE	-69.5286	1	20
140	ISDPHPGPCTALDWSWLQTE	-74.117	1	20
141	EGTYSPNSNTALDWSWLQTE	-75.0641	1	20
142	LGQLGGSSGTALDWSWLQTE	-78.2102	1	20
143	PEDDGGGGPTALDWSWLQTE	-75.7843	1	20
144	GNFQSMTTFTALDWSWLQTE	-78.8369	1	20
145	GAHQSKESGTALDWSWLQTE	-76.7108	1	20
146	GGSSDGGGLTALDWSWLQTE	-79.1783	1	20
147	IGIRTTKDGTALDWSWLQTE	-75.8716	1	20
148	LYNNGNSDGTALDWSWLQTE	-76.85	1	20
149	PARGLLHGSTALDWSWLQTE	-74.4899	1	20
150	IKGHLMWGGTALDWSWLQTE	-72.7709	1	20
151	IIWKIKANWTALDWSWLQTE	-72.6207	1	20
152	IKDEELCPLTALDWSWLQTE	-82.4457	1	20
153	GKNHDSQSSTALDWSWLQTE	-77.1568	1	20
154	PHMPNLPGPTALDWSWLQTE	-73.7568	1	20
155	PAKAGRKIGTALDWSWLQTE	-72.7407	1	20
156	NALQQLQSTTALDWSWLQTE	-72.8872	1	20
157	TKDHGHSGNTALDWSWLQTE	-75.3155	1	20
158	LKKTNEEGSTALDWSWLQTE	-80.0111	1	20
159	QDTHSGSGFTALDWSWLQTE	-81.9565	1	20
160	PDDDNATDSTALDWSWLQTE	-77.5103	1	20
161	EAMPDDGSSTALDWSWLQTE	-74.7269	1	20
162	EDKKNLGGSTALDWSWLQTE	-76.7141	1	20
163	AAEIEEEIHTALDWSWLQTE	-74.8782	1	20
164	VPGDDDSGGTALDWSWLQTE	-74.8542	1	20
165	GHKFDGLDHTALDWSWLQTE	-78.2013	1	20
166	GASSSEEGGTALDWSWLQTE	-76.8419	1	20
167	IGKGGGTDCTALDWSWLQTE	-74.8545	1	20
168	GTQHGSAIATALDWSWLQTE	-74.1986	1	20
169	GNTTSGGDDTALDWSWLQTE	-76.3596	1	20
170	QQDDSSGGYTALDWSWLQTE	-81.0536	1	20
171	IDDTSPQQFTALDWSWLQTE	-74.4612	1	20
172	EADDTCLPPTALDWSWLQTE	-72.9076	1	20
173	GQHDKGHPLTALDWSWLQTE	-73.8833	1	20
174	LNYQSQGGWTALDWSWLQTE	-77.4309	1	20
175	LCDGGPSSFTALDWSWLQTE	-80.8427	1	20
176	PNWHIGQGGTALDWSWLQTE	-77.1827	1	20
177	PAWFDCREHTALDWSWLQTE	-72.945	1	20
178	NVSTGESGGTALDWSWLQTE	-77.5789	1	20
179	QFFCNSKGDTALDWSWLQTE	-78.7299	1	20
180	GQFCQDAAPTALDWSWLQTE	-76.4564	1	20
181	PNQQPTHGYTALDWSWLQTE	-74.9105	1	20
182	PNFEGPQSSTALDWSWLQTE	-76.2582	1	20
183	LNGSHGSSGTALDWSWLQTE	-79.0106	1	20
184	VGKTTTPGHTALDWSWLQTE	-77.4666	1	20
185	TDTTTKSTNTALDWSWLQTE	-77.7298	1	20
186	ECGHDNFNATALDWSWLQTE	-73.2242	1	20
187	PNRWNMEGSTALDWSWLQTE	-76.9798	1	20
188	AQEHGGSGHTALDWSWLQTE	-79.6381	1	20
189	IELMTDDGHTALDWSWLQTE	-79.3331	1	20
190	GKLSSERANTALDWSWLQTE	-79.2803	1	20
191	PKSVHSGGDTALDWSWLQTE	-78.9123	1	20
192	PIDTALPNNTALDWSWLQTE	-76.3875	1	20
193	AARNDQSPGTALDWSWLQTE	-77.6395	1	20
194	CVGGEHGGSTALDWSWLQTE	-74.6848	1	20
195	TNVVANDNDTALDWSWLQTE	-72.589	1	20
196	TTVNNSHGSTALDWSWLQTE	-79.3957	1	20
197	PPPPNHHDDTALDWSWLQTE	-74.9538	1	20
198	LESESPESGTALDWSWLQTE	-76.6662	1	20
199	GNDVSSFDDTALDWSWLQTE	-75.4592	1	20
200	LYVVSSSKNTALDWSWLQTE	-59.8346	2	20
201	GHEGKNLLLTALDWSWLQTE	-60.0967	2	20
202	VNFTDHPGSTALDWSWLQTE	-59.5456	2	20
203	MLITQHQSDTALDWSWLQTE	-59.9837	2	20
204	IDSYYLSGYTALDWSWLQTE	-57.113	2	20
205	IAQQMQEPYTALDWSWLQTE	-60.4855	2	20
206	EAAAQREGKTALDWSWLQTE	-55.7582	2	20
207	HHGSSANGLTALDWSWLQTE	-60.8543	2	20
208	GGQQSITTETALDWSWLQTE	-58.7222	2	20
209	HQYYCAANSTALDWSWLQTE	-55.1398	2	20
210	IIDKGGGGKTALDWSWLQTE	-57.2006	2	20
211	HPKATMYPHTALDWSWLQTE	-60.1877	2	20
212	HILESGGDSTALDWSWLQTE	-58.1222	2	20
213	HHKGSGSGHTALDWSWLQTE	-60.8789	2	20
214	HGWRCSSSGTALDWSWLQTE	-58.1303	2	20
215	GGIEGEEAKTALDWSWLQTE	-56.1986	2	20
216	HKSSPITGLTALDWSWLQTE	-54.9	2	20
217	GAEFDLYDKTALDWSWLQTE	-54.9091	2	20
218	RRDIGPMETTALDWSWLQTE	-50.6766	2	20
219	GGAAQNQPKTALDWSWLQTE	-56.6325	2	20
220	ELRWFDNNWTALDWSWLQTE	-59.13	2	20
221	HHIHSGGGGTALDWSWLQTE	-58.3673	2	20
222	LKDDQEWPKTALDWSWLQTE	-58.1784	2	20
223	PPNGERRRLTALDWSWLQTE	-59.8992	2	20
224	TDGHTSKKDTALDWSWLQTE	-55.7402	2	20
225	PDHDEKELITALDWSWLQTE	-56.648	2	20
226	GAKRRRTGFTALDWSWLQTE	-55.4264	2	20
227	PTFDQEEKSTALDWSWLQTE	-59.1199	2	20
228	THYCLLEERTALDWSWLQTE	-58.1863	2	20
229	PNPPLLKEGTALDWSWLQTE	-57.0728	2	20
230	QQEGGSSGKTALDWSWLQTE	-55.7	2	20
231	HTQDSEANFTALDWSWLQTE	-58.2844	2	20
232	PARRAEEEETALDWSWLQTE	-52.7204	2	20
233	IGNNRLHGLTALDWSWLQTE	-55.8747	2	20
234	PVTDGGSDKTALDWSWLQTE	-54.4444	2	20
235	SSYMARAATTALDWSWLQTE	-71.6203	2	20
236	QFGDEGAARTALDWSWLQTE	-70.2611	2	20
237	KEQHQQSGGTALDWSWLQTE	-68.5454	2	20
238	ADMMLRAGRTALDWSWLQTE	-64.6547	2	20
239	VPHDSQGGVTALDWSWLQTE	-70.3049	2	20
240	GARNNRAKFTALDWSWLQTE	-61.7234	2	20
241	KETHSSDDCTALDWSWLQTE	-64.1488	2	20
242	PKGGKALNVTALDWSWLQTE	-61.8524	2	20
243	MDKSGGFNNTALDWSWLQTE	-64.0089	2	20
244	VVHPHGEEITALDWSWLQTE	-61.1081	2	20
245	PPIEKAGVNTALDWSWLQTE	-64.4504	2	20
246	EAEDSHAVGTALDWSWLQTE	-70.0407	2	20
247	PLDVGGEDTTALDWSWLQTE	-69.4693	2	20
248	PNWWNPADRTALDWSWLQTE	-67.0452	2	20
249	IEGFEYEGSTALDWSWLQTE	-69.6756	2	20
250	IPRRSGMLGTALDWSWLQTE	-65.4401	2	20
251	PGIEKATTGTALDWSWLQTE	-71.2355	2	20
252	KTESDEIIWTALDWSWLQTE	-62.7718	2	20
253	LNKKTEIGITALDWSWLQTE	-69.087	2	20
254	IKPHSILEPTALDWSWLQTE	-69.0268	2	20
255	LESDKFIIHTALDWSWLQTE	-63.5467	2	20
256	VNRPLNNGGTALDWSWLQTE	-69.2282	2	20
257	MNEEQGSDNTALDWSWLQTE	-67.7025	2	20
258	PIIPCRRARTALDWSWLQTE	-70.245	2	20
259	GDMIGGEKFTALDWSWLQTE	-61.102	2	20
260	MDHEDCSGWTALDWSWLQTE	-65.5494	2	20
261	GIDDDDDDTTALDWSWLQTE	-68.5492	2	20
262	PASDDNLNVTALDWSWLQTE	-68.5116	2	20
263	GNQSGSQESTALDWSWLQTE	-70.724	2	20
264	EHTLEEHVWTALDWSWLQTE	-63.6442	2	20
265	PNMGGEESITALDWSWLQTE	-69.4589	2	20
266	PYVTPESGSTALDWSWLQTE	-63.579	2	20
267	ANDQGQRTTTALDWSWLQTE	-70.5755	2	20
268	PATEGEEVCTALDWSWLQTE	-68.6882	2	20
269	ESQHSSGDTTALDWSWLQTE	-67.1585	2	20
270	GDDHHGQLGTALDWSWLQTE	-64.7983	2	20
271	NGKGDTYNWTALDWSWLQTE	-71.6382	2	20
272	PNEGKERDWTALDWSWLQTE	-67.5358	2	20
273	HTDDDGPPHTALDWSWLQTE	-61.3516	2	20
274	SIHKKMPPPTALDWSWLQTE	-69.5381	2	20
275	NDLGGPHDVTALDWSWLQTE	-69.093	2	20
276	IDKKFIPGGTALDWSWLQTE	-64.9185	2	20
277	TTERKSEGGTALDWSWLQTE	-70.952	2	20
278	LAIRLLQEDTALDWSWLQTE	-68.1772	2	20
279	NNWYGGVVSTALDWSWLQTE	-71.1564	2	20
280	ADHHDKFEHTALDWSWLQTE	-71.5986	2	20
281	LLQVKSSENTALDWSWLQTE	-65.7421	2	20
282	IAMEGPDVPTALDWSWLQTE	-67.3257	2	20
283	IPPELPEGGTALDWSWLQTE	-71.0001	2	20
284	IKKATAQGITALDWSWLQTE	-70.0909	2	20
285	PNPNPPNNDTALDWSWLQTE	-65.3843	2	20
286	GGGPPDKDSTALDWSWLQTE	-68.0695	2	20
287	EFSSTDRSVTALDWSWLQTE	-70.1875	2	20
288	GKHHEIEGITALDWSWLQTE	-69.6631	2	20
289	VNQYSIMQPTALDWSWLQTE	-67.4569	2	20
290	DKIHGEEERTALDWSWLQTE	-62.6493	2	20
291	PGRRVGQGGTALDWSWLQTE	-71.7329	2	20
292	ERDHSASGITALDWSWLQTE	-69.7731	2	20
293	EGIVKKENDTALDWSWLQTE	-65.8335	2	20
294	GGDGGGHLDTALDWSWLQTE	-64.1535	2	20
295	RRQHQSSSSTALDWSWLQTE	-67.0245	2	20
296	NSHSKLGGGTALDWSWLQTE	-71.6908	2	20
297	PRFQSFSDCTALDWSWLQTE	-63.7524	2	20
298	KDKKKKFDFTALDWSWLQTE	-63.6294	2	20
299	KTNNNKINDTALDWSWLQTE	-65.657	2	20
300	KKTIGGDDDTALDWSWLQTE	-68.6292	2	20
301	LGETDDRDTTALDWSWLQTE	-70.0437	2	20
302	VDFKGLSNWTALDWSWLQTE	-70.7537	2	20
303	PGNGKKKGPTALDWSWLQTE	-68.3107	2	20
304	GDTSSLGNVTALDWSWLQTE	-67.9787	2	20
305	DNCMQEMSTTALDWSWLQTE	-69.8748	2	20
306	KLCHTVRGSTALDWSWLQTE	-68.585	2	20
307	PADDKFEESTALDWSWLQTE	-63.8598	2	20
308	LESHGPGEPTALDWSWLQTE	-67.3872	2	20
309	KTEWQRESITALDWSWLQTE	-61.5895	2	20
310	EEFFGEEGFTALDWSWLQTE	-80.9686	2	20
311	IIMEEMEDHTALDWSWLQTE	-79.7964	2	20
312	NNWCPIPASTALDWSWLQTE	-73.0511	2	20
313	PGGQCNLQSTALDWSWLQTE	-72.9894	2	20
314	AAESGGEGDTALDWSWLQTE	-77.694	2	20
315	PGQKTSDSGTALDWSWLQTE	-75.7027	2	20
316	PNRESQFIGTALDWSWLQTE	-72.4719	2	20
317	PAQRNKGDHTALDWSWLQTE	-79.1071	2	20
318	ATKFDQSGDTALDWSWLQTE	-78.0795	2	20
319	IKDDVCLGSTALDWSWLQTE	-78.1108	2	20
320	PPCEGGGIGTALDWSWLQTE	-71.866	2	20
321	GRQQSEHGCTALDWSWLQTE	-75.3973	2	20
322	IMDCQDVPPTALDWSWLQTE	-78.3756	2	20
323	THETDDGDGTALDWSWLQTE	-75.731	2	20
324	IIREEEGIGTALDWSWLQTE	-73.5435	2	20
325	PHTESQQGYTALDWSWLQTE	-77.6978	2	20
326	IKREQGKARTALDWSWLQTE	-72.6086	2	20
327	GEGGSQGGHTALDWSWLQTE	-79.2893	2	20
328	GKSTGGGPATALDWSWLQTE	-79.6629	2	20
329	LFQSTGEIHTALDWSWLQTE	-74.8893	2	20
330	EYVTDDSVATALDWSWLQTE	-71.8758	2	20
331	GKFTSPYGNTALDWSWLQTE	-77.1524	2	20
332	PKRETSFDSTALDWSWLQTE	-75.4463	2	20
333	TMQFDSSSSTALDWSWLQTE	-78.0466	2	20
334	ENDEEKKGSTALDWSWLQTE	-75.3865	2	20
335	TTRNGLLGSTALDWSWLQTE	-79.8266	2	20
336	EIELDERSSTALDWSWLQTE	-76.6488	2	20
337	IELQTNKNDTALDWSWLQTE	-73.4189	2	20
338	EACCNGDGPTALDWSWLQTE	-74.8488	2	20
339	GAYQGGHSSTALDWSWLQTE	-77.4779	2	20
340	GKGDEHQGHTALDWSWLQTE	-74.5586	2	20
341	DSHHSANCCTALDWSWLQTE	-75.4577	2	20
342	ARNYCDHTGTALDWSWLQTE	-79.0355	2	20
343	VDQNNGSGGTALDWSWLQTE	-76.5927	2	20
344	DKEESQDDATALDWSWLQTE	-77.5339	2	20
345	NPIKGLQSSTALDWSWLQTE	-79.1475	2	20
346	LKQWCHEPPTALDWSWLQTE	-73.3073	2	20
347	TDDDDVFNFTALDWSWLQTE	-77.2428	2	20
348	PGDSSQAAWTALDWSWLQTE	-77.3749	2	20
349	VMDWSDLPCTALDWSWLQTE	-75.7932	2	20
350	GGSGSEYPATALDWSWLQTE	-79.352	2	20
351	IGMIEESGDTALDWSWLQTE	-78.7829	2	20
352	PNALQSTTSTALDWSWLQTE	-79.8118	2	20
353	PAEESSGDHTALDWSWLQTE	-78.1606	2	20
354	AAAKSDSSGTALDWSWLQTE	-76.7893	2	20
355	PKDGHGGGFTALDWSWLQTE	-82.4993	2	20
356	IKAPDDFDSTALDWSWLQTE	-76.107	2	20
357	IKTHSQESHTALDWSWLQTE	-80.8843	2	20
358	GDHSGGSSATALDWSWLQTE	-78.41	2	20
359	NKDDKEPSYTALDWSWLQTE	-74.1543	2	20
360	GHVHNCEGLTALDWSWLQTE	-80.6204	2	20
361	IDFDTSGPHTALDWSWLQTE	-79.2517	2	20
362	PNWHSQLSGTALDWSWLQTE	-77.385	2	20
363	ESDDDQRGHTALDWSWLQTE	-78.0606	2	20
364	GEGHIHHSDTALDWSWLQTE	-72.3717	2	20
365	PPPCDGNNATALDWSWLQTE	-73.063	2	20
366	GGFTDGPGYTALDWSWLQTE	-80.7019	2	20
367	ANPIGEEGSTALDWSWLQTE	-76.7104	2	20
368	IIDHTHHPGTALDWSWLQTE	-72.4024	2	20
369	DKEEEGEEFTALDWSWLQTE	-73.968	2	20
370	QKTDDSGGGTALDWSWLQTE	-77.5272	2	20
371	EAPVDDKSHTALDWSWLQTE	-76.907	2	20
372	EDSFKKFCFTALDWSWLQTE	-73.4361	2	20
373	ELLEEEYSGTALDWSWLQTE	-76.3409	2	20
374	PGLDDHGSGTALDWSWLQTE	-77.4475	2	20
375	SSDQGMADSTALDWSWLQTE	-76.2774	2	20
376	EFSHDCMPATALDWSWLQTE	-79.1728	2	20
377	IKDTNGGPITALDWSWLQTE	-72.1344	2	20
378	DKSQCLSGSTALDWSWLQTE	-80.2927	2	20
379	IAMEHSLGDTALDWSWLQTE	-80.326	2	20
380	LNCRIKEGGTALDWSWLQTE	-76.6161	2	20
381	VKELLGQGYTALDWSWLQTE	-75.7928	2	20
382	EEYVAKEGCTALDWSWLQTE	-73.8452	2	20
383	TDDLSSGSCTALDWSWLQTE	-75.2677	2	20
384	GGQSGSGSHTALDWSWLQTE	-78.7315	2	20
385	DDGGGGSDDTALDWSWLQTE	-75.7464	2	20
386	PNKKGGGPGTALDWSWLQTE	-77.9365	2	20
387	NNPIEGSSSTALDWSWLQTE	-77.2255	2	20
388	PDRKDVSSSTALDWSWLQTE	-77.1567	2	20
389	DNGSGAWTDTALDWSWLQTE	-77.425	2	20
390	DKFDKSIGATALDWSWLQTE	-72.1766	2	20
391	IRCWTSGISTALDWSWLQTE	-73.5782	2	20
392	EKQCLSSSSTALDWSWLQTE	-72.9724	2	20
393	PMRFGGYPSTALDWSWLQTE	-78.9613	2	20
394	NDKTDIPPCTALDWSWLQTE	-75.3835	2	20
395	EDVVDGCNNTALDWSWLQTE	-72.2945	2	20
396	PANNDQNVLTALDWSWLQTE	-73.397	2	20
397	TDKDGNYDDTALDWSWLQTE	-75.8203	2	20
398	CRLPNLSGSTALDWSWLQTE	-79.866	2	20
399	TMEDLPQGSTALDWSWLQTE	-73.0753	2	20
400	HDHGALGGNTALDWSWLQTE	-59.5161	3	20
401	VNDKKLGGVTALDWSWLQTE	-60.5106	3	20
402	GKFQDESGKTALDWSWLQTE	-55.2319	3	20
403	GHIFDNGGKTALDWSWLQTE	-55.0455	3	20
404	CRAVVAKKSTALDWSWLQTE	-57.5465	3	20
405	SKPGGHEPKTALDWSWLQTE	-50.2878	3	20
406	LKHHGIQDETALDWSWLQTE	-59.7473	3	20
407	GKIKKGPMATALDWSWLQTE	-55.1481	3	20
408	VKNHGYHGSTALDWSWLQTE	-60.4299	3	20
409	IDDGGIWPETALDWSWLQTE	-60.6375	3	20
410	PPMHYTITSTALDWSWLQTE	-51.1817	3	20
411	PMKGLRPPLTALDWSWLQTE	-55.9863	3	20
412	KEEESGADTTALDWSWLQTE	-59.2975	3	20
413	EGLHGTDKGTALDWSWLQTE	-55.8255	3	20
414	PAANNNGGETALDWSWLQTE	-59.9534	3	20
415	HKEAEIGGHTALDWSWLQTE	-60.5385	3	20
416	PGKTWLLGGTALDWSWLQTE	-52.4928	3	20
417	PNQQGHHSCTALDWSWLQTE	-57.2841	3	20
418	HGCSHDTGGTALDWSWLQTE	-58.0563	3	20
419	GKFETLDKHTALDWSWLQTE	-58.2833	3	20
420	HITDDSIGSTALDWSWLQTE	-58.9177	3	20
421	HSHSKGQGYTALDWSWLQTE	-55.5549	3	20
422	DADDDDDKSTALDWSWLQTE	-56.6568	3	20
423	LEDESPISKTALDWSWLQTE	-55.3094	3	20
424	DDIHTFPNCTALDWSWLQTE	-51.6754	3	20
425	GPYVNPGDTTALDWSWLQTE	-66.4755	3	20
426	NRLYGGGDTTALDWSWLQTE	-69.6596	3	20
427	LEDDTPPQLTALDWSWLQTE	-71.1708	3	20
428	VRDDDTWPITALDWSWLQTE	-70.6949	3	20
429	PGETAEPIPTALDWSWLQTE	-70.6788	3	20
430	MKSTKEMSSTALDWSWLQTE	-61.0702	3	20
431	NCCVDDFDTTALDWSWLQTE	-68.9836	3	20
432	PPYKLNLSTTALDWSWLQTE	-65.6313	3	20
433	MKDDDTSTNTALDWSWLQTE	-68.604	3	20
434	IDVYFEIPHTALDWSWLQTE	-68.4828	3	20
435	PGQVDRSGVTALDWSWLQTE	-71.0713	3	20
436	PIIDFNGDDTALDWSWLQTE	-64.3713	3	20
437	PNGNKSSDHTALDWSWLQTE	-71.5961	3	20
438	LNGGSAKKFTALDWSWLQTE	-62.4637	3	20
439	VVVDDKGNGTALDWSWLQTE	-70.7953	3	20
440	QTDKNNQSITALDWSWLQTE	-70.5458	3	20
441	KCFSSQDDYTALDWSWLQTE	-71.1086	3	20
442	EGQSDKNVVTALDWSWLQTE	-64.372	3	20
443	EEKTLEFNNTALDWSWLQTE	-68.9671	3	20
444	SFFGDQGPVTALDWSWLQTE	-64.2907	3	20
445	LGAKDNGGITALDWSWLQTE	-70.2529	3	20
446	GMEQEIITTTALDWSWLQTE	-70.6467	3	20
447	VHYQFAKDHTALDWSWLQTE	-65.261	3	20
448	IKSHKAWACTALDWSWLQTE	-69.8261	3	20
449	TKEGEMEIITALDWSWLQTE	-63.4267	3	20
450	RNDSQQEGFTALDWSWLQTE	-70.3292	3	20
451	IGLKKKDNNTALDWSWLQTE	-67.6992	3	20
452	EEQVKTDSSTALDWSWLQTE	-70.2887	3	20
453	NNGGGNHENTALDWSWLQTE	-69.6421	3	20
454	RRGPGGQGPTALDWSWLQTE	-61.8051	3	20
455	MAYDDNGDDTALDWSWLQTE	-65.9125	3	20
456	TFDYGEGPNTALDWSWLQTE	-70.9255	3	20
457	PGMQEGYGRTALDWSWLQTE	-69.8112	3	20
458	EKFEAPPLDTALDWSWLQTE	-63.5674	3	20
459	GHGRCSHPMTALDWSWLQTE	-64.6231	3	20
460	IIMKIKANRTALDWSWLQTE	-66.9472	3	20
461	MRNNCKSNNTALDWSWLQTE	-64.9634	3	20
462	PRWLKFGAATALDWSWLQTE	-64.326	3	20
463	DGGKKEISSTALDWSWLQTE	-70.5537	3	20
464	MELNDSHISTALDWSWLQTE	-62.5581	3	20
465	PCGDKEEGGTALDWSWLQTE	-70.4316	3	20
466	VPDDDDQQSTALDWSWLQTE	-69.9924	3	20
467	DDSPKDQNSTALDWSWLQTE	-64.3916	3	20
468	GTQHGSAIPTALDWSWLQTE	-69.2399	3	20
469	GGCDGPAATTALDWSWLQTE	-68.3244	3	20
470	IDDTSPQQSTALDWSWLQTE	-70.9469	3	20
471	PEFELRQSGTALDWSWLQTE	-69.6871	3	20
472	QQHDKGSILTALDWSWLQTE	-68.3412	3	20
473	AAEDFKFNNTALDWSWLQTE	-61.6419	3	20
474	VACDKESADTALDWSWLQTE	-70.127	3	20
475	GNRCQDAAMTALDWSWLQTE	-63.7917	3	20
476	GDQQELEQSTALDWSWLQTE	-70.8762	3	20
477	IKIHDEIIPTALDWSWLQTE	-71.0368	3	20
478	KSQDSISGSTALDWSWLQTE	-68.8686	3	20
479	SSPASYHDSTALDWSWLQTE	-71.5419	3	20
480	EIHTEGGVTTALDWSWLQTE	-62.9615	3	20
481	NATHVCQNRTALDWSWLQTE	-64.3288	3	20
482	EKHDKHDDHTALDWSWLQTE	-66.3519	3	20
483	MPPGGGSGHTALDWSWLQTE	-68.9491	3	20
484	LSGHQRIIPTALDWSWLQTE	-71.4104	3	20
485	MRSQETTVNTALDWSWLQTE	-61.6816	3	20
486	LKGCGQQDVTALDWSWLQTE	-71.5838	3	20
487	GALEKEFGSTALDWSWLQTE	-71.0761	3	20
488	CDEKAITGRTALDWSWLQTE	-70.8137	3	20
489	GRKISEEEITALDWSWLQTE	-63.4589	3	20
490	PGGQDNLQSTALDWSWLQTE	-71.4009	3	20
491	ACEPTSNNDTALDWSWLQTE	-70.5777	3	20
492	TSQCFNAIHTALDWSWLQTE	-62.6307	3	20
493	LEHDDQGEITALDWSWLQTE	-63.7694	3	20
494	GSHGSVWESTALDWSWLQTE	-70.7527	3	20
495	PPYHTELDRTALDWSWLQTE	-66.2149	3	20
496	LNDQSGSGTTALDWSWLQTE	-71.7802	3	20
497	PADQLNGSGTALDWSWLQTE	-72.6421	3	20
498	QSTAGEEPWTALDWSWLQTE	-77.0996	3	20
499	PGMMGESGGTALDWSWLQTE	-77.5811	3	20
500	TTFFQEESSTALDWSWLQTE	-79.3484	3	20
501	GKRVHLGEGTALDWSWLQTE	-71.962	3	20
502	PRQQQQGGATALDWSWLQTE	-80.5342	3	20
503	IDCEQGGGPTALDWSWLQTE	-77.2486	3	20
504	SKHLLEGPWTALDWSWLQTE	-72.366	3	20
505	SSQCLAWSDTALDWSWLQTE	-72.8353	3	20
506	EEDQGLEDDTALDWSWLQTE	-76.0838	3	20
507	NPATSQGGPTALDWSWLQTE	-76.2467	3	20
508	IIMESEEESTALDWSWLQTE	-72.4699	3	20
509	AVQESQEPSTALDWSWLQTE	-78.7686	3	20
510	EDDPGLEGLTALDWSWLQTE	-76.6491	3	20
511	PDDEEESGSTALDWSWLQTE	-77.9289	3	20
512	PGDCDDSQHTALDWSWLQTE	-73.088	3	20
513	PAQLSLDGGTALDWSWLQTE	-78.1125	3	20
514	APHPLNHGSTALDWSWLQTE	-73.076	3	20
515	ATESGEMSSTALDWSWLQTE	-78.4279	3	20
516	EHRTLGLDSTALDWSWLQTE	-71.9734	3	20
517	TDFKDVCNHTALDWSWLQTE	-75.9277	3	20
518	ERLGIEEEHTALDWSWLQTE	-72.0946	3	20
519	PGKCHKRGSTALDWSWLQTE	-79.253	3	20
520	PGSSSRAGYTALDWSWLQTE	-81.0733	3	20
521	IKTMGLNDDTALDWSWLQTE	-78.7819	3	20
522	PPDHHQHTSTALDWSWLQTE	-78.7402	3	20
523	IIQEEGEGHTALDWSWLQTE	-81.1155	3	20
524	IKTQQMIAATALDWSWLQTE	-80.5572	3	20
525	DDLHGIHPYTALDWSWLQTE	-81.3894	3	20
526	ITDSSEFASTALDWSWLQTE	-80.3969	3	20
527	EPADQGGGGTALDWSWLQTE	-76.8235	3	20
528	PVTDDQYSSTALDWSWLQTE	-77.3758	3	20
529	IQHVNKKAPTALDWSWLQTE	-77.492	3	20
530	GDIGNGSGPTALDWSWLQTE	-74.6073	3	20
531	PPNSVHASSTALDWSWLQTE	-72.472	3	20
532	QDGTDDAAFTALDWSWLQTE	-81.8999	3	20
533	GGLSKQLGHTALDWSWLQTE	-73.7168	3	20
534	IKIHDLPTATALDWSWLQTE	-81.7121	3	20
535	CAKEDYCAATALDWSWLQTE	-79.8261	3	20
536	GGGDDNQDSTALDWSWLQTE	-75.8743	3	20
537	LGFSDSSGSTALDWSWLQTE	-78.36	3	20
538	GLDQGGFDFTALDWSWLQTE	-80.6722	3	20
539	VPQQSEKSSTALDWSWLQTE	-76.3512	3	20
540	IAFQQSSSHTALDWSWLQTE	-81.7185	3	20
541	IDMQQLQGHTALDWSWLQTE	-82.0004	3	20
542	IHTTDCFGPTALDWSWLQTE	-76.4931	3	20
543	PAARKANDFTALDWSWLQTE	-73.5095	3	20
544	GGKGIQEGSTALDWSWLQTE	-77.6678	3	20
545	PAYHPGGPYTALDWSWLQTE	-75.1005	3	20
546	PGGGGGSPYTALDWSWLQTE	-81.3992	3	20
547	LEDGGKKSGTALDWSWLQTE	-78.1108	3	20
548	LCEMQSSPVTALDWSWLQTE	-75.022	3	20
549	PTSSQQSGGTALDWSWLQTE	-78.8203	3	20
550	GSMEGGDNYTALDWSWLQTE	-76.248	3	20
551	TTFEQGPGTTALDWSWLQTE	-72.6021	3	20
552	TDKESLKAVTALDWSWLQTE	-73.8515	3	20
553	ISDNTGGPCTALDWSWLQTE	-74.6227	3	20
554	SIFQQEEGSTALDWSWLQTE	-79.3692	3	20
555	PYNDSNSDGTALDWSWLQTE	-75.0127	3	20
556	IDFQEKAPHTALDWSWLQTE	-80.8534	3	20
557	PAREEEIGSTALDWSWLQTE	-78.1109	3	20
558	SKDDDKTANTALDWSWLQTE	-76.5301	3	20
559	SKDEELCPLTALDWSWLQTE	-81.3065	3	20
560	GKNTNSQSSTALDWSWLQTE	-78.5717	3	20
561	QQGCCCHPSTALDWSWLQTE	-79.615	3	20
562	IAKAGRKIGTALDWSWLQTE	-73.9638	3	20
563	LKKKNEEGSTALDWSWLQTE	-79.913	3	20
564	GAEQQYMGVTALDWSWLQTE	-73.3139	3	20
565	PDDSNATDSTALDWSWLQTE	-77.4783	3	20
566	EKWPDDGSSTALDWSWLQTE	-75.3941	3	20
567	PNTDSGHNATALDWSWLQTE	-75.1205	3	20
568	EDKKNLGPSTALDWSWLQTE	-77.2211	3	20
569	ATSDDIMGGTALDWSWLQTE	-77.3304	3	20
570	AAEAEEEIHTALDWSWLQTE	-74.5622	3	20
571	TNYWSIKVHTALDWSWLQTE	-73.4779	3	20
572	ANYYGESSSTALDWSWLQTE	-77.3798	3	20
573	EESSLLEGGTALDWSWLQTE	-72.4693	3	20
574	GNTTEGGVHTALDWSWLQTE	-72.6906	3	20
575	QQSSSSGGYTALDWSWLQTE	-81.4047	3	20
576	PNDDDDDNHTALDWSWLQTE	-74.8249	3	20
577	ITHTTQWAATALDWSWLQTE	-80.6625	3	20
578	PNWHIGSGGTALDWSWLQTE	-77.0147	3	20
579	NVEWLESGGTALDWSWLQTE	-73.2526	3	20
580	PPWKTAFGPTALDWSWLQTE	-73.6608	3	20
581	EESESITTNTALDWSWLQTE	-77.9917	3	20
582	AKFEGPQSSTALDWSWLQTE	-76.4387	3	20
583	PNRQLMEGSTALDWSWLQTE	-72.434	3	20
584	AFRPGGSGHTALDWSWLQTE	-78.6716	3	20
585	INHQGPMQATALDWSWLQTE	-71.7568	3	20
586	APIADHKAGTALDWSWLQTE	-77.5699	3	20
587	LESVTSGGSTALDWSWLQTE	-77.8149	3	20
588	PIDDAEMARTALDWSWLQTE	-71.9801	3	20
589	AARKSQSPGTALDWSWLQTE	-78.0898	3	20
590	VVYRPLGSSTALDWSWLQTE	-71.8752	3	20
591	TTVPVDHGSTALDWSWLQTE	-74.6301	3	20
592	PPHPNVVNHTALDWSWLQTE	-73.9785	3	20
593	EKTSGEIGFTALDWSWLQTE	-81.0051	3	20
594	CCQHESGSFTALDWSWLQTE	-81.7788	3	20
595	NRWCPIPASTALDWSWLQTE	-73.2463	3	20
596	AAESSGEGDTALDWSWLQTE	-77.6934	3	20
597	PGQKTHDSGTALDWSWLQTE	-76.3791	3	20
598	PNRQEQFIGTALDWSWLQTE	-72.3552	3	20
599	NALRKKKSHTALDWSWLQTE	-73.6591	3	20
0	YVTGNNDRTALDWSWLQTE	-61.2686	1	19
1	CQCCAKKDTALDWSWLQTE	-58.8453	1	19
2	WNGIELGHTALDWSWLQTE	-50.2599	1	19
3	QIGGMWQETALDWSWLQTE	-55.462	1	19
4	PPFDAMKFTALDWSWLQTE	-59.4057	1	19
5	ETDSDCKRTALDWSWLQTE	-50.1479	1	19
6	LKDDGKKDTALDWSWLQTE	-54.8678	1	19
7	VAMKKQGKTALDWSWLQTE	-54.8784	1	19
8	IRKDENRFTALDWSWLQTE	-61.0584	1	19
9	LVQDDFKDTALDWSWLQTE	-54.6503	1	19
10	QHIQMEKDTALDWSWLQTE	-58.7429	1	19
11	QSIDEAKPTALDWSWLQTE	-52.0059	1	19
12	KRDIPRKATALDWSWLQTE	-54.5259	1	19
13	RNGIMAKYTALDWSWLQTE	-59.2876	1	19
14	RRWVDSGETALDWSWLQTE	-60.4759	1	19
15	PIVREFDNTALDWSWLQTE	-52.6372	1	19
16	KDSDRRKATALDWSWLQTE	-50.3562	1	19
17	PYHDKSKDTALDWSWLQTE	-57.106	1	19
18	EDFTFTNDTALDWSWLQTE	-55.1981	1	19
19	PLYYSGGGTALDWSWLQTE	-53.8686	1	19
20	YWAPLNEDTALDWSWLQTE	-50.4599	1	19
21	IPHGGGKATALDWSWLQTE	-57.6475	1	19
22	GALYGYGDTALDWSWLQTE	-55.2594	1	19
23	ANGDKKRYTALDWSWLQTE	-60.2381	1	19
24	IGIELNNKTALDWSWLQTE	-58.5763	1	19
25	NCCCTAKNTALDWSWLQTE	-58.7309	1	19
26	LPPGGLPKTALDWSWLQTE	-59.927	1	19
27	KSQYQEGNTALDWSWLQTE	-56.1292	1	19
28	HPHHDDKATALDWSWLQTE	-57.0396	1	19
29	KGFSPCNPTALDWSWLQTE	-59.93	1	19
30	TTFSGREETALDWSWLQTE	-54.9927	1	19
31	HKAKKLGGTALDWSWLQTE	-56.9524	1	19
32	EKPGDHKVTALDWSWLQTE	-51.5073	1	19
33	ANWYMPNNTALDWSWLQTE	-51.7809	1	19
34	QQFDFDDDTALDWSWLQTE	-61.1786	1	19
35	AAEALEKSTALDWSWLQTE	-58.7992	1	19
36	PHWFGEEDTALDWSWLQTE	-58.4455	1	19
37	VDKAGQKNTALDWSWLQTE	-58.2812	1	19
38	PPTDDAKFTALDWSWLQTE	-58.3521	1	19
39	KKEHSFEETALDWSWLQTE	-55.7362	1	19
40	YPHHSGSKTALDWSWLQTE	-59.2174	1	19
41	NDQIKKKDTALDWSWLQTE	-55.5882	1	19
42	IKSGGVKDTALDWSWLQTE	-57.5974	1	19
43	EDDVCKSKTALDWSWLQTE	-60.2142	1	19
44	ARKDKKKSTALDWSWLQTE	-56.7028	1	19
45	EEIPRAEITALDWSWLQTE	-55.4147	1	19
46	ENFFNDDVTALDWSWLQTE	-59.9086	1	19
47	ITDDKKKGTALDWSWLQTE	-56.3982	1	19
48	EHHGGKKATALDWSWLQTE	-58.5444	1	19
49	EGRRACSGTALDWSWLQTE	-52.2079	1	19
50	IAKQEAKVTALDWSWLQTE	-54.4291	1	19
51	EDVGGCKDTALDWSWLQTE	-57.0145	1	19
52	EDIGFCDDTALDWSWLQTE	-60.3637	1	19
53	MKGTGGKNTALDWSWLQTE	-56.433	1	19
54	YNCCSKKATALDWSWLQTE	-56.8899	1	19
55	IPRFKKSHTALDWSWLQTE	-67.8091	1	19
56	THGSHSESTALDWSWLQTE	-69.5503	1	19
57	EDDHAISKTALDWSWLQTE	-62.9821	1	19
58	QQQDGEIPTALDWSWLQTE	-67.9595	1	19
59	PAATNFERTALDWSWLQTE	-61.9743	1	19
60	EQRERLGTTALDWSWLQTE	-69.81	1	19
61	RRAKKFGCTALDWSWLQTE	-68.165	1	19
62	SIGGEKTTTALDWSWLQTE	-71.13	1	19
63	DNGAKSVPTALDWSWLQTE	-66.9184	1	19
64	IAQNRIATTALDWSWLQTE	-72.2855	1	19
65	LKHDDSGRTALDWSWLQTE	-69.9457	1	19
66	VDGGKCQDTALDWSWLQTE	-72.1683	1	19
67	SKQDRQQGTALDWSWLQTE	-70.7394	1	19
68	MRKKNKVDTALDWSWLQTE	-64.8329	1	19
69	IVKSSQVDTALDWSWLQTE	-71.4284	1	19
70	EEQIKGGKTALDWSWLQTE	-61.7565	1	19
71	MRRNKGENTALDWSWLQTE	-70.2687	1	19
72	AAPNPNNCTALDWSWLQTE	-68.6279	1	19
73	GMYEEEEITALDWSWLQTE	-61.7909	1	19
74	PLGSKSSKTALDWSWLQTE	-61.967	1	19
75	PYYTTISPTALDWSWLQTE	-71.2234	1	19
76	YLEGGGGPTALDWSWLQTE	-71.6127	1	19
77	MKTKKFDNTALDWSWLQTE	-69.2399	1	19
78	IAGKIPNNTALDWSWLQTE	-68.5005	1	19
79	GGDDTGAKTALDWSWLQTE	-62.2716	1	19
80	HTIESEESTALDWSWLQTE	-70.732	1	19
81	PVAKKLSSTALDWSWLQTE	-72.1763	1	19
82	HSVTREGNTALDWSWLQTE	-63.5361	1	19
83	VARDVQSKTALDWSWLQTE	-61.4848	1	19
84	RLDHIRQGTALDWSWLQTE	-72.0932	1	19
85	AVKKKEEDTALDWSWLQTE	-64.0313	1	19
86	TPKDDWVCTALDWSWLQTE	-66.7471	1	19
87	LGDPMVDSTALDWSWLQTE	-69.5835	1	19
88	GDAIGNELTALDWSWLQTE	-71.9069	1	19
89	NPVNKAVDTALDWSWLQTE	-70.4796	1	19
90	GGNGGEEGTALDWSWLQTE	-70.1732	1	19
91	GNRKKESDTALDWSWLQTE	-71.6306	1	19
92	MRRAKLESTALDWSWLQTE	-69.9068	1	19
93	ANPDAKEITALDWSWLQTE	-61.7441	1	19
94	KTHVRHGSTALDWSWLQTE	-70.6448	1	19
95	PPRAFEEDTALDWSWLQTE	-70.1743	1	19
96	GHSGGLGETALDWSWLQTE	-62.3477	1	19
97	PMRKRIGVTALDWSWLQTE	-66.7854	1	19
98	GNDKDQDNTALDWSWLQTE	-70.333	1	19
99	ANPIEQQDTALDWSWLQTE	-71.1462	1	19
100	GGSSGITDTALDWSWLQTE	-79.0569	1	19
101	CVNGGNGSTALDWSWLQTE	-79.404	1	19
102	GKDDGLGSTALDWSWLQTE	-78.4107	1	19
103	VNGGGEGGTALDWSWLQTE	-78.4494	1	19
104	RARSSSSDTALDWSWLQTE	-79.2603	1	19
105	ETIGKFNATALDWSWLQTE	-75.9621	1	19
106	PKLQCFSDTALDWSWLQTE	-79.7596	1	19
107	FRQDGLNDTALDWSWLQTE	-72.6737	1	19
108	HQVQEEGLTALDWSWLQTE	-79.768	1	19
109	GKYNGGGGTALDWSWLQTE	-78.5787	1	19
110	DTSSEEIGTALDWSWLQTE	-72.6817	1	19
111	VYPGGHPPTALDWSWLQTE	-74.3773	1	19
112	ITDDDNQLTALDWSWLQTE	-73.6741	1	19
113	GANNGLGGTALDWSWLQTE	-78.5027	1	19
114	APGGQFGDTALDWSWLQTE	-78.3048	1	19
115	AALNEGDDTALDWSWLQTE	-77.9876	1	19
116	IPYTPHGLTALDWSWLQTE	-76.5307	1	19
117	SGGSPQDDTALDWSWLQTE	-75.0245	1	19
118	EQDDLETRTALDWSWLQTE	-72.7152	1	19
119	TTDDGLGGTALDWSWLQTE	-78.1035	1	19
120	IPWIGGSDTALDWSWLQTE	-77.117	1	19
121	NRWVKEGGTALDWSWLQTE	-76.2432	1	19
122	ADKKKGPDTALDWSWLQTE	-72.9014	1	19
123	INDTSISGTALDWSWLQTE	-76.6381	1	19
124	AMMGGPPPTALDWSWLQTE	-74.2538	1	19
125	IDRKGLGGTALDWSWLQTE	-72.4366	1	19
126	EQDSSNGGTALDWSWLQTE	-77.9324	1	19
127	YRQGAFDDTALDWSWLQTE	-75.8126	1	19
128	PPPGQSSFTALDWSWLQTE	-81.4651	1	19
129	IEQGCYEFTALDWSWLQTE	-75.487	1	19
130	DCTNLGGHTALDWSWLQTE	-80.2109	1	19
131	NNGSEPSDTALDWSWLQTE	-78.9058	1	19
132	VNDHTDSHTALDWSWLQTE	-81.5963	1	19
133	QKKPERGHTALDWSWLQTE	-75.0442	1	19
134	GPAGQFGSTALDWSWLQTE	-78.1393	1	19
135	IIQCRQGLTALDWSWLQTE	-82.7683	1	19
136	ENPGGSGDTALDWSWLQTE	-78.9923	1	19
137	ELHVNHGHTALDWSWLQTE	-79.3266	1	19
138	KDIGELGGTALDWSWLQTE	-79.2444	1	19
139	GDNGEQGLTALDWSWLQTE	-81.2897	1	19
140	EHYGESTVTALDWSWLQTE	-74.4231	1	19
141	QSHCCASDTALDWSWLQTE	-80.4652	1	19
142	SDQKAKGHTALDWSWLQTE	-73.6747	1	19
143	VVNNDDSSTALDWSWLQTE	-79.202	1	19
144	IIKDAEGLTALDWSWLQTE	-81.3901	1	19
145	YSEPIEANTALDWSWLQTE	-72.8036	1	19
146	PALDKVPYTALDWSWLQTE	-82.5749	1	19
147	ANFTSQDGTALDWSWLQTE	-74.4259	1	19
148	AAPGGEGLTALDWSWLQTE	-81.3647	1	19
149	AVVHEEGSTALDWSWLQTE	-80.4762	1	19
150	TDSEQLSPTALDWSWLQTE	-73.9533	1	19
151	IPPGGQSHTALDWSWLQTE	-80.1023	1	19
152	NVPGKRNFTALDWSWLQTE	-77.1433	1	19
153	IAANPMANTALDWSWLQTE	-79.2539	1	19
154	HCQIGEGPTALDWSWLQTE	-73.0542	1	19
155	ENAKKNALTALDWSWLQTE	-74.5815	1	19
156	PKQSREGDTALDWSWLQTE	-79.6369	1	19
157	QDTSEGGSTALDWSWLQTE	-79.6519	1	19
158	PAYGNQSSTALDWSWLQTE	-79.2591	1	19
159	TDQDKFNDTALDWSWLQTE	-74.7109	1	19
160	PIANLSPHTALDWSWLQTE	-82.446	1	19
161	PAFDDVSSTALDWSWLQTE	-78.7498	1	19
162	ILQDAMGPTALDWSWLQTE	-74.6283	1	19
163	ANVGRMGPTALDWSWLQTE	-74.2941	1	19
164	PNRGHSSDTALDWSWLQTE	-78.981	1	19
165	SEMCQTVNTALDWSWLQTE	-73.5201	1	19
166	RCWDDKAVTALDWSWLQTE	-74.6225	1	19
167	NVMQKKNDTALDWSWLQTE	-74.7747	1	19
168	DDVDDDNDTALDWSWLQTE	-73.6223	1	19
169	FRAHSGGNTALDWSWLQTE	-78.4893	1	19
170	GIIDKQSGTALDWSWLQTE	-77.5723	1	19
171	ITQGGQGNTALDWSWLQTE	-80.4271	1	19
172	GKFTKKSSTALDWSWLQTE	-77.0844	1	19
173	ETDGSSSGTALDWSWLQTE	-77.8267	1	19
174	EKFKEEGNTALDWSWLQTE	-72.7464	1	19
175	GHVGKRSHTALDWSWLQTE	-80.9816	1	19
176	VQGPGQGGTALDWSWLQTE	-72.6763	1	19
177	ECTTKKDDTALDWSWLQTE	-75.6604	1	19
178	GSSSKAANTALDWSWLQTE	-80.3043	1	19
179	HMMLESSHTALDWSWLQTE	-73.9537	1	19
180	YCREIEGGTALDWSWLQTE	-76.5533	1	19
181	PGNLYSGGTALDWSWLQTE	-72.556	1	19
182	QSSAAQQLTALDWSWLQTE	-74.7762	1	19
183	GRLQECNGTALDWSWLQTE	-74.6252	1	19
184	AKKGGGSATALDWSWLQTE	-80.0922	1	19
185	GRFDVCNYTALDWSWLQTE	-76.7334	1	19
186	HCCGSTARTALDWSWLQTE	-72.6966	1	19
187	HTPGGGSSTALDWSWLQTE	-78.8893	1	19
188	IIKDCQGGTALDWSWLQTE	-78.4184	1	19
189	IFDNRRGGTALDWSWLQTE	-79.5076	1	19
190	ITMERLSGTALDWSWLQTE	-78.9074	1	19
191	NNANEAAATALDWSWLQTE	-80.988	1	19
192	EEIGGNSGTALDWSWLQTE	-78.2419	1	19
193	MVNDSNGGTALDWSWLQTE	-78.6096	1	19
194	PNYHSQGGTALDWSWLQTE	-79.307	1	19
195	LKQDLSSDTALDWSWLQTE	-77.0469	1	19
196	HANNADSDTALDWSWLQTE	-79.3288	1	19
197	GDQQDSSDTALDWSWLQTE	-79.0458	1	19
198	MWSGEGSHTALDWSWLQTE	-81.2276	1	19
199	ITRNAMGDTALDWSWLQTE	-80.22	1	19
200	LKPPEYSKTALDWSWLQTE	-55.2803	2	19
201	QYDDFDQLTALDWSWLQTE	-57.3257	2	19
202	YCVDNLQWTALDWSWLQTE	-58.0512	2	19
203	VRRQQEIKTALDWSWLQTE	-57.3801	2	19
204	IECRMFSGTALDWSWLQTE	-53.2617	2	19
205	CQCCSKKDTALDWSWLQTE	-58.4049	2	19
206	PKMYCTSDTALDWSWLQTE	-55.2191	2	19
207	QIKKMWSETALDWSWLQTE	-55.2167	2	19
208	VAMKKSGKTALDWSWLQTE	-54.5787	2	19
209	PVKFSQVDTALDWSWLQTE	-58.624	2	19
210	RKKKCTIHTALDWSWLQTE	-68.5855	2	19
211	LRISDREPTALDWSWLQTE	-63.775	2	19
212	IHVDARMYTALDWSWLQTE	-63.4865	2	19
213	PPNKRNGSTALDWSWLQTE	-70.7993	2	19
214	MYPPKKGGTALDWSWLQTE	-70.1476	2	19
215	MKKGCLSTTALDWSWLQTE	-71.4368	2	19
216	YTNNDCVVTALDWSWLQTE	-61.3465	2	19
217	SEQVPGGDTALDWSWLQTE	-72.0956	2	19
218	CQMSQSITTALDWSWLQTE	-65.2965	2	19
219	HRRHQQVGTALDWSWLQTE	-70.2599	2	19
220	AVVDGYQGTALDWSWLQTE	-70.7053	2	19
221	KNDSGYVVTALDWSWLQTE	-66.1945	2	19
222	IGDDQAIPTALDWSWLQTE	-68.6287	2	19
223	LLYPPGDSTALDWSWLQTE	-67.5642	2	19
224	QSSGSSDITALDWSWLQTE	-68.4469	2	19
225	SSSTFNGDTALDWSWLQTE	-72.2543	2	19
226	PVKDHPGKTALDWSWLQTE	-62.073	2	19
227	PPAKNNDFTALDWSWLQTE	-72.3765	2	19
228	ADEKKEGGTALDWSWLQTE	-71.2394	2	19
229	MAAKKLGDTALDWSWLQTE	-70.3698	2	19
230	KNNKKQSHTALDWSWLQTE	-70.9576	2	19
231	LKCESYISTALDWSWLQTE	-71.5614	2	19
232	TATHDQEVTALDWSWLQTE	-67.7724	2	19
233	PNDDKNGRTALDWSWLQTE	-71.9574	2	19
234	GDEKIHCVTALDWSWLQTE	-67.3512	2	19
235	PVDKNNGRTALDWSWLQTE	-65.0432	2	19
236	ANCHCCNCTALDWSWLQTE	-72.3076	2	19
237	INLGHDSDTALDWSWLQTE	-70.4917	2	19
238	ANPPPYDNTALDWSWLQTE	-70.2679	2	19
239	HIGGGSDPTALDWSWLQTE	-69.1896	2	19
240	TGHSQQESTALDWSWLQTE	-71.6909	2	19
241	YHEGEPGDTALDWSWLQTE	-62.2258	2	19
242	EDDSEIIPTALDWSWLQTE	-68.2517	2	19
243	IQSPHHGYTALDWSWLQTE	-68.2284	2	19
244	EESVKETITALDWSWLQTE	-68.1323	2	19
245	PNAGGPGRTALDWSWLQTE	-72.006	2	19
246	QNGPDSSCTALDWSWLQTE	-69.4476	2	19
247	ANGGDGGTTALDWSWLQTE	-70.3368	2	19
248	HYWFSQGPTALDWSWLQTE	-61.6302	2	19
249	LPPGESVSTALDWSWLQTE	-69.3281	2	19
250	APQDLKGTTALDWSWLQTE	-70.273	2	19
251	PPHGGEGMTALDWSWLQTE	-66.4447	2	19
252	AVFDDCGKTALDWSWLQTE	-61.9581	2	19
253	PKKKCRSDTALDWSWLQTE	-71.7956	2	19
254	LLPPGHSSTALDWSWLQTE	-71.2735	2	19
255	PYIPLNESTALDWSWLQTE	-66.9972	2	19
256	SSQKFANNTALDWSWLQTE	-63.2992	2	19
257	KNSSKEGTTALDWSWLQTE	-67.5811	2	19
258	HDLLCYEDTALDWSWLQTE	-66.4727	2	19
259	HPVHSQGETALDWSWLQTE	-62.0242	2	19
260	PPMKNNNDTALDWSWLQTE	-66.0867	2	19
261	PAPKLQSGTALDWSWLQTE	-71.8012	2	19
262	NNKKKSDDTALDWSWLQTE	-69.971	2	19
263	HYWGMPSGTALDWSWLQTE	-62.2711	2	19
264	HTMEIHSETALDWSWLQTE	-62.1816	2	19
265	NRDDERSETALDWSWLQTE	-61.6144	2	19
266	HKRPGNDDTALDWSWLQTE	-71.4966	2	19
267	SSHFEESNTALDWSWLQTE	-67.2651	2	19
268	PVYDKWQCTALDWSWLQTE	-68.19	2	19
269	ECHHGRNTTALDWSWLQTE	-67.2017	2	19
270	ANLLSHPTTALDWSWLQTE	-66.3606	2	19
271	EKAKKESDTALDWSWLQTE	-71.5622	2	19
272	GGTKLEGITALDWSWLQTE	-63.0955	2	19
273	PVRKKREDTALDWSWLQTE	-64.0042	2	19
274	EHIPIEPPTALDWSWLQTE	-68.9232	2	19
275	IEGGGEGKTALDWSWLQTE	-63.112	2	19
276	YCQFSSPNTALDWSWLQTE	-65.666	2	19
277	SDLKEASGTALDWSWLQTE	-70.774	2	19
278	EHVDFKSSTALDWSWLQTE	-61.4354	2	19
279	REQGECSKTALDWSWLQTE	-62.1738	2	19
280	KKAPLGSNTALDWSWLQTE	-75.3537	2	19
281	PCHHNCCCTALDWSWLQTE	-76.8407	2	19
282	PNCQREGNTALDWSWLQTE	-81.0977	2	19
283	TDGGGGDDTALDWSWLQTE	-77.8732	2	19
284	ANDSDFDFTALDWSWLQTE	-80.6694	2	19
285	AGYVGGGDTALDWSWLQTE	-77.2755	2	19
286	EQSGKSSGTALDWSWLQTE	-77.8293	2	19
287	VRYGAAAWTALDWSWLQTE	-75.6061	2	19
288	HTSSSSGDTALDWSWLQTE	-79.0261	2	19
289	PDFGKCGGTALDWSWLQTE	-78.638	2	19
290	IKKGGGSDTALDWSWLQTE	-79.7502	2	19
291	IIEGQYPPTALDWSWLQTE	-75.1131	2	19
292	EGPDKSSSTALDWSWLQTE	-78.1725	2	19
293	AAHHQLSRTALDWSWLQTE	-73.6	2	19
294	GPRESESLTALDWSWLQTE	-79.4721	2	19
295	IAFSSDNGTALDWSWLQTE	-74.6726	2	19
296	EEANGGGLTALDWSWLQTE	-81.3484	2	19
297	IIGGEEGDTALDWSWLQTE	-79.9692	2	19
298	ANHSDAGHTALDWSWLQTE	-80.6857	2	19
299	DHIEEESDTALDWSWLQTE	-78.6436	2	19
300	LASDSESGTALDWSWLQTE	-75.7963	2	19
301	VKQDNVNDTALDWSWLQTE	-74.4215	2	19
302	FYKGGIAPTALDWSWLQTE	-72.5212	2	19
303	GFSDDSGDTALDWSWLQTE	-77.9446	2	19
304	MDNGEPSHTALDWSWLQTE	-81.1847	2	19
305	TFLSGESDTALDWSWLQTE	-79.4089	2	19
306	AWLHYGGGTALDWSWLQTE	-79.634	2	19
307	ECYIEQIDTALDWSWLQTE	-72.5057	2	19
308	SDLLLHSHTALDWSWLQTE	-76.1845	2	19
309	YAHDSKDGTALDWSWLQTE	-73.7137	2	19
310	LRFDSEIHTALDWSWLQTE	-73.1386	2	19
311	YHHDSEGGTALDWSWLQTE	-75.5428	2	19
312	AKGGGGGNTALDWSWLQTE	-79.9303	2	19
313	RRNGKNQLTALDWSWLQTE	-73.8607	2	19
314	HQANGGGGTALDWSWLQTE	-78.5745	2	19
315	YHWCSSSGTALDWSWLQTE	-77.2298	2	19
316	PAAGGQELTALDWSWLQTE	-73.3661	2	19
317	DAYQSLTHTALDWSWLQTE	-81.999	2	19
318	AVTDDGSDTALDWSWLQTE	-78.4359	2	19
319	EKSVALNDTALDWSWLQTE	-72.9364	2	19
320	GKGDTSGVTALDWSWLQTE	-73.2516	2	19
321	MPKDKDSDTALDWSWLQTE	-74.9004	2	19
322	FRRGGLAATALDWSWLQTE	-79.0268	2	19
323	VRRGGGGGTALDWSWLQTE	-78.46	2	19
324	ANHGGLSHTALDWSWLQTE	-81.0585	2	19
325	VNLEEESSTALDWSWLQTE	-78.853	2	19
326	QQVDSESHTALDWSWLQTE	-80.156	2	19
327	EMWDEGGGTALDWSWLQTE	-77.9823	2	19
328	VNHGSGSGTALDWSWLQTE	-77.9435	2	19
329	CCQHKIIHTALDWSWLQTE	-76.6318	2	19
330	MVDTTEGPTALDWSWLQTE	-72.7846	2	19
331	CLGGDSSSTALDWSWLQTE	-78.5741	2	19
332	IAMSGEGSTALDWSWLQTE	-80.1015	2	19
333	MKDGGGDNTALDWSWLQTE	-78.9945	2	19
334	ANEGRTSGTALDWSWLQTE	-78.5052	2	19
335	IKESGMISTALDWSWLQTE	-73.7553	2	19
336	SDSSSQGGTALDWSWLQTE	-78.1771	2	19
337	DDSGGLSGTALDWSWLQTE	-78.1797	2	19
338	IDGGSEGDTALDWSWLQTE	-79.6749	2	19
339	TNMQQYPPTALDWSWLQTE	-76.0933	2	19
340	EDGGCGPHTALDWSWLQTE	-81.3364	2	19
341	GNDDKSGSTALDWSWLQTE	-78.5574	2	19
342	SFGGGEPGTALDWSWLQTE	-78.6144	2	19
343	EQGPSSGDTALDWSWLQTE	-72.8977	2	19
344	RRGGKKEFTALDWSWLQTE	-74.2015	2	19
345	MQDDDSSSTALDWSWLQTE	-78.9166	2	19
346	MPCHQPSHTALDWSWLQTE	-81.3341	2	19
347	MYCNVQGGTALDWSWLQTE	-79.0837	2	19
348	LKKGSSDSTALDWSWLQTE	-75.6771	2	19
349	HTMLQMGNTALDWSWLQTE	-73.9222	2	19
350	PYRNQMSGTALDWSWLQTE	-78.6439	2	19
351	IDNVARNLTALDWSWLQTE	-75.9315	2	19
352	TVAGCDDDTALDWSWLQTE	-78.0341	2	19
353	LQTSSNNFTALDWSWLQTE	-76.3437	2	19
354	SSSSSGGCTALDWSWLQTE	-75.1987	2	19
355	IEDDDIGNTALDWSWLQTE	-79.6708	2	19
356	YFGGGNNDTALDWSWLQTE	-72.4028	2	19
357	TSNDSSGPTALDWSWLQTE	-74.0957	2	19
358	IITTTDPDTALDWSWLQTE	-78.0567	2	19
359	QQDDDDGGTALDWSWLQTE	-77.4602	2	19
360	KAIHGSGDTALDWSWLQTE	-80.8995	2	19
361	IAQDDEISTALDWSWLQTE	-72.8816	2	19
362	QDHGSIEHTALDWSWLQTE	-72.9829	2	19
363	AYPSSQSDTALDWSWLQTE	-78.9205	2	19
364	QHVHCEGGTALDWSWLQTE	-79.9274	2	19
365	EGQDKADGTALDWSWLQTE	-75.9505	2	19
366	ANCANQDDTALDWSWLQTE	-78.5093	2	19
367	ITFDGESDTALDWSWLQTE	-79.4046	2	19
368	EKSSSESGTALDWSWLQTE	-77.9535	2	19
369	RNWNIGGNTALDWSWLQTE	-80.7201	2	19
370	HIGHELSPTALDWSWLQTE	-73.155	2	19
371	RNMNGGSHTALDWSWLQTE	-81.3444	2	19
372	RRGDTQEFTALDWSWLQTE	-74.3533	2	19
373	PYAGGKSGTALDWSWLQTE	-78.2749	2	19
374	SGLHEHPHTALDWSWLQTE	-82.5164	2	19
375	EFDGSPGGTALDWSWLQTE	-77.981	2	19
376	ANVGKSPSTALDWSWLQTE	-80.1091	2	19
377	PNVHGGGGTALDWSWLQTE	-79.3344	2	19
378	GKTSGPGSTALDWSWLQTE	-78.8545	2	19
379	GPQGKFDFTALDWSWLQTE	-79.9796	2	19
380	DRRGGGSDTALDWSWLQTE	-78.6976	2	19
381	RCDGKVDDTALDWSWLQTE	-77.0822	2	19
382	KKHHLGGGTALDWSWLQTE	-80.9128	2	19
383	GCLDGSGDTALDWSWLQTE	-78.1617	2	19
384	GDCHQSSSTALDWSWLQTE	-79.9073	2	19
385	LQLDDSGDTALDWSWLQTE	-76.7791	2	19
386	GDNGIRGCTALDWSWLQTE	-74.9774	2	19
387	PNNGEPANTALDWSWLQTE	-80.3795	2	19
388	ARHDGLDLTALDWSWLQTE	-79.3522	2	19
389	ANDDGQSSTALDWSWLQTE	-78.6079	2	19
390	GDKHGEGGTALDWSWLQTE	-79.0817	2	19
391	SELSGGGDTALDWSWLQTE	-78.9701	2	19
392	AKQDDVGSTALDWSWLQTE	-78.7075	2	19
393	PGPGDSIATALDWSWLQTE	-73.5476	2	19
394	SFTDGGGGTALDWSWLQTE	-77.7052	2	19
395	ESDHVNGLTALDWSWLQTE	-81.6916	2	19
396	MNKGGFSDTALDWSWLQTE	-79.9182	2	19
397	HNQSSGDDTALDWSWLQTE	-77.3475	2	19
398	IIDDKGGDTALDWSWLQTE	-79.388	2	19
399	RNTDDDDDTALDWSWLQTE	-77.1679	2	19
400	NVNNLDGKTALDWSWLQTE	-56.6029	3	19
401	EDDNCDKFTALDWSWLQTE	-60.8081	3	19
402	LVLDDFKDTALDWSWLQTE	-55.0152	3	19
403	KRNPPRKATALDWSWLQTE	-50.5202	3	19
404	RQDYNCNDTALDWSWLQTE	-50.2603	3	19
405	KDSSKRKATALDWSWLQTE	-55.0845	3	19
406	NDKSDWKNTALDWSWLQTE	-57.0254	3	19
407	IGKEEEDKTALDWSWLQTE	-60.9899	3	19
408	AGYYLGGDTALDWSWLQTE	-57.1095	3	19
409	INYLGANPTALDWSWLQTE	-57.7736	3	19
410	ANLFGEGDTALDWSWLQTE	-66.5337	3	19
411	YVFGNNDRTALDWSWLQTE	-61.7755	3	19
412	ETMGKFNVTALDWSWLQTE	-69.809	3	19
413	PAAAGEERTALDWSWLQTE	-64.3228	3	19
414	EQRELLGTTALDWSWLQTE	-71.4932	3	19
415	ERAKKFGCTALDWSWLQTE	-68.277	3	19
416	IKQNRIATTALDWSWLQTE	-72.3573	3	19
417	EQGNPETRTALDWSWLQTE	-70.0636	3	19
418	LKHDFSSFTALDWSWLQTE	-69.0561	3	19
419	KDKKKGPDTALDWSWLQTE	-70.6289	3	19
420	HDKIKCSDTALDWSWLQTE	-63.232	3	19
421	THGNADAITALDWSWLQTE	-71.0025	3	19
422	VMMKDNPPTALDWSWLQTE	-66.6926	3	19
423	ELHVNYQDTALDWSWLQTE	-66.3824	3	19
424	IKRGEMEITALDWSWLQTE	-62.6763	3	19
425	AAPNPCNCTALDWSWLQTE	-68.6678	3	19
426	GMYHEEEITALDWSWLQTE	-62.7267	3	19
427	KGKIEIGKTALDWSWLQTE	-62.0159	3	19
428	PDDDRREPTALDWSWLQTE	-65.4972	3	19
429	PNVKKFDNTALDWSWLQTE	-71.1393	3	19
430	IAGKIPNDTALDWSWLQTE	-67.5721	3	19
431	IMQDEYVDTALDWSWLQTE	-70.5968	3	19
432	VARDDQSKTALDWSWLQTE	-61.5816	3	19
433	RLDHIRLDTALDWSWLQTE	-65.8103	3	19
434	GIIDKQQGTALDWSWLQTE	-70.4683	3	19
435	EQLDHHGVTALDWSWLQTE	-65.0998	3	19
436	ADKISQEDTALDWSWLQTE	-70.1393	3	19
437	RNMKMVDHTALDWSWLQTE	-72.1606	3	19
438	DHHGKAVDTALDWSWLQTE	-71.7356	3	19
439	ANPDAGGITALDWSWLQTE	-69.4728	3	19
440	IIIEDRESTALDWSWLQTE	-71.0164	3	19
441	PPRAKEEDTALDWSWLQTE	-70.8489	3	19
442	PMRKNSSVTALDWSWLQTE	-66.8523	3	19
443	VDWDDQGKTALDWSWLQTE	-61.8455	3	19
444	GNDKKQSDTALDWSWLQTE	-71.4396	3	19
445	HVANNNAMTALDWSWLQTE	-62.3131	3	19
446	AKKKCTIHTALDWSWLQTE	-68.3528	3	19
447	IIVDKRMYTALDWSWLQTE	-63.4696	3	19
448	MKDGCLSTTALDWSWLQTE	-71.3488	3	19
449	KKDVPSGDTALDWSWLQTE	-71.4766	3	19
450	PVPGDSGGTALDWSWLQTE	-77.8458	3	19
451	LDDDAESVTALDWSWLQTE	-72.8099	3	19
452	NADDCFSDTALDWSWLQTE	-78.7953	3	19
453	YWLSGESGTALDWSWLQTE	-76.2264	3	19
454	MDDHSQSSTALDWSWLQTE	-80.2811	3	19
455	IGASKGGDTALDWSWLQTE	-79.9887	3	19
456	YQFSSHDGTALDWSWLQTE	-74.589	3	19
457	GGSSSCDVTALDWSWLQTE	-72.5688	3	19
458	IGDDQAPNTALDWSWLQTE	-80.6756	3	19
459	RCDNDDSDTALDWSWLQTE	-79.294	3	19
460	PNSDDSGSTALDWSWLQTE	-78.4939	3	19
461	EEPGGHSGTALDWSWLQTE	-78.0781	3	19
462	ARRGHIPPTALDWSWLQTE	-74.1846	3	19
463	ETGGEAAATALDWSWLQTE	-80.865	3	19
464	AKQQYAISTALDWSWLQTE	-73.9568	3	19
465	MYYNRTPYTALDWSWLQTE	-76.3602	3	19
466	TDLPSSGNTALDWSWLQTE	-74.2201	3	19
467	IDDKKKAATALDWSWLQTE	-74.1938	3	19
468	KLDSGEGSTALDWSWLQTE	-79.6341	3	19
469	IDRSSAAFTALDWSWLQTE	-83.5149	3	19
470	PADSKRELTALDWSWLQTE	-73.8749	3	19
471	ACQQQYGDTALDWSWLQTE	-80.1802	3	19
472	ITQGQDDDTALDWSWLQTE	-78.3355	3	19
473	RRGSGKGDTALDWSWLQTE	-79.3594	3	19
474	IPVDDSGLTALDWSWLQTE	-80.4625	3	19
475	AKGGEQSGTALDWSWLQTE	-78.6998	3	19
476	SKNNRESPTALDWSWLQTE	-74.0213	3	19
477	AANGGQSSTALDWSWLQTE	-79.0467	3	19
478	EKPGGGGSTALDWSWLQTE	-78.7746	3	19
479	GDQHICGDTALDWSWLQTE	-79.8612	3	19
480	ANEDRAAPTALDWSWLQTE	-74.4686	3	19
481	PNPHDFSSTALDWSWLQTE	-79.8656	3	19
482	EVDQQLGGTALDWSWLQTE	-79.3033	3	19
483	GHKSKQNNTALDWSWLQTE	-75.427	3	19
484	AVATDSGSTALDWSWLQTE	-76.8299	3	19
485	ETPGKEGDTALDWSWLQTE	-79.1849	3	19
486	GKAIKECNTALDWSWLQTE	-79.2988	3	19
487	YTNDGLGHTALDWSWLQTE	-78.5022	3	19
488	GITGHNDCTALDWSWLQTE	-73.964	3	19
489	PLWDDFAPTALDWSWLQTE	-74.0099	3	19
490	QEVSGKGLTALDWSWLQTE	-81.2545	3	19
491	ADDDSNGGTALDWSWLQTE	-77.9364	3	19
492	PCRQECPDTALDWSWLQTE	-80.3125	3	19
493	ELYLGNGHTALDWSWLQTE	-75.9544	3	19
494	ERYHDPNHTALDWSWLQTE	-77.1405	3	19
495	NDGGSGGGTALDWSWLQTE	-77.9274	3	19
496	KKSDKASSTALDWSWLQTE	-75.2597	3	19
497	IESQGPGLTALDWSWLQTE	-82.4977	3	19
498	LQLSPSGNTALDWSWLQTE	-75.7857	3	19
499	LEWVMQGNTALDWSWLQTE	-76.4726	3	19
500	KRQHTDNDTALDWSWLQTE	-76.1436	3	19
501	PNVGKFSSTALDWSWLQTE	-79.5624	3	19
502	PYPHDCGRTALDWSWLQTE	-73.1285	3	19
503	LGQDTIPGTALDWSWLQTE	-77.0988	3	19
504	QWNGLGGSTALDWSWLQTE	-80.4586	3	19
505	PWQSEKSGTALDWSWLQTE	-78.4348	3	19
506	EKDHEPGLTALDWSWLQTE	-82.2582	3	19
507	VKEGGKGVTALDWSWLQTE	-74.0212	3	19
508	GGDSGITNTALDWSWLQTE	-79.6735	3	19
509	DVNGGNGSTALDWSWLQTE	-78.9594	3	19
510	GKDDLLGSTALDWSWLQTE	-79.3948	3	19
511	VDGGGQGGTALDWSWLQTE	-78.3605	3	19
512	MIRSSSSDTALDWSWLQTE	-79.6325	3	19
513	EDDHAISNTALDWSWLQTE	-80.7235	3	19
514	FRSGGLNDTALDWSWLQTE	-73.0002	3	19
515	GAYNGGGGTALDWSWLQTE	-78.3837	3	19
516	GGMSQESGTALDWSWLQTE	-78.0493	3	19
517	MTDDDLQLTALDWSWLQTE	-74.2347	3	19
518	RNSDSGSLTALDWSWLQTE	-80.6971	3	19
519	STDDGLGGTALDWSWLQTE	-78.039	3	19
520	YYNNCVDGTALDWSWLQTE	-74.8657	3	19
521	APNGQEGDTALDWSWLQTE	-78.3369	3	19
522	SGGSPCDDTALDWSWLQTE	-74.9511	3	19
523	TPWIGGSDTALDWSWLQTE	-76.9076	3	19
524	NLQCNDPNTALDWSWLQTE	-80.016	3	19
525	PPPGYGSFTALDWSWLQTE	-81.2262	3	19
526	IEQGCYISTALDWSWLQTE	-73.8851	3	19
527	DDQDRSSGTALDWSWLQTE	-77.4548	3	19
528	EKCVGSGDTALDWSWLQTE	-77.274	3	19
529	MNSQSGDNTALDWSWLQTE	-79.7839	3	19
530	DVTGQFGSTALDWSWLQTE	-79.3375	3	19
531	ECPGGSGGTALDWSWLQTE	-78.0009	3	19
532	GRQHYLSHTALDWSWLQTE	-81.9613	3	19
533	CYYGRRGGTALDWSWLQTE	-78.9569	3	19
534	QSHVCRSDTALDWSWLQTE	-77.2202	3	19
535	SDQDTKGHTALDWSWLQTE	-80.5325	3	19
536	VVNGGGSSTALDWSWLQTE	-79.1862	3	19
537	IIKDAEGPTALDWSWLQTE	-74.5137	3	19
538	YSENAKANTALDWSWLQTE	-78.5673	3	19
539	PALDDVPYTALDWSWLQTE	-82.1612	3	19
540	PLEGGGGPTALDWSWLQTE	-73.5237	3	19
541	APFDSQDGTALDWSWLQTE	-74.8883	3	19
542	IISGRRSPTALDWSWLQTE	-74.0387	3	19
543	RMMETVGNTALDWSWLQTE	-80.5069	3	19
544	AAPGKKGLTALDWSWLQTE	-81.7438	3	19
545	VHGGNLGSTALDWSWLQTE	-79.8051	3	19
546	KVPHNCVDTALDWSWLQTE	-72.6562	3	19
547	DVHSTMSPTALDWSWLQTE	-73.3527	3	19
548	KDVHGEGSTALDWSWLQTE	-80.5266	3	19
549	IDSEQLSPTALDWSWLQTE	-74.1355	3	19
550	GVPGKRNFTALDWSWLQTE	-77.9601	3	19
551	RLPPGISDTALDWSWLQTE	-72.9344	3	19
552	HCQGGEGPTALDWSWLQTE	-74.1228	3	19
553	PNQTREGDTALDWSWLQTE	-77.3151	3	19
554	RNGIMMEYTALDWSWLQTE	-73.495	3	19
555	QQHSGGGSTALDWSWLQTE	-79.44	3	19
556	YWYHGQSSTALDWSWLQTE	-77.6575	3	19
557	TKQDKFNDTALDWSWLQTE	-74.7422	3	19
558	PADDDVSSTALDWSWLQTE	-78.2266	3	19
559	ILQDAEGPTALDWSWLQTE	-74.5539	3	19
560	ATFHHMIDTALDWSWLQTE	-74.5502	3	19
561	PNNGHSSDTALDWSWLQTE	-79.1149	3	19
562	AKDANVAATALDWSWLQTE	-81.7057	3	19
563	NGSVETSDTALDWSWLQTE	-76.4155	3	19
564	GHMQKRNDTALDWSWLQTE	-75.9236	3	19
565	DDNDDDNDTALDWSWLQTE	-73.528	3	19
566	DWTHSGGNTALDWSWLQTE	-80.4463	3	19
567	PYTDKSGDTALDWSWLQTE	-78.7952	3	19
568	ITQGGQGGTALDWSWLQTE	-79.1319	3	19
569	GKQHKKSGTALDWSWLQTE	-79.481	3	19
570	QHHSTLDLTALDWSWLQTE	-79.9451	3	19
571	EKFNEEGNTALDWSWLQTE	-80.4129	3	19
572	KQDGARSHTALDWSWLQTE	-80.935	3	19
573	NQGHGQGGTALDWSWLQTE	-79.3862	3	19
574	ECTTKKDNTALDWSWLQTE	-76.2114	3	19
575	LDQHTKSGTALDWSWLQTE	-77.7833	3	19
576	IKDDTVTHTALDWSWLQTE	-81.5091	3	19
577	GTSSKAADTALDWSWLQTE	-79.6184	3	19
578	MRKAKLSDTALDWSWLQTE	-78.3688	3	19
579	PGGGHSGSTALDWSWLQTE	-78.9784	3	19
580	ARIHQCNLTALDWSWLQTE	-77.9051	3	19
581	PNMGLQPVTALDWSWLQTE	-75.0963	3	19
582	QSSAAYDCTALDWSWLQTE	-74.8626	3	19
583	GRLQGLNGTALDWSWLQTE	-74.4464	3	19
584	AAANGGDATALDWSWLQTE	-78.8768	3	19
585	PRFDVCNYTALDWSWLQTE	-77.0331	3	19
586	AAFSNCDDTALDWSWLQTE	-77.8419	3	19
587	TDCDGGGGTALDWSWLQTE	-78.3565	3	19
588	IISDCQGGTALDWSWLQTE	-78.4851	3	19
589	PVNNKMAFTALDWSWLQTE	-83.5225	3	19
590	HDPGGDVATALDWSWLQTE	-72.552	3	19
591	GIREEWDCTALDWSWLQTE	-73.6235	3	19
592	EEGGGNSGTALDWSWLQTE	-78.1329	3	19
593	PESGGGSYTALDWSWLQTE	-81.5946	3	19
594	YVNDGNGGTALDWSWLQTE	-75.6871	3	19
595	PNYHEQGGTALDWSWLQTE	-79.7399	3	19
596	LNCNLSSDTALDWSWLQTE	-77.6643	3	19
597	MMEKEGSHTALDWSWLQTE	-73.7073	3	19
598	AVPPDTGDTALDWSWLQTE	-72.8189	3	19
599	ANDDDFDFTALDWSWLQTE	-80.3652	3	19
0	YDTVCSETALDWSWLQTE	-57.9407	1	18
1	PDDSSNPTALDWSWLQTE	-60.1456	1	18
2	YDFYANGTALDWSWLQTE	-59.8759	1	18
3	HNINCNPTALDWSWLQTE	-58.9783	1	18
4	PKDSQGKTALDWSWLQTE	-60.5664	1	18
5	VRREQSGTALDWSWLQTE	-50.9548	1	18
6	MYHYEKSTALDWSWLQTE	-56.3056	1	18
7	IQVYQGKTALDWSWLQTE	-54.9876	1	18
8	RVLESGETALDWSWLQTE	-55.563	1	18
9	WDISSSETALDWSWLQTE	-59.4345	1	18
10	NCPWENGTALDWSWLQTE	-58.9741	1	18
11	PNFYQISTALDWSWLQTE	-59.5124	1	18
12	MMYVRDSTALDWSWLQTE	-52.8272	1	18
13	AAKANKFTALDWSWLQTE	-51.1598	1	18
14	IKNRAKNTALDWSWLQTE	-55.9152	1	18
15	MWMEGPSTALDWSWLQTE	-56.7448	1	18
16	ISEREDKTALDWSWLQTE	-60.0078	1	18
17	KGTSDGETALDWSWLQTE	-58.1274	1	18
18	RVYQFGSTALDWSWLQTE	-54.5065	1	18
19	IDSRNNPTALDWSWLQTE	-60.5587	1	18
20	GPYQRNNTALDWSWLQTE	-50.1718	1	18
21	ITMEEGSTALDWSWLQTE	-56.6273	1	18
22	INDFFSETALDWSWLQTE	-60.5711	1	18
23	MQNDWDKTALDWSWLQTE	-59.944	1	18
24	VVPLGDKTALDWSWLQTE	-54.677	1	18
25	DNYEKAGTALDWSWLQTE	-54.9347	1	18
26	LLRRMGGTALDWSWLQTE	-51.421	1	18
27	ILPRMGETALDWSWLQTE	-55.9141	1	18
28	LAGGKNETALDWSWLQTE	-56.4816	1	18
29	EMMQHGHTALDWSWLQTE	-57.5379	1	18
30	EGSDTIKTALDWSWLQTE	-55.1914	1	18
31	YHTKKGETALDWSWLQTE	-59.0359	1	18
32	CYMEHGDTALDWSWLQTE	-56.4267	1	18
33	HDDRREETALDWSWLQTE	-52.3963	1	18
34	GDKFSGETALDWSWLQTE	-52.9251	1	18
35	ACMEEGSTALDWSWLQTE	-56.3774	1	18
36	PKKDFDKTALDWSWLQTE	-52.6163	1	18
37	VDECEKATALDWSWLQTE	-55.579	1	18
38	YCSWFTETALDWSWLQTE	-55.1239	1	18
39	PPMRASGTALDWSWLQTE	-55.4224	1	18
40	FDISQETTALDWSWLQTE	-59.6175	1	18
41	GPPGGGETALDWSWLQTE	-55.4252	1	18
42	SSHSLEMTALDWSWLQTE	-58.5745	1	18
43	ICDSKNKTALDWSWLQTE	-55.9541	1	18
44	HTIELNETALDWSWLQTE	-55.1259	1	18
45	EYPHEKATALDWSWLQTE	-50.9091	1	18
46	ESSPEIKTALDWSWLQTE	-53.6717	1	18
47	ARSKLDETALDWSWLQTE	-59.6535	1	18
48	EFDDTSETALDWSWLQTE	-60.3227	1	18
49	WYSKEDKTALDWSWLQTE	-60.4575	1	18
50	EPPKFGETALDWSWLQTE	-55.5231	1	18
51	HDTSKIITALDWSWLQTE	-59.6922	1	18
52	IAVKTDKTALDWSWLQTE	-57.5849	1	18
53	IPPHGPETALDWSWLQTE	-56.2544	1	18
54	CRNKEIKTALDWSWLQTE	-55.9058	1	18
55	YKGPRNGTALDWSWLQTE	-70.0754	1	18
56	SEGQLPMTALDWSWLQTE	-66.6304	1	18
57	EIDKTIPTALDWSWLQTE	-66.0961	1	18
58	AAHIRNCTALDWSWLQTE	-70.6477	1	18
59	GHTTKIGTALDWSWLQTE	-68.3029	1	18
60	SRNGRTTTALDWSWLQTE	-69.9162	1	18
61	PNPMEGCTALDWSWLQTE	-68.3492	1	18
62	KKGSRIGTALDWSWLQTE	-70.678	1	18
63	EEHPLLGTALDWSWLQTE	-61.5062	1	18
64	IIKEEGGTALDWSWLQTE	-70.1606	1	18
65	EFKKQNSTALDWSWLQTE	-66.0526	1	18
66	RKQYCVSTALDWSWLQTE	-69.2963	1	18
67	MAPKQPVTALDWSWLQTE	-68.5493	1	18
68	WKQWTGPTALDWSWLQTE	-65.5584	1	18
69	CKQGEVPTALDWSWLQTE	-64.5277	1	18
70	HSKNEPPTALDWSWLQTE	-65.5894	1	18
71	PVGDDSITALDWSWLQTE	-67.7577	1	18
72	YEPNCNLTALDWSWLQTE	-69.5898	1	18
73	YWDQYVVTALDWSWLQTE	-64.3364	1	18
74	FSGSSNMTALDWSWLQTE	-61.297	1	18
75	QFKNEGDTALDWSWLQTE	-70.7979	1	18
76	ANKSEGVTALDWSWLQTE	-66.4079	1	18
77	HHKKEIDTALDWSWLQTE	-65.1043	1	18
78	EKKDDDDTALDWSWLQTE	-68.5977	1	18
79	AAKPGNCTALDWSWLQTE	-60.88	1	18
80	HISSYEGTALDWSWLQTE	-68.5498	1	18
81	GNVEMGPTALDWSWLQTE	-67.9282	1	18
82	EEDNKVNTALDWSWLQTE	-69.0596	1	18
83	RCGPWEGTALDWSWLQTE	-67.1884	1	18
84	FKKEFDSTALDWSWLQTE	-68.8983	1	18
85	HALGQNRTALDWSWLQTE	-61.0306	1	18
86	DRLPPGGTALDWSWLQTE	-70.0158	1	18
87	EKDYCVDTALDWSWLQTE	-66.7565	1	18
88	YKKKYVDTALDWSWLQTE	-62.1408	1	18
89	PLPWYDGTALDWSWLQTE	-62.9083	1	18
90	PLKNQGSTALDWSWLQTE	-70.5813	1	18
91	QRKGMNNTALDWSWLQTE	-66.7853	1	18
92	FQHVYQSTALDWSWLQTE	-70.7758	1	18
93	FDNNTVNTALDWSWLQTE	-70.2991	1	18
94	VNGLQQCTALDWSWLQTE	-66.7547	1	18
95	QKSQYVVTALDWSWLQTE	-65.1474	1	18
96	MAHGGPTTALDWSWLQTE	-70.6754	1	18
97	EPVNRARTALDWSWLQTE	-69.7154	1	18
98	RCFCRDNTALDWSWLQTE	-64.4689	1	18
99	WKKIRNGTALDWSWLQTE	-65.2312	1	18
100	MGEHTSGTALDWSWLQTE	-76.2697	1	18
101	YNLEEGGTALDWSWLQTE	-71.5544	1	18
102	IKQGDSGTALDWSWLQTE	-77.4732	1	18
103	LVAKEELTALDWSWLQTE	-72.0631	1	18
104	WTHSFGGTALDWSWLQTE	-78.0182	1	18
105	HWEKGGPTALDWSWLQTE	-72.003	1	18
106	IKIKSGGTALDWSWLQTE	-75.6931	1	18
107	KNDDAGGTALDWSWLQTE	-75.8291	1	18
108	WANKDSDTALDWSWLQTE	-77.9274	1	18
109	YDSQFDVTALDWSWLQTE	-72.3725	1	18
110	YWARFSGTALDWSWLQTE	-77.0381	1	18
111	PNNDFCFTALDWSWLQTE	-81.7191	1	18
112	TDNGCNDTALDWSWLQTE	-73.3942	1	18
113	GGDSGDDTALDWSWLQTE	-74.9541	1	18
114	PPHEEASTALDWSWLQTE	-79.1981	1	18
115	KKNLMPHTALDWSWLQTE	-81.0361	1	18
116	EKKEFSHTALDWSWLQTE	-72.2513	1	18
117	EKSARGSTALDWSWLQTE	-77.688	1	18
118	YYDDHPGTALDWSWLQTE	-76.8035	1	18
119	KKQEKGVTALDWSWLQTE	-73.1402	1	18
120	PNNKAGGTALDWSWLQTE	-77.2465	1	18
121	DDDFKGFTALDWSWLQTE	-80.9621	1	18
122	WSSFRPGTALDWSWLQTE	-77.9565	1	18
123	RRNFQSGTALDWSWLQTE	-77.2421	1	18
124	EFNNANGTALDWSWLQTE	-72.7005	1	18
125	MFQQFGGTALDWSWLQTE	-77.6449	1	18
126	QQDSHGPTALDWSWLQTE	-71.7046	1	18
127	ANDFGGGTALDWSWLQTE	-76.5222	1	18
128	FEGIDSGTALDWSWLQTE	-76.6814	1	18
129	GKDQQNGTALDWSWLQTE	-71.2773	1	18
130	EHSSQDDTALDWSWLQTE	-75.9117	1	18
131	ADDCCDDTALDWSWLQTE	-75.7204	1	18
132	EDDEEPDTALDWSWLQTE	-77.9391	1	18
133	LCPSEGFTALDWSWLQTE	-75.0044	1	18
134	DDGPDGYTALDWSWLQTE	-78.9115	1	18
135	NKDDSGPTALDWSWLQTE	-71.7706	1	18
136	FKSQCGGTALDWSWLQTE	-76.9997	1	18
137	GDKEMPHTALDWSWLQTE	-72.3549	1	18
138	PDDKKSSTALDWSWLQTE	-77.0216	1	18
139	QEDQENGTALDWSWLQTE	-71.6826	1	18
140	IRCHGPNTALDWSWLQTE	-80.238	1	18
141	KPDSQSSTALDWSWLQTE	-76.6733	1	18
142	HAHRRPHTALDWSWLQTE	-81.431	1	18
143	EGGFLDSTALDWSWLQTE	-76.1862	1	18
144	LEHSLGDTALDWSWLQTE	-78.8809	1	18
145	QKSDMGDTALDWSWLQTE	-77.5576	1	18
146	YPNNEPLTALDWSWLQTE	-80.4988	1	18
147	KALGHSHTALDWSWLQTE	-73.9526	1	18
148	GNQPIGGTALDWSWLQTE	-75.6395	1	18
149	YKNKKGNTALDWSWLQTE	-78.8552	1	18
150	HPHFWNGTALDWSWLQTE	-73.9255	1	18
151	YANEFDDTALDWSWLQTE	-76.6082	1	18
152	NNDCIGGTALDWSWLQTE	-76.5639	1	18
153	EVSGQGSTALDWSWLQTE	-77.3978	1	18
154	PMNYQDNTALDWSWLQTE	-76.912	1	18
155	GISNRGCTALDWSWLQTE	-73.7051	1	18
156	HHPKIGSTALDWSWLQTE	-72.0994	1	18
157	MNDDGPSTALDWSWLQTE	-77.4546	1	18
158	DKGGQTNTALDWSWLQTE	-78.9869	1	18
159	QFDLSNNTALDWSWLQTE	-73.9153	1	18
160	PPTESSDTALDWSWLQTE	-74.8788	1	18
161	RAHFCNDTALDWSWLQTE	-74.8202	1	18
162	RRGAFDSTALDWSWLQTE	-76.2903	1	18
163	HQCLENNTALDWSWLQTE	-75.2289	1	18
164	ENDSGGLTALDWSWLQTE	-78.9026	1	18
165	PAQQFSSTALDWSWLQTE	-78.061	1	18
166	PKNKNNDTALDWSWLQTE	-73.2984	1	18
167	YDDVNSSTALDWSWLQTE	-76.5347	1	18
168	MDTGGGSTALDWSWLQTE	-75.0521	1	18
169	HAGQQSSTALDWSWLQTE	-77.6357	1	18
170	IKDQQGGTALDWSWLQTE	-76.2633	1	18
171	IKSHTSSTALDWSWLQTE	-77.2061	1	18
172	PANGNGGTALDWSWLQTE	-77.3879	1	18
173	HDEGDSSTALDWSWLQTE	-76.9625	1	18
174	EKDDQSSTALDWSWLQTE	-76.7388	1	18
175	AKNLRELTALDWSWLQTE	-72.6355	1	18
176	ARDDTSHTALDWSWLQTE	-78.6059	1	18
177	FHGKFDGTALDWSWLQTE	-75.5836	1	18
178	PNNCCNDTALDWSWLQTE	-73.1971	1	18
179	NNDDDDDTALDWSWLQTE	-75.1754	1	18
180	AADDKIHTALDWSWLQTE	-72.9506	1	18
181	EEDKEGSTALDWSWLQTE	-77.1825	1	18
182	ENNGWSGTALDWSWLQTE	-77.0924	1	18
183	ISHDCNNTALDWSWLQTE	-74.7587	1	18
184	EITDSSGTALDWSWLQTE	-74.1074	1	18
185	DCDRNGNTALDWSWLQTE	-78.0725	1	18
186	MQDKKGGTALDWSWLQTE	-76.4733	1	18
187	RDGGDNNTALDWSWLQTE	-73.6931	1	18
188	LEDQFDGTALDWSWLQTE	-74.904	1	18
189	WNVRGGSTALDWSWLQTE	-74.9889	1	18
190	GHHFEGGTALDWSWLQTE	-77.8329	1	18
191	EKVKTGSTALDWSWLQTE	-75.3502	1	18
192	GKSLQGGTALDWSWLQTE	-77.0476	1	18
193	TFCMENGTALDWSWLQTE	-73.6556	1	18
194	PPNERSGTALDWSWLQTE	-76.842	1	18
195	HYKFRSHTALDWSWLQTE	-72.5029	1	18
196	EMDDLDCTALDWSWLQTE	-71.9134	1	18
197	EGSSGSSTALDWSWLQTE	-77.0381	1	18
198	ETPGEGHTALDWSWLQTE	-73.6674	1	18
199	YKQDWGGTALDWSWLQTE	-77.3897	1	18
200	RWLGGGETALDWSWLQTE	-55.978	2	18
201	NKYDSPNTALDWSWLQTE	-55.5588	2	18
202	YVPRFSKTALDWSWLQTE	-55.5235	2	18
203	GKFDDPRTALDWSWLQTE	-58.3223	2	18
204	HKDQFDETALDWSWLQTE	-59.2929	2	18
205	WWALYNETALDWSWLQTE	-57.4501	2	18
206	HGNNGKATALDWSWLQTE	-56.2613	2	18
207	VKIIESETALDWSWLQTE	-59.2331	2	18
208	YGGPEGETALDWSWLQTE	-59.2005	2	18
209	LPAKEKNTALDWSWLQTE	-56.7219	2	18
210	PNLNVDNTALDWSWLQTE	-71.0637	2	18
211	PNQFFGETALDWSWLQTE	-61.9813	2	18
212	IKVFYDGTALDWSWLQTE	-70.3449	2	18
213	PNIGQNGTALDWSWLQTE	-70.7377	2	18
214	LENLYVNTALDWSWLQTE	-71.0285	2	18
215	VDTSEIHTALDWSWLQTE	-70.9311	2	18
216	ADEARNRTALDWSWLQTE	-66.0287	2	18
217	LDDLRNCTALDWSWLQTE	-69.582	2	18
218	TSQNFSKTALDWSWLQTE	-61.8039	2	18
219	QRCGIESTALDWSWLQTE	-70.6793	2	18
220	EKKKDVDTALDWSWLQTE	-62.2592	2	18
221	LEKSSNSTALDWSWLQTE	-65.4198	2	18
222	GEKEMTTTALDWSWLQTE	-62.1438	2	18
223	EGDYGVNTALDWSWLQTE	-68.041	2	18
224	NRLGGGCTALDWSWLQTE	-68.9224	2	18
225	ANFEEGGTALDWSWLQTE	-64.9586	2	18
226	AMCDDDKTALDWSWLQTE	-60.806	2	18
227	HWVGEATTALDWSWLQTE	-68.0861	2	18
228	IKEEEVGTALDWSWLQTE	-67.7165	2	18
229	KNSSHIGTALDWSWLQTE	-70.6958	2	18
230	EDKCWSDTALDWSWLQTE	-70.2675	2	18
231	EAPGGPMTALDWSWLQTE	-60.7628	2	18
232	WNDFQVNTALDWSWLQTE	-69.3037	2	18
233	NNKMWDSTALDWSWLQTE	-69.1912	2	18
234	EEPPLGGTALDWSWLQTE	-69.5502	2	18
235	GKSQQPETALDWSWLQTE	-61.3959	2	18
236	HPPGGGGTALDWSWLQTE	-71.1854	2	18
237	GNLGEARTALDWSWLQTE	-65.8334	2	18
238	EKEEEEGTALDWSWLQTE	-68.5524	2	18
239	PCPGGGGTALDWSWLQTE	-70.9853	2	18
240	VDDSSVSTALDWSWLQTE	-68.1865	2	18
241	WDDWLVDTALDWSWLQTE	-61.6657	2	18
242	IADNVQGTALDWSWLQTE	-68.607	2	18
243	HEPPLGSTALDWSWLQTE	-70.2635	2	18
244	YYPLEGPTALDWSWLQTE	-66.9479	2	18
245	QQNGTVDTALDWSWLQTE	-69.5946	2	18
246	VANRMNPTALDWSWLQTE	-60.7787	2	18
247	FFDDDVDTALDWSWLQTE	-67.5053	2	18
248	SGQQFPETALDWSWLQTE	-62.0951	2	18
249	WSFKFSGTALDWSWLQTE	-64.1971	2	18
250	QDQDCGKTALDWSWLQTE	-61.7705	2	18
251	HAQWWDSTALDWSWLQTE	-69.47	2	18
252	INDFMVHTALDWSWLQTE	-70.4058	2	18
253	PIPGHSGTALDWSWLQTE	-71.0948	2	18
254	ITDFKAKTALDWSWLQTE	-61.9073	2	18
255	KKKQLNNTALDWSWLQTE	-66.8661	2	18
256	PDDDQNITALDWSWLQTE	-62.7842	2	18
257	VKGEGGETALDWSWLQTE	-60.9165	2	18
258	ISPCEGPTALDWSWLQTE	-66.2654	2	18
259	CNIMYQRTALDWSWLQTE	-61.9777	2	18
260	GLPDDNNTALDWSWLQTE	-67.0977	2	18
261	MAFCQSNTALDWSWLQTE	-65.867	2	18
262	SSCNWAKTALDWSWLQTE	-62.7193	2	18
263	ETHVLNRTALDWSWLQTE	-67.5239	2	18
264	HSSETVDTALDWSWLQTE	-68.7929	2	18
265	MRNLWGKTALDWSWLQTE	-62.0865	2	18
266	HHPESNGTALDWSWLQTE	-66.4466	2	18
267	YWQEQVNTALDWSWLQTE	-70.6214	2	18
268	IKKRWVSTALDWSWLQTE	-61.7935	2	18
269	MAKEQGSTALDWSWLQTE	-70.6659	2	18
270	YKSGQTTTALDWSWLQTE	-69.8739	2	18
271	PAEQEIRTALDWSWLQTE	-64.7845	2	18
272	TVPVQDGTALDWSWLQTE	-69.0701	2	18
273	HSDTKIGTALDWSWLQTE	-70.6839	2	18
274	MASGHDRTALDWSWLQTE	-69.3316	2	18
275	EKDDFVGTALDWSWLQTE	-66.8692	2	18
276	PPPKRNCTALDWSWLQTE	-63.7693	2	18
277	PKDGGQSTALDWSWLQTE	-69.2421	2	18
278	HGKRTDDTALDWSWLQTE	-69.112	2	18
279	YIKWWTFTALDWSWLQTE	-68.5338	2	18
280	YGSKKIITALDWSWLQTE	-62.2813	2	18
281	ESSRMNVTALDWSWLQTE	-69.4015	2	18
282	ERDWDTTTALDWSWLQTE	-62.6543	2	18
283	EKDGLSTTALDWSWLQTE	-68.8978	2	18
284	PCVSKNNTALDWSWLQTE	-69.6532	2	18
285	RNEQQGETALDWSWLQTE	-60.9323	2	18
286	RNDDCLFTALDWSWLQTE	-65.4497	2	18
287	AKPGQSGTALDWSWLQTE	-71.1025	2	18
288	MPPERVSTALDWSWLQTE	-63.9132	2	18
289	IAEKKSRTALDWSWLQTE	-70.5652	2	18
290	HVKESPSTALDWSWLQTE	-71.1348	2	18
291	GQDCCVPTALDWSWLQTE	-62.1267	2	18
292	PNDMLQTTALDWSWLQTE	-61.6192	2	18
293	EKTSANDTALDWSWLQTE	-70.4393	2	18
294	DDSFEITTALDWSWLQTE	-63.5339	2	18
295	PPSGQGETALDWSWLQTE	-61.1595	2	18
296	FNLWWTGTALDWSWLQTE	-65.4364	2	18
297	YYVSNDDTALDWSWLQTE	-70.6523	2	18
298	SEGFRPMTALDWSWLQTE	-66.8422	2	18
299	PDDSSGITALDWSWLQTE	-67.5774	2	18
300	YHPGLPGTALDWSWLQTE	-72.1702	2	18
301	AVVDDDDTALDWSWLQTE	-73.6931	2	18
302	SSSCNNATALDWSWLQTE	-74.1699	2	18
303	IACQEPATALDWSWLQTE	-80.5208	2	18
304	HDDMWSGTALDWSWLQTE	-76.0433	2	18
305	YDGGCNDTALDWSWLQTE	-72.8362	2	18
306	QDHGEGPTALDWSWLQTE	-73.3166	2	18
307	RDPKEGSTALDWSWLQTE	-71.8249	2	18
308	IKDDWAGTALDWSWLQTE	-76.7282	2	18
309	PSDSSGGTALDWSWLQTE	-76.2363	2	18
310	ELSHNNNTALDWSWLQTE	-73.8752	2	18
311	ADGQKSDTALDWSWLQTE	-77.5011	2	18
312	GDHGPGGTALDWSWLQTE	-77.5295	2	18
313	WDDGDDDTALDWSWLQTE	-75.629	2	18
314	PASDCDDTALDWSWLQTE	-75.7698	2	18
315	FKGPQGHTALDWSWLQTE	-77.8325	2	18
316	FNHSSGGTALDWSWLQTE	-77.6396	2	18
317	ADDSSSSTALDWSWLQTE	-76.6924	2	18
318	MNQQFDDTALDWSWLQTE	-76.7872	2	18
319	QQTDQDNTALDWSWLQTE	-74.2498	2	18
320	AREHHGGTALDWSWLQTE	-76.9592	2	18
321	TYNDQGPTALDWSWLQTE	-72.783	2	18
322	MNNPDSSTALDWSWLQTE	-75.9792	2	18
323	IAHSSSNTALDWSWLQTE	-79.324	2	18
324	PNDETGGTALDWSWLQTE	-76.0448	2	18
325	QIHEEGGTALDWSWLQTE	-78.1662	2	18
326	TQGGLGGTALDWSWLQTE	-77.1461	2	18
327	ERNRWNDTALDWSWLQTE	-73.3126	2	18
328	FDEGLPGTALDWSWLQTE	-77.4892	2	18
329	TGIEGGGTALDWSWLQTE	-75.4584	2	18
330	YQSDRAGTALDWSWLQTE	-77.1171	2	18
331	FRDSSNNTALDWSWLQTE	-72.9299	2	18
332	PKDSMGPTALDWSWLQTE	-71.3443	2	18
333	PAGGQSSTALDWSWLQTE	-77.4607	2	18
334	IIAKEPHTALDWSWLQTE	-80.6132	2	18
335	IQEFFTHTALDWSWLQTE	-79.9546	2	18
336	MTSTFPHTALDWSWLQTE	-80.2276	2	18
337	GGVANNNTALDWSWLQTE	-71.4638	2	18
338	EDDCDTFTALDWSWLQTE	-80.8189	2	18
339	ANLEESSTALDWSWLQTE	-71.9335	2	18
340	QFHHTSGTALDWSWLQTE	-77.827	2	18
341	ESSGQNNTALDWSWLQTE	-73.7778	2	18
342	ARNQEGSTALDWSWLQTE	-78.0964	2	18
343	IDDFCGSTALDWSWLQTE	-77.3728	2	18
344	SFQGPNDTALDWSWLQTE	-73.8673	2	18
345	YQEARSGTALDWSWLQTE	-76.8006	2	18
346	WYSFEGNTALDWSWLQTE	-79.1688	2	18
347	WRGPYDDTALDWSWLQTE	-74.5792	2	18
348	PPDCQCGTALDWSWLQTE	-76.8123	2	18
349	VNIGSSSTALDWSWLQTE	-75.9744	2	18
350	IASSDNNTALDWSWLQTE	-73.7856	2	18
351	LHDDSDGTALDWSWLQTE	-74.4986	2	18
352	EGQSKVLTALDWSWLQTE	-71.5924	2	18
353	VPPYLGDTALDWSWLQTE	-72.632	2	18
354	SSSDFSSTALDWSWLQTE	-77.2046	2	18
355	ANVCCDDTALDWSWLQTE	-73.9291	2	18
356	VKIIKNDTALDWSWLQTE	-71.3013	2	18
357	KGGISSSTALDWSWLQTE	-77.322	2	18
358	HQQSSSGTALDWSWLQTE	-77.1976	2	18
359	PNGGMNLTALDWSWLQTE	-75.3549	2	18
360	EYVDNGSTALDWSWLQTE	-75.6425	2	18
361	GAHSNNGTALDWSWLQTE	-72.7439	2	18
362	ACLQDGGTALDWSWLQTE	-71.4851	2	18
363	IRNTKSNTALDWSWLQTE	-78.7508	2	18
364	NNDNQSGTALDWSWLQTE	-76.243	2	18
365	SKIEGGSTALDWSWLQTE	-76.1269	2	18
366	WVDSSGPTALDWSWLQTE	-71.9105	2	18
367	HPDCDGATALDWSWLQTE	-78.4231	2	18
368	MNDESDDTALDWSWLQTE	-75.7424	2	18
369	ANDSQSGTALDWSWLQTE	-76.0844	2	18
370	ANIGEGGTALDWSWLQTE	-75.4668	2	18
371	GGSKTGSTALDWSWLQTE	-77.0503	2	18
372	MHTGSSSTALDWSWLQTE	-75.1086	2	18
373	HHPKDSSTALDWSWLQTE	-71.893	2	18
374	FCDQYNDTALDWSWLQTE	-72.5598	2	18
375	HQCEENHTALDWSWLQTE	-75.9714	2	18
376	DDDLQDFTALDWSWLQTE	-79.384	2	18
377	THHSSGGTALDWSWLQTE	-77.9135	2	18
378	HHHSQPPTALDWSWLQTE	-73.4918	2	18
379	GDDNMPHTALDWSWLQTE	-79.109	2	18
380	HAGGDNHTALDWSWLQTE	-74.9918	2	18
381	KEDKDGGTALDWSWLQTE	-76.551	2	18
382	HHAPYGHTALDWSWLQTE	-78.8131	2	18
383	YMNDKTVTALDWSWLQTE	-72.8013	2	18
384	ANAQEGGTALDWSWLQTE	-77.4027	2	18
385	ANSEEADTALDWSWLQTE	-78.4656	2	18
386	AFDEGGGTALDWSWLQTE	-76.724	2	18
387	KRVGGPGTALDWSWLQTE	-73.8906	2	18
388	ENDSGANTALDWSWLQTE	-78.3266	2	18
389	YWHDGSSTALDWSWLQTE	-78.3607	2	18
390	WVPEEPDTALDWSWLQTE	-72.3626	2	18
391	MASDQGGTALDWSWLQTE	-76.5798	2	18
392	ITDQLPNTALDWSWLQTE	-79.1235	2	18
393	IVDKKNNTALDWSWLQTE	-73.4307	2	18
394	WNEEEDHTALDWSWLQTE	-77.7206	2	18
395	WHSQDSSTALDWSWLQTE	-77.6621	2	18
396	GNGSLNNTALDWSWLQTE	-73.3287	2	18
397	LLGDEGPTALDWSWLQTE	-71.8433	2	18
398	AAHGLNNTALDWSWLQTE	-74.9858	2	18
399	AKSSGGGTALDWSWLQTE	-76.6906	2	18
400	MTTDCEETALDWSWLQTE	-50.4621	3	18
401	EIKKKIGTALDWSWLQTE	-64.3824	3	18
402	TALYCQDTALDWSWLQTE	-64.8462	3	18
403	HMSSNDGTALDWSWLQTE	-75.0122	3	18
404	TRNQQDSTALDWSWLQTE	-76.3813	3	18
405	FDHHEIHTALDWSWLQTE	-74.4683	3	18
406	APHLENDTALDWSWLQTE	-74.8059	3	18
407	RRCWQSSTALDWSWLQTE	-71.5556	3	18
408	QKDDTSDTALDWSWLQTE	-76.8076	3	18
409	IAGGDDSTALDWSWLQTE	-76.1466	3	18
410	ANNRCPDTALDWSWLQTE	-78.7494	3	18
411	QFDSGINTALDWSWLQTE	-72.1882	3	18
412	VRNDFSGTALDWSWLQTE	-76.7716	3	18
413	MRNEGNDTALDWSWLQTE	-73.5079	3	18
414	ANDQLNSTALDWSWLQTE	-72.8399	3	18
415	MEGVYDSTALDWSWLQTE	-75.8414	3	18
416	RRHELGGTALDWSWLQTE	-78.3484	3	18
417	HQGLEAPTALDWSWLQTE	-72.9133	3	18
418	HSGAEPHTALDWSWLQTE	-80.0091	3	18
419	ILQYQDHTALDWSWLQTE	-78.246	3	18
420	GQSEEISTALDWSWLQTE	-71.4513	3	18
421	WQDTTGGTALDWSWLQTE	-76.638	3	18
422	IEDCLNNTALDWSWLQTE	-73.4914	3	18
423	ERSFMGGTALDWSWLQTE	-76.8781	3	18
424	QDHLMANTALDWSWLQTE	-80.5786	3	18
425	EDHYRGCTALDWSWLQTE	-74.9181	3	18
426	HCNDDSSTALDWSWLQTE	-77.4783	3	18
427	YCQQDDDTALDWSWLQTE	-76.7307	3	18
428	PGNLLNNTALDWSWLQTE	-74.2909	3	18
429	YNDGGGSTALDWSWLQTE	-77.1517	3	18
430	IDTMEPDTALDWSWLQTE	-76.101	3	18
431	HYGRWNGTALDWSWLQTE	-72.2309	3	18
432	LKQQQGGTALDWSWLQTE	-77.5131	3	18
433	MIGNNDDTALDWSWLQTE	-76.3032	3	18
434	HPGLDDDTALDWSWLQTE	-76.2929	3	18
435	PNGELNSTALDWSWLQTE	-72.8379	3	18
436	EEKSHPHTALDWSWLQTE	-72.7429	3	18
437	PQEQQGSTALDWSWLQTE	-76.9565	3	18
438	TSHVTDNTALDWSWLQTE	-77.3023	3	18
439	LYGGEGPTALDWSWLQTE	-72.173	3	18
440	DQDNYPGTALDWSWLQTE	-77.2256	3	18
441	YESGGGPTALDWSWLQTE	-72.096	3	18
442	HEQSANNTALDWSWLQTE	-74.0283	3	18
443	NNSFQNSTALDWSWLQTE	-72.9691	3	18
444	WNDKAGCTALDWSWLQTE	-73.8404	3	18
445	ENPISSHTALDWSWLQTE	-73.5121	3	18
446	EGHIGGSTALDWSWLQTE	-78.673	3	18
447	GEHHHGLTALDWSWLQTE	-80.2516	3	18
448	YHHEEIDTALDWSWLQTE	-73.1088	3	18
449	PDLYCCDTALDWSWLQTE	-72.8866	3	18
450	YSSNQSHTALDWSWLQTE	-79.2055	3	18
451	ETTHLGGTALDWSWLQTE	-74.5479	3	18
452	STQLRAATALDWSWLQTE	-80.7457	3	18
453	TPQYQVFTALDWSWLQTE	-73.5908	3	18
454	GDGDGSVTALDWSWLQTE	-72.4042	3	18
455	LNSETSDTALDWSWLQTE	-77.3336	3	18
456	RLDTGGHTALDWSWLQTE	-79.0838	3	18
457	ESDTFSHTALDWSWLQTE	-79.0336	3	18
458	SSSTRDNTALDWSWLQTE	-76.9433	3	18
459	NNDVFSGTALDWSWLQTE	-75.7624	3	18
460	AAHFTDSTALDWSWLQTE	-77.2569	3	18
461	LGGKRGLTALDWSWLQTE	-79.8622	3	18
462	HQDGMPVTALDWSWLQTE	-72.5584	3	18
463	HHHEIIHTALDWSWLQTE	-75.1927	3	18
464	ETSSSSSTALDWSWLQTE	-77.2047	3	18
465	RRSSGDGTALDWSWLQTE	-75.1004	3	18
466	EQHQEGGTALDWSWLQTE	-77.8839	3	18
467	RRSSSSGTALDWSWLQTE	-76.3302	3	18
468	AKENYSSTALDWSWLQTE	-77.3727	3	18
469	ANGHRDDTALDWSWLQTE	-75.8603	3	18
470	LGNSKGSTALDWSWLQTE	-77.916	3	18
471	FTGQFDNTALDWSWLQTE	-77.0652	3	18
472	TDGQTPDTALDWSWLQTE	-77.9913	3	18
473	FFSFEGDTALDWSWLQTE	-78.0875	3	18
474	ELCRNNDTALDWSWLQTE	-74.3427	3	18
475	LHSSEELTALDWSWLQTE	-71.2752	3	18
476	ERNFFDSTALDWSWLQTE	-76.641	3	18
477	VTGRCASTALDWSWLQTE	-78.3059	3	18
478	PNIKRGSTALDWSWLQTE	-76.1597	3	18
479	EKGGHSGTALDWSWLQTE	-76.5852	3	18
480	ELDSQCDTALDWSWLQTE	-77.1216	3	18
481	QMACDDDTALDWSWLQTE	-76.8326	3	18
482	MDDFWGGTALDWSWLQTE	-76.5391	3	18
483	IVNSYNLTALDWSWLQTE	-75.2943	3	18
484	SSQGKNGTALDWSWLQTE	-72.4576	3	18
485	HSIDEGVTALDWSWLQTE	-71.5751	3	18
486	ANEGLGDTALDWSWLQTE	-77.7575	3	18
487	ELSTQAWTALDWSWLQTE	-72.3986	3	18
488	HKDDGGGTALDWSWLQTE	-76.0742	3	18
489	HVDKESGTALDWSWLQTE	-76.3392	3	18
490	ANGGEGLTALDWSWLQTE	-80.064	3	18
491	EKGGENSTALDWSWLQTE	-72.8415	3	18
492	MGDVVPDTALDWSWLQTE	-77.6961	3	18
493	HPEEQGGTALDWSWLQTE	-76.7158	3	18
494	KNDSQPWTALDWSWLQTE	-71.6814	3	18
495	LEGGQGPTALDWSWLQTE	-71.725	3	18
496	INVSPGDTALDWSWLQTE	-72.318	3	18
497	LNGDFPHTALDWSWLQTE	-79.538	3	18
498	CNGGFTDTALDWSWLQTE	-78.3425	3	18
499	HYQSKSGTALDWSWLQTE	-77.2673	3	18
500	SQDHDDGTALDWSWLQTE	-74.6002	3	18
501	KEPVQTATALDWSWLQTE	-72.966	3	18
502	PPVKKGDTALDWSWLQTE	-73.4279	3	18
503	MIDYQDNTALDWSWLQTE	-76.302	3	18
504	VVDQCDDTALDWSWLQTE	-75.5914	3	18
505	DGDSGDDTALDWSWLQTE	-75.4253	3	18
506	IHGKEASTALDWSWLQTE	-78.6205	3	18
507	WNNNDDDTALDWSWLQTE	-76.364	3	18
508	QQPGMPYTALDWSWLQTE	-75.5575	3	18
509	HGDQHNNTALDWSWLQTE	-73.1561	3	18
510	IAHDTTVTALDWSWLQTE	-74.5416	3	18
511	GPHQFNNTALDWSWLQTE	-74.6434	3	18
512	QHSKEPVTALDWSWLQTE	-74.2011	3	18
513	IGQQMGDTALDWSWLQTE	-78.2886	3	18
514	RKSGEISTALDWSWLQTE	-71.6556	3	18
515	PEHEMGLTALDWSWLQTE	-80.7567	3	18
516	WDDDVNNTALDWSWLQTE	-73.309	3	18
517	LKSSEPDTALDWSWLQTE	-78.3185	3	18
518	QEDSNTCTALDWSWLQTE	-73.7305	3	18
519	YRNGSSSTALDWSWLQTE	-77.9288	3	18
520	YAAKADGTALDWSWLQTE	-75.7878	3	18
521	DDDAMGGTALDWSWLQTE	-76.3434	3	18
522	EPGPGGSTALDWSWLQTE	-75.541	3	18
523	NRHGGNNTALDWSWLQTE	-75.0124	3	18
524	YWLEEGSTALDWSWLQTE	-72.2055	3	18
525	TDVNMSDTALDWSWLQTE	-75.6217	3	18
526	RNNDFIDTALDWSWLQTE	-72.018	3	18
527	QSHVTDSTALDWSWLQTE	-76.5757	3	18
528	WEALEDDTALDWSWLQTE	-76.9995	3	18
529	KKDDDDDTALDWSWLQTE	-75.2683	3	18
530	YDCKTSGTALDWSWLQTE	-77.5285	3	18
531	QFDDDSSTALDWSWLQTE	-76.9502	3	18
532	TKLKFSSTALDWSWLQTE	-72.2189	3	18
533	QSKLGGHTALDWSWLQTE	-72.9528	3	18
534	FAGSSSSTALDWSWLQTE	-77.1463	3	18
535	AADELGPTALDWSWLQTE	-72.0112	3	18
536	GCDTNSHTALDWSWLQTE	-78.9159	3	18
537	EKGGRSDTALDWSWLQTE	-77.4308	3	18
538	MRSGEGGTALDWSWLQTE	-76.89	3	18
539	DKELVDDTALDWSWLQTE	-76.2461	3	18
540	PNEFSGGTALDWSWLQTE	-77.0181	3	18
541	LGDNCNDTALDWSWLQTE	-72.5502	3	18
542	HDGGQSSTALDWSWLQTE	-77.4375	3	18
543	YDSEGPPTALDWSWLQTE	-72.8966	3	18
544	AYHPLPGTALDWSWLQTE	-77.1781	3	18
545	QQGGFTNTALDWSWLQTE	-78.9973	3	18
546	PGSIQGGTALDWSWLQTE	-76.8027	3	18
547	ACQCRCGTALDWSWLQTE	-77.6608	3	18
548	HQNALDNTALDWSWLQTE	-77.4028	3	18
549	MKNDSGGTALDWSWLQTE	-76.8323	3	18
550	EAAGDGSTALDWSWLQTE	-77.9879	3	18
551	YGEQLSSTALDWSWLQTE	-76.6237	3	18
552	THDRFGGTALDWSWLQTE	-76.5397	3	18
553	HHGFEDSTALDWSWLQTE	-76.2791	3	18
554	TKEEEIATALDWSWLQTE	-72.759	3	18
555	PNNSSSSTALDWSWLQTE	-77.5875	3	18
556	TDDDCNDTALDWSWLQTE	-72.328	3	18
557	RKNDKGSTALDWSWLQTE	-78.0031	3	18
558	YCEEFGGTALDWSWLQTE	-76.9219	3	18
559	CNVCQDDTALDWSWLQTE	-73.7166	3	18
560	SKKERANTALDWSWLQTE	-71.8411	3	18
561	PNNGPNGTALDWSWLQTE	-72.2148	3	18
562	VLQEEGSTALDWSWLQTE	-78.343	3	18
563	ANGEFGSTALDWSWLQTE	-77.6793	3	18
564	WPTKFSSTALDWSWLQTE	-75.297	3	18
565	PNDESNGTALDWSWLQTE	-71.5451	3	18
566	MLEEEGNTALDWSWLQTE	-78.4973	3	18
567	MNNNLPPTALDWSWLQTE	-73.18	3	18
568	EFDDVDATALDWSWLQTE	-76.5277	3	18
569	HPHSEAATALDWSWLQTE	-80.4927	3	18
570	ARQLDDDTALDWSWLQTE	-76.9873	3	18
571	EGDKINNTALDWSWLQTE	-73.3506	3	18
572	MAQQSGSTALDWSWLQTE	-78.0078	3	18
573	DDAEKNNTALDWSWLQTE	-74.3552	3	18
574	MVNFWDGTALDWSWLQTE	-75.7416	3	18
575	PNAKEGSTALDWSWLQTE	-78.2634	3	18
576	YNNRANDTALDWSWLQTE	-73.2563	3	18
577	GKGGESPTALDWSWLQTE	-71.2657	3	18
578	IDDQTNDTALDWSWLQTE	-72.2762	3	18
579	KKDDTGFTALDWSWLQTE	-80.2154	3	18
580	FFQGHPPTALDWSWLQTE	-73.4359	3	18
581	VNGIKNSTALDWSWLQTE	-73.0208	3	18
582	VNLEEGGTALDWSWLQTE	-71.5598	3	18
583	IKQSDSGTALDWSWLQTE	-77.221	3	18
584	WDHSFGGTALDWSWLQTE	-77.8087	3	18
585	HWEKGSPTALDWSWLQTE	-71.5317	3	18
586	TDEESGGTALDWSWLQTE	-76.8252	3	18
587	PIAEEPGTALDWSWLQTE	-78.0157	3	18
588	KNDDASSTALDWSWLQTE	-76.4911	3	18
589	WANKDSSTALDWSWLQTE	-77.8927	3	18
590	HDDDTDCTALDWSWLQTE	-71.5776	3	18
591	VWARFSGTALDWSWLQTE	-77.1958	3	18
592	PPPEEAHTALDWSWLQTE	-74.131	3	18
593	IGHTEPGTALDWSWLQTE	-78.8223	3	18
594	KKGESSGTALDWSWLQTE	-76.8662	3	18
595	PNNKAGLTALDWSWLQTE	-80.1654	3	18
596	NVQQSSFTALDWSWLQTE	-81.2512	3	18
597	WQGEMPGTALDWSWLQTE	-77.5999	3	18
598	DCDHESSTALDWSWLQTE	-77.0394	3	18
599	FQSSEGPTALDWSWLQTE	-72.1338	3	18
0	MKRLLNTALDWSWLQTE	-56.3775	1	17
1	GGDFKNTALDWSWLQTE	-55.2988	1	17
2	MHSTKFTALDWSWLQTE	-56.4873	1	17
3	SKDENVTALDWSWLQTE	-59.9801	1	17
4	EDWQRYTALDWSWLQTE	-58.6283	1	17
5	LGYDKSTALDWSWLQTE	-54.7627	1	17
6	PNYMRDTALDWSWLQTE	-55.7778	1	17
7	EKHDQVTALDWSWLQTE	-56.2915	1	17
8	MNEDKATALDWSWLQTE	-56.7743	1	17
9	IQCWKATALDWSWLQTE	-57.1286	1	17
10	EMHDCCTALDWSWLQTE	-52.9451	1	17
11	RDVFRNTALDWSWLQTE	-55.7915	1	17
12	IRLDSGTALDWSWLQTE	-50.5755	1	17
13	ANLQKATALDWSWLQTE	-56.792	1	17
14	THYMRNTALDWSWLQTE	-57.547	1	17
15	LNGGKATALDWSWLQTE	-56.2421	1	17
16	SQDHKDTALDWSWLQTE	-55.3986	1	17
17	HDSPKSTALDWSWLQTE	-54.459	1	17
18	QKIKIPTALDWSWLQTE	-60.1084	1	17
19	PDAGKLTALDWSWLQTE	-57.1952	1	17
20	ISSCKNTALDWSWLQTE	-55.5752	1	17
21	EQIHLPTALDWSWLQTE	-53.712	1	17
22	ASDNNPTALDWSWLQTE	-60.008	1	17
23	QPYCQTTALDWSWLQTE	-55.3479	1	17
24	KSQMRNTALDWSWLQTE	-55.9952	1	17
25	LKDCDTTALDWSWLQTE	-58.9636	1	17
26	MNMERNTALDWSWLQTE	-56.7802	1	17
27	YVDGKHTALDWSWLQTE	-52.9529	1	17
28	NKFFEPTALDWSWLQTE	-57.3576	1	17
29	MELEKWTALDWSWLQTE	-54.2178	1	17
30	PNGLRDTALDWSWLQTE	-55.8597	1	17
31	QSSDKSTALDWSWLQTE	-54.7787	1	17
32	ANREKATALDWSWLQTE	-56.2318	1	17
33	AKHLLNTALDWSWLQTE	-56.0838	1	17
34	KSHYLCTALDWSWLQTE	-59.4015	1	17
35	LDVAKNTALDWSWLQTE	-54.9216	1	17
36	LSCRKNTALDWSWLQTE	-55.5288	1	17
37	FDDKKDTALDWSWLQTE	-53.8253	1	17
38	IGRAKDTALDWSWLQTE	-55.3031	1	17
39	PKRYLGTALDWSWLQTE	-54.6694	1	17
40	ESFFKNTALDWSWLQTE	-56.1132	1	17
41	WHTDKATALDWSWLQTE	-57.1956	1	17
42	VPYNNPTALDWSWLQTE	-55.887	1	17
43	VYMSGGTALDWSWLQTE	-53.3418	1	17
44	EGNTNPTALDWSWLQTE	-57.3581	1	17
45	PGAWRATALDWSWLQTE	-56.5714	1	17
46	RNFESKTALDWSWLQTE	-56.8597	1	17
47	AIMPRNTALDWSWLQTE	-55.1733	1	17
48	GGPPLTTALDWSWLQTE	-53.7956	1	17
49	DDCARATALDWSWLQTE	-55.8398	1	17
50	MDPLRGTALDWSWLQTE	-54.4088	1	17
51	HHPYLMTALDWSWLQTE	-50.7156	1	17
52	ISDDKLTALDWSWLQTE	-57.4228	1	17
53	RKRNKYTALDWSWLQTE	-51.1777	1	17
54	LQCNKNTALDWSWLQTE	-56.279	1	17
55	AKDGGVTALDWSWLQTE	-64.4726	1	17
56	YNEDVDTALDWSWLQTE	-66.5022	1	17
57	MELDNVTALDWSWLQTE	-66.6541	1	17
58	EHFQNPTALDWSWLQTE	-62.1154	1	17
59	VKHGGPTALDWSWLQTE	-65.3785	1	17
60	TVYYGPTALDWSWLQTE	-66.6828	1	17
61	IDCRENTALDWSWLQTE	-68.8985	1	17
62	WKKGSPTALDWSWLQTE	-65.0953	1	17
63	DDQYNVTALDWSWLQTE	-66.7027	1	17
64	SGQCNPTALDWSWLQTE	-60.4225	1	17
65	QSHPQSTALDWSWLQTE	-69.3682	1	17
66	PLKEDNTALDWSWLQTE	-69.7263	1	17
67	NNWWNVTALDWSWLQTE	-67.1032	1	17
68	RAEQQCTALDWSWLQTE	-66.605	1	17
69	EKHDDSTALDWSWLQTE	-67.4186	1	17
70	TSDVSTTALDWSWLQTE	-67.2619	1	17
71	LVHIEHTALDWSWLQTE	-65.2548	1	17
72	EKGGDDTALDWSWLQTE	-67.5836	1	17
73	CDGPQVTALDWSWLQTE	-63.7255	1	17
74	HTYCEDTALDWSWLQTE	-67.1257	1	17
75	PLKHDDTALDWSWLQTE	-69.1919	1	17
76	YHMRLYTALDWSWLQTE	-65.317	1	17
77	RQYRNCTALDWSWLQTE	-68.8998	1	17
78	YKNLSNTALDWSWLQTE	-67.9044	1	17
79	FKGSDDTALDWSWLQTE	-66.8733	1	17
80	EKHGGPTALDWSWLQTE	-65.4616	1	17
81	EPWFNNTALDWSWLQTE	-66.8416	1	17
82	VVIQQDTALDWSWLQTE	-67.1868	1	17
83	GKLQNHTALDWSWLQTE	-67.4859	1	17
84	YFDNPLTALDWSWLQTE	-64.573	1	17
85	YQDDDRTALDWSWLQTE	-65.8144	1	17
86	GSESDVTALDWSWLQTE	-69.9859	1	17
87	ANRLEGTALDWSWLQTE	-68.3125	1	17
88	ALHNGGTALDWSWLQTE	-70.0083	1	17
89	GGSSNVTALDWSWLQTE	-65.8114	1	17
90	MALEESTALDWSWLQTE	-69.7582	1	17
91	YTPGNNTALDWSWLQTE	-67.5116	1	17
92	PPPCDVTALDWSWLQTE	-62.4351	1	17
93	MNQLEITALDWSWLQTE	-60.3948	1	17
94	EDNGIGTALDWSWLQTE	-69.2535	1	17
95	WVPDDSTALDWSWLQTE	-69.5111	1	17
96	ESHYLHTALDWSWLQTE	-64.4797	1	17
97	RFDPGGTALDWSWLQTE	-63.6137	1	17
98	AKEKADTALDWSWLQTE	-69.5134	1	17
99	IPYSNDTALDWSWLQTE	-65.5742	1	17
100	PKLGNNTALDWSWLQTE	-66.2406	1	17
101	INYCVNTALDWSWLQTE	-69.4761	1	17
102	EQYGNVTALDWSWLQTE	-66.5637	1	17
103	PNNNGTTALDWSWLQTE	-68.3348	1	17
104	LKRSDDTALDWSWLQTE	-67.1979	1	17
105	IKRLGPTALDWSWLQTE	-65.5572	1	17
106	ESQVNCTALDWSWLQTE	-68.4535	1	17
107	YLAYNNTALDWSWLQTE	-65.7525	1	17
108	SKDQSSTALDWSWLQTE	-68.4318	1	17
109	ANMINNTALDWSWLQTE	-69.3346	1	17
110	NKKSGPTALDWSWLQTE	-64.3407	1	17
111	IKDTDSTALDWSWLQTE	-63.9021	1	17
112	AKRESPTALDWSWLQTE	-64.4544	1	17
113	ETDDGPTALDWSWLQTE	-69.7774	1	17
114	DVYEGSTALDWSWLQTE	-69.1568	1	17
115	YQQHIVTALDWSWLQTE	-63.9404	1	17
116	YPQQDCTALDWSWLQTE	-63.3032	1	17
117	VKGSSGTALDWSWLQTE	-68.0484	1	17
118	PATGNCTALDWSWLQTE	-68.6894	1	17
119	LNANNRTALDWSWLQTE	-64.7462	1	17
120	NNIYVHTALDWSWLQTE	-69.9678	1	17
121	RKTSGPTALDWSWLQTE	-65.2522	1	17
122	EHWFEITALDWSWLQTE	-61.6533	1	17
123	GDQDDVTALDWSWLQTE	-68.454	1	17
124	RNPDDVTALDWSWLQTE	-69.2534	1	17
125	NNGQQGTALDWSWLQTE	-68.6106	1	17
126	WNGGGITALDWSWLQTE	-67.5489	1	17
127	LPPDNNTALDWSWLQTE	-65.5175	1	17
128	QSVKEGTALDWSWLQTE	-67.9603	1	17
129	ESKQVNTALDWSWLQTE	-68.8169	1	17
130	VPPGGDTALDWSWLQTE	-69.2414	1	17
131	LKPVDCTALDWSWLQTE	-63.1964	1	17
132	ANRDVVTALDWSWLQTE	-64.0476	1	17
133	AKVDDDTALDWSWLQTE	-67.1629	1	17
134	MPDCGPTALDWSWLQTE	-66.3137	1	17
135	RKIGDVTALDWSWLQTE	-62.4477	1	17
136	PDQVMYTALDWSWLQTE	-60.71	1	17
137	YQYQSVTALDWSWLQTE	-69.2338	1	17
138	AKSGGGTALDWSWLQTE	-67.9204	1	17
139	EKDDDVTALDWSWLQTE	-61.5141	1	17
140	LAGGNPTALDWSWLQTE	-61.1501	1	17
141	PPKKDCTALDWSWLQTE	-64.7077	1	17
142	YHQCQDTALDWSWLQTE	-68.8199	1	17
143	VPHPDVTALDWSWLQTE	-63.6629	1	17
144	LNVPMHTALDWSWLQTE	-60.4685	1	17
145	ATKFDPTALDWSWLQTE	-64.8554	1	17
146	MGGGLNTALDWSWLQTE	-63.2905	1	17
147	IEEQLYTALDWSWLQTE	-65.6538	1	17
148	YDNNNDTALDWSWLQTE	-69.4897	1	17
149	WVNNGPTALDWSWLQTE	-68.277	1	17
150	FDSSSSTALDWSWLQTE	-74.5084	1	17
151	AHPVDFTALDWSWLQTE	-78.3414	1	17
152	YDDPNNTALDWSWLQTE	-70.2666	1	17
153	CVYGSHTALDWSWLQTE	-72.1355	1	17
154	QDFEDCTALDWSWLQTE	-71.1322	1	17
155	NNPGGHTALDWSWLQTE	-77.8369	1	17
156	YQKDCDTALDWSWLQTE	-75.3579	1	17
157	ESRFNNTALDWSWLQTE	-72.435	1	17
158	EGSHDNTALDWSWLQTE	-75.0138	1	17
159	ANPPNDTALDWSWLQTE	-71.1296	1	17
160	TDQQCCTALDWSWLQTE	-72.8579	1	17
161	GGPPGNTALDWSWLQTE	-76.0777	1	17
162	KGDVNDTALDWSWLQTE	-71.296	1	17
163	SSDNGNTALDWSWLQTE	-76.1302	1	17
164	GGESDNTALDWSWLQTE	-74.8025	1	17
165	FSIHDSTALDWSWLQTE	-73.8011	1	17
166	NNCEEHTALDWSWLQTE	-70.529	1	17
167	NEGDDCTALDWSWLQTE	-70.257	1	17
168	LNNGGSTALDWSWLQTE	-76.3529	1	17
169	MNKEGPTALDWSWLQTE	-73.0083	1	17
170	CNWEGNTALDWSWLQTE	-77.177	1	17
171	EGKGDHTALDWSWLQTE	-76.4745	1	17
172	KDNLGNTALDWSWLQTE	-76.3496	1	17
173	IHVGDDTALDWSWLQTE	-75.5945	1	17
174	KNPDNDTALDWSWLQTE	-71.1251	1	17
175	TEEVQYTALDWSWLQTE	-72.0874	1	17
176	LDDGGNTALDWSWLQTE	-75.9639	1	17
177	RDKLSGTALDWSWLQTE	-74.8259	1	17
178	WNMMTDTALDWSWLQTE	-76.5763	1	17
179	VHDDDDTALDWSWLQTE	-75.0834	1	17
180	TSGDDDTALDWSWLQTE	-74.3687	1	17
181	GGWFSPTALDWSWLQTE	-72.3464	1	17
182	ANGDGGTALDWSWLQTE	-75.501	1	17
183	QDTSSPTALDWSWLQTE	-71.3384	1	17
184	LDDSGPTALDWSWLQTE	-71.2245	1	17
185	IDPPGPTALDWSWLQTE	-71.5501	1	17
186	IGPYSHTALDWSWLQTE	-77.1516	1	17
187	NDSHDCTALDWSWLQTE	-70.3239	1	17
188	LQHHDDTALDWSWLQTE	-74.8225	1	17
189	NGMHDDTALDWSWLQTE	-74.3948	1	17
190	TDGPSHTALDWSWLQTE	-77.4585	1	17
191	WNNPCVTALDWSWLQTE	-71.7508	1	17
192	FSPNNNTALDWSWLQTE	-70.8716	1	17
193	IGGANNTALDWSWLQTE	-72.3809	1	17
194	MHDCDNTALDWSWLQTE	-76.4072	1	17
195	WQHGGPTALDWSWLQTE	-72.9166	1	17
196	MDDWGGTALDWSWLQTE	-75.2065	1	17
197	VCDEDHTALDWSWLQTE	-76.9309	1	17
198	DDWWGHTALDWSWLQTE	-77.9519	1	17
[truncated: 1,001 more rows]
