# Supplementary material for: Design of target specific peptide inhibitors using generative deep learning and molecular dynamics simulations
Source: Nat Commun. 2024 Feb 21;15:1611. doi: 10.1038/s41467-024-45766-2 (PMC10882002; doi:10.1038/s41467-024-45766-2)
Supplement: Supplementary file 4 — Source Data [file 41467_2024_45766_MOESM4_ESM.zip › Sourcedata/Supl_Fig1.xlsx]

## Sheet: Supl_Fig1
rmsALL_if difference	I_sc difference	pep_sc difference	I_bsa difference	Binding density difference	index	SCORE:	total_score	score	I_bsa	I_hb	I_pack	I_sc	I_unsat	dslf_fa13	fa_atr	fa_dun	fa_elec	fa_intra_rep	fa_intra_sol_xover4	fa_rep	fa_sol	hbond_bb_sc	hbond_lr_bb	hbond_sc	hbond_sr_bb	lk_ball_wtd	omega	p_aa_pp	pep_sc	pep_sc_noref	pro_close	rama_prepro	ref	reweighted_sc	rmsALL	rmsALL_CAPRI_if	rmsALL_allIF	rmsALL_if	rmsBB	rmsBB_CAPRI_if	rmsBB_allIF	rmsBB_if	rmsCA	rmsCA_if	rmsSC_CAPRI_if	rmsSC_allIF	startRMSall	startRMSallif	startRMSbb
-0.386	-7.261	15.947	54.912	-0.470944	325	SCORE:	-686.38	-686.38	1261.59	4	-0.018	-36.259	5	0	-1712.77	293.623	-435.551	2.962	42.783	227.594	1024.72	-24.108	-2.951	-27.537	-186.222	-47.603	18.08	-31.62	-536.547	-677.005	10.888	26.025	135.194	-1259.19	3.326	1.3	1.906	1.832	3.246	0.829	1.073	1.862	3.249	1.854	1.508	2.319	0	0	0
0.181	3.324	17.449	106.149	0.447498	151	SCORE:	-669.823	-669.823	1312.83	0	0.006	-25.674	9	0	-1712.14	298.23	-427.021	3.023	45.169	231.177	1011.11	-24.533	-2.907	-28.354	-183.617	-47.451	19.63	-31.169	-535.045	-675.503	11.899	27.327	139.738	-1230.54	3.243	2.113	1.971	2.399	3.129	0.929	1.029	1.827	3.137	1.797	2.626	2.384	0	0	0
0.835	12.218	25.887	13.727	0.95618	229	SCORE:	-645.916	-645.916	1312.38	1	-0.004	-19.065	5	0	-1703.24	291.738	-424.585	3.005	43.903	241.475	1006.04	-22.299	-2.848	-26.119	-178.222	-50.099	18.594	-30.427	-535.57	-676.028	19.115	24.053	143.676	-1200.55	3.938	1.827	1.613	2.683	3.885	1.114	1.064	2.537	3.894	2.525	2.198	1.89	0	0	0
-0.197	-3.494	0.666	249.861	0.163052	292	SCORE:	-681.983	-681.983	1548.51	6	-0.014	-34.777	5	0	-1717.45	290.124	-444.451	3.152	45.058	239.625	1017.37	-27.084	-2.94	-27.494	-183.274	-47.65	18.4	-32.723	-560.791	-701.249	18.923	26.173	142.076	-1277.55	1.574	1.537	1.635	1.651	1.515	0.544	0.668	1.302	1.517	1.312	1.976	2.058	0	0	0
-0.298	-10.75	-0.064	263.707	-0.300112	808	SCORE:	-689.655	-689.655	1470.39	4	-0.017	-39.748	7	0	-1724.4	298.83	-442.851	2.983	44.047	235.604	1023.59	-28.35	-3.012	-33.31	-185.244	-45.41	17.393	-32.374	-552.558	-693.016	18.662	26.34	137.592	-1281.96	3.338	1.441	1.781	1.92	3.245	0.764	0.868	1.495	3.25	1.5	1.79	2.202	0	0	0
1.95	13.113	15.517	108.094	1.19493	0	SCORE:	-658.001	-658.001	1314.78	2	-0.036	-15.885	2	0	-1707.68	290.841	-428.914	3.062	45.496	237.042	1020.91	-22.877	-2.841	-28.092	-183.881	-48.734	20.386	-32.478	-536.977	-677.436	19.143	25.092	135.257	-1210.86	7.075	2.325	2.035	4.168	7.057	1.591	1.477	3.874	7.064	3.82	2.747	2.371	0	0	0
0.031	-4.463	12.182	53.734	-0.234298	291	SCORE:	-689.189	-689.189	1352.38	2	0.01	-35.746	5	0	-1702.96	283.437	-423.807	2.905	42.88	230.715	989.782	-24.114	-2.875	-28.553	-179.124	-45.57	22.193	-31.304	-549.275	-689.733	10.99	23.888	142.087	-1274.21	1.831	1.495	1.315	1.879	1.717	0.534	0.594	1.123	1.725	1.125	1.93	1.645	0	0	0
-0.063	-7.822	5.959	198.961	-0.216323	115	SCORE:	-690.842	-690.842	1405.64	3	-0.011	-36.82	3	0	-1724.87	307.732	-444.831	3.07	45.445	233.439	1024.65	-24.71	-2.838	-36.403	-183.036	-45.366	16.852	-31.544	-546.535	-686.993	10.686	25.724	134.787	-1274.2	4.022	1.387	1.605	2.155	3.973	0.667	0.685	1.875	3.978	1.834	1.733	1.989	0	0	0
0.837	-4.345	26.701	113.702	-0.113714	114	SCORE:	-663.286	-663.286	1412.35	1	-0.029	-35.628	5	0	-1711.7	296.036	-434.641	3.097	44.389	233.322	1005.7	-25.094	-2.933	-20.661	-183.771	-46.986	19.409	-31.769	-534.756	-675.214	19.001	26.823	145.869	-1233.67	4.307	1.873	1.603	2.685	4.267	0.596	0.604	2.123	4.271	2.08	2.411	2.044	0	0	0
1.795	3.505	16.285	335.266	0.74982	457	SCORE:	-675.438	-675.438	1541.95	2	-0.046	-25.493	7	0	-1696.3	301.433	-445.512	3.201	47.4	232.109	1024.38	-27.968	-3.115	-35.078	-185.331	-47.298	14.32	-32.054	-536.209	-676.668	18.858	25.894	129.392	-1237.14	7.891	2.193	2.019	4.013	7.777	1.641	1.57	3.975	7.79	3.914	2.496	2.225	0	0	0
-0.988	-7.157	-3.692	202.19	-0.163119	824	SCORE:	-698.003	-698.003	1408.87	2	-0.014	-36.155	7	0	-1727.15	289.256	-435.601	2.982	44.246	235.903	1022.18	-25.527	-3.009	-32.383	-181.72	-46.759	15.333	-32.919	-556.186	-696.645	13.504	23.843	139.738	-1290.34	1.348	1.511	1.356	1.23	1.174	0.566	0.589	0.98	1.18	1.031	1.932	1.683	0	0	0
-0.797	-9.395	-8.56	283.769	-0.172813	784	SCORE:	-697.847	-697.847	1490.45	1	-0.017	-38.393	4	0	-1730.82	296.81	-432.417	3.036	44.264	232.929	1023.96	-25.459	-2.942	-29.471	-183.381	-50.189	15.7	-31.672	-561.054	-701.513	11.919	24.676	134.615	-1297.29	1.597	1.358	1.021	1.421	1.559	0.567	0.532	1.212	1.56	1.216	1.717	1.275	0	0	0
-0.492	-0.866	-1.274	75.812	0.0698622	925	SCORE:	-707.89	-707.89	1374.46	2	-0.036	-32.149	6	0	-1723.34	286.015	-440.361	3.066	43.792	227.397	1006.42	-25.132	-2.842	-27.954	-182.987	-47.035	17.134	-32.314	-562.731	-703.189	10.945	25.012	154.261	-1302.77	2.288	1.471	1.385	1.356	2.228	0.621	0.663	1.176	2.235	1.199	1.868	1.71	0	0	0
-0.006	-4.996	-7.089	249.449	0.0685759	305	SCORE:	-705.917	-705.917	1456.13	3	-0.006	-33.994	6	0	-1715.38	281.724	-439.324	3.028	42.889	230.611	1022.02	-25.48	-2.951	-29.062	-182.651	-49.319	15.885	-30.974	-559.583	-700.042	10.784	24.947	137.167	-1299.49	3.465	1.341	1.588	2.212	3.39	0.902	1.129	2.202	3.393	2.191	1.584	1.826	0	0	0
0.107	-2.27	5.141	-13.643	-0.202228	26	SCORE:	-694.223	-694.223	1285.01	2	-0.021	-33.553	2	0	-1709.65	286.929	-433.021	3.009	42.793	232.006	1005.23	-23.808	-2.846	-31.88	-181.66	-46.233	16.71	-32.203	-556.316	-696.774	11.965	24.611	143.676	-1284.09	1.982	1.832	1.683	1.955	1.88	0.648	0.669	1.355	1.882	1.372	2.324	2.07	0	0	0
0.598	-3.821	22.312	275.502	0.188886	274	SCORE:	-652.692	-652.692	1482.18	6	-0.01	-32.819	4	0	-1712.88	308.498	-439.699	2.979	44.507	249.23	1013.75	-26.985	-2.664	-29.665	-178.705	-48.295	17.445	-32.719	-530.182	-670.641	19.237	27.889	134.787	-1215.69	5.421	1.861	1.598	2.816	5.392	0.907	0.937	2.412	5.4	2.359	2.327	1.918	0	0	0
-1.273	-4.295	-8.629	364.439	0.284058	250	SCORE:	-687.448	-687.448	1571.12	1	-0.055	-33.293	2	0	-1728.1	304.42	-435.98	3.053	43.884	239.566	1012.46	-27.092	-2.796	-30.604	-184.283	-47.58	17.55	-32.725	-561.123	-701.581	10.639	25.876	143.721	-1281.86	1.306	1.044	1.6	0.945	1.223	0.327	0.438	0.571	1.225	0.608	1.362	2.053	0	0	0
-0.115	-7.93	2.736	196.013	-0.229528	286	SCORE:	-694.656	-694.656	1402.69	2	-0.014	-36.928	3	0	-1714.26	300.983	-447.778	2.932	44.348	231.093	1018.14	-24.85	-2.834	-34.23	-180.44	-45.71	19.27	-30.937	-549.758	-690.216	12.435	25.038	131.863	-1281.34	2.575	1.439	1.323	2.103	2.492	0.619	0.668	1.218	2.496	1.228	1.851	1.651	0	0	0
-0.609	-4.76	-3.356	268.653	0.11496	214	SCORE:	-683.528	-683.528	1475.34	2	0.021	-33.758	4	0	-1722.38	296.19	-439.099	3.144	45.142	242.711	1019.15	-25.259	-2.913	-30.133	-184.427	-47.221	17.301	-31.762	-555.85	-696.308	12.442	24.592	138.438	-1273.13	1.545	1.799	1.803	1.609	1.445	0.488	0.601	1.029	1.452	1.036	2.351	2.291	0	0	0
1.519	-1.366	21.578	360.724	0.465905	967	SCORE:	-656.548	-656.548	1567.41	1	-0.072	-30.364	5	0	-1714.26	305.255	-432.896	3.104	43.665	240.719	1011.8	-24.151	-3.235	-27.394	-185.012	-48.811	16.663	-32.952	-530.916	-671.374	19.136	26.123	145.111	-1217.83	7.557	1.803	1.856	3.737	7.583	0.636	0.666	3.7	7.592	3.554	2.285	2.347	0	0	0
-0.503	-3.918	7.107	199.115	0.061671	19	SCORE:	-681.37	-681.37	1405.8	1	-0.002	-32.916	0	0	-1724.82	304.878	-442.923	3.061	46.504	235.666	1026.2	-24.287	-2.873	-27.739	-184.433	-51.186	19.499	-30.529	-545.387	-685.845	12.359	23.371	135.257	-1259.67	2.193	1.464	1.455	1.715	2.116	0.504	0.595	1.171	2.119	1.155	1.85	1.808	0	0	0
-0.706	-12.37	-2.413	337.568	-0.275722	953	SCORE:	-687.723	-687.723	1544.25	4	-0.02	-41.368	5	0	-1716.41	289.551	-438.882	2.906	43.109	247.368	1012.54	-25.728	-2.82	-31.682	-182.068	-44.755	18.1	-30.942	-554.907	-695.366	11.617	26.138	133.873	-1284	1.422	1.294	1.041	1.512	1.306	0.539	0.574	1.057	1.312	1.09	1.654	1.276	0	0	0
0.871	-1.143	38.93	-2.339	-0.0995737	158	SCORE:	-640.626	-640.626	1204.34	3	0.009	-30.141	7	0	-1711.46	304.513	-441.719	3.069	48.042	237.914	1036.16	-22.886	-2.831	-29.055	-182.38	-51.135	19.06	-31.36	-513.564	-654.022	19.496	27.369	136.456	-1184.33	6.064	2.007	2.248	3.089	5.892	1.177	1.592	2.602	5.904	2.561	2.435	2.575	0	0	0
-0.69	-4.772	6.614	191.577	-0.0120276	88	SCORE:	-675.856	-675.856	1398.26	3	0.03	-33.77	5	0	-1723.51	299.533	-447.537	3.03	44.99	245.358	1021.08	-25.671	-2.906	-30.073	-185.163	-49.573	18.792	-33.628	-545.88	-686.339	19.086	26.505	143.102	-1255.51	1.061	1.627	1.591	1.528	0.909	0.296	0.394	0.569	0.912	0.582	2.169	2.069	0	0	0
0.27	-7.756	-2.3	293.527	-0.0468067	754	SCORE:	-704.774	-704.774	1500.21	3	-0.054	-36.754	5	0	-1714	287.87	-439.348	2.932	43.276	226.122	1014.46	-24.042	-2.843	-30.324	-183.86	-46.805	18.089	-32.125	-554.794	-695.252	10.931	26.022	138.307	-1296.32	3.504	1.78	1.696	2.488	3.41	0.819	0.751	1.848	3.416	1.815	2.236	2.063	0	0	0
0.153	5.576	15.51	-47.667	0.382265	764	SCORE:	-664.092	-664.091	1159.02	1	-0.018	-23.422	2	0	-1688.58	291.042	-427.729	3.031	43.749	232.069	1002.11	-23.801	-2.863	-25.679	-184.261	-48.012	17.259	-32.357	-536.984	-677.443	19.188	25.646	134.787	-1224.5	2.796	1.897	1.579	2.371	2.663	0.738	0.673	1.335	2.673	1.344	2.451	2.033	0	0	0
-0.164	-7.372	4.582	222.618	-0.141484	518	SCORE:	-696.309	-696.309	1429.3	2	0.006	-36.37	6	0	-1717.32	295.285	-434.274	2.98	44.146	229.953	1014.21	-21.842	-2.927	-31.676	-184.73	-49.359	16.502	-30.076	-547.912	-688.37	10.794	24.728	137.167	-1280.59	3.616	1.343	1.451	2.054	3.567	0.674	0.878	1.638	3.574	1.613	1.655	1.723	0	0	0
-0.614	-3.164	36.419	81.927	-0.0862299	684	SCORE:	-657.922	-657.922	1380.58	2	0.029	-34.447	6	0	-1701	306.741	-429.371	3.007	47.082	231.013	1004.65	-24.381	-2.949	-26.566	-179.474	-50.161	14.558	-30.498	-525.038	-665.496	12.593	26.35	140.441	-1217.41	1.738	1.214	1.015	1.234	1.626	0.377	0.416	0.936	1.63	0.93	1.555	1.279	0	0	0
-0.15	-3.19	0.127	316.48	0.289883	650	SCORE:	-670.607	-670.607	1523.16	3	0	-32.188	8	0	-1735.69	307.394	-449.574	3.114	45.156	246.325	1025.06	-24.679	-2.766	-32.62	-181.445	-48.24	19.886	-31.66	-552.367	-692.826	19.112	26.127	143.102	-1255.16	2.391	1.791	1.459	2.068	2.351	0.377	0.483	1.158	2.354	1.14	2.383	1.86	0	0	0
-0.592	-7.443	-14.26	260.037	-0.0814063	898	SCORE:	-717.775	-717.775	1466.72	1	-0.038	-36.441	3	0	-1719.31	291.935	-440.736	2.979	44.32	228.457	1012.94	-25.633	-2.78	-32.258	-182.436	-49.394	15.556	-31.907	-566.754	-707.212	10.694	25.149	134.615	-1320.97	1.585	1.363	1.374	1.626	1.469	0.577	0.676	1.005	1.475	1.056	1.735	1.726	0	0	0
0.143	-6.835	16.993	138.305	-0.243807	552	SCORE:	-683.398	-683.398	1436.95	3	-0.017	-38.118	0	0	-1724.77	299.569	-438.336	3.038	44.207	235.745	1009.82	-26.986	-3.076	-29.837	-183.176	-45.684	20.26	-32.042	-544.464	-684.922	12.412	28.914	145.979	-1265.98	2.386	1.466	1.435	1.991	2.273	0.585	0.69	1.049	2.279	1.063	1.886	1.788	0	0	0
-0.134	-8.105	16.903	319.14	-0.0285543	75	SCORE:	-664.949	-664.949	1525.82	3	-0.011	-37.103	4	0	-1733.94	305.589	-441.669	3.094	46.897	250.423	1029.56	-23.08	-2.929	-30.744	-182.687	-50.041	22.27	-31.964	-535.591	-676.049	12.346	23.983	137.633	-1237.64	2.62	1.641	1.473	2.084	2.535	0.596	0.685	1.484	2.539	1.475	2.114	1.833	0	0	0
-0.815	-8.882	3.905	468.595	0.142	64	SCORE:	-676.748	-676.747	1675.28	4	-0.051	-37.88	13	0	-1716.23	288.734	-431.628	3.141	42.867	239.449	1015.96	-25.033	-2.87	-26.578	-184.512	-48.347	17.898	-32.643	-548.589	-689.048	19.358	24.793	138.287	-1263.22	2.365	1.374	0.988	1.403	2.34	0.622	0.585	1.126	2.344	1.134	1.745	1.202	0	0	0
-0.416	-3.164	11.242	337.328	0.320101	61	SCORE:	-676.349	-676.349	1544.01	2	0.006	-32.162	14	0	-1726.44	303.07	-430.837	3.314	44.431	240.061	1017.76	-25.367	-2.96	-24.951	-184.61	-48.643	20.374	-32.198	-541.252	-681.71	10.974	24.502	134.615	-1249.76	2.695	1.692	1.574	1.802	2.635	0.506	0.646	1.245	2.641	1.23	2.202	1.997	0	0	0
0.563	10.332	25.075	-183.332	0.579109	437	SCORE:	-640.648	-640.648	1023.35	0	-0.009	-18.666	0	0	-1692.31	309.716	-432.943	2.996	45.558	230.019	1007.8	-25.105	-2.782	-19.201	-181.991	-51.774	19.117	-31.243	-527.419	-667.877	18.512	27.139	135.257	-1186.73	4.509	2.029	1.789	2.781	4.405	0.936	1.158	1.834	4.415	1.795	2.534	2.111	0	0	0
-0.025	-2.596	16.836	117.247	0.0167369	348	SCORE:	-659.04	-659.04	1323.93	2	0.013	-31.594	11	0	-1724.4	301.096	-431.886	3.114	48.424	238.866	1019.86	-25.969	-2.666	-26.225	-181.136	-48.992	17.544	-32.137	-535.658	-676.117	19.469	24.851	140.794	-1226.29	3.221	1.742	1.446	2.193	3.122	0.92	0.82	1.791	3.128	1.803	2.181	1.742	0	0	0
0.81	-5.267	14.638	180.17	-0.0675848	582	SCORE:	-670.06	-670.06	1386.85	1	0.012	-34.265	7	0	-1722.66	305.742	-449.345	3.165	44.91	239.744	1023.47	-29.184	-2.816	-28.863	-180.416	-46.497	20.217	-32.576	-537.856	-678.314	18.936	27.556	137.907	-1242.18	5.138	1.788	1.921	3.028	5.077	0.597	0.577	2.717	5.086	2.639	2.289	2.413	0	0	0
-0.274	-6.095	34.541	382.858	0.195373	177	SCORE:	-676.093	-676.093	1589.54	4	0.012	-35.093	13	0	-1716.3	298.952	-432.143	3.139	45.249	233.589	1016.88	-24.582	-2.969	-26.958	-185.279	-47.867	18.855	-33.14	-517.953	-658.411	11.199	24.432	140.659	-1229.14	2.422	1.558	1.673	1.944	2.271	0.78	0.724	1.311	2.277	1.357	1.965	2.106	0	0	0
-0.388	-9.345	6.724	190.403	-0.341382	412	SCORE:	-673.395	-673.395	1397.09	3	-0.018	-38.343	9	0	-1715.15	300.638	-432.977	3.075	44.35	231.447	1015.82	-25.095	-2.892	-31.583	-182.189	-46.858	17.629	-30.834	-545.77	-686.228	18.862	24.618	137.545	-1257.51	2.39	1.396	1.542	1.83	2.288	0.724	0.652	1.297	2.291	1.328	1.749	1.895	0	0	0
0.046	-8.129	0.048	295.566	-0.0683108	413	SCORE:	-692.153	-692.153	1502.25	1	0.014	-37.127	2	0	-1718.75	294.616	-436.344	2.933	44.047	233.902	1017.92	-25.986	-2.924	-29.201	-185.287	-48.838	17.523	-32.665	-552.446	-692.904	19.139	24.617	132.605	-1281.72	3.013	1.566	1.493	2.264	2.96	0.689	0.699	1.772	2.963	1.753	1.959	1.877	0	0	0
-0.17	-9.065	-1.6	222.286	-0.260552	452	SCORE:	-681	-681	1428.97	3	-0.023	-38.063	5	0	-1709.63	294.346	-443.927	3.076	45.105	235.124	1018.02	-23.06	-2.997	-28.382	-181.274	-49.778	19.004	-31.395	-554.094	-694.553	18.97	23.468	131.863	-1273.16	1.247	1.819	1.363	2.048	1.17	0.486	0.487	1.146	1.17	1.147	2.384	1.747	0	0	0
1.883	-2.335	31.786	69.672	-0.0517646	222	SCORE:	-653.88	-653.88	1276.35	2	0.034	-31.333	10	0	-1696.48	302.339	-426.41	2.982	45.803	233.557	1010.33	-22.459	-2.742	-31.786	-179.234	-50.106	17.921	-30.815	-520.708	-661.167	12.147	25.792	135.255	-1205.92	6.844	2.632	2.448	4.101	6.753	1.662	1.6	3.846	6.771	3.794	3.055	2.878	0	0	0
-0.129	1.283	9.244	216.648	0.455924	380	SCORE:	-675.122	-675.122	1423.33	1	-0.065	-27.715	6	0	-1711.28	297.621	-425.801	3.011	43.833	227.206	1018.7	-24.043	-2.866	-22.347	-185.167	-52.569	17.973	-30.622	-543.25	-683.708	11.757	25.596	133.247	-1246.09	1.346	2.085	1.673	2.089	1.22	0.749	0.733	1.328	1.225	1.34	2.611	2.099	0	0	0
-0.168	-5.465	-9.55	247.044	0.0314434	720	SCORE:	-711.168	-711.168	1545.69	3	-0.005	-36.748	2	0	-1724.39	292.653	-444.688	2.987	43.872	231.336	1014.8	-30.359	-2.91	-31.278	-181.087	-44.149	17.201	-31.913	-571.007	-711.465	10.699	24.751	140.73	-1318.92	1.331	1.359	1.259	1.68	1.238	0.516	0.597	1.009	1.243	1.032	1.744	1.573	0	0	0
0.944	2.855	47.861	128.635	0.445306	446	SCORE:	-646.798	-646.798	1335.32	3	0.014	-26.143	7	0	-1707.04	310.9	-421.158	3.118	50.047	231.125	1014.41	-24.743	-2.538	-32.285	-183.646	-46.381	18.037	-30.013	-504.633	-645.092	11.395	26.123	135.257	-1177.58	7.162	1.526	1.918	3.162	7.109	1.073	1.548	3.309	7.12	3.216	1.778	2.091	0	0	0
0.077	-6.553	37.222	185.097	-0.151238	552	SCORE:	-661.212	-661.212	1391.78	3	-0.03	-35.551	3	0	-1697.96	310.152	-448.157	3.048	46.703	230.787	1020.28	-23.415	-2.929	-29.62	-179.086	-50.06	16.768	-30.481	-515.272	-655.73	10.847	24.906	136.891	-1212.03	3.619	1.606	1.885	2.295	3.498	0.75	0.806	1.891	3.505	1.897	2.012	2.282	0	0	0
0.916	-4.051	11.615	162.44	-0.0107641	928	SCORE:	-668.277	-668.277	1369.12	2	-0.03	-33.049	2	0	-1701.22	296.48	-435.742	2.967	42.296	241.792	1008.84	-23.475	-2.818	-27.305	-179.785	-47.958	15.916	-31.585	-540.879	-681.337	11.461	23.905	137.545	-1242.2	6.801	2.063	2.291	3.134	6.721	1.206	1.243	2.938	6.732	2.905	2.492	2.711	0	0	0
0.269	5.444	22.854	19.8	0.482666	522	SCORE:	-645.362	-645.362	1226.48	0	-0.002	-23.554	6	0	-1706.02	300.304	-438.59	3.078	47.129	242.575	1015.76	-24.803	-2.743	-21.001	-178.85	-48	15.111	-30.937	-529.64	-670.098	19.196	23.877	138.307	-1198.56	2.872	1.873	1.341	2.487	2.779	1.098	0.924	2.014	2.788	2.049	2.303	1.593	0	0	0
-0.445	-6.865	43.589	159.321	-0.222278	380	SCORE:	-631.149	-631.149	1366	2	0.015	-35.863	5	0	-1696.61	312.637	-428.94	2.992	47.812	230.006	1010.64	-22.965	-2.783	-21.854	-180.506	-49.204	18.969	-31.537	-508.905	-649.363	18.679	25.213	136.177	-1175.92	1.529	1.644	1.377	1.773	1.31	0.492	0.499	0.808	1.307	0.814	2.112	1.77	0	0	0
0.029	-6.779	49.388	166.456	-0.202373	889	SCORE:	-636.573	-636.573	1373.14	3	-0.003	-35.777	2	0	-1717.39	312.097	-434.7	3.053	44.707	248.193	1017.57	-22.374	-2.57	-22.702	-182.988	-48.614	20.27	-32.13	-503.106	-643.564	11.256	30.648	138.327	-1175.46	3.304	1.804	2.306	2.247	3.093	0.599	1.451	1.47	3.101	1.457	2.351	2.744	0	0	0
-0.589	-2.892	26.607	143.256	0.0407879	160	SCORE:	-649.164	-649.164	1349.94	2	-0.028	-31.89	6	0	-1726.28	316.094	-442.146	3.196	48.338	239.264	1035.37	-22.142	-2.952	-35.492	-180.056	-48.729	17.982	-31.216	-525.887	-666.346	18.966	23.525	136.891	-1206.94	2.12	1.491	1.49	1.629	1.966	0.592	0.704	1.407	1.968	1.392	1.9	1.82	0	0	0
1.657	-1.436	5.098	107.317	0.0869829	205	SCORE:	-671.237	-671.237	1314	4	0.004	-30.434	2	0	-1709.27	291.241	-446.084	3.04	44.423	246.788	1014.99	-25.888	-2.799	-27.383	-181.233	-46.635	15.809	-30.9	-547.396	-687.855	19.199	25.72	137.167	-1249.07	8.631	2.198	1.92	3.875	8.626	1.435	1.334	3.853	8.637	3.75	2.593	2.225	0	0	0
0.156	-9.074	-25.238	368.87	-0.0133043	561	SCORE:	-710.085	-710.085	1575.55	2	-0.035	-38.072	6	0	-1733.48	284.896	-439.528	3.035	43.629	243.025	1010.66	-26.552	-2.904	-33.224	-181.459	-50.357	16.936	-33.84	-577.732	-718.19	19.31	25.307	143.721	-1325.89	3.527	1.448	1.223	2.374	3.524	0.533	0.525	2.051	3.528	2.007	1.851	1.536	0	0	0
1.204	-4.829	46.912	258.178	0.0938877	72	SCORE:	-630.977	-630.977	1464.86	3	-0.053	-33.827	4	0	-1697.61	306.336	-432.394	3.23	45.631	238.139	1020.43	-25.979	-2.676	-27.698	-180.191	-47.611	21.009	-32.016	-505.582	-646.04	18.852	25.349	135.535	-1170.39	6.308	1.871	1.56	3.422	6.292	0.7	0.664	3.05	6.3	2.966	2.416	1.98	0	0	0
-0.255	-9.075	-6.864	285.93	-0.147645	405	SCORE:	-711.746	-711.746	1492.61	4	-0.048	-38.073	4	0	-1722.08	291.242	-443.422	2.981	43.575	229.672	1018.43	-25.436	-2.934	-30.61	-184.126	-46.934	19.004	-31.713	-559.358	-699.816	10.966	25.814	133.247	-1309.18	2.879	1.424	1.503	1.963	2.826	0.606	0.849	1.417	2.832	1.409	1.81	1.818	0	0	0
0.195	0.505	71.781	115.644	0.232677	766	SCORE:	-624.033	-624.033	1414.29	0	-0.023	-30.778	4	0	-1721.02	320.724	-424.119	3.125	45.251	235.288	1014.49	-19.328	-2.818	-16.058	-184.343	-48.883	17.829	-32.848	-489.676	-630.134	12.503	27.269	148.84	-1144.49	3.128	2.094	1.984	2.043	3.005	0.729	0.773	1.561	3.013	1.568	2.707	2.517	0	0	0
-0.836	-12.069	2.576	362.638	-0.213747	251	SCORE:	-675.106	-675.106	1569.32	5	0.015	-41.067	10	0	-1722.35	292.066	-435.429	3.031	42.849	244.962	1017.2	-25.46	-2.991	-29.063	-184.208	-47.712	17.961	-32.432	-549.918	-690.376	19.586	25.664	140.794	-1266.09	1.432	1.466	0.965	1.382	1.395	0.558	0.52	0.929	1.396	0.955	1.887	1.16	0	0	0
-0.461	-5.543	49.988	105.241	-0.214252	280	SCORE:	-643.672	-643.672	1403.89	2	0.014	-36.826	9	0	-1708.4	300.378	-430.089	3.153	45.44	238.815	1015.52	-22.36	-2.906	-30.203	-181.693	-46.042	17.063	-31.449	-511.469	-651.928	18.909	25.576	144.538	-1191.97	2.394	1.294	1.293	1.387	2.295	0.579	0.532	1.027	2.298	1.034	1.621	1.628	0	0	0
0.565	10.526	18.159	199.56	1.08955	104	SCORE:	-657.515	-657.515	1406.24	0	-0.015	-18.472	12	0	-1703.99	300.679	-434.466	3.116	45.035	238.189	1009.46	-23.561	-2.806	-23.656	-184.751	-46.829	18.1	-32.056	-534.335	-674.793	18.904	24.056	136.708	-1210.32	4.401	1.955	1.78	2.783	4.347	1.286	1.187	2.694	4.35	2.695	2.346	2.101	0	0	0
-0.077	-0.937	33.456	401.701	0.513985	236	SCORE:	-673.501	-673.501	1700.35	3	-0.053	-32.22	5	0	-1721.07	289.666	-428.908	3.118	45.938	233.89	1011.56	-24.144	-2.897	-24.122	-182.566	-49.675	15.883	-31.504	-528.001	-668.459	10.924	26.106	154.261	-1233.72	3.563	1.466	1.274	1.771	3.488	0.669	0.666	1.24	3.495	1.214	1.847	1.573	0	0	0
-0.048	-2.949	8.846	138.929	0.0289555	616	SCORE:	-683.907	-683.907	1345.61	1	-0.011	-31.947	1	0	-1712.55	302.418	-445.883	3.019	45.834	233.018	1013.96	-22.601	-2.665	-35.386	-179.167	-48.621	21.59	-31.679	-543.648	-684.106	12.449	27.13	134.588	-1259.5	1.831	1.818	1.964	2.17	1.613	0.662	0.697	1.407	1.619	1.424	2.338	2.479	0	0	0
0.835	-3.758	2.573	91.769	-0.11958	27	SCORE:	-675.17	-675.17	1298.45	3	-0.026	-32.756	1	0	-1701.38	291.652	-434.936	2.94	43.932	242.852	1005.23	-27.032	-2.878	-31.098	-180.929	-47.39	18.017	-32.087	-549.921	-690.38	19.504	25.741	132.483	-1257.85	7.25	2.121	1.78	3.053	7.21	1.304	1.23	2.784	7.222	2.721	2.526	2.044	0	0	0
-0.083	4.313	37.147	306.33	0.771605	989	SCORE:	-661.923	-661.923	1513.01	2	-0.001	-24.685	5	0	-1703.61	294.197	-429.816	2.933	46.923	226.574	1021.42	-25.402	-2.557	-23.671	-182.778	-51.468	20.885	-31.28	-515.347	-655.805	11.423	26.244	137.907	-1201.95	1.9	1.736	1.798	2.135	1.771	0.791	0.822	1.574	1.776	1.572	2.225	2.237	0	0	0
1.472	-8.222	21.33	345.186	0.00471877	656	SCORE:	-657.997	-657.997	1551.87	5	-0.024	-37.22	3	0	-1709.9	304.939	-429.296	2.977	45.256	242.311	1009.97	-27.367	-2.817	-25.436	-184.421	-46.682	18.486	-33.024	-531.164	-671.623	19.346	24.412	132.605	-1226.38	5.582	2.351	2.087	3.69	5.525	1.392	1.48	3.215	5.532	3.209	2.865	2.442	0	0	0
0.636	2.321	11.406	-115.172	-0.0383081	122	SCORE:	-674.073	-674.073	1183.48	2	-0.063	-28.962	3	0	-1705.93	285.885	-433.938	3.218	43.606	236.597	1005.37	-23.225	-2.763	-26.563	-184.373	-49.124	17.565	-31.818	-550.051	-690.509	18.908	27.704	144.538	-1253.09	3.261	2.003	1.976	2.484	3.132	1.13	1.367	2.03	3.143	2.077	2.442	2.275	0	0	0
-0.155	-2.993	49.22	109.233	-0.0279654	991	SCORE:	-633.901	-633.901	1315.91	2	-0.014	-31.991	7	0	-1702.83	312.142	-431.079	3.128	48.35	233.549	1018.65	-25.622	-2.809	-28.642	-182.389	-46.944	17.858	-30.397	-503.274	-643.733	18.707	26.287	137.545	-1169.17	3.709	1.541	1.903	2.063	3.565	0.844	1.049	1.851	3.577	1.836	1.818	2.234	0	0	0
0.018	-6.794	52.028	158.476	-0.204271	787	SCORE:	-648.432	-648.432	1457.12	4	-0.025	-38.077	8	0	-1728.58	315.377	-446.269	3.278	48.249	249.142	1026.32	-21.335	-2.642	-33.366	-184.041	-48.084	19.102	-31.569	-509.429	-649.887	11.62	30.186	143.723	-1195.94	2.777	1.617	1.574	1.866	2.621	0.531	0.706	1.254	2.629	1.243	2.084	1.939	0	0	0
0.289	-9.499	38.967	175.382	-0.382353	257	SCORE:	-658.199	-658.199	1382.06	3	-0.049	-38.497	4	0	-1712.96	308.521	-444.043	3.108	48.309	230.501	1028.86	-24.133	-2.988	-26.127	-180.535	-48.83	16.145	-32.41	-513.527	-653.985	12.718	30.202	135.194	-1210.22	4.432	1.687	1.48	2.507	4.29	0.931	0.995	1.69	4.301	1.693	2.119	1.772	0	0	0
-0.804	0.53	8.836	241.061	0.436748	539	SCORE:	-679.084	-679.084	1447.74	0	-0.009	-28.468	8	0	-1727.36	304.911	-433.302	3.068	44.859	231.425	1021.35	-22.427	-2.859	-28.391	-185.542	-51.083	19.033	-33.494	-543.658	-684.117	11.502	24.89	143.721	-1251.21	1.593	1.803	1.45	1.414	1.407	0.407	0.538	0.79	1.414	0.802	2.261	1.803	0	0	0
0.948	0.718	6.402	2.508	0.0598249	406	SCORE:	-674.095	-674.095	1301.16	2	-0.012	-30.565	0	0	-1718.18	296.012	-437.84	3.003	44.31	244.245	1011.67	-25.268	-2.877	-35.07	-183.532	-44.697	19.186	-32.706	-555.055	-695.514	19.468	26.263	141.619	-1259.71	4.427	2.054	1.845	2.796	4.304	1.038	0.959	1.888	4.316	1.879	2.567	2.216	0	0	0
-0.697	-11.196	-18.222	313.017	-0.241747	396	SCORE:	-721.551	-721.551	1519.7	4	-0.051	-40.194	4	0	-1724.78	291.332	-446.942	2.973	42.903	229.566	1018.72	-27.484	-2.815	-33.46	-182.645	-43.353	15.727	-31.448	-570.716	-711.174	10.809	24.471	134.615	-1332.46	1.52	1.085	1.303	1.521	1.41	0.564	0.685	1.104	1.417	1.138	1.366	1.621	0	0	0
-0.231	-8.892	86.05	437.657	0.0988493	264	SCORE:	-600.822	-600.822	1644.34	2	-0.054	-37.89	2	0	-1702.96	331.03	-421.936	3.264	52.012	245.148	1000.64	-17.767	-2.444	-28.411	-182.998	-48.75	18.886	-31.02	-466.444	-606.903	13.206	27.309	143.721	-1105.16	2.164	1.641	1.77	1.987	1.901	0.707	0.759	1.494	1.907	1.505	2.06	2.219	0	0	0
1.182	7.647	1.338	126.797	0.801969	423	SCORE:	-694.956	-694.956	1333.48	1	-0.035	-21.351	7	0	-1726.94	293.106	-434.1	2.965	43.129	231.189	1027.01	-23.309	-2.892	-29.65	-184.457	-48.641	19.696	-31.999	-551.156	-691.614	10.828	25.253	133.247	-1267.46	7.367	2.177	2.768	3.4	7.225	1.397	2.034	3.197	7.24	3.114	2.561	3.153	0	0	0
-0.71	-12.182	-9.18	256.98	-0.410372	757	SCORE:	-699.108	-699.108	1463.66	3	-0.049	-41.18	2	0	-1708	288.055	-435.787	2.95	43.081	231.951	1006.66	-22.193	-2.917	-31.692	-183.182	-49.727	15.41	-31.768	-561.674	-702.132	18.755	23.786	135.255	-1301.96	1.606	1.286	1.206	1.508	1.498	0.587	0.627	1.12	1.502	1.153	1.625	1.514	0	0	0
0.507	-8.776	9.767	292.856	-0.115924	127	SCORE:	-668.203	-668.203	1499.54	3	-0.023	-37.774	5	0	-1712.06	288.035	-434.93	2.994	44.047	242.389	1008.78	-23.307	-2.754	-30.356	-178.69	-46.628	19.784	-30.83	-542.727	-683.185	19.404	26.511	138.26	-1248.7	3.758	1.651	1.375	2.725	3.712	0.507	0.496	2.064	3.718	2.018	2.142	1.747	0	0	0
-0.242	-2.419	-3.981	37.404	-0.122189	620	SCORE:	-687.194	-687.194	1244.09	2	-0.012	-31.417	3	0	-1680.2	288.852	-433.913	2.934	42.708	228.161	990.454	-24.095	-2.885	-29.474	-180.464	-49.033	14.462	-31.608	-556.475	-696.934	18.843	23.314	134.588	-1275.09	1.382	1.876	1.977	1.976	1.19	0.696	0.72	1.231	1.197	1.296	2.411	2.496	0	0	0
-0.549	-8.939	4.614	269.922	-0.166087	438	SCORE:	-681.652	-681.652	1476.6	3	-0.036	-37.937	6	0	-1728.85	296.802	-438.736	3.016	42.718	236.197	1021.27	-21.202	-2.809	-29.745	-180.826	-45.55	19.485	-31.229	-547.88	-688.338	11.626	25.961	139.738	-1267.47	2.729	1.76	1.397	1.669	2.628	0.588	0.636	1.204	2.638	1.204	2.181	1.728	0	0	0
-0.72	-5.873	2.038	178.6	-0.114131	281	SCORE:	-686.925	-686.925	1385.28	3	-0.02	-34.871	2	0	-1729.04	299.221	-446.859	3.154	46.218	238.676	1027.29	-24.681	-2.892	-33.986	-182.968	-46.194	16.996	-30.957	-550.456	-690.914	18.931	23.235	136.708	-1272.25	2.852	1.424	1.797	1.498	2.712	0.716	0.841	1.375	2.719	1.392	1.788	2.195	0	0	0
0.13	-5.552	7.434	37.446	-0.348027	49	SCORE:	-690.423	-690.423	1336.09	4	-0.005	-36.835	2	0	-1718.74	299.061	-446.973	3.001	44.493	231.482	1019.79	-24.879	-2.923	-32.974	-180.654	-44.35	21.089	-33.043	-554.023	-694.482	10.842	22.987	140.73	-1281.28	1.858	1.586	1.75	1.978	1.71	0.559	0.675	1.124	1.716	1.132	2.018	2.188	0	0	0
0.91	1.533	35.512	-40.131	0.0487424	474	SCORE:	-654.037	-654.037	1166.55	2	-0.035	-27.465	2	0	-1668.71	297.468	-421.183	2.935	46.839	223.524	983.417	-20.628	-2.886	-26.549	-179.721	-47.889	17.597	-32.739	-516.982	-657.441	10.967	24.657	138.26	-1198.48	4.952	2.12	1.712	3.128	4.849	0.895	0.786	1.847	4.859	1.815	2.69	2.154	0	0	0
0.17	-7.009	15.847	306.868	0.0238622	818	SCORE:	-668.868	-668.868	1605.52	3	-0.037	-38.292	2	0	-1732.12	299.673	-439.871	3.025	44.038	248.695	1014.8	-22.051	-2.875	-27.319	-181.318	-49.34	18.7	-31.435	-545.61	-686.068	19.125	24.471	144.418	-1252.77	2.289	1.808	1.455	2.018	2.202	0.52	0.677	1.071	2.21	1.073	2.351	1.798	0	0	0
-0.75	-1.089	13.807	171.38	0.219835	386	SCORE:	-676.926	-676.926	1378.06	1	0.009	-30.087	4	0	-1717.02	301.176	-426.518	3.017	44.185	229.546	1009.95	-22	-2.861	-23.524	-184.035	-51.911	19.516	-30.881	-538.687	-679.145	10.883	24.659	138.287	-1245.7	1.469	1.377	1.309	1.468	1.389	0.363	0.466	0.723	1.393	0.728	1.802	1.67	0	0	0
0.085	-2.671	12.697	208.163	0.155522	450	SCORE:	-659.673	-659.673	1506.81	1	-0.026	-33.954	2	0	-1734.16	312.755	-441.263	3.167	45.862	242.95	1015.79	-22.329	-2.807	-25.626	-180.708	-50.187	18.141	-32.69	-548.76	-689.218	11.797	25.153	154.261	-1242.39	1.867	1.881	1.274	1.933	1.804	0.519	0.611	1.258	1.807	1.245	2.45	1.58	0	0	0
1.133	-7.351	77.824	142.003	-0.272814	884	SCORE:	-604.25	-604.25	1440.65	4	-0.016	-38.634	2	0	-1711.94	319.935	-432.985	3.484	50.929	250.946	1017.8	-22.891	-2.271	-26.216	-181.114	-49.755	21.387	-33.71	-483.633	-624.092	19.574	27.886	144.538	-1126.52	4.757	2.155	2.055	2.981	4.601	1.141	1.3	2.272	4.61	2.287	2.635	2.417	0	0	0
2.712	-1.94	2.773	288.448	0.333867	228	SCORE:	-683.048	-683.048	1495.13	1	-0.016	-30.938	12	0	-1712.18	284.308	-433.059	3.038	43.031	234.616	1009.97	-26.724	-2.76	-16.353	-183.787	-50.448	13.557	-32.12	-549.721	-690.179	18.771	23.794	143.102	-1263.71	13.225	1.714	2.098	4.93	13.267	1.153	1.194	5.37	13.286	5.151	1.97	2.499	0	0	0
-0.117	-6.266	8.085	270.12	0.0152562	474	SCORE:	-674.873	-674.873	1476.8	2	-0.042	-35.264	0	0	-1709.82	299.922	-443.615	3.051	44.862	232.367	1010.4	-24.61	-2.638	-26.285	-181.187	-48.347	18.413	-33.31	-544.409	-684.868	18.779	23.935	143.102	-1254.55	2.758	1.613	1.506	2.101	2.692	0.532	0.619	1.47	2.696	1.463	2.068	1.892	0	0	0
0.101	5.079	35.238	23.234	0.458352	35	SCORE:	-653.506	-653.506	1229.92	1	-0.064	-23.919	6	0	-1691.23	306.125	-432.708	3.096	44.649	227.548	1006.73	-21.419	-2.758	-26.263	-180.635	-45.19	17.046	-30.988	-517.256	-657.714	12.367	23.937	136.114	-1194.68	4.775	1.39	1.64	2.319	4.728	0.914	1.013	2.239	4.734	2.191	1.669	1.916	0	0	0
-0.546	-1.697	-15.775	198.674	0.218975	520	SCORE:	-706.847	-706.847	1405.36	1	-0.044	-30.695	4	0	-1709.01	283.868	-435.378	2.897	41.832	231.275	1008.89	-25.476	-2.928	-29.268	-184.145	-46.667	16.699	-32.281	-568.269	-708.727	12.54	24.055	136.066	-1305.81	3.126	1.226	1.233	1.672	3.086	0.505	0.552	1.447	3.093	1.412	1.518	1.539	0	0	0
-0.788	-3.331	46.105	332.363	0.30253	607	SCORE:	-633.329	-633.329	1539.05	3	-0.032	-32.329	5	0	-1715.63	316.427	-440.816	3.11	49.051	245.868	1031.91	-21.97	-2.876	-30.491	-182.429	-49.861	17.95	-32.939	-506.389	-646.848	19.408	24.554	135.257	-1172.05	2.005	1.336	1.514	1.43	1.802	0.646	0.677	1.305	1.807	1.328	1.689	1.888	0	0	0
-0.402	-3.637	14.642	413.969	0.389422	692	SCORE:	-681.307	-681.307	1620.65	2	-0.033	-32.635	15	0	-1722.66	305.353	-442.88	3.099	45.609	227.479	1034.15	-24.959	-2.916	-24.087	-185.66	-49.322	13.783	-31.419	-537.852	-678.311	10.766	26.933	135.257	-1251.79	2.433	1.222	1.244	1.816	2.361	0.656	0.664	1.728	2.362	1.725	1.523	1.532	0	0	0
1.077	2.198	11.894	266.464	0.583883	590	SCORE:	-674.028	-674.028	1473.15	2	-0.045	-26.8	12	0	-1722.44	301.189	-427.152	3.032	42.703	232.364	1015.45	-23.331	-2.821	-25.332	-184.441	-50.882	19.862	-31.799	-540.6	-681.059	10.734	26.414	142.15	-1241.43	7.523	2.024	2.406	3.295	7.381	1.407	1.627	3.344	7.397	3.233	2.282	2.767	0	0	0
-0.428	-2.013	8.937	231.282	0.246528	188	SCORE:	-685.745	-685.745	1437.96	2	-0.022	-31.011	7	0	-1710.98	293.605	-433.049	2.965	43.127	231.362	1016.53	-23.378	-2.904	-32.795	-180.107	-46.747	19.467	-32.083	-543.557	-684.015	10.634	21.976	136.066	-1260.31	2.286	1.463	1.717	1.79	2.181	0.476	0.519	1.037	2.186	1.042	1.896	2.207	0	0	0
-0.862	-2.966	23.732	310.875	0.296839	938	SCORE:	-661.48	-661.479	1517.56	3	0.012	-31.964	12	0	-1731.5	307.585	-444.69	3.069	48.648	241.69	1037.58	-25.76	-3.027	-26.43	-184.527	-50.457	14.539	-30.598	-528.762	-669.22	19.081	26.527	136.456	-1222.2	1.556	1.369	1.565	1.356	1.323	0.608	0.704	1.125	1.329	1.161	1.739	1.948	0	0	0
0.809	-14.699	40.06	514.262	-0.136011	549	SCORE:	-657.477	-657.477	1720.94	5	-0.031	-43.697	2	0	-1721.07	318.131	-445.395	3.027	45.746	237.431	1028.77	-22.88	-2.573	-30.704	-181.478	-48.381	20.002	-32.303	-512.434	-652.892	12.537	26.976	134.615	-1213.61	5.791	1.579	1.676	3.027	5.756	0.903	1.197	2.784	5.766	2.732	1.944	1.956	0	0	0
0.574	-0.18	2.449	72.634	0.122369	335	SCORE:	-680.437	-680.437	1279.32	1	-0.062	-29.178	6	0	-1729.51	291.535	-443.946	2.969	44.461	243.252	1028.15	-28.333	-2.743	-27.504	-181.459	-45.883	19.251	-32.598	-550.045	-690.504	19.258	24.393	137.633	-1259.66	5.506	2.039	1.741	2.792	5.396	0.975	1.081	1.927	5.408	1.893	2.585	2.095	0	0	0
0.172	-1.446	1.19	100.613	0.0743405	201	SCORE:	-695.139	-695.139	1307.3	2	-0.008	-30.444	5	0	-1717.65	296.214	-434.877	3.011	43.745	233.536	1007.5	-26.029	-2.878	-30.345	-182.986	-46.13	17.922	-32.79	-551.304	-691.763	12.318	26.005	137.633	-1276.89	3.187	1.713	1.373	2.39	3.164	0.648	0.676	1.778	3.168	1.762	2.175	1.701	0	0	0
0.459	2.536	9.361	20.019	0.245951	955	SCORE:	-673.001	-673.001	1226.7	1	-0.029	-26.462	1	0	-1713.17	299.325	-445.024	2.977	44.678	241.405	1018.35	-22.9	-2.851	-30.647	-183.463	-49.939	18.247	-32.338	-543.133	-683.591	19.31	27.509	135.255	-1242.6	4.91	2.019	1.931	2.677	4.789	1.075	0.997	2.029	4.799	2.022	2.482	2.372	0	0	0
-0.177	-8.119	18.695	224.63	-0.190097	636	SCORE:	-677.335	-677.335	1431.31	3	-0.013	-37.117	3	0	-1715.19	305.826	-440.653	3.078	43.51	230.32	1007.86	-23.783	-2.816	-24.766	-184.222	-48.289	19.286	-32.774	-533.799	-674.257	12.215	29.213	143.68	-1248.25	1.857	1.624	1.518	2.041	1.775	0.468	0.549	1.206	1.777	1.199	2.07	1.905	0	0	0
1.363	0.049	-4.229	169.32	0.29927	343	SCORE:	-684.863	-684.863	1376	3	-0.024	-28.949	7	0	-1713.89	297.027	-444.935	2.971	43.355	234.86	1016.19	-27.253	-2.936	-34.529	-180.694	-45.228	17.002	-31.182	-556.723	-697.181	18.567	25.516	139.738	-1270.54	6.817	2.157	1.889	3.581	6.764	1.386	1.273	3.164	6.778	3.123	2.604	2.161	0	0	0
0.286	-1.907	37.908	240.394	0.252354	274	SCORE:	-671.048	-671.048	1539.04	2	-0.014	-33.19	1	0	-1714.27	294.26	-420.917	3.107	48.005	229.192	1004.78	-23.366	-2.841	-19.7	-183.916	-49.1	14.219	-33.541	-523.549	-664.007	11.103	24.947	146.924	-1227.79	3.138	1.494	1.572	2.134	2.985	0.887	0.999	1.691	2.99	1.728	1.824	1.868	0	0	0
-0.04	-5.672	11.274	315.762	0.119818	465	SCORE:	-671.489	-671.489	1614.41	3	-0.017	-36.955	2	0	-1731.55	306.666	-444.837	3.057	44.836	247.852	1024.97	-24.332	-2.901	-33.69	-183.254	-47.974	19.58	-32.797	-550.183	-690.641	19.199	24.439	138.99	-1258.63	2.207	1.737	1.426	1.808	2.168	0.408	0.533	1.028	2.171	1.017	2.28	1.814	0	0	0
0.172	-7.355	28.813	237.976	-0.113255	34	SCORE:	-658.908	-658.908	1444.66	5	-0.031	-36.353	12	0	-1719.49	313.359	-439.657	3.385	45.59	239.464	1021.71	-22.783	-2.998	-30.134	-186.702	-49.178	17.882	-32.451	-523.681	-664.14	19.183	27.078	136.277	-1218.94	4.008	1.703	2.091	2.39	3.882	0.864	1.273	1.982	3.89	1.959	2.104	2.46	0	0	0
-0.32	-7.22	15.622	310.065	0.0152451	894	SCORE:	-660.922	-660.922	1516.75	3	-0.018	-36.218	2	0	-1724.6	307.818	-440.537	3.05	44.317	242.498	1023.32	-25.935	-2.891	-29.372	-184.16	-48.096	17.571	-31.457	-536.872	-677.33	19.117	29.044	138.438	-1234.01	1.425	1.634	1.623	1.898	1.127	0.555	0.608	1.112	1.134	1.147	2.147	2.069	0	0	0
-0.912	-4.305	-3.456	199.195	0.034277	372	SCORE:	-696.002	-696.002	1405.88	1	0.013	-33.303	2	0	-1714.51	286.655	-423.011	2.949	44.086	229.385	1006	-24.506	-2.835	-24.766	-183.714	-52.095	19.589	-31.769	-555.95	-696.409	11.72	24.069	136.177	-1285.26	1.09	1.558	1.18	1.306	1.019	0.351	0.37	0.636	1.02	0.634	1.96	1.53	0	0	0
-0.01	-1.293	16.004	295.688	0.386904	172	SCORE:	-662.241	-662.241	1502.37	2	-0.044	-30.291	14	0	-1706.56	295.832	-441.469	3.076	44.97	240.598	1018.82	-21.659	-2.864	-29.905	-184.512	-49.578	14.134	-29.815	-536.49	-676.949	19.168	27.069	140.283	-1229.02	3.418	1.655	1.584	2.208	3.323	0.921	1.062	1.824	3.333	1.82	2.07	1.889	0	0	0
0.662	-3.899	-5.352	147.142	-0.0268132	946	SCORE:	-701.599	-701.599	1353.82	1	-0.014	-32.897	5	0	-1721.83	290.211	-437.934	3.027	44.318	231.149	1009.72	-26.197	-2.828	-27.267	-183.479	-48.996	17.616	-32.992	-557.846	-698.304	12.425	27.121	143.721	-1292.34	6.451	1.973	1.923	2.88	6.388	1.017	1.062	2.224	6.401	2.164	2.416	2.353	0	0	0
0.386	1.135	2.52	27.167	0.144901	524	SCORE:	-683.937	-683.937	1233.85	2	0.003	-27.863	2	0	-1715.91	286.529	-430.681	2.933	43.129	247.413	1010.29	-24.075	-2.837	-27.61	-183.851	-49.11	18.315	-32.206	-549.974	-690.432	11.84	25.435	136.277	-1261.77	4.888	1.928	1.774	2.604	4.796	0.928	0.924	1.875	4.805	1.838	2.424	2.186	0	0	0
2.968	6.022	91.395	-14.128	0.442319	497	SCORE:	-577.102	-577.102	1284.52	2	-0.038	-25.261	6	0	-1668.24	302.448	-433.062	3.101	43.799	272.69	1004.65	-24.385	-2.583	-22.635	-179.221	-49.278	17.507	-34.241	-470.062	-610.521	19.001	27.337	145.979	-1072.42	8.012	2.959	4.207	4.816	7.771	2.281	3.115	4.182	7.791	4.168	3.412	4.723	0	0	0
1.555	4.702	8.024	72.987	0.504503	715	SCORE:	-686.819	-686.819	1279.67	1	0	-24.296	3	0	-1688.69	295.493	-432.969	2.978	43.236	223.305	997.829	-25.72	-2.84	-29.152	-181.804	-45.558	16.82	-31.202	-544.47	-684.928	10.589	23.946	136.891	-1255.58	8.376	1.863	2.268	3.773	8.35	0.996	1.132	3.552	8.364	3.433	2.305	2.722	0	0	0
-0.506	-8.442	-2.679	357.105	0.00893068	560	SCORE:	-706.472	-706.472	1563.79	2	-0.05	-37.44	7	0	-1705.24	281.688	-428.167	2.96	41.741	224.679	999.912	-23.946	-2.666	-24.038	-184.556	-47.438	16.219	-32.881	-555.173	-695.631	11.148	24.71	139.084	-1299.09	1.68	1.279	1.172	1.712	1.607	0.605	0.588	1.016	1.611	1.057	1.625	1.45	0	0	0
-0.169	-9.265	7.934	270.442	-0.187253	339	SCORE:	-674.728	-674.728	1477.12	2	-0.008	-38.263	3	0	-1721.98	302.457	-440.916	3.066	43.772	234.506	1017.95	-27.519	-2.967	-25.75	-184.661	-47.038	14.952	-30.721	-544.56	-685.019	18.666	26.224	145.111	-1257.55	2.749	1.613	1.55	2.049	2.609	0.801	0.97	1.472	2.619	1.512	1.983	1.851	0	0	0
-0.7	-5.587	-11.075	270.545	0.0619077	268	SCORE:	-708.984	-708.984	1477.23	2	0.01	-34.585	3	0	-1713.26	286.667	-445.309	2.969	44.463	230.142	1015.27	-25.814	-2.816	-32.108	-182.43	-47.414	15.724	-32.298	-563.569	-704.027	12.241	24.658	140.283	-1307.14	2.024	1.273	1.004	1.518	1.969	0.471	0.501	1.065	1.974	1.059	1.64	1.25	0	0	0
-0.896	-5.839	-1.646	130.371	-0.202388	405	SCORE:	-681.014	-681.014	1337.05	2	-0.008	-34.837	4	0	-1701.07	296.508	-436.886	2.976	44.009	232.168	1006.25	-23.969	-3.062	-33.32	-181.442	-44.998	15.757	-32.203	-554.14	-694.598	18.766	22.351	136.891	-1269.99	1.573	1.179	1.443	1.322	1.473	0.575	0.584	1.106	1.477	1.13	1.463	1.776	0	0	0
1.3	11.392	19.018	-119.559	0.721909	58	SCORE:	-677.757	-677.757	1179.09	4	-0.012	-19.891	4	0	-1710.58	293.608	-437.53	3.003	45.394	230.888	1025.95	-25.961	-2.913	-27.576	-185.52	-47.951	15.698	-32.124	-542.439	-682.898	11.867	26.903	138.99	-1240.09	5.031	2.05	1.58	3.148	5.006	1.239	1.126	2.789	5.016	2.764	2.473	1.827	0	0	0
-0.443	-5.627	5.351	164.883	-0.12137	734	SCORE:	-688.49	-688.49	1371.57	4	-0.011	-34.625	4	0	-1709.11	296.293	-436.719	3.018	45.543	231.227	1016.46	-27.184	-3.12	-30.625	-180.734	-48.23	16.337	-32.222	-547.143	-687.602	12.345	23.132	134.787	-1270.26	3.088	1.168	1.207	1.775	2.983	0.568	0.592	1.427	2.994	1.412	1.476	1.518	0	0	0
0.969	1.121	7.955	0.753	0.0943401	313	SCORE:	-676.675	-676.674	1207.43	4	0.006	-27.877	5	0	-1699.65	295.535	-435.437	3.134	44.052	243.675	1001.87	-25.232	-2.885	-35.144	-179.31	-46.956	21.349	-31.884	-544.539	-684.997	11.012	24.041	134.588	-1249.09	5.573	2.256	2.258	3.187	5.464	1.248	1.416	2.893	5.478	2.852	2.768	2.714	0	0	0
-0.172	-5.802	5.615	230.222	-0.0187551	77	SCORE:	-678.233	-678.233	1436.9	2	-0.02	-34.8	2	0	-1735.69	308.785	-453.882	3.26	45.933	245.512	1033.6	-25.011	-2.832	-31.452	-182.144	-48.396	16.722	-32.708	-546.879	-687.337	12.126	26.917	140.659	-1259.91	2.421	1.714	1.543	2.046	2.3	0.639	0.673	1.458	2.307	1.455	2.212	1.93	0	0	0
0.301	-5.217	8.683	133.213	-0.15044	161	SCORE:	-653.461	-653.461	1339.89	2	0.022	-34.215	8	0	-1713.2	312.252	-429.271	3.102	45.205	241.141	1009.8	-24.886	-2.924	-30.174	-184.403	-47.986	16.653	-32.826	-543.811	-684.269	18.898	24.813	140.283	-1231.49	4.296	1.462	1.616	2.519	4.272	0.681	0.642	2.51	4.278	2.45	1.787	2.023	0	0	0
0.927	6.2	20.616	-58.377	0.386509	511	SCORE:	-658.738	-658.738	1240.27	1	-0.029	-25.083	3	0	-1707.71	292.063	-425.585	3.079	43.478	241.535	999.465	-21.145	-2.952	-27.133	-178.953	-47.423	19.242	-33.723	-540.841	-681.299	18.998	21.879	145.869	-1224.66	5.275	1.951	1.854	2.775	5.15	0.953	0.842	2.033	5.161	1.99	2.445	2.314	0	0	0
-0.284	-1.123	14.206	92.581	0.0848043	964	SCORE:	-664.297	-664.297	1299.26	1	0.016	-30.121	9	0	-1706.98	306.829	-439.631	3.046	44.506	230.322	1013.04	-23.222	-2.873	-23.776	-183.916	-47.052	14.423	-31.89	-538.288	-678.746	18.659	25.55	138.438	-1232.7	2.933	1.602	1.794	1.934	2.808	0.673	0.794	1.368	2.816	1.369	1.986	2.244	0	0	0
-0.569	-1.937	7.34	206.499	0.214086	312	SCORE:	-672.816	-672.816	1413.18	3	-0.04	-30.935	0	0	-1711.8	297.834	-446.971	3.017	44.265	239.022	1015.41	-23.127	-2.803	-27.882	-183.417	-48.91	15.532	-31.931	-545.154	-685.612	19.453	25.77	143.102	-1248.9	1.2	1.691	1.4	1.649	1.056	0.46	0.513	0.804	1.061	0.844	2.168	1.745	0	0	0
0.069	-4.316	43.298	229.832	0.0840323	617	SCORE:	-637.041	-637.041	1436.51	1	-0.03	-33.314	7	0	-1721.07	310.48	-425.947	3.168	48.284	245.043	1017.01	-21.997	-2.324	-26.599	-181.286	-49.503	18.832	-30.744	-509.196	-649.655	19.584	23.655	136.277	-1179.55	4.858	1.633	1.877	2.287	4.733	0.887	1.048	1.889	4.74	1.869	2.026	2.266	0	0	0
-0.673	-5.193	3.131	385.952	0.256298	806	SCORE:	-690.17	-690.17	1592.63	3	-0.052	-34.191	9	0	-1729.48	291.025	-445.372	2.964	43.331	250.244	1027.79	-25.427	-2.69	-31.867	-184.55	-48.11	20.112	-32.194	-549.363	-689.822	11.9	27.327	134.615	-1273.72	1.351	1.519	1.36	1.545	1.246	0.519	0.697	0.938	1.249	0.96	1.959	1.687	0	0	0
-0.966	-1.259	17.088	254.019	0.331716	500	SCORE:	-659.577	-659.577	1460.7	2	-0.017	-30.257	9	0	-1719.04	299.46	-431.343	3.128	44.086	240.739	1018.38	-23.939	-2.953	-22.795	-182.919	-50.528	20.047	-31.118	-535.406	-675.865	18.946	23.179	136.708	-1225.24	0.781	1.497	1.153	1.252	0.671	0.205	0.203	0.459	0.667	0.465	1.968	1.486	0	0	0
0.868	-7.213	1.304	175.645	-0.21645	508	SCORE:	-680.464	-680.464	1382.33	3	-0.013	-36.211	3	0	-1732.3	300.492	-455.105	3.144	44.641	243.305	1037.96	-27.052	-2.837	-31.925	-178.74	-47.591	15.589	-33.13	-551.19	-691.649	19.05	25.461	137.907	-1267.87	6.896	2.125	2.002	3.086	6.8	1.313	1.268	2.583	6.814	2.558	2.584	2.341	0	0	0
-0.145	-2.103	-13.353	140.829	0.0950855	855	SCORE:	-703.057	-703.057	1347.51	1	-0.015	-31.101	3	0	-1720.68	293.308	-438.752	3.048	44.166	230.779	1013.39	-26.858	-2.835	-31.507	-182.046	-49.32	18.057	-32.275	-565.847	-706.305	11.634	27.133	139.084	-1300.01	2.493	1.915	1.757	2.073	2.407	0.714	0.724	1.607	2.409	1.617	2.413	2.17	0	0	0
-0.085	-8.61	5.225	168.435	-0.331776	652	SCORE:	-694.768	-694.768	1375.12	3	0.026	-37.608	0	0	-1704.63	303.583	-445.524	2.983	45.358	225.696	1018.24	-24.303	-2.926	-32.647	-184.768	-48.321	18.129	-31.901	-547.269	-687.728	11.093	25.183	129.392	-1279.64	2.321	1.568	1.634	2.133	2.255	0.47	0.446	1.473	2.258	1.439	2.014	2.079	0	0	0
0.61	2.819	10.068	112.014	0.4179	726	SCORE:	-661.993	-661.993	1318.7	2	-0.045	-26.179	7	0	-1714.84	296.663	-426.868	3.145	43.625	238.827	1007.38	-23.321	-2.806	-27.768	-180.218	-47.177	18.506	-33.165	-542.426	-682.884	18.974	24.826	142.089	-1230.6	4.522	1.952	1.957	2.828	4.438	1.135	1.221	2.316	4.447	2.329	2.397	2.344	0	0	0
0.456	-2.836	200.075	214.436	0.153959	690	SCORE:	-476.426	-476.426	1513.08	1	-0.051	-34.119	5	0	-1704	312.068	-428.092	3.264	44.851	385.11	1003.64	-23.276	-2.462	-21.958	-179.353	-51.836	21.9	-33.811	-361.382	-501.84	19.01	28.621	148.84	-871.927	3.617	2.224	2.02	2.304	3.557	0.735	0.926	1.618	3.564	1.613	2.89	2.513	0	0	0
0.094	-12.055	17.133	300.789	-0.320184	560	SCORE:	-688.455	-688.455	1507.47	2	-0.048	-41.053	4	0	-1716.72	305.651	-443.04	3.052	47.347	230.189	1016.16	-25.331	-2.865	-29.919	-182.513	-50.932	15.726	-32.445	-535.361	-675.819	11.882	23.867	140.659	-1264.87	3.273	1.647	1.148	2.312	3.185	0.552	0.557	1.883	3.189	1.852	2.13	1.431	0	0	0
-0.096	1.6	11.482	193.771	0.419971	512	SCORE:	-677.981	-677.981	1492.42	2	-0.011	-29.683	5	0	-1715.41	289.524	-435.812	3.018	44.233	242.363	1007.41	-25.931	-2.983	-27.718	-184.239	-47.43	17.1	-31.445	-549.975	-690.433	19.124	26.038	143.723	-1257.64	1.314	1.577	1.266	1.752	1.211	0.448	0.481	0.981	1.215	0.993	2.052	1.601	0	0	0
0.043	-4.961	14.309	312.01	0.16705	228	SCORE:	-659.48	-659.48	1518.69	4	-0.055	-33.959	14	0	-1702.63	298.541	-439.896	3.124	43.715	237.673	1013.61	-20.539	-2.914	-25.736	-181.359	-46.829	18.668	-32.871	-538.185	-678.644	19.004	22.523	136.114	-1231.62	2.553	1.883	1.627	2.261	2.485	0.638	0.729	1.433	2.49	1.434	2.427	2.03	0	0	0
0.617	-4.541	19.012	216.378	0.04431	869	SCORE:	-661.817	-661.817	1515.03	3	-0.027	-35.824	5	0	-1726.67	301.666	-435.472	2.979	44.227	245.33	1023.19	-24.52	-2.947	-28.838	-182.094	-48.839	20.749	-33.096	-542.445	-682.904	19.312	23.605	138.99	-1240.09	5.217	1.931	1.729	2.465	5.171	0.793	0.948	1.927	5.179	1.894	2.447	2.067	0	0	0
0.054	-6.13	13.469	233.435	-0.0361276	325	SCORE:	-672.589	-672.589	1440.12	5	-0.029	-35.128	2	0	-1736.86	317.663	-447.725	3.289	43.306	247.566	1033.37	-26.852	-3.066	-32.803	-185.354	-45.054	19.321	-32.83	-539.025	-679.483	10.867	26.134	136.277	-1246.74	4.919	1.831	1.867	2.272	4.878	0.731	0.808	2.004	4.886	1.927	2.316	2.343	0	0	0
0.298	-3.335	21.591	128.402	-0.0169537	696	SCORE:	-670.192	-670.192	1427.05	1	-0.032	-34.618	2	0	-1725.05	304.12	-440.098	3.109	44.723	234.678	1017.75	-23.584	-2.763	-26.942	-181.076	-45.831	16.295	-33.194	-539.866	-680.325	11.686	26.886	148.84	-1244.68	1.987	2.274	2.105	2.146	1.737	0.752	0.822	1.317	1.747	1.344	2.931	2.66	0	0	0
0.291	-12.106	54.459	388.437	-0.162943	147	SCORE:	-632.922	-632.922	1687.09	6	-0.084	-43.389	6	0	-1753.42	322.17	-450.356	3.345	47.116	253.079	1043.35	-26.055	-2.304	-35.167	-179.192	-46.883	20.248	-31.516	-506.998	-647.457	19.09	33.926	148.84	-1183.31	3.765	1.904	1.725	2.139	3.659	0.693	0.881	1.745	3.666	1.712	2.484	2.125	0	0	0
-0.001	-2.84	61.301	109.509	-0.0158312	382	SCORE:	-611.185	-611.185	1316.19	1	0.047	-31.838	12	0	-1697.78	328.663	-430.361	3.184	49.087	233.185	1015.02	-22.892	-2.717	-22.527	-179.713	-51.819	16.007	-31.135	-491.193	-631.652	18.735	28.509	134.698	-1134.22	3.798	1.538	1.48	2.217	3.647	0.51	0.44	1.947	3.652	1.885	1.94	1.903	0	0	0
-0.438	-5.193	6.17	260.942	0.0734347	240	SCORE:	-686.631	-686.631	1467.62	1	-0.028	-34.191	6	0	-1714.07	293.066	-440.298	3.01	43.735	232.293	1015.81	-22.512	-2.935	-30.29	-185.128	-44.935	16.698	-31.942	-546.324	-686.783	18.59	24.584	137.633	-1267.15	1.613	1.476	1.7	1.78	1.433	0.648	0.699	1.144	1.436	1.18	1.873	2.146	0	0	0
1.348	-0.313	9.295	34.151	0.0409152	761	SCORE:	-666.212	-666.212	1240.83	3	-0.006	-29.311	8	0	-1710.55	294.752	-439.71	2.979	43.972	245.53	1011.72	-24.935	-2.874	-30.949	-181.015	-46.035	19.837	-31.77	-543.199	-683.658	19.325	27.205	136.114	-1238.72	6.098	2.344	1.814	3.566	5.986	1.186	1.139	2.605	6	2.563	2.976	2.177	0	0	0
-0.335	-12.884	-2.188	400.928	-0.202115	663	SCORE:	-692.079	-692.079	1607.61	5	-0.028	-41.882	8	0	-1726.25	294.701	-441.42	3.14	43.843	239.379	1015.07	-26.947	-3.186	-33.047	-182.607	-43.826	17.014	-31.941	-554.682	-695.14	18.957	25.677	139.084	-1288.64	2.108	1.602	1.327	1.883	1.986	0.563	0.673	1.188	1.992	1.186	2.084	1.631	0	0	0
-0.503	-3.511	12.825	365.441	0.335278	218	SCORE:	-668.824	-668.824	1572.12	2	0.024	-32.509	7	0	-1721.15	301.116	-441.492	2.994	46.077	241.798	1022.26	-23.331	-2.821	-29.457	-182.087	-49.806	16.625	-31.666	-539.669	-680.127	19.224	25.776	136.456	-1241	1.935	1.435	1.078	1.715	1.903	0.507	0.473	1.432	1.905	1.395	1.854	1.337	0	0	0
-0.277	2.277	8.888	140.279	0.41932	444	SCORE:	-674.539	-674.539	1346.96	1	-0.013	-26.721	6	0	-1698.86	295.233	-423.524	3.034	43.698	224.143	1004.69	-23.011	-2.887	-24.9	-182.391	-50.616	17.541	-30.981	-543.606	-684.064	10.758	25.681	137.545	-1244.87	3.824	1.502	1.533	1.941	3.747	0.784	0.953	1.797	3.754	1.771	1.83	1.823	0	0	0
-0.415	-8.196	19.478	377.8	0.0557269	203	SCORE:	-661.637	-661.637	1584.48	4	-0.026	-37.194	2	0	-1719.45	306.523	-444.831	3.198	47.987	239.497	1025.44	-23.932	-2.905	-31.036	-183.751	-46.82	22.241	-32.053	-533.016	-673.474	19.135	25.741	132.784	-1231.85	1.654	1.723	1.554	1.803	1.499	0.441	0.549	0.969	1.503	0.978	2.283	1.987	0	0	0
0.179	-10.478	0.94	318.245	-0.185595	938	SCORE:	-688.243	-688.243	1524.93	2	-0.004	-39.476	13	0	-1727.96	294.728	-438.05	2.962	43.999	236.797	1026.16	-26.125	-3.113	-27.936	-184.22	-50.607	17.928	-30.888	-551.554	-692.013	18.863	26.036	132.605	-1279.27	3.131	1.441	1.238	2.397	3.115	0.539	0.503	1.924	3.117	1.886	1.867	1.589	0	0	0
0.575	-7.397	-6.855	507.082	0.279431	916	SCORE:	-702.585	-702.585	1713.76	2	-0.057	-36.395	14	0	-1731.75	285.156	-437.239	3.043	44.921	234.234	1018.88	-24.583	-2.919	-31.324	-182.221	-49.109	19.041	-32.309	-559.349	-699.808	11.706	28.211	143.102	-1298.33	5.375	1.788	1.739	2.793	5.335	1.22	1.203	2.633	5.344	2.622	2.112	2.032	0	0	0
-0.057	1.756	48.953	59.792	0.252107	78	SCORE:	-644.47	-644.47	1266.47	2	-0.042	-27.242	7	0	-1706.71	316.374	-435.008	3.038	48.369	230.851	1026.55	-28.321	-2.992	-29.253	-182.012	-43.047	18.839	-32.46	-503.541	-643.999	11.866	24.682	134.615	-1175.25	3.758	1.859	1.183	2.161	3.671	0.605	0.598	1.569	3.676	1.541	2.392	1.469	0	0	0
-0.793	-1.269	23.324	328.313	0.431321	986	SCORE:	-670.437	-670.437	1534.99	2	-0.025	-30.267	14	0	-1733.48	310.878	-438.803	3.037	48.538	236.737	1030.18	-26.476	-2.929	-22.322	-186.191	-48.767	17.089	-30.442	-529.17	-669.628	10.775	26.274	135.257	-1229.87	2.666	1.213	1.421	1.425	2.571	0.587	0.768	1.282	2.576	1.277	1.536	1.738	0	0	0
-0.789	-8.145	21.757	216.698	-0.206374	871	SCORE:	-666.844	-666.844	1423.38	2	-0.043	-37.143	2	0	-1714.89	304.439	-430.01	3.181	45.992	242.35	1008.69	-22.831	-2.886	-27.245	-186.094	-50.658	15.56	-31.504	-530.737	-671.195	11.104	29.106	138.287	-1234.72	1.763	1.314	1.624	1.429	1.534	0.51	0.57	1.102	1.536	1.114	1.659	2.077	0	0	0
0.481	7.328	82.096	35.151	0.612892	417	SCORE:	-600.98	-600.98	1333.8	2	-0.036	-23.955	8	0	-1694.22	325.14	-416.949	3.264	50.849	235.932	1007.75	-25.302	-2.733	-24.467	-179.689	-52.76	16.633	-29.347	-479.361	-619.82	11.763	26.126	145.979	-1104.3	4.905	1.638	1.233	2.329	4.878	0.51	0.53	2.288	4.886	2.217	2.116	1.563	0	0	0
-0.417	-14.051	12.549	458.461	-0.182185	730	SCORE:	-676.637	-676.637	1665.14	4	-0.006	-43.049	6	0	-1734.24	297.735	-437.916	2.977	44.726	246.06	1025.26	-25.672	-2.883	-31.228	-183.315	-47.977	20.375	-33.926	-539.945	-680.403	19.392	24.866	138.438	-1259.63	2.171	1.566	1.307	1.801	2.117	0.408	0.39	1.324	2.122	1.274	2.022	1.684	0	0	0
0.695	-9.486	3.598	323.897	-0.111224	432	SCORE:	-675.673	-675.673	1530.58	2	0.011	-38.484	3	0	-1720.06	296.359	-434.107	2.992	43.227	241.059	1008.7	-24.341	-2.786	-25.97	-180.592	-46.728	19.398	-31.865	-548.896	-689.354	19.167	23.59	136.066	-1263.05	7.067	1.868	1.791	2.913	7.031	1.07	1.134	2.752	7.042	2.692	2.275	2.127	0	0	0
-0.166	-8.54	-0.273	329.196	-0.0409557	377	SCORE:	-686.661	-686.661	1535.88	4	-0.055	-37.538	7	0	-1721.21	292.48	-438.601	3.088	43.71	238.318	1020.91	-26.459	-2.937	-29.389	-184.693	-46.832	18.573	-31.968	-552.767	-693.225	19.099	24.601	134.615	-1276.97	2.447	1.605	1.469	2.052	2.343	0.731	0.809	1.262	2.349	1.318	2.054	1.803	0	0	0
-0.431	-10.688	-4.398	330.256	-0.179028	114	SCORE:	-703.944	-703.944	1536.94	3	-0.033	-39.686	9	0	-1716.32	292.275	-442.234	3.016	43.276	227.778	1015.46	-22.445	-2.997	-30.522	-182.165	-45.157	14.913	-32.638	-556.892	-697.35	11.065	24.291	138.287	-1300.52	1.25	1.338	1.204	1.787	1.159	0.558	0.524	1.104	1.16	1.121	1.703	1.519	0	0	0
-0.363	-6.369	7.134	274.555	0.0154521	928	SCORE:	-665.766	-665.766	1481.24	3	-0.014	-35.367	7	0	-1709.37	298.053	-429.467	3.138	45.426	235.33	1011.53	-21.262	-2.844	-27.454	-183.8	-50.986	15.961	-31.263	-545.36	-685.818	19.02	23.896	137.592	-1246.49	2.491	1.559	1.241	1.855	2.487	0.454	0.402	1.621	2.49	1.577	2.05	1.594	0	0	0
0.045	-5.87	15.955	523.752	0.388133	497	SCORE:	-668.554	-668.554	1730.43	3	-0.032	-34.868	4	0	-1721.31	306.74	-436.941	3.273	44.377	243.845	1019.85	-25.808	-2.863	-26.347	-185.823	-47.421	18.62	-31.494	-536.539	-676.997	11.085	25.66	135.257	-1239.96	3.189	1.856	1.626	2.263	3.093	0.774	1.003	1.626	3.101	1.639	2.357	1.93	0	0	0
-0.429	-2.848	20.443	98.948	-0.0332322	320	SCORE:	-674.821	-674.821	1397.6	4	-0.018	-34.131	10	0	-1734.62	305.684	-428.633	3.084	47.198	231.087	1017.68	-23.957	-2.615	-25.28	-179.855	-54.105	20.297	-33.839	-541.014	-681.472	11.513	24.32	146.924	-1249.97	2.778	1.259	1.193	1.419	2.712	0.375	0.44	1.261	2.717	1.233	1.632	1.505	0	0	0
-0.631	-7.225	-4.829	369.462	0.104915	685	SCORE:	-689.608	-689.608	1576.14	3	0.02	-36.223	14	0	-1730.9	288.14	-428.656	2.983	42.892	243.697	1011.34	-25.248	-2.913	-29.437	-182.306	-49.777	16.329	-33.332	-557.323	-697.781	19.354	24.46	143.102	-1283.15	1.936	1.215	1.023	1.587	1.896	0.651	0.563	1.46	1.898	1.458	1.517	1.254	0	0	0
0.872	2.987	11.26	-9.094	0.23117	911	SCORE:	-671.304	-671.304	1197.59	1	0.026	-26.011	11	0	-1721.33	294.642	-433.789	2.96	43.887	231.443	1027.86	-23.379	-2.777	-24.801	-184.009	-50.216	17.702	-32.746	-541.234	-681.692	18.783	26.564	137.592	-1238.55	6.962	2.132	2.244	3.09	6.846	1.216	1.727	2.791	6.863	2.721	2.528	2.481	0	0	0
-0.215	-8.376	35.709	422.239	0.108716	242	SCORE:	-647.13	-647.13	1628.92	3	-0.006	-37.374	3	0	-1715.58	311.052	-436.954	3.204	45.923	241.375	1020.13	-21.612	-2.725	-30.937	-181.022	-50.207	17.754	-32.715	-516.785	-657.243	19.106	25.211	140.659	-1201.29	2.818	1.801	1.549	2.003	2.666	0.64	0.779	1.334	2.67	1.342	2.303	1.878	0	0	0
-0.899	-6.429	-3.104	271.106	0.00581943	360	SCORE:	-692.619	-692.619	1477.79	2	-0.037	-35.427	2	0	-1712.94	303.675	-449.818	3.109	47.079	228.682	1013.03	-24.207	-2.736	-29.245	-183.51	-48.849	15.127	-31.846	-555.598	-696.057	11.508	24.579	143.721	-1283.64	1.094	1.65	1.703	1.319	0.863	0.499	0.53	0.919	0.866	0.954	2.137	2.169	0	0	0
0.085	-1.295	62.476	230.275	0.278109	461	SCORE:	-638.556	-638.556	1528.92	2	-0.022	-32.578	7	0	-1733.33	325.204	-440.924	3.304	49.489	235.916	1024.91	-21.414	-2.613	-27.6	-182.382	-48.254	20.799	-32.274	-498.981	-639.439	10.732	25.018	154.261	-1170.12	2.161	1.56	1.695	1.933	1.975	0.474	0.605	0.967	1.98	0.967	2.027	2.148	0	0	0
-0.191	-8.029	2.938	218.485	-0.194963	936	SCORE:	-682.068	-682.068	1425.17	3	-0.047	-37.027	4	0	-1709.94	287.527	-439.615	2.968	42.163	240.22	1015.12	-24.921	-2.95	-27.352	-183.7	-44.401	18.114	-32.14	-549.556	-690.014	19.171	22.794	134.787	-1268.65	3.061	1.519	1.581	2.027	3.007	0.707	0.743	1.721	3.014	1.711	1.909	1.943	0	0	0
-0.269	-2.692	2.727	209.385	0.16523	894	SCORE:	-675.845	-675.845	1416.07	3	-0.037	-31.69	2	0	-1710.59	292.923	-434.08	2.958	43.813	240.502	1009.42	-24.942	-2.913	-27.219	-183.387	-49.05	18.643	-32.029	-549.767	-690.225	19.149	24.014	136.177	-1257.3	1.439	1.706	1.313	1.949	1.354	0.513	0.552	1.18	1.358	1.184	2.225	1.666	0	0	0
-1.005	-3.181	21.592	133.998	0.00291874	365	SCORE:	-643.266	-643.266	1340.68	2	-0.024	-32.179	11	0	-1705.82	314.807	-439.584	2.984	46.553	239.358	1017.49	-24.955	-2.725	-23.687	-183.037	-52.114	14.456	-31.014	-530.902	-671.36	18.775	26.908	138.287	-1206.35	2.788	1.342	1.163	1.213	2.674	0.552	0.54	1.191	2.678	1.185	1.64	1.436	0	0	0
-0.925	-6.017	0.508	94.085	-0.288755	371	SCORE:	-688.794	-688.794	1300.77	3	-0.043	-35.015	2	0	-1696.07	293.804	-428.313	2.955	42.252	226.216	1002.92	-23.352	-2.802	-31.221	-180.939	-48.074	16.271	-32.865	-551.986	-692.445	12.643	23.861	133.873	-1275.8	1.408	1.221	1.423	1.293	1.265	0.589	0.61	1.023	1.269	1.034	1.527	1.737	0	0	0
-0.122	0.131	10.036	187.338	0.332345	863	SCORE:	-660.282	-660.282	1394.02	1	0.012	-28.867	5	0	-1718.39	311.705	-431.779	3.286	44.893	238.817	1012.31	-19.864	-2.784	-29.086	-179.585	-48.023	18.597	-31.069	-542.458	-682.916	10.932	24.698	134.787	-1231.61	3.025	1.705	1.348	2.096	3.009	0.482	0.476	1.793	3.014	1.742	2.23	1.737	0	0	0
0.147	-4.13	8.574	218.813	0.079154	674	SCORE:	-686.437	-686.437	1425.49	2	0.001	-33.128	5	0	-1698.76	293.188	-430.245	2.97	43.663	226.498	1006.81	-23.709	-2.857	-29.008	-179.764	-46.652	17.89	-32.085	-543.92	-684.378	10.743	20.908	133.873	-1263.48	4.514	1.632	1.617	2.365	4.455	0.853	0.927	2.128	4.463	2.105	1.986	1.948	0	0	0
0.649	-7.788	14.273	246.266	-0.120118	720	SCORE:	-672.673	-672.673	1544.91	3	-0.023	-39.071	4	0	-1729.49	295.296	-442.501	3.105	46.168	246.215	1021.16	-26.118	-3.067	-32.455	-183.054	-45.821	20.792	-32.821	-547.184	-687.642	19.485	27.675	142.076	-1258.93	4.043	1.622	1.627	2.497	4.036	0.48	0.562	2.059	4.04	2.005	2.111	2.071	0	0	0
-0.672	-7.121	5.61	288.278	-0.0129326	478	SCORE:	-685.055	-685.055	1494.96	3	-0.035	-36.119	10	0	-1724.65	307.501	-445.766	3.088	44.777	227.806	1023.95	-22.626	-2.861	-26	-183.933	-50.118	16.153	-31.692	-546.884	-687.342	10.638	25.172	143.102	-1268.06	2.018	1.355	1.476	1.546	1.979	0.516	0.608	1.351	1.98	1.327	1.739	1.839	0	0	0
0.263	-8.612	4.291	152.658	-0.363665	883	SCORE:	-668.846	-668.846	1359.34	3	-0.022	-37.61	3	0	-1705.9	308.907	-436.527	3.11	43.614	234.874	1002.4	-23.308	-2.942	-32.214	-182.497	-48.76	19.055	-31.248	-548.203	-688.661	18.915	24.817	138.26	-1254.66	3.306	1.778	1.696	2.481	3.233	0.586	0.581	1.767	3.236	1.736	2.298	2.127	0	0	0
0.349	-9.136	20.953	271.919	-0.175941	726	SCORE:	-686.846	-686.846	1478.6	2	-0.035	-38.134	5	0	-1716.78	303.783	-449.432	3.179	46.69	227.976	1029.58	-25.256	-3.241	-28.55	-186.006	-50.003	18.296	-32.317	-531.541	-671.999	12.554	25.839	136.456	-1256.52	3.127	1.362	1.564	2.567	3.012	0.669	0.594	2.157	3.015	2.136	1.725	1.946	0	0	0
0.218	-5.807	43.705	231.339	-0.0172215	815	SCORE:	-639.502	-639.502	1438.02	4	-0.01	-34.805	11	0	-1710.43	309.728	-424.337	3.193	47.671	235.501	1023.85	-25.664	-2.791	-27.926	-182.009	-49.54	16.863	-33.652	-508.789	-649.247	18.87	23.438	137.633	-1183.1	3.945	1.67	1.532	2.436	3.853	1.098	1.018	2.139	3.859	2.164	1.993	1.762	0	0	0
0.224	-6.311	10.938	127.439	-0.227275	972	SCORE:	-663.267	-663.267	1426.09	4	0.023	-37.594	5	0	-1725.46	304.969	-439.961	3.171	44.116	239.149	1022.26	-24.211	-2.79	-30.213	-180.304	-45.12	16.053	-31.627	-550.519	-690.977	19.07	25.465	141.619	-1251.38	2.539	1.788	1.478	2.072	2.467	0.718	0.843	1.317	2.473	1.327	2.275	1.791	0	0	0
0.327	-5.235	18.783	178.922	-0.0675007	287	SCORE:	-676.938	-676.938	1385.6	2	-0.005	-34.233	3	0	-1717.34	307.295	-444.276	3.098	48.989	231.85	1021.59	-26.92	-2.958	-33.131	-182.78	-41.516	18.873	-31.507	-533.711	-674.17	11.674	23.703	136.177	-1244.88	5.35	2.059	2.044	2.545	5.23	0.986	1.27	2.419	5.241	2.351	2.43	2.405	0	0	0
3.137	0.848	17.16	501.269	0.717979	115	SCORE:	-667.966	-667.966	1799.92	2	-0.023	-30.435	9	0	-1714.59	299.327	-428.604	3.166	44.485	232.556	1012.41	-23.03	-2.853	-30.573	-179.633	-49.357	18.26	-32.567	-544.297	-684.755	10.703	23.106	148.84	-1242.7	8.328	2.682	2.879	4.985	8.276	2.013	2.14	4.818	8.286	4.767	3.109	3.279	0	0	0
-0.586	-5.132	2.485	0.826	-0.393398	678	SCORE:	-683.155	-683.155	1299.47	2	-0.002	-36.415	6	0	-1689.46	284.913	-421.185	2.966	42.604	229.119	983.621	-22.455	-2.804	-32.743	-177.232	-48.709	16.743	-32.202	-558.972	-699.43	18.748	22.47	142.376	-1278.54	1.648	1.251	1.273	1.262	1.483	0.555	0.582	0.994	1.489	1.032	1.557	1.6	0	0	0
-0.494	-10.002	7.781	333.336	-0.129319	708	SCORE:	-688.463	-688.463	1540.02	2	-0.004	-39	5	0	-1714.97	290.463	-429.539	2.987	42.538	230.044	1008.12	-22.568	-2.932	-26.503	-181.57	-50.294	17.999	-32.988	-544.713	-685.171	12.4	23.127	145.111	-1272.18	1.649	1.314	1.275	1.724	1.592	0.621	0.565	1.375	1.592	1.374	1.651	1.594	0	0	0
-0.028	-5.225	29.621	335.665	0.184228	124	SCORE:	-640.089	-640.089	1542.35	2	-0.029	-34.223	7	0	-1720.97	313.127	-432.206	3.267	46.56	241.842	1014.93	-23.471	-2.773	-24.072	-180.227	-49.305	15.791	-33.512	-522.873	-663.331	19.052	26.535	145.111	-1197.18	3.383	1.733	2.001	2.19	3.26	0.781	0.952	1.601	3.269	1.635	2.207	2.452	0	0	0
1.333	5.779	12.424	324.77	0.886976	384	SCORE:	-666.622	-666.622	1531.45	0	-0.048	-23.219	13	0	-1711.16	294.404	-432.005	3.05	44.848	233.601	1013.8	-24.91	-2.969	-21.637	-184.375	-50.258	16.144	-32.693	-540.07	-680.529	18.767	25.612	143.102	-1229.91	5.653	2.124	1.949	3.551	5.59	1.573	1.375	3.572	5.598	3.546	2.462	2.28	0	0	0
1.082	-1.943	14.876	163.678	0.136756	4	SCORE:	-675.57	-675.57	1462.33	0	-0.039	-33.226	10	0	-1720.73	285.379	-432.868	3.037	42.556	236.883	1011.25	-25.588	-2.839	-24.399	-181.439	-49.155	22.064	-32.038	-546.581	-687.039	18.899	27.283	145.979	-1255.38	3.752	1.99	1.898	2.93	3.667	1.035	1.153	2.285	3.675	2.256	2.435	2.285	0	0	0
0.404	5.988	19.856	-101.441	0.32122	458	SCORE:	-658.416	-658.416	1105.24	2	0.026	-23.01	0	0	-1698.18	303.972	-441.427	3.045	46.107	233.608	1022.8	-25.054	-2.718	-26.457	-183.82	-50.507	20.35	-32.698	-532.638	-673.097	19.04	23.494	129.392	-1214.07	4.482	2.174	1.851	2.622	4.375	0.717	0.65	1.595	4.385	1.54	2.798	2.361	0	0	0
1.801	3.731	29.776	163.18	0.558626	386	SCORE:	-643.112	-643.112	1369.86	3	-0.033	-25.267	8	0	-1694.97	298.675	-431.491	3.025	44.916	232.146	1015.4	-23.963	-2.951	-26.263	-179.642	-44.618	20.355	-32.267	-522.718	-663.177	19.192	23.759	135.535	-1191.1	7.191	2.256	1.8	4.019	7.127	1.737	1.413	3.703	7.14	3.66	2.613	2.06	0	0	0
2.46	-1.048	30.612	319.94	0.411408	91	SCORE:	-647.35	-647.35	1618.59	2	-0.062	-32.331	6	0	-1725.25	317.129	-443.915	3.285	44.251	241.728	1022.87	-24.725	-2.801	-29.527	-176.469	-48.916	21.209	-32.982	-530.845	-671.303	18.976	25.562	141.619	-1210.53	8.136	2.032	2.05	4.308	8.15	1.066	0.995	4.166	8.161	4.07	2.525	2.504	0	0	0
1.647	1.417	20.296	219.055	0.46861	720	SCORE:	-644.654	-644.654	1425.74	0	-0.033	-27.581	5	0	-1717.86	313.484	-432.976	3.201	46.813	237.037	1018.6	-24.212	-2.852	-17.303	-180.393	-54.204	16.191	-31.648	-532.198	-672.656	19.092	25.509	136.277	-1204.43	7.779	2.077	1.731	3.865	7.834	0.795	0.759	4.063	7.843	3.917	2.636	2.143	0	0	0
-0.931	-4.498	20.664	135.579	-0.0923722	280	SCORE:	-661.554	-661.554	1342.26	4	-0.017	-33.496	8	0	-1723.49	316.666	-447.092	3.076	48.671	236.241	1024.67	-25.443	-3.074	-23.55	-180.976	-51.692	16.061	-30.176	-531.83	-672.288	18.532	23.154	136.708	-1226.88	2.088	1.232	1.139	1.287	1.974	0.517	0.648	1.117	1.98	1.12	1.562	1.385	0	0	0
-0.108	-2.254	-0.076	190.052	0.165613	53	SCORE:	-683.72	-683.72	1396.73	2	-0.034	-31.252	4	0	-1710.32	288.454	-437.856	3.127	43.96	235.432	1015.42	-23.555	-2.833	-25.648	-186.628	-50.216	15.946	-31.875	-552.57	-693.028	19.238	27.113	136.456	-1267.54	3.337	1.674	1.514	2.11	3.252	0.75	0.84	1.59	3.257	1.61	2.127	1.837	0	0	0
0.08	-9.129	28.317	226.004	-0.258107	575	SCORE:	-655.23	-655.23	1432.69	4	0.014	-38.127	2	0	-1710.69	304.578	-437.718	2.987	46.116	242.852	1022.05	-22.848	-2.988	-35.664	-182.407	-43.905	16.42	-31.317	-524.177	-664.635	19.266	24.071	133.873	-1217.53	4.787	1.575	1.627	2.298	4.703	0.822	0.817	2.024	4.71	1.986	1.967	1.982	0	0	0
-0.341	-5.606	-9.169	205.961	-0.0464741	80	SCORE:	-693.035	-693.035	1412.64	2	0.009	-34.604	4	0	-1716.92	290.702	-433.283	3.135	43.124	235.985	1006.62	-24.759	-2.95	-33.19	-181.054	-47.112	16.524	-31.096	-561.663	-702.121	18.938	23.011	139.195	-1289.3	1.926	1.631	1.622	1.877	1.78	0.614	0.666	1.215	1.788	1.232	2.106	2.024	0	0	0
-0.055	-8.17	0.817	167.927	-0.281256	571	SCORE:	-689.466	-689.466	1466.58	3	-0.01	-39.453	9	0	-1726.77	283.26	-438.123	3.007	43.246	244.5	1012.19	-26.789	-2.964	-27.165	-184	-46.271	16.678	-32.166	-560.64	-701.098	19.45	25.452	146.924	-1289.56	1.504	1.518	1.408	1.793	1.393	0.525	0.589	0.915	1.4	0.951	1.974	1.776	0	0	0
-0.1	-5.092	16.675	259.916	0.0750107	324	SCORE:	-685.444	-685.444	1558.56	2	-0.029	-36.375	9	0	-1729.15	297.706	-435.496	3.056	44.177	238.214	1007.72	-26.821	-2.897	-26.694	-182.541	-47.638	16.759	-33.191	-544.782	-685.241	11.066	25.154	154.55	-1266.6	3.592	1.334	1.375	1.748	3.524	0.682	0.838	1.509	3.531	1.475	1.657	1.642	0	0	0
-0.046	-2.734	38.125	371.682	0.392683	653	SCORE:	-641.82	-641.82	1578.36	0	-0.05	-31.732	11	0	-1703.61	310.677	-431.496	3.098	45.782	238.76	1008.66	-20.746	-2.902	-19.91	-185.587	-52.505	18.703	-31.18	-514.369	-654.827	19.263	25.78	135.194	-1187.92	3.269	1.689	1.588	2.172	3.147	0.587	0.748	1.336	3.152	1.339	2.201	2.014	0	0	0
-0.364	-6.632	47.259	229.568	-0.0721076	975	SCORE:	-631.21	-631.21	1528.22	3	-0.032	-37.915	11	0	-1745.71	325.412	-434.437	3.422	50.582	253.627	1031.68	-21.243	-2.838	-29.149	-180.578	-51.933	20.507	-32.411	-514.198	-654.656	12.414	24.616	144.538	-1183.32	1.319	1.458	1.343	1.484	1.146	0.408	0.422	0.851	1.15	0.849	1.918	1.734	0	0	0
-0.256	2.526	25.68	211.996	0.537156	771	SCORE:	-663.952	-663.952	1418.68	0	-0.014	-26.472	9	0	-1720.75	316.281	-436.06	3.077	47.884	228.42	1028.25	-22.899	-2.841	-23.033	-183.204	-53.359	15.66	-30.303	-526.814	-667.273	10.741	24.909	133.247	-1217.24	1.781	1.703	1.434	1.962	1.568	0.667	0.608	1.241	1.572	1.22	2.163	1.792	0	0	0
0.732	9.789	56.637	-211.22	0.432299	145	SCORE:	-642.11	-642.11	1087.43	1	-0.05	-21.494	0	0	-1705.59	298.397	-435.072	2.999	43.714	257.425	1012.39	-22.108	-2.771	-24.52	-180.394	-52.613	16.167	-31.745	-504.82	-645.279	10.832	27.014	143.723	-1168.42	3.573	1.752	1.554	2.58	3.466	0.783	0.769	1.419	3.478	1.39	2.218	1.936	0	0	0
-0.146	-1.656	27.643	180.574	0.193433	26	SCORE:	-651.609	-651.609	1387.26	2	-0.039	-30.654	4	0	-1700.25	296.32	-424.654	3.247	46.874	239.532	999.702	-23.023	-2.881	-26.649	-183.047	-48.687	19.795	-33.084	-524.851	-665.309	19.072	23.91	142.15	-1207.12	2.643	1.767	1.489	2.072	2.481	0.739	0.706	1.263	2.489	1.291	2.249	1.847	0	0	0
-0.133	-9.304	13.991	314.578	-0.114663	270	SCORE:	-687.848	-687.848	1521.26	2	-0.018	-38.302	4	0	-1706.88	293.973	-435.551	3.014	44.42	227.588	1011.78	-23.77	-3.014	-20.601	-186.542	-52.252	14.688	-31.513	-538.503	-678.962	12.459	26.279	137.907	-1264.65	2.196	1.493	1.673	2.085	2.034	0.67	0.766	1.283	2.04	1.321	1.863	2.054	0	0	0
-0.159	-12.797	28.159	361.807	-0.261548	805	SCORE:	-677.227	-677.227	1568.49	3	-0.01	-41.795	3	0	-1706.07	303.34	-440.575	3.091	45.831	231.307	1013.8	-23.949	-2.999	-32.298	-185.353	-46.118	19.042	-31.196	-524.335	-664.793	11.742	25.861	136.856	-1243.36	2.553	1.724	1.472	2.059	2.38	0.582	0.778	1.126	2.384	1.14	2.224	1.824	0	0	0
0.105	-5.059	55.948	172.731	-0.061038	578	SCORE:	-630.963	-630.963	1471.38	2	-0.014	-36.342	12	0	-1715.03	300.599	-422.741	3.055	46.077	245.648	1015.49	-21.98	-2.906	-25.704	-179.464	-48.853	17.015	-33.018	-505.509	-645.967	19.819	24.876	145.869	-1172.81	3.139	1.661	1.493	1.953	3.013	0.902	0.808	1.737	3.018	1.749	2.031	1.794	0	0	0
0.041	-0.329	7.213	182.59	0.292157	690	SCORE:	-671.727	-671.727	1389.27	1	-0.033	-29.327	6	0	-1713.31	291.965	-435.395	2.952	44.572	240.135	1020.09	-20.84	-2.827	-30.117	-184.471	-49.016	17.89	-30.579	-545.281	-685.74	19.396	24.943	132.784	-1246.34	2.079	1.882	2.093	2.259	1.927	0.718	0.79	1.38	1.933	1.36	2.403	2.667	0	0	0
0.242	-6.628	16.731	116.892	-0.288533	515	SCORE:	-676.538	-676.538	1323.57	2	-0.018	-35.626	2	0	-1694.97	295.32	-429.215	3.019	45.27	227.48	995.447	-20.468	-3.001	-26.944	-182.217	-47.562	18.794	-31.365	-535.763	-676.221	11.653	23.049	139.084	-1247.93	3.384	1.841	1.73	2.46	3.328	0.599	0.615	2.034	3.331	1.978	2.356	2.207	0	0	0
-0.076	-3.629	1.498	88.302	-0.108288	600	SCORE:	-683.388	-683.388	1386.95	2	-0.028	-34.912	3	0	-1704.13	291.676	-436.733	2.986	43.364	233.777	1000.25	-26.058	-2.723	-31.897	-177.446	-48.252	17.151	-31.88	-559.959	-700.417	18.779	25.824	141.372	-1278.26	1.586	1.414	1.233	1.772	1.422	0.516	0.542	1.051	1.427	1.066	1.827	1.553	0	0	0
-0.327	-4.284	10.023	254.659	0.125621	619	SCORE:	-680.701	-680.701	1461.34	1	-0.053	-33.282	7	0	-1724.48	312.65	-439.549	3.113	45.409	227.866	1015.94	-24.026	-3.224	-29.852	-184.365	-48.309	20.177	-32.875	-542.471	-682.93	10.697	25.87	143.721	-1256.45	1.256	1.523	1.714	1.891	1.081	0.369	0.461	0.68	1.082	0.688	2.024	2.226	0	0	0
-0.718	-7.137	-1.835	97.044	-0.368553	506	SCORE:	-680.984	-680.984	1303.73	4	-0.033	-36.135	11	0	-1694.27	284.512	-425.648	2.941	43.442	230.504	991.187	-26.031	-2.851	-30.48	-177.485	-43.302	17.53	-32.083	-554.329	-694.787	18.845	22.145	140	-1271.45	3.239	1.251	1.193	1.5	3.158	0.687	0.698	1.509	3.169	1.498	1.508	1.452	0	0	0
-0.108	0.311	13.281	146.645	0.28338	18	SCORE:	-673.677	-673.677	1353.33	2	-0.037	-28.687	6	0	-1713.12	310.443	-441.459	3.057	46.125	229.025	1025.05	-22.301	-2.825	-30.817	-180	-48.473	20.123	-33.173	-539.213	-679.671	11.53	23.066	129.392	-1241.58	2.722	1.972	2.009	2.11	2.585	0.625	0.782	1.373	2.593	1.376	2.452	2.501	0	0	0
0.555	-1.945	39.345	68.142	-0.0241184	548	SCORE:	-645.287	-645.287	1274.82	2	-0.017	-30.943	3	0	-1707.7	309.329	-439.658	3.037	46.801	245.965	1019.42	-25.249	-2.877	-28.346	-185.464	-49.808	19.317	-31.965	-513.149	-653.607	19.553	24.898	136.856	-1189.38	5.648	2.233	1.883	2.773	5.534	0.898	1.011	1.865	5.546	1.816	2.878	2.332	0	0	0
-0.553	-6.925	50.705	76.197	-0.397068	368	SCORE:	-635.398	-635.398	1282.88	2	-0.035	-35.923	2	0	-1707.85	333.959	-443.232	3.204	49.424	232.027	1021.73	-23.588	-2.846	-25.556	-184.707	-46.616	18.04	-30.856	-501.789	-642.248	11.689	25.078	134.615	-1173.11	1.61	1.564	1.809	1.665	1.308	0.509	0.688	0.915	1.314	0.949	1.995	2.294	0	0	0
-0.498	-7.768	28.692	268.005	-0.0900206	629	SCORE:	-656.763	-656.763	1474.69	4	-0.012	-36.766	4	0	-1729.01	323.003	-446.893	3.196	47.821	232.549	1034.64	-21.532	-2.914	-29.072	-182.154	-48.041	15.626	-32.061	-523.802	-664.261	12.149	27.45	138.287	-1217.33	2.215	1.397	1.469	1.72	2.055	0.593	0.714	1.141	2.063	1.148	1.767	1.816	0	0	0
1.509	0.194	61.689	180.418	0.326556	42	SCORE:	-619.366	-619.366	1387.1	2	-0.043	-28.804	1	0	-1713.79	332.911	-422.66	3.496	47.915	230.711	1016.19	-26.68	-2.761	-22.69	-180	-50.244	20.54	-33.279	-490.805	-631.263	10.2	26.794	143.721	-1138.97	8.833	2.173	2.525	3.727	8.782	1.428	1.925	3.576	8.797	3.466	2.573	2.851	0	0	0
-0.431	-2.856	5.325	192.697	0.126823	776	SCORE:	-670.903	-670.903	1399.38	2	0.005	-31.854	13	0	-1722.84	297.844	-434.491	3.198	43.524	240.742	1014.26	-21.608	-2.978	-24.378	-182.955	-50.108	18.711	-31.084	-547.169	-687.627	19.173	25.444	136.277	-1249.92	2.355	1.505	1.401	1.787	2.333	0.568	0.629	1.578	2.336	1.553	1.941	1.745	0	0	0
-0.282	-4.08	-0.346	187.594	0.0307046	67	SCORE:	-697.834	-697.834	1394.28	3	-0.058	-33.078	5	0	-1716.19	292.655	-443.521	3.048	44.15	230.652	1017.01	-27.515	-2.954	-29.505	-182.46	-44.739	17.989	-33.84	-552.84	-693.298	10.706	24.47	142.15	-1283.75	4.455	1.44	1.454	1.936	4.357	0.825	1.006	1.956	4.367	1.915	1.731	1.673	0	0	0
-0.001	-12.216	3.285	585.421	0.103362	789	SCORE:	-671.777	-671.777	1792.1	4	-0.036	-41.214	7	0	-1744.19	304.019	-451.609	3.102	43.837	248.547	1035.41	-24.64	-2.893	-34.354	-180.943	-44.041	18.46	-34.111	-549.209	-689.668	18.977	28.315	143.68	-1262.2	3.604	1.722	1.686	2.217	3.556	0.862	0.88	1.915	3.561	1.896	2.109	2.054	0	0	0
0.443	-10.045	2.148	262.58	-0.254202	22	SCORE:	-704.544	-704.544	1469.26	4	0.018	-39.043	7	0	-1724.26	291.023	-449.733	2.989	45.415	229.85	1026.23	-23.934	-2.814	-30.227	-180.34	-47.856	15.557	-31.275	-550.346	-690.804	10.849	27.037	136.856	-1293.93	4.371	1.732	1.843	2.661	4.319	0.453	0.503	2.313	4.327	2.239	2.25	2.377	0	0	0
0.983	-1.436	31.103	16.268	-0.079406	735	SCORE:	-676.037	-676.037	1314.92	2	-0.07	-32.719	3	0	-1713.34	303.783	-441.577	3.099	47.585	226.933	1023.51	-29.337	-2.533	-28.908	-182.061	-48.621	19.21	-32.879	-530.354	-670.813	11.338	27.006	140.441	-1239.11	7.172	1.922	2.024	2.831	7.126	0.897	0.877	2.647	7.136	2.565	2.375	2.513	0	0	0
0.565	-6.769	-12.747	263.715	-0.0293537	586	SCORE:	-702.669	-702.669	1470.4	3	-0.057	-35.767	8	0	-1731.08	288.045	-436.528	2.952	42.225	235.085	1019.06	-25.636	-2.962	-33.803	-183.414	-47.337	17.986	-32.499	-565.241	-705.7	18.789	25.058	140.794	-1303.68	6.295	1.974	2.333	2.783	6.179	1.219	1.512	2.808	6.192	2.734	2.25	2.745	0	0	0
-0.336	-6.037	-10.751	201.2	-0.0853712	594	SCORE:	-703.364	-703.364	1407.88	2	-0.006	-35.035	3	0	-1724.69	301.138	-445.189	3.037	44.511	229.982	1020.69	-26.138	-2.953	-33.054	-183.828	-45.81	16.924	-32.197	-563.245	-703.704	10.968	24.194	138.438	-1301.64	1.27	1.524	1.809	1.882	1.142	0.541	0.542	1.167	1.143	1.174	1.958	2.305	0	0	0
-0.319	-4.132	14.409	291.898	0.192359	26	SCORE:	-678.441	-678.441	1498.58	2	-0.041	-33.13	1	0	-1719.12	302.768	-436.627	2.994	44.327	235.928	1014.87	-22.241	-2.972	-28.226	-184.064	-48.711	21.97	-31.69	-538.085	-678.544	10.747	25.065	136.277	-1249.66	1.396	1.573	1.376	1.899	1.324	0.492	0.47	1.15	1.325	1.148	2.024	1.756	0	0	0
-0.19	1.984	17.955	325.458	0.639964	23	SCORE:	-658.062	-658.062	1532.14	3	-0.028	-27.014	2	0	-1712.52	304.993	-438.675	3.129	45.138	242.374	1015.86	-24.396	-2.95	-26.349	-185.11	-47.872	14.671	-30.112	-534.539	-674.998	19.021	26.201	138.287	-1219.62	2.199	1.724	1.285	2.028	2.083	0.88	0.844	1.593	2.09	1.636	2.139	1.522	0	0	0
1.323	-2.782	28.713	153.715	0.0670359	326	SCORE:	-659.308	-659.308	1360.4	1	-0.021	-31.78	7	0	-1694.27	312.513	-431.485	3.06	44.982	222.499	1006.19	-22.495	-2.747	-25.611	-183.966	-46.412	16.492	-31.83	-523.781	-664.24	10.768	26.25	136.177	-1214.87	8.213	2.281	2.636	3.541	8.085	1.459	1.708	3.37	8.101	3.256	2.636	3.083	0	0	0
0.292	-3.689	8.448	138.669	-0.0242547	925	SCORE:	-663.921	-663.921	1437.32	2	-0.049	-34.972	9	0	-1712.64	290.974	-428.122	3.138	43.114	238.893	1005.19	-22.575	-2.844	-26.406	-178.703	-49.248	17.973	-31.286	-553.009	-693.468	19.137	25.534	143.676	-1251.9	2.912	1.793	1.275	2.14	2.9	0.554	0.56	1.652	2.904	1.595	2.344	1.589	0	0	0
-0.529	-10.263	7.982	277.251	-0.242621	724	SCORE:	-676.348	-676.348	1483.93	3	-0.002	-39.261	9	0	-1712.94	295.237	-440.365	3.145	45.199	237.55	1013.37	-24.167	-2.84	-28.033	-184.49	-49.82	18.933	-31.522	-544.512	-684.97	19.072	26.142	138.307	-1260.12	1.882	1.511	1.068	1.689	1.841	0.45	0.383	1.356	1.844	1.323	1.973	1.359	0	0	0
1.084	6.127	45.466	-95.692	0.344504	14	SCORE:	-596.268	-596.268	1110.99	1	-0.043	-22.871	1	0	-1702.51	338.302	-435.063	3.082	45.002	247.033	1021.68	-20.727	-2.914	-24.203	-180.249	-49.813	17.334	-30.681	-507.028	-647.486	18.507	25.085	133.247	-1126.17	7.414	1.679	2.011	3.302	7.399	1.015	1.373	3.162	7.404	3.066	2.023	2.359	0	0	0
0.834	-4.285	41.166	74.227	-0.181878	486	SCORE:	-645.982	-645.982	1372.88	2	-0.036	-35.568	9	0	-1712.12	308.771	-430.091	3.206	47.593	239.309	1006.78	-28.175	-2.732	-25.428	-178.527	-48.98	17.33	-31.777	-520.291	-660.749	19.133	27.748	141.372	-1201.84	4.164	1.64	1.759	2.682	4.037	0.569	0.58	2.217	4.04	2.17	2.1	2.19	0	0	0
1.122	-6.071	113.257	423.925	0.252447	273	SCORE:	-576.739	-576.739	1630.61	0	0.031	-35.069	4	0	-1674.42	333.89	-430.531	3.179	50.059	226.998	1020.56	-24.747	-2.601	-24.01	-181.023	-48.228	19.106	-31.098	-439.237	-579.695	11.017	31.325	143.102	-1051.05	5.757	2.25	2.73	3.34	5.556	1.542	1.732	2.881	5.568	2.86	2.628	3.239	0	0	0
-0.146	-9.847	9.06	254.314	-0.255684	816	SCORE:	-680.394	-680.394	1461	4	-0.033	-38.845	12	0	-1723.57	291.787	-435.752	2.972	41.93	237.654	1018.32	-23.613	-2.945	-31.272	-184.624	-47.299	18.61	-32.766	-543.434	-683.892	19.029	25.437	145.111	-1262.67	2.926	1.384	1.936	2.072	2.82	0.566	0.766	1.401	2.826	1.413	1.771	2.411	0	0	0
-0.114	-3.838	-3.66	318.473	0.250157	772	SCORE:	-703.468	-703.468	1525.15	0	-0.053	-32.836	7	0	-1717.76	288.654	-437.086	3.024	42.902	230.49	1014.1	-24.262	-2.756	-28.73	-181.093	-47.565	15.693	-31.431	-556.154	-696.612	10.684	25.252	136.114	-1292.46	2.375	1.387	1.387	2.104	2.29	0.81	0.849	1.645	2.296	1.673	1.707	1.657	0	0	0
0.981	-4.363	69.673	89.723	-0.158579	624	SCORE:	-621.76	-621.76	1388.37	3	-0.027	-35.646	5	0	-1705.9	318.464	-424.332	3.252	46.286	234.384	1013.61	-24.497	-2.684	-20.379	-180.068	-51.227	19.892	-31.581	-491.784	-632.243	11.725	25.409	145.869	-1149.19	6.871	1.936	1.768	2.829	6.842	0.89	1.032	2.672	6.854	2.588	2.446	2.054	0	0	0
0.658	-0.769	13.684	316.206	0.448477	729	SCORE:	-663.88	-663.88	1522.89	1	-0.034	-29.767	14	0	-1719.22	299.214	-423.507	3.063	44.488	240.812	1006.25	-24.007	-2.998	-21.716	-183.919	-51.074	18.88	-33.027	-538.81	-679.269	19.326	24.599	138.327	-1232.46	6.508	2.06	1.984	2.876	6.461	1.054	1.209	2.795	6.472	2.731	2.506	2.347	0	0	0
-0.047	-7.71	3.283	253.767	-0.102874	297	SCORE:	-687.186	-687.186	1552.41	4	-0.014	-38.993	5	0	-1730.24	294.153	-445.238	3.212	43.147	243.887	1013.93	-26.367	-2.94	-35.392	-182.456	-45.307	18.048	-33.674	-558.174	-698.632	19.081	24.504	154.261	-1284.35	1.8	1.597	2.01	1.801	1.631	0.525	0.653	1.017	1.638	1.025	2.086	2.551	0	0	0
0.139	-7.757	-12.258	387.023	0.0968574	388	SCORE:	-695.88	-695.88	1593.7	3	-0.029	-36.755	9	0	-1723.45	287.565	-430.66	3.15	42.804	237.29	1006.82	-24.841	-2.914	-27.905	-183.948	-50.648	18.314	-31.543	-564.752	-705.21	19.102	26.001	138.287	-1297.39	5.192	1.541	1.596	2.357	5.147	0.81	1.059	2.146	5.155	2.098	1.931	1.877	0	0	0
-0.062	-6.884	1.926	152.577	-0.221095	460	SCORE:	-697.828	-697.828	1451.22	3	-0.027	-38.167	2	0	-1703.95	288.56	-435.5	2.937	42.571	230.432	997.076	-28.567	-2.829	-31.869	-180.599	-43.65	18.343	-31.373	-559.531	-699.99	12.498	25.433	142.087	-1295.53	2.562	1.32	1.521	1.786	2.465	0.625	0.707	1.44	2.472	1.439	1.661	1.859	0	0	0
0.598	-11.294	18.686	371.857	-0.13986	323	SCORE:	-668.46	-668.46	1670.51	4	0.02	-42.577	5	0	-1731.04	294.917	-439.468	3.158	43.921	249.582	1020.77	-23.069	-2.742	-27.963	-181.944	-48.464	19.296	-32.508	-542.771	-683.229	14.698	27.67	144.418	-1253.81	2.53	1.839	1.587	2.446	2.435	0.679	0.791	1.624	2.439	1.62	2.367	1.944	0	0	0
0.593	0.664	5.741	-48.797	-0.0439292	108	SCORE:	-691.376	-691.376	1157.88	1	0.014	-28.334	0	0	-1695.47	289.19	-442.634	2.91	44.176	224.82	1010.25	-23.836	-2.838	-28.053	-181.361	-47.829	20.093	-32.142	-546.753	-687.211	10.911	22.201	138.09	-1266.46	5.819	1.975	1.631	2.811	5.752	0.858	0.775	1.928	5.763	1.868	2.479	2.044	0	0	0
-0.443	0.625	11.927	-9.213	0.0312593	812	SCORE:	-665.593	-665.593	1289.43	2	-0.035	-30.658	3	0	-1676.39	285.219	-418.898	3.175	44.932	233.421	979.557	-22.826	-2.889	-25.508	-181.958	-50.633	14.828	-32.295	-549.53	-689.988	19.091	22.885	142.376	-1245.78	1.772	1.56	1.306	1.405	1.72	0.605	0.612	1.124	1.721	1.174	2.004	1.631	0	0	0
-0.448	-6.462	31.717	343.074	0.115017	463	SCORE:	-674.258	-674.258	1549.76	2	-0.081	-35.46	3	0	-1712.74	310.496	-447.814	3.097	46.272	231.387	1024.14	-23.841	-2.778	-29.559	-183.906	-49.174	17.907	-32.016	-520.777	-661.236	11.23	25.136	137.907	-1230.49	1.947	1.324	1.567	1.77	1.745	0.559	0.578	1.13	1.75	1.161	1.692	1.939	0	0	0
0.117	-3.025	40.849	230.362	0.174725	21	SCORE:	-659.354	-659.354	1437.04	1	-0.048	-32.023	2	0	-1730.06	321.708	-440.622	3.096	48.996	230.59	1028.41	-20.872	-2.704	-28.591	-183.688	-49.693	16.332	-31.349	-511.645	-652.103	10.821	24.553	143.102	-1203.02	3.772	1.777	1.701	2.335	3.647	0.822	0.847	1.716	3.656	1.724	2.235	2.068	0	0	0
-0.166	-8.894	0.744	334.352	-0.0557499	704	SCORE:	-680.686	-680.686	1541.03	2	-0.02	-37.892	7	0	-1732.09	295.281	-440.171	3.138	44.009	241.85	1025.23	-24.777	-2.795	-29.542	-181.88	-48.745	16.628	-33.542	-551.75	-692.209	18.722	24.849	143.102	-1270.33	3.321	1.571	1.983	2.052	3.219	0.827	1.032	1.473	3.227	1.497	1.98	2.455	0	0	0
0.277	-2.818	52.111	194.42	0.132335	862	SCORE:	-623.236	-623.236	1401.1	2	-0.002	-31.816	11	0	-1701.03	311.266	-420.538	3.243	46.575	245.384	1002.51	-23.599	-2.83	-31.397	-177.719	-46.741	19.387	-30.516	-500.383	-640.841	19.128	26.163	136.891	-1155.43	3.866	1.812	1.436	2.495	3.727	0.887	0.801	1.794	3.735	1.797	2.274	1.743	0	0	0
-0.235	-7.476	33.128	398.372	0.130672	687	SCORE:	-628.028	-628.028	1605.05	2	-0.048	-36.474	7	0	-1700.36	315.668	-440.442	3.031	47.19	245.972	1019.99	-27.483	-2.44	-19.197	-183.21	-53.192	15.732	-31.404	-519.366	-659.825	19.075	29.645	132.605	-1183.87	1.972	1.652	1.58	1.983	1.723	0.817	0.92	1.594	1.726	1.633	2.053	1.907	0	0	0
0.311	1.346	60.767	141.261	0.351697	211	SCORE:	-591.901	-591.901	1347.94	4	-0.054	-27.652	8	0	-1690.51	339.717	-436.112	3.298	48.733	245.681	1018.28	-22.363	-2.555	-30.968	-180.526	-48.075	16.449	-31.532	-491.727	-632.185	11.194	26.957	140.283	-1111.28	6.617	1.958	2.187	2.529	6.5	1.212	1.512	2.578	6.517	2.501	2.327	2.526	0	0	0
-0.552	-1.832	5.474	248.417	0.284362	965	SCORE:	-677.199	-677.199	1455.1	2	-0.061	-30.83	3	0	-1720.01	288.009	-433.177	3.019	43.834	240.954	1015.2	-23.013	-2.868	-27.225	-182.715	-51.369	18.257	-30.787	-547.02	-687.478	19.277	27.138	137.592	-1255.05	1.498	1.641	1.683	1.666	1.336	0.552	0.659	0.986	1.339	1.006	2.131	2.122	0	0	0
-0.545	-0.212	21.523	100.275	0.157515	919	SCORE:	-670.869	-670.869	1398.92	3	-0.002	-31.495	2	0	-1719.04	299.97	-434.444	3.03	44.605	235.547	1018.17	-23.584	-2.842	-30.032	-183.597	-46.469	19.52	-32.813	-539.934	-680.392	18.825	23.207	138.99	-1242.3	1.631	1.34	1.607	1.303	1.482	0.525	0.647	1.091	1.488	1.104	1.691	2.033	0	0	0
0.97	-6.448	-4.403	278.598	0.0166326	655	SCORE:	-681.57	-681.57	1485.28	1	-0.019	-35.446	4	0	-1731.58	301.585	-439.903	3.057	43.923	244.627	1007.14	-24.627	-2.906	-27.487	-181.672	-47.41	17.583	-32.914	-556.897	-697.355	19.203	24.001	145.111	-1273.91	4.347	2.23	2.075	3.188	4.258	1.356	1.492	2.718	4.263	2.744	2.687	2.369	0	0	0
1.659	0.603	26.549	130.201	0.261707	512	SCORE:	-660.682	-660.682	1428.85	3	-0.017	-30.68	2	0	-1694.88	296.03	-428.713	3.214	42.389	238.368	997.587	-21.85	-3.026	-30.888	-185.627	-44.819	15.632	-31.98	-534.908	-675.366	18.992	24.933	143.676	-1226.27	6.836	2.143	2.345	3.507	6.708	1.3	1.545	3.139	6.725	3.05	2.544	2.679	0	0	0
0.246	-2.369	-3.55	273.907	0.28457	12	SCORE:	-696.662	-696.662	1480.59	1	-0.008	-31.367	10	0	-1736.69	299.098	-441.753	3.057	44.462	232.301	1022.91	-25.222	-2.844	-28.491	-181.05	-47.763	16.908	-32.283	-556.044	-696.502	10.648	24.715	145.111	-1284.07	2.857	1.625	1.641	2.464	2.769	0.91	1.051	1.894	2.774	1.93	2.026	1.947	0	0	0
-0.412	-1.215	22.088	177.422	0.220262	792	SCORE:	-669.22	-669.22	1384.1	1	-0.046	-30.213	7	0	-1716.77	313.823	-440.228	3.187	48.548	231.738	1014.31	-23.49	-2.698	-31.37	-183.014	-49.107	15.618	-33.245	-530.406	-670.865	12.223	27.467	143.721	-1229.84	2.5	1.548	1.494	1.806	2.427	0.452	0.408	1.366	2.431	1.332	1.965	1.922	0	0	0
0.117	-8.026	14.338	405.96	0.107259	359	SCORE:	-663.106	-663.106	1612.64	2	-0.031	-37.024	4	0	-1710.89	304.406	-439.266	3.058	44.802	240.833	1014.36	-23.489	-2.883	-26.517	-181.998	-52.419	18.358	-31.036	-538.156	-678.614	19.447	24.32	135.194	-1238.29	4.564	1.643	1.539	2.335	4.523	0.861	1.016	1.963	4.53	1.955	2.062	1.832	0	0	0
-0.417	-7.322	48.744	334.433	0.0463834	675	SCORE:	-637.834	-637.834	1541.12	1	-0.063	-36.32	1	0	-1731.03	328.975	-442.945	3.272	49.872	235.476	1032.11	-24.372	-2.868	-23.614	-181.605	-52.006	18.268	-32.237	-503.75	-644.209	12.121	27.531	145.111	-1177.9	2.353	1.463	1.335	1.801	2.224	0.602	0.625	1.199	2.227	1.226	1.865	1.662	0	0	0
1.06	-0.068	3.851	105.404	0.187867	111	SCORE:	-679.055	-679.055	1312.09	0	0.052	-29.066	9	0	-1717.96	292.321	-430.975	3.069	43.727	241.029	1007.28	-23.603	-2.938	-26.023	-185.351	-50.625	19.607	-33.433	-548.643	-689.102	19.195	24.184	140.794	-1256.76	6.614	2.237	1.939	3.278	6.508	1.207	1.355	2.639	6.522	2.59	2.759	2.247	0	0	0
-0.042	-3.663	23.108	304.739	0.242172	806	SCORE:	-651.793	-651.793	1511.42	3	-0.008	-32.661	4	0	-1707.61	307.151	-439.337	3.288	45.466	239.572	1019.14	-25.47	-3.06	-23.662	-182.959	-50.281	15.93	-31.681	-529.386	-669.844	19.143	27.76	134.698	-1213.84	3.049	1.764	1.948	2.176	2.916	1.016	1.203	1.974	2.924	2.004	2.146	2.32	0	0	0
-0.727	-6.246	6.994	159.882	-0.175904	887	SCORE:	-701.573	-701.573	1366.56	2	0.006	-35.244	4	0	-1715.47	288.251	-428.692	2.968	43.118	226.943	1013.02	-22.848	-2.853	-26.868	-187.228	-49.296	17.736	-31.536	-545.5	-685.958	10.952	24.721	135.257	-1282.32	1.987	1.186	1.676	1.491	1.851	0.508	0.691	1.112	1.856	1.119	1.494	2.082	0	0	0
1.374	-1.297	25.849	-106.727	-0.324513	652	SCORE:	-670.355	-670.355	1191.92	3	0.013	-32.58	7	0	-1688.15	286.912	-445.009	3.026	43.428	226.397	1006.68	-24.344	-2.857	-28.319	-179.084	-44.828	16.29	-33.338	-535.608	-676.066	12.417	26.041	154.261	-1238.54	3.327	2.219	2.797	3.222	3.169	1.368	2.063	2.424	3.173	2.443	2.713	3.186	0	0	0
-0.691	-3.119	-1.837	246.117	0.192421	564	SCORE:	-682.235	-682.235	1452.8	1	0.023	-32.117	1	0	-1703.84	290.068	-424.216	2.963	42.898	231	1000.79	-26.315	-2.754	-26.702	-177.576	-47.668	15.348	-31.316	-554.331	-694.789	12.454	23.828	138.26	-1268.68	1.489	1.294	1.114	1.527	1.406	0.478	0.483	1.032	1.411	1.043	1.641	1.377	0	0	0
-0.274	-9.724	48.304	168.335	-0.412992	901	SCORE:	-651.863	-651.863	1375.02	4	-0.011	-38.722	9	0	-1706.93	315.614	-430.594	3.15	47.779	228.917	1013.89	-23.508	-2.921	-25.914	-182.358	-51.082	17.76	-32.154	-504.19	-644.648	12.669	25.593	137.633	-1194.78	2.651	1.463	1.385	1.944	2.539	0.48	0.583	1.291	2.545	1.26	1.886	1.731	0	0	0
0.806	0.035	13.739	76.379	0.145782	618	SCORE:	-662.685	-662.685	1283.06	3	-0.005	-28.963	7	0	-1703.64	293.081	-431.322	3.105	44.504	240.739	1012.82	-22.111	-3.099	-30.968	-184.52	-49.02	17.496	-33.37	-538.755	-679.214	19.467	26.28	137.592	-1230.4	4.113	2.156	1.811	3.024	3.993	0.851	1.059	2.091	4.004	2.054	2.749	2.167	0	0	0
-0.147	-5.909	-13.558	125.678	-0.216819	297	SCORE:	-694.917	-694.917	1332.36	2	-0.03	-34.907	3	0	-1711.76	289.718	-437.273	3.047	41.831	238.385	1003.22	-27.412	-2.94	-35.099	-180.965	-44.899	18.165	-31.438	-566.052	-706.51	19.195	24.386	138.26	-1295.88	3.567	1.659	1.761	2.071	3.49	0.616	0.651	1.519	3.496	1.504	2.117	2.159	0	0	0
0.323	-6.305	32.382	175.758	-0.150555	696	SCORE:	-654.137	-654.137	1382.44	2	-0.073	-35.303	4	0	-1716.62	311.839	-429.569	3.089	48.603	232.441	1018.47	-27.216	-2.859	-19.497	-183.241	-53.415	16.183	-32.918	-520.112	-660.57	18.817	23.603	137.592	-1209.55	3.825	1.542	1.523	2.541	3.717	0.693	0.758	2.098	3.722	2.067	1.938	1.895	0	0	0
1.903	12.529	20.771	-121.145	0.885989	234	SCORE:	-663.577	-663.577	1085.54	0	-0.028	-16.469	8	0	-1677.42	295.996	-429.012	2.966	43.22	221.358	1001.38	-23.164	-2.886	-21.996	-185.411	-48.468	14.829	-31.249	-531.723	-672.182	11.625	26.115	137.907	-1211.77	5.009	2.538	2.182	4.121	4.971	1.384	1.278	3.504	4.976	3.467	3.105	2.654	0	0	0
1.238	-9.378	8.369	142.964	-0.440294	205	SCORE:	-697.869	-697.869	1349.65	4	0.02	-38.376	7	0	-1724.51	299.263	-446.853	2.951	44.261	233.531	1030.48	-24.796	-2.845	-36.185	-184.937	-46.738	19.601	-32.373	-544.125	-684.583	10.901	24.594	135.194	-1280.37	6.692	2.027	2.447	3.456	6.609	1.068	1.43	3.211	6.618	3.111	2.472	2.972	0	0	0
-0.161	-6.759	-4.578	272.769	-0.0119825	443	SCORE:	-710.303	-710.303	1571.42	2	-0.037	-38.042	3	0	-1737.41	289.914	-447.531	3.015	45.408	231.148	1035.91	-27.04	-2.789	-33.382	-180.997	-50.504	17.923	-33.082	-566.035	-706.493	12.426	26.351	139.568	-1314.38	1.801	1.235	1.334	1.687	1.685	0.477	0.641	0.946	1.688	0.981	1.588	1.652	0	0	0
-0.117	-4.81	8.56	395.127	0.292505	777	SCORE:	-660.695	-660.695	1601.81	2	-0.034	-33.808	7	0	-1727.7	305.616	-430.583	2.97	46.923	242.642	1020.38	-25.555	-2.922	-21.06	-182.539	-52.88	16.747	-31.664	-543.934	-684.392	19.346	24.336	134.615	-1238.44	3.699	1.819	1.572	2.101	3.63	0.68	0.853	1.424	3.635	1.416	2.35	1.936	0	0	0
0.552	-4.356	76.431	162.41	-0.0330946	926	SCORE:	-601.207	-601.207	1369.09	2	0.009	-33.354	8	0	-1714.1	321.143	-416.455	3.045	45.64	248.316	1020.04	-28.11	-2.912	-21.796	-180.975	-51.437	19.625	-32.667	-476.063	-616.521	19.304	26.286	143.721	-1110.62	7.741	2.043	2.47	2.77	7.621	1.124	1.512	2.882	7.637	2.771	2.461	2.939	0	0	0
0.525	-2.769	52.72	252.352	0.213403	20	SCORE:	-626.258	-626.258	1551	2	-0.022	-34.052	9	0	-1713.44	319.116	-425.822	3.389	48.292	242.139	1010.37	-23.189	-2.791	-22.17	-182.982	-51.553	18.853	-32.371	-508.737	-649.195	19.554	25.695	140.441	-1169.05	4.384	1.573	1.7	2.373	4.289	0.482	0.534	2.256	4.293	2.191	2.048	2.183	0	0	0
0.363	-6.277	56.402	105.817	-0.284502	236	SCORE:	-639.109	-639.109	1312.5	3	0.011	-35.275	4	0	-1681.99	299.294	-424.462	3.049	46.099	230.381	1012.31	-29.107	-2.923	-23.123	-182.675	-50.678	18.134	-32.926	-496.092	-636.55	14.126	26.51	138.438	-1170.48	6.079	1.971	3.121	2.581	5.86	1.012	2.404	2.336	5.871	2.295	2.396	3.563	0	0	0
-0.481	-10.885	0.644	244.786	-0.3232	38	SCORE:	-692.178	-692.178	1543.43	5	0.025	-42.168	8	0	-1731.59	286.929	-437.303	3.087	42.122	239.963	1017.8	-23.854	-2.839	-32.079	-184.775	-45.737	17.098	-31.604	-560.813	-701.271	18.783	27.134	144.418	-1295.16	2.035	1.404	1.114	1.367	1.997	0.592	0.6	1.015	2	1.018	1.779	1.356	0	0	0
-0.001	-10.308	18.509	385.606	-0.0654046	936	SCORE:	-651.846	-651.846	1592.29	3	-0.042	-39.306	8	0	-1716.44	317.444	-437.835	3.189	45.829	241.711	1019.67	-21.749	-2.8	-31.131	-182.763	-52.331	17.222	-32.157	-533.985	-674.443	18.995	23.944	136.456	-1225.14	3.129	1.849	1.649	2.217	3.064	0.721	0.893	1.512	3.068	1.527	2.358	1.991	0	0	0
0.776	-0.794	13.862	228.756	0.327655	496	SCORE:	-672.677	-672.677	1435.44	3	-0.048	-29.792	11	0	-1721.75	302.589	-443.267	3.007	42.965	234.423	1025.55	-25.433	-2.878	-24.536	-182.629	-43.634	19.043	-30.554	-538.632	-679.091	10.848	26.589	136.856	-1241.1	4.279	1.912	1.859	2.994	4.213	1.126	1.27	2.39	4.222	2.366	2.32	2.182	0	0	0
0.314	-5.075	-1.349	203.055	-0.013857	440	SCORE:	-685.634	-685.634	1409.74	2	-0.045	-34.073	2	0	-1730.78	295.558	-440.802	3.006	44.769	243.63	1021.06	-26.152	-2.847	-34.735	-183.414	-46.86	18.689	-31.521	-553.843	-694.302	19.18	27.209	138.287	-1273.55	4.811	1.746	1.896	2.532	4.734	0.743	0.903	2.083	4.74	2.049	2.212	2.337	0	0	0
0.215	-8.733	5.343	328.543	-0.0545667	31	SCORE:	-692.917	-692.917	1535.22	2	-0.052	-37.731	0	0	-1725.41	301.85	-437.212	3.117	44.871	233.258	1014.7	-25.913	-2.84	-30.997	-181.337	-47.079	20.787	-31.744	-547.151	-687.609	10.782	24.398	135.257	-1277.8	3.8	1.45	1.402	2.433	3.787	0.471	0.499	2.034	3.792	1.972	1.867	1.782	0	0	0
0.742	-0.629	-1.795	103.123	0.141179	972	SCORE:	-690.794	-690.794	1309.81	3	-0.038	-29.627	6	0	-1706.51	297.77	-433.874	2.899	42.25	224.398	1006.77	-21.298	-2.952	-29.504	-182.137	-46.204	18.918	-31.056	-554.289	-694.747	10.817	24.805	133.873	-1274.71	7.031	2.032	2.219	2.96	6.928	1.2	1.174	2.74	6.941	2.646	2.428	2.709	0	0	0
-0.148	-11.741	8.748	435.854	-0.0771314	552	SCORE:	-687.077	-687.077	1642.54	3	-0.06	-40.739	9	0	-1709.84	293.225	-433.293	3.064	45.445	229.974	1009.83	-22.374	-3.027	-30.601	-184.069	-49.541	16.764	-30.798	-543.746	-684.204	13.247	26.616	138.287	-1271.56	2.903	1.653	1.758	2.07	2.813	0.666	0.833	1.426	2.817	1.451	2.09	2.182	0	0	0
2.298	-1.062	32.236	455.423	0.594569	559	SCORE:	-633.433	-633.433	1662.11	3	-0.045	-30.06	11	0	-1713.91	322.75	-425.09	3.2	44.236	242.584	1007.4	-23.536	-2.984	-24.615	-182.69	-49.635	21.467	-34.847	-520.258	-660.717	13.496	26.377	142.15	-1183.75	8.694	2.452	2.343	4.516	8.565	2.085	1.85	4.639	8.579	4.558	2.666	2.595	0	0	0
0.462	1.98	17.917	107.823	0.347744	365	SCORE:	-672.129	-672.129	1314.51	1	-0.01	-27.018	6	0	-1687.47	293.814	-429.447	2.927	43.531	225.176	1000.04	-22.611	-2.953	-24.091	-184.068	-48.625	18.971	-32.739	-534.577	-675.035	12.487	23.576	139.084	-1233.72	4.116	1.888	1.428	2.68	4.031	0.797	0.678	1.595	4.041	1.572	2.428	1.808	0	0	0
-0.36	-1.896	42.205	194.847	0.198812	347	SCORE:	-636.137	-636.137	1401.53	0	-0.043	-30.894	4	0	-1681.61	313.404	-415.901	3.213	46.666	230.853	978.596	-25.15	-2.786	-23.754	-175.153	-47.772	18.978	-32.918	-510.289	-650.747	10.744	25.585	140	-1177.32	1.609	1.6	1.491	1.858	1.337	0.472	0.524	0.838	1.336	0.85	2.08	1.923	0	0	0
-0.4	-5.309	12.338	368.963	0.225788	616	SCORE:	-665.062	-665.062	1575.64	2	-0.025	-34.307	7	0	-1726.9	311.251	-445.616	3.186	45.617	245.893	1024.75	-23.621	-2.988	-29.267	-186.56	-47.686	16.21	-31.726	-540.156	-680.615	18.959	26.353	136.856	-1239.53	1.921	1.915	1.546	1.818	1.826	0.778	0.698	1.477	1.829	1.508	2.458	1.958	0	0	0
-0.635	-3.131	24.795	299.465	0.269927	858	SCORE:	-665.241	-665.241	1506.15	2	-0.022	-32.129	7	0	-1716.77	317.149	-437.258	3.112	48.285	230.297	1015.96	-25.032	-2.956	-24.844	-181.381	-50.648	16.72	-31.158	-527.699	-668.158	10.893	26.047	136.114	-1225.07	1.485	1.361	1.181	1.583	1.285	0.408	0.416	0.73	1.286	0.768	1.78	1.513	0	0	0
0.615	-4.209	54.54	413.62	0.353686	902	SCORE:	-601.339	-601.339	1620.3	3	-0.016	-33.207	13	0	-1726.53	329.978	-432.569	3.121	46.18	250.445	1037.18	-22.592	-2.757	-29.109	-181.95	-50.077	23.176	-30.232	-497.954	-638.413	19.489	29.393	135.257	-1132.5	5.016	1.981	2.093	2.833	4.89	1.181	1.544	2.612	4.902	2.571	2.403	2.372	0	0	0
0.306	-1.386	18.56	261.538	0.314973	720	SCORE:	-640.151	-640.151	1560.19	1	-0.034	-32.669	10	0	-1723.4	316.242	-439.731	3.252	45.907	250.843	1021.63	-24.875	-2.954	-22.61	-183.67	-50.187	17.515	-32.041	-542.897	-683.356	18.892	25.085	139.568	-1215.72	1.765	1.817	1.487	2.154	1.663	0.547	0.669	1.176	1.666	1.194	2.352	1.85	0	0	0
0.394	1.733	48.207	264.825	0.550256	358	SCORE:	-627.368	-627.368	1471.51	3	-0.056	-27.265	12	0	-1716.13	321.065	-432.363	3.213	47.475	236.75	1030.32	-24.654	-2.945	-29.448	-180.678	-47.891	16.432	-29.328	-504.287	-644.745	18.779	24.42	137.545	-1158.92	4.327	1.678	1.359	2.612	4.172	1.166	1.031	2.611	4.177	2.598	1.987	1.581	0	0	0
0.373	-4.951	6.045	283.196	0.124476	79	SCORE:	-694.295	-694.295	1489.88	1	-0.017	-33.949	8	0	-1717.5	289.669	-437.087	3.023	44.89	228.844	1012.14	-25.501	-2.861	-25.734	-185.118	-48.314	19.428	-33.579	-546.449	-686.908	10.918	26.804	145.111	-1274.69	4.841	1.535	2.008	2.591	4.827	0.616	0.78	2.574	4.831	2.509	1.925	2.534	0	0	0
-0.619	-7.894	8.383	176.447	-0.264167	729	SCORE:	-692.188	-692.188	1383.13	4	0	-36.892	6	0	-1714.25	298.587	-449.011	3.034	46.311	228.339	1027.7	-29.366	-2.974	-32.479	-186.197	-41.313	14.796	-32.074	-544.111	-684.569	10.875	27.26	138.438	-1273.19	1.996	1.192	1.834	1.599	1.854	0.547	0.561	1.16	1.86	1.174	1.498	2.34	0	0	0
-0.702	0.956	7.616	138.369	0.298476	493	SCORE:	-676.138	-676.138	1437.02	1	0.008	-30.327	2	0	-1722.27	298.416	-441.434	3.221	43.892	239.206	1011.79	-21.978	-2.737	-27.5	-181.321	-47.638	16.029	-31.327	-553.841	-694.299	18.771	24.65	143.723	-1260.31	1.486	1.508	1.119	1.146	1.401	0.418	0.464	0.842	1.409	0.854	1.958	1.403	0	0	0
0.742	-1.549	18.871	-26.293	-0.184757	50	SCORE:	-667.326	-667.326	1180.39	2	-0.056	-30.547	5	0	-1690.36	299.547	-440.4	3.005	45.975	228.152	1007.97	-22.274	-2.599	-31.721	-186.502	-47.002	16.697	-32.174	-533.623	-674.081	18.523	29.984	135.255	-1231.5	5.781	2.126	1.966	2.96	5.642	0.99	0.889	1.91	5.653	1.878	2.626	2.464	0	0	0
-0.32	-7.123	-0.163	169.261	-0.207485	887	SCORE:	-678.431	-678.431	1467.91	2	-0.013	-38.406	13	0	-1702.13	286.385	-425.576	3.11	43.433	237.85	991.667	-25.947	-2.846	-29.187	-179.358	-49.474	18.046	-31.965	-561.62	-702.078	19.252	25.227	142.376	-1278.46	1.711	1.332	0.909	1.528	1.68	0.478	0.422	1.247	1.682	1.228	1.74	1.154	0	0	0
-0.031	-6.139	-1.533	112.925	-0.242195	640	SCORE:	-689.322	-689.322	1411.57	3	-0.006	-37.422	5	0	-1701.91	283.39	-434.452	2.957	43.637	241.554	996.613	-24.534	-2.82	-29.567	-178.789	-48.971	15.659	-31.508	-562.99	-703.448	11.56	24.621	142.087	-1289.73	1.887	1.633	1.685	1.817	1.761	0.546	0.563	1.124	1.766	1.139	2.11	2.102	0	0	0
0.274	-4.584	134.076	237.532	0.07784	619	SCORE:	-542.099	-542.099	1444.21	2	-0.014	-33.582	13	0	-1718.46	312.121	-432.208	3.103	44.435	347.247	1018.96	-22.301	-2.689	-21.506	-183.877	-52.965	13.571	-31.738	-418.418	-558.877	12.292	28.51	143.102	-994.099	4.958	1.659	1.899	2.492	4.867	0.836	1.202	2.126	4.878	2.079	2.064	2.258	0	0	0
-0.068	2.832	15.381	-48.034	0.144797	425	SCORE:	-673.335	-673.335	1158.65	0	-0.022	-26.166	3	0	-1702	304.153	-429.875	3.048	42.79	226.031	1000.3	-25.717	-2.825	-23.464	-183.134	-47.54	19.104	-32.84	-537.113	-677.571	10.778	25.539	142.15	-1236.61	2.748	1.84	2.01	2.15	2.615	0.582	0.565	1.286	2.623	1.275	2.334	2.509	0	0	0
-0.424	-11.897	-2.767	434.167	-0.0891887	137	SCORE:	-694.659	-694.659	1640.85	3	-0.013	-40.895	1	0	-1722.96	288.004	-436.358	3.121	43.278	240.178	1015.55	-25.316	-2.915	-31.97	-185.629	-49.958	17.125	-30.747	-555.261	-695.72	19.171	26.368	137.592	-1290.81	1.465	1.669	1.466	1.794	1.362	0.524	0.703	0.941	1.367	0.993	2.146	1.83	0	0	0
0.525	-6.062	7.313	105.227	-0.269323	28	SCORE:	-686.303	-686.303	1311.91	2	-0.02	-35.06	6	0	-1713.57	302.123	-435.882	2.99	44.273	229.55	1008.96	-22.349	-2.892	-31.242	-183.613	-46.686	16.544	-31.114	-545.181	-685.64	11.747	24.891	139.195	-1266.54	5.129	2.117	2.033	2.743	5.064	1.072	1.203	2.641	5.072	2.586	2.57	2.435	0	0	0
0.043	-3.317	-5.05	302.294	0.2616	479	SCORE:	-698.13	-698.13	1508.98	1	0.001	-32.315	4	0	-1733.99	304.41	-443.652	3.003	44.84	231.515	1022.59	-26.488	-2.771	-30.347	-182.156	-46.544	18.873	-33.004	-557.544	-698.002	12.357	24.206	138.327	-1287.99	3.867	1.736	1.575	2.261	3.843	0.753	0.753	1.991	3.849	1.969	2.155	1.922	0	0	0
1.721	7.642	36.132	94.058	0.761284	182	SCORE:	-643.926	-643.926	1300.74	0	-0.028	-21.356	5	0	-1677.77	291.584	-432.05	2.978	44.308	236.028	1008.82	-23.107	-2.457	-26.765	-184.065	-46.433	14.406	-30.476	-516.362	-656.82	19.185	24.462	136.891	-1181.64	7.514	2.375	3.128	3.939	7.317	1.833	2.258	4.046	7.329	4.041	2.695	3.544	0	0	0
-0.292	-5.628	25.719	165.115	-0.121016	862	SCORE:	-653.225	-653.225	1371.8	1	-0.021	-34.626	7	0	-1706.85	304.508	-427.998	3.103	44.929	232.315	1008.22	-21.329	-2.911	-25.025	-183.056	-48.98	18.437	-30.869	-526.775	-667.233	18.805	25.272	137.592	-1214.63	2.588	1.624	1.662	1.926	2.514	0.652	0.816	1.256	2.519	1.261	2.033	2.05	0	0	0
2.182	5.782	22.581	23.915	0.516555	942	SCORE:	-677.436	-677.436	1230.6	2	-0.052	-23.216	10	0	-1715.92	303.487	-440.859	3.067	45.804	231.211	1027.13	-25.455	-2.813	-27.249	-185.164	-48.019	17.144	-32.435	-529.913	-670.372	10.895	24.267	136.856	-1230.57	10	2.361	2.381	4.4	9.962	1.341	1.383	4.193	9.978	4.05	2.861	2.859	0	0	0
1.972	4.673	15.945	475.947	0.957464	654	SCORE:	-662.025	-662.025	1682.63	3	-0.06	-24.325	12	0	-1717.13	300.986	-426.616	3.069	44.53	233.162	1022.6	-23.072	-2.993	-30.743	-185.505	-50.817	17.538	-31.263	-536.549	-677.007	18.886	26.947	138.287	-1222.9	7.092	2.285	2.112	4.19	6.973	1.805	1.621	3.93	6.986	3.923	2.63	2.36	0	0	0
-0.017	-0.592	0.522	292.065	0.428803	122	SCORE:	-699.043	-699.043	1498.75	1	-0.04	-29.59	7	0	-1702.39	284.177	-436.48	2.957	43.607	224.619	1006.97	-23.741	-2.901	-23.676	-184.204	-48.292	16.447	-30.645	-551.972	-692.43	10.727	25.4	138.307	-1280.61	3.4	1.662	1.647	2.201	3.335	0.973	1.059	1.926	3.344	1.9	2.011	1.948	0	0	0
-0.171	1.087	13.293	89.927	0.234286	836	SCORE:	-674.95	-674.95	1388.58	1	-0.007	-30.196	9	0	-1724.28	293.732	-435.041	3.003	44.761	235.115	1017.93	-24.879	-2.875	-25.884	-183.556	-47.524	21.281	-33.185	-548.164	-688.622	19.013	24.763	142.076	-1253.31	1.465	1.292	1.296	1.677	1.413	0.497	0.457	1.258	1.414	1.249	1.626	1.647	0	0	0
0.438	-1.763	-5.149	-30.19	-0.211519	520	SCORE:	-697.89	-697.89	1176.49	2	0.038	-30.761	6	0	-1702.2	290.1	-439.759	2.927	44.704	227.153	1005.88	-22.973	-2.82	-31.552	-179.215	-47.33	17.622	-31.443	-557.643	-698.101	10.796	23.105	136.891	-1286.3	5.236	1.868	1.764	2.656	5.133	0.978	0.878	2.015	5.144	1.968	2.283	2.175	0	0	0
-0.314	-9.341	-13.412	425.818	0.0546347	861	SCORE:	-693.449	-693.449	1632.5	2	-0.078	-38.339	3	0	-1727.55	288.731	-438.837	2.964	44.008	242.968	1012.92	-29.627	-2.905	-26.184	-181.836	-48.425	16.041	-32.083	-565.906	-706.364	19.43	26.557	139.738	-1297.69	2.195	1.539	1.391	1.904	2.088	0.699	0.79	1.225	2.094	1.264	1.957	1.688	0	0	0
-0.695	-8.101	3.904	295.915	-0.0658734	623	SCORE:	-674.448	-674.448	1502.6	3	-0.031	-37.099	14	0	-1730.2	311.446	-448.301	3.092	44.791	235.36	1021.89	-25.175	-2.795	-32.726	-180.079	-48.167	18.842	-33.163	-548.59	-689.049	20.656	25.737	143.721	-1260.14	2.261	1.242	1.606	1.523	2.136	0.596	0.677	1.122	2.141	1.14	1.57	1.991	0	0	0
-0.48	-14.538	14.576	454.283	-0.218008	450	SCORE:	-680.189	-680.189	1660.96	7	-0.022	-43.536	5	0	-1712.09	309.744	-454.784	3.233	45.428	240.853	1026.74	-25.39	-2.98	-35.486	-183.002	-41.883	16.343	-31.625	-537.918	-678.376	12.128	22.827	129.392	-1261.64	2.185	1.477	1.523	1.738	2.071	0.653	0.719	1.321	2.075	1.337	1.87	1.873	0	0	0
-0.323	-7.555	4.662	238.506	-0.126172	771	SCORE:	-673.692	-673.692	1445.19	4	0.01	-36.553	10	0	-1719.95	299.457	-429.201	3.151	44.845	237.044	1011.56	-24.435	-3.002	-29.854	-183.009	-49.844	18.487	-31.869	-547.832	-688.29	19.245	23.712	139.195	-1258.08	3.419	1.518	1.255	1.895	3.4	0.542	0.673	1.771	3.406	1.73	1.959	1.528	0	0	0
0.127	-8.016	89.617	193.35	-0.240678	993	SCORE:	-586.239	-586.239	1400.03	1	-0.023	-37.014	1	0	-1709.54	340.19	-419.603	3.364	52.596	241.641	1003.68	-18.702	-3.173	-21.396	-184.383	-49.429	20.453	-31.88	-462.877	-603.335	18.927	28.21	142.089	-1086.13	4.432	1.934	1.74	2.345	4.28	0.702	0.787	1.729	4.291	1.705	2.472	2.148	0	0	0
-0.17	-7.409	-1.732	272.638	-0.0579446	154	SCORE:	-706.6	-706.6	1479.32	2	-0.007	-36.407	1	0	-1720.7	291.42	-441.931	2.956	44.245	227.911	1013.76	-23.714	-2.997	-28.636	-183.843	-47.448	20.353	-31.246	-554.226	-694.684	10.722	25.41	136.856	-1297.23	3.35	1.497	1.512	2.048	3.319	0.479	0.54	1.37	3.324	1.343	1.937	1.939	0	0	0
1.356	-0.842	28.72	255.297	0.36205	942	SCORE:	-648.257	-648.257	1461.98	2	-0.019	-29.84	8	0	-1692.48	314.079	-446.933	3.076	45.413	236.052	1016.43	-24.771	-2.605	-24.542	-180.832	-49.871	21.152	-30.801	-523.774	-664.233	11.672	24.708	131.863	-1201.87	4.553	2.469	2.397	3.574	4.416	1.433	1.55	2.826	4.421	2.846	3.014	2.846	0	0	0
-0.312	-4.57	-3.825	279.103	0.143842	259	SCORE:	-697.334	-697.334	1485.79	2	0.004	-33.568	0	0	-1719.9	283.647	-434.255	3.001	43.582	244.039	1011.37	-23.151	-2.946	-27.313	-184.443	-50.784	17.221	-32.202	-556.319	-696.777	13.3	23.641	137.633	-1287.22	3.588	1.463	1.292	1.906	3.559	0.632	0.666	1.69	3.565	1.655	1.811	1.589	0	0	0
-0.445	-5.831	-4.309	259.297	0.0273002	171	SCORE:	-703.89	-703.89	1465.98	2	-0.013	-34.829	3	0	-1710.95	292.804	-442.585	2.999	43.181	229.498	1012.25	-23.826	-2.895	-30.857	-182.646	-46.701	18.025	-32.812	-556.803	-697.261	10.848	24.477	135.255	-1295.52	1.374	1.369	1.348	1.773	1.308	0.591	0.583	1.293	1.31	1.305	1.748	1.725	0	0	0
0.688	-1.692	1.463	70.416	1.40958e-05	849	SCORE:	-673.076	-673.076	1277.1	1	-0.024	-30.69	7	0	-1715.08	288.531	-428.445	3.052	44.217	242.823	1003.02	-24.465	-2.882	-20.799	-183.86	-50.218	17.075	-32.207	-551.031	-691.49	19.057	24.877	142.15	-1254.8	5.155	2.164	1.777	2.906	5.038	1.129	1.045	2.074	5.051	2.065	2.672	2.118	0	0	0
0.478	-2.51	13.889	364.424	0.397652	556	SCORE:	-662.5	-662.5	1571.11	1	-0.042	-31.508	8	0	-1725.03	309.832	-431.344	3.017	43.796	235.63	1012.37	-23.089	-2.735	-25.11	-183.351	-49.866	20.021	-32.059	-538.605	-679.064	18.88	27.635	138.327	-1232.61	3.85	2.051	2.014	2.696	3.767	1.064	1.1	2.351	3.776	2.306	2.437	2.415	0	0	0
1.079	16.64	11.923	-290.054	0.957067	374	SCORE:	-677.505	-677.505	1008.59	0	-0.024	-14.643	5	0	-1681.34	284.135	-431.261	2.877	43.086	227.739	997.199	-22.855	-2.993	-28.875	-177.156	-49.406	16.235	-33.039	-549.534	-689.993	11.844	24.306	141.372	-1241.68	5.427	2.289	1.715	2.927	5.308	1.088	1.289	2.135	5.318	2.105	2.845	1.915	0	0	0
0.978	2.772	51.834	-255.952	-0.325464	469	SCORE:	-632.437	-632.437	1042.7	2	-0.034	-28.511	1	0	-1672.64	299.6	-434.804	3.319	45.371	234.33	991.378	-21.413	-2.594	-26.708	-182.141	-44.994	19.043	-32.112	-509.623	-650.081	18.839	26.833	145.979	-1170.57	3.404	2.126	1.9	2.826	3.214	0.737	0.635	1.385	3.222	1.368	2.748	2.402	0	0	0
0.05	-0.895	34.383	107.09	0.119843	966	SCORE:	-656.186	-656.186	1405.74	0	-0.008	-32.178	3	0	-1725.18	290.871	-424.089	3.094	44.848	239.391	1018.33	-21.683	-2.947	-21.551	-183.433	-50.625	18.897	-30.589	-527.074	-667.532	18.692	25.183	144.418	-1215.44	1.74	1.522	1.607	1.898	1.519	0.538	0.779	1.005	1.525	1.022	1.958	1.976	0	0	0
0.427	-6.297	10.658	228.221	-0.052356	605	SCORE:	-694.855	-694.855	1526.87	2	-0.012	-37.58	1	0	-1717.79	290.029	-429.664	3.088	44.351	230.687	1004.94	-25.966	-3.095	-26.612	-184.107	-48.169	19.066	-33.866	-550.799	-691.258	11.143	23.634	146.924	-1283.23	2.959	1.621	1.496	2.275	2.931	0.463	0.505	1.651	2.934	1.616	2.101	1.919	0	0	0
1.38	8.449	14.552	-56.535	0.616477	66	SCORE:	-662.612	-662.612	1150.15	0	-0.05	-20.549	11	0	-1721.85	291.729	-429.661	3.019	45.085	245.648	1017.89	-21.738	-2.876	-23.169	-182.997	-50.802	16.818	-32.042	-537.942	-678.4	12.719	24.438	145.111	-1221.1	7.738	2.173	2.341	3.598	7.589	1.407	1.878	3.228	7.604	3.147	2.592	2.58	0	0	0
0.269	0.367	57.452	-57.024	-0.0810749	689	SCORE:	-612.778	-612.778	1241.62	4	0.016	-30.916	7	0	-1688.36	306.67	-427.343	3.044	46.624	236.99	1010.54	-22.591	-2.827	-23.8	-175.389	-49.028	19.217	-32.934	-504.005	-644.463	19.05	24.878	142.376	-1147.7	2.168	1.646	1.398	2.117	1.994	0.936	0.914	1.754	2	1.802	2.002	1.643	0	0	0
-0.458	-9.649	5.507	254.784	-0.241281	107	SCORE:	-662.202	-662.202	1461.47	2	0.015	-38.647	9	0	-1720.11	304.269	-433.568	2.996	43.747	238.575	1017.17	-24.51	-3.076	-28.404	-183.167	-46.795	16.703	-32.765	-546.987	-687.445	19.113	22.095	145.111	-1247.84	1.809	1.359	1.703	1.76	1.721	0.669	0.611	1.452	1.724	1.468	1.675	2.16	0	0	0
-0.737	-0.849	-7.767	143.121	0.191907	195	SCORE:	-700.711	-700.711	1349.8	1	0.008	-29.847	9	0	-1699.89	290.244	-442.368	3.017	44.121	222.729	1010.48	-27.32	-2.865	-27.836	-182.902	-49.149	17.476	-31.691	-560.261	-700.719	10.916	25.402	138.09	-1290.82	1.245	1.395	1.21	1.481	1.189	0.305	0.299	0.81	1.192	0.812	1.817	1.558	0	0	0
0.243	-9.09	10.633	424.373	0.0679429	840	SCORE:	-680.325	-680.325	1631.06	3	-0.021	-38.088	8	0	-1716.35	295.291	-448.922	3.275	47.033	240.898	1019.55	-24.397	-2.88	-29.876	-188.063	-48.023	15.92	-32.259	-541.861	-682.319	19.33	28.182	140.794	-1260.27	3.94	1.421	1.196	2.461	3.83	0.68	0.653	2.161	3.832	2.124	1.795	1.477	0	0	0
-0.362	-4.172	2.38	284.729	0.17905	77	SCORE:	-678.791	-678.791	1491.41	2	-0.018	-33.17	5	0	-1719.12	293.893	-429.185	3.159	43.551	243.861	1007.4	-25.168	-2.991	-27.395	-185.225	-49.786	17.796	-31.86	-550.114	-690.573	12.469	24.554	145.111	-1262.08	1.77	1.588	1.475	1.856	1.695	0.627	0.629	1.492	1.697	1.486	2.009	1.822	0	0	0
1.459	7.406	29.307	130.745	0.788675	829	SCORE:	-651.871	-651.871	1337.43	1	-0.096	-21.592	5	0	-1675.81	303.2	-445.068	3.228	46.272	235.019	1010.03	-23.734	-2.952	-28.659	-183.793	-46.445	17.112	-32.692	-523.187	-663.645	19.39	23.048	129.392	-1196.65	6.034	2.133	2.384	3.677	5.9	1.717	1.497	3.477	5.914	3.483	2.437	2.789	0	0	0
1.497	0.306	9.977	196.953	0.358997	458	SCORE:	-671.602	-671.602	1403.63	2	-0.04	-28.692	10	0	-1726.98	307.82	-441.078	2.959	44.121	243.869	1023.99	-23.983	-2.788	-28.644	-183.864	-46.488	16.745	-32.918	-542.517	-682.975	11.525	25.2	138.327	-1242.81	8.683	2.534	2.942	3.715	8.57	1.516	1.862	3.697	8.585	3.586	2.977	3.469	0	0	0
0.942	-1.326	-2.851	101.007	0.0842187	450	SCORE:	-685.074	-685.074	1307.69	2	-0.008	-30.324	0	0	-1707.32	295.563	-444.351	3.008	43.816	232.574	1019.66	-26.513	-2.971	-37.073	-182.569	-44.454	17.801	-32.737	-555.345	-695.803	18.951	24.784	136.177	-1270.74	5.675	1.945	1.556	3.16	5.652	0.92	0.862	2.818	5.659	2.748	2.399	1.901	0	0	0
-0.346	-0.772	11.89	115.066	0.150798	539	SCORE:	-681.239	-681.24	1321.75	0	-0.018	-29.77	4	0	-1705.49	302.359	-438.296	3.053	44.713	228.241	1007.61	-23.658	-2.925	-25.463	-183.736	-49.181	19.072	-30.805	-540.604	-681.062	10.611	24.03	138.307	-1251.61	2.578	1.484	1.633	1.872	2.523	0.354	0.357	1.162	2.526	1.136	1.92	2.096	0	0	0
-0.284	-10.084	-0.425	222.97	-0.330554	305	SCORE:	-674.644	-674.644	1429.65	3	0.019	-39.082	7	0	-1723.73	297.464	-435.593	3.053	44.718	241.206	1016.17	-22.455	-2.884	-26.628	-181.692	-50.734	17.921	-30.117	-552.919	-693.378	19.253	23.522	134.615	-1266.65	2.271	1.729	1.368	1.934	2.24	0.479	0.442	1.526	2.242	1.486	2.266	1.76	0	0	0
-0.101	-4.485	-5.38	213.272	0.0450845	959	SCORE:	-699.861	-699.861	1419.95	2	-0.02	-33.483	2	0	-1729.33	292.827	-437.097	2.998	44.872	230.575	1019.22	-24.693	-2.892	-27.038	-185.161	-51.39	17.712	-31.917	-557.874	-698.332	12.596	27.472	140.794	-1291.22	3.897	1.554	1.552	2.117	3.846	0.783	0.97	1.65	3.852	1.656	1.926	1.858	0	0	0
0.116	-11.647	-16.508	368.04	-0.177972	41	SCORE:	-704.46	-704.46	1574.72	3	-0.023	-40.645	8	0	-1729.29	295.591	-445.624	3.183	43.641	239.121	1018.74	-26.769	-2.877	-37.437	-183.597	-46.325	16.025	-32.81	-569.002	-709.46	19.089	26.604	137.633	-1314.11	3.403	1.523	1.38	2.334	3.391	0.503	0.544	1.883	3.395	1.842	1.952	1.743	0	0	0
-0.072	-4.342	38.709	190.365	0.0163654	658	SCORE:	-657.092	-657.092	1489.01	3	-0.035	-35.625	9	0	-1717.12	302.187	-437.491	3.13	41.853	236.369	1017.66	-26.978	-2.781	-27.955	-180.999	-45.793	25.106	-31.241	-522.748	-663.207	10.858	29.665	145.869	-1215.47	4.742	1.303	1.538	1.776	4.705	0.668	0.656	1.595	4.71	1.563	1.614	1.87	0	0	0
0.08	1.625	61.071	-1.156	0.123095	144	SCORE:	-636.158	-636.158	1297.49	1	-0.064	-29.658	2	0	-1683.68	311.027	-438.617	3.078	45.167	226.095	1017.93	-20.294	-2.915	-26.426	-183.056	-49.173	16.405	-32.569	-500.386	-640.844	12.089	26.838	141.619	-1166.2	2.905	1.571	1.605	1.928	2.691	0.554	0.573	1.051	2.699	1.079	2.013	1.981	0	0	0
-0.455	-3.048	15.661	246.951	0.198573	223	SCORE:	-661.7	-661.7	1453.63	4	-0.014	-32.046	7	0	-1729.27	311.434	-437.782	3.244	45.176	238.833	1032.91	-22.827	-2.76	-28.867	-183.913	-51.314	14.095	-31.194	-536.833	-677.291	18.899	27.719	133.247	-1230.58	1.54	1.454	1.638	1.763	1.344	0.513	0.559	1.132	1.348	1.127	1.875	2.084	0	0	0
-0.388	-9.351	-11.984	411.535	0.0332881	424	SCORE:	-688.638	-688.638	1618.22	3	-0.018	-38.349	2	0	-1727.17	294.878	-441.306	3.003	43.576	245.081	1013.49	-24.405	-2.822	-34.542	-182.387	-48.396	18.972	-31.282	-564.478	-704.936	19.244	27.53	137.633	-1291.46	2.16	1.555	1.41	1.83	2.082	0.598	0.714	1.209	2.089	1.221	2.026	1.755	0	0	0
-0.579	-0.802	36.567	309.431	0.437566	776	SCORE:	-651.949	-651.949	1516.11	1	-0.096	-29.8	3	0	-1715.36	314.524	-440.04	3.252	46.848	234.708	1021.14	-25.849	-2.59	-24.99	-179.327	-48.162	19.239	-30.526	-515.927	-656.385	10.661	26.305	137.633	-1197.68	2.76	1.387	1.177	1.639	2.687	0.451	0.531	1.001	2.693	0.972	1.804	1.483	0	0	0
-0.75	-5.098	50.114	133.879	-0.140294	815	SCORE:	-652.836	-652.836	1340.56	3	-0.03	-34.096	5	0	-1710.8	317.264	-440.465	3.22	47.782	230.796	1019.22	-24.566	-2.888	-31.037	-178.545	-46.518	19.186	-31.341	-502.38	-642.838	10.786	26.354	137.907	-1189.31	1.893	1.34	1.228	1.468	1.712	0.495	0.584	1.167	1.719	1.162	1.723	1.523	0	0	0
0.373	-8.073	13.391	414.841	0.116935	863	SCORE:	-680.222	-680.222	1621.52	1	-0.028	-37.071	7	0	-1726.54	302.956	-429.712	3.152	43.768	232.231	1014.58	-23.088	-2.965	-20.57	-182.528	-53.116	17.306	-30.602	-539.103	-679.562	10.703	25.202	138.327	-1256.4	3.369	1.675	1.953	2.591	3.295	0.899	1.063	1.953	3.301	1.945	2.083	2.402	0	0	0
-0.296	-5.301	2.751	234.853	0.0237799	702	SCORE:	-672.538	-672.538	1441.54	3	-0.062	-34.299	2	0	-1705.54	294.992	-427.005	3.103	42.344	237.573	1000.39	-25.507	-2.919	-30.07	-180.542	-50.139	20.91	-31.541	-549.743	-690.201	19.075	23.397	138.26	-1256.58	1.607	1.736	1.462	1.922	1.499	0.454	0.499	0.944	1.506	0.944	2.248	1.85	0	0	0
-0.176	-2.397	10.888	256.44	0.257365	347	SCORE:	-640.267	-640.267	1463.12	3	-0.044	-31.395	6	0	-1717.11	316.313	-431.177	3.216	45.284	245.781	1009.9	-24.461	-2.851	-24.1	-181.525	-52.558	16.671	-32.313	-541.606	-682.065	18.779	25.604	143.721	-1213.27	2.08	1.812	1.523	2.042	1.998	0.586	0.674	1.318	2.002	1.306	2.344	1.909	0	0	0
-0.019	-8.999	29.564	407.352	0.0489551	731	SCORE:	-654.941	-654.941	1614.03	2	-0.052	-37.997	5	0	-1731.17	324.388	-447.359	3.338	47.472	245.686	1029.99	-23.661	-3.016	-30.872	-182.386	-48.101	15.279	-30.815	-522.93	-663.388	12.18	26.719	137.167	-1215.87	3.541	1.75	1.592	2.199	3.48	0.748	0.956	1.746	3.485	1.734	2.233	1.903	0	0	0
-0.86	-3.057	22.73	172.465	0.0788559	940	SCORE:	-646.526	-646.526	1379.15	3	-0.017	-32.055	8	0	-1718.51	313.163	-429.559	3.028	45.543	237.059	1020.55	-23.011	-2.825	-27.31	-181.67	-51.009	15.223	-30.854	-529.764	-670.222	18.928	26.437	137.592	-1208.35	1.469	1.221	1.116	1.358	1.335	0.546	0.498	0.936	1.337	0.963	1.54	1.399	0	0	0
1.365	-2.528	22.774	207.602	0.164176	158	SCORE:	-640.074	-640.074	1506.25	2	-0.012	-33.811	6	0	-1717.42	314.867	-448.056	3.062	43.917	251.397	1014.31	-25.288	-2.818	-31.228	-182.987	-44.743	21.717	-31.706	-538.683	-679.142	19.365	30.51	144.418	-1212.57	3.951	2.185	2.046	3.213	3.864	1.176	1.288	2.516	3.87	2.527	2.715	2.408	0	0	0
2.111	-9.656	128.869	182.807	-0.354542	307	SCORE:	-560.279	-560.279	1481.45	2	0	-40.939	6	0	-1676.98	317.601	-430.281	3.282	46.824	250.148	1011.94	-23.297	-2.131	-27.244	-181.293	-45.055	21.188	-30.338	-432.588	-573.046	19.418	30.772	154.55	-1033.81	7.962	2.54	2.86	3.959	7.805	1.436	1.741	3.206	7.824	3.14	3.09	3.346	0	0	0
-0.675	-9.881	0.078	384.552	-0.0402052	847	SCORE:	-688.224	-688.224	1591.23	3	-0.02	-38.879	3	0	-1705.08	288.287	-433.93	2.907	43.795	237.212	1006.05	-24.664	-2.939	-23.72	-184.755	-49.276	16.532	-31.763	-552.416	-692.874	19.179	23.902	129.392	-1279.52	2.736	1.304	1.181	1.543	2.659	0.568	0.608	1.186	2.663	1.195	1.663	1.443	0	0	0
-0.357	-6.631	-6.143	69.76	-0.388156	186	SCORE:	-698.074	-698.074	1276.44	2	-0.015	-35.629	1	0	-1684.3	278.269	-418.987	2.924	42.768	226.396	979.037	-23.879	-2.955	-26.577	-180.958	-48.925	16.335	-31.612	-558.637	-699.096	11.864	22.464	140	-1292.34	1.993	1.756	1.847	1.861	1.838	0.651	0.69	1.233	1.845	1.281	2.218	2.328	0	0	0
0.719	0.346	56.724	142.286	0.279125	436	SCORE:	-624.641	-624.641	1348.97	0	-0.004	-28.652	5	0	-1725.33	311.436	-426.086	3.265	51.857	243.115	1028.93	-22.266	-2.407	-26.3	-182.661	-53.159	18.945	-31.288	-495.77	-636.228	19.825	26.656	140.794	-1149.06	6.086	2.051	2.01	2.937	5.938	1.174	1.378	2.265	5.95	2.235	2.526	2.331	0	0	0
0.727	1.575	-1.681	204.323	0.45961	436	SCORE:	-696.625	-696.625	1411.01	2	0.001	-27.423	8	0	-1719.29	292.765	-436.782	2.991	42.766	231.98	1014.33	-30.63	-2.751	-25.876	-183.338	-44.203	17.928	-31.495	-554.175	-694.633	10.897	23.73	139.738	-1278.22	7.433	1.457	1.645	2.945	7.435	0.755	0.868	3.021	7.445	2.908	1.792	1.963	0	0	0
0.288	-10.774	7.32	315.59	-0.209555	945	SCORE:	-693.824	-693.824	1522.27	2	-0.021	-39.772	8	0	-1715.92	297.952	-444.213	3.015	44.858	233.794	1016.09	-25.491	-2.821	-31.769	-182.393	-46.94	18.076	-32.779	-545.174	-685.633	12.312	25.461	136.708	-1278.77	5.031	1.559	1.966	2.506	4.976	0.97	1.066	2.269	4.984	2.248	1.867	2.356	0	0	0
0.813	-2.971	2.716	54.461	-0.131804	290	SCORE:	-679.471	-679.471	1261.14	3	-0.042	-31.969	0	0	-1716.38	301.768	-447.782	3.145	46.943	240.939	1020.65	-26.966	-2.842	-33.215	-182.571	-49.076	19.073	-33.21	-549.778	-690.237	19.012	23.717	136.708	-1261.22	6.638	2.209	1.919	3.031	6.566	1.025	1.007	2.276	6.578	2.222	2.782	2.357	0	0	0
-0.363	-7.063	11.334	257.747	-0.0593428	189	SCORE:	-668.783	-668.783	1464.43	3	-0.024	-36.061	8	0	-1713.61	294.635	-440.117	3.022	46.409	241.919	1016.93	-24.643	-2.654	-35.742	-179.173	-46.766	16.595	-32.047	-541.16	-681.618	19.57	27.742	138.26	-1246	1.82	1.515	1.289	1.855	1.625	0.623	0.68	1.108	1.633	1.145	1.935	1.583	0	0	0
0.369	-1.445	4.772	93.999	0.0625755	489	SCORE:	-696.378	-696.378	1300.68	1	0.005	-30.443	5	0	-1696.56	291.964	-434.066	2.926	43.706	228.349	1003.61	-25.648	-2.974	-35.893	-183.624	-42.598	18.001	-31.917	-547.722	-688.18	10.912	22.745	134.588	-1274.54	3.839	2.031	2.227	2.587	3.721	0.833	0.98	1.88	3.73	1.843	2.579	2.787	0	0	0
0.267	-0.803	1.576	332.499	0.466959	719	SCORE:	-700.826	-700.826	1539.18	0	-0.034	-29.801	7	0	-1733.98	289.687	-435.407	2.962	41.976	234.204	1030.24	-22.142	-3.002	-33.694	-183.188	-46.562	16.109	-31.771	-550.918	-691.377	10.936	25.11	137.633	-1281.55	3.418	1.699	1.745	2.485	3.366	0.876	1.039	2.016	3.373	2.002	2.088	2.084	0	0	0
0.033	-6.118	25.844	120.562	-0.242665	698	SCORE:	-669.012	-669.012	1327.24	2	0.003	-35.116	8	0	-1692.06	286.327	-416.996	2.931	43.996	228.964	1000.41	-20.359	-2.623	-25.205	-182.057	-49.432	18.455	-32.214	-526.65	-667.108	12.338	22.383	135.535	-1230.78	4.627	1.561	1.47	2.251	4.568	0.745	0.758	1.961	4.576	1.92	1.937	1.79	0	0	0
0.992	-1.72	45.042	372.944	0.458481	893	SCORE:	-633.968	-633.968	1579.63	4	-0.062	-30.718	12	0	-1719.3	314.526	-439.957	3.148	48.675	246.005	1029.08	-21.477	-2.651	-33.922	-182.937	-47.621	18.97	-32.023	-507.452	-647.91	19.07	27.919	138.287	-1172.14	5.384	2.014	1.818	3.21	5.263	1.379	1.288	3.036	5.271	3.024	2.375	2.074	0	0	0
-0.295	-6.111	19.762	121.727	-0.239817	848	SCORE:	-681.589	-681.589	1328.41	2	0.018	-35.109	4	0	-1726.1	299.884	-440.28	3.027	43.506	235.33	1024.88	-25.125	-2.952	-32.432	-187.706	-42.35	17.243	-32.15	-532.732	-673.191	12.325	26.015	145.111	-1249.43	2.616	1.397	1.83	1.923	2.477	0.636	0.87	1.371	2.483	1.367	1.782	2.273	0	0	0
-0.051	-7.49	-13.988	310.026	-0.002618	683	SCORE:	-697.902	-697.902	1516.71	3	-0.035	-36.488	6	0	-1699.32	278.009	-432.445	3.091	42.69	234.274	999.825	-24.631	-2.963	-32.907	-181.214	-46.776	17.425	-32.157	-566.482	-706.94	19.088	22.497	137.545	-1300.87	2.884	1.367	1.433	2.167	2.84	0.534	0.521	1.706	2.843	1.684	1.755	1.79	0	0	0
-0.493	-9.175	44.098	368.386	-0.0204593	442	SCORE:	-633.875	-633.875	1575.07	3	-0.042	-38.173	9	0	-1720.73	323.956	-433.012	3.243	45.913	241.795	1018.71	-21.731	-2.888	-26.422	-185.464	-48.701	14.538	-31.305	-508.396	-648.855	18.86	29.934	138.287	-1180.44	2.232	1.564	1.304	1.725	2.042	0.776	0.68	1.472	2.046	1.502	1.956	1.609	0	0	0
-0.423	-7.615	40.677	356.64	0.0611187	787	SCORE:	-658.774	-658.773	1563.32	4	-0.079	-36.613	5	0	-1728.14	322.375	-437.392	3.082	49.437	233.995	1032.33	-28.154	-3.128	-25.044	-183.36	-49.9	14.025	-30.623	-511.817	-652.275	10.534	27.334	133.247	-1207.2	2.04	1.276	1.115	1.795	1.873	0.655	0.554	1.541	1.876	1.56	1.611	1.389	0	0	0
0.6	-4.369	-0.922	63.363	-0.20871	952	SCORE:	-694.466	-694.466	1362.01	2	-0.038	-35.652	8	0	-1724.28	294.97	-447.426	3.021	43.187	234.903	1022.76	-23.908	-2.875	-38.399	-182.697	-43.944	18.902	-31.985	-562.379	-702.838	19.103	23.512	140.441	-1292.5	3.255	1.423	1.674	2.448	3.202	0.587	0.584	1.921	3.205	1.898	1.794	2.097	0	0	0
0.122	-0.457	10.454	160.137	0.233107	402	SCORE:	-672.676	-672.676	1458.79	1	0.003	-31.74	0	0	-1719.27	293.438	-430.518	3.048	44.671	243.689	1006.74	-26.764	-2.917	-28.133	-182.23	-48.707	20.311	-32.492	-551.003	-691.461	19.367	24.8	141.619	-1255.42	2.049	1.702	1.448	1.97	1.963	0.613	0.66	1.282	1.968	1.293	2.2	1.801	0	0	0
-0.217	0.269	5.114	120.36	0.238229	523	SCORE:	-670.684	-670.684	1327.04	4	0.01	-28.729	5	0	-1711.62	292.28	-432.139	3.161	44.142	237.396	1016.53	-24.789	-2.934	-23.979	-181.642	-48.55	18.263	-30.576	-547.38	-687.839	10.969	24.609	137.545	-1246.79	3.199	1.616	1.299	2.001	3.208	0.594	0.638	1.946	3.209	1.895	2.099	1.606	0	0	0
-0.623	-8.907	37.834	247.103	-0.204213	989	SCORE:	-642.6	-642.6	1453.79	3	0.035	-37.905	10	0	-1711.49	312.985	-430.716	3.176	48.381	233.518	1015.68	-26.771	-2.779	-24.411	-180.163	-52.134	17.379	-29.82	-514.66	-655.119	19.39	27.359	137.633	-1195.16	1.954	1.265	1.212	1.595	1.758	0.68	0.664	1.11	1.764	1.174	1.555	1.478	0	0	0
0.564	-1.564	-2.824	173.3	0.188452	459	SCORE:	-701.744	-701.744	1379.98	1	-0.058	-30.562	7	0	-1707.53	282.028	-424.884	2.934	43.009	226.888	1003.33	-23.82	-2.711	-27.374	-181.145	-49.268	16.185	-30.811	-555.318	-695.776	10.998	23.446	136.891	-1287.62	5.186	1.777	2.096	2.782	5.115	1.135	1.207	2.694	5.124	2.638	2.065	2.503	0	0	0
-0.205	-5.652	-4.87	347.965	0.174317	672	SCORE:	-686.905	-686.905	1554.65	3	-0.033	-34.65	6	0	-1713.08	286.926	-440.866	2.911	43.333	240.176	1018.23	-23.428	-2.825	-36.194	-178.45	-43.245	18.42	-32.742	-557.364	-697.823	19.414	22.384	131.863	-1278.92	3.117	1.335	1.447	2.013	3.086	0.457	0.429	1.933	3.089	1.89	1.732	1.841	0	0	0
0.341	-0.775	4.901	111.965	0.145274	854	SCORE:	-674.056	-674.056	1318.65	2	0.009	-29.773	8	0	-1714.38	291.127	-436.359	2.976	44.903	241.249	1013.73	-22.627	-2.908	-28.195	-183.382	-48.2	17.834	-31.681	-547.593	-688.051	19.613	24.766	137.167	-1251.42	4.185	1.907	1.499	2.559	4.101	0.991	0.969	1.82	4.112	1.82	2.373	1.773	0	0	0
-0.152	-9.191	38.271	406.875	0.03636	693	SCORE:	-641.752	-641.752	1613.56	6	-0.076	-38.189	7	0	-1697.71	312.701	-441.899	3.335	44.928	239.87	1003.05	-22.686	-2.89	-27.01	-185.706	-43.425	18.039	-31.802	-514.223	-654.681	19.026	27.987	142.089	-1194.16	2.876	1.732	1.523	2.066	2.661	0.93	0.978	1.55	2.673	1.599	2.157	1.796	0	0	0
-0.093	-0.19	13.928	207.945	0.339819	846	SCORE:	-670.741	-670.741	1414.63	1	-0.041	-29.188	11	0	-1713.21	297.471	-434.893	2.99	44.116	236.257	1018.72	-22.969	-2.919	-22.234	-187.846	-49.332	17.234	-31.187	-538.566	-679.025	18.767	25.647	132.605	-1238.5	3.441	1.372	1.355	2.125	3.397	0.634	0.729	1.668	3.403	1.641	1.755	1.669	0	0	0
-0.155	-8.65	5.939	343.705	-0.0251783	348	SCORE:	-675.248	-675.248	1550.39	3	-0.046	-37.648	7	0	-1706.79	300.16	-436.508	3.03	43.683	241.85	1002.73	-22.574	-2.975	-32.184	-183.812	-47.635	16.775	-31.416	-546.555	-687.014	19.285	25.609	135.255	-1259.45	1.601	1.688	1.352	2.063	1.513	0.627	0.655	1.276	1.519	1.294	2.187	1.706	0	0	0
-0.742	-3.827	10.971	232.975	0.123062	147	SCORE:	-662.43	-662.43	1439.66	3	0.002	-32.825	8	0	-1713	300.242	-435.744	3.163	46.114	239.251	1013.68	-23.39	-2.959	-27.185	-182.1	-50.356	19.183	-31.425	-541.523	-681.982	19.093	24.166	138.09	-1236.78	1.105	1.515	1.197	1.476	0.991	0.452	0.475	0.835	0.994	0.848	1.982	1.534	0	0	0
0.023	-7.035	58.386	175.145	-0.204516	548	SCORE:	-642.496	-642.496	1381.83	2	-0.054	-36.033	5	0	-1706.01	312.188	-422.552	3.201	48.692	229.756	1008.07	-22.362	-2.816	-25.771	-181.969	-49.994	19.462	-31.87	-494.108	-634.566	12.388	26.764	140.283	-1172.64	3.282	1.551	1.351	2.241	3.172	0.653	0.675	1.772	3.174	1.762	1.962	1.679	0	0	0
-0.035	-2.628	5.194	136.664	0.048848	795	SCORE:	-669.679	-669.679	1343.35	1	0.008	-31.626	4	0	-1716.94	299.856	-438.046	3.222	43.702	238.014	1007.55	-23.147	-2.889	-26.411	-183.22	-45.827	20.04	-31.84	-547.3	-687.758	18.922	24.421	142.089	-1248.6	4.289	1.829	1.868	2.183	4.266	0.529	0.592	1.785	4.272	1.736	2.356	2.37	0	0	0
-0.442	-6.251	-12.115	151.282	-0.192606	580	SCORE:	-716.829	-716.829	1357.96	2	-0.021	-35.249	4	0	-1708.42	281.794	-433.871	2.913	42.45	225.629	1003.84	-24.814	-2.959	-32.878	-183.048	-46.069	17.936	-31.554	-564.609	-705.067	10.762	23.467	137.545	-1316.69	2.267	1.172	1.472	1.776	2.177	0.499	0.522	1.182	2.18	1.192	1.512	1.834	0	0	0
0.039	-4.331	14.253	87.214	-0.160919	204	SCORE:	-688.296	-688.296	1385.86	1	-0.021	-35.614	0	0	-1719.49	285.576	-427.08	3.04	44.065	231.325	1005.26	-21.998	-2.869	-25.614	-180.819	-51.131	18.648	-31.343	-547.204	-687.662	11.005	23.775	149.129	-1271.11	1.812	1.441	1.312	1.887	1.778	0.417	0.401	1.095	1.78	1.088	1.886	1.691	0	0	0
-0.424	-6.253	31.589	348	0.13571	517	SCORE:	-657.055	-657.055	1554.68	3	-0.054	-35.251	5	0	-1713.4	308.619	-424.031	3.205	48.056	231.734	1011.79	-24.678	-2.954	-22.3	-182.007	-49.292	16.788	-32.025	-520.905	-661.363	11.893	22.517	138.327	-1213.21	1.647	1.815	1.495	1.794	1.485	0.648	0.76	1.457	1.486	1.464	2.268	1.832	0	0	0
0.683	10.74	64.483	92.419	0.93211	285	SCORE:	-633.511	-633.511	1391.07	2	-0.061	-20.543	6	0	-1697.82	310.002	-424.523	3.451	47.758	230.608	1011.24	-21.403	-2.581	-23.288	-183.449	-54.662	20.065	-31.983	-496.974	-637.432	11.681	24.417	146.924	-1151.03	3.455	1.887	1.629	2.531	3.344	1.034	0.961	1.902	3.352	1.911	2.358	1.977	0	0	0
0.039	-5.949	44.596	78.084	-0.295485	754	SCORE:	-644.338	-644.338	1376.73	5	0.001	-37.232	4	0	-1700.45	303.393	-439.126	3.213	43.135	236.818	1018.49	-23.363	-2.91	-28.455	-183.14	-46.871	16.416	-32.778	-516.861	-657.319	18.894	27.593	144.418	-1198.43	3.808	1.635	1.762	1.887	3.67	0.619	0.741	1.279	3.678	1.267	2.106	2.183	0	0	0
0.262	-6.899	-2.983	107.275	-0.306906	935	SCORE:	-708.397	-708.397	1405.92	2	-0.001	-38.182	3	0	-1734.45	297.885	-446.991	3.038	45.317	232.012	1022.65	-29.672	-2.879	-32.087	-180.55	-44.172	16.304	-32.593	-564.44	-704.899	10.781	27.451	138.99	-1311.02	3.182	1.534	1.914	2.11	3.061	0.685	0.935	1.438	3.068	1.431	1.915	2.322	0	0	0
0.336	-0.187	24.061	-78.953	-0.184826	479	SCORE:	-667.373	-667.373	1127.73	1	-0.022	-29.185	1	0	-1692.93	295.236	-426.24	3.042	47.084	226.528	1000.41	-23.102	-3.03	-23.257	-185.418	-47.708	16.002	-33.047	-528.433	-668.891	13.423	27.701	137.633	-1224.99	4.279	2.143	1.645	2.554	4.146	1.005	1.098	1.89	4.157	1.888	2.652	1.933	0	0	0
0.004	-5.73	22.77	320.219	0.128708	280	SCORE:	-647.984	-647.984	1526.9	1	-0.016	-34.728	13	0	-1716.33	308.025	-425.976	3.118	45.323	236.569	1008.5	-23.301	-2.922	-20.858	-180.669	-52.172	19.928	-31.766	-529.724	-670.182	18.776	23.015	142.15	-1212.44	2.275	1.745	1.552	2.222	2.167	0.982	0.897	1.57	2.17	1.594	2.115	1.869	0	0	0
0.566	-3.75	-4.252	180.011	0.0415289	331	SCORE:	-688.266	-688.266	1386.69	2	-0.012	-32.748	2	0	-1718.16	288.306	-438.081	2.95	43.018	240.901	1014.58	-25.26	-2.858	-27.895	-184.118	-48.638	19.825	-32.439	-556.746	-697.205	19.451	24.609	135.257	-1277.76	4.656	2.014	1.743	2.784	4.557	1	1.075	1.885	4.569	1.883	2.532	2.068	0	0	0
-0.601	-9.746	24.567	345.503	-0.0929756	406	SCORE:	-659.088	-659.088	1552.18	3	-0.037	-38.744	3	0	-1731.31	316.13	-440.567	3.21	47.028	239.284	1025.44	-25.583	-2.984	-29.344	-184.094	-52.782	18.243	-30.29	-527.927	-668.385	18.949	30.677	138.287	-1225.76	1.586	1.555	1.139	1.617	1.406	0.518	0.673	1.087	1.412	1.093	2.027	1.372	0	0	0
-0.635	-8.892	48.839	230.129	-0.233971	799	SCORE:	-630.664	-630.664	1436.81	3	-0.093	-37.89	2	0	-1696.58	315.329	-430.366	3.297	45.338	233.407	1018.56	-21.107	-2.475	-23.267	-184.698	-50.464	14.207	-30.197	-503.655	-644.113	19.232	24.247	134.615	-1172.21	1.9	1.548	1.35	1.583	1.655	0.663	0.732	1.285	1.654	1.306	1.972	1.666	0	0	0
0.038	-9.165	-10.43	215.894	-0.27955	737	SCORE:	-715.048	-715.048	1422.58	4	-0.027	-38.163	6	0	-1693.6	281.488	-439.155	2.887	42.259	226.834	1002.45	-26.179	-2.904	-35.426	-182.123	-46.501	17.04	-31.974	-562.924	-703.383	11.02	23.426	134.588	-1316.13	4.192	1.75	1.685	2.256	4.143	0.748	0.777	1.946	4.15	1.937	2.242	2.15	0	0	0
0.852	-5.321	45.089	160.343	-0.107369	609	SCORE:	-638.596	-638.596	1367.03	3	0.012	-34.319	6	0	-1714.23	315.976	-434.642	3.207	49.884	234.747	1032.55	-25.513	-2.523	-31.766	-185.141	-47.625	16.005	-32.136	-507.405	-647.864	19.116	28.066	135.194	-1180.32	6.041	1.629	2.4	3.07	5.929	1.321	1.798	3.267	5.94	3.222	1.718	2.727	0	0	0
-0.565	-4.567	18.053	189.053	-0.0017075	584	SCORE:	-665.655	-665.655	1395.73	3	-0.007	-33.565	7	0	-1721.31	300.758	-435.485	3.056	45.461	241.136	1018.99	-24.176	-2.791	-23.791	-183.399	-52.11	16.978	-31.283	-534.441	-674.899	19.191	25.403	137.167	-1233.66	1.178	1.614	1.537	1.653	0.956	0.479	0.485	0.874	0.958	0.931	2.091	1.956	0	0	0
1.05	-14.476	61.448	342.468	-0.379396	526	SCORE:	-628.33	-628.33	1641.12	2	-0.007	-45.759	6	0	-1724.05	319.983	-431.04	3.523	51.586	248.019	1001.26	-24.281	-2.694	-28.356	-181.104	-48.285	18.007	-30.938	-500.009	-640.467	19.155	26.133	154.55	-1174.1	4.991	1.99	1.656	2.898	4.848	0.833	0.889	2.403	4.852	2.388	2.471	2.022	0	0	0
0.159	-7.56	20.732	240.248	-0.115192	924	SCORE:	-663.108	-663.108	1538.9	4	-0.045	-38.843	12	0	-1719.88	302.778	-439.974	3.16	46.286	238.849	1016.9	-24.586	-2.853	-28.016	-180.635	-47.198	17.378	-33.325	-540.725	-681.183	19.14	27.918	140.441	-1242.68	3.013	1.663	1.603	2.007	2.921	0.619	0.824	1.323	2.928	1.308	2.144	1.952	0	0	0
-0.849	-3.368	8.568	300.902	0.25624	434	SCORE:	-673.647	-673.646	1507.58	2	-0.032	-32.366	6	0	-1724.37	296.895	-431.325	2.968	43.971	244.444	1014.83	-22.378	-2.938	-26.334	-184.541	-49.757	22.271	-31.061	-543.926	-684.384	11.194	25.005	136.856	-1249.94	2.118	1.339	1.22	1.369	2.057	0.361	0.444	0.934	2.062	0.921	1.755	1.537	0	0	0
-0.79	-8.345	14.048	297.959	-0.0787358	964	SCORE:	-666.911	-666.911	1504.64	4	-0.005	-37.343	6	0	-1718.62	305.879	-426.589	3.271	44.107	239.982	1009.96	-26.144	-2.824	-28.743	-185.056	-51.212	17.074	-32.448	-538.446	-678.904	19.435	25.555	138.287	-1242.7	1.806	1.387	1.579	1.428	1.62	0.583	0.741	1.155	1.624	1.189	1.788	1.951	0	0	0
0.108	-10.035	4.663	376.712	-0.062029	45	SCORE:	-698.455	-698.455	1583.39	5	-0.024	-39.033	3	0	-1723.16	292.568	-452.256	3.009	44.974	233.244	1033.79	-22.711	-2.913	-35.37	-183.854	-49.931	19.063	-31.949	-547.831	-688.289	13.962	26.451	136.456	-1285.32	2.621	1.653	1.694	2.326	2.518	0.671	0.647	1.691	2.521	1.686	2.107	2.154	0	0	0
-0.745	-1.517	10.697	327.812	0.414515	954	SCORE:	-674.088	-674.088	1534.49	1	-0.034	-30.515	1	0	-1723.65	302.884	-445.538	3.191	45.14	238.588	1021.35	-25.658	-3.004	-27.04	-184.682	-45.964	16.465	-32.109	-541.797	-682.255	18.873	23.874	143.102	-1246.4	1.509	1.515	1.185	1.473	1.407	0.469	0.532	1.013	1.41	1.023	1.968	1.467	0	0	0
0.24	3.405	-1.216	37.061	0.345378	393	SCORE:	-692.247	-692.247	1243.74	1	0.002	-25.593	6	0	-1721.69	299.926	-444.718	3.012	44.123	230.79	1023.43	-25.426	-2.919	-30.723	-184.354	-46.483	20.478	-33.752	-553.71	-694.168	11.03	25.04	139.738	-1271.55	4.945	1.826	2.064	2.458	4.846	0.882	1.08	2.077	4.854	2.031	2.28	2.497	0	0	0
0.75	11.58	20.996	-52.379	0.827931	833	SCORE:	-684.63	-684.63	1246.27	1	-0.025	-19.703	3	0	-1699.73	281.732	-426.852	3.001	42.701	230.295	1001.67	-24.211	-2.771	-27.28	-184.135	-47.311	17.41	-32.463	-540.461	-680.919	11.038	26.151	145.979	-1244.79	3.05	1.712	1.824	2.598	2.948	1.119	1.048	2.045	2.959	2.06	2.067	2.168	0	0	0
-0.131	-3.571	1.148	260.309	0.182996	156	SCORE:	-693.029	-693.029	1466.99	1	-0.048	-32.569	9	0	-1723.14	293.823	-439.123	3.017	44.741	230.794	1016.12	-23.685	-2.928	-29.274	-180.386	-48.457	18.231	-31.945	-551.346	-691.804	10.815	25.65	142.089	-1276.94	3.225	1.424	1.815	2.087	3.118	0.767	0.915	1.726	3.123	1.727	1.759	2.243	0	0	0
-0.442	-6.754	1.009	460.797	0.259044	838	SCORE:	-682.153	-682.153	1667.48	4	-0.041	-35.752	3	0	-1729.13	301.013	-444.457	2.995	44.952	243.704	1024.67	-28.168	-2.94	-30.112	-183.452	-46.25	16.79	-31.919	-551.485	-691.944	19.459	26.82	133.247	-1269.39	1.991	1.459	1.359	1.776	1.86	0.675	0.796	1.317	1.866	1.35	1.855	1.634	0	0	0
0.357	-1.199	20.629	245.197	0.323262	542	SCORE:	-636.469	-636.469	1451.88	1	-0.044	-30.197	8	0	-1725.06	318.054	-442.212	3.016	45.025	255.461	1023.9	-23.697	-2.723	-21.139	-181.664	-49.027	19.814	-31.048	-531.865	-672.324	11.602	26.129	136.856	-1198.53	4.93	1.987	2.173	2.575	4.827	1.035	1.351	2.375	4.841	2.31	2.429	2.577	0	0	0
0.101	0.288	-8.012	74.553	0.151755	294	SCORE:	-700.381	-700.381	1373.2	1	-0.034	-30.995	2	0	-1689.33	273.03	-422.547	2.907	42.876	228.13	984.34	-25.647	-2.768	-23.805	-179.835	-50.417	15.815	-32.473	-569.469	-709.927	12.565	23.847	142.376	-1300.85	3.105	1.54	1.44	1.949	3.039	0.733	0.739	1.509	3.045	1.534	1.897	1.756	0	0	0
-0.426	-1.76	40.447	273.73	0.325454	424	SCORE:	-640.644	-640.644	1480.41	0	-0.055	-30.758	4	0	-1687.02	302.771	-428.784	3.056	44.161	232.487	1004.96	-24.178	-3.126	-22.947	-181.438	-52.004	17.082	-31.89	-512.047	-652.505	18.861	27.587	139.195	-1183.45	2.712	1.484	1.389	1.792	2.504	0.462	0.461	1.14	2.518	1.145	1.869	1.764	0	0	0
-0.052	-2.688	41.596	258.652	0.240745	242	SCORE:	-642.068	-642.068	1465.33	2	-0.038	-31.686	2	0	-1713.95	320.135	-450.171	3.098	49.456	235.825	1038.58	-23.867	-2.485	-30.767	-182.167	-46.34	17.709	-30.34	-510.898	-651.357	19.116	24.644	129.392	-1184.65	2.578	1.496	1.859	2.166	2.327	0.904	0.971	1.771	2.333	1.805	1.808	2.237	0	0	0
-0.206	-2.663	8.491	425.764	0.463636	650	SCORE:	-665.932	-665.932	1632.45	2	-0.03	-31.661	5	0	-1724.11	305.814	-436.79	3.244	45.395	238.587	1016.38	-24.954	-2.835	-23.104	-180.624	-50.981	19.384	-31.089	-544.003	-684.461	18.82	24.804	135.257	-1241.6	2.075	1.728	1.414	2.012	2.021	0.519	0.609	1.248	2.024	1.241	2.257	1.766	0	0	0
-0.325	4.73	25.405	218.351	0.658526	329	SCORE:	-643.32	-643.32	1517	2	-0.023	-26.553	9	0	-1727.94	310.701	-427.251	3.23	43.782	243.032	1015.26	-23.276	-2.796	-28.33	-180.745	-48.244	19.108	-31.795	-536.052	-676.511	19.068	23.642	149.129	-1205.93	1.437	1.478	1.431	1.523	1.335	0.312	0.322	0.625	1.338	0.624	1.967	1.833	0	0	0
0.196	-2.416	7.974	-50.481	-0.313883	388	SCORE:	-665.288	-665.288	1156.2	2	-0.004	-31.414	2	0	-1713.11	298.424	-432.536	3.105	43.569	238.721	1010.15	-26.376	-2.785	-25.56	-180.547	-50.188	19.935	-31.912	-544.52	-684.978	19.044	24.504	139.738	-1241.22	4.905	1.989	1.844	2.414	4.779	0.942	0.857	1.728	4.791	1.696	2.51	2.278	0	0	0
2.35	5.006	43.965	97.847	0.563987	389	SCORE:	-645.822	-645.822	1304.53	1	-0.001	-23.992	7	0	-1689.02	315.135	-433.625	3.069	48.536	231.044	1004.39	-27.042	-2.733	-26.925	-181.859	-48.377	17.244	-31.767	-508.529	-648.988	11.676	27.728	136.114	-1178.34	10.286	2.746	2.468	4.568	10.267	1.473	1.485	4.387	10.278	4.22	3.289	2.913	0	0	0
-0.697	-0.55	11.54	285.207	0.422542	627	SCORE:	-664.2	-664.2	1491.89	2	-0.033	-29.548	4	0	-1720.16	303.328	-433.604	3.1	45.535	245.122	1013.88	-23.658	-2.957	-24.691	-185.019	-49.648	19.533	-31.404	-540.954	-681.412	12.559	26.622	136.856	-1234.7	1.662	1.42	1.246	1.521	1.59	0.42	0.423	1.026	1.594	1.01	1.861	1.59	0	0	0
0.049	-2.88	-8.745	397.295	0.415684	454	SCORE:	-688.009	-688.009	1603.98	2	-0.062	-31.878	9	0	-1718.71	294.855	-447.31	3.023	45.162	240.34	1012.77	-25.354	-2.933	-29.489	-182.65	-47.954	19.088	-31.228	-561.239	-701.697	19.146	25.93	136.708	-1281.12	3.182	1.622	1.201	2.267	3.171	0.57	0.553	1.884	3.173	1.853	2.088	1.501	0	0	0
1.094	10.935	12.506	-113.215	0.751217	753	SCORE:	-683.404	-683.404	1093.47	1	0.005	-18.063	7	0	-1703.83	291.002	-436.761	2.993	43.728	227.582	1010.36	-21.702	-2.855	-27.036	-181.791	-49.598	18.425	-32.196	-539.988	-680.446	10.961	24.756	142.089	-1241.45	3.691	1.93	1.849	3.312	3.622	1.122	1.058	2.808	3.632	2.768	2.372	2.211	0	0	0
-0.93	-6.52	23.463	292.363	0.0337435	291	SCORE:	-654.106	-654.106	1499.05	2	-0.018	-35.518	13	0	-1722.63	308.637	-439.732	3.187	46.315	240.975	1026.8	-23.156	-3.09	-29.28	-184.309	-49.34	21.386	-31.609	-529.031	-669.489	18.919	27.084	135.257	-1218.65	1.982	1.492	1.213	1.288	1.849	0.569	0.513	1.089	1.848	1.088	1.905	1.514	0	0	0
1.186	-2.581	13.834	254.527	0.228582	473	SCORE:	-681.151	-681.151	1553.17	2	-0.007	-33.864	12	0	-1706.53	290.636	-429.665	3.014	43.421	226.418	1001.1	-25.152	-2.881	-20.984	-183.998	-47.285	16.552	-32.013	-547.623	-688.082	10.925	25.896	148.84	-1262.64	4.596	1.866	2.115	3.034	4.513	1.123	1.226	2.65	4.525	2.584	2.244	2.56	0	0	0
1.254	-6.649	-10.206	346.337	0.107783	854	SCORE:	-689.785	-689.785	1553.02	4	-0.021	-35.647	5	0	-1733.03	296.656	-453.723	3.001	45.635	244.118	1036.95	-26.149	-2.798	-32.717	-184.035	-47.99	18.915	-33.304	-562.7	-703.158	19.34	25.969	132.784	-1288.13	6.881	1.976	1.596	3.472	6.876	0.918	0.942	3.279	6.884	3.198	2.489	1.948	0	0	0
-0.172	-2.886	12.854	282.164	0.261594	118	SCORE:	-675.498	-675.498	1488.85	1	-0.052	-31.884	6	0	-1689.68	294.559	-426.074	2.928	43.13	227.507	987.469	-26.141	-2.761	-20.48	-177.74	-48.458	17.314	-32.658	-539.64	-680.099	10.82	24.197	140	-1247.02	1.467	1.642	1.473	2.046	1.31	0.443	0.488	0.828	1.312	0.84	2.121	1.872	0	0	0
-0.124	-4.311	37.178	256.175	0.119626	552	SCORE:	-646.741	-646.741	1554.82	4	-0.012	-35.594	6	0	-1715.42	301.911	-432.056	3.114	43.831	247.916	1008.78	-22.694	-2.907	-22.414	-182.733	-49.101	19.123	-32.451	-524.279	-664.737	12.64	26.307	148.84	-1206.61	1.453	1.689	1.545	1.724	1.266	0.433	0.519	0.973	1.268	0.97	2.228	1.98	0	0	0
-0.471	-4.787	3.838	109.269	-0.164226	814	SCORE:	-680.809	-680.809	1315.95	2	0.036	-33.785	8	0	-1703.78	285.982	-427.924	3.041	43.131	234.256	1002.14	-26.113	-3.006	-28.32	-184.674	-48.148	15.594	-32.722	-548.656	-689.115	19.111	25.195	145.111	-1263.25	2.827	1.297	1.933	1.747	2.769	0.643	0.589	1.183	2.771	1.193	1.644	2.478	0	0	0
-0.409	-8.226	47.813	358.084	0.0242326	554	SCORE:	-652.042	-652.042	1564.77	2	-0.04	-37.224	0	0	-1715.73	315.841	-427.033	3.11	47.006	230.862	1010.3	-21.563	-3.074	-24.837	-182.645	-53.939	19.307	-30.832	-504.681	-645.14	10.781	27.988	142.15	-1193.95	1.514	1.393	1.272	1.809	1.242	0.491	0.547	0.912	1.248	0.957	1.796	1.589	0	0	0
-0.622	-6.122	1.508	359.259	0.160378	855	SCORE:	-681.729	-681.729	1565.94	1	-0.038	-35.12	2	0	-1721.34	302.029	-440.9	3.157	43.064	239.149	1022.87	-24.823	-2.912	-28.692	-184.653	-48.2	17.286	-32.886	-550.986	-691.444	19.117	23.327	132.605	-1267.83	1.091	1.534	1.29	1.596	0.977	0.587	0.585	1.026	0.983	1.058	1.936	1.609	0	0	0
2.372	11.433	7.877	82.01	1.04011	741	SCORE:	-677.123	-677.123	1288.69	0	-0.042	-17.565	7	0	-1708.04	294.573	-434.822	2.953	44.256	225.743	1020.49	-22.701	-2.877	-22.798	-182.167	-48.624	16.722	-32.102	-544.617	-685.076	10.793	26.073	135.194	-1239.31	7.541	2.651	2.376	4.59	7.523	1.769	1.697	4.391	7.536	4.293	3.1	2.746	0	0	0
0.554	-6.238	8.622	348.846	0.137907	520	SCORE:	-694.259	-694.259	1555.53	2	-0.039	-35.236	13	0	-1718.49	290.735	-437.59	2.966	42.679	230.427	1011.79	-23.664	-2.776	-25.335	-185.906	-46.943	18.358	-32.389	-543.872	-684.331	11.026	25.215	145.111	-1273.37	4.106	1.908	2.163	2.772	4.014	0.997	1.327	2.274	4.022	2.213	2.344	2.579	0	0	0
2.084	0.575	6.148	467.655	0.705551	491	SCORE:	-681.729	-681.729	1674.34	1	-0.068	-28.423	9	0	-1729.45	297.121	-442.248	3.062	45.262	233.594	1025.57	-24.263	-2.754	-27.101	-181.077	-48.49	18.276	-34.092	-546.346	-686.804	13.348	28.362	143.102	-1256.5	7.69	2.406	2.228	4.302	7.665	1.712	1.635	4.004	7.675	3.967	2.858	2.525	0	0	0
-0.105	1.836	-7.582	168.788	0.428375	672	SCORE:	-696.976	-696.976	1375.47	1	-0.048	-27.162	7	0	-1711.87	294.388	-432.564	2.936	43.308	228.69	1015.36	-26.751	-2.878	-28.102	-182.747	-48.713	17.206	-32.573	-560.076	-700.535	10.832	23.269	132.605	-1284.21	2.643	1.631	1.754	2.113	2.556	0.832	0.988	1.528	2.562	1.507	2.031	2.134	0	0	0
0.402	-6.08	19.109	147.655	-0.174455	30	SCORE:	-694.096	-694.096	1446.3	2	-0.024	-37.363	6	0	-1719.26	300.288	-438.367	2.968	46.99	226.987	1017.36	-22.825	-3.027	-38.009	-181.96	-47.278	18.029	-32.703	-542.348	-682.807	11.043	23.876	141.619	-1273.81	2.936	1.215	1.488	2.25	2.842	0.487	0.478	1.663	2.845	1.64	1.559	1.854	0	0	0
-0.272	-10.864	1.913	364.717	-0.133602	961	SCORE:	-690.865	-690.865	1571.4	2	-0.01	-39.862	9	0	-1718.36	287.638	-443.258	2.946	43.703	234.584	1015.12	-23.892	-2.898	-26.845	-184.673	-47.515	18.739	-30.668	-550.581	-691.04	18.841	27.174	138.307	-1281.31	2.739	1.398	1.32	1.946	2.678	0.632	0.727	1.336	2.683	1.361	1.756	1.593	0	0	0
2.297	7.145	57.059	57.384	0.628843	847	SCORE:	-635.824	-635.824	1356.03	2	-0.025	-24.138	1	0	-1704.26	305.292	-425.271	3.213	45.331	231.141	1004.64	-18.74	-2.744	-22.347	-182.191	-46.55	18.027	-32.398	-504.398	-644.856	12.52	29.448	148.84	-1164.36	6.521	2.231	1.959	4.145	6.494	1.462	1.473	3.915	6.502	3.854	2.601	2.225	0	0	0
-0.631	-8.153	-1.887	169.303	-0.296838	469	SCORE:	-705.9	-705.9	1375.98	3	-0.035	-37.151	5	0	-1716.47	289.671	-440.214	2.97	43.434	229.793	1009.68	-24.782	-2.799	-31.697	-182.386	-46.016	20.827	-31.345	-554.381	-694.84	10.905	23.948	138.307	-1297.43	2.262	1.262	1.632	1.587	2.15	0.589	0.669	1.277	2.157	1.281	1.585	2.049	0	0	0
0.47	-9.73	3.67	299.356	-0.168397	0	SCORE:	-701.368	-701.368	1506.04	1	-0.02	-38.728	8	0	-1733.4	292.011	-432.408	2.959	41.89	233.82	1009.24	-24.31	-2.771	-26.25	-185.585	-45.82	17.853	-32.067	-548.824	-689.282	10.973	26.788	145.111	-1288.92	4.086	1.765	2.135	2.688	3.986	1.029	1.25	2.364	3.993	2.314	2.086	2.532	0	0	0
0.247	-7.156	22.845	130.435	-0.280877	645	SCORE:	-670.723	-670.723	1429.08	4	-0.041	-38.439	2	0	-1720.72	301.769	-439.381	3.338	43.417	238.739	1013.19	-22.772	-2.926	-32.947	-185.865	-45.455	20.49	-31.647	-538.612	-679.071	19.312	25.594	144.418	-1247.77	1.598	1.762	1.658	2.095	1.484	0.45	0.433	1.123	1.487	1.118	2.295	2.13	0	0	0
0.636	-2.284	29.16	284.788	0.305725	38	SCORE:	-660.863	-660.863	1491.47	2	-0.022	-31.282	3	0	-1689.87	304.294	-433.854	3.07	45.326	228.362	1004.86	-22.466	-2.827	-29.032	-183.711	-50.577	15.997	-30.042	-523.334	-663.793	11.531	29.267	138.287	-1215.48	5.804	2.12	2.14	2.854	5.724	1.145	1.387	2.412	5.731	2.339	2.629	2.556	0	0	0
2.396	13.582	18.823	-233.841	0.746523	269	SCORE:	-656.919	-656.919	1064.81	0	-0.02	-17.701	8	0	-1691.48	289.649	-423.757	2.918	41.98	233.885	996.215	-23.582	-2.921	-30.322	-177.434	-46.734	17.908	-32.141	-542.634	-683.093	19.009	27.237	142.087	-1217.26	6.935	2.559	2.394	4.244	6.881	1.482	1.374	3.792	6.893	3.705	3.054	2.84	0	0	0
-0.453	-0.639	40.127	0.18	-0.0488644	531	SCORE:	-660.291	-660.291	1298.83	1	0.013	-31.922	2	0	-1696.91	294.355	-427.035	3.003	43.818	229.455	1012.77	-25.589	-3.01	-28.232	-179.419	-47.229	17.097	-30.331	-521.33	-661.789	10.746	23.884	142.087	-1213.54	1.722	1.305	1.619	1.395	1.501	0.569	0.638	1.08	1.504	1.115	1.637	2	0	0	0
-0.343	-5.934	13.956	352.982	0.163405	961	SCORE:	-660.218	-660.218	1559.66	4	-0.07	-34.932	3	0	-1727.2	309.867	-433.195	3.182	44.375	239.708	1016.74	-23.027	-2.836	-25.169	-185.219	-48.979	21.288	-31.32	-538.538	-678.996	19.095	25.461	136.277	-1233.69	1.721	1.732	1.56	1.875	1.587	0.526	0.715	1.002	1.594	1.022	2.232	1.917	0	0	0
0.416	-3.874	10.078	182.363	0.0366006	950	SCORE:	-664.185	-664.185	1389.05	4	0.016	-32.872	8	0	-1713.11	301.827	-449.668	3.179	45.247	241.131	1022.27	-25.876	-2.589	-28.321	-181.938	-44.848	16.713	-30.943	-542.416	-682.875	19.018	26.917	136.708	-1239.47	4.509	1.904	1.726	2.634	4.408	1.248	1.153	2.348	4.424	2.347	2.275	2.039	0	0	0
0.023	-2.588	11.043	223.285	0.194256	579	SCORE:	-678.15	-678.15	1429.97	2	-0.002	-31.586	7	0	-1722.74	301.786	-430.358	2.961	43.924	231.335	1011.34	-23.107	-2.855	-21.377	-181.559	-49.306	18.954	-32.541	-541.451	-681.909	10.937	23.092	140.794	-1251.19	3.142	1.7	1.704	2.241	3.089	0.663	0.785	1.587	3.094	1.591	2.158	2.103	0	0	0
1.664	-3.903	52.526	238.722	0.126869	780	SCORE:	-628.078	-628.078	1445.4	1	0.024	-32.901	9	0	-1701.41	316.188	-435.517	3.163	50.867	231.4	1024.84	-25.291	-2.424	-28.348	-182.282	-51.78	16.524	-32.269	-499.968	-640.426	18.971	27.06	142.15	-1160.95	10.515	1.688	1.635	3.882	10.506	1.193	1.216	4.118	10.52	3.973	1.97	1.884	0	0	0
-0.081	-9.804	1.497	213.719	-0.307845	975	SCORE:	-695.025	-695.025	1512.37	4	-0.046	-41.087	1	0	-1727.14	284.01	-446.848	3.082	44.137	248.875	1019.94	-24.109	-2.884	-31.133	-184.45	-49.469	19.385	-32.119	-559.96	-700.418	12.457	26.936	143.723	-1296.07	1.409	1.618	1.301	1.767	1.34	0.528	0.496	0.964	1.341	0.99	2.074	1.651	0	0	0
-0.442	-4.612	-6.115	351.077	0.245532	932	SCORE:	-695.151	-695.151	1557.76	1	-0.02	-33.61	7	0	-1719.05	291.941	-440.036	3.039	44.208	231.32	1017.66	-23.565	-2.783	-32.099	-182.168	-51.212	15.585	-32.226	-558.609	-699.067	18.814	24.553	140.659	-1287.37	2.86	1.141	1.258	1.776	2.79	0.546	0.508	1.626	2.792	1.593	1.447	1.597	0	0	0
0.221	-10.126	-6.553	302.001	-0.190137	495	SCORE:	-689.18	-689.18	1508.68	4	-0.033	-39.124	7	0	-1709.56	290.25	-430.854	3.081	42.962	235.672	1003.79	-24.859	-2.939	-32.592	-180.415	-48.041	18.613	-32.283	-559.047	-699.505	19.301	22.554	135.535	-1287.35	3.663	1.595	1.277	2.439	3.663	0.45	0.39	2.103	3.668	2.04	2.059	1.627	0	0	0
-0.866	-5.116	-0.002	146.48	-0.117939	370	SCORE:	-692.947	-692.947	1353.16	2	-0.03	-34.114	5	0	-1723.59	296.361	-430.553	3.032	45.244	227.1	1014.97	-24.556	-2.915	-24.531	-184.308	-51.344	18.642	-31.075	-552.496	-692.954	10.749	26.95	136.277	-1279.56	0.794	1.357	1.376	1.352	0.623	0.301	0.331	0.524	0.622	0.536	1.774	1.784	0	0	0
-0.131	-9.121	3.56	298.54	-0.129332	230	SCORE:	-678.739	-678.739	1505.22	3	-0.018	-38.119	3	0	-1717.19	291.298	-439.14	3.033	44.141	247.395	1016.89	-24.97	-2.802	-25.097	-183.216	-51.515	15.062	-31.309	-548.934	-689.392	13.646	26.459	138.287	-1265.79	2.436	1.654	1.523	2.087	2.355	0.858	0.926	1.876	2.359	1.877	1.995	1.807	0	0	0
0.313	-2.381	16.855	222.89	0.208126	122	SCORE:	-674.132	-674.132	1429.57	1	0.011	-31.379	10	0	-1708.34	299.703	-437.08	2.932	44.134	226.72	1014.22	-21.143	-2.706	-23.75	-179.249	-48.316	18.095	-30.763	-535.639	-676.097	11.055	23.911	136.114	-1241.15	4.344	1.802	2.083	2.531	4.209	1.066	1.217	2.289	4.22	2.26	2.157	2.509	0	0	0
-0.038	7.484	26.806	-36.483	0.52332	750	SCORE:	-646.496	-646.496	1262.16	1	-0.018	-23.799	5	0	-1708.34	292.991	-423.064	3.253	45.167	239.361	1003.36	-25.435	-2.872	-19.748	-181.863	-48.706	16.827	-30.949	-534.651	-675.109	19.11	27.181	146.924	-1204.94	2.327	1.741	1.592	1.81	2.264	0.783	0.74	1.547	2.27	1.575	2.144	1.93	0	0	0
-0.279	-10.491	7.801	261.162	-0.287154	239	SCORE:	-692.473	-692.473	1467.84	3	0.005	-39.489	4	0	-1730.4	310.219	-450.409	3.013	44.53	233.45	1027.85	-25.897	-2.653	-34.542	-180.904	-45.685	17.851	-31.73	-544.693	-685.151	10.771	27.414	134.615	-1276.65	2.921	1.381	1.45	1.939	2.839	0.648	0.794	1.301	2.846	1.314	1.723	1.77	0	0	0
2.326	-2.065	45.227	80.934	-0.00836406	794	SCORE:	-641.158	-641.158	1379.58	1	-0.011	-33.348	7	0	-1667.49	289.205	-413.077	3.024	44.215	230.611	984.272	-22.682	-2.611	-26.544	-177.506	-50.492	16.922	-31.863	-516.23	-656.689	13.472	26.358	142.376	-1190.74	6.501	2.702	2.612	4.174	6.245	1.787	2.058	3.871	6.269	3.881	3.084	2.904	0	0	0
-0.785	-11.744	20.444	286.373	-0.325649	372	SCORE:	-663.403	-663.403	1493.06	4	-0.028	-40.742	5	0	-1695.27	300.917	-438.608	3.023	45.786	241.752	1002.5	-21.949	-2.969	-34.305	-180.881	-47.824	17.143	-33.027	-532.05	-672.508	19.493	25.657	134.588	-1236.19	2.106	1.733	1.83	1.433	1.945	0.61	0.674	1.175	1.952	1.187	2.239	2.334	0	0	0
0.632	-10.493	12.481	356.762	-0.122779	291	SCORE:	-667.041	-667.041	1563.44	2	-0.043	-39.491	7	0	-1722.12	304.987	-436.009	3.12	44.578	248.714	1006.43	-27.237	-2.928	-29.964	-181.658	-48.922	21.003	-33.815	-540.013	-680.472	19.371	24.54	142.15	-1246.55	5.01	2.092	1.791	2.85	4.923	1.133	1.116	2.391	4.932	2.38	2.566	2.103	0	0	0
0.298	-0.355	11.914	-83.016	-0.193707	349	SCORE:	-687.485	-687.485	1215.63	1	0	-31.638	1	0	-1706.7	295.7	-431.833	2.93	43.101	230.252	1002.99	-25.472	-2.862	-34.913	-177.346	-44.751	16.527	-32.104	-549.543	-690.001	10.892	24.132	141.372	-1268.67	4.355	1.557	1.896	2.146	4.264	0.738	0.757	1.722	4.272	1.698	1.916	2.315	0	0	0
-0.669	-12.503	28.34	139.077	-0.680717	692	SCORE:	-667.524	-667.524	1345.76	3	-0.013	-41.501	3	0	-1708.04	308.728	-430.664	3.098	46.887	235.167	1008.52	-24.255	-2.888	-30.29	-184.846	-47.047	16.089	-31.028	-524.154	-664.612	13.301	24.987	134.615	-1233.18	1.972	1.564	1.477	1.549	1.811	0.546	0.616	1.165	1.815	1.179	1.958	1.825	0	0	0
-0.439	-8.956	-7.648	285.631	-0.140182	881	SCORE:	-698.211	-698.211	1492.31	4	-0.014	-37.954	3	0	-1725.98	298.026	-440.822	3	43.195	231.201	1019.85	-26.937	-2.795	-28.319	-180.745	-47.424	16.443	-30.732	-560.142	-700.6	11.585	24.454	137.167	-1296.31	3.553	1.722	1.345	1.779	3.528	0.544	0.643	1.45	3.535	1.413	2.143	1.668	0	0	0
0.077	-4.926	-0.82	150.728	-0.0960526	649	SCORE:	-687.694	-687.694	1357.41	2	0.002	-33.924	13	0	-1720.79	299.719	-436.068	3.033	43.919	232.028	1015.89	-25.403	-2.941	-29.736	-184.621	-48.395	18.407	-31.387	-553.314	-693.773	18.962	24.491	134.615	-1274.93	3.59	1.17	1.531	2.295	3.562	0.646	0.604	2.269	3.565	2.222	1.418	1.938	0	0	0
-0.094	-10.221	4.02	352.605	-0.112069	394	SCORE:	-694.837	-694.837	1559.29	3	-0.047	-39.219	3	0	-1718.92	297.663	-438.363	2.942	44.139	228.4	1017.23	-21.474	-2.929	-29.169	-185.223	-46.371	18.829	-31.446	-548.474	-688.933	12.533	24.472	132.605	-1282.53	2.438	1.599	1.475	2.124	2.398	0.56	0.602	1.518	2.399	1.506	2.046	1.886	0	0	0
-0.498	-7.394	54.246	330.026	0.0349394	819	SCORE:	-631.133	-631.133	1536.71	3	-0.007	-36.392	5	0	-1720.49	320.279	-438.396	3.051	47.162	252.507	1020.84	-22.062	-2.889	-29.91	-180.767	-50.935	19.741	-32.708	-498.248	-638.706	12.335	28.484	142.15	-1165.77	2.136	1.45	1.535	1.72	2.02	0.654	0.629	1.447	2.023	1.458	1.828	1.92	0	0	0
-0.211	-10.195	12.968	334.431	-0.140043	439	SCORE:	-666.363	-666.363	1541.11	3	0.009	-39.193	4	0	-1717.38	301.764	-437.708	3.028	44.511	233.181	1014.04	-25.198	-2.964	-27.854	-184.339	-48.032	17.725	-30.864	-539.526	-679.984	20.514	27.432	145.111	-1245.08	1.919	1.587	1.713	2.007	1.796	0.83	0.796	1.564	1.793	1.584	1.97	2.135	0	0	0
0.081	9.932	9.739	-33.982	0.777298	288	SCORE:	-665.53	-665.53	1172.7	0	-0.051	-19.066	9	0	-1705.86	301.434	-432.168	3.037	44.723	231.2	1018.97	-21.86	-2.946	-30.654	-184.634	-50.497	15.255	-32.017	-542.755	-683.213	18.645	26.564	135.194	-1227.35	5.032	1.276	1.521	2.299	5.009	0.592	0.73	2.216	5.015	2.152	1.632	1.914	0	0	0
1.43	-7.648	35.601	177.015	-0.245294	26	SCORE:	-640.37	-640.37	1383.7	2	-0.02	-36.646	7	0	-1740.11	314.25	-431.535	2.991	47.962	251.321	1032.8	-25.368	-2.824	-25.294	-181.952	-54.271	17.142	-32.758	-516.893	-657.351	19.155	25.445	142.089	-1193.91	7.468	2.347	2.159	3.648	7.31	1.332	1.596	3.009	7.326	2.929	2.897	2.446	0	0	0
-0.733	-9.149	18.897	302.207	-0.125033	971	SCORE:	-660.537	-660.537	1508.89	4	-0.019	-38.147	7	0	-1712.48	309.304	-447.454	3.072	45.197	249.488	1017.91	-26.206	-3.056	-32.142	-183.034	-46.023	19.573	-30.631	-533.597	-674.055	12.779	25.614	136.891	-1232.28	1.641	1.265	1.098	1.485	1.465	0.445	0.442	0.829	1.465	0.825	1.656	1.413	0	0	0
-0.233	2.283	15.622	129.506	0.403774	75	SCORE:	-648.436	-648.436	1336.19	3	-0.041	-26.715	8	0	-1733.77	327.431	-443.92	3.08	45.075	236.733	1034.11	-28.772	-2.787	-25.494	-184.042	-48.485	17.496	-32.624	-536.872	-677.33	18.784	29.826	138.327	-1212.02	2.688	1.834	2.251	1.985	2.529	0.622	0.805	1.325	2.539	1.318	2.347	2.873	0	0	0
-0.046	-0.193	80.403	413.651	0.601575	701	SCORE:	-599.312	-599.312	1620.33	2	0.017	-29.191	10	0	-1711.67	332.027	-421.954	3.184	52.799	243.26	1015.21	-19.518	-2.745	-25.041	-181.07	-50.349	15.461	-32.126	-472.091	-612.549	19.145	26.183	137.633	-1100.59	2.927	1.691	1.524	2.172	2.767	0.809	0.938	1.782	2.775	1.788	2.14	1.823	0	0	0
0.02	1.594	14.212	132.099	0.356182	675	SCORE:	-665.416	-665.416	1338.78	2	0.002	-27.404	5	0	-1734.19	302.385	-434.931	3.053	48.542	246.4	1021.07	-23.355	-2.702	-33.727	-180.822	-49.291	16.454	-32.362	-538.282	-678.74	19.111	24.784	143.721	-1231.1	3.064	1.678	1.354	2.238	2.946	0.818	0.901	1.635	2.956	1.627	2.131	1.588	0	0	0
0.029	-12.359	-16.852	318.829	-0.307907	7	SCORE:	-717.442	-717.442	1525.51	2	0.026	-41.357	4	0	-1732.88	289.318	-445.893	2.99	44.993	232.649	1024.98	-26.964	-2.999	-33.012	-182.261	-49.299	16.632	-31.463	-569.346	-709.804	11.834	24.885	138.438	-1328.14	3.06	1.641	1.122	2.247	3.056	0.566	0.534	2.025	3.059	1.985	2.094	1.406	0	0	0
-0.215	-6.728	36.852	75.44	-0.357381	793	SCORE:	-660.29	-660.29	1374.09	3	-0.009	-38.011	3	0	-1683.65	299.197	-430.845	3.08	45.319	230.093	995.541	-26.267	-2.576	-28.429	-178.119	-47.894	16.876	-32.284	-524.605	-665.064	11.117	25.693	142.087	-1222.91	1.823	1.344	1.505	1.633	1.634	0.49	0.509	0.956	1.639	0.964	1.723	1.857	0	0	0
0.961	-13.393	-2.171	367.848	-0.289177	83	SCORE:	-686.231	-686.231	1574.53	7	0.009	-42.391	10	0	-1713.36	289.548	-438.354	3.012	43.928	243.71	1010.23	-25.853	-2.976	-37.201	-181.088	-46.63	17.655	-32.954	-554.665	-695.123	19.425	24.925	139.195	-1283.29	6.119	1.819	1.511	3.179	6.077	1.004	0.975	2.817	6.086	2.746	2.249	1.791	0	0	0
0.93	-5.036	18.197	345.338	0.210235	767	SCORE:	-653.6	-653.6	1552.02	2	-0.064	-34.034	8	0	-1726.54	311.172	-437.632	3.178	45.358	242.218	1018.98	-22.967	-3.03	-26.842	-183.922	-48.51	18.45	-32.456	-534.297	-674.756	19.397	26.787	142.089	-1221.93	5.786	1.933	1.545	3.148	5.81	0.66	0.663	2.958	5.815	2.868	2.494	1.912	0	0	0
-0.272	-6.056	-0.957	373.165	0.184296	917	SCORE:	-695.227	-695.227	1579.85	1	-0.023	-35.054	5	0	-1726.09	296.916	-436.009	3.018	44.513	233.225	1007.93	-22.753	-2.995	-27.006	-183.799	-47.207	16.785	-33.738	-553.451	-693.909	11.948	26.099	143.68	-1283.73	2.231	1.693	1.209	1.946	2.226	0.457	0.507	1.478	2.228	1.44	2.175	1.513	0	0	0
-0.351	-3.567	26.664	56.888	-0.162049	659	SCORE:	-668.182	-668.182	1355.54	2	-0.005	-34.85	4	0	-1708.23	290.231	-429.334	3.043	44.316	231.247	1008	-22.161	-2.91	-28.894	-182.318	-47.076	15.829	-31.784	-534.793	-675.251	18.76	26.572	145.869	-1237.82	1.721	1.279	1.151	1.497	1.57	0.449	0.458	0.986	1.571	1.012	1.611	1.449	0	0	0
1.058	1.26	27.172	157.791	0.347492	950	SCORE:	-644.021	-644.021	1456.44	2	-0.037	-30.023	2	0	-1694.8	302.438	-426.037	3.345	45.158	240.621	995.433	-24.379	-2.883	-26.231	-181.636	-46.513	20.038	-34.292	-534.285	-674.744	19.201	25.075	140.73	-1208.33	3.472	2.137	1.788	2.906	3.354	1.117	1.086	2.054	3.363	2.084	2.665	2.158	0	0	0
-0.024	-3.358	4.325	165.566	0.0452358	41	SCORE:	-677.997	-677.997	1372.25	2	-0.012	-32.356	5	0	-1705.98	292.829	-436.374	3.023	45.443	243.958	1005.98	-24.717	-2.962	-28.138	-182.956	-48.48	18.209	-30.211	-548.169	-688.628	11.94	23.898	136.114	-1258.52	3.483	1.763	1.763	2.194	3.448	0.776	0.765	1.895	3.453	1.877	2.231	2.174	0	0	0
-0.177	-1.021	32.231	157.679	0.202895	282	SCORE:	-629.036	-629.036	1364.36	1	0.017	-30.019	11	0	-1711.02	325.413	-440.591	3.143	47.435	243.346	1016.96	-25.086	-2.872	-22.226	-183.009	-47.748	14.874	-31.582	-520.263	-660.722	18.953	26.026	138.307	-1179.32	2.564	1.666	1.564	2.041	2.356	0.754	0.641	1.927	2.355	1.916	2.105	1.97	0	0	0
-0.289	-7.74	25.854	315.627	-0.010189	811	SCORE:	-642.195	-642.195	1522.31	4	-0.01	-36.738	0	0	-1724.97	326.916	-436.926	3.354	45.707	242.883	1020.29	-22.29	-2.876	-32.339	-179.207	-50.87	17.665	-31.709	-526.64	-667.099	18.905	27.624	135.255	-1205.57	1.263	1.74	1.282	1.929	1.102	0.533	0.553	1.116	1.105	1.13	2.275	1.643	0	0	0
0.627	-5.097	50.027	265.233	0.0867485	703	SCORE:	-624.143	-624.143	1471.91	2	-0.04	-34.095	6	0	-1719.12	331.658	-443.903	3.368	50.581	249.6	1024.91	-21.771	-3.1	-29.261	-182.127	-49.769	17.191	-31.617	-502.467	-642.926	19.41	22.84	136.856	-1160.7	4.693	2.189	1.989	2.845	4.547	1.187	1.252	2.175	4.561	2.197	2.732	2.394	0	0	0
0.303	-15.168	41.392	331.49	-0.440623	804	SCORE:	-659.018	-659.018	1630.14	4	-0.065	-46.451	5	0	-1736.52	313.561	-436.379	3.275	47.319	243.799	1019.71	-27.483	-3.101	-31.193	-184.369	-47.511	19.072	-32.57	-520.065	-660.523	19.181	24.73	148.84	-1225.54	3.039	1.616	1.374	2.151	2.983	0.424	0.394	1.792	2.988	1.742	2.133	1.772	0	0	0
0.803	0.237	11.081	474.158	0.69201	826	SCORE:	-639.091	-639.091	1680.84	2	-0.012	-28.761	15	0	-1707.5	310.216	-427.691	3.041	45.204	235.594	1012.06	-23.31	-2.919	-26.162	-184.248	-49.915	17.356	-30.738	-541.413	-681.872	20.478	26.391	142.089	-1209.27	5.497	1.777	1.933	3.021	5.447	1.337	1.249	2.946	5.456	2.936	2.063	2.301	0	0	0
1.001	-11.264	16.192	333.894	-0.197291	50	SCORE:	-695.779	-695.779	1632.54	2	-0.01	-42.547	8	0	-1739.13	290.401	-445.621	3.105	44.193	238.314	1017.39	-24.116	-2.771	-25.862	-180.981	-47.93	17.752	-32.756	-545.265	-685.723	11.015	26.359	154.55	-1283.59	4.816	1.644	1.412	2.849	4.79	0.66	0.735	2.337	4.796	2.29	2.122	1.744	0	0	0
-0.396	-0.107	5.415	35.209	0.0555641	679	SCORE:	-695.151	-695.151	1333.86	2	0.018	-31.39	5	0	-1707.39	282.039	-434.33	2.983	42.806	229.934	1009.45	-23.698	-2.786	-31.616	-179.49	-45.959	16.74	-32.182	-556.042	-696.5	10.809	23.752	143.676	-1282.58	2.741	1.299	1.437	1.452	2.694	0.648	0.676	1.191	2.698	1.189	1.635	1.753	0	0	0
-0.201	-10.719	13.865	181.295	-0.458384	964	SCORE:	-668.285	-668.285	1387.98	3	0.012	-39.717	7	0	-1721.08	311.799	-437.895	2.983	44.691	237.387	1015.01	-26.251	-3.098	-30.174	-185.942	-47.038	19.429	-31.432	-538.629	-679.088	18.817	26.179	137.728	-1246.63	1.647	1.604	1.444	2.017	1.512	0.572	0.656	1.101	1.516	1.117	2.054	1.806	0	0	0
-0.412	-4.01	40.427	215.934	0.078676	769	SCORE:	-637.765	-637.765	1514.58	4	-0.025	-35.293	16	0	-1721.41	318.645	-443.317	3.231	47.411	234.283	1031.58	-26.47	-2.956	-23.33	-178.413	-47.844	16.223	-31.372	-521.03	-661.489	18.462	27.365	139.568	-1194.09	2.675	1.298	1.112	1.436	2.595	0.55	0.573	1.028	2.596	1.029	1.646	1.373	0	0	0
-0.089	-7.125	-2.92	191.998	-0.179531	21	SCORE:	-694.24	-694.24	1398.68	2	-0.014	-36.123	5	0	-1719.25	302.4	-447.806	3.039	45.079	227.712	1019.78	-23.699	-2.811	-26.393	-180.053	-50.163	17.552	-31.241	-555.414	-695.872	10.855	23.51	136.708	-1285.78	2.787	1.585	1.275	2.129	2.763	0.526	0.471	1.696	2.766	1.664	2.058	1.631	0	0	0
0.23	-7.552	2.502	418.841	0.154612	559	SCORE:	-691.974	-691.974	1625.52	1	0.003	-36.55	6	0	-1729.46	291.854	-430.406	3.005	44.56	235.088	1011.81	-26.373	-2.687	-26.06	-181.854	-48.889	17.634	-32.445	-549.992	-690.451	11.878	26.425	143.721	-1278.52	2.89	2.114	1.745	2.448	2.804	0.765	0.875	1.667	2.81	1.621	2.636	2.12	0	0	0
-0.478	-12.428	-10.787	274.477	-0.393745	438	SCORE:	-718.229	-718.229	1481.16	2	-0.012	-41.426	6	0	-1726.96	288.737	-446.759	2.99	43.847	232.831	1015.79	-26.205	-2.894	-34.259	-182.408	-44.211	16.804	-31.783	-563.281	-703.74	10.728	26.543	138.307	-1322.94	1.811	1.322	1.297	1.74	1.717	0.631	0.708	1.06	1.724	1.112	1.676	1.572	0	0	0
-0.061	-8.653	0.411	316.63	-0.0635019	172	SCORE:	-696.616	-696.616	1615.28	2	-0.014	-39.936	5	0	-1717.53	290.395	-438.181	3.059	43.673	233.642	1005.42	-26.695	-2.946	-25.005	-185.354	-46.803	16.813	-32.765	-561.046	-701.504	13.275	24.576	146.924	-1297.6	2.228	1.572	1.325	1.787	2.161	0.568	0.655	1.164	2.164	1.205	1.983	1.66	0	0	0
2.396	-9.048	22.187	131.441	-0.440118	935	SCORE:	-659.368	-659.368	1338.12	4	0.03	-38.046	4	0	-1712.56	302.749	-438.878	3.072	43.412	241.067	1015.94	-23.651	-2.915	-30.055	-181.844	-44.895	21.223	-33.025	-530.307	-670.766	18.898	23.724	137.728	-1227.72	9.705	2.529	2.191	4.614	9.676	1.858	1.615	4.434	9.691	4.352	2.927	2.501	0	0	0
-0.875	-2.349	3.016	158.139	0.106334	396	SCORE:	-696.817	-696.817	1364.82	1	-0.021	-31.347	6	0	-1716.21	293.974	-434.648	2.943	43.993	227.052	1016.4	-24.302	-2.894	-29.514	-183.769	-50.57	21.77	-31.692	-549.478	-689.936	10.93	24.345	134.787	-1277.64	1.732	1.308	1.166	1.343	1.656	0.35	0.39	0.864	1.661	0.857	1.699	1.502	0	0	0
0.828	-2.804	34.969	64.253	-0.0991336	937	SCORE:	-632.964	-632.964	1270.93	2	-0.014	-31.802	7	0	-1711.75	307.346	-431.355	3.113	46.653	242.746	1023.22	-22.361	-2.623	-20.844	-182.389	-53.444	16.459	-32.639	-517.525	-657.984	19.263	27.262	137.592	-1182.29	6.014	2.279	1.978	3.046	5.907	0.981	1.018	2.315	5.92	2.226	2.892	2.441	0	0	0
0.973	4.043	30.325	416.516	0.865721	397	SCORE:	-650.117	-650.117	1623.2	2	-0.016	-24.955	12	0	-1711.06	309.175	-435.281	3.356	46.36	238.994	1029.87	-25.111	-2.961	-34.415	-185.122	-47.062	15.618	-32.143	-522.169	-662.628	19.115	27.88	132.605	-1197.24	5.737	1.983	1.854	3.191	5.631	1.449	1.317	3.112	5.645	3.112	2.313	2.181	0	0	0
-0.312	-3.81	9.933	239.438	0.134427	757	SCORE:	-663.526	-663.526	1446.12	4	-0.046	-32.808	4	0	-1714.47	299.866	-439.405	3.028	44.438	238.902	1016.74	-22.806	-2.898	-28.488	-182.003	-51.014	19.227	-30.904	-542.561	-683.019	19.16	25.985	140.283	-1238.89	1.555	1.677	1.336	1.906	1.465	0.484	0.575	1.066	1.468	1.067	2.186	1.673	0	0	0
-0.368	-11.948	-9.416	306.04	-0.303658	868	SCORE:	-700.432	-700.432	1512.72	2	-0.017	-40.946	7	0	-1722.12	289.83	-439.061	2.96	42.43	235.504	1012.99	-24.312	-2.896	-32.458	-185.369	-46.883	17.604	-31.879	-561.91	-702.368	18.791	25.975	138.287	-1303.29	1.789	1.517	1.428	1.85	1.681	0.687	0.808	1.183	1.686	1.234	1.911	1.744	0	0	0
-0.6	-8.969	-0.701	399.667	0.03956	966	SCORE:	-702.85	-702.85	1606.35	2	-0.032	-37.967	7	0	-1713.05	292.834	-434.034	3.006	44.542	226.611	1009.32	-25.795	-2.913	-25.719	-183.42	-49.322	14.627	-31.278	-553.195	-693.653	10.616	23.79	137.167	-1294.01	1.291	1.152	1.185	1.618	1.204	0.418	0.432	0.959	1.206	0.967	1.509	1.524	0	0	0
1.262	4.635	15.578	-5.133	0.348767	268	SCORE:	-674.739	-674.739	1293.52	2	-0.038	-26.648	7	0	-1731.13	299.678	-447.036	3.085	45.94	232.289	1030.58	-25.945	-2.705	-23.825	-180.439	-45.738	16.409	-32.741	-545.879	-686.338	12.31	26.945	146.924	-1247.27	5.936	1.777	2.035	3.11	5.833	1.207	1.686	2.999	5.846	2.949	2.06	2.198	0	0	0
-0.194	-6.545	-2.572	375.919	0.157259	691	SCORE:	-691.145	-691.145	1582.6	4	-0.004	-35.543	4	0	-1720.61	296.918	-450.732	3.039	43.993	240.563	1028.02	-27.399	-2.905	-33.343	-184.544	-45.181	19.449	-31.583	-555.066	-695.524	18.985	24.215	129.392	-1281.75	3.366	1.525	1.385	2.024	3.301	0.706	0.807	1.617	3.308	1.613	1.938	1.675	0	0	0
-0.336	-0.588	62.409	204.91	0.289184	348	SCORE:	-643.076	-643.076	1503.56	2	-0.07	-31.871	1	0	-1706.23	314.73	-432.391	3.192	48.659	231.289	1017.46	-26.662	-2.505	-26.693	-182.043	-46.305	18.088	-30.918	-499.048	-639.507	10.779	25.977	140.441	-1173.99	3.721	1.264	1.203	1.512	3.605	0.589	0.699	1.309	3.612	1.282	1.579	1.472	0	0	0
0.69	-4.294	16.53	132.379	-0.0831012	340	SCORE:	-663.168	-663.167	1339.06	1	-0.018	-33.292	6	0	-1710.31	298.051	-431.732	3.072	46.002	243.116	1008.73	-26.747	-2.95	-27.023	-183.132	-48.426	18.518	-32.897	-535.964	-676.423	19.277	24.983	137.728	-1232.42	5.84	2.107	1.657	2.908	5.749	1.018	1.005	2.069	5.76	2.033	2.651	1.958	0	0	0
-0.024	-6.949	8.205	206.001	-0.141472	540	SCORE:	-690.856	-690.856	1412.68	2	-0.011	-35.947	3	0	-1722.32	303.565	-432.829	3.091	43.099	229.796	1004.48	-20.289	-2.903	-33.053	-183.006	-49.318	18.412	-31.951	-544.289	-684.748	10.649	26.014	145.111	-1271.09	3.062	1.639	1.83	2.194	2.965	0.582	0.749	1.314	2.969	1.308	2.112	2.292	0	0	0
0.016	-6.398	26.949	348.709	0.127421	388	SCORE:	-658.569	-658.569	1555.39	2	-0.037	-35.396	8	0	-1707.18	297.579	-446.544	3.006	44.957	241.061	1013.88	-26.552	-2.775	-23.787	-183.964	-49.344	20.19	-33.408	-525.545	-666.003	19.201	30.858	143.68	-1219.51	4.204	1.633	2.331	2.234	4.067	0.763	1.439	1.56	4.071	1.579	2.09	2.785	0	0	0
-0.204	4.511	48.608	144.242	0.590507	683	SCORE:	-645.04	-645.04	1350.92	0	0.007	-24.487	2	0	-1694.86	307.151	-412.643	3.176	46.5	227.333	997.137	-19.23	-2.687	-24.761	-182.79	-51.599	18.147	-31.036	-503.886	-644.344	10.956	27.063	136.277	-1173.41	2.357	1.482	1.5	2.014	2.23	0.492	0.597	1.371	2.237	1.352	1.901	1.891	0	0	0
1.784	5.961	21.801	164.089	0.722532	421	SCORE:	-653.315	-653.315	1370.77	0	-0.042	-23.037	6	0	-1718.13	312.45	-432.798	3.051	44.723	235.786	1019.74	-22.827	-2.861	-25.017	-180.732	-49.704	17.377	-30.7	-530.693	-671.152	13.425	27.384	135.257	-1207.05	7.672	2.821	2.774	4.002	7.558	1.683	1.992	3.778	7.571	3.713	3.267	3.175	0	0	0
0.319	-1.179	75.911	229.084	0.284041	651	SCORE:	-608.927	-608.927	1527.73	1	-0.009	-32.462	6	0	-1709.29	335.681	-448.862	3.308	51.903	234.92	1035.48	-24.795	-3.041	-24.304	-180.164	-46.815	20.623	-30.947	-485.546	-626.004	11.951	25.742	139.568	-1126.93	2.389	1.868	1.455	2.167	2.258	0.532	0.597	1.381	2.26	1.371	2.369	1.831	0	0	0
-0.538	-8.121	-2.728	156.82	-0.31921	616	SCORE:	-685.936	-685.936	1363.5	2	-0.04	-37.119	4	0	-1713.01	295.861	-438.378	2.99	44.239	234.403	1010.32	-23.203	-2.832	-32.891	-182.404	-49.577	21.405	-32.17	-555.222	-695.681	18.861	24.899	135.255	-1278.28	1.518	1.385	1.111	1.68	1.461	0.487	0.48	1.072	1.462	1.07	1.767	1.416	0	0	0
1.158	-3.488	41.647	247.075	0.159392	774	SCORE:	-637.365	-637.365	1545.72	2	-0.063	-34.771	6	0	-1707.82	303.535	-430.598	3.17	45.348	243.226	1012.79	-23.835	-2.872	-23.413	-181.669	-49.072	16.53	-32.259	-519.81	-660.268	18.938	27.754	142.076	-1191.95	6.581	1.807	2.732	3.006	6.463	0.621	1.899	2.827	6.472	2.744	2.304	3.193	0	0	0
0.414	-1.634	64.377	135.63	0.121086	684	SCORE:	-608.756	-608.756	1342.31	3	-0.027	-30.632	3	0	-1690.1	323.507	-428.376	3.103	47.304	239.408	1004.7	-22.066	-2.808	-24.467	-179.812	-50.304	18.394	-32.243	-488.117	-628.575	19.197	26.321	139.195	-1127.51	3.396	2.006	1.559	2.632	3.26	0.693	0.645	1.428	3.264	1.411	2.612	1.963	0	0	0
-1.037	-8.19	23.464	181.774	-0.275252	304	SCORE:	-677.442	-677.442	1388.46	2	-0.009	-37.188	7	0	-1722.88	304.192	-432.419	3.111	47.203	232.522	1014.65	-27.174	-3.129	-25.398	-181.308	-53.565	16.427	-31.19	-529.03	-669.488	10.734	25.115	145.111	-1243.66	1.455	1.263	1.35	1.181	1.265	0.492	0.65	0.958	1.272	0.982	1.586	1.66	0	0	0
-0.989	-11.424	-16.327	290.241	-0.297221	82	SCORE:	-700.006	-700.006	1496.92	5	-0.011	-40.422	14	0	-1709.92	278.748	-439.763	2.954	42.839	240.233	1006.53	-24.548	-2.848	-32.89	-180.417	-47.998	16.595	-32.198	-568.821	-709.28	19.265	22.362	140.283	-1309.25	1.92	1.307	1.528	1.229	1.808	0.492	0.586	1.038	1.814	1.039	1.687	1.894	0	0	0
-0.139	-2.685	13.317	212.092	0.160455	946	SCORE:	-665.396	-665.396	1510.74	3	-0.051	-33.968	2	0	-1723.58	311.496	-442.469	3.116	45.285	236.457	1023.12	-24.914	-2.883	-28.942	-181.4	-49.232	17.135	-32.485	-548.14	-688.598	18.539	25.737	139.568	-1247.5	1.775	1.524	1.609	1.709	1.621	0.586	0.724	0.952	1.621	1.012	1.906	1.963	0	0	0
-0.279	-5.894	29.13	148.252	-0.172062	120	SCORE:	-671.279	-671.279	1354.93	1	-0.037	-34.892	3	0	-1698.91	303.453	-436.245	3.114	45.52	228.324	1005.27	-21.241	-2.77	-26.808	-183.632	-46.367	14.911	-31.042	-523.364	-663.822	12.225	24.538	138.307	-1229.54	2.086	1.497	1.743	1.939	1.883	0.631	0.67	1.136	1.89	1.171	1.909	2.164	0	0	0
0.304	-11.211	-8.605	230.202	-0.395228	33	SCORE:	-679.636	-679.636	1436.88	5	-0.001	-40.209	8	0	-1712.73	297.274	-437.378	3.175	43.483	239.325	1008.23	-25.834	-2.876	-35.041	-182.51	-44.359	18.067	-31.449	-561.099	-701.557	19.323	24.733	138.26	-1280.94	4.187	1.628	1.281	2.522	4.163	0.564	0.539	2.145	4.169	2.088	2.099	1.636	0	0	0
-0.648	-1.197	39.146	332.43	0.441273	550	SCORE:	-643.507	-643.507	1539.11	2	-0.027	-30.195	6	0	-1706.41	314.825	-449.245	3.149	47.783	236.483	1031.96	-24.291	-2.983	-27.056	-187.564	-45.562	15.4	-30.405	-513.348	-653.807	18.687	27.832	133.247	-1187.05	2.306	1.517	1.46	1.57	2.06	0.684	0.582	1.435	2.061	1.429	1.905	1.822	0	0	0
0.259	-12.015	-9.087	499.943	-4.55053e-05	414	SCORE:	-691.984	-691.984	1706.62	5	-0.033	-41.013	10	0	-1731.14	288.439	-433.704	3.176	44.99	238.91	1020.23	-24.136	-2.888	-36.863	-183.726	-49.369	17.965	-32.574	-561.581	-702.04	18.925	27.493	142.089	-1294.58	4.201	1.731	1.585	2.477	4.122	1.059	1.001	2.11	4.131	2.118	2.117	1.888	0	0	0
0.554	-9.508	4.118	375.203	-0.0310659	674	SCORE:	-676.168	-676.168	1581.88	2	-0.016	-38.506	12	0	-1730.97	301.516	-445.999	3.121	44.817	241.781	1021.99	-24.691	-2.795	-28.772	-179.24	-46.409	17.475	-31.13	-548.376	-688.834	18.982	25.218	138.307	-1263.05	4.91	1.609	1.369	2.772	4.902	0.58	0.612	2.541	4.907	2.476	2.06	1.691	0	0	0
0.113	-4.825	17.279	273.507	0.11217	744	SCORE:	-669.563	-669.563	1572.15	3	-0.032	-36.108	8	0	-1731.75	293.755	-437.434	3.077	43.218	253.182	1014.03	-24.845	-2.861	-25.067	-182.019	-45.887	19.671	-32.401	-544.178	-684.637	12.148	26.109	146.924	-1249.85	1.65	1.642	1.484	1.961	1.558	0.566	0.645	1.214	1.562	1.22	2.128	1.862	0	0	0
1.289	10.458	40.66	-17.85	0.78295	592	SCORE:	-650.795	-650.795	1280.8	2	-0.019	-20.825	15	0	-1699.69	292.783	-424.538	3.067	43.859	231.834	1004.76	-21.163	-2.8	-21.869	-181.433	-49.433	16.099	-32.435	-520.797	-661.255	10.891	24.502	154.55	-1192.42	5.473	1.834	2.511	3.137	5.365	1.372	1.783	3.174	5.374	3.163	2.073	2.874	0	0	0
-0.421	-2.969	-1.399	110.244	-0.0242767	110	SCORE:	-680.911	-680.911	1316.93	4	-0.038	-31.967	6	0	-1719.51	297.525	-439.682	3.049	44.035	234.651	1017.38	-22.227	-2.812	-33.379	-180.354	-47.277	15.399	-31.16	-553.893	-694.352	18.745	25.833	138.307	-1266.77	2.682	1.159	1.439	1.797	2.606	0.59	0.585	1.539	2.608	1.529	1.465	1.805	0	0	0
-0.463	-8.115	21.737	67.804	-0.508879	685	SCORE:	-665.15	-665.15	1274.49	2	-0.014	-37.113	2	0	-1701.84	305.193	-435.774	3.062	45.732	233.873	1007.35	-20.967	-2.727	-38.26	-180.995	-45.395	18.568	-32.065	-530.757	-671.216	19.396	24.811	134.787	-1233.02	1.974	1.3	1.602	1.755	1.806	0.845	0.867	1.613	1.816	1.651	1.543	1.953	0	0	0
-0.065	-2.132	39.965	139.303	0.0850972	538	SCORE:	-660.95	-660.95	1437.95	1	0.003	-33.415	2	0	-1708.16	308.692	-437.943	3.036	46.968	235.081	1016.28	-26.164	-2.875	-30.774	-181.831	-45.949	18.033	-32.285	-521.492	-661.95	11.71	24.395	140.73	-1215.86	1.492	1.719	1.518	1.783	1.233	0.577	0.644	1.056	1.239	1.108	2.178	1.872	0	0	0
0.524	-4.201	14.922	451.879	0.401444	688	SCORE:	-663.132	-663.132	1658.56	2	0.005	-33.199	7	0	-1717.84	294.342	-439.377	3.025	44.584	240.211	1020.54	-23.293	-2.88	-31.851	-177.936	-46.968	19.722	-30.099	-537.572	-678.03	18.932	29.366	136.114	-1233.9	3.602	1.921	1.615	2.742	3.571	0.744	0.762	2.044	3.575	2.009	2.457	2	0	0	0
-0.315	-3.572	-9.923	80.115	-0.127972	398	SCORE:	-703.15	-703.15	1286.8	1	0.018	-32.57	1	0	-1712.98	294.583	-442.575	2.99	44.968	232.062	1009.1	-23.919	-2.892	-34.415	-180.373	-48.443	17.428	-32.389	-562.417	-702.876	11.564	23.836	138.09	-1298.14	1.64	1.846	1.684	1.903	1.511	0.647	0.679	1.42	1.514	1.433	2.362	2.069	0	0	0
-0.175	-1.574	6.352	218.949	0.258665	869	SCORE:	-656.363	-656.363	1425.63	1	-0.034	-30.572	1	0	-1705.42	305.184	-434.643	3.098	45.627	236.11	1009.96	-23.054	-2.887	-26.998	-180.02	-48.424	19.417	-31.522	-546.142	-686.6	18.998	22.402	135.535	-1233.08	3.241	1.716	1.353	2.043	3.223	0.408	0.396	1.416	3.227	1.375	2.272	1.746	0	0	0
0.679	2.925	58.735	76.55	0.371296	966	SCORE:	-616.732	-616.732	1283.23	0	0.021	-26.073	8	0	-1698.06	322.529	-435.398	2.982	48.625	232.86	1018.31	-24.119	-2.602	-24.109	-178.225	-46.855	20.214	-31.925	-493.759	-634.218	18.683	26.258	133.873	-1136.56	6.738	2.071	1.551	2.897	6.669	0.998	0.894	2.395	6.683	2.323	2.535	1.901	0	0	0
-0.263	5.115	46.703	108.967	0.587817	828	SCORE:	-641.109	-641.109	1315.65	2	0.003	-23.883	6	0	-1703.47	319.859	-442.742	3.038	47.903	234.264	1025.69	-23.658	-2.906	-30.24	-180.433	-43.758	17.493	-28.847	-505.791	-646.249	10.807	26.087	129.392	-1170.78	3.031	1.364	1.589	1.955	2.913	0.622	0.716	1.604	2.92	1.577	1.726	1.959	0	0	0
-0.344	-9.005	-12.896	324.088	-0.0794882	664	SCORE:	-713.67	-713.67	1530.77	1	0.006	-38.003	3	0	-1729.86	291.397	-447.989	2.966	43.238	235.16	1020.9	-28.12	-3.019	-31.555	-183.424	-44.875	15.893	-30.968	-565.39	-705.848	12.445	24.49	139.084	-1317.06	2.567	1.499	1.449	1.874	2.48	0.692	0.785	1.273	2.488	1.309	1.879	1.765	0	0	0
1.42	0.382	48.701	331.132	0.512867	288	SCORE:	-658.328	-658.328	1629.78	4	-0.049	-30.901	8	0	-1724.67	300.335	-432.896	3.084	44.455	235.535	1028.22	-22.579	-2.986	-28.428	-182.162	-48.09	21.62	-32.378	-512.756	-653.214	10.955	27.506	143.723	-1201.98	5.831	2.1	1.964	3.268	5.752	1.366	1.334	2.958	5.762	2.928	2.505	2.249	0	0	0
0.008	-8.522	40.866	206.711	-0.251486	738	SCORE:	-644.628	-644.628	1413.39	3	-0.016	-37.52	7	0	-1717.71	319.337	-438.008	3.049	45.099	247.369	1017.7	-20.215	-2.705	-29.376	-185.27	-47.919	19.259	-32.616	-511.628	-652.087	19.786	22.856	134.615	-1193.78	4.299	1.674	1.804	2.226	4.201	0.884	1.234	2.077	4.212	2.033	2.047	2.096	0	0	0
0.254	5.087	3.747	-0.545	0.390868	508	SCORE:	-685.401	-685.401	1298.1	2	-0.031	-26.196	2	0	-1722.66	301.716	-447.463	3.124	45.381	229.917	1026.34	-24.367	-2.855	-29.638	-183.549	-46.389	19.664	-32.392	-557.71	-698.168	11.708	26.223	139.568	-1269.31	2.633	1.977	1.833	2.102	2.526	0.663	0.753	1.42	2.528	1.437	2.504	2.28	0	0	0
0.411	-8.226	26.101	232.88	-0.182668	555	SCORE:	-654.14	-654.14	1439.56	3	-0.023	-37.224	9	0	-1720.48	310.92	-428.032	3.197	45.8	238.945	1018.41	-26.749	-3.094	-27.322	-181.92	-50.922	16.588	-30.432	-526.393	-666.852	19.102	23.4	138.287	-1217.76	5.923	1.911	2.004	2.629	5.8	1.14	1.464	2.545	5.816	2.469	2.332	2.278	0	0	0
0.331	-2.219	23.221	242.699	0.249303	700	SCORE:	-568.374	-568.374	1449.38	0	-0.028	-31.217	15	0	-1718.31	318.11	-421.853	2.996	45.116	317.041	1013.31	-24.77	-2.736	-21.887	-182.822	-53.024	19.46	-31.709	-529.273	-669.731	10.892	27.006	134.615	-1128.86	3.284	1.91	1.906	2.549	3.213	0.846	0.922	2.009	3.222	1.961	2.462	2.416	0	0	0
0.082	4.009	-0.608	189.992	0.613939	508	SCORE:	-698.695	-698.695	1396.67	2	-0.019	-24.989	10	0	-1713.21	288.196	-442.044	2.992	44.273	229.757	1021.15	-26.179	-2.792	-31.548	-180.179	-47.472	16.671	-32.664	-553.102	-693.56	10.979	25.664	137.633	-1276.79	3.216	1.668	1.68	2.3	3.147	0.84	0.826	1.868	3.156	1.857	2.074	2.087	0	0	0
-0.632	-5.656	70.39	526.547	0.403729	478	SCORE:	-609.9	-609.9	1733.23	3	-0.008	-34.654	6	0	-1694.07	324.92	-437.382	3.427	49.538	243.88	1009.65	-21.77	-2.861	-25.908	-181.401	-43.058	18.138	-31.102	-482.104	-622.562	13.209	27.188	136.708	-1126.66	1.636	1.367	1.326	1.586	1.41	0.519	0.557	0.97	1.412	0.994	1.749	1.673	0	0	0
2.255	9.981	34.461	-156.124	0.592938	861	SCORE:	-644.512	-644.512	1050.56	1	-0.018	-19.017	1	0	-1668.67	292.169	-436.004	3.136	44.166	231.358	1007.02	-23.645	-2.515	-26.091	-185.571	-48.828	16.452	-33.983	-518.033	-658.491	19.042	26.164	140.659	-1181.56	5.634	2.803	3.583	4.473	5.343	2.329	2.779	4.254	5.361	4.324	3.116	4.027	0	0	0
-0.792	-9.793	46.067	281.071	-0.204236	149	SCORE:	-634.043	-634.043	1487.75	3	0.002	-38.791	7	0	-1719.01	324.294	-435.236	3.491	49.686	239.379	1011.47	-22.948	-2.746	-20.896	-182.063	-50.062	16.696	-34.437	-506.427	-646.886	19.228	26.426	142.089	-1179.26	2.583	1.502	1.172	1.426	2.375	0.626	0.698	1.324	2.38	1.337	1.904	1.386	0	0	0
0.111	-4.658	26.599	201.307	0.0127591	266	SCORE:	-657.375	-657.375	1407.99	2	-0.035	-33.656	5	0	-1691.02	318.328	-440.587	3.201	46.939	230.259	1002.69	-22.04	-2.938	-31.832	-182.458	-46.366	15.507	-31.799	-525.895	-666.353	13.004	26.251	135.255	-1216.93	3.231	1.777	1.494	2.329	3.131	0.798	0.801	1.869	3.132	1.872	2.189	1.848	0	0	0
1.634	7.902	16.503	316.184	1.01784	164	SCORE:	-674.781	-674.781	1522.87	1	-0.007	-21.096	6	0	-1704.85	295.768	-431.665	2.981	44.837	224.64	1018.89	-22.347	-2.86	-19.929	-184.257	-51.735	13.666	-30.707	-535.991	-676.45	10.727	24.878	136.856	-1231.87	5.894	2.387	1.952	3.852	5.836	1.788	1.494	3.763	5.845	3.742	2.778	2.246	0	0	0
0.297	1.388	60.738	65.342	0.217158	82	SCORE:	-622.884	-622.884	1363.99	1	0.014	-29.895	5	0	-1697.7	306.97	-413.815	3.258	46.625	245.378	988.31	-22.582	-2.701	-25.252	-180.776	-49.96	16.953	-30.855	-500.719	-641.177	19.392	27.645	145.979	-1153.5	4.686	1.601	1.8	2.145	4.553	0.811	0.899	2.037	4.562	1.997	1.992	2.189	0	0	0
0.871	-7.101	29.822	208.725	-0.147314	997	SCORE:	-652.757	-652.757	1415.41	3	-0.032	-36.099	7	0	-1726.5	305.007	-430.367	3.09	45.997	247.127	1019.05	-23.733	-3.18	-28.998	-183.293	-51.066	18.906	-31.61	-522.672	-663.13	19.362	28.964	138.287	-1211.53	6.934	2.01	1.731	3.089	6.845	1.102	1.237	2.472	6.857	2.405	2.51	2.014	0	0	0
0.673	-2.236	43.154	83.661	-0.0174781	285	SCORE:	-653.55	-653.55	1290.34	1	-0.021	-31.234	3	0	-1693.47	304.461	-431.558	3.149	44.555	232.225	999.225	-19.344	-2.571	-23.961	-184.511	-48.74	19.146	-33.886	-509.34	-649.798	13.023	24.843	143.721	-1194.12	4.819	1.964	1.954	2.891	4.709	0.941	0.991	1.955	4.718	1.924	2.444	2.413	0	0	0
2.245	-4.418	25.252	292.34	0.173932	645	SCORE:	-651.719	-651.719	1499.02	1	0.002	-33.416	4	0	-1701.02	293.981	-425.534	3.041	44.343	240.946	1002.55	-25.088	-2.765	-24.321	-185.121	-50.201	19.44	-32.181	-527.242	-667.701	19.28	26.715	143.68	-1212.38	6.178	2.781	3.57	4.463	5.926	1.887	2.621	3.948	5.947	3.958	3.292	4.105	0	0	0
0.259	-0.591	0.869	98.551	0.127611	369	SCORE:	-694.776	-694.776	1397.2	2	-0.007	-31.874	2	0	-1690.04	278.258	-429.025	2.921	43.949	227.461	991.189	-25.314	-2.949	-31.585	-178.838	-44.3	17.926	-32.744	-560.588	-701.046	11.819	23.941	142.376	-1287.24	2.367	2.001	1.545	2.107	2.294	0.719	0.733	1.522	2.299	1.499	2.56	1.944	0	0	0
-0.469	-5.82	17.608	251.247	0.0149365	627	SCORE:	-686.147	-686.147	1457.93	3	-0.017	-34.818	8	0	-1734.1	298.931	-437.46	3.057	45.207	234.178	1025.31	-27.332	-3.033	-27.763	-185.551	-44.582	17.887	-32.798	-534.886	-675.344	10.839	25.621	145.111	-1255.85	3.762	1.264	1.771	1.749	3.682	0.77	1.02	1.773	3.689	1.738	1.511	2.142	0	0	0
0.798	-4.246	27.194	97.414	-0.136054	126	SCORE:	-672.38	-672.38	1396.06	5	-0.001	-35.529	5	0	-1697.66	291.205	-424.41	2.989	44.445	231.623	997.991	-24.72	-2.892	-29.68	-178.793	-47.231	20.233	-33.256	-534.263	-674.722	11.003	24.119	142.087	-1242.17	6.031	1.61	1.672	2.646	5.976	1.032	1.267	2.64	5.987	2.577	1.893	1.886	0	0	0
-0.575	-8.254	5.355	162.007	-0.31861	792	SCORE:	-692.568	-692.568	1368.69	3	-0.008	-37.252	1	0	-1714.92	303.313	-443.967	3.019	43.666	229.375	1016.29	-21.229	-2.903	-29.792	-183.964	-49.859	18.866	-30.4	-547.139	-687.597	10.503	24.131	134.615	-1276.96	2.087	1.447	1.74	1.643	1.972	0.597	0.763	1.291	1.975	1.293	1.795	2.191	0	0	0
-0.148	-5.463	37.575	124.322	-0.18598	886	SCORE:	-651.679	-651.679	1331	3	-0.052	-34.461	4	0	-1699.86	311.026	-436.182	3.09	49.466	232.198	1009.97	-24.776	-2.84	-20.82	-184.412	-48.559	17.74	-32.166	-514.919	-655.377	11.554	28.212	134.615	-1201.06	2.503	1.843	1.237	2.07	2.355	0.676	0.629	1.281	2.361	1.317	2.364	1.549	0	0	0
0.454	-8.273	16.456	394.466	0.0753513	835	SCORE:	-672.12	-672.12	1601.15	5	-0.042	-37.271	5	0	-1715.44	309.759	-456.473	3.05	45.778	233.305	1035.53	-27.183	-2.839	-32.791	-184.085	-47.258	20.851	-30.405	-536.038	-676.497	18.983	27.126	129.392	-1245.43	4.373	1.792	1.77	2.672	4.319	1.107	1.179	2.376	4.326	2.395	2.122	2.071	0	0	0
0.472	-1.884	33.297	95.324	0.0295738	205	SCORE:	-646.172	-646.172	1393.97	2	-0.036	-33.167	4	0	-1717.88	313.437	-436.911	3.238	46.772	241.091	1007.6	-28.973	-2.766	-26.071	-181.018	-45.447	18.651	-33.787	-528.16	-668.618	18.937	27.481	148.84	-1207.5	3.276	2.128	2.021	2.32	3.158	0.891	0.876	1.654	3.164	1.668	2.722	2.492	0	0	0
-0.222	-0.872	1.151	126.874	0.163243	564	SCORE:	-688.485	-688.485	1333.56	1	-0.026	-29.87	5	0	-1707.63	297.777	-438.015	3.004	42.653	227.095	1006.9	-22.94	-2.965	-26.561	-183.536	-47.751	20.556	-31.42	-551.343	-691.801	10.658	23.814	139.084	-1269.7	1.43	1.557	1.744	1.996	1.278	0.454	0.497	0.933	1.277	0.946	2.025	2.211	0	0	0
0.937	3.103	17.543	59.373	0.333811	265	SCORE:	-679.755	-679.755	1358.02	0	-0.044	-28.18	11	0	-1721.2	297.487	-434.857	3.061	43.969	231.023	1012.44	-24.126	-2.929	-26.97	-180.934	-46.545	19.877	-31.636	-543.914	-684.373	11.049	25.947	144.418	-1251.85	4.006	1.941	1.85	2.785	3.938	0.96	1.032	2.217	3.948	2.171	2.407	2.243	0	0	0
-0.509	-3.347	10.804	209.367	0.118946	29	SCORE:	-675.091	-675.091	1416.05	2	-0.019	-32.345	3	0	-1701.49	303.251	-444.051	3.01	45.706	232.993	1009.89	-26.963	-2.906	-31.2	-180.978	-48.138	15.737	-32.059	-541.69	-682.149	18.892	26.454	136.708	-1249.13	2.297	1.441	1.462	1.709	2.124	0.821	0.786	1.412	2.126	1.435	1.782	1.78	0	0	0
-0.025	0.17	13.013	206.529	0.363225	301	SCORE:	-660.411	-660.411	1413.21	3	-0.025	-28.828	4	0	-1693.68	299.029	-437.135	3.09	44.676	234.734	1010.28	-23.853	-2.932	-31.339	-183.751	-46.966	17.161	-30.935	-539.481	-679.94	18.835	25.33	136.891	-1228.72	4.251	1.701	1.723	2.193	4.194	0.783	0.682	1.723	4.201	1.693	2.162	2.18	0	0	0
0.978	1.256	8.994	-1.259	0.0944722	505	SCORE:	-692.904	-692.904	1297.39	2	-0.036	-30.027	9	0	-1699.85	281.556	-429.692	2.883	41.211	226.876	1000.45	-23.664	-2.836	-25.886	-181.549	-46.251	17.594	-31.809	-552.463	-692.921	11.044	25.072	141.372	-1275.39	5.666	1.954	2.322	2.826	5.546	1.357	1.568	2.931	5.558	2.866	2.208	2.675	0	0	0
-0.392	-7.58	12.388	227.947	-0.14653	828	SCORE:	-671.848	-671.848	1434.63	4	-0.051	-36.578	4	0	-1712.35	305.38	-446.636	3.003	45.956	240.407	1019.5	-25.25	-2.833	-34.148	-181.489	-45.297	17.202	-31.635	-540.106	-680.565	19.128	24.456	132.483	-1248.53	2.007	1.61	1.649	1.826	1.843	0.611	0.656	1.26	1.848	1.278	2.081	2.043	0	0	0
-0.309	-11.935	3.252	355.07	-0.204494	762	SCORE:	-681.759	-681.759	1653.72	5	-0.023	-43.218	3	0	-1729.47	299.106	-448.175	3.06	44.927	253.285	1025.23	-26.826	-2.941	-36.559	-182.779	-45.437	19.023	-32.523	-558.205	-698.664	12.861	24.783	140.441	-1283.18	1.364	1.491	1.146	1.539	1.274	0.457	0.469	0.854	1.277	0.877	1.913	1.453	0	0	0
-0.241	-6.38	8.497	94.672	-0.315435	931	SCORE:	-683.424	-683.424	1301.35	2	-0.001	-35.378	4	0	-1703.57	302.014	-435.147	3.042	45.088	231.412	1002.11	-20.842	-2.785	-33.02	-182.425	-47.769	18.82	-31.452	-543.997	-684.455	11.853	24.491	134.588	-1262.8	2.034	2.171	1.72	1.977	1.924	0.541	0.572	1.175	1.929	1.171	2.84	2.252	0	0	0
-0.192	-10.735	40.246	329.724	-0.182982	884	SCORE:	-641.369	-641.369	1536.41	4	-0.055	-39.733	4	0	-1714.46	315.711	-436.736	3.342	49.838	236.069	1017.98	-21.319	-2.667	-25.383	-183.155	-50.786	18.779	-30.576	-512.248	-652.706	18.646	28.445	134.615	-1193.35	1.833	1.863	1.469	2.026	1.584	0.443	0.416	1.155	1.584	1.144	2.451	1.91	0	0	0
1.16	-2.77	6.585	123.895	0.015583	779	SCORE:	-676.392	-676.392	1330.58	2	0.008	-31.768	5	0	-1709.02	287.543	-432.457	2.88	42.34	247.336	1011.9	-24.983	-2.937	-29.946	-180.163	-46.728	18.65	-32.58	-545.909	-686.367	11.856	24.21	135.535	-1254.07	7.519	2.14	1.921	3.378	7.392	1.265	1.196	2.829	7.407	2.742	2.61	2.274	0	0	0
1.679	-6.508	66.569	-10.034	-0.564003	58	SCORE:	-634.954	-634.954	1196.65	2	-0.049	-35.506	2	0	-1670.3	306.912	-438.762	3.06	48.14	223.553	1013.31	-19.416	-2.74	-26.587	-184.233	-49.034	21.869	-32.157	-485.925	-626.383	12.366	22.529	136.277	-1156.38	6.31	2.513	3.611	3.897	6.094	1.672	2.767	3.286	6.106	3.315	2.999	4.062	0	0	0
0.549	-16.156	-9.253	535.592	-0.188552	975	SCORE:	-696.27	-696.27	1742.27	6	-0.016	-45.154	10	0	-1737.23	293.354	-446.399	3.018	42.558	246.256	1033.27	-26.533	-3.014	-33.31	-180.912	-49.554	16.929	-33.069	-561.747	-702.206	19.364	25.185	133.247	-1303.17	4.621	1.464	1.406	2.767	4.603	0.694	0.855	2.372	4.61	2.33	1.844	1.68	0	0	0
-1.024	-5.922	1.267	236.277	-0.0169085	58	SCORE:	-686.856	-686.856	1442.96	2	0.035	-34.92	3	0	-1709.91	296.472	-426.546	3.054	44.757	229.705	1002.88	-23.003	-2.921	-27.879	-186.46	-49.855	16.752	-30.897	-551.227	-691.685	11.769	26.889	138.287	-1273	1.152	1.456	1.614	1.194	0.98	0.446	0.481	0.884	0.982	0.904	1.857	2.083	0	0	0
-0.422	-5.348	19.068	238.914	0.0272128	790	SCORE:	-681.862	-681.862	1445.6	3	-0.034	-34.346	0	0	-1704.23	309.588	-449.443	3.041	47.442	228.539	1023.4	-26.584	-2.839	-29.839	-184.12	-47.266	15.298	-31.033	-533.426	-673.884	11.55	25.144	129.392	-1249.63	1.981	1.724	1.625	1.796	1.785	0.685	0.774	1.078	1.794	1.138	2.201	1.971	0	0	0
-0.009	-3.142	44.297	328.746	0.309891	917	SCORE:	-609.092	-609.092	1535.43	2	-0.016	-32.14	6	0	-1708.86	330.006	-436.61	3.173	50.518	253.562	1004.48	-22.776	-2.588	-26.658	-183.856	-49.667	18.244	-31.705	-508.197	-648.656	19.119	31.697	142.089	-1149.43	3.135	1.846	2.124	2.209	2.966	0.739	1.002	1.49	2.97	1.507	2.352	2.636	0	0	0
0.71	-12.86	0.079	470.249	-0.0929888	108	SCORE:	-698.59	-698.59	1676.93	4	-0.029	-41.858	6	0	-1722.3	290.685	-440.756	3.037	44.241	234.721	1015.34	-25.979	-2.948	-32.501	-183.919	-45.657	17.501	-32.157	-552.415	-692.873	11.899	26.857	143.102	-1292.86	5.881	1.946	1.996	2.928	5.825	1.232	1.331	2.659	5.835	2.645	2.355	2.324	0	0	0
0.104	-10.892	51.642	279.429	-0.281068	798	SCORE:	-656.332	-656.332	1486.11	2	-0.042	-39.89	6	0	-1713.97	316.771	-444.558	3.208	49.475	237.428	1024.43	-26.451	-2.604	-30.92	-184.378	-44.088	19.078	-31.498	-500.852	-641.31	10.626	24.21	136.856	-1197.07	2.154	1.537	1.721	2.322	1.943	0.969	1.188	1.944	1.95	1.98	1.805	1.987	0	0	0
1.613	-2.012	20.249	452.41	0.507468	64	SCORE:	-667.792	-667.792	1751.06	2	-0.03	-33.295	6	0	-1723.71	300.054	-442.807	3.057	44.533	237.473	1020.85	-23.279	-2.957	-28.072	-180.391	-46.055	21.743	-33.667	-541.208	-681.667	12.968	23.385	148.84	-1242.3	5.68	2.007	2.091	3.461	5.66	1.032	1.007	3.046	5.667	2.999	2.533	2.615	0	0	0
0.668	0.756	2.261	231.228	0.439018	970	SCORE:	-674.474	-674.474	1437.91	2	-0.031	-28.242	7	0	-1705.2	290.745	-434.435	2.916	42.959	242.588	1008.62	-23.072	-2.841	-27.144	-179.465	-46.367	18.537	-32.376	-550.233	-690.691	11.331	22.957	135.535	-1252.95	6.956	2.006	2.192	2.886	6.816	1.381	1.507	2.986	6.83	2.901	2.336	2.548	0	0	0
-0.001	-6.927	7.298	132.234	-0.261491	794	SCORE:	-695.309	-695.309	1430.88	3	-0.029	-38.21	2	0	-1722.2	295.653	-436.458	3.008	43.103	233.328	1014.1	-25.144	-2.858	-32.27	-182.213	-46.157	20.53	-32.761	-554.159	-694.617	10.936	23.453	140.441	-1287.68	1.705	1.575	1.629	1.847	1.604	0.558	0.652	1.098	1.61	1.116	2.009	2.061	0	0	0
0.153	-5.492	-4.553	198.912	-0.0506482	587	SCORE:	-687.12	-687.12	1405.59	4	-0.04	-34.49	2	0	-1716.83	292.599	-450.188	2.995	45.523	247.946	1024.95	-23.524	-2.842	-35.945	-183.879	-45.548	15.843	-31.154	-557.047	-697.506	11.608	25.545	135.194	-1278.66	3.297	1.731	1.237	2.371	3.2	0.931	0.772	1.894	3.208	1.885	2.129	1.509	0	0	0
-0.038	-6.94	63.999	360.174	0.104664	794	SCORE:	-639.201	-639.201	1658.82	2	-0.069	-38.223	1	0	-1711.86	310.289	-430.672	3.27	47.823	238.28	1014.6	-25.573	-2.739	-26.487	-183.346	-46.11	17.12	-31.466	-497.458	-637.917	12.452	28.077	146.924	-1174.88	1.878	1.398	1.41	1.81	1.716	0.481	0.536	0.986	1.721	1.001	1.817	1.805	0	0	0
1.401	-7.714	104.238	37.813	-0.546833	719	SCORE:	-587.216	-587.216	1244.49	3	-0.001	-36.712	1	0	-1688.13	337.258	-428.411	3.254	48.023	232.816	1017.21	-19.584	-2.756	-23.747	-181.291	-47.699	19.579	-32.307	-448.256	-588.715	13.39	26.283	138.287	-1072.18	6.986	2.678	2.546	3.619	6.832	1.107	1.363	2.909	6.844	2.867	3.338	3.099	0	0	0
-0.308	-3.55	24.267	89.352	-0.108235	523	SCORE:	-655.916	-655.916	1296.03	2	-0.02	-32.548	3	0	-1711.78	302.253	-433.319	3.082	43.334	235.713	1018.9	-21.899	-2.933	-34.308	-183.759	-45.082	22.309	-31.712	-528.227	-668.685	18.965	25.723	138.438	-1216.69	2.973	1.521	1.752	1.91	2.901	0.705	0.762	1.345	2.906	1.323	1.875	2.209	0	0	0
-0.369	-1.664	0.093	232.87	0.27315	397	SCORE:	-698.048	-698.048	1439.55	0	-0.02	-30.662	4	0	-1710.79	295.718	-439.617	3.012	44.36	227.228	1014.34	-24.838	-2.911	-28.577	-181.514	-50.199	17.236	-31.493	-552.401	-692.859	10.72	23.647	134.787	-1281.11	1.485	1.461	1.24	1.849	1.414	0.474	0.465	1.069	1.416	1.06	1.873	1.593	0	0	0
1.253	-4.35	6.731	184.604	0.00619953	85	SCORE:	-675.888	-675.888	1391.29	1	-0.02	-33.348	8	0	-1692.54	288.014	-425.387	2.925	42.873	240.317	991.096	-22.975	-2.982	-25.633	-181.022	-49.786	19.253	-30.976	-545.763	-686.221	11.833	23.933	134.588	-1255	6.794	2.2	2.192	3.471	6.685	1.374	1.499	3.188	6.699	3.098	2.612	2.562	0	0	0
0.978	1.391	24.296	233.943	0.486798	903	SCORE:	-656.553	-656.553	1440.62	2	-0.025	-27.607	6	0	-1702.1	302.145	-438.677	3.194	45.438	241.513	1015.74	-21.076	-3.126	-30.018	-184.792	-50.008	16.956	-32.295	-528.198	-668.656	19.325	25.574	135.255	-1212.36	7.145	2.19	1.797	3.196	7.135	0.844	0.887	2.679	7.144	2.583	2.755	2.231	0	0	0
-0.852	-5.251	0.743	178.835	-0.0688106	42	SCORE:	-686.286	-686.286	1385.52	2	-0.059	-34.249	11	0	-1699.77	286.339	-428.373	2.971	43.528	228.151	1002.41	-22.227	-2.93	-29.237	-183.517	-46.12	14.814	-31.026	-551.751	-692.21	18.659	24.453	135.535	-1272.29	1.946	1.105	1.389	1.366	1.807	0.622	0.631	1.173	1.81	1.208	1.347	1.709	0	0	0
0.708	-5.164	16.147	153.601	-0.108271	498	SCORE:	-659.089	-659.089	1360.28	2	-0.009	-34.162	9	0	-1729.72	305.993	-448.467	3.013	44.773	244.604	1036.28	-23.969	-2.725	-26.654	-180.492	-50.179	15.767	-31.842	-536.347	-676.805	19.297	26.981	137.907	-1229.6	5.951	2.18	1.683	2.926	5.84	0.999	0.973	2.219	5.853	2.161	2.728	2.012	0	0	0
-0.55	-3.952	12.148	192.835	0.0487349	697	SCORE:	-674.102	-674.102	1399.52	2	-0.012	-32.95	9	0	-1709.08	297.126	-432.883	3.035	44.614	232.234	1014.37	-23.125	-2.879	-29.862	-186.524	-49.432	16.053	-30.715	-540.346	-680.804	18.852	27.215	136.856	-1247.4	2.649	1.33	1.304	1.668	2.565	0.782	0.716	1.334	2.57	1.354	1.632	1.595	0	0	0
0.69	9.359	38.138	-160.297	0.526276	100	SCORE:	-634.73	-634.73	1046.38	1	-0.015	-19.639	6	0	-1685.1	313.97	-427.073	3.049	45.848	229.256	1006.56	-25.354	-2.675	-22.916	-178.128	-51.414	20.645	-32.41	-514.356	-654.814	11.726	23.572	135.535	-1168.72	4.32	2.318	1.883	2.908	4.205	1.164	1.187	2.487	4.214	2.458	2.871	2.232	0	0	0
0.828	-7.23	-3.125	214.54	-0.145955	486	SCORE:	-687.586	-687.586	1421.22	3	-0.027	-36.228	6	0	-1725.77	288.848	-440.025	2.974	43.576	250.166	1022.52	-23.327	-2.932	-30.832	-180.567	-51.699	16.968	-32.325	-555.619	-696.078	12.753	25.727	136.277	-1279.43	7.383	1.923	2.281	3.046	7.257	1.326	1.86	3.114	7.272	3.031	2.226	2.476	0	0	0
-0.089	-1.51	20.959	333.922	0.422856	719	SCORE:	-662.197	-662.197	1540.6	2	0.011	-30.508	8	0	-1698.05	302.107	-432.343	3.016	44.519	232.225	1004.64	-24.74	-2.843	-23.529	-181.605	-48.211	19.664	-31.857	-531.535	-671.994	12.594	23.564	138.09	-1224.24	1.549	1.572	1.439	2.129	1.441	0.667	0.665	1.304	1.441	1.301	2.027	1.816	0	0	0
2.057	7.84	16.099	53.786	0.675497	71	SCORE:	-668.7	-668.7	1352.43	3	-0.013	-23.443	7	0	-1713.21	288.887	-431.216	3.055	44.135	240.042	1014.19	-26.369	-2.883	-22.289	-183.206	-50.339	15.115	-32.234	-545.358	-685.817	19.243	26.251	142.076	-1237.5	6.398	2.125	2.26	3.905	6.386	1.369	1.493	3.707	6.393	3.618	2.543	2.663	0	0	0
-0.371	-1.11	12.694	7.062	-0.0719826	564	SCORE:	-685.987	-685.987	1305.71	2	-0.041	-32.393	3	0	-1724.3	302.629	-449.256	3.048	44.469	233.009	1030.03	-26.117	-2.773	-34.097	-179.866	-44.743	16.244	-33.39	-548.763	-689.221	11.713	25.632	141.619	-1267.14	2.337	1.609	1.5	1.477	2.188	0.598	0.679	1.235	2.197	1.237	2.015	1.832	0	0	0
-0.378	-5.992	23.672	234.888	-0.0240961	99	SCORE:	-669.447	-669.447	1441.57	3	0.014	-34.99	6	0	-1696.62	305.67	-435.296	3.09	45.044	227.376	1005.79	-24.937	-2.973	-25.782	-182.903	-45.227	16.165	-31.415	-528.822	-669.281	10.92	25.447	136.114	-1233.26	2.318	1.41	1.487	1.84	2.251	0.623	0.629	1.457	2.253	1.451	1.794	1.854	0	0	0
-0.322	-8.531	39.889	364.292	0.0142185	259	SCORE:	-661.562	-661.562	1570.97	3	-0.026	-37.529	0	0	-1714.1	311.06	-442.237	3.114	46.975	228.687	1029.44	-22.211	-2.954	-28.428	-183.501	-49.477	18.719	-31.31	-512.605	-653.064	10.874	27.083	136.456	-1211.7	2.652	1.442	1.432	1.896	2.537	0.523	0.598	1.3	2.541	1.292	1.832	1.786	0	0	0
0.04	-3.461	6.354	325.335	0.284408	868	SCORE:	-691.712	-691.712	1532.02	1	-0.068	-32.459	2	0	-1722.9	297.607	-440.182	3.001	43.739	233.518	1017.41	-23.372	-2.843	-25.744	-183.286	-49.056	19.683	-32.01	-546.14	-686.598	10.716	25.188	136.277	-1270.31	1.745	1.715	1.638	2.258	1.652	0.689	0.819	1.51	1.655	1.518	2.172	2.025	0	0	0
0.263	-13.416	-8.729	376.829	-0.27536	582	SCORE:	-700.181	-700.181	1583.51	2	0	-42.414	3	0	-1730.63	291.33	-449.073	2.978	43.584	244.663	1013.69	-26.822	-2.988	-30.653	-184.484	-46.217	16.444	-31.789	-561.223	-701.681	19.753	25.858	143.68	-1303.82	3.423	1.721	1.352	2.481	3.403	0.537	0.475	1.98	3.407	1.929	2.215	1.713	0	0	0
-0.492	-1.893	7.048	36.545	-0.0816247	111	SCORE:	-691.29	-691.29	1243.23	1	-0.02	-30.891	9	0	-1702.01	285.161	-434.364	2.997	43.636	225.836	1009.56	-23.405	-2.702	-26.353	-180.654	-46.157	16.916	-32.431	-545.446	-685.904	11.043	23.471	138.09	-1267.63	2.084	1.328	1.593	1.726	1.995	0.653	0.638	1.475	1.996	1.487	1.661	1.982	0	0	0
-0.599	-8.724	11.132	159.932	-0.357134	61	SCORE:	-663.626	-663.626	1366.61	4	0.037	-37.722	10	0	-1710.07	301.105	-432.405	3.075	44.721	242.234	1008.31	-21.478	-2.829	-32.603	-182.767	-48.581	17.948	-30.976	-541.362	-681.82	13.262	25.22	142.089	-1242.71	2.924	1.48	2.048	1.619	2.861	0.375	0.429	1.102	2.865	1.045	1.945	2.648	0	0	0
-0.349	-5.75	24.573	250.061	0.0177974	478	SCORE:	-658.178	-658.178	1456.74	2	-0.01	-34.748	3	0	-1713.95	307.65	-424.331	3.038	46.324	234.038	1013.13	-23.072	-2.81	-28.138	-187.169	-51.142	17.875	-32.629	-527.921	-668.38	18.955	22.995	140.794	-1220.85	2.424	1.523	1.312	1.869	2.317	0.716	0.637	1.268	2.322	1.321	1.891	1.621	0	0	0
-0.698	-8.418	16.924	141.425	-0.372329	944	SCORE:	-669.334	-669.334	1348.11	3	-0.009	-37.416	4	0	-1699.02	307.244	-441.662	3.014	44.58	231.927	1010.61	-23.148	-2.938	-30.278	-184.398	-46.201	15.968	-31.032	-535.57	-676.029	18.72	24.667	132.483	-1242.32	1.562	1.35	1.464	1.52	1.427	0.577	0.601	1.102	1.432	1.128	1.705	1.803	0	0	0
0.749	-1.407	19.082	69.541	0.020698	594	SCORE:	-659.39	-659.39	1276.22	1	-0.045	-30.405	5	0	-1711.11	295.252	-436.325	2.954	48.008	242.442	1021.16	-24.306	-2.736	-26.988	-180.29	-52.998	19.739	-32.321	-533.412	-673.87	19.183	23.288	135.535	-1223.21	5.677	2.088	1.665	2.967	5.555	1.074	1.017	2.189	5.567	2.168	2.605	1.983	0	0	0
-0.304	-2.617	-13.12	286.677	0.286079	221	SCORE:	-694.641	-694.641	1493.36	3	-0.016	-31.615	4	0	-1727.93	284.934	-440.012	3.148	43.682	241.356	1014.54	-25.675	-2.881	-28.95	-183.397	-48.86	18.44	-32.777	-565.614	-706.072	19.075	27.98	142.089	-1291.87	1.993	1.661	1.068	1.914	1.938	0.684	0.603	1.302	1.94	1.307	2.136	1.299	0	0	0
0.421	-4.054	-3.359	129.141	-0.0711613	237	SCORE:	-685.316	-685.316	1335.82	3	0.013	-33.052	8	0	-1711.05	291.035	-440.358	2.951	44.155	242.009	1011.09	-25.101	-2.946	-33.479	-181.857	-46.874	17.652	-32.279	-555.853	-696.311	19.394	23.224	136.891	-1274.22	5.733	1.783	1.899	2.639	5.602	1.049	1.058	2.292	5.615	2.239	2.19	2.258	0	0	0
0.032	-10.198	-6.641	259.915	-0.269463	955	SCORE:	-694.194	-694.194	1466.6	2	0.023	-39.196	4	0	-1707.02	290.386	-442.675	3.001	44.516	231.04	1003.73	-23.445	-2.815	-29.061	-181.235	-47.722	17.953	-31.286	-559.135	-699.593	18.777	24.714	136.708	-1292.53	3.35	1.421	1.369	2.25	3.339	0.491	0.489	1.85	3.342	1.801	1.792	1.747	0	0	0
0.196	-0.034	46.649	-112.712	-0.231809	816	SCORE:	-643.779	-643.779	1185.94	2	-0.031	-31.317	0	0	-1670.63	293.928	-425.959	3.071	44.737	226.303	993.703	-21.129	-3.032	-24.884	-179.196	-50.044	18.286	-30.243	-514.808	-655.267	11.469	26.029	143.676	-1189.9	2.014	2.042	1.546	2.044	1.899	0.76	0.754	1.189	1.904	1.193	2.602	1.923	0	0	0
1.314	-6.165	6.398	381.996	0.189769	121	SCORE:	-686.675	-686.675	1588.68	1	-0.057	-35.163	9	0	-1711.24	295.533	-428.113	3.022	46.389	227.508	1004.77	-25.784	-2.87	-22.872	-180.717	-51.894	16.697	-31.817	-546.096	-686.554	10.584	23.808	140.283	-1267.93	8.314	2.149	2.226	3.532	8.195	1.427	1.603	3.308	8.212	3.195	2.489	2.547	0	0	0
0.107	-2.105	14.941	282.789	0.297645	907	SCORE:	-686.513	-686.513	1581.44	1	-0.043	-33.388	7	0	-1730.7	301.809	-444.705	3.051	44.935	235.306	1023.87	-25.662	-2.902	-27.951	-183.213	-47.926	19.697	-32.097	-546.516	-686.975	11.153	26.223	142.076	-1266.42	1.778	1.506	1.442	1.955	1.658	0.532	0.669	1.072	1.664	1.087	1.929	1.795	0	0	0
-0.195	-7.257	1.515	291.929	-0.0161216	784	SCORE:	-676.559	-676.559	1498.61	4	-0.047	-36.255	0	0	-1691.55	283.561	-423.908	2.965	43.759	242.282	988.547	-25.08	-2.884	-30.327	-179.563	-48.635	17.924	-31.244	-550.979	-691.438	12.946	23.677	140	-1263.79	1.795	1.657	1.389	2.023	1.719	0.39	0.398	0.999	1.722	0.984	2.187	1.808	0	0	0
0.769	0.328	43.932	379.559	0.564362	968	SCORE:	-639.079	-639.079	1678.21	2	-0.065	-30.955	4	0	-1717.24	319.831	-429.381	3.837	47.495	240.597	1014.52	-24.909	-2.904	-30.163	-181.916	-52.051	19.352	-32.755	-517.525	-657.983	19.038	27.781	138.99	-1187.56	4.236	1.906	1.578	2.617	4.165	0.903	0.974	2.01	4.171	2.022	2.388	1.887	0	0	0
1.272	-10.984	-0.985	481.291	0.0344789	412	SCORE:	-684.238	-684.238	1687.97	2	-0.051	-39.982	11	0	-1728.36	294.284	-446.085	3.05	44.016	245.317	1020.45	-25.971	-2.823	-35.262	-182.996	-47.762	17.651	-32.152	-553.479	-693.937	19.487	27.229	145.111	-1277.7	6.114	1.593	1.746	3.49	6.113	0.667	0.729	3.221	6.12	3.13	2.039	2.185	0	0	0
1.123	1.132	13.193	356.017	0.619922	421	SCORE:	-668.389	-668.389	1562.7	3	-0.016	-27.866	10	0	-1717.62	292.385	-428.548	3.101	45.071	241.78	1015.64	-22.771	-2.97	-25.093	-182.884	-53.475	16.864	-32.108	-539.301	-679.759	19.286	26.486	136.277	-1235.56	5.345	1.995	1.927	3.341	5.266	1.59	1.446	3.157	5.276	3.173	2.286	2.158	0	0	0
-0.195	-5.555	13.318	333.678	0.159942	954	SCORE:	-661.376	-661.376	1540.36	3	-0.039	-34.553	5	0	-1707.36	299.712	-438.443	3.008	44.295	239.416	1013.24	-23.151	-2.817	-28.069	-182.24	-49.177	17.791	-32.185	-539.176	-679.635	19.301	26.488	138.09	-1235.11	1.956	1.817	1.503	2.023	1.849	0.517	0.56	1.163	1.854	1.161	2.335	1.881	0	0	0
1.887	7.333	23.997	24.309	0.598551	422	SCORE:	-644.981	-644.981	1322.96	2	-0.001	-23.95	10	0	-1698.16	295.404	-421.228	3.177	43.29	241.33	998.189	-22.445	-2.942	-27.42	-178.546	-46.326	17.426	-31.851	-537.46	-677.918	19.356	24.856	140.73	-1206.39	6.01	2.272	2.2	3.735	5.944	1.426	1.564	3.429	5.958	3.343	2.719	2.538	0	0	0
0.012	-5.621	21.435	36.25	-0.38215	116	SCORE:	-656.992	-656.992	1242.93	2	-0.052	-34.619	7	0	-1676.68	305.208	-431.774	3.093	44.214	231.176	992.726	-22.518	-2.887	-32.224	-181.333	-47.246	17.555	-32.893	-531.059	-671.518	18.928	22.99	134.588	-1222.67	2.569	1.995	1.929	2.23	2.464	0.787	0.714	1.5	2.468	1.493	2.551	2.457	0	0	0
-0.111	-0.184	7.921	287.312	0.424792	432	SCORE:	-673.264	-673.264	1585.96	2	0.004	-31.467	5	0	-1712.32	285.834	-425.173	3.077	42.438	247.193	1001.79	-23.486	-2.914	-28.801	-183.681	-47.932	14.805	-32.043	-553.536	-693.995	12.972	25.171	149.129	-1258.27	2.518	1.379	1.289	1.737	2.449	0.639	0.682	1.431	2.455	1.425	1.752	1.587	0	0	0
0.908	1.323	1.327	26.413	0.158766	159	SCORE:	-701.992	-701.992	1233.1	3	-0.006	-27.675	3	0	-1720.28	285.711	-441.45	2.892	42.859	228.84	1018.59	-22.807	-2.878	-29.865	-185.66	-44.727	20.485	-31.224	-551.167	-691.625	10.857	29.49	136.856	-1280.83	7.327	2.082	2.225	3.126	7.216	1.173	1.467	2.703	7.229	2.614	2.555	2.63	0	0	0
0.217	-10.562	14.48	417.915	-0.0319468	822	SCORE:	-663.144	-663.144	1624.6	3	-0.007	-39.56	4	0	-1730.55	303.232	-436.9	3.148	43.446	254.825	1012.64	-26.201	-2.883	-25.873	-180.742	-46.156	20.058	-32.001	-538.014	-678.472	14.488	26.022	139.738	-1240.72	1.936	1.72	1.529	2.435	1.84	0.728	0.8	1.579	1.843	1.59	2.223	1.883	0	0	0
1.227	-6.658	6.409	296.466	0.0303138	407	SCORE:	-684.261	-684.261	1595.11	3	-0.058	-37.941	11	0	-1731.95	285.799	-436.501	3.067	43.647	244.214	1016.5	-25.507	-2.807	-28.992	-181.179	-46.621	18.054	-34.192	-555.048	-695.506	19.114	25.561	146.924	-1277.25	5.054	1.588	1.476	3.075	5.077	0.575	0.573	2.761	5.083	2.694	2.027	1.851	0	0	0
-0.928	-5.97	28.297	192.979	-0.0952006	226	SCORE:	-653.72	-653.72	1399.66	3	-0.018	-34.968	10	0	-1700.16	308.688	-438.761	2.94	46.383	233.246	1015.34	-26.458	-2.944	-27.395	-182.241	-46.063	17.033	-30.601	-524.197	-664.656	18.854	25.848	132.483	-1212.88	1.633	1.247	1.025	1.29	1.462	0.619	0.607	1.049	1.462	1.073	1.56	1.252	0	0	0
0.676	-6.008	16.083	83.133	-0.310914	640	SCORE:	-667.673	-667.673	1289.82	2	-0.014	-35.006	3	0	-1674.8	285.871	-415.728	3.017	42.427	228.538	984.942	-21.968	-2.976	-28.719	-181.967	-46.954	15.98	-31.982	-536.411	-676.87	13.386	23.2	140	-1239.09	7.943	1.693	1.362	2.894	7.94	0.79	0.792	3.063	7.951	2.932	2.051	1.655	0	0	0
0.014	-4.142	4.478	311.719	0.220559	398	SCORE:	-666.778	-666.778	1518.4	1	-0.022	-33.14	6	0	-1708.97	295.345	-424.996	2.988	43.101	242.888	997.299	-25.471	-2.916	-27.237	-178.601	-51.226	19.966	-31.946	-548.016	-688.474	19.365	24.511	138.26	-1247.93	2.137	1.769	1.385	2.232	2.058	0.701	0.655	1.507	2.064	1.52	2.277	1.717	0	0	0
0.327	5.583	31.973	61.095	0.518827	649	SCORE:	-634.433	-634.433	1359.74	0	-0.018	-25.7	2	0	-1689.63	307.997	-423.349	2.995	43.628	234.613	989.442	-23.556	-2.815	-19.427	-177.144	-48.008	19.4	-32.603	-529.484	-669.942	18.784	22.564	142.087	-1189.62	2.443	1.891	1.794	2.175	2.38	0.81	0.803	1.526	2.383	1.556	2.331	2.224	0	0	0
-1.078	-5.003	-5.68	270.324	0.101097	912	SCORE:	-707.661	-707.661	1477.01	2	-0.018	-34.001	3	0	-1714.78	295.094	-443.796	2.989	43.725	225.325	1014.82	-24.997	-3.038	-26.655	-186.15	-48.877	15.651	-31.319	-558.174	-698.632	10.676	24.715	138.327	-1299.84	1.753	1.102	1.064	1.14	1.701	0.346	0.397	0.725	1.705	0.729	1.422	1.335	0	0	0
-0.84	-1.016	3.368	145.185	0.18293	592	SCORE:	-681.67	-681.67	1351.87	2	-0.013	-30.014	4	0	-1713.21	297.739	-434.402	3.037	44.526	230.31	1009.77	-23.111	-2.854	-27.082	-183.259	-46.552	18.067	-32.238	-549.126	-689.584	12.023	25.86	139.084	-1260.81	1.687	1.611	1.164	1.378	1.639	0.637	0.734	1.202	1.642	1.2	2.038	1.38	0	0	0
0.02	-1.483	-4.701	64.42	0.00512068	457	SCORE:	-701.165	-701.165	1271.1	3	-0.011	-30.481	8	0	-1714.91	292.807	-446.268	2.934	44.523	228.842	1029.5	-25.21	-3.134	-32.644	-184.113	-46.66	16.94	-31.81	-557.195	-697.654	11.119	23.52	132.784	-1288.84	2.752	1.556	1.254	2.238	2.665	0.778	0.746	1.482	2.676	1.493	1.947	1.525	0	0	0
-0.125	-0.849	21.699	33.769	-0.00266748	301	SCORE:	-665.824	-665.824	1332.42	4	-0.017	-32.132	4	0	-1696.37	294.405	-436.623	3.201	44.347	238.787	1006.23	-22.91	-2.832	-35.617	-176.601	-44.029	15.107	-31.854	-539.758	-680.217	10.896	25.888	141.372	-1237.71	1.61	1.66	1.496	1.723	1.417	0.485	0.527	0.807	1.421	0.82	2.145	1.84	0	0	0
0.971	1.335	4.761	115.091	0.310248	981	SCORE:	-695.736	-695.736	1321.77	0	-0.043	-27.663	7	0	-1727.87	290.792	-426.822	2.977	42.905	228.573	1012.77	-21.465	-2.841	-25.424	-185.149	-52.42	17.709	-32.574	-547.733	-688.191	11.129	26.029	145.111	-1271.13	7.405	2.027	2.499	3.189	7.275	1.386	1.946	3.203	7.292	3.119	2.332	2.783	0	0	0
-0.229	-5.124	9.359	222.251	0.0151083	693	SCORE:	-685.368	-685.368	1520.9	3	-0.005	-36.407	10	0	-1726.94	299.677	-442.819	3.029	43.601	237.219	1023	-25.286	-2.924	-34.465	-180.812	-48.556	20.818	-32.802	-552.098	-692.556	10.961	24.183	145.979	-1273.87	1.214	1.478	1.213	1.619	1.134	0.568	0.534	1.085	1.136	1.104	1.884	1.517	0	0	0
0.245	5.462	39.989	108.66	0.57411	312	SCORE:	-632.762	-632.762	1407.31	2	-0.034	-25.821	7	0	-1702.4	310.363	-423.02	3.253	46.726	236.226	1009.89	-26.471	-2.864	-26.108	-180.441	-47.26	17.61	-31.42	-521.468	-661.926	18.781	23.598	140.73	-1180.05	3.65	1.499	1.698	2.093	3.567	0.963	0.904	1.875	3.574	1.871	1.819	2.047	0	0	0
0.254	-9.818	-7.347	278.261	-0.210854	952	SCORE:	-693.149	-693.149	1484.94	2	-0.004	-38.816	1	0	-1719.13	292.942	-444.694	2.982	44.923	242.684	1009.13	-25.064	-2.84	-29.582	-182.671	-48.957	15.915	-31.035	-559.841	-700.3	19.294	25.994	136.708	-1291.81	5.241	1.729	1.758	2.472	5.192	0.946	1.056	2.168	5.201	2.146	2.147	2.116	0	0	0
1.2	-10.522	6.896	430.4	-0.0109327	182	SCORE:	-678.379	-678.379	1637.08	6	-0.029	-39.52	6	0	-1713.65	302.798	-446.717	3.054	44.322	234.075	1023.21	-25.494	-2.873	-33.716	-184.436	-46.615	18.244	-32.342	-545.598	-686.057	18.74	27.719	135.255	-1263.5	6.803	1.659	1.799	3.418	6.747	0.842	0.91	3.241	6.756	3.155	2.075	2.227	0	0	0
0.496	1.296	9.752	225.609	0.469014	870	SCORE:	-682.664	-682.664	1432.29	1	-0.025	-27.702	10	0	-1704.87	301.311	-436.608	2.943	43.306	227.166	1010.64	-25.727	-3.039	-26.708	-181.847	-43.779	16.867	-32.998	-542.742	-683.201	10.885	22.787	136.891	-1253.11	6.714	1.918	2.154	2.714	6.617	1.185	1.283	2.671	6.63	2.593	2.258	2.572	0	0	0
-0.119	-4.393	41.844	213.786	0.0500431	54	SCORE:	-658.43	-658.43	1512.43	1	-0.006	-35.676	4	0	-1703.25	301.781	-430.805	3.184	45.12	230.235	1000.65	-24.585	-2.573	-22.736	-183.003	-46.687	18.028	-30.956	-519.613	-660.071	11.758	26.424	148.84	-1213.72	1.645	1.88	1.997	1.729	1.438	0.677	0.87	1.21	1.446	1.247	2.437	2.52	0	0	0
0.419	1.858	9.702	78.131	0.290749	954	SCORE:	-668.548	-668.548	1284.81	1	-0.027	-27.14	4	0	-1701.45	283.657	-423.548	2.975	43.524	238.633	996.188	-22.035	-2.94	-25.269	-184.355	-48.399	19.271	-33.354	-542.792	-683.251	19.158	23.439	145.111	-1238.48	3.439	1.936	1.498	2.637	3.351	0.758	0.745	1.509	3.359	1.499	2.491	1.865	0	0	0
1.205	-0.828	32.118	277.641	0.393718	956	SCORE:	-659.781	-659.781	1484.32	0	0.007	-29.826	8	0	-1736.48	315.07	-429.645	3.219	46.404	234.472	1023.07	-21.08	-2.926	-23.493	-185.997	-50.816	18.5	-33.017	-520.376	-660.834	11.523	26.223	145.111	-1209.98	7.66	2.508	2.749	3.423	7.512	1.391	2.041	3.195	7.527	3.105	3	3.127	0	0	0
1.406	-4.516	21.728	533.824	0.477587	362	SCORE:	-676.142	-676.142	1740.51	4	-0.039	-33.514	14	0	-1709.45	295.439	-436.448	3.017	43.503	230.61	1020.46	-24.029	-2.903	-30.629	-183.741	-47.124	17.059	-30.813	-530.766	-671.224	10.666	26.034	142.15	-1240.42	6.439	2.032	1.811	3.624	6.372	1.485	1.28	3.549	6.385	3.506	2.362	2.057	0	0	0
-0.792	5.322	8.76	30.697	0.455973	490	SCORE:	-692.459	-692.459	1329.35	2	-0.036	-25.961	4	0	-1716.5	289.837	-434.835	3.007	44.725	229.961	1018.05	-26.613	-2.976	-29.338	-183.02	-45.759	16.837	-31.855	-552.697	-693.156	11.055	24.401	140.441	-1271.12	1.861	1.201	1.354	1.056	1.764	0.371	0.474	0.841	1.769	0.816	1.543	1.712	0	0	0
0.768	5.322	20.093	-126.991	0.210269	133	SCORE:	-656.591	-656.591	1079.69	1	-0.016	-23.676	6	0	-1696.28	293.049	-437.589	2.938	44.465	236.617	1020.75	-25.244	-2.833	-26.285	-183.79	-50.577	18.671	-31.95	-532.401	-672.859	19.407	25.549	136.277	-1212.67	4.926	2.091	2.129	2.986	4.792	1.191	1.544	2.229	4.803	2.233	2.604	2.471	0	0	0
0.081	-9.767	-12.389	355.634	-0.0781336	759	SCORE:	-701.422	-701.422	1562.32	3	-0.034	-38.765	6	0	-1715.14	286.478	-440.834	3.068	44.052	236.642	1013.27	-26.424	-2.958	-34.762	-183.932	-45.457	18.378	-31.91	-564.883	-705.341	19.009	23.983	134.787	-1305.07	3.671	1.388	1.18	2.299	3.65	0.562	0.571	1.94	3.654	1.907	1.773	1.492	0	0	0
-0.103	-3.414	18.761	184.924	0.0740111	646	SCORE:	-666.19	-666.19	1391.61	3	-0.024	-32.412	2	0	-1714.27	309.104	-439.508	3.276	45.162	239.469	1017.95	-23.541	-2.943	-30.975	-184.345	-48.268	18.946	-32.192	-533.733	-674.191	10.864	26.251	137.907	-1232.34	2.778	1.852	1.829	2.115	2.673	0.528	0.605	1.279	2.677	1.271	2.388	2.302	0	0	0
0.129	-8.356	-9.758	397.498	0.0745769	1	SCORE:	-706.016	-706.016	1604.18	3	0.002	-37.354	6	0	-1720.29	291.867	-439.716	2.999	42.494	233.522	1017.77	-28.94	-2.829	-31.903	-180.218	-46.074	16.67	-32.479	-562.252	-702.711	10.641	23.999	136.066	-1305.62	2.965	1.373	1.329	2.347	2.939	0.89	0.961	2.13	2.943	2.141	1.634	1.545	0	0	0
1.178	-2.813	74.298	250.755	0.220451	703	SCORE:	-608.77	-608.77	1457.44	1	-0.016	-31.811	4	0	-1703.87	332.989	-431.799	3.294	49.397	239.99	1015.32	-24.98	-2.694	-29.37	-182.435	-49.939	21.921	-33.053	-478.196	-618.654	19.375	27.059	139.195	-1118.78	6.087	2.384	1.931	3.396	5.994	1.084	1.098	2.795	6.002	2.754	2.98	2.344	0	0	0
-0.297	-5.82	21.712	317.946	0.119414	980	SCORE:	-662.52	-662.52	1524.63	3	-0.019	-34.818	5	0	-1727.58	306.774	-438.477	3.252	47.094	239.465	1028.23	-24.749	-2.9	-25.176	-185.849	-51.644	15.402	-31.854	-530.782	-671.241	19.234	28.421	137.592	-1228.12	2.922	1.552	1.415	1.921	2.835	0.724	0.993	1.711	2.845	1.699	1.977	1.636	0	0	0
0.669	-0.946	-2.227	91.44	0.0964017	498	SCORE:	-691.222	-691.221	1298.12	1	-0.016	-29.944	6	0	-1698.84	291.009	-437.52	2.966	44.358	227.977	1000.71	-22.662	-2.951	-26.447	-179.838	-46.627	16.084	-31.386	-554.721	-695.18	11.635	23.199	136.891	-1275.89	4.503	2.213	1.833	2.887	4.459	1.018	1.089	2.462	4.467	2.414	2.703	2.187	0	0	0
1.107	-7.845	30.264	149.077	-0.293833	827	SCORE:	-656.498	-656.498	1447.72	3	-0.009	-39.128	8	0	-1702.11	292.158	-426.253	3.06	44.058	237.241	1003.19	-23.616	-2.65	-30.586	-179.739	-49.499	18.498	-31.85	-531.193	-671.651	19.19	26.153	145.979	-1226.82	5.345	1.613	1.377	2.955	5.322	0.541	0.526	2.512	5.329	2.433	2.113	1.776	0	0	0
-0.948	-9.266	31.451	189.226	-0.338036	274	SCORE:	-667.811	-667.811	1395.91	4	-0.008	-38.264	8	0	-1722	306.684	-440.121	3.152	49.059	232.882	1029.5	-28.087	-2.54	-28.954	-181.826	-48.235	18.212	-32.616	-521.043	-661.501	11.667	25.663	139.084	-1227.12	2.363	1.587	1.131	1.27	2.183	0.475	0.604	1.124	2.192	1.105	2.03	1.384	0	0	0
-0.03	-7.688	10.508	250.731	-0.114081	319	SCORE:	-673.597	-673.597	1457.41	1	0.008	-36.686	7	0	-1726.69	305.057	-436.325	3.107	43.261	235.555	1011.63	-23.723	-2.782	-26.113	-182.503	-46.46	17.501	-32.379	-541.986	-682.445	18.871	24.099	143.721	-1252.27	2.574	1.677	1.746	2.188	2.463	0.794	0.937	1.558	2.469	1.588	2.098	2.135	0	0	0
-0.07	-5.427	47.527	363.997	0.211391	599	SCORE:	-629.668	-629.668	1570.68	3	-0.004	-34.425	7	0	-1735.33	318.582	-432.462	3.097	47.701	252.84	1035.62	-20.86	-2.958	-22.816	-181.486	-52.779	17.561	-31.304	-504.967	-645.425	13.794	23.817	137.167	-1169.06	1.765	1.768	1.559	2.148	1.546	0.699	0.766	1.501	1.548	1.513	2.255	1.941	0	0	0
-0.219	-8.479	8.876	226.902	-0.211099	196	SCORE:	-695.224	-695.224	1433.58	2	-0.054	-37.477	4	0	-1729.98	302.317	-436.54	3	46.107	229.65	1012	-23.812	-2.624	-28.744	-183.72	-48.066	17.519	-32.028	-543.618	-684.076	10.661	25.354	143.102	-1276.32	2.017	1.567	1.692	1.999	1.833	0.657	0.894	1.19	1.841	1.226	1.965	2.044	0	0	0
-0.224	-6.467	20.802	235.27	-0.0563946	496	SCORE:	-670.359	-670.359	1441.95	2	-0.014	-35.465	7	0	-1705.7	308.348	-440.736	3.099	44.18	228.01	1021.67	-24.84	-2.826	-26.428	-180.369	-46.505	15.215	-30.664	-531.692	-672.151	10.86	24.325	131.863	-1237.52	2.623	1.479	1.581	1.994	2.523	0.761	0.753	1.651	2.529	1.649	1.815	1.906	0	0	0
-0.364	-2.636	47.962	149.454	0.0704617	314	SCORE:	-651.329	-651.329	1356.14	1	-0.037	-31.634	8	0	-1715.36	318.996	-434.785	3.148	48.121	230.343	1017.8	-19.111	-2.6	-27.532	-182.944	-48.546	18.475	-31.385	-504.532	-644.99	10.765	24.688	138.438	-1187.49	4.108	1.338	1.784	1.854	4.017	0.676	0.883	1.723	4.022	1.686	1.628	2.211	0	0	0
0.278	-0.723	21.353	28.389	-0.00294945	315	SCORE:	-651.184	-651.184	1327.04	3	-0.052	-32.006	12	0	-1687.74	292.109	-427.948	3.028	45.108	239.444	994.763	-23.702	-2.815	-28.565	-177.057	-47.775	15.857	-32.309	-540.104	-680.562	19.158	24.477	142.376	-1223.29	2.425	1.706	1.284	2.126	2.296	0.88	0.848	1.552	2.305	1.563	2.126	1.53	0	0	0
-0.323	-4.997	9.198	182.963	-0.0431896	292	SCORE:	-663.752	-663.752	1389.64	2	-0.033	-33.995	4	0	-1705.84	293.895	-432.604	3.119	44.632	235.262	1010.84	-22.262	-2.877	-27.103	-179.873	-49.954	19.002	-31.815	-543.296	-683.755	19.232	23.799	138.09	-1241.04	2.635	1.588	1.215	1.895	2.635	0.483	0.452	1.716	2.639	1.668	2.065	1.526	0	0	0
-0.45	-10.003	0.084	450.613	0.0498261	83	SCORE:	-684.957	-684.957	1657.3	3	-0.067	-39.001	9	0	-1741.7	298.611	-438.35	3.029	43.822	244.467	1024.18	-24.21	-2.799	-30.368	-182.236	-48.184	16.972	-32.32	-552.41	-692.868	19.21	26.667	137.633	-1276.37	2.024	1.468	1.394	1.768	1.908	0.613	0.804	1.024	1.913	1.074	1.874	1.704	0	0	0
-0.633	-4.643	-4.474	215.38	0.0374693	888	SCORE:	-708.564	-708.564	1422.06	2	-0.044	-33.641	3	0	-1717.24	281.404	-427.282	2.962	42.341	229.008	1007.02	-26.304	-2.849	-27.747	-185.982	-48.424	17.451	-32.103	-556.968	-697.426	10.906	25.934	142.089	-1299.17	2.777	1.169	1.74	1.585	2.663	0.687	0.913	1.55	2.67	1.543	1.419	2.132	0	0	0
0.343	5.23	30.761	-16.237	0.377326	759	SCORE:	-642.642	-642.642	1282.41	1	-0.021	-26.053	3	0	-1699.84	299.196	-430.081	3.033	44.99	234.531	1014.41	-25.037	-3.023	-26.018	-177.979	-46.922	16.632	-32.945	-530.696	-671.154	20.718	25.12	140.441	-1199.39	2.929	1.741	1.803	2.191	2.844	0.774	0.788	1.638	2.846	1.595	2.166	2.213	0	0	0
-0.308	-9.086	13.394	200.035	-0.304178	181	SCORE:	-677.97	-677.97	1406.72	2	-0.075	-38.084	3	0	-1715.5	295.788	-445.867	3.004	43.515	233.958	1016.28	-21.347	-2.961	-30.882	-185.982	-45.026	19.507	-33.031	-539.1	-679.558	18.843	26.435	145.111	-1255.15	1.709	1.533	1.461	1.91	1.603	0.552	0.644	1.093	1.607	1.11	1.953	1.822	0	0	0
-0.601	-9.182	32.849	118.762	-0.477426	126	SCORE:	-666.8	-666.8	1325.44	3	0.007	-38.18	5	0	-1724.25	318.451	-451.873	3.277	47.091	236.382	1024.48	-25.943	-2.543	-31.942	-186.284	-43.904	16.849	-30.637	-519.645	-660.103	11.645	28.294	143.68	-1224.62	2.366	1.688	1.652	1.617	2.211	0.555	0.71	1.239	2.218	1.229	2.159	2.052	0	0	0
0.201	-0.764	5.481	178.373	0.239185	521	SCORE:	-692.788	-692.788	1477.02	0	-0.014	-32.047	8	0	-1717.26	295.382	-442.173	3.065	44.556	229.43	1015.01	-23.444	-2.881	-27.896	-181.764	-45.996	16.456	-32.479	-555.976	-696.434	10.899	25.412	140.73	-1280.81	2.157	1.631	1.513	2.049	2.062	0.778	0.787	1.453	2.067	1.492	2.022	1.86	0	0	0
1.781	8.192	1.855	-56.133	0.594765	220	SCORE:	-687.781	-687.781	1150.55	2	0.004	-20.806	7	0	-1705.22	290.631	-440.262	2.965	43.069	229.051	1019.98	-26.054	-2.951	-32.211	-180.361	-46.186	16.866	-33.218	-550.639	-691.098	11.018	25.432	139.084	-1259.23	8.326	2.413	2.331	3.999	8.277	1.427	1.399	3.631	8.29	3.522	2.908	2.77	0	0	0
-0.022	-3.548	50.424	243.104	0.149707	529	SCORE:	-646.957	-646.957	1541.75	1	-0.034	-34.831	9	0	-1721.88	315.208	-429.452	3.218	48.707	231.215	1016.9	-21.931	-2.843	-20.946	-179.317	-50.616	14.879	-32.351	-511.033	-651.492	10.723	26.507	144.418	-1192.82	1.687	1.465	1.401	1.826	1.482	0.582	0.717	1.112	1.484	1.14	1.859	1.709	0	0	0
0.943	2.436	23.104	434.681	0.784829	798	SCORE:	-650.629	-650.629	1641.36	4	-0.037	-26.562	4	0	-1713.2	304.278	-438.489	3.106	44.655	241.176	1018.32	-23.693	-2.856	-26.145	-181.915	-46.655	21.851	-31.695	-529.39	-669.848	19.019	25.206	136.177	-1206.58	6.233	1.908	1.652	3.161	6.211	0.929	0.93	2.954	6.219	2.894	2.381	2.004	0	0	0
1.314	11.612	23.198	328.823	1.27085	456	SCORE:	-646.323	-646.323	1535.51	1	-0.097	-17.386	11	0	-1714.1	310.976	-439.689	3.122	45.516	238.121	1027.23	-24.543	-2.697	-21.835	-183.296	-49.449	14.721	-30.788	-529.296	-669.755	19.235	25.913	135.194	-1193.01	4.97	2.18	1.873	3.532	4.899	1.668	1.349	3.232	4.909	3.247	2.507	2.202	0	0	0
-0.447	-7.146	1.056	140.929	-0.260575	175	SCORE:	-698.916	-698.916	1439.58	3	0.014	-38.429	2	0	-1734.95	301.389	-451.522	3.124	44.084	235.48	1028.12	-25.668	-2.904	-34.788	-186.331	-44.874	18.124	-31.373	-560.401	-700.859	12.548	25.613	144.538	-1297.75	2.344	1.124	1.73	1.401	2.239	0.595	0.765	1.258	2.245	1.26	1.401	2.144	0	0	0
-0.272	-7.183	0.367	405.997	0.159585	750	SCORE:	-692.105	-692.105	1612.68	2	-0.067	-36.181	4	0	-1716.83	303.736	-436.939	3.027	43.59	233.029	1006.23	-23.539	-2.888	-27.328	-183.303	-47.438	15.383	-32.205	-552.127	-692.586	11.632	23.18	138.327	-1280.41	1.558	1.88	1.514	1.946	1.477	0.538	0.549	1.003	1.481	1.05	2.407	1.919	0	0	0
-0.198	-7.941	59.463	122.013	-0.376978	609	SCORE:	-617.726	-617.726	1328.69	4	-0.01	-36.939	8	0	-1706.33	327.899	-438.295	3.191	50.272	235.653	1027.95	-20.482	-2.844	-27.006	-182.675	-50.506	16.238	-30.54	-493.031	-633.489	18.72	25.152	135.255	-1147.7	2.494	1.337	1.678	2.02	2.271	0.919	0.912	1.831	2.28	1.872	1.573	2.04	0	0	0
0.543	-3.941	37.696	160.394	-0.00633044	630	SCORE:	-638.644	-638.644	1367.08	3	-0.007	-32.939	0	0	-1723.78	312.025	-440.393	3.418	49.533	242.971	1032.58	-23.115	-2.983	-34.359	-179.767	-48.823	19.753	-30.988	-514.798	-655.256	18.822	28.684	137.592	-1186.38	4.21	1.985	1.64	2.761	4.089	1.036	1.106	2.055	4.099	2.086	2.48	1.938	0	0	0
-0.867	-6.846	13.773	303.974	0.0303746	253	SCORE:	-670.103	-670.103	1510.66	2	0	-35.844	10	0	-1717.58	298.019	-427.233	3.349	44.351	241.2	1010.16	-22.336	-2.749	-25.833	-182.515	-51.308	13.101	-31.419	-538.721	-679.179	12.102	26.436	142.089	-1244.67	1.705	1.491	1.262	1.351	1.6	0.584	0.625	1.176	1.605	1.196	1.903	1.537	0	0	0
1.662	2.759	20.427	-12.971	0.205015	336	SCORE:	-646.117	-646.117	1193.71	2	0.048	-26.239	7	0	-1706.07	305.528	-431.794	2.943	45.728	244.001	1009.7	-24.763	-2.906	-24.713	-180.838	-48.862	20.292	-32.283	-532.067	-672.525	19.355	24.585	133.873	-1204.42	9.38	2.437	2.213	3.88	9.27	1.44	1.408	3.431	9.287	3.302	2.942	2.638	0	0	0
-0.045	3.716	31.712	415.304	0.844412	678	SCORE:	-634.847	-634.847	1621.99	1	-0.037	-25.282	5	0	-1711.89	320.49	-437.223	3.257	46.689	235.968	1018.8	-25.288	-2.884	-20.629	-184.147	-50.785	17.338	-30.376	-520.782	-661.241	18.762	31.218	135.257	-1180.91	1.78	1.852	1.637	2.173	1.626	0.596	0.739	1.209	1.63	1.21	2.375	2.045	0	0	0
-0.022	-6.488	13.169	406.097	0.202817	662	SCORE:	-666.796	-666.796	1612.78	4	-0.02	-35.486	9	0	-1726.46	309.368	-440.017	3.222	45.227	241.458	1017.75	-26.363	-2.957	-28.206	-183.418	-46.711	19.336	-31.399	-539.325	-679.783	19.171	25.385	137.167	-1241.61	2.967	1.83	1.878	2.196	2.879	0.508	0.727	1.211	2.884	1.2	2.406	2.357	0	0	0
0.425	-6.615	9.202	356.237	0.124498	36	SCORE:	-671.985	-671.985	1562.92	3	-0.014	-35.613	1	0	-1724.84	301.899	-450.842	3.016	44.312	244.417	1023.4	-23.43	-2.882	-27.829	-184.308	-47.96	20.768	-30.522	-543.292	-683.75	19.38	25.975	136.856	-1250.89	5.988	1.898	1.661	2.643	5.987	0.664	0.721	2.425	5.995	2.337	2.464	2.099	0	0	0
-0.14	-9.819	-3.814	230.41	-0.297961	496	SCORE:	-693.541	-693.541	1437.09	3	0.014	-38.817	7	0	-1704.53	289.599	-440.633	2.943	42.388	232.024	1009.13	-28.571	-2.978	-31.95	-183.418	-43.813	17.686	-32.564	-556.308	-696.766	18.991	24.051	137.545	-1288.66	2.359	1.237	1.396	2.078	2.28	0.626	0.581	1.612	2.284	1.618	1.566	1.719	0	0	0
-0.339	-5.898	-1.97	154.272	-0.150164	151	SCORE:	-692.783	-692.783	1452.92	2	-0.018	-37.181	3	0	-1710.34	283.456	-427.074	2.976	43.633	233.755	998.765	-24.656	-2.885	-28.255	-180.37	-48.307	14.788	-31.172	-563.427	-703.886	13.196	25.436	143.676	-1293.39	1.496	1.634	1.168	1.509	1.391	0.511	0.556	1.044	1.396	1.058	2.101	1.457	0	0	0
0.035	-0.841	24.246	102.062	0.115482	600	SCORE:	-687.829	-687.829	1400.71	1	-0.023	-32.124	5	0	-1724.58	297.537	-437.931	3.065	43.883	232.208	1014.71	-22.545	-2.924	-27.514	-184.209	-47.385	18.602	-31.347	-537.211	-677.669	11.025	25.426	143.723	-1257.16	2.953	1.411	1.697	1.883	2.854	0.546	0.66	1.257	2.86	1.245	1.803	2.101	0	0	0
0.83	2.373	9.202	425.651	0.772018	84	SCORE:	-670.768	-670.768	1632.33	2	-0.042	-26.625	8	0	-1718.18	301.738	-444.403	3.028	45.209	237.913	1027.24	-24.127	-2.893	-30.347	-185.041	-46.895	18.811	-31.697	-543.292	-683.75	19.275	26.432	132.784	-1240.68	6.202	1.942	1.779	3.048	6.18	0.866	1.028	2.702	6.188	2.639	2.458	2.16	0	0	0
0.066	-9.542	-4.235	265.105	-0.215467	138	SCORE:	-711.127	-711.127	1471.79	4	-0.025	-38.54	1	0	-1717.62	296.199	-452.397	2.944	45.297	229.958	1031.77	-27.444	-2.887	-35.133	-183.638	-48.329	16.902	-32.517	-556.729	-697.187	10.775	24.852	129.392	-1306.4	3.679	1.705	1.866	2.284	3.608	0.677	0.74	1.787	3.613	1.787	2.14	2.317	0	0	0
1.058	-6.358	40.713	274.624	0.0163059	880	SCORE:	-644.61	-644.61	1481.31	4	-0.024	-35.356	5	0	-1681.28	288.675	-423.075	2.971	42.784	241.628	1011.54	-23.419	-2.951	-28.823	-182.756	-49.289	16.681	-33.299	-511.781	-652.24	13.285	27.885	134.698	-1191.75	4.092	2.466	3.078	3.276	3.826	1.82	2.333	2.678	3.84	2.733	2.894	3.535	0	0	0
-0.053	-10.214	35.491	157.764	-0.470722	444	SCORE:	-643.334	-643.334	1364.45	3	-0.001	-39.212	9	0	-1700.79	313.495	-433.907	3.143	44.162	241.246	1007.14	-18.44	-2.895	-32.213	-179.461	-45.774	14.249	-32.157	-517.003	-657.462	19.076	23.497	136.114	-1199.55	3.63	1.605	1.77	2.165	3.533	0.712	0.762	1.644	3.538	1.621	2.025	2.144	0	0	0
0.563	-6.272	4.901	311.273	0.0795978	395	SCORE:	-679.792	-679.792	1517.95	1	0.011	-35.27	7	0	-1721.06	297.967	-432.538	3.069	43.484	235.893	1008.55	-24.889	-2.829	-28.461	-182.732	-47.983	20.17	-32.057	-547.593	-688.052	18.753	26.011	138.287	-1262.65	4.272	1.663	1.585	2.781	4.255	0.642	0.765	2.276	4.259	2.239	2.11	1.967	0	0	0
-0.041	-8.554	26.643	300.083	-0.0891081	582	SCORE:	-665.748	-665.748	1506.77	1	0.01	-37.552	9	0	-1746.93	318.699	-436.486	3.132	46.713	238.84	1031.89	-28.674	-2.582	-25.306	-181.712	-51.538	16.846	-31.335	-525.851	-666.309	12.447	28.849	140.794	-1229.15	2.747	1.648	1.69	2.177	2.62	0.787	0.995	1.55	2.625	1.583	2.046	2.009	0	0	0
0.134	-2.236	-8.494	111.026	0.0327908	816	SCORE:	-691.77	-691.77	1317.71	2	-0.004	-31.234	2	0	-1710	285.085	-438.404	3.077	43.193	236.144	1012.67	-24.107	-2.853	-29.571	-183.615	-51.409	15.689	-32.509	-560.988	-701.447	18.997	27.139	138.649	-1283.99	2.329	1.976	1.442	2.352	2.237	0.765	0.695	1.529	2.246	1.531	2.553	1.797	0	0	0
0.52	-6.066	89.957	170.132	-0.143631	565	SCORE:	-577.991	-577.991	1376.81	1	-0.014	-35.064	3	0	-1693.54	344.57	-432.411	3.413	51.398	237.185	1013.13	-22.502	-2.547	-17.069	-181.982	-50.016	19.945	-32.968	-462.537	-602.996	18.71	28.662	137.728	-1075.59	2.879	2.044	1.822	2.738	2.73	1.004	0.927	2.236	2.736	2.223	2.519	2.248	0	0	0
-0.106	-5.295	-6.899	122.733	-0.164523	929	SCORE:	-712.775	-712.776	1421.38	2	-0.009	-36.578	6	0	-1702.75	278.523	-428.259	2.906	41.873	227.489	992.059	-26.957	-2.957	-29.683	-180.835	-46.949	17.6	-31.772	-568.356	-708.814	10.886	23.39	142.087	-1317.71	1.402	1.268	1.177	1.742	1.303	0.521	0.572	0.996	1.309	1.032	1.639	1.473	0	0	0
0.733	-3.672	10.282	217.863	0.109755	792	SCORE:	-680.83	-680.83	1424.55	0	-0.026	-32.67	6	0	-1718.89	298.866	-428.49	3.035	42.78	230.713	1007.63	-23.345	-2.834	-23.138	-183.468	-49.481	19.51	-33.266	-542.212	-682.67	10.964	25.28	143.102	-1255.71	4.605	1.886	2.135	2.951	4.532	1.038	1.248	2.523	4.543	2.473	2.262	2.553	0	0	0
1.307	1.272	15.724	64.671	0.207571	643	SCORE:	-675.279	-675.279	1363.32	1	-0.043	-30.011	3	0	-1710.81	296.753	-430.074	2.994	43.537	234.316	1003.17	-23.262	-2.902	-31.292	-180.245	-45.32	20.025	-32.638	-545.733	-686.192	11.773	24.462	143.676	-1251.02	7.12	2.027	1.787	3.155	7.052	1.114	1.33	3.138	7.065	3.042	2.375	2.015	0	0	0
-0.459	-6.827	-9.416	236.489	-0.0792622	807	SCORE:	-717.895	-717.895	1443.17	3	-0.003	-35.825	4	0	-1711.82	284.541	-437.884	2.969	44.437	228.673	1005.52	-27.278	-2.96	-27.689	-184.553	-47.468	18.393	-32.253	-561.91	-702.369	10.676	23.532	134.698	-1315.63	2.175	1.172	1.402	1.759	2.113	0.51	0.581	1.249	2.116	1.256	1.498	1.766	0	0	0
-0.262	-9.628	10.519	299.17	-0.161941	663	SCORE:	-691.191	-691.191	1505.85	2	-0.014	-38.626	0	0	-1720.91	304.105	-444.333	3.124	45.091	231.984	1016.84	-22.99	-2.902	-29.24	-185.296	-50.027	20.287	-31.047	-541.975	-682.433	10.885	24.473	138.649	-1271.79	1.706	1.805	1.569	1.956	1.651	0.363	0.377	1.058	1.654	1.044	2.384	2.037	0	0	0
-0.513	-7.311	11.988	294.021	-0.0163474	917	SCORE:	-674.247	-674.247	1500.7	2	-0.01	-36.309	9	0	-1706.13	290.216	-443.711	3.158	45.419	235.802	1015.63	-23.411	-2.887	-22.329	-184.053	-49.828	16.791	-31.489	-540.506	-680.964	19.047	25.042	138.307	-1251.06	1.859	1.524	0.968	1.705	1.77	0.552	0.52	1.394	1.773	1.38	1.964	1.187	0	0	0
-0.2	-11.022	-5.936	394.496	-0.0962912	510	SCORE:	-699.913	-699.913	1601.18	2	-0.002	-40.02	3	0	-1734.37	286.031	-435.536	2.979	42.726	248.077	1011.18	-25.217	-2.924	-27.842	-185.027	-48.987	17.297	-32.668	-558.43	-698.888	11.883	26.857	145.111	-1298.36	3.843	1.65	1.582	2.018	3.809	0.72	0.898	1.63	3.816	1.609	2.076	1.894	0	0	0
-0.205	2.389	32.5	311.838	0.65082	967	SCORE:	-647.781	-647.781	1518.52	0	0.002	-26.609	9	0	-1697.83	297.955	-431.845	3.041	44.797	246.316	1014.49	-21.175	-2.885	-27.496	-182.798	-49.366	15.499	-32.101	-519.994	-660.452	19.189	21.717	134.588	-1194.38	2.601	2.014	1.999	2.013	2.441	0.927	0.848	1.711	2.449	1.791	2.525	2.525	0	0	0
-0.025	-9.948	6.069	265.39	-0.227299	42	SCORE:	-684.253	-684.253	1564.04	5	-0.01	-41.231	2	0	-1722.14	297.8	-443.275	3.243	42.852	245.065	1007.27	-26.161	-2.885	-34.598	-181.997	-44.691	17.812	-32.571	-555.388	-695.846	19.072	26.918	143.723	-1280.87	1.602	1.706	1.541	1.823	1.525	0.557	0.761	1.139	1.529	1.162	2.199	1.914	0	0	0
0.963	7.035	73.983	45.914	0.605477	668	SCORE:	-601.137	-601.137	1344.56	1	-0.033	-24.248	7	0	-1709.51	331.411	-416.821	3.638	49.041	238.565	1018.22	-21.031	-2.674	-21.127	-179.265	-51.77	17.32	-31.837	-487.474	-627.932	11.433	24.11	138.99	-1112.86	7.455	1.988	2.242	2.811	7.323	1.016	1.222	2.7	7.338	2.593	2.445	2.73	0	0	0
-0.238	-4.777	-5.831	208.22	0.0160275	845	SCORE:	-693.74	-693.74	1414.9	3	-0.034	-33.775	2	0	-1716.64	297.454	-438.162	3.047	44.697	231.298	1015.33	-25.168	-2.895	-31.474	-183.133	-46.071	16.853	-31.456	-558.325	-698.784	11.896	25.201	135.257	-1285.84	2.788	1.782	1.592	1.98	2.726	0.605	0.868	1.606	2.732	1.578	2.221	1.933	0	0	0
-0.163	-11.086	-3.535	387.987	-0.110506	392	SCORE:	-688.627	-688.627	1594.67	3	-0.018	-40.084	4	0	-1726.94	288.329	-437.02	2.979	43.385	244.439	1008.76	-27.623	-2.83	-29.024	-181.159	-48.391	21.611	-31.643	-556.029	-696.488	19.225	26.86	139.738	-1284.74	2.571	1.6	1.377	2.055	2.511	0.506	0.641	1.217	2.515	1.215	2.093	1.7	0	0	0
0.496	-9.888	-5.865	286.876	-0.200463	898	SCORE:	-697.092	-697.092	1493.56	2	-0.009	-38.886	4	0	-1720.58	297.888	-447.38	3.034	45.46	233.685	1014.25	-26.875	-2.864	-31.139	-180.447	-48.217	16.882	-32.488	-558.359	-698.818	18.846	24.332	137.907	-1294.34	4.389	1.318	1.504	2.714	4.371	0.607	0.577	2.464	4.375	2.4	1.632	1.87	0	0	0
-0.273	-9.335	59.453	411.257	0.0338699	252	SCORE:	-629.868	-629.868	1617.94	3	0.004	-38.333	7	0	-1716.86	312.995	-428.497	3.177	48.775	252.174	1018.5	-23.334	-2.947	-29.525	-182.749	-49.495	17.29	-31.563	-493.041	-633.499	12.15	29.182	140.283	-1161.24	2.102	1.458	1.697	1.945	1.913	0.748	0.787	1.557	1.917	1.579	1.836	2.077	0	0	0
0.266	-3.677	28.843	220.607	0.107762	594	SCORE:	-654.537	-654.537	1519.26	2	-0.016	-34.96	4	0	-1713.98	313.66	-443.943	3.387	44.777	241.487	1011.81	-23.647	-2.766	-21.702	-183.108	-51.703	18.238	-30.107	-532.614	-673.072	10.968	27.952	143.723	-1222.11	1.514	1.973	1.629	2.114	1.373	0.434	0.528	0.898	1.379	0.897	2.573	2.059	0	0	0
0.897	-2.088	30.44	241.855	0.257091	677	SCORE:	-635.856	-635.856	1448.54	3	-0.022	-31.086	6	0	-1698.32	316.319	-426.617	3.135	46.529	237.504	1002.63	-24.222	-2.915	-25.383	-184.873	-47.041	19.009	-32.401	-522.054	-662.512	13.204	25.376	142.15	-1189	5.747	2.045	2.219	3.115	5.635	1.271	1.154	2.589	5.646	2.578	2.49	2.687	0	0	0
-0.555	-1.398	15.088	311.243	0.400648	920	SCORE:	-655.607	-655.607	1517.92	1	-0.018	-30.396	12	0	-1720.7	307.819	-438.806	3.2	45.289	240.667	1024.65	-27.148	-2.917	-26.627	-181.794	-45.278	14.881	-32.732	-537.406	-677.864	18.974	26.72	137.592	-1223.41	2.129	1.56	1.508	1.663	2.051	0.603	0.79	1.385	2.055	1.372	2.016	1.856	0	0	0
-0.16	-9.382	0.916	454.564	0.0928046	700	SCORE:	-701.605	-701.605	1661.25	3	-0.036	-38.38	10	0	-1722.51	294.216	-437.418	2.986	44.379	229.114	1015.54	-25.499	-2.876	-30.179	-181.545	-45.506	17.801	-33.168	-551.578	-692.037	10.74	24.458	137.633	-1291.56	2.872	1.395	1.389	2.058	2.855	0.493	0.611	1.623	2.857	1.59	1.787	1.738	0	0	0
-0.081	-4.067	47.572	306.988	0.218693	597	SCORE:	-629.079	-629.079	1513.67	1	-0.012	-33.065	6	0	-1707.75	313.691	-431.855	3.11	50.014	241.224	1008.13	-22.614	-2.794	-23.242	-183.505	-51.991	16.968	-31.057	-504.922	-645.38	19.228	31.031	142.089	-1167.07	3.226	1.757	1.544	2.137	3.106	0.63	0.707	1.399	3.11	1.406	2.272	1.913	0	0	0
0.706	-2.611	4.063	143.244	0.0615829	701	SCORE:	-687.756	-687.756	1349.93	3	-0.034	-31.609	4	0	-1711.19	300.876	-437.935	2.987	43.544	229.962	1013.28	-22.528	-2.788	-28.799	-184.835	-50.247	16.679	-32.004	-548.431	-688.889	12.639	25.73	136.277	-1267.8	4.895	2.047	2.016	2.924	4.783	1.184	1.228	2.065	4.793	2.084	2.511	2.395	0	0	0
0.646	-5.745	-3.861	143.41	-0.170262	747	SCORE:	-680.555	-680.555	1350.09	2	-0.019	-34.743	1	0	-1718.88	298.27	-442.86	3.011	43.706	245.992	1010.46	-24.654	-2.817	-30.613	-181.083	-46.716	17.132	-32.785	-556.355	-696.814	19.264	24.234	137.633	-1271.65	5.302	2.084	1.695	2.864	5.229	1.06	1.1	1.976	5.239	1.957	2.627	2.007	0	0	0
-0.586	-14.762	-0.393	358.846	-0.392104	620	SCORE:	-686.161	-686.161	1565.53	3	-0.046	-43.76	8	0	-1728.77	294.66	-446.637	3.019	43.953	244.748	1017.37	-27.327	-2.876	-24.028	-184.489	-49.128	17.302	-31.994	-552.887	-693.346	19.342	25.23	143.102	-1282.81	1.386	1.499	1.138	1.632	1.304	0.544	0.464	1.199	1.307	1.206	1.945	1.427	0	0	0
-0.537	-11.317	-10.256	345.297	-0.194532	321	SCORE:	-717.842	-717.842	1551.98	2	-0.054	-40.315	3	0	-1726.67	285.31	-437.976	2.98	43.762	229.792	1019.77	-25.126	-2.849	-32.14	-184.809	-50.612	15.993	-31.517	-562.75	-703.209	10.896	27.145	137.592	-1320.91	1.608	1.233	1.296	1.681	1.463	0.586	0.738	1.015	1.469	1.066	1.575	1.569	0	0	0
-0.246	-0.616	22.997	127.198	0.171692	359	SCORE:	-658.351	-658.351	1425.85	3	-0.055	-31.899	3	0	-1701.54	285.108	-420.34	3.085	44.43	242.277	999.829	-24.137	-2.922	-29.925	-181.054	-46.123	16.593	-32.667	-538.46	-678.919	19.402	25.392	143.676	-1228.71	1.897	1.605	1.524	1.602	1.739	0.619	0.617	1.024	1.747	1.063	2.032	1.857	0	0	0
0.782	-2.519	38.408	111.88	0.0128632	586	SCORE:	-641.082	-641.082	1318.56	1	-0.012	-31.517	4	0	-1695.83	309.525	-428.619	3.214	47.453	238.632	999.905	-20.277	-2.979	-23.882	-179.923	-49.697	20.116	-32.122	-514.086	-654.545	10.887	24.174	138.09	-1186.68	5.425	2.202	2.005	3	5.339	1.147	1.163	2.605	5.352	2.556	2.699	2.391	0	0	0
-0.404	-12.312	0.263	372.828	-0.212249	721	SCORE:	-694.617	-694.617	1579.51	5	-0.007	-41.31	4	0	-1720.77	286.136	-433.699	3.007	42.693	247.915	1008.25	-22.162	-2.942	-31.778	-184.925	-49.569	17.969	-32.238	-552.231	-692.69	11.685	24.675	140.659	-1288.16	1.675	1.583	1.654	1.814	1.587	0.523	0.607	1.117	1.591	1.129	2.06	2.082	0	0	0
1.825	5.299	44.891	225.444	0.748306	230	SCORE:	-627.996	-627.996	1432.13	2	-0.062	-23.699	6	0	-1691.47	319.382	-437.343	3.269	46.856	232.961	1012.58	-24.231	-2.793	-27.966	-180.922	-45.633	17.402	-32.758	-507.603	-648.062	19.029	25.793	137.545	-1159.3	7.83	2.265	1.85	4.043	7.803	1.544	1.223	3.802	7.814	3.76	2.683	2.223	0	0	0
0.419	1.561	25.214	25.285	0.17603	917	SCORE:	-667.044	-667.044	1231.97	1	0.006	-27.437	2	0	-1708.59	300.913	-432.657	3.006	45.059	226.822	1018.68	-23.797	-2.797	-23.936	-182.44	-51.014	14.364	-31.766	-527.28	-667.738	12.413	25.546	143.102	-1221.76	5.893	1.828	1.917	2.637	5.782	1.075	1.18	2.166	5.795	2.128	2.205	2.301	0	0	0
-0.248	-5.403	1.179	206.982	-0.030345	113	SCORE:	-696.641	-696.641	1413.66	2	-0.016	-34.401	1	0	-1722.71	293.792	-439.847	2.953	43.254	230.954	1022.32	-25.19	-2.854	-30.921	-182.068	-46.926	20.601	-32.081	-551.315	-691.774	10.707	24.609	136.177	-1282.36	1.769	1.525	1.499	1.97	1.661	0.517	0.647	1.016	1.667	1.037	1.98	1.891	0	0	0
-0.416	-4.406	-14.442	234.632	0.0855112	301	SCORE:	-692.48	-692.48	1441.31	2	0.003	-33.404	6	0	-1713.52	290.712	-440.446	3.122	43.735	237.256	1009.74	-26.593	-2.902	-31.96	-179.167	-47.302	17.74	-31.907	-566.936	-707.394	19.042	23.343	136.114	-1292.82	1.52	1.616	1.324	1.802	1.442	0.524	0.581	1.13	1.446	1.134	2.112	1.667	0	0	0
1.091	-1.061	-6.849	195.133	0.258827	189	SCORE:	-674.889	-674.889	1401.82	0	-0.013	-30.059	6	0	-1703.37	283.884	-427.733	2.928	42.077	243.667	998.513	-28.382	-2.882	-31.121	-177.75	-46.209	19.952	-32.493	-559.343	-699.802	19.508	24.441	140	-1264.29	6.518	2.258	2.004	3.309	6.375	1.324	1.231	2.995	6.391	2.917	2.712	2.363	0	0	0
1.717	4.075	11.327	277.317	0.72367	521	SCORE:	-674.23	-674.23	1484	2	-0.054	-24.923	6	0	-1705.38	295.793	-432.356	3.11	44.275	236.66	1005.49	-27.508	-2.959	-28.554	-185.864	-45.103	17.743	-32.296	-541.167	-681.625	18.987	24.313	139.084	-1240.32	6.942	2.133	2.005	3.935	6.871	1.562	1.38	3.802	6.881	3.771	2.471	2.32	0	0	0
0.751	-5.274	5.24	116.814	-0.186387	681	SCORE:	-685.798	-685.798	1323.5	4	-0.003	-34.272	6	0	-1721.85	295.839	-437.814	3.05	43.609	230.952	1020.53	-24.157	-2.748	-27.837	-180.49	-48.555	19.17	-31.262	-547.254	-687.712	10.986	25.909	138.307	-1267.32	6.281	1.7	1.934	2.969	6.155	1.256	1.592	3.093	6.167	3.049	1.881	2.077	0	0	0
0.15	9.795	16.23	7.484	0.763727	919	SCORE:	-665.441	-665.441	1306.13	0	-0.026	-21.488	4	0	-1705.72	292.297	-433.281	3.026	44.299	234.02	1010.62	-27.825	-2.91	-24.338	-183.028	-48.189	18.22	-30.95	-545.227	-685.685	18.693	24.998	144.538	-1232.16	5.173	1.382	1.56	1.998	5.141	0.795	1	1.968	5.149	1.918	1.706	1.836	0	0	0
0.832	-5.704	40.756	132.758	-0.175073	727	SCORE:	-660.177	-660.177	1431.41	4	-0.03	-36.987	4	0	-1721	311.468	-439.979	3.125	47.429	235.755	1026.35	-29.355	-2.769	-28.615	-179.855	-52.258	19.05	-32.444	-520.701	-661.159	12.364	25.905	144.538	-1217.86	6.318	1.341	1.845	2.68	6.275	0.746	0.949	2.649	6.286	2.572	1.648	2.258	0	0	0
-0.087	-8.365	-0.641	203.4	-0.246585	309	SCORE:	-688.53	-688.53	1410.08	4	-0.023	-37.363	7	0	-1722.94	297.594	-447.129	3.019	42.47	234.793	1018.62	-25.046	-2.859	-30.418	-183.479	-44.965	18.007	-33.767	-553.135	-693.594	18.829	24.927	143.721	-1279.03	4.531	1.423	1.432	2.131	4.497	0.799	0.889	1.85	4.505	1.827	1.734	1.694	0	0	0
0.041	-1.061	14.159	305.771	0.415685	734	SCORE:	-683.239	-683.239	1512.45	2	-0.027	-30.059	8	0	-1716.05	297.472	-430.811	3	43.598	226.99	1005.91	-20.546	-2.54	-23.504	-183.436	-48.625	16.225	-31.381	-538.335	-678.793	10.813	25.751	143.721	-1251.63	3.763	1.641	1.85	2.259	3.693	0.982	1.155	2.015	3.702	1.963	1.995	2.197	0	0	0
0.115	-4.55	10.884	256.922	0.110969	486	SCORE:	-660.909	-660.909	1463.6	3	-0.012	-33.548	5	0	-1709.43	300.869	-434.497	3.096	45.314	234.38	1015.33	-23.623	-2.869	-24.248	-180.458	-49.158	18.453	-31.738	-541.61	-682.069	19.071	22.692	135.257	-1236.07	3.053	1.654	1.64	2.333	2.986	0.796	1.026	2.037	2.99	2.014	2.109	1.964	0	0	0
0.18	-6.934	8.051	415.975	0.188726	157	SCORE:	-680.577	-680.577	1622.66	2	-0.03	-35.932	10	0	-1717.66	291.309	-438.573	3.021	44.411	241.505	1021.16	-26.535	-3.007	-28.009	-186.583	-47.596	17.601	-32.258	-544.443	-684.901	19.105	25.366	136.066	-1260.95	4.154	1.567	1.754	2.398	4.055	0.783	0.791	1.912	4.061	1.91	1.984	2.181	0	0	0
-0.055	-0.271	60.102	235.604	0.352252	545	SCORE:	-622.475	-622.475	1534.25	1	-0.065	-31.554	7	0	-1715.98	315.835	-426.837	3.253	46.705	247.606	1013.54	-24.019	-2.819	-30.164	-180.031	-47.909	17.716	-30.774	-501.355	-641.813	19.398	27.668	143.723	-1155.38	2.973	1.538	1.413	1.793	2.909	0.437	0.484	1.159	2.914	1.128	1.991	1.795	0	0	0
0.86	6.147	40.641	65.614	0.566429	849	SCORE:	-632.66	-632.66	1364.26	2	-0.033	-25.136	3	0	-1718.18	300.066	-435.767	3.243	45.477	260.63	1019.66	-24.78	-2.754	-23.277	-180.461	-49.849	18.088	-32.823	-520.816	-661.274	18.848	26.561	142.076	-1178.61	3.176	2.07	1.512	2.708	3.056	0.711	0.632	1.417	3.065	1.394	2.691	1.889	0	0	0
0.823	-5.017	56.864	62.143	-0.258676	94	SCORE:	-644.295	-644.295	1360.79	2	0.006	-36.3	4	0	-1712.67	313.883	-428.286	3.173	44.252	236.331	1009.74	-22.692	-2.839	-25.206	-183.756	-48.025	15.862	-31.009	-504.593	-645.052	11.928	27.989	146.924	-1185.19	5.189	2.06	2.406	2.671	5.039	1.132	1.624	2.574	5.054	2.542	2.38	2.77	0	0	0
1.174	3.115	18.324	-80.975	0.0956251	322	SCORE:	-665.656	-665.656	1217.67	2	0.006	-28.168	4	0	-1715.4	287.22	-436.323	2.962	43.606	242.532	1008.26	-20.903	-2.725	-24.382	-182.558	-48.033	21.597	-31.96	-543.133	-683.591	19.342	26.489	144.418	-1236.96	2.939	2.305	1.787	3.022	2.814	0.784	0.821	1.694	2.823	1.679	2.956	2.22	0	0	0
-0.633	-9.106	-5.76	389.861	0.016462	691	SCORE:	-700.121	-700.121	1596.54	4	-0.013	-38.104	5	0	-1719.17	294.668	-438.376	3.017	43.405	233.24	1009.8	-27.181	-2.746	-26.901	-183.475	-46.587	17.468	-32.943	-558.254	-698.713	10.767	25.996	138.327	-1296.48	1.437	1.286	1.697	1.585	1.334	0.574	0.718	1.043	1.337	1.075	1.653	2.117	0	0	0
0.25	-9.887	-0.103	347.569	-0.0987295	793	SCORE:	-683.986	-683.986	1554.25	4	-0.003	-38.885	12	0	-1735.35	295.633	-444.75	3.011	43.104	249.069	1030.06	-25.869	-3.029	-33.479	-182.606	-45.238	18.258	-34.075	-552.597	-693.056	19.339	24.132	137.167	-1275.47	4.573	1.571	1.603	2.468	4.537	0.773	0.991	2.088	4.544	2.044	1.979	1.912	0	0	0
1.06	-9.114	44.006	105.081	-0.468945	489	SCORE:	-657.653	-657.653	1403.73	3	-0.022	-40.397	5	0	-1715.02	307.992	-437.039	3.145	46.106	232.556	1018.88	-25.762	-2.45	-22.754	-182.265	-47.284	17.647	-31.85	-517.451	-657.91	11.938	24.679	143.723	-1215.5	3.491	2.066	1.991	2.908	3.338	0.671	0.683	2.177	3.339	2.151	2.601	2.522	0	0	0
1.158	-5.536	23.072	190.153	-0.0691848	633	SCORE:	-654.211	-654.211	1396.84	4	-0.078	-34.534	6	0	-1698.9	295.038	-421.118	3.084	43.404	238.457	1008.8	-26.42	-2.969	-27.908	-182.289	-50.409	16.933	-32.371	-529.422	-669.88	19.464	25.321	137.545	-1218.17	5.877	1.981	1.911	3.376	5.796	1.086	1.106	3.063	5.811	2.997	2.436	2.204	0	0	0
-0.218	-7.802	25.96	164.264	-0.281159	90	SCORE:	-661.868	-661.868	1370.95	2	-0.032	-36.8	5	0	-1708.1	306.349	-433.641	3.254	45.482	232.166	1012.17	-25.398	-2.916	-25.07	-183.771	-49.898	14.902	-31.405	-526.534	-666.992	18.787	25.92	139.195	-1225.2	2.3	1.278	1.457	2	2.162	0.506	0.477	1.467	2.164	1.451	1.617	1.844	0	0	0
0.229	-6.22	16.648	307.04	0.0765355	159	SCORE:	-660.726	-660.726	1513.72	2	-0.007	-35.218	2	0	-1734.92	307.513	-443.238	3.621	45.39	251.074	1020.04	-22.899	-2.953	-32.614	-182.819	-45.743	22.693	-34.792	-535.846	-676.305	19.329	25.226	143.721	-1231.79	4.268	1.85	1.927	2.447	4.223	0.961	1.008	2.038	4.23	2.013	2.308	2.347	0	0	0
1.062	-1.353	47.447	206.998	0.256169	823	SCORE:	-648.639	-648.64	1413.68	1	-0.005	-30.351	8	0	-1696.2	305.902	-418.288	2.998	45.395	226.829	1001.04	-18.376	-2.734	-28.01	-182.463	-51.394	17.551	-29.874	-505.047	-645.505	10.757	30.415	137.592	-1184.04	5.881	2.039	2.332	3.28	5.777	1.249	1.522	2.828	5.791	2.765	2.449	2.736	0	0	0
-0.326	-8.831	11.987	311.672	-0.0883293	402	SCORE:	-679.238	-679.238	1518.35	2	-0.003	-37.829	7	0	-1725.02	293.725	-434.496	3.022	44.096	244.048	1024.21	-27.104	-2.895	-28.319	-186.641	-52.537	17.672	-33.008	-540.507	-680.966	19.504	23.645	140.659	-1257.58	2.208	1.578	1.766	1.892	2	0.714	0.805	1.209	2.007	1.268	2.005	2.191	0	0	0
-0.352	-2.044	7.829	257.429	0.282924	719	SCORE:	-664.225	-664.225	1464.11	1	-0.011	-31.042	14	0	-1707.77	292.391	-426.842	3.065	43.063	238.541	1005.43	-23.314	-2.834	-23.235	-182.68	-49.497	18.278	-30.674	-544.665	-685.123	19.11	26.2	135.535	-1239.93	2.775	1.431	1.027	1.866	2.769	0.576	0.485	1.865	2.771	1.824	1.828	1.282	0	0	0
-0.805	-3.746	-0.375	270.343	0.18623	337	SCORE:	-689.654	-689.654	1477.03	2	-0.003	-32.744	1	0	-1716.54	283.169	-427.071	3.023	43.431	242.595	1002.33	-27.109	-2.902	-26.699	-184.465	-47.99	18.24	-32.079	-552.869	-693.327	12.138	24.521	145.111	-1275.27	1.836	1.395	1.374	1.413	1.756	0.522	0.59	1.278	1.759	1.266	1.77	1.705	0	0	0
-0.201	-9.223	29.929	307.079	-0.121785	936	SCORE:	-664.346	-664.346	1513.76	3	-0.024	-38.221	2	0	-1717.43	308.311	-444.393	3.184	48.629	229.385	1027.37	-23.726	-2.809	-27.956	-186.468	-49.355	17.1	-31.663	-522.565	-663.023	11.55	28.56	145.111	-1225.13	2.502	1.716	1.505	2.017	2.29	0.7	0.816	1.366	2.293	1.394	2.164	1.847	0	0	0
0.721	-4.317	-2.935	163.88	-0.027636	972	SCORE:	-687.173	-687.173	1370.56	2	0.02	-33.315	5	0	-1711.73	287.431	-437.416	2.928	43.231	243.609	1005.69	-23.546	-2.864	-32.759	-183.201	-48.823	19.051	-32.433	-555.429	-695.887	19.351	26.307	137.907	-1275.92	4.644	2.051	1.658	2.939	4.54	1.098	1.09	2.015	4.554	2.02	2.576	1.954	0	0	0
0.317	-3.733	89.801	211.213	0.0946966	280	SCORE:	-570.719	-570.719	1417.89	4	-0.056	-32.731	6	0	-1689.43	347.841	-440.244	3.209	49.608	248.458	1027.72	-25.865	-2.578	-24.614	-183.495	-46.382	17.147	-31.589	-462.693	-603.152	10.755	29.701	138.438	-1066.14	3.663	1.93	1.484	2.535	3.51	0.726	1.039	1.621	3.52	1.574	2.475	1.7	0	0	0
0.499	3.396	16.407	236.27	0.628839	304	SCORE:	-662.916	-662.916	1442.95	0	-0.027	-25.602	5	0	-1735.51	319.8	-444.214	3.277	45.478	241.65	1035.38	-25.287	-2.879	-25.846	-181.175	-49.321	16.622	-32.022	-536.087	-676.545	10.811	24.858	135.257	-1224.61	6.05	1.953	2.242	2.717	5.965	0.95	1.275	2.438	5.976	2.376	2.439	2.703	0	0	0
2.778	1.299	-11.184	84.726	0.25825	509	SCORE:	-685.779	-685.779	1291.41	1	-0.019	-27.699	8	0	-1703.88	279.917	-428.738	2.932	42.666	239.975	999.453	-26.004	-2.771	-28.335	-179.539	-47.463	18.172	-32.416	-563.678	-704.136	19.178	22.917	137.545	-1277.16	10.455	2.479	2.487	4.996	10.473	1.538	1.561	4.986	10.487	4.838	2.95	2.929	0	0	0
-0.7	-1.32	7.49	225.793	0.286642	399	SCORE:	-672.795	-672.795	1432.47	3	-0.006	-30.318	7	0	-1710.14	291.329	-434.632	3.094	44.613	243.554	1008.68	-26.17	-2.939	-27.984	-182.329	-48.219	17.817	-32.136	-545.004	-685.462	19.28	25.195	138.09	-1248.12	1.909	1.315	0.979	1.518	1.862	0.498	0.488	1.445	1.864	1.413	1.689	1.215	0	0	0
0.937	2.302	19.336	192.91	0.495706	508	SCORE:	-674.676	-674.676	1399.59	3	-0.029	-26.696	7	0	-1685.77	291.127	-428.934	2.955	44.487	223.244	1002.68	-21.385	-2.909	-26.195	-186.841	-48.899	18.089	-31.03	-533.158	-673.617	10.748	26.16	137.592	-1234.53	5.349	2.009	1.704	3.155	5.275	1.278	1.214	2.977	5.282	2.947	2.377	1.992	0	0	0
-0.58	-6.586	3.87	217.109	-0.0961246	281	SCORE:	-672.112	-672.112	1423.79	4	0.013	-35.584	8	0	-1708.71	287.255	-424.548	3.041	42.072	239.164	1002.5	-24.142	-2.88	-27.608	-181.112	-49.272	20.392	-31.34	-548.624	-689.082	19.37	24.872	138.26	-1256.32	1.24	1.527	1.246	1.638	1.175	0.494	0.477	1.154	1.177	1.15	1.989	1.578	0	0	0
0.601	-1.407	13.243	296.193	0.379996	353	SCORE:	-678.375	-678.375	1502.88	0	0.006	-30.405	13	0	-1712.48	298.274	-426.165	3.008	44.224	228.314	1006.36	-21.855	-2.96	-24.332	-184.323	-49.926	19.948	-31.653	-539.251	-679.709	10.866	25.207	138.438	-1248.03	4.635	1.888	2.382	2.819	4.546	1.13	1.4	2.619	4.554	2.583	2.249	2.9	0	0	0
-0.752	-12.958	30.287	293.686	-0.393262	876	SCORE:	-653.905	-653.905	1500.37	4	-0.04	-41.956	3	0	-1730.42	327.918	-445.416	3.221	49.607	242.759	1029.52	-25.087	-2.634	-35.109	-184.409	-48.949	17.387	-31.739	-522.207	-662.666	19.408	25.132	134.615	-1218.07	2.299	1.481	1.611	1.466	2.143	0.657	0.803	1.297	2.149	1.322	1.854	1.995	0	0	0
0.101	-6.702	2.506	121.096	-0.266592	398	SCORE:	-677.507	-677.507	1419.74	4	-0.022	-37.985	2	0	-1697.17	290.914	-427.892	2.968	45.687	236.045	992.886	-24.916	-2.862	-31.931	-176.536	-48.913	17.525	-32.371	-558.951	-699.41	13.404	22.97	142.376	-1274.44	4.508	1.642	1.246	1.949	4.467	0.705	0.751	1.846	4.475	1.806	2.065	1.517	0	0	0
0.364	3.341	-5.195	68.096	0.390454	287	SCORE:	-700.253	-700.253	1274.78	2	0.018	-25.657	7	0	-1722.68	293.415	-445.468	3.007	44.67	235.212	1027.46	-25.267	-2.831	-29.518	-185.848	-52.549	14.862	-32.408	-557.689	-698.148	11.621	26.248	138.649	-1283.6	2.868	2.131	1.857	2.582	2.796	1.037	0.855	2.178	2.804	2.171	2.691	2.319	0	0	0
0.041	-8.512	6.504	511.457	0.219943	412	SCORE:	-678.188	-678.188	1718.14	2	-0.031	-37.51	10	0	-1720.01	297.37	-446.728	3.118	44.732	236.06	1022.45	-22.714	-2.92	-26.07	-186.006	-47.574	18.351	-32.658	-545.99	-686.449	18.921	26.547	138.649	-1261.69	2.878	1.718	1.467	2.259	2.877	0.558	0.541	1.859	2.88	1.834	2.206	1.876	0	0	0
-0.249	-8.223	46.253	448.989	0.155027	959	SCORE:	-638.606	-638.606	1655.67	2	-0.034	-37.221	16	0	-1713.81	313.302	-440.819	3.098	45.233	238.738	1025.7	-27.568	-2.525	-27.636	-184.352	-42.979	18.636	-30.425	-506.241	-646.699	18.833	29.37	138.438	-1182.07	2.801	1.429	1.451	1.969	2.631	0.677	0.657	1.856	2.633	1.847	1.788	1.802	0	0	0
0.078	-6.504	1.063	348.599	0.120444	670	SCORE:	-680.087	-680.087	1555.28	3	-0.073	-35.502	4	0	-1717.05	291.683	-432.754	3.212	44.184	239.024	1005.09	-24.322	-2.901	-29.786	-184.194	-48.54	17.799	-31.684	-551.431	-691.889	19.045	25.357	145.111	-1267.02	4.113	1.701	1.369	2.296	4.106	0.602	0.6	1.821	4.112	1.771	2.237	1.728	0	0	0
0.822	-15.264	2.461	361.351	-0.419654	532	SCORE:	-696.826	-696.826	1568.03	4	-0.042	-44.262	8	0	-1723.55	303.03	-448.249	2.945	42.425	227.849	1027.93	-23.13	-2.765	-32.731	-182.66	-44.227	18.886	-31.369	-550.033	-690.492	10.732	25.257	132.605	-1291.12	5.671	1.9	2.142	3.04	5.544	1.127	1.485	2.741	5.56	2.672	2.247	2.464	0	0	0
-0.675	-5.435	7.585	254.473	0.0465582	907	SCORE:	-681.017	-681.017	1461.15	2	-0.024	-34.433	8	0	-1717.79	305.14	-445.354	3.082	44.719	234.381	1016.69	-23.074	-2.841	-28.914	-180.413	-46.02	16.85	-32.072	-544.909	-685.367	12.527	24.956	136.856	-1260.36	1.79	1.767	1.561	1.543	1.737	0.54	0.532	0.966	1.739	0.955	2.319	2.012	0	0	0
0.758	-11.046	11.363	444.098	-0.0226437	507	SCORE:	-673.845	-673.845	1650.78	4	-0.005	-40.044	3	0	-1725.23	306.295	-449.263	3.159	44.604	242.667	1029.12	-24.837	-3.046	-28.685	-183.27	-46.975	16.948	-32.619	-541.131	-681.589	19.273	24.559	132.784	-1255.02	5.023	2.16	1.695	2.976	4.98	0.933	0.94	2.398	4.984	2.361	2.739	2.074	0	0	0
1.311	4.528	19.842	75.826	0.462327	97	SCORE:	-657.273	-657.273	1374.47	1	-0.02	-26.755	5	0	-1715.92	291.885	-430.834	2.999	44.638	241.621	1010.57	-22.976	-2.942	-26.178	-180.163	-49.431	19.681	-32.888	-541.615	-682.073	19.417	25.328	146.924	-1225.64	5.517	2.111	1.57	3.159	5.493	0.978	0.943	2.97	5.5	2.883	2.657	1.892	0	0	0
-0.259	-7.072	4.508	299.317	0.00803072	888	SCORE:	-677.083	-677.083	1506	3	-0.01	-36.07	5	0	-1729.99	294.069	-435.511	2.957	43.27	245.192	1023.6	-24.251	-2.835	-27.737	-180.869	-51.047	19.031	-32.5	-547.986	-688.444	19.189	26.513	133.247	-1261.14	3.727	1.579	1.631	1.959	3.618	0.723	0.911	1.639	3.629	1.631	1.972	1.956	0	0	0
0.094	-7.056	10.198	373.07	0.120862	606	SCORE:	-678.917	-678.917	1579.75	4	0.02	-36.054	5	0	-1717.43	303.786	-449.136	3.026	45.256	243.504	1030.36	-23.798	-2.938	-34.076	-184.194	-45.269	16.298	-30.474	-542.296	-682.754	11.502	24.45	129.392	-1257.27	3.327	1.682	1.85	2.312	3.244	0.786	0.871	1.921	3.248	1.912	2.124	2.273	0	0	0
-0.203	-10.377	-9.893	291.377	-0.225283	481	SCORE:	-710.243	-710.243	1498.06	2	-0.011	-39.375	6	0	-1720.96	285.558	-437.458	2.959	43.666	233.61	1013.5	-25.085	-2.971	-30.897	-183.435	-49.673	17.217	-30.931	-562.387	-702.846	11.547	24.762	137.728	-1312.01	2.347	1.517	0.985	2.015	2.308	0.711	0.644	1.854	2.309	1.85	1.895	1.18	0	0	0
0.608	-10.81	46.914	382.146	-0.0954622	551	SCORE:	-658.017	-658.017	1680.79	5	-0.046	-42.093	8	0	-1704.75	305.388	-435.153	3.083	44.375	231.136	1020.17	-24.518	-2.467	-29.036	-181.836	-48.169	18.355	-31.759	-514.543	-655.001	10.926	25.669	140.441	-1214.65	3.053	1.605	1.638	2.456	2.972	0.938	1.031	2.081	2.977	2.054	1.925	1.95	0	0	0
0.409	1.985	14.502	181.772	0.429857	281	SCORE:	-690.843	-690.843	1480.42	1	-0.062	-29.298	4	0	-1722.78	294.437	-433.861	3.038	46.292	226.451	1023.02	-24.197	-2.83	-23.533	-181.943	-53.149	16.024	-32.167	-546.955	-687.413	10.724	24.599	138.99	-1267.1	5.389	1.233	1.427	2.257	5.368	0.684	0.856	2.275	5.376	2.194	1.515	1.708	0	0	0
0.956	-12.017	18.036	164.547	-0.587994	701	SCORE:	-678.97	-678.97	1371.23	6	0.021	-41.015	14	0	-1718.95	300.242	-430.183	2.98	44.803	230.172	1016.91	-22.794	-2.865	-26.047	-180.273	-49.398	15.464	-31.509	-534.458	-674.916	12.481	25.309	134.615	-1254.44	7.709	1.751	2.258	3.174	7.589	1.324	1.827	3.226	7.602	3.152	1.941	2.488	0	0	0
-0.609	-9.618	-11.441	293.619	-0.170765	634	SCORE:	-697.121	-697.121	1500.3	3	-0.011	-38.616	8	0	-1729.86	291.465	-452.09	3.005	43.568	242.087	1025.56	-24.792	-2.756	-33.9	-184.138	-45.378	17.337	-31.78	-563.935	-704.393	19.497	26.519	137.633	-1299.67	1.445	1.637	1.119	1.609	1.376	0.616	0.515	1.087	1.378	1.127	2.133	1.408	0	0	0
-0.139	-6.597	44.276	240.799	-0.055981	876	SCORE:	-643.291	-643.291	1447.48	5	0.011	-35.595	8	0	-1713.64	317.417	-454.792	3.155	46.647	232.698	1038.19	-23.02	-2.659	-31.894	-182.324	-46.165	18.763	-31.334	-508.218	-648.676	18.782	28.791	137.907	-1187.1	2.372	1.551	1.787	2.079	2.114	0.768	0.828	1.288	2.118	1.363	1.971	2.187	0	0	0
1.165	-0.806	14.437	113.417	0.136402	661	SCORE:	-678.807	-678.807	1412.07	1	-0.001	-32.089	7	0	-1728.27	302.682	-442.583	3.062	44.626	233.474	1023.86	-25.358	-2.878	-32.039	-181.648	-44.906	21.512	-32.475	-547.02	-687.479	12.528	24.868	144.538	-1257.92	5.92	1.944	2.431	3.013	5.791	1.151	1.402	2.679	5.804	2.611	2.318	2.92	0	0	0
-0.519	-3.407	1.546	121.496	-0.0338202	132	SCORE:	-702.696	-702.696	1420.14	2	-0.053	-34.69	9	0	-1716.22	282.46	-430.97	3.008	43.631	234.107	1003.54	-25.717	-2.994	-30.318	-185.634	-46.245	16.427	-32.806	-559.911	-700.37	13.35	24.637	146.924	-1297.3	1.841	1.589	1.498	1.329	1.732	0.572	0.684	1.099	1.737	1.12	2.001	1.861	0	0	0
0.35	-6.575	26.166	208.75	-0.110107	525	SCORE:	-675.963	-675.963	1415.43	3	-0.013	-35.573	7	0	-1717.3	305.954	-446.816	3.039	44.621	230.969	1024.58	-25.025	-2.887	-26.694	-181.446	-46.421	18.123	-31.038	-526.328	-666.786	10.871	24.18	139.195	-1237.86	6.248	1.249	1.454	2.568	6.214	0.739	0.841	2.68	6.222	2.591	1.511	1.734	0	0	0
-0.145	-1.398	18.673	353.13	0.454422	937	SCORE:	-658.46	-658.46	1559.81	2	-0.042	-30.396	6	0	-1734.77	308.312	-437.271	3.081	45.871	240.08	1035.6	-23.953	-2.901	-28.734	-183.281	-48.539	15.771	-31.688	-533.821	-674.28	19.17	25.84	138.327	-1222.68	3.042	1.623	1.834	2.073	2.918	0.871	0.988	1.891	2.931	1.887	2.011	2.245	0	0	0
-0.192	-2.654	29.31	-39.727	-0.286831	18	SCORE:	-660.665	-660.665	1258.92	2	0.008	-33.937	4	0	-1699.85	299.34	-431.555	3.028	44.16	232.738	1005.11	-21.966	-2.921	-33.354	-180.39	-46.776	15.095	-30.899	-532.147	-672.606	18.95	24.821	143.676	-1226.75	1.535	1.365	1.512	1.656	1.353	0.507	0.508	0.828	1.358	0.861	1.737	1.847	0	0	0
0.557	-5.08	8.652	192.119	-0.0303243	166	SCORE:	-685.771	-685.771	1490.77	2	-0.032	-36.363	0	0	-1724.98	298.835	-440.155	3.069	44.947	236.724	1009.61	-24.067	-2.806	-29.273	-179.567	-49.384	19.284	-31.66	-552.805	-693.263	11.798	26.855	144.418	-1274.94	2.483	1.988	1.652	2.405	2.397	0.748	0.891	1.524	2.401	1.545	2.508	2.017	0	0	0
0.819	-4.64	41.237	259.954	0.109571	490	SCORE:	-625.933	-625.932	1466.64	2	-0.003	-33.638	10	0	-1724.23	328.757	-439.51	3.267	47.227	234.437	1029.08	-24.402	-3.091	-22.915	-178.972	-48.617	18.589	-31.937	-511.257	-651.716	20.489	24.782	140.794	-1170.83	5.414	2.008	1.738	3.037	5.347	1.051	1.136	2.506	5.355	2.485	2.48	2.047	0	0	0
-0.435	-9.874	34.995	377.085	-0.0512828	557	SCORE:	-657.003	-657.003	1583.77	5	-0.029	-38.872	2	0	-1724.64	322.764	-448.245	3.202	48.49	234.29	1039.8	-24.929	-2.938	-35.271	-184.837	-47.186	17.022	-30.11	-517.499	-657.957	12.448	27.801	135.257	-1213.37	3.646	1.363	1.428	1.783	3.617	0.592	0.699	1.517	3.623	1.491	1.702	1.742	0	0	0
-0.139	-3.163	35.443	92.561	-0.0722459	252	SCORE:	-640.24	-640.24	1299.24	2	0.029	-32.161	4	0	-1689.64	304.799	-431.822	2.981	46.118	235.768	1013	-21.836	-3.073	-21.39	-184.238	-49.795	15.213	-32.123	-517.051	-657.51	18.817	24.64	131.863	-1189.45	3.611	1.663	1.741	2.079	3.457	0.931	0.913	1.903	3.467	1.893	2.039	2.129	0	0	0
1.252	-7.826	21.825	686.998	0.458545	991	SCORE:	-666.009	-666.009	1893.68	5	0.001	-36.824	14	0	-1727.32	304.406	-437.024	3.111	44.853	236.905	1023.6	-26.186	-2.849	-28.72	-183.414	-47.6	17.241	-32.644	-530.669	-671.128	18.548	27.279	143.721	-1233.5	6.736	2.096	2.202	3.47	6.65	1.55	1.535	3.294	6.662	3.283	2.445	2.512	0	0	0
-0.239	-0.316	5.342	10.222	-0.00578133	927	SCORE:	-676.505	-676.505	1216.9	1	-0.067	-29.314	2	0	-1684.41	295.982	-430.698	3.027	45.217	228.968	998.004	-22.103	-2.83	-32.487	-180.708	-49.968	15.379	-31.06	-547.152	-687.61	13.544	22.761	134.588	-1252.97	3.17	2.115	2.092	1.979	3.07	0.704	0.724	1.445	3.076	1.458	2.717	2.657	0	0	0
0.249	-9.349	16.312	346.958	-0.0650851	23	SCORE:	-688.177	-688.177	1553.64	3	0.006	-38.347	2	0	-1730.39	303.612	-456.505	3.075	45.638	233.918	1033.17	-22.224	-2.853	-31.551	-181.781	-43.672	20.658	-32.749	-536.182	-676.64	10.881	25.614	136.856	-1262.71	2.999	1.634	1.582	2.467	2.974	0.491	0.497	1.942	2.978	1.908	2.129	2.051	0	0	0
-0.335	-2.592	36.129	96.387	-0.0211582	586	SCORE:	-640.104	-640.104	1303.07	2	-0.028	-31.59	2	0	-1712.85	322.784	-438.586	3.155	47.322	233.257	1023.48	-22.195	-2.819	-26.023	-181.786	-50.715	15.761	-32.992	-516.365	-656.823	18.897	23.781	139.195	-1188.06	2.305	1.524	1.726	1.883	2.098	0.757	0.773	1.419	2.106	1.469	1.908	2.132	0	0	0
0.054	-12.727	23.9	371.458	-0.240817	288	SCORE:	-666.374	-666.374	1578.14	3	0.004	-41.725	8	0	-1719.82	295.615	-435.942	3.162	45.618	242.876	1016.67	-24.979	-2.863	-29.358	-182.839	-48.449	14.565	-31.278	-528.594	-669.052	19.209	26.692	143.68	-1236.69	3.606	1.64	1.777	2.272	3.48	0.91	1.334	1.96	3.494	1.951	2.038	2.013	0	0	0
0.774	2.977	52.688	-95.218	0.0619722	845	SCORE:	-624.969	-624.969	1111.46	1	-0.029	-26.021	2	0	-1680.1	308.535	-429.519	3.209	47.143	248.373	992.336	-20.477	-2.586	-22.308	-184.349	-48.994	18.834	-30.398	-499.806	-640.264	12.694	26.405	136.114	-1150.8	5.459	2.155	1.727	2.992	5.334	0.867	0.808	1.84	5.344	1.788	2.768	2.169	0	0	0
0.652	-1.348	78.934	140.109	0.149911	73	SCORE:	-593.161	-593.161	1346.79	2	-0.04	-30.346	7	0	-1699.28	334.377	-433.334	3.166	50.617	235.838	1031.07	-25.033	-2.807	-23.337	-178.972	-52.07	17.93	-30.532	-473.56	-614.019	19.242	25.301	134.615	-1097.07	6.479	1.837	2.017	2.87	6.453	1.095	1.158	2.584	6.465	2.518	2.248	2.456	0	0	0
1.843	-0.34	37.78	184.067	0.276113	371	SCORE:	-645.61	-645.61	1482.71	3	-0.045	-31.623	5	0	-1703.08	296.697	-432.05	3.104	45.475	237.187	1014.89	-23.43	-2.956	-27.92	-181.555	-47.241	14.27	-32.325	-523.677	-664.135	18.69	27.653	146.924	-1200.91	5.381	2.175	1.975	3.691	5.289	1.567	1.41	3.515	5.298	3.511	2.534	2.29	0	0	0
0.669	-0.037	18.394	106.902	0.180581	407	SCORE:	-663.473	-663.473	1405.55	4	-0.025	-31.32	3	0	-1727.61	300.281	-448.255	3.033	44.157	248.77	1032.18	-22.945	-2.95	-33.882	-179.987	-47.58	18.334	-34.113	-543.063	-683.521	19.062	23.459	143.723	-1237.86	3.63	1.839	1.43	2.517	3.583	0.753	0.663	2.192	3.589	2.157	2.35	1.798	0	0	0
0.159	-9.159	12.817	258.93	-0.200367	16	SCORE:	-665.092	-665.092	1465.61	2	-0.073	-38.157	7	0	-1723.22	307.61	-443.038	3.167	44.291	240.085	1023	-25.109	-2.904	-25.142	-183.051	-47.983	18.196	-30.754	-539.677	-680.136	18.959	22.932	137.167	-1242.93	4.125	1.931	1.758	2.377	4.048	0.898	1.115	1.773	4.056	1.783	2.433	2.064	0	0	0
-0.171	1.796	10.2	140.788	0.384372	589	SCORE:	-679.403	-679.403	1347.47	0	-0.031	-27.202	8	0	-1718.03	304.172	-440.361	3.013	43.503	228.251	1022.11	-24.826	-2.815	-24.975	-184.887	-46.888	19.691	-30.227	-542.294	-682.753	10.886	24.926	136.856	-1248.9	3.835	1.528	1.988	2.047	3.741	0.796	1.108	1.903	3.751	1.841	1.889	2.419	0	0	0
0.062	-4.795	66.676	99.267	-0.171954	743	SCORE:	-613.547	-613.547	1397.91	2	0.002	-36.078	6	0	-1709.18	298.404	-426.519	3.021	43.923	280.548	1004.8	-20.776	-2.97	-26.253	-180.981	-49.489	15.298	-32.541	-494.781	-635.24	12.706	26.536	149.129	-1144.41	3.798	1.516	1.627	1.91	3.711	0.64	0.615	1.573	3.719	1.548	1.926	2.013	0	0	0
-0.567	-6.82	14.643	185.699	-0.169309	408	SCORE:	-684.333	-684.333	1392.38	4	-0.041	-35.818	1	0	-1711.02	304.347	-447.499	3.127	46.288	227.708	1020.75	-24.885	-2.771	-32.008	-185.022	-45.008	17.354	-30.409	-537.851	-678.309	11.673	25.605	136.856	-1258	2.934	1.576	1.488	1.651	2.853	0.42	0.48	1.204	2.858	1.171	2.024	1.875	0	0	0
1.077	-8.489	-2.845	215.554	-0.232661	803	SCORE:	-688.697	-688.697	1422.24	3	-0.017	-37.487	1	0	-1716.3	289.853	-437.757	2.979	44.277	241.452	1010.18	-27.873	-2.927	-28.476	-182.222	-47.038	16.879	-33.22	-555.339	-695.798	19.291	25.321	136.277	-1281.52	8.145	1.918	1.695	3.295	8.104	1.009	1.129	2.844	8.119	2.728	2.392	1.994	0	0	0
-0.242	-7.886	3.927	216.706	-0.188164	877	SCORE:	-690.993	-690.993	1423.39	2	-0.034	-36.884	5	0	-1710.47	295.313	-435.419	2.986	44.41	228.827	1006.97	-25.005	-2.888	-27.227	-184.861	-48.273	18.401	-31.786	-548.567	-689.025	12.442	25.378	139.738	-1276.44	1.423	1.601	1.387	1.976	1.297	0.505	0.588	1.024	1.301	1.035	2.087	1.749	0	0	0
0.018	-14.532	51.239	438.169	-0.243322	156	SCORE:	-638.664	-638.664	1644.85	4	-0.021	-43.53	9	0	-1701.58	312.565	-438.397	3.146	48.084	239.467	1015.14	-25.623	-2.769	-26.718	-181.224	-46.886	16.952	-31.646	-501.255	-641.713	19.109	25.077	136.066	-1183.45	3.72	1.39	1.255	2.236	3.539	0.691	0.716	1.828	3.54	1.825	1.733	1.542	0	0	0
0.683	-0.504	37.748	117.296	0.174834	442	SCORE:	-658.329	-658.329	1323.98	0	0.001	-29.502	3	0	-1690.57	302.878	-432.619	3.176	46.421	223.43	1008.77	-19.261	-2.864	-26.861	-180.866	-45.142	18.593	-30.821	-514.746	-655.205	10.653	24.734	131.863	-1202.58	3.347	1.932	2.091	2.901	3.251	0.977	1.02	2.303	3.257	2.286	2.376	2.566	0	0	0
-0.867	-7.691	-1.95	294.907	-0.0402264	634	SCORE:	-691.878	-691.878	1501.59	2	0.009	-36.689	5	0	-1733.79	294.013	-438.575	3.027	43.911	237.55	1018.39	-25.783	-3.017	-29.352	-185.411	-45.811	18.315	-32.976	-554.444	-694.903	18.756	25.717	143.102	-1283.01	2.003	1.165	1.423	1.351	1.892	0.589	0.647	1.186	1.897	1.198	1.47	1.776	0	0	0
-0.24	-4.005	24.706	263.272	0.157946	647	SCORE:	-656.018	-656.018	1469.95	3	0.001	-33.003	5	0	-1719.75	311.792	-448.75	3.319	48.464	239.71	1027.7	-25.994	-2.835	-25.807	-183.031	-46.614	18.017	-31.954	-527.788	-668.246	12.203	28.475	138.438	-1216.81	1.641	1.758	1.869	1.978	1.41	0.485	0.499	1.017	1.409	1.042	2.279	2.423	0	0	0
0.511	-6.943	16.111	332.141	0.0675024	947	SCORE:	-667.244	-667.244	1538.82	4	-0.04	-35.941	7	0	-1726.7	306.191	-441.008	3.072	44.472	244.601	1022.9	-24.925	-2.939	-31.587	-184.504	-46.516	20.011	-30.723	-536.383	-676.841	19.355	25.033	135.257	-1239.57	5.587	1.854	1.848	2.729	5.545	1.017	1.112	2.357	5.555	2.333	2.31	2.227	0	0	0
-0.462	-2.608	26.237	54.461	-0.103021	82	SCORE:	-651.764	-651.764	1261.14	2	-0.031	-31.606	3	0	-1707.61	311.039	-436.339	3.22	46.273	233.105	1009.64	-21.642	-2.889	-31.349	-184.908	-47.412	20.359	-33.072	-526.257	-666.716	18.843	27.023	143.721	-1209.63	1.19	1.529	1.732	1.756	1.001	0.506	0.476	0.988	1.004	1	1.964	2.222	0	0	0
0.059	-7.655	1.969	120.677	-0.358229	268	SCORE:	-698.586	-698.586	1327.36	4	-0.017	-36.653	10	0	-1708.84	294.238	-438.937	2.942	43.289	230.15	1010.75	-23.925	-2.992	-34.113	-182.193	-44.885	17.871	-31.774	-550.525	-690.984	10.895	22.765	136.114	-1285.76	3.681	1.541	1.757	2.277	3.567	0.731	0.796	1.691	3.575	1.663	1.931	2.137	0	0	0
-0.326	0.187	48.779	269.334	0.451175	127	SCORE:	-619.143	-619.143	1476.02	3	-0.06	-28.811	7	0	-1713.86	337.86	-448.386	3.325	49.217	239.909	1031.51	-29.19	-2.587	-23.965	-180.07	-50.528	15.598	-31.024	-503.715	-644.173	19.625	28.033	135.257	-1151.67	3.248	1.665	1.527	1.892	3.112	0.787	0.856	1.424	3.116	1.434	2.098	1.857	0	0	0
-0.187	-2.512	6.924	256.63	0.249784	56	SCORE:	-685.398	-685.398	1463.31	1	-0.008	-31.51	7	0	-1720.24	292.89	-439.991	2.968	43.062	232.732	1022.51	-23.896	-2.748	-30.452	-184.131	-46.657	18.754	-31.847	-545.57	-686.028	18.882	26.061	136.456	-1262.48	3.317	1.654	1.534	2.031	3.271	0.578	0.701	1.45	3.278	1.423	2.075	1.895	0	0	0
0.383	-4.089	-4.59	190.705	0.0353422	55	SCORE:	-701.405	-701.405	1397.39	0	-0.029	-33.087	6	0	-1739.23	297.841	-438.585	2.996	45.307	235.489	1022.39	-25.353	-2.703	-32.926	-181.977	-47.855	18.411	-33.398	-557.084	-697.542	10.913	25.837	140.794	-1291.58	5.601	1.84	2.317	2.601	5.446	1.138	1.48	2.606	5.458	2.546	2.15	2.722	0	0	0
0.692	5.766	65.889	-118.061	0.269043	780	SCORE:	-612.158	-612.158	1088.62	1	-0.009	-23.232	1	0	-1688.08	315.077	-427.411	3.149	46.887	226.781	1023.22	-21.911	-2.735	-23.357	-179.05	-51.108	17.051	-32.07	-486.605	-627.063	12.63	27.896	140.794	-1121.99	4.433	2.02	2.339	2.91	4.242	1.306	1.529	2.348	4.255	2.382	2.423	2.764	0	0	0
-0.033	-0.074	9.496	154.082	0.266672	380	SCORE:	-668.09	-668.09	1360.76	3	-0.031	-29.072	3	0	-1710.19	307.501	-437.943	3.083	44.275	231.336	1018.43	-23.729	-2.686	-29.817	-181.205	-47.522	16.846	-32.684	-542.998	-683.456	13.208	26.888	136.066	-1240.16	2.887	1.743	1.599	2.185	2.825	0.652	0.635	1.575	2.827	1.583	2.24	1.998	0	0	0
-0.493	-5.867	0.699	96.982	-0.271267	524	SCORE:	-690.978	-690.978	1303.66	3	0.005	-34.865	0	0	-1691.47	286.75	-427.62	2.955	41.137	225.042	999.899	-26.036	-2.826	-26.974	-185.094	-45.18	17.465	-32.291	-551.795	-692.253	10.699	24.644	137.545	-1277.64	2.958	1.389	1.653	1.725	2.901	0.664	0.75	1.41	2.907	1.405	1.711	1.976	0	0	0
-0.305	0.709	11.34	270.48	0.488027	558	SCORE:	-662.415	-662.415	1477.16	2	-0.053	-28.289	3	0	-1709.32	296.642	-429.812	3.086	43.921	236.362	1010.73	-21.753	-2.906	-25.557	-184.112	-49.952	19.161	-30.435	-541.154	-681.612	18.854	26.945	135.257	-1231.86	2.67	1.589	1.631	1.913	2.582	0.429	0.469	1.306	2.587	1.3	2.037	2.059	0	0	0
0.932	4.481	58.875	12.447	0.364644	516	SCORE:	-623.844	-623.844	1311.1	2	-0.033	-26.802	11	0	-1726.28	316.11	-436.017	3.404	48.755	243.064	1034.56	-22.151	-2.848	-28.576	-183.042	-48.648	24.963	-33.119	-502.582	-643.041	12.278	31.039	142.076	-1153.23	3.878	2.124	1.865	2.78	3.704	0.878	0.908	1.759	3.714	1.717	2.709	2.298	0	0	0
-0.576	1.299	14.666	163.165	0.381068	382	SCORE:	-662.135	-662.135	1369.85	2	-0.02	-27.699	7	0	-1715.71	301.911	-431.858	3.035	44.761	246.377	1015.43	-24.507	-2.844	-29.079	-182.12	-48.751	20.628	-31.905	-537.828	-678.286	13.06	22.709	136.066	-1227.66	3.129	1.551	1.484	1.642	3.09	0.457	0.435	1.142	3.094	1.094	2.03	1.92	0	0	0
-0.64	-7.852	-11.135	259.679	-0.109905	446	SCORE:	-703.301	-703.301	1466.36	2	-0.043	-36.85	7	0	-1731.9	288.214	-438.342	2.963	42.93	237.732	1022.5	-27.25	-2.996	-34.023	-185.205	-47.005	17.746	-32.864	-563.629	-704.087	18.935	27.045	137.633	-1303.78	1.685	1.237	1.693	1.578	1.511	0.588	0.712	1.008	1.516	1.058	1.579	2.138	0	0	0
-0.057	-2.149	17.244	311.145	0.35104	184	SCORE:	-661.057	-661.057	1517.83	3	-0.026	-31.147	16	0	-1694.64	296.229	-433.135	3.044	44.644	231.189	1009.55	-26.956	-2.994	-26.682	-182.215	-48.418	15.129	-31.685	-535.25	-675.709	20.659	26.36	138.26	-1227.45	3.082	1.349	1.012	2.161	3	0.863	0.806	2.068	3.003	2.074	1.628	1.159	0	0	0
2.253	15.636	34.875	-224.034	0.952832	798	SCORE:	-638.624	-638.624	1074.61	2	-0.05	-15.647	2	0	-1687.38	298.147	-430.252	3.002	43.514	231.465	1013.58	-23.532	-2.875	-31.648	-178.223	-46.842	18.699	-32.083	-526.582	-667.04	19.017	24.811	141.372	-1180.85	8.87	2.236	1.995	4.101	8.861	1.397	1.241	3.75	8.875	3.623	2.736	2.431	0	0	0
1.233	0.976	41.705	-25.977	0.0297908	12	SCORE:	-659.555	-659.555	1180.7	1	0.009	-28.022	8	0	-1692.53	305.753	-443.281	3.047	48.767	225.205	1017.27	-26.9	-2.957	-26.275	-182.301	-43.978	17.332	-32.226	-510.789	-651.247	10.372	23.874	139.195	-1198.37	8.166	2.101	2.627	3.451	8.068	1.202	1.313	3.349	8.081	3.255	2.543	3.189	0	0	0
0.415	-3.056	2.076	-90.566	-0.43355	297	SCORE:	-695.425	-695.425	1208.08	2	0.02	-34.339	1	0	-1694.45	287.555	-434.254	2.977	43.599	226.89	992.961	-26.926	-2.885	-27.088	-177.927	-48.111	17.432	-31.954	-559.381	-699.839	11.573	23.697	141.372	-1289.14	2.344	1.875	1.625	2.263	2.283	0.597	0.569	1.641	2.283	1.651	2.406	2.031	0	0	0
0.002	-5.936	2.39	34.75	-0.3824	580	SCORE:	-687.222	-687.222	1333.4	2	-0.03	-37.219	4	0	-1729.73	288.107	-438.532	2.973	42.49	246.012	1016.81	-26.492	-3.135	-32.799	-180.995	-47.497	19.026	-33.487	-559.067	-699.525	19.477	23.935	145.979	-1283.51	2.225	1.598	1.709	1.85	2.084	0.637	0.707	1.151	2.092	1.185	2.045	2.113	0	0	0
0.149	-9.34	15.592	190.494	-0.340845	948	SCORE:	-673.246	-673.246	1397.18	4	-0.033	-38.338	9	0	-1732.64	309.44	-456.069	3.106	44.833	246.623	1026.2	-26.032	-2.916	-33.887	-183.865	-42.478	17.272	-32.34	-536.902	-677.361	19.143	26.597	143.68	-1248.49	4.423	1.702	2.136	2.367	4.297	0.925	1.302	2.049	4.307	2.016	2.091	2.557	0	0	0
-0.695	-7.769	-12.797	103.397	-0.403353	752	SCORE:	-716.304	-716.304	1310.08	2	-0.011	-36.767	4	0	-1710.19	283.572	-434.725	2.89	41.431	227.283	1006.5	-24.792	-2.945	-32.35	-182.301	-44.334	17.079	-31.903	-565.291	-705.75	10.967	23.473	133.873	-1318.36	2.387	1.113	1.425	1.523	2.275	0.557	0.599	1.262	2.282	1.254	1.398	1.753	0	0	0
0.635	2.384	15.817	128.589	0.409965	445	SCORE:	-674.129	-674.129	1335.27	1	-0.028	-26.614	4	0	-1711.4	302.952	-434.258	2.984	44.298	230.122	1012.69	-22.73	-2.881	-27.245	-182.735	-48.964	20.483	-31.765	-536.677	-677.135	10.745	25.06	137.907	-1237.42	4.709	2.028	2.175	2.853	4.576	1.123	1.238	2.493	4.588	2.456	2.458	2.625	0	0	0
0.443	-6.468	22.052	162.725	-0.174366	508	SCORE:	-662.231	-662.231	1461.37	4	0.009	-37.751	5	0	-1712.84	290.786	-439.82	3.283	43.564	241.988	1011.61	-23.467	-2.93	-28.8	-182.574	-45.118	17.318	-33.493	-539.405	-679.864	19.285	23.79	154.55	-1239.39	2.039	1.977	1.745	2.291	1.893	0.691	0.834	1.263	1.896	1.279	2.548	2.186	0	0	0
0.652	-0.027	3.445	52.333	0.097745	289	SCORE:	-672.152	-672.152	1259.02	1	0.026	-29.025	4	0	-1721.08	295.889	-436.423	2.99	44.22	240.573	1008.57	-22.186	-2.767	-28.308	-180.69	-46.668	19.001	-33.464	-549.049	-689.507	19.254	24.98	143.721	-1250.22	4.249	2.079	1.732	2.87	4.159	0.803	0.843	1.633	4.169	1.607	2.697	2.147	0	0	0
0.589	-2.601	2.193	39.202	-0.133153	777	SCORE:	-673.003	-673.003	1245.88	2	-0.008	-31.599	4	0	-1711.02	294	-438.3	3.002	44.913	242.503	1008.98	-22.989	-2.779	-29.738	-183.375	-49.238	18.211	-30.872	-550.301	-690.759	19.226	25.203	139.084	-1254.9	4.38	2.123	1.651	2.807	4.286	1.061	0.962	1.846	4.297	1.855	2.681	1.981	0	0	0
0.353	-4.553	15.188	283.425	0.143761	68	SCORE:	-688.58	-688.58	1582.07	3	-0.06	-35.836	3	0	-1730.83	297.216	-437.919	3.029	44.267	234.337	1027.22	-25.13	-2.984	-31.136	-182.582	-47.832	17.475	-32.478	-546.269	-686.727	11.067	25.504	142.076	-1270.68	5.268	1.149	1.463	2.201	5.247	0.588	0.672	2.194	5.256	2.116	1.428	1.82	0	0	0
-0.358	-11.54	18.22	276.347	-0.330341	160	SCORE:	-677.008	-677.008	1483.03	3	-0.021	-40.538	9	0	-1734.73	311.994	-433.705	3.087	47.173	230.713	1027.31	-25.729	-2.928	-27.935	-182.383	-50.454	16.219	-31.32	-534.274	-674.733	10.738	25.872	138.438	-1251.82	2.699	1.46	1.442	1.86	2.597	0.682	0.879	1.446	2.604	1.449	1.81	1.711	0	0	0
0.801	-2.408	42.379	159.055	0.103554	584	SCORE:	-631.787	-631.787	1365.74	2	-0.051	-31.406	11	0	-1697.7	309.452	-437.097	3.035	46.466	233.997	1024.46	-25.699	-2.687	-29.514	-178.639	-43.995	16.397	-32.834	-510.115	-650.574	18.796	24.566	139.084	-1173.31	5.32	1.819	1.669	3.019	5.286	0.76	0.779	2.745	5.295	2.678	2.332	2.091	0	0	0
-0.456	-4.069	40.476	202.635	0.0568048	762	SCORE:	-627.44	-627.44	1409.32	2	-0.028	-33.067	9	0	-1707.48	315.884	-424.735	3.167	48.069	241.76	1011.63	-22.909	-2.698	-22.086	-179.202	-52.787	16.498	-30.417	-512.018	-652.477	19.383	24.351	133.873	-1172.53	3.122	1.291	1.398	1.762	2.984	0.525	0.6	1.749	2.988	1.705	1.648	1.738	0	0	0
-0.45	-8.889	-9.138	216.419	-0.259166	826	SCORE:	-705.564	-705.564	1423.1	3	0.022	-37.887	1	0	-1712.39	291.771	-440.3	2.965	43.71	227.619	1012.66	-27.214	-2.886	-31.765	-182.436	-44.068	17.066	-31.356	-561.632	-702.09	10.867	24.453	135.535	-1305.08	1.583	1.296	1.193	1.768	1.468	0.517	0.562	1.127	1.474	1.138	1.666	1.477	0	0	0
0.794	-3.567	-6.537	170.883	0.0391648	299	SCORE:	-703.085	-703.085	1377.57	2	-0.044	-32.565	11	0	-1715.49	287.148	-430.155	2.915	41.825	228.972	1006.21	-23.826	-2.995	-31.233	-181.644	-45.31	18.36	-31.238	-559.031	-699.489	10.684	24.572	137.545	-1294.68	6.589	2.052	2.281	3.012	6.464	1.196	1.249	2.727	6.478	2.645	2.449	2.73	0	0	0
-0.011	-5.179	4.185	134.748	-0.134859	302	SCORE:	-694.121	-694.121	1433.4	3	-0.029	-36.462	10	0	-1729.29	288.215	-442.783	3.018	43.803	248.017	1018.05	-26.693	-2.984	-32.487	-182.941	-45.112	18.716	-33.425	-557.272	-697.731	11.701	24.106	145.869	-1287.86	2.911	1.575	1.617	1.837	2.808	0.678	0.786	1.433	2.814	1.416	1.984	1.954	0	0	0
0.778	1.208	-16.679	445.152	0.720746	56	SCORE:	-697.051	-697.051	1651.83	1	-0.046	-27.79	4	0	-1713.4	282.203	-437.507	2.928	42.832	240.784	1008.41	-27.379	-2.9	-30.901	-181.595	-48.272	17.254	-32.592	-569.173	-709.632	19.351	25.431	137.728	-1294.01	5.674	1.882	1.746	2.996	5.623	1.186	1.111	2.583	5.635	2.554	2.268	1.975	0	0	0
0.314	6.528	7.681	-10.702	0.524325	543	SCORE:	-672.172	-672.172	1195.98	0	-0.015	-22.47	7	0	-1701.69	290.79	-426.405	2.901	43.85	239.639	1007.6	-21.181	-2.894	-24.538	-183.977	-53.366	16.522	-32.288	-544.813	-685.272	11.741	25.578	135.255	-1239.45	3.253	2.008	1.759	2.532	3.138	0.707	0.617	1.383	3.145	1.352	2.608	2.23	0	0	0
0.316	-1.41	13.513	211.363	0.258758	40	SCORE:	-653.814	-653.814	1418.05	1	-0.065	-30.408	6	0	-1686.79	292.312	-423.945	2.961	43.317	237.049	984.458	-22.778	-2.832	-20.159	-176.796	-48.76	18.682	-31.592	-538.981	-679.439	19.274	21.498	140	-1223.2	4.808	1.766	1.541	2.534	4.785	0.728	0.692	1.873	4.791	1.839	2.273	1.94	0	0	0
-0.452	-6.525	40.296	274.463	0.00477141	309	SCORE:	-634.217	-634.217	1481.14	3	-0.016	-35.523	0	0	-1695.84	305.856	-426.698	3.186	47.24	242.808	994.776	-21.649	-2.848	-25.059	-179.275	-47.076	19.381	-31.747	-512.198	-652.657	19.284	24.714	138.26	-1181.94	1.637	1.619	1.263	1.766	1.464	0.37	0.39	0.909	1.465	0.914	2.124	1.625	0	0	0
0.528	-3.355	18.908	230.438	0.15188	855	SCORE:	-649.829	-649.829	1437.12	4	0.008	-32.353	8	0	-1702.57	310.347	-435.798	3.053	44.346	234.404	1016.17	-24.669	-2.86	-27.122	-179.59	-46.194	14.64	-32.104	-533.586	-674.044	18.68	24.672	134.698	-1215.77	5.885	1.812	2.174	2.746	5.777	1.045	1.45	2.455	5.79	2.395	2.162	2.515	0	0	0
0.988	-4.819	6.727	80.831	-0.223418	723	SCORE:	-678.108	-678.108	1287.51	4	-0.021	-33.817	3	0	-1703.45	283.562	-433.86	2.936	44.628	239.098	1009.71	-23.001	-2.915	-28.988	-184.945	-49.918	19.928	-31.918	-545.767	-686.225	19.346	26.42	135.194	-1257.69	5.041	2.126	1.89	3.206	4.895	1.144	1.261	2.363	4.907	2.338	2.646	2.247	0	0	0
0.825	-2.796	13.595	160.908	0.0782991	496	SCORE:	-661.945	-661.945	1367.59	2	-0.067	-31.794	2	0	-1719.09	302.308	-439.447	2.988	44.072	243.423	1018.43	-23.558	-2.787	-32.41	-181.754	-46.644	15.622	-32.103	-538.899	-679.358	19.087	27.436	142.089	-1232.64	4.803	2.218	1.76	3.043	4.691	1.01	1.055	1.997	4.705	1.972	2.811	2.099	0	0	0
0.544	-6.215	18.887	141.149	-0.209449	268	SCORE:	-660.711	-660.711	1347.83	4	0.02	-35.213	5	0	-1719.37	302.08	-430.594	3.091	45.281	243.385	1016.73	-24.862	-2.929	-28.52	-186.151	-49.546	16.246	-31.814	-533.607	-674.065	19.143	28.18	138.327	-1229.53	3.91	2.07	2.51	2.762	3.746	1.226	1.554	2.417	3.76	2.409	2.507	3.01	0	0	0
0.684	-9.101	3.317	313.682	-0.102794	774	SCORE:	-678.171	-678.171	1520.36	6	-0.033	-38.099	8	0	-1727.01	303.83	-449.658	3.17	46.284	240.475	1035.5	-24.685	-2.959	-36.963	-185.374	-48.688	18.087	-31.722	-549.177	-689.636	19.181	26.539	135.194	-1265.45	6.113	1.793	1.533	2.902	6.059	0.845	0.94	2.595	6.068	2.523	2.279	1.873	0	0	0
-0.01	0.557	32.651	143.26	0.296287	658	SCORE:	-645.486	-645.486	1349.94	0	0.007	-28.441	12	0	-1723.98	312.003	-425.159	3.189	47.99	247.274	1017.46	-20.894	-2.866	-24.56	-182.47	-52.964	15.186	-31.565	-519.843	-660.301	12.343	25.068	138.307	-1193.77	2.584	1.743	1.35	2.208	2.503	0.774	0.678	1.989	2.504	1.969	2.216	1.683	0	0	0
0.616	0.388	9.085	250.178	0.414153	767	SCORE:	-688.765	-688.765	1548.83	1	-0.075	-30.895	1	0	-1713.57	294.789	-430.271	3.117	44.371	229.077	1011.5	-24.641	-2.949	-25.577	-183.484	-52.259	15.422	-30.232	-552.372	-692.831	10.684	25.899	138.99	-1272.03	4.563	1.491	1.512	2.464	4.529	0.861	0.942	2.368	4.535	2.319	1.795	1.804	0	0	0
0.071	-2.523	22.671	230.601	0.210022	20	SCORE:	-659.622	-659.622	1437.28	1	0.022	-31.521	5	0	-1722.01	310.9	-446.568	3.094	46.824	246.345	1019.47	-25.258	-2.603	-29.137	-184.801	-45.977	18.164	-32.012	-529.823	-670.281	11.213	31.685	140.283	-1220.97	3.529	1.731	1.762	2.289	3.407	0.72	0.758	1.75	3.415	1.736	2.202	2.175	0	0	0
-0.618	-5.37	6.562	86.606	-0.254294	313	SCORE:	-682.97	-682.97	1293.29	1	-0.006	-34.368	1	0	-1697.03	299.63	-431.077	2.99	43.193	228.903	1006.36	-26.889	-3.019	-26.599	-184.436	-48.189	15.956	-30.327	-545.932	-686.39	11.585	23.889	131.863	-1263.27	1.77	1.694	1.614	1.6	1.638	0.47	0.46	1.104	1.64	1.107	2.094	2.032	0	0	0
-0.489	-9.554	34.447	269.073	-0.209239	786	SCORE:	-645.33	-645.33	1475.76	3	-0.056	-38.552	9	0	-1711.46	308.852	-430.717	3.19	44.909	233.172	1022.99	-22.463	-2.808	-28.268	-186.716	-48.72	17.906	-29.72	-518.047	-658.506	18.659	27.423	138.287	-1201.93	1.655	1.38	1.3	1.729	1.476	0.635	0.6	1.15	1.478	1.17	1.759	1.639	0	0	0
-0.284	-5.646	10.361	212.343	-0.038276	842	SCORE:	-673.808	-673.808	1419.03	3	-0.013	-34.644	0	0	-1724.87	300.608	-439.333	3.07	44.301	242.35	1022.2	-23.381	-2.89	-32.738	-185.728	-48.978	17.706	-32.462	-542.133	-682.591	19.233	28.085	138.287	-1250.59	1.452	1.761	1.708	1.934	1.251	0.516	0.647	1.028	1.254	1.033	2.288	2.14	0	0	0
1.874	3.162	73.027	170.097	0.526565	673	SCORE:	-618.638	-618.638	1376.78	1	-0.035	-25.836	7	0	-1662.31	291.433	-419.77	2.921	44.264	237.361	1009.03	-27.135	-2.942	-14.535	-182.478	-49.149	16.368	-34.645	-479.467	-619.925	10.583	24.377	137.728	-1123.94	6.831	2.491	2.359	4.092	6.669	1.647	1.802	3.723	6.683	3.678	2.932	2.664	0	0	0
-0.503	-11.543	13.513	262.376	-0.356541	226	SCORE:	-671.939	-671.939	1469.06	5	-0.02	-40.541	3	0	-1700.11	293.002	-443.662	3.02	44.466	240.708	1009.9	-22.74	-2.91	-32.268	-184.019	-43	16.6	-31.278	-538.981	-679.44	18.995	24.191	136.891	-1251.46	2.11	1.561	1.607	1.715	1.984	0.674	0.703	1.314	1.991	1.335	1.971	1.963	0	0	0
-0.324	1.05	3.29	146.109	0.316289	866	SCORE:	-681.915	-681.915	1444.76	1	0.002	-30.233	3	0	-1731.12	282.001	-434.133	3.068	43.464	245.778	1008.56	-23.311	-2.802	-26.444	-181.612	-48.915	16.861	-33.267	-558.167	-698.626	19.252	25.836	154.261	-1270.32	2.931	1.303	1.996	1.524	2.84	0.726	0.84	1.443	2.846	1.45	1.616	2.517	0	0	0
-0.822	-2.45	-0.017	128.708	0.0481512	596	SCORE:	-692.32	-692.32	1335.39	2	0.001	-31.448	8	0	-1690.27	287.14	-429.267	2.953	42.674	223.593	993.52	-25.991	-2.799	-25.056	-179.848	-48.138	15.883	-31.276	-552.511	-692.969	10.97	24.733	138.26	-1276.28	2.273	1.354	1.467	1.396	2.214	0.552	0.574	1.026	2.219	1.039	1.711	1.803	0	0	0
0.948	-1.012	71.517	-14.211	-0.113504	801	SCORE:	-607.264	-607.264	1192.47	1	-0.009	-30.01	7	0	-1639.33	291.514	-416.14	2.948	45.418	229.705	982.479	-16.639	-2.799	-21.09	-183.686	-48.038	17.383	-32.818	-480.977	-621.436	19.613	25.821	138.26	-1118.25	6.598	2.279	1.846	3.166	6.505	0.962	0.884	2.009	6.514	1.968	2.919	2.293	0	0	0
0.787	0.098	-3.802	58.854	0.119501	891	SCORE:	-684.796	-684.796	1265.54	3	0.002	-28.9	9	0	-1715.01	288.513	-438.278	2.926	43.031	243.033	1015.39	-26.162	-2.952	-32.126	-182.517	-47.288	18.818	-33.958	-556.296	-696.754	19.445	22.893	139.084	-1269.99	4.486	1.999	1.799	3.005	4.349	0.97	0.94	2.105	4.362	2.066	2.542	2.172	0	0	0
-0.026	-4.534	0.107	240.99	0.0868481	976	SCORE:	-698.262	-698.262	1447.67	2	-0.016	-33.532	0	0	-1725.95	298.517	-447.993	3.069	44.338	231.886	1020.32	-24.708	-2.639	-30.629	-183.544	-47.338	16.788	-33.291	-552.387	-692.845	12.338	26.814	143.721	-1284.18	2.889	1.629	1.88	2.192	2.802	0.804	0.911	1.578	2.805	1.624	2.034	2.328	0	0	0
-0.59	-8.754	34.684	305.588	-0.093261	512	SCORE:	-661.648	-661.648	1512.27	2	-0.039	-37.752	1	0	-1717.51	308.96	-435.606	3.247	46.057	227.223	1017	-20.966	-2.783	-25.782	-185.08	-48.475	18.575	-30.726	-517.81	-658.269	12.436	26.281	145.111	-1217.21	1.763	1.23	1.531	1.628	1.562	0.577	0.732	1.103	1.57	1.129	1.56	1.904	0	0	0
-0.346	-4.913	-0.416	98.742	-0.194581	817	SCORE:	-696.135	-696.135	1305.42	1	0.005	-33.911	2	0	-1704.09	285.247	-431.928	2.946	43.983	227.094	1004.38	-25.347	-2.883	-24.092	-184.449	-50.584	18.008	-31.482	-552.91	-693.368	12.627	24.57	139.195	-1282.96	2.336	1.288	1.092	1.872	2.316	0.503	0.45	1.576	2.318	1.537	1.634	1.381	0	0	0
-0.509	-6.783	23.362	159.994	-0.214985	801	SCORE:	-665.42	-665.42	1366.68	2	-0.017	-35.781	6	0	-1721.91	311.643	-444.231	3.14	47.986	228.966	1034.84	-26.241	-2.785	-27.64	-181.1	-49.551	16.53	-32.465	-529.132	-669.59	12.314	27.36	137.592	-1230.33	2.893	1.219	1.477	1.709	2.739	0.633	0.906	1.48	2.747	1.473	1.499	1.748	0	0	0
0.283	-5.057	55.522	233.931	0.0377234	248	SCORE:	-630.554	-630.554	1532.58	3	-0.068	-36.34	7	0	-1720.03	330.928	-437.031	3.145	48.253	235.205	1025.76	-23.784	-2.621	-29.33	-181.215	-49.727	17.304	-32.617	-505.935	-646.394	12.57	29.996	142.076	-1172.83	1.836	1.516	1.8	2.131	1.567	0.693	0.813	1.39	1.571	1.428	1.927	2.253	0	0	0
0.074	-0.598	51.39	267.818	0.39593	946	SCORE:	-613.878	-613.878	1474.5	3	-0.076	-29.596	8	0	-1686.35	321.802	-442.746	3.079	45.512	234.082	1031.73	-25.592	-3.019	-22.234	-184.083	-50.456	11.921	-30.957	-501.104	-641.562	18.612	28.309	136.456	-1144.58	3.492	1.707	1.637	2.292	3.259	1.035	1.158	1.727	3.278	1.797	2.05	1.899	0	0	0
-0.26	-2.44	32.998	159.086	0.101264	250	SCORE:	-659.196	-659.196	1365.77	2	-0.006	-31.438	5	0	-1704.69	298.845	-424.109	2.993	47.393	229.316	1008.65	-22.211	-2.688	-21.586	-179.268	-52.733	18.714	-31.232	-519.496	-659.954	12.253	24.838	136.114	-1210.13	1.582	1.452	1.377	1.958	1.417	0.444	0.487	1.006	1.421	1.002	1.883	1.747	0	0	0
0.248	-1.711	10.068	182.592	0.192684	522	SCORE:	-668.106	-668.106	1389.27	3	-0.049	-30.709	6	0	-1718.65	306.638	-440.028	3.318	44.251	236.601	1023.24	-24.734	-2.753	-32.953	-181.991	-47.216	15.933	-31.005	-542.426	-682.884	18.809	26.88	135.255	-1241.24	3.501	1.851	1.639	2.466	3.344	0.9	1.047	2.002	3.356	1.993	2.329	1.951	0	0	0
-0.429	-7.902	13.187	225.903	-0.172645	70	SCORE:	-671.943	-671.943	1432.59	2	-0.005	-36.9	4	0	-1741.56	308.963	-434.141	3.131	44.631	238.714	1028.18	-21.335	-2.943	-32.209	-182.342	-48.445	21.276	-31.94	-539.307	-679.766	13.343	23.701	140.794	-1248.15	1.452	1.77	1.468	1.789	1.252	0.473	0.585	0.924	1.251	0.939	2.296	1.856	0	0	0
-0.946	-8.401	31.494	214.641	-0.228162	786	SCORE:	-658.531	-658.531	1421.32	2	-0.033	-37.399	6	0	-1710.33	297.045	-430.841	3.056	45.972	235.528	1019.78	-21.941	-2.916	-25.26	-182.467	-54.741	16.224	-31.492	-521	-661.458	18.756	26.375	138.649	-1216.93	1.564	1.628	1.891	1.272	1.287	0.554	0.624	0.949	1.29	1	2.132	2.414	0	0	0
0.679	-4.388	-0.657	380.836	0.300087	919	SCORE:	-681.762	-681.762	1587.52	2	-0.057	-33.386	7	0	-1725.3	305.666	-452.731	3.127	45.703	239.52	1029.76	-25.069	-2.785	-34.584	-182.887	-45.218	20.734	-33.485	-553.151	-693.609	19.011	23.348	132.784	-1268.3	5.392	1.727	1.737	2.897	5.383	0.614	0.726	2.915	5.389	2.837	2.224	2.2	0	0	0
0.423	-0.888	56.305	213.324	0.281139	726	SCORE:	-605.56	-605.56	1511.97	3	-0.013	-32.171	2	0	-1730.17	332.081	-431.906	3.422	47.213	258.362	1016.46	-24.315	-2.725	-23.035	-179.655	-52.711	17.004	-31.781	-505.152	-645.61	19.827	30.158	145.979	-1142.88	2.942	1.678	1.41	2.271	2.73	0.827	0.86	1.794	2.734	1.812	2.122	1.691	0	0	0
0.37	-4.258	28.639	143.356	-0.0558051	627	SCORE:	-658.996	-658.996	1442	4	-0.039	-35.541	5	0	-1706.29	294.818	-433.267	3.224	45.88	237.917	1005.15	-22.591	-2.76	-26.443	-179.929	-47.756	16.245	-33.849	-532.818	-673.276	18.938	25.663	145.869	-1227.35	3.419	1.747	1.807	2.218	3.253	0.647	0.684	1.634	3.258	1.647	2.227	2.218	0	0	0
-0.111	-2.479	10.972	23.899	-0.143912	1	SCORE:	-688.811	-688.81	1322.55	1	-0.036	-33.762	1	0	-1686.56	283.906	-417.939	2.975	43.875	225.194	981.435	-23.082	-2.912	-28.64	-180.803	-47.593	17.599	-32.559	-550.485	-690.943	10.757	22.997	142.376	-1273.06	1.629	1.428	1.421	1.737	1.447	0.567	0.597	1.018	1.454	1.061	1.835	1.817	0	0	0
0.072	-4.823	15.262	169.836	-0.0538779	488	SCORE:	-682.94	-682.94	1376.52	2	0.005	-33.821	13	0	-1719.4	301.264	-434.103	3.1	44.327	229.343	1016.09	-24.582	-2.949	-29.379	-185.227	-45.469	21.07	-31.673	-537.232	-677.69	10.903	24.713	138.438	-1253.99	4.006	1.701	2.252	2.29	3.929	0.645	0.834	1.603	3.936	1.579	2.19	2.891	0	0	0
0.026	-10.984	21.047	305.661	-0.240594	32	SCORE:	-677.431	-677.431	1512.34	2	-0.004	-39.982	2	0	-1729.36	315.288	-445.301	3.123	47.182	230.097	1028.24	-22.394	-2.627	-28.372	-183.166	-50.922	18.004	-30.132	-531.447	-671.905	10.903	24.758	137.167	-1248.86	2.848	1.582	1.346	2.244	2.744	0.49	0.502	1.583	2.746	1.548	2.072	1.717	0	0	0
0.662	-1.54	19.77	119.324	0.100112	205	SCORE:	-653.205	-653.205	1326.01	1	0.007	-30.538	6	0	-1688.99	292.676	-422.967	2.989	42.952	240.036	997.905	-24.955	-2.922	-26.641	-180.758	-49.874	17.576	-31.842	-532.724	-673.183	19.377	25.966	135.535	-1216.47	4.495	2.135	1.696	2.88	4.462	1.007	0.878	2.227	4.469	2.195	2.683	2.075	0	0	0
0.981	-3.69	48.846	45.649	-0.192693	838	SCORE:	-641.709	-641.709	1344.3	1	-0.012	-34.973	3	0	-1690.7	297.783	-434.817	3.144	45.011	232.19	1013.52	-21.365	-3.106	-21.834	-186.463	-49.597	18.292	-32.807	-512.611	-653.069	18.532	26.038	144.418	-1189.29	2.578	2.162	1.949	2.829	2.334	1.233	1.139	1.868	2.353	1.927	2.659	2.372	0	0	0
-0.468	-1.995	-9.066	78.155	-0.00909397	817	SCORE:	-699.413	-699.413	1284.84	1	0.03	-30.993	2	0	-1713.26	290.199	-435.942	2.961	43.675	228.423	1012.54	-27.079	-2.767	-29.197	-179.105	-47.007	17.387	-32.529	-561.56	-702.018	12.344	23.776	135.535	-1291.97	1.929	1.346	1.281	1.75	1.841	0.572	0.622	1.326	1.847	1.325	1.698	1.582	0	0	0
-0.022	-8.433	5.044	349.403	-0.00234122	717	SCORE:	-684.549	-684.549	1556.09	2	-0.03	-37.431	2	0	-1741.97	299.434	-435.876	3	42.966	241.162	1020.08	-26.838	-2.909	-30.882	-182.463	-47.922	21.054	-32.985	-547.45	-687.908	18.827	26.471	143.721	-1269.43	3.544	1.682	1.562	2.196	3.482	0.709	0.859	1.601	3.488	1.59	2.095	1.893	0	0	0
-0.783	-5.475	13.899	276.833	0.0793808	311	SCORE:	-670.018	-670.018	1483.52	2	0.011	-34.473	12	0	-1729.14	305.447	-439.887	3	44.379	237.819	1025.68	-23.599	-2.93	-27.423	-183.806	-51.563	20.865	-31.346	-538.595	-679.053	18.819	26.754	136.277	-1243.09	1.11	1.307	1.328	1.435	0.951	0.361	0.403	0.701	0.953	0.709	1.663	1.692	0	0	0
-1.027	-8.627	2.775	334.412	-0.0383288	991	SCORE:	-686.007	-686.007	1541.09	4	0.027	-37.625	8	0	-1716.88	294.111	-432.095	3.15	43.981	234.846	1011.85	-22.618	-2.938	-30.519	-186.576	-47.498	16.148	-31.938	-549.719	-690.177	18.854	25.768	136.277	-1273.35	1.549	1.312	1.18	1.191	1.467	0.496	0.587	1.031	1.473	1.039	1.699	1.452	0	0	0
-0.576	-0.823	55.957	146.694	0.187547	366	SCORE:	-637.255	-637.255	1445.34	3	-0.033	-32.106	9	0	-1695.12	304.42	-428.11	3.219	49.354	235.196	1009.83	-24.859	-2.734	-23.126	-184.822	-49.965	15.778	-32.625	-505.5	-645.959	18.948	26.84	140.441	-1174.86	1.409	1.296	1.328	1.272	1.083	0.5	0.505	0.931	1.082	0.969	1.676	1.653	0	0	0
-0.385	-2.932	-0.819	142.198	0.0342433	459	SCORE:	-692.596	-692.596	1440.85	3	-0.02	-34.215	2	0	-1704.45	291.944	-431.035	3.016	42.89	229.928	1001.54	-26.175	-3	-28.441	-182.717	-46.086	15.276	-31.784	-562.276	-702.735	11.71	23.451	140.73	-1289.09	2.409	1.637	1.384	1.463	2.363	0.554	0.666	1.224	2.368	1.22	1.998	1.707	0	0	0
1.52	4.039	13.951	281.573	0.726054	799	SCORE:	-685.461	-685.461	1488.26	0	-0.085	-24.959	6	0	-1702.13	295.493	-434.773	2.969	45.647	224.17	1005.6	-24.836	-2.876	-21.418	-181.754	-50.598	17.643	-31.744	-538.543	-679.001	10.857	25.326	136.277	-1248.96	5.768	2.226	2.083	3.738	5.686	1.528	1.468	3.479	5.693	3.433	2.656	2.446	0	0	0
0.872	-1.515	1.236	43.659	-0.0372556	503	SCORE:	-690.12	-690.12	1250.34	2	-0.03	-30.513	2	0	-1695.78	294.18	-430.726	2.899	43.056	227.399	1003.58	-23.189	-2.837	-31.11	-180.8	-51.101	17.546	-32.737	-551.258	-691.716	11.108	23.197	134.588	-1271.89	5.661	2.18	2.248	3.09	5.582	1.247	1.139	2.614	5.592	2.606	2.661	2.774	0	0	0
-0.496	-3.524	64.661	235.469	0.140028	13	SCORE:	-616.977	-616.977	1534.12	3	-0.028	-34.807	5	0	-1679.41	303.896	-411.601	3.154	46.606	240.5	986.233	-20.661	-2.515	-27.852	-180.301	-49.709	19.339	-31.333	-496.796	-637.254	19.83	24.32	142.087	-1148.58	1.37	1.386	0.92	1.352	1.084	0.585	0.61	0.943	1.083	0.979	1.763	1.092	0	0	0
0.818	-6.141	14.103	153.225	-0.180808	525	SCORE:	-672.219	-672.219	1359.91	3	-0.012	-35.139	8	0	-1714.3	299.802	-446.997	3.023	44.909	238.69	1015.03	-24.953	-2.766	-28.416	-182.445	-45.94	21.049	-34.746	-538.391	-678.85	18.868	23.476	143.102	-1245.75	5.059	2.065	1.959	3.036	5.02	1.103	1.218	2.403	5.03	2.397	2.533	2.332	0	0	0
-1.042	-9.495	-1.937	291.478	-0.166233	543	SCORE:	-689.316	-689.316	1498.16	4	0	-38.493	6	0	-1721.71	297.196	-436.323	3.008	43.509	235.748	1019.49	-25.992	-3.098	-30.575	-184.83	-47.727	16.363	-31.565	-554.431	-694.889	18.983	24.357	133.247	-1282.24	1.216	1.095	1.166	1.176	1.096	0.515	0.567	0.902	1.102	0.944	1.376	1.443	0	0	0
-0.663	-7.56	-3.896	168.861	-0.254595	412	SCORE:	-690.147	-690.147	1375.54	3	-0.015	-36.558	6	0	-1697.62	287.47	-436.761	3.092	42.548	235.913	1010.34	-22.847	-3.098	-35.295	-182.598	-49.254	15.301	-32.038	-556.39	-696.848	19.21	22.805	132.483	-1283.1	1.566	1.533	1.223	1.555	1.47	0.58	0.554	0.952	1.469	0.972	1.941	1.541	0	0	0
0.925	1.179	5.545	0.48	0.0916432	763	SCORE:	-679.286	-679.286	1299.13	2	-0.068	-30.104	1	0	-1723.08	285.587	-431.243	2.963	43.601	243.181	1019.55	-24.582	-2.81	-27.141	-184.038	-51.87	18.016	-32.281	-555.912	-696.371	19.369	25.686	139.568	-1265.3	4.603	2.097	1.699	2.773	4.532	0.97	1	1.865	4.542	1.847	2.666	2.025	0	0	0
-0.11	0.786	8.174	82.646	0.201033	614	SCORE:	-682.451	-682.451	1381.29	3	-0.06	-30.497	3	0	-1712.88	286.622	-429.782	2.976	43.515	235.053	1009.4	-25.559	-3	-28.748	-183.5	-46.918	19.683	-33.548	-553.283	-693.741	19.017	24.182	140.441	-1266.23	2.788	1.442	1.501	1.738	2.7	0.666	0.887	1.427	2.708	1.409	1.766	1.796	0	0	0
-0.209	-4.15	15.811	348.082	0.271091	225	SCORE:	-659.54	-659.54	1554.76	3	-0.01	-33.148	6	0	-1717.17	302.564	-443.261	3.225	44.755	241.397	1021.51	-22.48	-2.923	-26.375	-182.531	-48.486	20.278	-30.922	-536.683	-677.141	19.046	24.777	136.856	-1229.37	1.436	1.834	1.329	2.009	1.371	0.582	0.552	1.243	1.37	1.243	2.404	1.692	0	0	0
0.094	-7.091	51.83	426.393	0.193239	789	SCORE:	-627.673	-627.673	1633.08	4	-0.071	-36.089	5	0	-1706.46	313.759	-444.723	3.1	50.834	249.339	1025.24	-23.855	-2.508	-22.109	-181.432	-48.354	16.664	-31.264	-500.664	-641.122	12.584	26.515	134.698	-1164.43	3.57	1.518	1.346	2.312	3.447	0.748	0.809	1.965	3.451	1.966	1.904	1.623	0	0	0
-0.137	-5.573	-11.663	283.26	0.082827	768	SCORE:	-689.617	-689.617	1489.94	5	-0.016	-34.571	5	0	-1722.25	295.1	-440.487	3.125	43.509	237.688	1013.88	-28.633	-2.888	-29.132	-181.033	-47.319	17.108	-33	-564.157	-704.616	19.133	24.204	140.794	-1288.35	3.483	1.638	1.811	2.081	3.402	0.68	0.858	1.506	3.407	1.498	2.106	2.246	0	0	0
0.377	-0.78	15.451	29.694	-0.00537199	749	SCORE:	-661.813	-661.813	1236.38	2	0.031	-29.778	9	0	-1717.97	303.885	-438.331	3.151	45.707	238.571	1020.63	-23.074	-2.655	-25.049	-182.235	-50.314	15.015	-32.833	-537.043	-677.501	18.844	25.72	138.327	-1228.63	4.215	2.143	1.664	2.595	4.155	0.806	0.82	2.259	4.16	2.212	2.709	2.036	0	0	0
-0.58	-6.49	10.969	244.646	-0.0420902	507	SCORE:	-674.996	-674.996	1451.33	1	-0.024	-35.488	0	0	-1724.77	294.779	-428.717	3.015	44.769	235.691	1010.31	-26.096	-2.882	-24.541	-183.127	-52.568	18.855	-32.972	-541.525	-681.983	18.823	28.754	145.111	-1252.01	2.258	1.432	1.633	1.638	2.154	0.469	0.578	1.128	2.157	1.131	1.804	2.08	0	0	0
-0.625	-13.101	-19.368	404.025	-0.210578	184	SCORE:	-718.571	-718.571	1610.71	3	-0.024	-42.099	4	0	-1731.28	287.77	-434.708	2.986	42.591	233.128	1009.53	-25.555	-2.943	-30.914	-184.572	-49.486	16.807	-31.873	-571.862	-712.32	12.334	24.908	142.089	-1332.53	1.398	1.256	1.193	1.593	1.328	0.48	0.514	0.974	1.332	0.99	1.618	1.501	0	0	0
-0.054	-2.965	18.228	154.776	0.0525231	476	SCORE:	-662.05	-662.05	1453.42	3	-0.004	-34.248	2	0	-1716.65	295.281	-439.678	3.117	45.28	250.955	1018.57	-23.707	-2.874	-25.58	-180.939	-48.816	18.308	-31.36	-543.229	-683.687	13.941	22.385	139.568	-1239.53	2.524	1.537	1.283	1.794	2.452	0.579	0.636	1.422	2.452	1.393	1.956	1.583	0	0	0
0.026	-5.019	43.653	130.824	-0.130649	510	SCORE:	-641.053	-641.053	1429.47	4	0.01	-36.302	2	0	-1709.17	314.933	-424.571	3.396	46.254	241.669	1003.32	-25.134	-2.926	-25.68	-184.515	-48.125	16.262	-32.05	-517.804	-658.262	11.28	24.751	149.129	-1195.16	2.188	1.662	1.215	1.874	2.082	0.573	0.642	1.491	2.086	1.48	2.154	1.491	0	0	0
0.363	-13.326	-4.976	321.218	-0.366958	415	SCORE:	-696.554	-696.554	1527.9	4	-0.004	-42.324	9	0	-1731.95	299.951	-456.038	3	44.969	237.217	1034.97	-26.959	-2.855	-36.199	-181.742	-45.439	15.584	-31.869	-557.47	-697.929	18.738	25.714	136.277	-1296.35	5.079	1.525	1.525	2.581	5.044	0.775	0.911	2.253	5.053	2.21	1.877	1.822	0	0	0
0.687	-1.378	6.093	107.352	0.0914585	831	SCORE:	-666.298	-666.298	1314.03	2	-0.052	-30.376	2	0	-1702.73	296.764	-450.762	3.009	44.899	242.036	1014.75	-25.548	-2.752	-28.079	-178.263	-45.52	15.575	-31.179	-546.401	-686.859	19.153	24.259	137.907	-1243.08	6.08	2.12	1.748	2.905	5.995	1.146	1.066	2.241	6.008	2.203	2.615	2.099	0	0	0
-0.175	-8.876	39.061	330.542	-0.0606732	855	SCORE:	-636.959	-636.959	1537.22	4	-0.02	-37.874	9	0	-1713.44	317.773	-444.453	3.396	47.581	240.722	1024.48	-24.627	-2.907	-29.774	-184.292	-45.346	19.725	-32.058	-513.433	-653.892	19.1	27.974	138.438	-1188.27	1.602	1.744	1.81	2.043	1.396	0.541	0.613	1.076	1.401	1.088	2.276	2.317	0	0	0
-0.374	-4.241	39.892	430.116	0.372385	461	SCORE:	-638.624	-638.624	1636.8	3	-0.011	-33.239	20	0	-1703.88	309.558	-425.56	3.072	44.348	239.851	1014.52	-23.447	-2.935	-21.754	-184.797	-48.656	13.817	-34.06	-512.602	-653.06	22.12	23.729	135.257	-1184.46	2.43	1.247	1.327	1.844	2.308	0.696	0.615	1.514	2.31	1.523	1.558	1.658	0	0	0
-0.712	-8.42	42.167	292.823	-0.0922382	378	SCORE:	-643.648	-643.648	1499.51	6	-0.018	-37.418	10	0	-1721.11	314.139	-446.719	3.114	49.539	245.792	1033.26	-23.826	-2.768	-32.71	-181.788	-47.74	19.425	-31.869	-510.327	-650.785	19.113	23.272	136.708	-1191.39	1.716	1.386	1.408	1.506	1.465	0.582	0.676	1.135	1.474	1.163	1.78	1.733	0	0	0
0.708	-4.053	5.185	125.982	-0.0769514	750	SCORE:	-691.79	-691.79	1332.66	2	0.004	-33.051	7	0	-1717.01	291.137	-433.727	2.993	42.903	227.259	1016.31	-22.317	-2.848	-26.383	-186.354	-48.637	16.911	-31.35	-547.309	-687.767	10.78	26.318	142.089	-1272.15	6.05	1.96	2.553	2.926	5.947	1.166	1.399	2.655	5.96	2.576	2.33	3.107	0	0	0
0.543	1.064	16.736	-25.515	0.0381694	50	SCORE:	-677.938	-677.938	1181.17	1	-0.061	-27.934	3	0	-1718.74	301.087	-439.54	3.16	44.859	231.99	1021.05	-22.059	-2.536	-28.056	-180.889	-49.08	16.721	-31.53	-535.758	-676.217	12.401	25.413	137.633	-1241.63	4.182	2.054	1.714	2.761	4.078	0.949	0.979	1.7	4.088	1.709	2.591	2.098	0	0	0
-0.509	-4.316	-1.158	211.151	0.0534766	461	SCORE:	-690.615	-690.615	1417.83	2	-0.027	-33.314	5	0	-1695.29	278.273	-424.834	2.972	42.708	227.443	998.188	-22.854	-2.906	-25.804	-179.83	-49.068	18.62	-31.129	-553.652	-694.111	10.785	23.552	138.26	-1277.58	3.305	1.326	1.258	1.709	3.24	0.518	0.534	1.218	3.241	1.16	1.685	1.582	0	0	0
0.804	-4.28	71.362	138.372	-0.0709828	264	SCORE:	-611.356	-611.356	1345.05	4	-0.061	-33.278	2	0	-1696.76	327.717	-435.487	3.386	51.992	233.855	1018.17	-24.182	-2.481	-27.2	-183.691	-46.899	17.435	-30.355	-481.132	-621.591	18.693	29.11	134.787	-1125.77	6.292	2.205	1.983	3.022	6.112	1.29	1.277	2.641	6.125	2.637	2.595	2.356	0	0	0
-0.417	-0.175	7.811	228.532	0.37046	293	SCORE:	-659.174	-659.174	1435.21	2	-0.009	-29.173	6	0	-1703.17	297.225	-422.72	3.156	43.222	237.956	1000.39	-24.404	-2.895	-28.316	-180.705	-49.42	20.491	-31.28	-544.683	-685.142	19.073	23.231	138.26	-1233.03	1.208	1.706	1.375	1.801	1.133	0.378	0.379	0.769	1.137	0.775	2.252	1.779	0	0	0
-0.57	-7.799	-8.595	372.201	0.072547	566	SCORE:	-698.335	-698.335	1578.88	4	-0.031	-36.797	3	0	-1730.6	285.772	-436.719	3.017	42.913	247.597	1015.98	-25.918	-2.824	-31.707	-183.873	-47.401	16.707	-32.888	-561.089	-701.548	12.463	24.761	143.721	-1296.22	2.434	1.482	1.265	1.648	2.378	0.651	0.75	1.261	2.383	1.266	1.866	1.517	0	0	0
0.648	-3.142	35.301	181.122	0.0872296	176	SCORE:	-647.113	-647.113	1387.8	2	-0.052	-32.14	5	0	-1713.95	318.609	-456.447	3.1	48.494	236.104	1038.16	-25.182	-2.693	-26.664	-182.66	-44.972	16.548	-31.476	-517.193	-657.652	18.761	25.209	131.863	-1196.45	5.601	1.744	2.102	2.866	5.495	1.227	1.443	3.014	5.507	2.965	1.948	2.398	0	0	0
-0.284	-3.699	6.844	248.242	0.155785	473	SCORE:	-696.503	-696.503	1454.92	3	-0.027	-32.697	7	0	-1706.22	290.475	-435.566	2.948	43.84	221.572	1010.66	-24.912	-2.934	-28.428	-184.942	-46.187	17.437	-31.241	-545.65	-686.109	10.821	25.583	140.283	-1274.85	4.686	1.515	1.861	1.934	4.592	0.893	1.025	1.956	4.604	1.893	1.824	2.26	0	0	0
-0.405	-5.193	4.853	166.57	-0.0866647	920	SCORE:	-677.551	-677.551	1373.25	2	-0.016	-34.191	3	0	-1709.67	295.63	-436.189	3.183	44.097	240.565	1008.3	-24.54	-2.881	-32.092	-181.453	-44.089	20.4	-31.809	-547.641	-688.099	12.367	23.626	136.114	-1259.38	1.462	1.678	1.372	1.813	1.337	0.506	0.553	1.03	1.343	1.045	2.191	1.733	0	0	0
1.121	-1.787	-5.255	133.167	0.105472	923	SCORE:	-682.143	-682.143	1339.85	3	-0.038	-30.785	4	0	-1712.94	301.996	-451.09	2.929	44.804	244.791	1020.12	-25.926	-2.839	-36.672	-181.469	-46.298	18.215	-32.547	-557.749	-698.207	19.3	22.979	131.863	-1270.68	4.19	2.298	2.125	3.339	4.117	1.354	1.304	2.949	4.121	2.974	2.785	2.517	0	0	0
-0.461	-0.573	13.14	49.82	0.0496803	99	SCORE:	-676.657	-676.657	1256.5	2	-0.032	-29.571	2	0	-1694.27	297.657	-435.081	3.01	44.634	228.89	1005.12	-22.812	-2.889	-31.66	-180.445	-49.712	18.63	-32.411	-539.354	-679.813	11.46	22.29	140.283	-1245.58	2.878	1.769	1.653	1.757	2.818	0.526	0.61	1.229	2.823	1.202	2.206	2.077	0	0	0
0.188	-4.883	8.888	96.798	-0.196154	955	SCORE:	-669.982	-669.982	1303.48	4	-0.009	-33.881	9	0	-1720.66	295.424	-436.765	3.042	45.854	242.705	1025.08	-25.554	-2.96	-29.773	-182.422	-49.81	15.304	-31.946	-543.606	-684.065	19.233	25.575	137.633	-1247.47	3.713	1.779	1.593	2.406	3.613	1.02	1.143	1.992	3.624	1.986	2.2	1.826	0	0	0
-0.317	-1.861	-5.584	44.515	-0.0587183	520	SCORE:	-703.564	-703.564	1343.16	3	-0.028	-33.144	3	0	-1700.87	280.862	-431.892	2.967	43.001	229.889	999.332	-26.769	-2.986	-34.74	-180.814	-43.529	17.979	-31.914	-567.041	-707.499	10.885	22.87	142.087	-1303.75	2.751	1.202	1.48	1.531	2.66	0.65	0.735	1.466	2.668	1.449	1.475	1.781	0	0	0
-0.366	-8.163	8.461	128.657	-0.37977	497	SCORE:	-681.154	-681.154	1335.34	3	-0.008	-37.161	3	0	-1713.48	301.858	-447.381	3.058	44.256	236.229	1017.9	-24.408	-2.931	-36.352	-183.894	-42.32	20.653	-32.094	-544.033	-684.491	18.586	24.279	134.787	-1262.35	1.955	1.488	1.634	1.852	1.795	0.643	0.701	1.275	1.802	1.293	1.868	2.031	0	0	0
-0.156	-4.34	28.386	403.405	0.332547	843	SCORE:	-648.924	-648.924	1610.09	3	0.025	-33.338	12	0	-1717.69	305.404	-435.775	3.137	44.675	243.227	1020.94	-24.469	-2.828	-20.049	-185.113	-50.39	15.557	-31.448	-524.108	-664.567	19.265	28.085	138.438	-1206.37	2.326	1.635	1.505	2.062	2.2	0.731	0.819	1.37	2.204	1.399	2.079	1.854	0	0	0
0.288	-3.485	18.468	162.017	0.0286042	363	SCORE:	-668.772	-668.772	1460.66	2	-0.049	-34.768	4	0	-1724.06	292.331	-443.693	3.155	46.093	245.691	1018.42	-26.338	-2.876	-31.591	-180.522	-45.279	18.534	-33.041	-542.989	-683.447	19.487	28.322	145.979	-1246.53	3.564	1.621	1.41	2.136	3.45	0.753	0.834	1.698	3.457	1.692	2.046	1.686	0	0	0
2.008	14.074	10.34	-42.286	1.03914	606	SCORE:	-684.026	-684.026	1256.36	2	-0.021	-17.209	10	0	-1715.74	293.315	-437.31	3.039	43.965	228.751	1020.19	-27.08	-2.85	-28.093	-182.315	-48.733	15.359	-32.26	-551.117	-691.576	10.893	27.337	146.924	-1252.35	4.842	2.053	1.804	3.856	4.853	1.372	1.242	3.589	4.86	3.521	2.467	2.127	0	0	0
-0.946	-4.692	21.063	189.455	-0.00996833	128	SCORE:	-662.236	-662.236	1396.14	2	-0.011	-33.69	7	0	-1718.3	299.155	-437.14	3.089	46.533	236.275	1025.51	-23.207	-2.797	-22.989	-183.601	-51.343	16.825	-30.829	-531.431	-671.89	18.838	24.928	136.708	-1227.36	1.177	1.234	1.053	1.272	1.007	0.56	0.529	0.933	1.013	0.977	1.524	1.29	0	0	0
0.184	-3.71	-2.313	128.596	-0.0464087	720	SCORE:	-684.071	-684.071	1335.28	3	-0.026	-32.708	2	0	-1704.41	278.204	-436.876	2.97	44.102	242.096	1009.36	-21.762	-2.899	-28.708	-185.459	-51.341	17.484	-32.661	-554.807	-695.266	19.452	25.472	140.659	-1271.59	3.332	1.857	1.428	2.402	3.25	1.082	0.927	2.018	3.259	2.013	2.271	1.658	0	0	0
0.596	-7.586	7.226	311.477	-0.00664214	318	SCORE:	-677.153	-677.153	1518.16	2	-0.089	-36.584	9	0	-1731.25	290.846	-442.076	3.011	44.234	248.265	1023.09	-24.84	-2.819	-31.747	-183.688	-47.055	22.903	-32.776	-545.268	-685.727	19.44	27.015	139.738	-1259.01	5.176	1.737	1.441	2.814	5.172	0.56	0.632	2.455	5.178	2.376	2.273	1.8	0	0	0
0.585	-10.181	9.89	400.976	-0.0339047	281	SCORE:	-671.636	-671.636	1607.66	1	-0.003	-39.179	11	0	-1731.57	294.936	-430.022	3.279	45.279	240.234	1012.28	-22.8	-2.89	-22.623	-184.54	-51.811	21.64	-32.434	-542.604	-683.062	19.114	24.571	145.111	-1253.42	4.698	1.804	1.679	2.803	4.693	0.576	0.655	2.474	4.698	2.408	2.33	2.125	0	0	0
-0.288	-6.553	11.058	425.505	0.224998	5	SCORE:	-689.047	-689.047	1632.19	0	-0.006	-35.551	8	0	-1735.01	301.852	-441.994	3.104	44.017	232.933	1020.02	-24.983	-2.856	-29.478	-183.727	-45.573	22.766	-32.613	-541.436	-681.895	10.869	27.218	143.721	-1266.03	2.142	1.511	1.486	1.93	2.06	0.553	0.702	1.279	2.065	1.281	1.931	1.835	0	0	0
0.161	-2.822	4.819	217.631	0.169059	119	SCORE:	-694.008	-694.008	1424.31	3	-0.015	-31.82	3	0	-1711.58	289.261	-424.706	2.957	42.657	225.35	1010.53	-22.023	-3.095	-26.891	-182.362	-51.417	17.952	-31.525	-547.675	-688.134	10.788	25.177	134.615	-1273.5	4.851	1.549	1.816	2.379	4.79	0.9	1.333	2.215	4.798	2.17	1.865	2.079	0	0	0
0.766	-8.318	7.288	299.462	-0.0744665	386	SCORE:	-677.939	-677.94	1506.14	3	-0.063	-37.316	3	0	-1720.62	297.43	-448.88	2.98	45.762	243.636	1021.03	-23.936	-2.886	-36.787	-183.358	-42.292	23.458	-33.03	-545.206	-685.665	19.446	25.097	134.787	-1260.46	4.711	1.592	1.389	2.984	4.719	0.585	0.567	2.725	4.724	2.659	2.052	1.766	0	0	0
-0.592	-8.186	-8.246	279.569	-0.0987468	701	SCORE:	-699.272	-699.272	1486.25	2	-0.01	-37.184	1	0	-1721.96	299.835	-446.408	2.986	43.225	231.109	1025.11	-27.242	-2.754	-30.933	-181.515	-45.629	16.1	-32.259	-560.74	-701.198	10.535	23.874	136.066	-1297.2	1.583	1.365	1.338	1.626	1.458	0.555	0.564	1.113	1.464	1.141	1.748	1.701	0	0	0
0.493	-4.09	5.033	196.719	0.0454176	582	SCORE:	-681.936	-681.936	1403.4	2	-0.042	-33.088	9	0	-1708.35	300.308	-439.414	2.985	46.714	232.548	1015.26	-25.057	-2.914	-30.153	-185.438	-49.658	16.089	-31.739	-547.461	-687.92	19.101	24.805	132.784	-1262.48	4.729	1.537	1.538	2.711	4.719	0.796	0.897	2.712	4.726	2.636	1.848	1.86	0	0	0
-0.176	2.442	59.504	9.7	0.204507	318	SCORE:	-619.835	-619.835	1308.35	0	0.006	-28.841	9	0	-1684.54	309.198	-429.059	3.186	45.923	233.559	1003.05	-24.259	-2.72	-23.975	-177.752	-46.315	16.247	-30.804	-501.953	-642.411	18.513	27.861	141.372	-1150.63	4.042	1.322	1.266	1.672	3.953	0.704	0.757	1.644	3.961	1.601	1.527	1.5	0	0	0
-0.355	-5.349	10.277	324.692	0.160231	783	SCORE:	-676.017	-676.017	1531.37	3	-0.03	-34.347	3	0	-1717.34	294.91	-440.174	3.009	42.569	243.101	1019.66	-22.1	-2.935	-33.315	-185.215	-45.816	17.839	-32.064	-542.217	-682.675	19.204	23.887	138.649	-1252.58	2.999	1.871	1.779	1.863	2.92	0.736	0.645	1.373	2.927	1.389	2.358	2.237	0	0	0
0.713	-6.155	-9.164	257.679	0.00254938	787	SCORE:	-692.402	-692.402	1464.36	2	-0.026	-35.153	4	0	-1718.03	289.383	-437.991	2.94	43.637	244.692	1010.16	-27.973	-3.098	-31.243	-184.276	-47.386	17.725	-32.205	-561.658	-702.116	19.393	24.796	136.277	-1289.21	5.391	1.959	1.769	2.931	5.326	1.007	1.145	2.292	5.336	2.273	2.423	2.072	0	0	0
-0.259	-12.371	3.907	371.172	-0.218734	607	SCORE:	-682.786	-682.786	1577.85	4	0.002	-41.369	7	0	-1727.73	299.583	-440.514	2.99	44.265	248.05	1020.78	-22.769	-2.808	-34.352	-180.343	-48.864	17.579	-32.294	-548.587	-689.046	11.158	27.178	134.787	-1272.74	3.199	1.392	1.196	1.959	3.155	0.69	0.665	1.575	3.161	1.574	1.767	1.477	0	0	0
0.161	-8.724	46.424	362.591	-0.000669617	314	SCORE:	-640.219	-640.219	1569.27	2	-0.006	-37.722	4	0	-1712	315.919	-436.203	3.279	44.864	245.677	1014.86	-18.584	-2.794	-33.125	-185.73	-47.149	18.336	-33.789	-506.07	-646.528	19.338	27.812	138.649	-1184.01	2.235	2.066	1.613	2.379	2.048	0.886	0.8	1.431	2.055	1.453	2.651	2.011	0	0	0
0.727	-0.893	9.387	149.803	0.199556	268	SCORE:	-665.648	-665.648	1356.48	2	-0.024	-29.891	8	0	-1707.74	304.773	-437.54	3.109	45.778	234.529	1013.16	-25.504	-2.898	-28.894	-179.816	-47.248	20.257	-32.332	-543.107	-683.565	18.894	23.883	131.863	-1238.65	8.505	1.993	2.254	2.945	8.442	1.211	1.213	3.183	8.456	3.091	2.367	2.781	0	0	0
-0.121	-5.127	49.077	247.437	0.0563368	353	SCORE:	-637.637	-637.637	1454.12	1	-0.055	-34.125	1	0	-1696.83	319.509	-441.87	3.01	47.515	231.113	1015.3	-23.277	-2.87	-30.848	-183.417	-44.614	19.039	-32.59	-503.417	-643.876	18.524	25.312	139.195	-1175.18	3.241	1.633	1.789	2.097	3.131	0.81	0.891	1.714	3.136	1.718	2.002	2.156	0	0	0
0.482	-6.714	42.933	174.077	-0.183285	882	SCORE:	-635.661	-635.661	1380.76	4	-0.002	-35.712	1	0	-1702.15	310.193	-431.503	3.217	47.244	245.026	1011.27	-22.022	-2.737	-33.912	-184.914	-45.726	20.845	-31.512	-509.561	-650.02	19.514	25.611	135.535	-1180.93	4.035	2	1.629	2.7	3.959	1.097	1.053	2.11	3.965	2.118	2.491	1.927	0	0	0
0.069	-6.909	37.402	267.244	-0.0330281	4	SCORE:	-643.692	-643.692	1473.93	3	-0.038	-35.907	7	0	-1703.71	304.26	-437.861	3.122	49.859	237.504	1021.69	-27.482	-2.697	-32.666	-180.487	-45.831	18.531	-31.14	-515.092	-655.55	19.65	26.61	136.891	-1194.69	3.476	1.583	1.512	2.287	3.332	0.864	0.973	1.915	3.34	1.923	1.937	1.77	0	0	0
0.091	-2.675	2.102	138.611	0.0487616	148	SCORE:	-697.581	-697.581	1345.29	3	-0.014	-31.673	2	0	-1695.02	288.066	-439.479	3.07	45.185	223.824	1008.62	-23.184	-2.718	-31.25	-181.033	-47.902	14.747	-31.914	-550.392	-690.851	10.649	23.996	136.708	-1279.65	5.525	1.264	1.931	2.309	5.466	0.808	1.06	2.362	5.476	2.284	1.513	2.289	0	0	0
0.263	3.233	26.08	232.464	0.576888	365	SCORE:	-653.493	-653.493	1531.11	2	-0.076	-28.05	3	0	-1716.66	294.728	-430.403	3.127	45.226	245.901	1007.63	-22.294	-2.894	-23.567	-185.374	-47.724	16.724	-32.34	-535.377	-675.835	19.136	26.327	148.84	-1216.92	2.269	2.06	1.814	2.111	2.151	0.728	0.705	1.356	2.154	1.382	2.618	2.288	0	0	0
0.337	-13.413	1.862	573.151	0.0202546	219	SCORE:	-708.527	-708.527	1779.83	3	-0.017	-42.411	13	0	-1729.19	291.868	-444.502	2.994	44.757	229.208	1029.89	-22.388	-2.821	-35.879	-180.28	-47.466	15.175	-32.723	-550.632	-691.09	10.701	23.262	138.649	-1301.57	4.355	1.677	1.683	2.555	4.303	0.925	0.917	2.509	4.306	2.474	2.082	2.054	0	0	0
1.033	-6.571	0.443	357.671	0.129399	665	SCORE:	-696.873	-696.873	1564.35	3	-0.004	-35.569	5	0	-1713.1	294.436	-437.673	3.058	44.146	231.598	1014.49	-27.255	-2.962	-29.509	-184.939	-46.068	17.87	-32.139	-552.051	-692.51	10.899	24.825	135.257	-1284.49	6.595	1.796	1.7	3.251	6.58	1.004	1.117	3.032	6.589	2.973	2.187	2.018	0	0	0
0.184	-0.418	33.522	225.929	0.349805	993	SCORE:	-634.284	-634.284	1432.61	1	0.012	-29.416	8	0	-1706.86	317.629	-429.06	3.062	47.99	235.381	1012.52	-21.708	-2.943	-26.677	-181.275	-46.857	18.595	-32.203	-518.972	-659.43	10.868	24.048	143.102	-1182.67	4.169	1.568	1.996	2.402	4.112	0.662	0.909	2.166	4.119	2.076	1.978	2.487	0	0	0
-0.523	-6.863	-5.216	268.275	-0.0282065	989	SCORE:	-700.908	-700.908	1474.96	2	0.033	-35.861	7	0	-1718.2	290.246	-439.508	2.949	44.054	229.632	1019.5	-26.625	-2.931	-24.819	-181.256	-50.967	18.551	-32.129	-557.71	-698.168	11.099	22.229	136.708	-1294.48	1.832	1.346	1.22	1.695	1.776	0.538	0.528	1.227	1.776	1.213	1.744	1.545	0	0	0
-0.15	-7.453	26.312	375.614	0.0994409	413	SCORE:	-671.94	-671.94	1582.3	4	0.008	-36.451	7	0	-1706.75	308.881	-446.365	3.088	45.802	231.26	1012.36	-23.771	-2.863	-28.77	-185.031	-45.954	18.824	-30.982	-526.182	-666.641	10.614	30.716	136.856	-1234.57	3.187	1.474	1.498	2.068	3.102	0.601	0.781	1.345	3.105	1.34	1.889	1.847	0	0	0
0.417	-0.562	51.866	158.762	0.223849	502	SCORE:	-645.922	-645.922	1457.41	3	-0.023	-31.845	4	0	-1715.88	316.928	-426.219	3.235	46.64	231.247	1007.28	-22.097	-2.734	-23.415	-183.3	-49.599	21.289	-31.616	-509.591	-650.049	11.45	26.227	144.418	-1187.36	3.191	1.646	1.409	2.265	3.094	0.442	0.516	1.39	3.097	1.357	2.189	1.817	0	0	0
-0.515	-2.249	-6.795	296.226	0.324016	373	SCORE:	-689.272	-689.272	1502.91	2	-0.004	-31.247	7	0	-1725.17	302.08	-437.425	3.278	44.549	239.949	1009.43	-23.967	-2.932	-33.616	-183.797	-47.186	19.116	-33.593	-559.289	-699.747	10.974	24.319	143.721	-1279.81	3.246	1.555	1.672	1.703	3.169	0.724	0.938	1.736	3.175	1.721	1.947	2.016	0	0	0
-0.687	-3.643	12.471	177.251	0.0445507	788	SCORE:	-678.779	-678.779	1383.93	1	-0.04	-32.641	1	0	-1696.45	293.141	-425.453	2.976	42.647	226.179	1000.61	-23.916	-2.847	-23.263	-182.051	-46.926	16.955	-30.383	-540.023	-680.481	11.631	25.595	132.483	-1251.44	1.517	1.672	1.703	1.531	1.338	0.615	0.647	1.174	1.339	1.202	2.046	2.111	0	0	0
-0.015	-7.364	-0.613	145.322	-0.267551	867	SCORE:	-684.273	-684.273	1443.97	4	-0.039	-38.647	8	0	-1705.98	274.675	-426.374	2.972	42.513	239.821	996.142	-24.308	-2.74	-27.181	-178.518	-47.924	16.112	-31.221	-562.07	-702.529	19.352	25.5	142.087	-1284.99	2.412	1.509	1.316	1.833	2.3	0.607	0.719	1.385	2.308	1.381	1.901	1.586	0	0	0
-0.427	-8.038	-1.397	202.799	-0.224515	836	SCORE:	-682.486	-682.486	1409.48	3	-0.001	-37.036	9	0	-1721.16	307.422	-444.721	3.202	44.963	237.729	1018.37	-25.023	-2.801	-35.612	-181.023	-44.944	16.634	-32.289	-553.891	-694.35	18.807	23.11	134.787	-1273.41	3.271	1.535	1.658	1.791	3.163	0.737	0.897	1.675	3.172	1.653	1.906	2.01	0	0	0
-0.244	-9.322	8.623	441.396	0.077986	751	SCORE:	-681.871	-681.871	1648.08	3	-0.053	-38.32	6	0	-1722.35	292.108	-433.92	3.137	44.342	240.873	1012	-25.842	-2.917	-28.026	-185.055	-50.099	21.909	-31.25	-543.871	-684.329	19.008	25.103	138.287	-1264.06	1.862	1.651	1.298	1.974	1.769	0.514	0.621	1.128	1.774	1.128	2.169	1.625	0	0	0
-0.166	-8.727	54.674	370.044	0.0105025	944	SCORE:	-628.902	-628.902	1576.73	2	-0.012	-37.725	10	0	-1725.16	318.025	-429.84	3.254	47.826	247.128	1020.41	-24.622	-2.914	-26.254	-184.79	-49.56	19.552	-30.503	-497.82	-638.279	18.987	30.497	138.287	-1164.45	3.461	1.54	1.45	2.052	3.399	0.775	0.862	1.777	3.403	1.767	1.93	1.75	0	0	0
0.427	-0.294	28.007	224.9	0.336294	45	SCORE:	-641.422	-641.422	1523.55	3	-0.007	-31.577	10	0	-1693.55	298.307	-420.544	3.242	43.932	237.548	993.048	-23.8	-2.808	-27.764	-173.468	-48.202	17.436	-31.397	-533.45	-673.909	18.699	25.138	142.087	-1206.45	2.726	1.821	1.491	2.275	2.649	0.683	0.73	1.442	2.656	1.448	2.354	1.845	0	0	0
-0.852	-6.464	16.783	271.986	0.00487914	986	SCORE:	-675.284	-675.284	1478.67	2	0.005	-35.462	5	0	-1699.2	297.572	-428.873	3.031	45.188	228.499	1007.26	-24.091	-2.888	-23.272	-186.051	-47.673	15.564	-32.476	-535.711	-676.169	13.233	24.153	134.615	-1246.46	2.01	1.424	1.538	1.366	1.844	0.672	0.72	1.137	1.849	1.189	1.733	1.947	0	0	0
0.304	-0.315	54.669	370.344	0.515651	953	SCORE:	-618.601	-618.601	1668.99	2	-0.02	-31.598	5	0	-1726.38	328.625	-439.17	3.319	49.21	242.631	1021.43	-24.464	-2.823	-24.65	-179.169	-47.943	19.819	-33.358	-506.788	-647.246	18.964	26.443	148.84	-1156.99	3.479	2.03	1.795	2.152	3.37	0.745	0.883	1.667	3.379	1.647	2.648	2.232	0	0	0
-0.195	-7.299	-1.135	319.857	0.025387	105	SCORE:	-685.696	-685.696	1526.54	2	-0.005	-36.297	9	0	-1725.93	292.951	-444.852	2.978	43.993	242.237	1021.75	-23.649	-2.834	-37.095	-179.322	-46.478	18.274	-30.758	-553.629	-694.087	19.207	26.617	136.891	-1275.62	2.393	1.525	1.659	2.023	2.242	0.6	0.648	1.197	2.248	1.225	1.974	2.033	0	0	0
0.214	-1.036	53.564	151.99	0.180974	569	SCORE:	-608.002	-608.002	1450.64	2	-0.027	-32.319	5	0	-1704.46	321.723	-420.799	3.546	48.189	242.767	1000.94	-21.762	-2.622	-19.943	-176.496	-50.719	18.891	-32.236	-507.893	-648.352	19.205	24.914	140.73	-1148.21	1.403	1.978	1.673	2.062	1.166	0.483	0.561	0.969	1.172	0.977	2.566	2.138	0	0	0
0.007	-8.414	4.181	227.676	-0.205156	181	SCORE:	-689.338	-689.338	1434.36	3	-0.016	-37.412	5	0	-1713.38	299.954	-447.104	3.011	44.836	233.961	1014.22	-26.592	-2.949	-34.284	-184.869	-44.58	17.954	-31.004	-548.313	-688.772	18.824	24.197	137.907	-1275.06	3.716	1.695	1.586	2.225	3.676	0.726	0.794	1.601	3.682	1.596	2.093	1.944	0	0	0
-0.38	-1.878	52.066	229.174	0.238415	733	SCORE:	-655.888	-655.888	1527.82	3	-0.055	-33.161	3	0	-1720.62	308.944	-440.389	3.245	49.027	234.236	1029.4	-24.784	-2.576	-27.978	-181.342	-47.783	16.914	-32.414	-509.391	-649.85	11.123	29.53	138.99	-1198.44	3.116	0.957	1.379	1.468	3.002	0.492	0.642	1.366	3.009	1.339	1.209	1.704	0	0	0
0.382	-3.689	-8.659	196.087	0.0729417	809	SCORE:	-688.636	-688.636	1402.77	4	-0.024	-32.687	10	0	-1701.22	291.573	-446.086	2.962	44.253	236.735	1013.36	-23.851	-2.912	-35.047	-181.507	-47.689	16.704	-32.117	-561.153	-701.611	19.172	24.497	132.483	-1282.47	4.35	1.835	1.684	2.6	4.251	1.074	0.981	2.082	4.259	2.086	2.233	1.976	0	0	0
-0.323	-8.404	23.389	160.201	-0.33318	242	SCORE:	-656.394	-656.394	1366.88	3	-0.008	-37.402	2	0	-1719.06	313.309	-436.697	3.048	44.421	236.963	1018.02	-22.809	-3.018	-27.828	-185.311	-48.277	20.69	-32.269	-529.105	-669.564	19.007	25.595	137.633	-1222.9	1.804	1.443	1.265	1.895	1.708	0.659	0.634	1.439	1.709	1.425	1.853	1.585	0	0	0
-0.369	-3.874	22.563	239.168	0.129577	25	SCORE:	-646.965	-646.965	1445.85	4	-0.035	-32.872	9	0	-1721.96	315.884	-443.162	3.132	46.445	236.003	1031.1	-25.032	-2.608	-26.903	-179.383	-46.679	16.66	-31.906	-529.931	-670.389	18.762	24.727	137.545	-1209.77	2.521	1.581	1.567	1.849	2.336	0.781	0.71	1.687	2.338	1.706	1.964	1.927	0	0	0
-0.099	-7.074	31.226	297.349	0.00476381	799	SCORE:	-647.56	-647.56	1504.03	7	-0.037	-36.072	7	0	-1715.14	305.154	-434.023	3.109	46.458	240.786	1020.18	-20.555	-2.695	-28.218	-180.84	-52.353	20.548	-32.267	-521.268	-661.726	19.297	27.767	135.194	-1204.9	3.505	1.544	1.249	2.119	3.451	0.574	0.621	1.776	3.454	1.741	1.969	1.554	0	0	0
0.146	0.35	30.607	317.489	0.52354	906	SCORE:	-641.197	-641.197	1524.17	3	-0.067	-28.648	9	0	-1711.94	313.469	-442.702	3.179	45.326	240.791	1027.37	-22.614	-2.89	-31.17	-181.95	-46.482	17.074	-31.726	-521.887	-662.345	19.164	25.532	137.728	-1191.73	3.56	1.692	1.367	2.364	3.476	0.95	0.835	1.842	3.481	1.853	2.105	1.632	0	0	0
2.683	-1.855	15.764	96.447	0.0335678	870	SCORE:	-659.831	-659.831	1395.1	2	-0.041	-33.138	7	0	-1695.25	286.241	-427.656	2.921	41.79	243.328	992.754	-25.224	-2.83	-26.066	-179.955	-43.048	18.222	-31.688	-545.693	-686.151	19.43	24.551	142.087	-1238.66	8.842	2.586	2.833	4.531	8.692	1.637	1.888	4.078	8.71	3.951	3.087	3.256	0	0	0
-0.068	-8.559	30.527	284.886	-0.114836	389	SCORE:	-661.993	-661.993	1491.57	4	-0.019	-37.557	9	0	-1713.72	310.468	-432.046	3.017	47.045	231.059	1021.05	-24.687	-2.961	-24.307	-184.562	-50.829	15.938	-30.447	-521.967	-662.425	11.535	23.374	137.907	-1221.52	2.434	1.599	1.433	2.15	2.298	0.753	0.661	1.525	2.3	1.546	2.044	1.81	0	0	0
1.577	1.553	23.837	35.725	0.180877	192	SCORE:	-670.645	-670.645	1334.37	1	-0.055	-29.73	5	0	-1711.11	294.52	-426.684	3.005	43.462	228.61	1004.23	-21.09	-2.851	-24.682	-181.699	-48.723	17.804	-32.152	-537.62	-678.078	10.835	26.382	149.129	-1237.99	6.095	2.285	2.422	3.425	5.957	1.374	1.33	3.093	5.969	3.036	2.715	2.904	0	0	0
-0.374	-6.718	50.752	159.965	-0.210285	450	SCORE:	-633.52	-633.52	1366.65	2	0.039	-35.716	9	0	-1699.94	312.481	-434.436	3.004	45.658	233.034	1017.2	-22.552	-2.976	-26.973	-183.394	-47.419	18.68	-30.168	-501.742	-642.201	20.519	26.588	136.891	-1170.98	2.187	1.459	1.816	1.844	1.946	0.702	0.774	1.339	1.955	1.365	1.826	2.192	0	0	0
0.848	11.05	57.167	107.72	0.970219	598	SCORE:	-613.099	-613.099	1406.37	3	-0.102	-20.233	8	0	-1714.72	323.117	-424.375	3.241	46.402	241.875	1020.82	-23.147	-3.105	-26.068	-181.965	-48.813	20.873	-30.767	-504.29	-644.748	19.166	24.898	138.99	-1137.62	3.759	1.827	1.6	2.696	3.685	1.064	0.925	2.11	3.692	2.112	2.258	1.958	0	0	0
1.13	-6.294	7.182	161.01	-0.177287	653	SCORE:	-681.716	-681.716	1367.69	4	-0.006	-35.292	7	0	-1710.92	290.624	-442.026	2.986	45.192	233.709	1019.23	-23.527	-2.856	-30.592	-180.858	-48.603	15.09	-30.289	-545.312	-685.77	18.923	24.075	137.907	-1262.32	8.489	1.696	1.548	3.348	8.481	1.041	1.105	3.295	8.495	3.186	2.071	1.784	0	0	0
-0.185	-5.575	58.086	253.811	0.0347209	466	SCORE:	-648.102	-648.102	1552.46	5	-0.001	-36.858	4	0	-1724.54	319.664	-433.115	3.286	48.643	233.332	1028.77	-25.421	-3.128	-27.556	-184.29	-46.12	15.969	-32.194	-503.371	-643.829	10.633	25.832	142.076	-1188.33	2.921	1.118	1.607	1.663	2.791	0.729	0.898	1.549	2.798	1.544	1.346	1.955	0	0	0
-0.835	-5.212	46.09	145.954	-0.126017	460	SCORE:	-635.662	-635.662	1352.64	2	-0.057	-34.21	5	0	-1720.71	326.186	-433.115	3.202	49.1	236.753	1022.09	-23.395	-2.888	-26.703	-178.894	-52.898	16.742	-31.196	-506.404	-646.862	18.638	23.41	137.907	-1176.28	1.907	1.218	1.317	1.383	1.602	0.589	0.556	1.124	1.601	1.148	1.548	1.637	0	0	0
0.439	-1.993	30.65	102.824	0.036501	392	SCORE:	-649.497	-649.497	1309.51	2	-0.023	-30.991	5	0	-1718.88	306.327	-445.017	3.144	47.211	242.591	1034.01	-24.37	-2.836	-24.956	-180.79	-51.826	16.501	-31.511	-521.844	-662.303	18.827	24.882	136.856	-1202.33	3.733	2.192	1.995	2.657	3.587	1.108	1.079	1.963	3.6	1.996	2.751	2.41	0	0	0
1.056	-2.367	25.617	-36.484	-0.277197	417	SCORE:	-653.315	-653.315	1170.2	2	0.049	-31.365	3	0	-1705.07	320.032	-444.499	3.208	47.357	230.969	1013.61	-23.795	-2.833	-26.674	-182.18	-45.394	17.204	-34.187	-526.877	-667.336	13.241	26.239	139.195	-1211.56	5.214	2.359	1.793	3.274	5.125	1.347	1.169	2.738	5.135	2.759	2.881	2.124	0	0	0
0.562	-12.644	0.794	492.474	-0.0476275	117	SCORE:	-688.821	-688.821	1699.16	3	-0.053	-41.642	3	0	-1718.9	292.879	-446.709	3.165	45.249	239.959	1018.8	-25.605	-3.029	-33.638	-181.608	-47.381	18.439	-32.458	-551.7	-692.158	19.171	24.268	137.907	-1282.16	4.975	1.594	1.494	2.78	4.934	0.671	0.759	2.355	4.941	2.295	2.044	1.841	0	0	0
-0.056	-6.802	13.66	139.476	-0.239352	179	SCORE:	-664.333	-664.333	1438.12	4	0.021	-38.085	12	0	-1724.11	302.839	-429.687	3.067	43.673	239.81	1007.28	-25.766	-2.923	-27.078	-183.152	-47.912	17.508	-31.387	-547.797	-688.255	18.75	25.039	149.129	-1250.21	1.528	1.534	1.19	1.792	1.427	0.554	0.485	0.991	1.429	1.013	1.996	1.532	0	0	0
0.033	-8.347	4.31	292.809	-0.0873931	874	SCORE:	-684.139	-684.139	1499.49	2	-0.015	-37.345	1	0	-1725.91	287.783	-436.333	3.001	43.982	247.037	1017.09	-23.174	-2.888	-31.778	-184.113	-47.934	20.871	-32.863	-548.184	-688.642	11.552	24.222	145.111	-1269.67	2.802	1.663	1.679	2.251	2.773	0.447	0.46	1.637	2.777	1.598	2.16	2.16	0	0	0
1.198	7.512	48.584	127.64	0.792863	534	SCORE:	-638.324	-638.324	1334.32	0	-0.036	-21.486	17	0	-1688.58	301.351	-418.373	3.119	47.076	228.38	999.59	-21.404	-2.922	-15.785	-186.252	-50.22	12.924	-29.929	-503.91	-644.368	13.206	27.359	142.089	-1163.72	4.899	2.133	1.827	3.416	4.758	1.398	1.279	3.241	4.764	3.231	2.576	2.132	0	0	0
0.419	-2.822	53.202	108.64	-0.0160609	772	SCORE:	-639.825	-639.825	1315.32	3	0.001	-31.82	2	0	-1684.23	315.059	-430.635	3.123	45.931	229.49	1007.53	-19.149	-2.885	-24.339	-180.896	-52.084	15.568	-32.748	-499.292	-639.75	11.657	23.96	134.698	-1170.94	5.593	1.804	1.763	2.637	5.547	0.821	1.007	2.562	5.557	2.487	2.173	2.075	0	0	0
0.3	-1.269	29.069	116.559	0.11578	519	SCORE:	-669.873	-669.873	1323.24	3	-0.012	-30.267	5	0	-1677.65	291.313	-434.257	2.96	44.602	227.191	1007.07	-23.911	-2.794	-30.158	-186.324	-47.647	14.867	-31.961	-523.425	-663.883	12.477	27.069	137.167	-1223.57	5.31	1.856	1.594	2.518	5.198	0.998	0.942	2.059	5.209	2.058	2.241	1.883	0	0	0
0.025	6.09	14.797	96.138	0.602663	430	SCORE:	-669.577	-669.577	1394.79	0	-0.03	-25.193	4	0	-1703.84	297.166	-417.898	2.946	42.893	229.34	1003.64	-23.567	-2.945	-23.514	-182.465	-53.034	16.657	-31.388	-546.66	-687.118	10.929	25.035	140.441	-1241.43	1.962	1.788	1.975	1.873	1.865	0.881	0.939	1.695	1.87	1.675	2.205	2.442	0	0	0
0.028	-7.787	57.388	321.579	-0.00386551	240	SCORE:	-619.637	-619.637	1528.26	2	-0.036	-36.785	2	0	-1727.31	334.439	-444.503	3.358	49.936	246.037	1025.64	-23.951	-2.246	-24.774	-180.42	-51.629	14.461	-31.173	-495.106	-635.565	18.941	29.454	143.721	-1151.53	3.538	1.8	1.818	2.246	3.409	0.83	0.993	1.929	3.415	1.928	2.272	2.211	0	0	0
1.052	4.335	14.434	106.957	0.525662	389	SCORE:	-679.233	-679.233	1313.64	0	-0.032	-24.663	5	0	-1716.18	311.065	-441.394	3.035	44.163	228.533	1020.69	-23.786	-2.848	-23.929	-184.888	-49.848	18.804	-31.448	-538.06	-678.519	10.932	23.867	133.247	-1241.96	7.666	2.006	1.903	3.27	7.622	0.881	0.976	2.873	7.633	2.769	2.546	2.337	0	0	0
0.053	-1.713	-4.668	234.754	0.272535	471	SCORE:	-694.024	-694.024	1441.44	0	-0.036	-30.711	6	0	-1708.19	285.967	-428.368	2.915	43.06	229.801	998.71	-27.485	-2.825	-24.484	-180.341	-47.57	20.568	-31.866	-557.162	-697.62	12.53	24.629	138.26	-1281.9	3.237	1.546	1.456	2.271	3.18	0.622	0.676	1.611	3.185	1.61	1.952	1.801	0	0	0
1.764	4.312	47.347	66.747	0.433564	652	SCORE:	-646.922	-646.922	1365.39	1	-0.042	-26.971	14	0	-1705.64	308.971	-428.294	3.067	43.884	231.406	1010.91	-21.433	-2.75	-22.497	-180.468	-48.25	18.364	-33.992	-514.11	-654.568	12.218	23.763	143.723	-1188	10.01	1.846	2.71	3.612	9.921	1.422	2.03	3.748	9.938	3.637	2.032	3.042	0	0	0
0.708	-3.721	41.011	250.35	0.157526	694	SCORE:	-645.362	-645.362	1457.03	1	-0.052	-32.719	7	0	-1700.78	304.151	-424.845	3.067	44.222	231.271	1006.56	-23.476	-2.848	-19.3	-185.201	-50.624	20.811	-31.545	-511.483	-651.941	13.618	27.312	142.089	-1189.56	4.481	2.3	2.26	2.926	4.35	1.143	1.363	2.495	4.359	2.451	2.8	2.7	0	0	0
1.034	3.373	4.583	124.016	0.477438	730	SCORE:	-666.28	-666.28	1330.7	1	-0.018	-25.625	4	0	-1694.08	289.246	-429.705	2.934	42.709	239.445	996.181	-24.823	-2.989	-26.455	-181.166	-49.744	19.407	-31.968	-547.911	-688.37	19.316	26.548	138.26	-1239.82	5.64	2.2	1.645	3.252	5.56	1.048	0.914	2.206	5.571	2.159	2.79	2.019	0	0	0
-0.268	-7.523	20.242	213.779	-0.15692	609	SCORE:	-680.685	-680.685	1512.43	3	-0.03	-38.806	5	0	-1727.73	297.285	-435.614	3.075	42.96	234.812	1003.72	-21.906	-2.93	-23.493	-184.42	-47.103	19.333	-32.251	-541.215	-681.673	12.455	26.643	154.261	-1260.71	2.336	1.289	1.51	1.58	2.241	0.56	0.672	1.225	2.248	1.24	1.621	1.852	0	0	0
0.339	-7.347	38.316	286.297	-0.031276	486	SCORE:	-647.619	-647.619	1492.98	2	-0.013	-36.345	7	0	-1713.49	314.499	-446.046	3.144	46.363	235.752	1026.16	-29.217	-2.782	-28.416	-181.686	-43.462	17.1	-31.97	-514.178	-654.636	18.931	28.481	138.438	-1198.14	4.149	1.814	2.164	2.557	4.028	0.957	1.151	2.121	4.04	2.073	2.219	2.643	0	0	0
-0.486	-1.85	10.681	172.179	0.16591	865	SCORE:	-658.922	-658.922	1378.86	2	-0.02	-30.848	7	0	-1711.46	307.776	-426.366	3.032	44.598	232.88	1013.63	-24.882	-2.903	-28.203	-180.732	-46.8	19.371	-32.339	-541.813	-682.271	18.805	22.118	132.483	-1231.58	2.979	1.325	1.579	1.732	2.87	0.714	0.732	1.657	2.875	1.646	1.555	1.93	0	0	0
-0.885	-3.678	-12.094	240.735	0.14558	647	SCORE:	-693.245	-693.245	1447.42	3	-0.023	-32.676	5	0	-1711.22	292.149	-433.032	3.101	43.503	238.054	1012.54	-26.372	-2.851	-30.86	-181.802	-49.482	16.694	-30.858	-564.588	-705.046	11.044	23.401	131.863	-1290.51	1.14	1.704	1.284	1.333	1.045	0.307	0.33	0.53	1.05	0.56	2.234	1.653	0	0	0
-0.165	-3.153	19.437	161.791	0.0537117	562	SCORE:	-661.458	-661.458	1368.47	3	-0.012	-32.151	7	0	-1716.41	303.876	-432.39	3.096	44.436	237.757	1019.87	-24.662	-2.947	-31.606	-185.948	-46.829	18.081	-31.884	-533.057	-673.516	18.768	27.012	137.592	-1226.67	2.181	1.796	1.731	2.053	2.084	0.708	0.622	1.655	2.085	1.649	2.305	2.225	0	0	0
0.144	-6.647	23.173	-0.471	-0.5129	446	SCORE:	-679.575	-679.575	1298.18	4	-0.027	-37.93	5	0	-1696.66	297.707	-433.431	2.962	45.419	228.895	1001.77	-27.261	-2.722	-38.104	-179.467	-42.844	18.345	-32.714	-538.284	-678.742	12.515	24.482	141.372	-1255.79	3.276	1.397	1.679	1.992	3.127	0.767	0.874	1.643	3.135	1.626	1.702	1.989	0	0	0
0.559	-1.729	3.067	72.673	0.0013615	57	SCORE:	-682.941	-682.941	1279.36	2	-0.029	-30.727	7	0	-1711.8	289.007	-441.465	3.012	44.14	243.812	1012.21	-23.525	-2.928	-30.995	-185.474	-49.788	16.043	-31.847	-549.427	-689.885	19.396	26.398	140.659	-1263.1	4.855	2.008	1.897	2.777	4.766	0.943	0.901	1.87	4.776	1.835	2.54	2.352	0	0	0
0.306	-1.744	-0.487	222.131	0.251542	598	SCORE:	-701.756	-701.756	1428.81	3	-0.031	-30.742	10	0	-1735.07	297.552	-445.688	3.028	43.451	234.917	1024.34	-27.13	-3.003	-34.201	-184.78	-44.336	19.883	-33.443	-552.981	-693.44	12.55	26.36	143.721	-1285.48	5.188	1.541	2.077	2.524	5.093	0.946	1.309	2.324	5.103	2.26	1.841	2.47	0	0	0
1.44	-3.196	1.711	176.922	0.0762968	335	SCORE:	-692.857	-692.857	1383.6	3	-0.038	-32.194	5	0	-1704.03	292.269	-438.087	2.968	43.876	226.016	1011.56	-23.169	-2.758	-29.649	-184.725	-47.334	20.236	-32.075	-550.783	-691.241	11.911	25.172	134.787	-1275.83	8.068	2.535	2.403	3.658	7.997	1.373	1.694	3.563	8.009	3.487	2.982	2.805	0	0	0
0.511	0.484	15.495	191.458	0.363695	352	SCORE:	-655.632	-655.633	1398.14	1	-0.059	-28.514	2	0	-1711.72	310.62	-434.446	3.215	45.472	236.301	1007.66	-23.427	-2.973	-26.7	-183.224	-47.786	19.2	-31.469	-536.999	-677.458	19.054	25.164	139.084	-1221.15	6.45	1.886	1.581	2.729	6.43	0.707	0.721	2.466	6.439	2.374	2.433	1.969	0	0	0
1.516	4.164	19.01	99.421	0.501737	817	SCORE:	-672.983	-672.983	1306.1	1	-0.03	-24.834	3	0	-1702.53	294.493	-436.508	2.96	45.628	232.637	1012.74	-24.923	-2.81	-26.267	-181.813	-49.491	20.546	-31.625	-533.484	-673.942	11.019	24.748	137.592	-1231.3	6.016	2.168	2.364	3.734	5.949	1.371	1.502	3.43	5.961	3.383	2.569	2.8	0	0	0
-0.718	0.42	32.188	298.212	0.504114	322	SCORE:	-654.365	-654.365	1504.89	0	-0.068	-28.578	7	0	-1722.03	322.789	-436.382	3.013	47.876	227.361	1033.87	-20.525	-3.103	-26.205	-184.174	-54.884	14.812	-30.791	-520.306	-660.765	10.718	26.577	136.456	-1203.25	1.118	1.292	1.193	1.5	0.931	0.329	0.345	0.7	0.934	0.711	1.687	1.536	0	0	0
0.669	-9.339	10.238	450.398	0.0863666	864	SCORE:	-703.921	-703.921	1749.05	3	-0.038	-40.622	4	0	-1719.13	290.564	-443.136	3.053	45.064	230.785	1017.29	-26.009	-3.04	-28.296	-184.391	-46.527	16.432	-32.397	-551.219	-691.677	11.171	25.32	138.99	-1295.76	2.885	1.348	1.251	2.517	2.817	0.77	0.673	2.039	2.819	2.043	1.659	1.544	0	0	0
1.058	-8.614	8.41	259.555	-0.162087	167	SCORE:	-682.568	-682.568	1466.24	5	-0.026	-37.612	1	0	-1721.02	294.599	-448.449	2.913	43.496	249.312	1029.58	-25.376	-2.926	-31.486	-184.374	-46.647	20.955	-32.5	-544.084	-684.543	11.787	24.65	132.605	-1264.27	7.271	2.192	1.938	3.276	7.195	1.166	1.26	2.588	7.209	2.536	2.711	2.288	0	0	0
2.151	-1.697	17.835	606.015	0.709785	411	SCORE:	-666.365	-666.365	1812.7	4	-0.067	-30.695	7	0	-1717.77	298.216	-446.911	3.046	43.869	234.822	1031.65	-25.563	-2.961	-33.122	-180.205	-43.298	19.482	-32.765	-534.659	-675.117	18.605	27.867	138.438	-1231.72	6.913	2.394	2.455	4.369	6.822	1.911	1.712	3.856	6.836	3.87	2.744	2.891	0	0	0
1.907	2.882	17.903	350.264	0.725732	422	SCORE:	-667.386	-667.386	1556.95	2	-0.018	-26.116	11	0	-1711.78	291.611	-440.623	2.984	44.958	236.584	1026.64	-24.298	-2.881	-27.865	-184.709	-48.331	15.229	-31.339	-534.591	-675.049	18.549	27.509	140.283	-1228.09	7.569	2.372	2.14	4.125	7.456	1.837	1.617	3.992	7.468	3.966	2.713	2.415	0	0	0
0.527	-1.687	17.806	33.202	-0.0717097	297	SCORE:	-663.532	-663.532	1239.88	3	0.011	-30.685	5	0	-1706.41	303.115	-437.234	2.967	44.862	231.612	1023.19	-19.337	-2.765	-31.876	-180.241	-49.145	17.352	-31.862	-534.688	-675.147	18.632	24.027	129.392	-1228.91	5.07	1.936	1.88	2.745	4.956	1.136	1.028	2.385	4.967	2.385	2.329	2.237	0	0	0
1.597	9.131	16.593	-21.174	0.674843	95	SCORE:	-678.053	-678.053	1277.47	0	0.021	-22.152	9	0	-1713.19	284.549	-430.55	3.024	42.922	233.398	1008.13	-23.457	-2.973	-26.325	-184.022	-47.353	16.832	-32.91	-544.864	-685.323	12.76	26.764	154.261	-1245.07	4.628	2.12	1.916	3.445	4.606	1.326	1.333	3.087	4.614	3.023	2.543	2.211	0	0	0
0.538	-7.178	36.245	397.143	0.140863	746	SCORE:	-650.157	-650.157	1695.79	2	-0.057	-38.461	5	0	-1733.9	315.84	-438.06	3.24	48.198	249.496	1023.1	-27.544	-2.681	-34.544	-182.398	-45.956	20.292	-33.594	-525.212	-665.67	19.768	25.964	142.076	-1213.83	3.725	1.478	1.634	2.386	3.663	0.634	0.81	1.941	3.668	1.923	1.87	2	0	0	0
1.741	6.614	25.086	248.355	0.864739	360	SCORE:	-644.806	-644.806	1455.04	1	-0.038	-22.384	9	0	-1705.52	301.579	-424.762	3.026	43.538	233.388	1013.16	-21.367	-2.871	-24.136	-184.043	-50.078	18.586	-32.367	-527.408	-667.867	18.718	25.66	142.089	-1194.6	10.729	1.845	2.314	3.959	10.734	1.261	1.133	4.042	10.748	3.895	2.178	2.857	0	0	0
0.918	-4.481	-1.552	179.375	-0.0122943	605	SCORE:	-700.439	-700.439	1386.06	2	-0.002	-33.479	9	0	-1740.95	302.058	-446.005	2.966	42.505	232.166	1029.15	-26.005	-2.659	-27.842	-180.687	-47.711	18.417	-31.577	-554.046	-694.505	10.682	28.205	136.277	-1287.96	5.794	2.02	2.2	3.136	5.667	1.226	1.559	2.8	5.683	2.733	2.384	2.512	0	0	0
1.845	-3.285	22.904	261.322	0.20401	833	SCORE:	-629.171	-629.171	1468	1	-0.024	-32.283	3	0	-1698.67	319.196	-423.386	3.206	44.174	243.891	992.801	-24.371	-2.77	-21.197	-178.019	-51.861	18.073	-32.074	-529.59	-670.048	18.987	23.977	138.26	-1191.04	4.748	2.688	2.309	4.063	4.655	1.627	1.65	3.44	4.66	3.477	3.235	2.643	0	0	0
2.644	8.303	29.895	111.384	0.833015	127	SCORE:	-649.278	-649.278	1318.07	2	-0.014	-20.695	8	0	-1702.73	300.501	-430.614	3.209	46.586	234.262	1013.99	-23.371	-2.914	-21.883	-182.755	-51.278	15.911	-31.845	-522.599	-663.057	18.729	25.109	138.649	-1192.57	7.948	2.441	2.235	4.862	7.925	1.701	1.43	4.97	7.933	4.879	2.886	2.669	0	0	0
0.007	-8.938	6.76	210.281	-0.274157	170	SCORE:	-688.639	-688.639	1416.96	3	-0.015	-37.936	8	0	-1700.02	294.295	-436.994	2.916	43.913	228.371	1006.24	-22.82	-2.864	-30.428	-181.022	-49.35	19.338	-31.372	-545.734	-686.193	12.478	23.529	134.588	-1272.31	4.177	1.684	1.595	2.225	4.124	0.718	0.724	1.726	4.132	1.713	2.146	2.033	0	0	0
0.226	-5.953	-9.84	270.704	0.0361908	898	SCORE:	-693.692	-693.692	1569.35	2	0.004	-37.236	7	0	-1723.75	284.633	-435.756	2.96	42.899	243.781	1010.95	-27.01	-2.825	-30.851	-178.979	-49.41	16.219	-32.346	-571.297	-711.756	19.217	25.256	140.73	-1302.23	3.078	1.68	1.527	2.074	2.985	0.731	0.861	1.498	2.992	1.516	2.109	1.833	0	0	0
0.024	-6.923	-7.359	224.326	-0.10707	171	SCORE:	-692.21	-692.21	1431.01	2	-0.012	-35.921	2	0	-1729.58	301.356	-448.922	3.019	43.937	245.026	1016.79	-28.703	-2.846	-35.883	-184.247	-46.377	17.427	-32.447	-559.853	-700.312	19.411	26.123	143.102	-1287.98	4.302	1.661	1.751	2.242	4.226	0.706	0.822	1.755	4.234	1.722	2.121	2.158	0	0	0
-0.662	-7.114	-1.686	285.564	-0.0168577	33	SCORE:	-655.12	-655.12	1492.25	4	-0.031	-36.112	4	0	-1720.94	317.368	-441.352	3.159	44.224	246.869	1017.08	-24.254	-2.958	-30.211	-183.292	-51.174	19.839	-31.929	-554.18	-694.639	18.771	24.914	137.728	-1245.41	1.823	1.616	1.141	1.556	1.792	0.364	0.39	1.068	1.794	1.061	2.144	1.465	0	0	0
0.303	-5.225	3.941	254.522	0.061009	150	SCORE:	-664.663	-664.663	1461.2	3	-0.04	-34.223	4	0	-1709.86	320.978	-439.472	3.006	44.453	238.606	1007.41	-24.147	-3.011	-30.176	-182.188	-48.395	16.431	-31.709	-548.553	-689.011	10.791	25.301	136.708	-1247.44	5.321	1.723	1.676	2.521	5.31	0.781	0.799	2.145	5.318	2.099	2.124	2.042	0	0	0
1.131	-3.41	-2.605	29.626	-0.218235	464	SCORE:	-707.308	-707.308	1236.31	2	-0.034	-32.408	7	0	-1720.42	292.188	-446.214	2.953	43.248	229.347	1017.84	-26.891	-2.793	-24.471	-185.689	-49.256	17.548	-30.792	-555.099	-695.557	11.016	27.939	136.856	-1294.82	6.445	2.469	2.633	3.349	6.296	1.391	1.614	2.585	6.311	2.583	3.039	3.155	0	0	0
0.06	-2.449	16.503	240.838	0.230644	923	SCORE:	-663.902	-663.902	1447.52	2	-0.062	-31.447	8	0	-1699.85	301.165	-426.564	3.048	45.325	231.759	1007.03	-21.056	-2.893	-21.3	-185.451	-54.507	17.842	-32.815	-535.991	-676.449	10.757	26.999	136.456	-1231.34	5.125	1.613	1.876	2.278	5.046	0.979	1.367	2.254	5.055	2.196	1.918	2.117	0	0	0
0.862	7.544	6.465	-83.706	0.454969	65	SCORE:	-668.704	-668.704	1214.94	0	-0.051	-23.739	6	0	-1695.41	282.871	-420.886	2.929	42.434	237.503	993.632	-23.368	-2.85	-25.953	-181.227	-51.106	16.435	-31.916	-554.992	-695.45	19.236	24.687	143.676	-1247.43	3.51	2.084	1.55	2.71	3.437	0.819	0.711	1.629	3.446	1.589	2.666	1.92	0	0	0
-0.815	2.513	21.009	216.402	0.54202	536	SCORE:	-653.892	-653.892	1423.08	2	-0.008	-26.485	11	0	-1717.73	308.058	-426.035	3.164	44.605	237.919	1015.23	-23.017	-2.829	-24.599	-184.346	-50.573	19.324	-31.144	-531.485	-671.943	19.057	24.189	134.615	-1211.86	1.303	1.605	1.56	1.403	1.189	0.331	0.415	0.681	1.194	0.687	2.122	2.047	0	0	0
0.856	0.016	13.303	152.94	0.254904	712	SCORE:	-664.639	-664.639	1451.59	2	-0.092	-31.267	9	0	-1697.88	286.673	-429.227	2.941	43.039	240.903	998.262	-22.906	-2.85	-28.98	-177.859	-46.298	17.896	-32.912	-548.154	-688.613	19.305	22.691	142.087	-1244.06	5.107	1.877	2.044	2.704	5.044	1.014	1.139	2.565	5.051	2.517	2.304	2.488	0	0	0
1.24	2.315	49.121	126.252	0.375905	692	SCORE:	-635.371	-635.371	1424.9	1	-0.008	-28.968	2	0	-1727.29	304.928	-424.584	3.26	50.539	247.164	1008.58	-23.526	-2.838	-25.636	-183.869	-48.773	20.694	-32.87	-512.336	-652.795	19.141	25.221	154.261	-1176.67	4.197	2.216	1.776	3.088	4.03	0.902	0.947	1.769	4.041	1.757	2.827	2.163	0	0	0
-0.352	-7.231	-13.576	164.075	-0.239874	113	SCORE:	-702.363	-702.363	1370.76	2	0.002	-36.229	8	0	-1710.6	290.929	-446.271	2.984	43.541	230.585	1015	-23.413	-2.886	-35.175	-182.182	-47.033	16.92	-32.193	-566.07	-706.529	18.8	23.304	135.255	-1304.66	2.108	1.196	1.394	1.866	2.034	0.535	0.503	1.357	2.036	1.354	1.526	1.776	0	0	0
-0.336	-10.9	-5.718	366.666	-0.132748	893	SCORE:	-689.33	-689.33	1573.35	2	-0.018	-39.898	2	0	-1726.45	298.105	-435.438	3.207	44.133	238.325	1004.72	-23.516	-2.939	-27.356	-185.047	-50.658	16.959	-31.937	-558.212	-698.671	19.111	26.272	142.089	-1287.44	3.176	1.64	1.31	1.882	3.159	0.619	0.735	1.464	3.162	1.437	2.104	1.571	0	0	0
0.098	-8.284	-4.119	118.735	-0.382663	758	SCORE:	-710.222	-710.222	1417.38	4	0.009	-39.567	3	0	-1730.03	288.902	-444.229	3.054	42.544	235.491	1007.68	-26.694	-3.01	-34.585	-182.805	-43.82	17.708	-31.993	-565.576	-706.034	10.776	25.599	154.55	-1315.37	2.763	1.364	1.657	1.946	2.663	0.612	0.695	1.321	2.667	1.314	1.73	2.045	0	0	0
0.947	-2.472	1.876	24.415	-0.142387	255	SCORE:	-687.557	-687.557	1323.06	1	0.01	-33.755	6	0	-1716.41	275.048	-424.139	3	42.385	245.837	988.979	-25.31	-2.869	-25.941	-181.924	-48.31	18.049	-33.569	-559.581	-700.039	19.34	23.386	154.55	-1280.89	4.654	1.97	1.539	2.795	4.548	0.99	0.933	1.97	4.561	1.93	2.487	1.853	0	0	0
-0.207	-6.166	52.288	344.825	0.136677	765	SCORE:	-630.597	-630.597	1551.51	2	-0.033	-35.164	5	0	-1701.26	311.771	-430.68	3.285	46.829	240.129	1010.18	-23.665	-2.66	-27.926	-180.804	-49.274	15.371	-32.731	-500.206	-640.664	18.821	28.219	143.68	-1165.97	3.835	1.469	1.504	2.011	3.737	0.584	0.575	2.012	3.745	1.958	1.878	1.893	0	0	0
0.406	-0.369	60.683	209.883	0.330005	404	SCORE:	-628.557	-628.557	1416.57	1	-0.029	-29.367	3	0	-1683.2	313.546	-413.251	3.27	44.548	226.39	1002.82	-21.435	-2.902	-21.85	-179.605	-51.374	13.671	-31.897	-491.811	-632.27	12.309	22.78	137.545	-1149.73	4.407	1.609	1.941	2.624	4.292	1.027	1.162	2.412	4.302	2.377	1.867	2.246	0	0	0
0.31	-0.368	23.358	168.158	0.251072	336	SCORE:	-673.684	-673.684	1466.81	2	-0.026	-31.651	2	0	-1730.21	298.352	-436.093	3.059	45.387	237.162	1019.98	-26.295	-2.85	-25.747	-181.245	-46.971	19.486	-31.159	-538.099	-678.558	12.617	26.063	144.538	-1243.43	2.499	1.698	1.641	2.158	2.388	0.606	0.791	1.342	2.395	1.333	2.134	1.998	0	0	0
-0.457	-9.102	5.046	272.387	-0.172826	229	SCORE:	-684.558	-684.558	1479.07	3	-0.026	-38.1	4	0	-1729.28	297.61	-445.204	3.061	44.956	251.724	1027.08	-25.717	-2.895	-32.729	-183.362	-46.756	15.945	-32.553	-547.448	-687.906	13.205	26.259	133.247	-1270.11	2.691	1.447	1.682	1.761	2.581	0.66	0.877	1.492	2.588	1.481	1.842	2.047	0	0	0
2.282	5.566	-6.202	23.185	0.497872	63	SCORE:	-695.114	-695.114	1229.87	0	-0.031	-23.432	2	0	-1710.41	295.61	-432.089	2.945	42.838	226.304	1003.65	-23.556	-2.827	-28.079	-182.646	-50.174	16.019	-32.93	-558.696	-699.154	10.738	25.58	143.721	-1277.24	7.788	2.527	2.714	4.5	7.786	1.488	1.512	4.2	7.794	4.093	3.02	3.301	0	0	0
0.341	-2.493	13.609	168.609	0.106907	976	SCORE:	-698.19	-698.19	1467.26	2	-0.037	-33.776	4	0	-1717.56	287.049	-437.014	3.056	44.904	231.347	1012.64	-23.613	-2.84	-28.531	-184.64	-50.512	15.936	-32.196	-547.848	-688.306	12.588	27.199	143.723	-1279.81	2.605	1.46	1.783	2.189	2.44	0.857	1.007	1.581	2.447	1.621	1.787	2.153	0	0	0
-0.044	-6.246	-8.792	201.986	-0.0988194	178	SCORE:	-705.125	-705.125	1408.67	3	-0.044	-35.244	8	0	-1715.72	293.302	-444.276	2.973	42.895	229.647	1015.33	-30.043	-2.931	-32.012	-179.946	-43.379	17.749	-32.125	-561.286	-701.745	10.842	23.462	138.307	-1301.66	4.771	1.601	1.881	2.174	4.67	0.882	0.96	1.967	4.68	1.912	1.975	2.296	0	0	0
1.394	-4.047	23.034	72.902	-0.179361	261	SCORE:	-674.048	-674.048	1279.58	3	0.015	-33.045	2	0	-1664.53	292.435	-434.941	2.99	43.793	217.872	1004.15	-24.913	-3.008	-31.977	-182.709	-48.573	15.907	-33.625	-529.46	-669.918	10.907	23.408	138.438	-1236.55	4.527	2.408	3.375	3.612	4.253	1.634	2.276	2.886	4.265	2.947	2.872	3.982	0	0	0
-0.46	-1.981	35.784	141.249	0.0987246	490	SCORE:	-666.985	-666.985	1439.9	1	-0.012	-33.264	5	0	-1721.55	303.853	-427.438	3.099	49.315	228.296	1011.81	-22.312	-2.758	-23.645	-181.216	-54.103	18.406	-31.269	-525.673	-666.131	11.189	26.312	144.418	-1225.92	1.075	1.265	1.255	1.388	0.834	0.303	0.397	0.595	0.839	0.609	1.655	1.61	0	0	0
0.675	-8.238	30.256	300.256	-0.0678523	613	SCORE:	-671.993	-671.993	1506.94	2	-0.007	-37.236	4	0	-1690.7	304.221	-439.338	2.951	43.602	228.021	1013.16	-27.127	-2.756	-22.959	-184.689	-50.089	17.051	-32.177	-522.238	-662.696	10.864	24.709	132.605	-1231.47	6.89	1.948	2.126	2.893	6.829	1.081	1.375	2.695	6.839	2.648	2.291	2.497	0	0	0
-0.264	-8.751	29.665	181.153	-0.316873	601	SCORE:	-666.748	-666.748	1387.84	3	0.003	-37.749	7	0	-1721.05	320.456	-445.139	3.145	46.544	234.958	1027.03	-25.391	-2.775	-37.279	-180.959	-46.87	17.943	-30.605	-522.829	-663.287	12.411	25.974	134.787	-1227.33	3.269	1.338	1.71	1.954	3.159	0.888	1.003	1.981	3.166	1.978	1.569	2.05	0	0	0
0.574	3.658	4.498	146.271	0.530178	948	SCORE:	-672.653	-672.654	1352.95	1	-0.019	-25.34	3	0	-1720.96	294.877	-435.632	2.964	43.741	242.604	1022.05	-24.265	-2.738	-24.217	-182.728	-51.053	15.853	-31.996	-547.996	-688.454	19.241	24.118	135.257	-1245.99	5.615	1.942	1.635	2.792	5.553	1.122	1.14	2.239	5.564	2.217	2.396	1.911	0	0	0
0.168	-4.442	2.314	141.099	-0.0779966	121	SCORE:	-695.921	-695.921	1347.78	1	-0.023	-33.44	4	0	-1714.96	295.841	-445.64	3.011	44.004	230.431	1011.83	-25.936	-2.89	-33.114	-182.265	-43.097	21.671	-31.19	-550.18	-690.638	12.459	25.13	138.09	-1279.54	4.212	1.733	1.664	2.386	4.18	0.778	0.81	1.954	4.187	1.929	2.159	2.04	0	0	0
2.04	-0.485	-7.243	156.944	0.241016	944	SCORE:	-691.406	-691.406	1363.63	3	-0.04	-29.483	7	0	-1711.89	291.275	-437.578	2.979	44.521	233.94	1007.51	-27.932	-2.838	-25.953	-180.15	-47.178	16.187	-32.428	-559.737	-700.196	13.341	25.876	138.327	-1280.63	8.307	2.61	2.288	4.258	8.302	1.182	1.25	4.04	8.311	3.922	3.132	2.758	0	0	0
0.485	-7.797	15.092	66.561	-0.453676	910	SCORE:	-672.889	-672.889	1365.21	2	-0.044	-39.08	1	0	-1702.95	291.056	-424.209	2.979	43.136	232.916	988.249	-22.627	-2.824	-23.136	-178.593	-48.639	15.257	-31.529	-546.365	-686.824	18.863	23.244	145.869	-1258.33	4.512	1.847	1.826	2.333	4.445	0.886	0.925	1.781	4.455	1.781	2.211	2.204	0	0	0
0.234	-4.69	21.179	358.447	0.250708	463	SCORE:	-663.586	-663.586	1565.13	4	-0.01	-33.688	8	0	-1726.18	303.119	-443.041	3.293	48.173	245.664	1031.86	-26.244	-2.81	-32.034	-182.657	-49.248	17.262	-32.032	-531.315	-671.773	19.296	25.62	136.277	-1228.59	4.242	1.666	1.502	2.452	4.171	1.143	1.123	2.203	4.176	2.225	1.977	1.717	0	0	0
0.555	-3.471	6.265	117.66	-0.0449549	272	SCORE:	-686.248	-686.247	1416.31	3	0.009	-34.754	4	0	-1712.61	299.588	-435.272	3.002	42.847	236.011	1004.03	-24.837	-2.775	-34.548	-177.822	-46.384	18.056	-33.721	-555.192	-695.65	11.774	25.127	140.73	-1276.19	4.777	1.791	1.715	2.403	4.735	0.818	0.916	2.145	4.741	2.101	2.177	2.033	0	0	0
0.217	-3.563	53.998	26.32	-0.237672	118	SCORE:	-626.609	-626.609	1233	3	0.001	-32.561	1	0	-1637.17	295.87	-414.781	3.359	45.671	207.506	949.685	-18.999	-2.392	-28.059	-175.263	-47.494	55.014	-33.452	-498.496	-638.955	3.74	28.841	141.051	-1157.67	2.166	1.848	1.764	2.435	2.079	0.969	1.057	2.145	2.082	2.14	2.31	2.161	0	0	0
0.96	0.676	71.083	247.077	0.454928	918	SCORE:	-625.529	-625.529	1453.76	3	-0.024	-28.322	8	0	-1659.76	314.916	-420.097	3.665	48.092	192.825	970.142	-15.062	-2.425	-26.66	-175.297	-47.89	59.703	-32.04	-481.411	-621.87	3.432	28.893	131.6	-1135.26	5.547	1.831	2.019	3.178	5.476	1.059	1.236	2.807	5.482	2.736	2.258	2.46	0	0	0
-0.393	-7.596	106.808	131.904	-0.330662	913	SCORE:	-601.766	-601.766	1338.59	3	-0.026	-36.594	5	0	-1642.11	314.892	-405.915	3.692	50.106	189.438	958.735	-23.347	-2.03	-25.125	-169.248	-48.352	55.511	-33.613	-445.686	-586.144	3.62	30.508	141.051	-1084.05	2.144	1.253	1.357	1.825	1.917	0.589	0.67	1.104	1.931	1.106	1.598	1.709	0	0	0
0.068	-1.907	62.222	86.747	0.0137335	22	SCORE:	-586.628	-586.628	1293.43	1	-0.029	-30.905	5	0	-1667.41	308.731	-419.77	3.36	47.251	244.355	969.096	-19.166	-2.084	-21.325	-175.254	-49.469	57.405	-32.534	-490.272	-630.73	3.798	31.135	134.614	-1107.81	2.859	1.696	1.827	2.286	2.74	0.546	0.655	1.463	2.747	1.422	2.215	2.374	0	0	0
-0.135	7.636	89.682	29.64	0.675252	56	SCORE:	-611.969	-611.969	1236.32	0	-0.019	-21.362	3	0	-1630.87	293.676	-410.031	3.31	46.686	183.69	965.555	-20.846	-2.27	-15.812	-175.35	-51.171	54.174	-31.169	-462.812	-603.27	6.865	31.76	139.195	-1096.14	3.447	1.412	1.424	2.083	3.362	0.957	0.979	1.911	3.37	1.908	1.689	1.689	0	0	0
1.148	3.209	56.956	72.575	0.387183	311	SCORE:	-625.728	-625.728	1279.26	3	-0.031	-25.789	13	0	-1634.58	291.586	-413.656	3.597	45.069	192.39	956.96	-16.204	-2.383	-22.772	-173.718	-47.279	53.408	-33.252	-495.538	-635.996	3.541	29.716	141.051	-1147.06	4.491	2.034	2.084	3.366	4.314	1.51	1.618	2.735	4.333	2.728	2.349	2.376	0	0	0
2.012	-2.782	81.431	49.567	-0.126635	736	SCORE:	-587.815	-587.815	1256.25	3	0.002	-31.78	8	0	-1641.27	311.652	-403.36	3.458	48.394	212.303	946.273	-16.234	-2.437	-22.789	-169.584	-52.033	55.933	-32.792	-471.063	-611.521	3.915	33.706	136.47	-1090.66	5.998	2.504	2.575	4.23	5.889	1.408	1.617	3.307	5.898	3.242	3.09	3.104	0	0	0
0.701	2.593	48.884	-89.104	0.04042	715	SCORE:	-657.025	-657.025	1117.58	2	0.011	-26.405	6	0	-1655.44	285.658	-418.718	3.323	45.762	188.817	960.268	-19.358	-2.297	-26.623	-174.826	-47.192	58.151	-31.519	-503.61	-644.068	3.665	31.75	141.051	-1187.04	3.371	2.098	2.098	2.919	3.23	0.818	0.907	1.941	3.244	1.889	2.706	2.684	0	0	0
0.135	-4.497	55.96	143.257	-0.0781046	384	SCORE:	-652.636	-652.636	1349.94	2	0.021	-33.495	5	0	-1676.86	299.845	-432.328	3.502	48.761	195.724	989.181	-18.11	-2.188	-28.682	-177.081	-49.454	54.004	-32.906	-496.534	-636.993	6.885	31.067	135.471	-1182.67	4.663	1.337	1.744	2.353	4.591	1.088	1.184	2.236	4.597	2.227	1.518	2.073	0	0	0
1.062	7.069	47.177	9.17	0.599527	527	SCORE:	-641.318	-641.318	1215.85	2	0.013	-21.929	4	0	-1664.99	286.904	-416.879	3.301	46.197	207.977	969.805	-17.449	-2.383	-27.45	-172.743	-51.704	57.224	-31.515	-505.317	-645.775	3.6	31.62	136.628	-1168.56	6.765	1.802	1.859	3.28	6.686	1.409	1.499	3.218	6.689	3.189	2.005	2.039	0	0	0
0.473	1.37	55.503	63.531	0.22805	277	SCORE:	-644.702	-644.702	1270.21	2	0.008	-27.628	6	0	-1681.73	304.387	-437.412	3.384	47.884	196.761	990.957	-20.669	-2.346	-29.386	-173.508	-46.455	62.803	-32.291	-496.991	-637.45	3.76	31.53	137.049	-1169.32	3.934	1.865	1.933	2.691	3.846	0.903	0.997	2.171	3.854	2.119	2.314	2.391	0	0	0
-0.573	-3.47	47.352	207.67	0.107509	60	SCORE:	-675.062	-675.062	1414.35	2	-0.034	-32.468	15	0	-1673.01	288.578	-428.525	3.337	46.124	188.367	976.485	-17.869	-2.322	-23.767	-177.75	-47.86	58.048	-33.499	-505.142	-645.601	3.777	28.674	135.471	-1212.67	1.713	1.138	1.111	1.645	1.595	0.347	0.381	0.662	1.596	0.648	1.481	1.435	0	0	0
0.949	-0.524	53.813	149.559	0.226367	221	SCORE:	-646.599	-646.599	1356.24	3	0.009	-29.522	5	0	-1652.86	292.945	-417.64	3.354	47.278	187.102	964.482	-19.103	-2.301	-16.551	-173.835	-52.648	54.243	-32.658	-498.681	-639.14	3.775	31.235	136.47	-1174.8	6.862	1.849	1.96	3.167	6.824	1.282	1.445	2.942	6.836	2.864	2.184	2.268	0	0	0
-0.482	4.477	72.686	-68.545	0.248633	719	SCORE:	-634.708	-634.708	1138.14	1	-0.036	-24.521	5	0	-1653.76	293.961	-422.143	3.377	50.248	186.89	971.234	-17.765	-2.149	-25.262	-172.782	-47.888	60.562	-32.864	-479.808	-620.267	3.548	29.243	140.626	-1139.04	2.884	1.051	1.311	1.736	2.779	0.762	0.771	1.488	2.785	1.481	1.213	1.605	0	0	0
-0.019	-4.744	45.19	297.25	0.159533	87	SCORE:	-666.717	-666.717	1503.93	4	-0.016	-33.742	7	0	-1652.4	284.242	-421.133	3.296	46.96	185.376	960.835	-18.616	-2.284	-33.439	-172.716	-47.133	56.135	-33.129	-507.304	-647.763	3.581	32.34	140.626	-1207.76	2.682	1.527	1.441	2.199	2.568	0.79	0.784	1.556	2.573	1.551	1.89	1.779	0	0	0
-0.353	1.089	86.604	167.126	0.371612	967	SCORE:	-620.001	-620.001	1373.81	1	-0.031	-27.909	9	0	-1668.98	318.77	-423.162	3.508	51.036	192.767	986.942	-17.962	-2.345	-23.051	-168.465	-48.588	52.543	-32.923	-465.89	-606.349	3.88	23.97	131.6	-1113.8	2.414	1.406	1.459	1.865	2.258	0.488	0.593	0.939	2.265	0.944	1.798	1.856	0	0	0
-0.405	-0.423	60.604	192.494	0.300381	486	SCORE:	-620.662	-620.662	1399.18	4	-0.021	-29.421	10	0	-1656.79	303.96	-414.784	3.308	47.8	192.602	971.427	-18.336	-2.518	-29.916	-169.304	-48.236	55.239	-32.509	-491.89	-632.349	6.792	30.899	139.195	-1141.97	2.193	1.153	1.23	1.813	2.089	0.67	0.737	1.423	2.09	1.411	1.414	1.493	0	0	0
-0.309	-1.479	64.808	95.238	0.0621914	49	SCORE:	-650.116	-650.116	1301.92	4	-0.005	-30.477	2	0	-1685.18	299.396	-432.048	3.321	46.41	196.815	994.934	-21.599	-2.262	-27.24	-174.524	-48.325	60.978	-32.062	-487.686	-628.145	3.418	32.71	134.614	-1168.28	2.683	1.209	1.414	1.909	2.566	0.712	0.765	1.482	2.569	1.465	1.47	1.748	0	0	0
0.839	-2.498	46.656	261.222	0.257474	23	SCORE:	-641.521	-641.521	1467.9	2	-0.007	-31.496	7	0	-1658.49	287.563	-425.989	3.34	47.638	209.972	967.084	-17.739	-2.492	-24.839	-171.024	-48.945	50.161	-32.696	-505.838	-646.296	3.606	30.145	140.626	-1178.85	3.32	1.813	1.897	3.057	3.168	1.266	1.391	2.39	3.183	2.398	2.149	2.203	0	0	0
1.981	6.224	68.796	23.261	0.551488	295	SCORE:	-634.597	-634.597	1229.94	2	-0.022	-22.774	8	0	-1659.68	287.232	-408.822	3.333	47.479	187.223	969.223	-15.897	-2.24	-25.366	-172.591	-47.513	60.008	-33.103	-483.698	-624.156	3.647	32.415	139.489	-1141.07	7.256	2.374	2.593	4.199	7.111	1.925	2.18	4.111	7.118	4.102	2.657	2.845	0	0	0
1.377	-5.517	77.69	375.153	0.221159	674	SCORE:	-621.516	-621.516	1581.84	3	0.001	-34.515	17	0	-1650.76	295.624	-409.998	3.324	50.423	194.247	972.857	-18.057	-2.352	-28.695	-165.037	-50.719	49.291	-33.942	-474.804	-615.263	3.512	31.822	136.628	-1130.84	3.092	2.539	2.278	3.595	2.929	1.193	1.171	2.31	2.935	2.314	3.159	2.826	0	0	0
0.382	3.705	46.23	141.322	0.526789	196	SCORE:	-621.56	-621.56	1348	1	-0.033	-25.293	10	0	-1648.58	286.574	-416.225	3.363	47.433	219.341	958.068	-17.249	-2.304	-26.52	-169.635	-51.05	53.286	-34.054	-506.264	-646.722	3.809	30.986	140.626	-1153.12	3.52	2.065	1.888	2.6	3.449	0.812	0.764	1.607	3.452	1.585	2.662	2.418	0	0	0
0.887	8.618	80.427	-25.44	0.677816	961	SCORE:	-600.806	-600.806	1181.24	1	-0.061	-20.38	11	0	-1629.05	303.885	-413.83	3.366	47.332	203.611	959.281	-15.063	-2.278	-22.584	-171.928	-48.29	53.395	-34.712	-472.067	-612.525	3.473	30.1	131.6	-1093.25	4.681	1.962	2.089	3.105	4.622	1.097	1.097	2.44	4.626	2.405	2.387	2.592	0	0	0
0.532	-1.174	49.967	145.564	0.171868	346	SCORE:	-653.288	-653.288	1352.25	3	0	-30.172	1	0	-1681.33	298.768	-428.473	3.44	47.621	191.88	986.986	-17.446	-2.388	-36.466	-173.598	-47.924	61.715	-30.637	-502.527	-642.985	3.676	31.512	139.195	-1185.99	3.935	1.804	1.848	2.75	3.842	0.931	0.889	2.075	3.848	2.032	2.277	2.349	0	0	0
0.47	4.781	99.405	123.755	0.58289	97	SCORE:	-582.7	-582.7	1330.44	1	-0.013	-24.217	9	0	-1662.07	319.865	-424.511	3.446	48.934	219.239	980.629	-22.411	-2.403	-25.181	-169.322	-45.476	63.663	-33.636	-453.089	-593.547	4.091	26.905	134.903	-1060.01	3.361	1.725	1.826	2.688	3.15	0.987	1.06	1.877	3.165	1.876	2.134	2.253	0	0	0
-0.396	-0.282	57.167	130.537	0.2135	991	SCORE:	-654.38	-654.38	1337.22	0	-0.005	-29.28	5	0	-1688.5	301.869	-439.36	4.23	47.245	199.051	993.795	-18.338	-2.335	-26.042	-176.421	-51.258	63.111	-32.808	-495.327	-635.785	3.652	32.559	134.614	-1178.99	2.571	1.299	1.499	1.822	2.458	0.617	0.734	1.199	2.466	1.17	1.62	1.874	0	0	0
-0.049	-3.322	80.12	222.328	0.141413	239	SCORE:	-622.57	-622.57	1429.01	4	-0.032	-32.32	3	0	-1660.15	318.242	-411.75	3.575	48.488	191.098	963.982	-24.06	-3.232	-17.483	-169.021	-52.066	54.768	-35.886	-472.374	-612.832	4.456	29.366	136.47	-1127.26	2.867	1.891	2.009	2.169	2.696	0.649	0.926	1.076	2.702	1.066	2.435	2.523	0	0	0
0.032	-3.816	57.383	276.286	0.190394	837	SCORE:	-657.486	-657.486	1482.97	4	-0.004	-32.814	5	0	-1676.24	293.171	-429.627	3.339	47.549	191.549	980.712	-19.933	-2.482	-30.304	-174.398	-46.08	63.869	-31.558	-495.111	-635.57	3.498	31.628	137.049	-1185.41	3.108	1.517	1.561	2.25	2.987	0.808	0.819	1.633	2.993	1.61	1.875	1.943	0	0	0
0.073	1.578	47.153	73.13	0.260616	915	SCORE:	-659.157	-659.157	1279.81	1	0.023	-27.42	8	0	-1653.66	285.691	-425.764	3.401	46.082	188.3	970.011	-18.573	-2.161	-23.075	-173.606	-49.898	58.004	-32.805	-505.341	-645.8	3.751	29.618	134.903	-1191.92	6.07	1.36	1.497	2.291	6.053	0.722	0.838	2.246	6.063	2.144	1.699	1.834	0	0	0
-0.396	2.272	63.536	-14.374	0.161584	179	SCORE:	-645.153	-645.153	1192.31	2	-0.031	-26.726	4	0	-1633.43	284.98	-414.581	3.29	45.819	181.975	957.114	-16.212	-2.488	-26.561	-172.574	-49.289	56.501	-33.909	-488.958	-629.416	3.769	28.783	141.051	-1160.84	2.058	1.091	1.286	1.822	1.887	0.587	0.624	1.284	1.896	1.274	1.346	1.606	0	0	0
2.442	13.312	75.565	26.323	1.13094	393	SCORE:	-629.81	-629.81	1233.01	0	-0.012	-15.686	12	0	-1641.54	300.484	-420.321	3.447	48.391	183.824	973.306	-16.59	-2.141	-17.125	-176.844	-54.332	55.548	-33.57	-476.929	-617.388	3.652	31.798	131.6	-1122.42	4.562	2.666	2.894	4.66	4.289	2.131	2.364	4.285	4.308	4.333	2.984	3.236	0	0	0
0.294	1.678	62.194	4.391	0.147268	667	SCORE:	-652.623	-652.623	1211.07	3	0.002	-27.32	3	0	-1663.44	293.754	-423.312	3.436	46.787	189.146	979.288	-11.531	-2.436	-27.199	-178.175	-49.256	57.285	-33.297	-490.3	-630.758	3.498	27.108	135.471	-1170.24	2.798	1.824	1.895	2.512	2.649	0.982	0.94	1.82	2.653	1.813	2.276	2.395	0	0	0
-0.61	0.325	53.471	147.086	0.285104	411	SCORE:	-656.103	-656.103	1353.77	3	-0.041	-28.673	8	0	-1663.5	287.268	-421.508	3.266	47.203	190.274	968.42	-19.138	-2.352	-29.008	-172.459	-47.758	59.27	-31.325	-499.023	-639.481	3.652	31.74	139.195	-1183.8	1.367	1.095	1.286	1.608	1.223	0.538	0.537	1.041	1.225	1.041	1.355	1.637	0	0	0
-0.312	-3.335	56.588	189.322	0.0870078	859	SCORE:	-655.705	-655.705	1396	4	0.01	-32.333	10	0	-1667.06	291.047	-427.96	3.262	46.767	190.551	978.321	-17.113	-2.533	-33.581	-173.205	-46.288	60.067	-31.713	-495.906	-636.365	3.571	30.445	139.195	-1183.94	1.774	1.367	1.411	1.906	1.625	0.453	0.507	0.887	1.63	0.872	1.77	1.824	0	0	0
-0.847	0.402	37.601	119.523	0.246891	570	SCORE:	-682.538	-682.538	1326.2	2	0.014	-28.596	9	0	-1661.1	277.556	-429.839	3.338	47.647	185.732	975.711	-19.907	-2.254	-28.858	-178.022	-49.127	56.81	-32.815	-514.893	-655.352	3.751	31.36	136.628	-1226.03	2.537	0.879	0.883	1.371	2.418	0.511	0.544	1.047	2.422	1.032	1.066	1.059	0	0	0
1.548	8.833	68.839	202.029	0.971668	994	SCORE:	-627.219	-627.219	1408.71	4	-0.024	-20.165	4	0	-1636.97	288.502	-413.706	3.321	47.929	184.572	966.055	-19.85	-2.28	-24.575	-168.975	-46.269	52.784	-31.659	-483.655	-624.114	3.669	32.673	137.049	-1131.04	3.348	2.23	2.22	3.766	3.118	1.64	1.73	3.271	3.134	3.304	2.584	2.533	0	0	0
0.699	0.507	60.476	64.891	0.162508	831	SCORE:	-655.927	-655.927	1271.57	3	0.001	-28.491	2	0	-1653.86	294.198	-429.939	3.412	47.832	188.448	970.996	-17.397	-2.541	-30.92	-177.237	-48.954	56.421	-32.354	-492.018	-632.476	3.85	34.874	136.628	-1176.43	2.855	2	1.825	2.917	2.688	0.749	0.589	1.583	2.69	1.555	2.576	2.359	0	0	0
0.022	-5.385	62.929	299.667	0.12058	274	SCORE:	-661.419	-661.419	1506.35	2	-0.031	-34.383	9	0	-1680.46	299.483	-431.127	3.213	46.673	193.158	982.67	-19.301	-2.219	-26.738	-178.785	-48.985	60.92	-31.673	-489.565	-630.024	3.813	32.753	134.614	-1185.37	2.728	1.527	1.757	2.24	2.593	0.757	0.854	1.43	2.599	1.443	1.912	2.231	0	0	0
1.148	-5.849	48.366	466.089	0.319929	282	SCORE:	-661.271	-661.271	1672.77	2	-0.02	-34.847	6	0	-1661.07	291.187	-419.343	3.51	47.014	185.195	971.751	-18.732	-2.477	-28.187	-172.452	-48.894	53.769	-32.821	-504.128	-644.586	3.598	29.128	137.049	-1200.24	6.555	1.9	1.975	3.366	6.527	1.15	1.368	3.198	6.533	3.082	2.314	2.312	0	0	0
0.322	-4.585	56.61	251.78	0.100488	542	SCORE:	-637.181	-637.181	1458.46	2	-0.044	-33.583	10	0	-1679.17	288.329	-422.629	3.387	48.833	212.757	981.769	-16.043	-2.337	-27.228	-174.065	-46.538	61.189	-33.735	-495.884	-636.343	3.601	28.968	135.471	-1166.65	2.825	1.864	2.021	2.54	2.719	1.025	1.066	2.147	2.722	2.134	2.293	2.518	0	0	0
-0.319	1.801	45.864	202.785	0.473524	727	SCORE:	-663.129	-663.129	1409.47	1	-0.028	-27.197	7	0	-1660.51	286.779	-427.816	3.286	46.793	185.79	973.833	-19.216	-2.327	-28.534	-174.456	-49.53	58.113	-32.442	-506.63	-647.089	3.734	33.485	139.195	-1196.96	2.59	1.34	1.368	1.899	2.5	0.474	0.52	0.994	2.501	0.963	1.72	1.75	0	0	0
0.664	2.004	81.041	313.988	0.62798	684	SCORE:	-573.96	-573.96	1520.67	2	-0.06	-26.994	13	0	-1661.84	324.044	-408.644	3.685	47.237	221.382	974.798	-16.412	-2.291	-17.451	-171.447	-54.283	51.054	-33.132	-471.453	-611.911	3.592	31.014	134.614	-1072.41	3.676	2.124	2.145	2.882	3.544	0.852	1.029	1.609	3.553	1.578	2.7	2.685	0	0	0
-0.744	3.646	65.117	219.975	0.626097	357	SCORE:	-644.542	-644.542	1426.66	1	-0.036	-25.352	5	0	-1681.22	299.056	-437.837	3.344	47.195	198.776	997.918	-20.649	-2.263	-23.972	-176.165	-48.693	62.504	-32.79	-487.377	-627.835	6.694	31.359	131.6	-1157.27	3.158	0.875	1.326	1.474	3.08	0.554	0.66	1.259	3.087	1.219	1.045	1.662	0	0	0
-0.383	1.675	41.227	145.179	0.381979	404	SCORE:	-611.558	-611.558	1351.86	2	-0.028	-27.323	3	0	-1657.65	291.23	-424.007	3.278	45.838	240.583	961.553	-19.451	-2.232	-31.294	-173.738	-48.594	58.345	-31.484	-511.267	-651.725	3.86	31.905	139.195	-1150.15	1.846	1.387	1.275	1.835	1.689	0.401	0.436	0.841	1.688	0.832	1.798	1.64	0	0	0
1.829	0.584	58.332	160.693	0.325122	733	SCORE:	-647.229	-647.229	1367.38	1	-0.034	-28.414	8	0	-1632.85	281.507	-401.157	3.37	44.644	185.776	944.044	-17.327	-2.392	-19.387	-172.162	-53.871	52.212	-34.705	-494.162	-634.621	3.715	29.711	141.051	-1169.81	5.447	2.589	2.6	4.047	5.304	1.447	1.706	3.164	5.318	3.117	3.159	3.063	0	0	0
0.1	0.231	55.623	116.519	0.229073	669	SCORE:	-641.689	-641.689	1323.2	2	-0.054	-28.767	2	0	-1637.51	288.38	-421.873	3.292	46.117	189.186	955.885	-16.196	-2.415	-26.558	-171.737	-46.657	53.638	-31.375	-496.871	-637.329	3.735	31.174	141.051	-1167.33	3.766	1.622	1.734	2.318	3.665	0.865	0.851	1.707	3.67	1.696	2.03	2.2	0	0	0
0.78	-2.188	56.272	291.198	0.321109	904	SCORE:	-621.669	-621.669	1497.88	1	-0.032	-31.186	7	0	-1642.4	298.589	-414.548	3.519	46.941	210.189	952.261	-19.333	-2.392	-25.767	-172.056	-49.382	53.87	-33.193	-496.222	-636.68	3.576	30.813	137.049	-1149.08	3.188	2.108	2.034	2.998	3.018	0.87	0.968	1.75	3.023	1.72	2.697	2.569	0	0	0
-0.057	-13.101	57.795	412.89	-0.196272	248	SCORE:	-633.036	-633.036	1619.57	2	-0.027	-42.099	5	0	-1660.62	295.918	-424.924	3.406	46.506	210.015	969.395	-14.411	-2.51	-29.919	-173.195	-51.445	55.654	-31.815	-494.699	-635.158	3.766	31.402	139.195	-1169.83	2.066	1.609	1.633	2.161	1.866	0.636	0.724	1.186	1.873	1.194	2.079	2.079	0	0	0
0.293	4.654	65.43	44.942	0.458126	330	SCORE:	-628.731	-628.731	1251.62	1	-0.046	-24.344	8	0	-1654.44	295.882	-421.864	3.353	47.246	213.905	970.74	-16.997	-2.436	-24.93	-176.726	-50.093	55.384	-34.081	-487.064	-627.522	3.469	26.812	135.471	-1140.14	3.809	1.327	1.415	2.511	3.745	0.857	0.936	2.241	3.751	2.195	1.579	1.67	0	0	0
0.176	3.641	56.23	190.771	0.588603	546	SCORE:	-658.609	-658.609	1397.45	0	-0.041	-25.357	7	0	-1672.83	285.618	-422.918	3.311	46.525	193.349	980.916	-16.288	-2.307	-28.578	-173.713	-50.13	59.679	-32.045	-496.264	-636.722	3.893	31.698	134.614	-1180.23	1.991	1.534	1.566	2.394	1.814	0.979	1.018	1.802	1.821	1.809	1.852	1.896	0	0	0
-0.628	2.911	100.143	218.505	0.572692	530	SCORE:	-551.226	-551.227	1425.19	1	-0.046	-26.087	5	0	-1625.84	325.318	-408.9	3.904	46.548	215.066	957.845	-15.193	-1.802	-14.053	-175.235	-51.104	53.984	-33.088	-452.351	-592.81	6.771	29.777	134.614	-1029.66	2.813	1.422	1.635	1.59	2.595	0.653	0.768	1.421	2.604	1.384	1.777	2.043	0	0	0
0.063	-8.386	54.481	233.282	-0.193057	30	SCORE:	-649.062	-649.062	1439.96	3	-0.032	-37.384	11	0	-1671.72	287.43	-421.302	3.274	47.499	194.632	977.743	-19.363	-2.339	-31.88	-168.692	-45.25	58.118	-31.612	-498.013	-638.472	3.609	30.985	139.195	-1184.46	2.626	1.491	1.659	2.281	2.524	0.925	0.88	1.8	2.53	1.806	1.793	2.073	0	0	0
-0.447	-3.661	55.557	200.269	0.081858	921	SCORE:	-643.77	-643.77	1406.95	4	-0.002	-32.659	10	0	-1669.87	311.014	-435.688	3.427	47.356	199.58	977.631	-16.671	-2.385	-28.353	-178.542	-48.209	60.899	-34.253	-496.937	-637.395	6.869	30.898	131.6	-1173.37	2.281	1.104	1.352	1.771	2.177	0.629	0.687	1.568	2.182	1.552	1.374	1.7	0	0	0
0.046	-0.977	44.871	-3.706	-0.0886185	683	SCORE:	-652.884	-652.884	1202.98	1	0.004	-29.975	3	0	-1672.21	288.377	-435.976	4.11	45.692	213.73	982.494	-18.357	-2.365	-27.446	-176.468	-49.676	56.906	-31.852	-507.623	-648.081	3.617	31.513	134.614	-1190.48	5.314	1.188	1.425	2.264	5.292	0.774	0.917	2.217	5.303	2.133	1.404	1.687	0	0	0
1.31	8.972	69.256	-18.633	0.717498	831	SCORE:	-612.072	-612.072	1188.05	1	0.003	-20.026	5	0	-1656.44	299.402	-414.263	3.331	46	210.948	976.694	-17.048	-2.255	-22.445	-172.497	-50.225	56.186	-33.011	-483.238	-623.697	3.4	28.066	131.6	-1115.34	6.006	2.045	2.213	3.528	5.966	1.161	1.378	3.071	5.969	3.018	2.505	2.693	0	0	0
0.08	-5.763	62.795	374.34	0.204478	767	SCORE:	-645.972	-645.972	1581.02	3	-0.079	-34.761	6	0	-1659.61	299.07	-420.611	3.391	48.119	189.598	965.29	-17.552	-2.26	-26.213	-173.443	-49.649	58.886	-34.743	-489.699	-630.158	3.531	30.054	139.489	-1170.43	2.83	1.51	1.548	2.298	2.677	0.788	0.793	1.563	2.682	1.548	1.906	1.936	0	0	0
0.464	-9.554	52.561	206.19	-0.325508	229	SCORE:	-656.225	-656.225	1412.87	3	-0.038	-38.552	6	0	-1681.91	298.503	-425.479	3.308	46.716	190.589	983.473	-16.479	-2.341	-30.735	-169.607	-47.241	52.925	-31.658	-499.933	-640.391	3.712	30.267	139.195	-1194.71	3.742	1.864	1.861	2.682	3.678	0.736	0.764	2.176	3.686	2.112	2.376	2.372	0	0	0
-0.453	0.701	65.694	161.084	0.334271	828	SCORE:	-627.385	-627.385	1367.77	2	-0.028	-28.297	6	0	-1643.58	289.306	-416.226	3.321	46.878	209.358	952.349	-15.605	-2.267	-23.203	-176.189	-49.494	56.034	-34.165	-486.8	-627.258	3.815	30.631	141.051	-1142.48	2.451	1.247	1.266	1.765	2.335	0.491	0.588	1.067	2.336	1.037	1.595	1.588	0	0	0
1.01	-3.591	52.938	168.977	0.0341449	478	SCORE:	-650.191	-650.191	1375.66	2	-0.006	-32.589	9	0	-1659.06	285.536	-418.739	3.327	46.018	193.478	971.604	-20.407	-2.284	-28.099	-167.858	-50.616	54.357	-33.02	-499.556	-640.014	3.393	32.387	139.195	-1182.34	4.732	2.146	2.134	3.228	4.604	1.101	1.321	2.07	4.622	2.034	2.639	2.568	0	0	0
-0.376	5.962	69.313	92.901	0.63055	790	SCORE:	-634.246	-634.246	1299.58	0	-0.022	-23.036	2	0	-1639.36	295.547	-418.826	3.285	46.369	186.767	958.691	-18.425	-2.289	-16.121	-175.162	-49.067	55.597	-32.731	-483.181	-623.639	6.761	29.162	134.903	-1140.46	4.388	1.34	1.53	1.842	4.35	0.648	0.744	1.741	4.358	1.674	1.669	1.909	0	0	0
-0.494	3.794	57.411	27.577	0.361084	649	SCORE:	-645.86	-645.86	1234.26	1	-0.019	-25.204	0	0	-1663.22	296.216	-425.659	3.295	46.298	191.646	971.664	-17.319	-2.346	-29.342	-175.026	-46.511	59.961	-31.103	-495.083	-635.542	3.682	30.3	141.051	-1166.15	3.298	1.569	1.64	1.724	3.202	0.657	0.742	1.349	3.206	1.349	1.969	2.052	0	0	0
0.617	-0.604	61.392	236.88	0.352497	794	SCORE:	-648.143	-648.143	1443.56	1	-0.02	-29.602	4	0	-1673.32	293.591	-418.449	3.321	46.785	192.006	984.276	-19.622	-2.761	-25.487	-174.143	-53.204	60.064	-31.829	-491.102	-631.56	3.742	31.548	134.614	-1168.85	2.845	2	1.996	2.835	2.693	0.809	0.944	1.428	2.698	1.424	2.575	2.511	0	0	0
-0.936	0.728	55.28	92.735	0.227528	353	SCORE:	-655.507	-655.507	1299.42	2	-0.016	-28.27	7	0	-1664.31	289.56	-422.033	3.343	47.223	188.083	974.393	-16.852	-2.394	-30.752	-173.006	-49.337	59.354	-32.715	-497.214	-637.673	3.878	30.089	139.195	-1180.99	1.862	0.796	1.079	1.282	1.738	0.564	0.582	1.101	1.741	1.105	0.926	1.344	0	0	0
0.654	-2.015	80.767	160.272	0.134352	443	SCORE:	-598.287	-598.287	1366.95	3	-0.012	-31.013	5	0	-1674.95	316.342	-421.836	3.483	49.01	222.321	978.942	-16.858	-2.304	-28.472	-173.198	-46.883	58.185	-32.417	-471.727	-612.185	3.501	30.656	135.471	-1101.03	3.681	1.85	1.859	2.872	3.522	1.149	1.163	2.165	3.536	2.172	2.255	2.27	0	0	0
0.508	0.894	86.007	173.571	0.36697	227	SCORE:	-586.846	-586.846	1380.25	1	-0.024	-28.104	10	0	-1640.61	297.333	-390.883	3.371	48.332	210.161	951.349	-16.958	-2.156	-17.456	-167.088	-54.756	54.817	-33.953	-466.487	-606.945	3.809	27.677	139.489	-1081.44	2.371	2.058	2.048	2.726	2.188	0.718	0.952	1.332	2.201	1.315	2.618	2.543	0	0	0
0.659	-6.248	53.633	189.18	-0.121916	406	SCORE:	-670.775	-670.775	1395.86	4	0	-35.246	7	0	-1672.89	297.335	-442.661	3.388	48.718	190.313	985.049	-19.961	-2.247	-30.719	-175.622	-46.221	61.174	-32.456	-498.861	-639.319	3.529	30.035	131.6	-1204.88	3.644	1.663	1.755	2.877	3.574	1.089	1.157	2.544	3.58	2.519	1.978	2.095	0	0	0
0.536	-0.265	68.389	430.314	0.615515	662	SCORE:	-631.008	-631.008	1637	2	-0.022	-29.263	15	0	-1647.28	290.089	-402.588	3.238	47.511	190.043	953.03	-14.494	-2.297	-20.782	-169.799	-52.722	57.186	-32.923	-484.105	-624.563	3.603	30.137	136.47	-1144.38	2.744	1.826	1.834	2.754	2.596	0.871	0.994	1.584	2.603	1.562	2.269	2.247	0	0	0
-0.362	0.278	73.37	125.808	0.247755	431	SCORE:	-637.893	-637.893	1332.49	2	-0.015	-28.72	4	0	-1659.44	301.702	-421.299	3.469	49.246	189.758	975.592	-21.409	-2.16	-26.453	-174.684	-49.332	58.055	-32.174	-479.124	-619.582	3.522	30.517	136.628	-1145.74	2.929	1.145	1.168	1.856	2.817	0.724	0.675	1.459	2.823	1.438	1.382	1.429	0	0	0
1.545	2.691	67.471	155.666	0.472114	687	SCORE:	-617.155	-617.155	1362.35	1	-0.02	-26.307	5	0	-1646.66	292.711	-416.888	3.282	47.493	211.24	959.369	-20.9	-2.39	-18.772	-172.117	-51.203	52.242	-31.647	-485.023	-625.481	3.774	32.116	140.626	-1128.48	4.483	2.502	2.431	3.763	4.253	1.633	1.862	2.861	4.279	2.873	2.993	2.795	0	0	0
-0.893	3.022	52.09	85.69	0.393171	188	SCORE:	-657.715	-657.715	1292.37	1	0.005	-25.976	8	0	-1658.64	286.553	-426.188	3.228	45.728	192.493	973.26	-19.117	-2.349	-24.255	-175.76	-48.922	60.433	-32.817	-500.404	-640.863	3.767	29.376	134.903	-1184.1	1.881	0.907	1.21	1.325	1.778	0.548	0.562	1.032	1.784	1.016	1.113	1.532	0	0	0
-0.422	-1.134	44.388	204.844	0.268408	600	SCORE:	-666.582	-666.582	1411.53	2	0.008	-30.132	5	0	-1667.25	287.289	-429.997	3.367	45.975	191.47	982.492	-17.049	-2.428	-24.994	-177.748	-51.66	57.188	-32.14	-508.106	-648.564	3.578	30.037	134.614	-1204.82	1.861	1.651	1.808	1.796	1.69	0.384	0.473	0.831	1.692	0.807	2.173	2.372	0	0	0
0.319	-0.395	66.172	85.788	0.128946	463	SCORE:	-617.247	-617.247	1292.47	1	-0.022	-29.393	5	0	-1663.37	296.674	-416.71	3.543	47.523	216.164	963.756	-15.137	-2.969	-28.773	-174.102	-48.929	62.276	-32.198	-486.322	-626.781	3.805	29.584	141.051	-1132.96	3.214	1.616	1.813	2.537	3.092	0.975	1.079	1.947	3.102	1.944	1.978	2.228	0	0	0
0.891	-7.204	52.138	480.543	0.257465	956	SCORE:	-656.11	-656.11	1687.22	2	-0.05	-36.202	6	0	-1645.6	284.592	-412.14	3.322	45.842	183.354	950.131	-17.762	-2.314	-24.445	-171.814	-48.518	57.306	-34.118	-500.356	-640.814	3.573	32.224	139.489	-1192.67	2.755	1.988	2.033	3.109	2.593	1.397	1.531	2.577	2.602	2.594	2.331	2.33	0	0	0
-0.047	-6.526	65.271	346.431	0.115841	732	SCORE:	-642.525	-642.525	1553.11	3	-0.053	-35.524	5	0	-1649.61	286.847	-413.745	3.328	46.579	185.963	959.046	-16.02	-2.187	-24.567	-175.729	-48.509	60.234	-33.76	-487.223	-627.682	6.727	32.734	139.489	-1165.27	1.49	1.573	1.581	2.171	1.264	0.412	0.465	0.761	1.263	0.76	2.061	2.068	0	0	0
-0.006	-2.668	56.066	212.795	0.172297	735	SCORE:	-649.128	-649.128	1419.48	4	-0.045	-31.666	10	0	-1648.49	289.223	-418.42	3.376	47.038	184.493	960.171	-13.793	-2.366	-25.782	-175.894	-47.348	57.661	-33.082	-496.428	-636.886	3.621	29.047	141.051	-1177.22	3.578	1.37	1.531	2.212	3.538	0.431	0.489	1.753	3.54	1.702	1.784	1.997	0	0	0
-0.556	-8.14	52.878	309.68	-0.0460327	858	SCORE:	-653.634	-653.635	1516.36	2	0.005	-37.138	10	0	-1673.4	289.965	-430.263	3.306	45.382	207.17	982.516	-18.164	-2.257	-23.701	-177.025	-47.194	57.137	-34.631	-499.616	-640.074	3.665	28.598	134.614	-1190.39	1.385	1.646	1.603	1.662	1.19	0.451	0.491	0.698	1.196	0.717	2.144	2.09	0	0	0
-0.056	0.157	60.027	162.284	0.296346	226	SCORE:	-636.22	-636.22	1368.97	1	-0.053	-28.841	4	0	-1676.88	297.487	-429.415	3.52	48.438	217.251	980.191	-17.245	-2.401	-24.304	-177.351	-51.47	60.53	-33.032	-492.467	-632.925	3.608	28.845	135.471	-1157.53	5.492	1.446	1.55	2.162	5.442	0.94	0.984	2.088	5.45	2.036	1.735	1.879	0	0	0
0.338	-0.531	68.179	119.045	0.175737	603	SCORE:	-641.094	-641.094	1325.73	2	-0.057	-29.529	1	0	-1663.24	291.933	-417.39	3.338	46.632	187.909	968.777	-16.714	-2.456	-24.247	-173.99	-49.098	64.694	-32.804	-484.315	-624.774	3.742	31.779	139.489	-1154.94	5.747	1.25	1.698	2.556	5.684	1.022	1.262	2.54	5.697	2.454	1.372	1.93	0	0	0
0.89	6.167	59.931	-14.888	0.487435	84	SCORE:	-605.501	-605.501	1191.79	0	-0.01	-22.831	4	0	-1652	313.362	-420.039	3.659	46.774	214.844	969.207	-17.471	-2.311	-20.78	-179.479	-52.828	57.085	-33.968	-492.563	-633.022	3.653	28.688	135.471	-1120.9	4.94	1.883	1.894	3.108	4.848	1.464	1.407	3.011	4.853	3	2.142	2.193	0	0	0
0.213	2.509	50.534	-34.215	0.143865	414	SCORE:	-633.36	-633.36	1172.47	2	-0.05	-26.489	0	0	-1644.95	282.887	-419.788	3.238	46.479	208.344	962.996	-18.284	-2.481	-33.527	-170.642	-45.378	56.229	-32.076	-501.96	-642.418	3.798	30.006	139.195	-1161.81	3.722	1.228	1.253	2.431	3.673	0.682	0.666	2.142	3.68	2.084	1.533	1.57	0	0	0
-0.189	-4.492	55.872	222.162	0.0592658	299	SCORE:	-655.96	-655.96	1428.84	1	0.017	-33.49	8	0	-1684.24	293.749	-422.205	3.382	47.624	194.519	984.986	-16.938	-2.192	-28.112	-174.94	-50.756	59.369	-33.778	-496.622	-637.081	6.816	30.57	135.471	-1186.07	3.359	1.188	1.517	2.029	3.289	0.74	0.817	1.708	3.297	1.691	1.441	1.893	0	0	0
-0.465	2.087	44.444	244.951	0.549275	894	SCORE:	-649.043	-649.043	1451.63	1	-0.025	-26.911	7	0	-1662.72	278.817	-408.732	3.268	46.588	200.242	963.773	-17.005	-2.259	-28.406	-173.796	-49.468	61.348	-32.424	-508.05	-648.508	3.781	30.836	136.47	-1184	2.127	1.374	1.51	1.753	2.023	0.519	0.611	0.926	2.021	0.933	1.759	1.929	0	0	0
0.399	3.2	64.182	243.017	0.623577	541	SCORE:	-631.948	-631.948	1449.7	2	-0.028	-25.798	5	0	-1644.36	297.985	-408.852	3.34	46.826	184.449	958.871	-18.556	-2.236	-19.407	-171.346	-52.133	57.081	-33.293	-488.312	-628.77	3.588	28.991	136.47	-1146.06	2.916	1.942	1.872	2.617	2.813	0.924	0.893	1.682	2.817	1.679	2.451	2.359	0	0	0
-0.266	-6.01	60.195	262.716	0.0206464	479	SCORE:	-645.342	-645.342	1469.4	2	-0.003	-35.008	8	0	-1691.76	308.965	-430.682	3.427	47.723	196.776	988.947	-18.656	-2.407	-31.574	-174.149	-45.493	62.868	-31.523	-492.299	-632.757	3.802	30.739	137.049	-1172.65	2.216	1.61	1.679	1.952	2.114	0.461	0.468	1.271	2.116	1.247	2.102	2.204	0	0	0
0.456	-3.702	56.813	249.262	0.157153	75	SCORE:	-627.084	-627.084	1455.94	3	-0.001	-32.7	7	0	-1673.38	309.5	-428.812	3.485	46.371	211.774	984.64	-17.406	-2.273	-27.996	-174.228	-51.606	56.823	-33.214	-495.681	-636.14	3.587	30.482	134.614	-1155.47	3.343	1.88	1.847	2.674	3.187	1.023	1.037	1.887	3.193	1.89	2.324	2.271	0	0	0
0.807	-2.747	51.696	172.398	0.101222	579	SCORE:	-632.575	-632.575	1379.08	3	-0.021	-31.745	7	0	-1658.16	291.667	-418.042	3.301	46.987	206.068	966.225	-18.47	-2.265	-29.859	-168.285	-49.078	54.255	-32.054	-500.798	-641.257	3.734	31.654	139.195	-1165.12	4.188	1.937	2.03	3.025	4.001	1.31	1.49	2.39	4.023	2.368	2.308	2.358	0	0	0
0.313	0.937	53.801	96.039	0.249089	723	SCORE:	-662.523	-662.523	1302.72	2	-0.05	-28.061	4	0	-1669.85	308.257	-435.44	3.395	48.256	185.751	983.064	-19.193	-2.27	-30.623	-174.746	-48.486	55.875	-33.007	-498.693	-639.151	3.615	30.327	131.6	-1189.28	4.05	1.718	1.886	2.531	3.947	0.717	0.849	1.632	3.951	1.607	2.202	2.377	0	0	0
0.324	-4.066	54.07	149.563	-0.034789	731	SCORE:	-650.238	-650.238	1356.24	3	-0.023	-33.064	5	0	-1634.95	288.86	-419.146	3.247	46.469	182.589	960.935	-16.516	-2.205	-26.509	-174.583	-53.018	53.661	-31.932	-498.424	-638.882	3.772	28.333	140.626	-1181.73	4.892	1.488	1.503	2.542	4.809	1.093	1.098	2.323	4.817	2.325	1.679	1.719	0	0	0
-0.622	-3.144	56.5	231.617	0.168396	37	SCORE:	-622.267	-622.267	1438.3	4	-0.013	-32.142	9	0	-1653.05	291.611	-420.649	3.264	47.107	214.525	963.292	-17.587	-2.34	-27.416	-170.039	-46.531	55.067	-33.212	-495.994	-636.453	6.864	31.262	134.903	-1150.4	1.414	1.456	1.47	1.596	1.233	0.435	0.425	0.81	1.246	0.793	1.884	1.902	0	0	0
-0.202	3.653	93.778	21.047	0.338738	212	SCORE:	-582.612	-582.612	1227.73	2	-0.004	-25.345	10	0	-1646.18	324.171	-435.959	3.778	52.057	212.516	975.399	-24.454	-1.898	-18.771	-171.447	-44.995	54.579	-33.143	-458.716	-599.174	3.775	26.742	141.051	-1066.67	2.993	1.611	1.483	2.016	2.854	0.507	0.511	1.202	2.86	1.165	2.081	1.92	0	0	0
0.773	-8.603	55.267	340.804	-0.0266933	571	SCORE:	-647.49	-647.49	1547.49	5	-0.045	-37.601	9	0	-1653.05	300.524	-418.998	3.394	47.655	193.59	953.662	-19.177	-2.558	-28.685	-169.176	-48.313	52.655	-32.476	-497.227	-637.686	3.613	32.511	137.049	-1182.32	2.22	2.143	2.164	2.991	2.034	0.799	0.803	1.612	2.038	1.603	2.763	2.796	0	0	0
0.989	1.956	59.533	127.844	0.376781	317	SCORE:	-633.538	-633.538	1334.53	2	-0.044	-27.042	6	0	-1641.93	292.81	-413.763	3.556	45.324	184.42	964.156	-19.319	-2.349	-22.641	-169.669	-52.821	56.774	-33.568	-492.961	-633.419	6.833	31.009	137.049	-1153.54	4.615	2.134	2.128	3.207	4.56	0.768	0.94	2.261	4.565	2.19	2.755	2.719	0	0	0
0.456	2.097	63.268	70.628	0.297052	151	SCORE:	-642.376	-642.376	1277.31	1	-0.045	-26.901	1	0	-1661.8	296.544	-417.865	3.426	47.912	190.805	972.581	-17.036	-2.374	-23.359	-174.82	-52.702	56.151	-32.861	-489.226	-629.684	6.873	31.321	134.614	-1158.5	3.835	1.626	1.784	2.674	3.669	1.064	1.137	2.085	3.679	2.075	1.962	2.171	0	0	0
0.521	-13.529	47.314	379.945	-0.277221	96	SCORE:	-676.333	-676.333	1586.63	4	-0.022	-42.527	7	0	-1658.59	284.499	-421.847	3.419	45.963	188.301	967.504	-17.702	-2.277	-23.852	-175.757	-52.878	56.351	-33.041	-505.18	-645.639	3.627	27.421	131.6	-1224.04	3.402	1.74	1.833	2.739	3.308	0.943	1.004	2.196	3.312	2.16	2.156	2.29	0	0	0
0.64	-5.752	61.428	105.096	-0.245958	559	SCORE:	-644.673	-644.673	1311.78	2	-0.002	-34.75	4	0	-1664.03	294.739	-425.739	4.397	47.847	195.336	971.33	-17.95	-2.414	-30.097	-171.335	-47.693	57.864	-31.44	-491.066	-631.525	6.822	30.076	137.049	-1170.49	3.507	1.748	1.753	2.858	3.388	1.204	1.158	2.347	3.396	2.32	2.103	2.122	0	0	0
-0.131	2.958	59.048	173.764	0.516772	390	SCORE:	-645.135	-645.135	1380.45	2	-0.041	-26.04	2	0	-1657.72	284.463	-410.104	3.29	46.027	190.604	971.916	-17.873	-2.257	-21.795	-175.681	-51.637	56.391	-33.103	-493.446	-633.905	3.871	31.317	136.47	-1164.62	3.867	1.325	1.611	2.087	3.776	0.87	1.03	1.841	3.787	1.782	1.563	1.917	0	0	0
0.723	-3.043	81.766	165.497	0.0680734	222	SCORE:	-621.413	-621.413	1372.18	4	-0.01	-32.041	13	0	-1629.88	289.748	-405.51	3.359	47.548	184.979	948.411	-20.02	-2.218	-19.705	-168.247	-47.036	52.772	-32.876	-470.728	-611.186	3.65	33.561	139.489	-1124.18	2.675	2.163	2.034	2.941	2.495	0.896	0.981	1.746	2.506	1.733	2.788	2.554	0	0	0
-0.304	-3.191	45.887	183.247	0.0872449	627	SCORE:	-670.571	-670.571	1389.93	1	-0.064	-32.189	12	0	-1655.1	282.119	-420.896	3.412	45.474	186.287	967.819	-19.586	-2.178	-24.79	-176.93	-49.053	55.737	-33.316	-506.607	-647.066	3.753	31.228	134.903	-1209.37	3.039	1.293	1.509	1.914	2.946	0.786	0.852	1.432	2.954	1.41	1.589	1.859	0	0	0
-0.758	-2.231	60.59	177.325	0.146699	76	SCORE:	-627.717	-627.717	1384.01	2	-0.032	-31.229	10	0	-1655	296.979	-414.346	3.722	46.674	207.421	960.7	-17.405	-2.317	-25.134	-175.514	-51.012	56.425	-34.366	-491.904	-632.363	3.576	31.705	139.489	-1150.85	1.487	1.024	1.264	1.46	1.275	0.605	0.755	1.032	1.283	1.04	1.261	1.53	0	0	0
0.739	-9.773	69.397	326.833	-0.125125	119	SCORE:	-636.392	-636.392	1533.52	3	-0.064	-38.771	8	0	-1648.77	293.645	-414.487	3.314	46.711	189.153	955.457	-19.18	-2.32	-22.866	-167.969	-49.578	57.374	-31.645	-483.097	-623.555	3.762	31.292	139.489	-1158.26	2.687	2.271	2.294	2.957	2.497	0.658	0.8	1.291	2.511	1.283	2.983	2.98	0	0	0
0.122	-2.541	67.7	354.15	0.382466	674	SCORE:	-638.58	-638.58	1560.83	2	-0.054	-31.539	9	0	-1664.7	293.007	-408.242	3.326	47.482	192.532	964.398	-15.658	-2.226	-24.463	-173.26	-50.923	61.123	-32.571	-484.794	-625.253	3.522	31.29	136.47	-1154.91	2.447	1.53	1.736	2.34	2.322	0.895	0.905	1.821	2.326	1.825	1.868	2.176	0	0	0
2.453	0.243	61.853	-26.02	-0.0323794	339	SCORE:	-647.793	-647.793	1180.66	2	-0.031	-28.755	5	0	-1645.58	281.058	-417.456	3.203	46.668	186.116	971.824	-19.72	-2.391	-31.836	-170.924	-47.701	54.247	-31.26	-490.641	-631.099	3.67	32.594	139.195	-1167.19	7.049	2.501	2.52	4.671	6.935	1.784	1.695	4.565	6.951	4.478	2.925	3.015	0	0	0
0.202	-7.669	61.59	165.843	-0.268381	842	SCORE:	-656.578	-656.578	1372.53	3	-0.013	-36.667	9	0	-1675.27	298.615	-435.241	3.371	47.48	193.91	989.971	-15.293	-2.369	-25.418	-178.124	-49.652	56.746	-32.608	-490.904	-631.362	3.686	30.74	131.6	-1184.15	5.264	1.456	1.639	2.42	5.243	0.961	1.004	2.204	5.251	2.142	1.731	1.988	0	0	0
0.021	-6.408	62.43	280.393	0.0222031	171	SCORE:	-647.333	-647.333	1487.08	2	-0.03	-35.406	7	0	-1675.77	304.737	-421.036	3.451	48.471	191.21	982.196	-17.19	-2.179	-32.33	-176.084	-50.752	57.431	-31.858	-490.064	-630.523	3.523	31.919	136.628	-1172.8	4.118	1.363	1.445	2.239	4.038	0.836	0.816	1.865	4.046	1.848	1.662	1.783	0	0	0
0.337	-2.424	53.971	198.024	0.166209	797	SCORE:	-651.947	-651.947	1404.71	2	0.003	-31.422	6	0	-1674.49	289.362	-418.066	3.455	47.845	190.638	981.181	-16.046	-2.269	-24.891	-173.683	-48.776	57.707	-33.961	-498.523	-638.982	3.822	30.365	135.471	-1181.89	3.84	1.546	1.79	2.555	3.742	0.825	0.917	2.044	3.751	1.999	1.914	2.224	0	0	0
-0.11	0.489	78.8	214.273	0.396792	124	SCORE:	-639.212	-639.212	1420.95	1	-0.047	-28.509	6	0	-1672.42	299.792	-432.947	3.399	49.795	192.518	981.539	-17.032	-2.208	-20.546	-179.559	-49.469	61.837	-32.554	-473.694	-614.152	3.703	37.69	136.628	-1141.41	3.986	1.527	1.654	2.108	3.852	0.768	0.714	1.638	3.862	1.612	1.918	2.121	0	0	0
0.489	-3.259	62.044	295.475	0.25574	542	SCORE:	-650.807	-650.807	1502.16	2	-0.033	-32.257	17	0	-1673.09	290.424	-420.129	3.32	46.851	188.9	978.925	-18.304	-2.339	-21.678	-171.952	-47.348	58.454	-33.413	-490.45	-630.909	3.526	29.72	136.628	-1173.51	3.117	2.012	1.935	2.707	3.05	1.059	1.019	2.307	3.053	2.296	2.524	2.413	0	0	0
0.916	-8.235	72.646	30.686	-0.60593	145	SCORE:	-639.789	-639.789	1237.37	5	-0.02	-37.233	5	0	-1666.1	300.643	-429.488	3.283	49.626	196.987	980.883	-25.444	-2.482	-31.049	-169.53	-46.293	59.548	-32.358	-479.848	-620.307	3.564	28.696	139.195	-1156.87	2.591	2.223	2.149	3.134	2.363	1.025	1.004	1.934	2.374	1.93	2.809	2.717	0	0	0
-0.102	-0.636	53.003	244.047	0.360421	85	SCORE:	-657.943	-657.943	1450.73	1	-0.029	-29.634	7	0	-1648.96	292.666	-419.722	3.256	45.354	186.557	960.903	-18.334	-2.192	-26.506	-176.147	-49.407	58.839	-33.827	-499.491	-639.949	3.742	28.776	136.47	-1187.07	3.853	1.363	1.444	2.116	3.749	0.869	0.932	1.658	3.756	1.646	1.647	1.73	0	0	0
1.018	11.07	59.586	170.239	1.10108	350	SCORE:	-593.268	-593.268	1376.92	1	-0.033	-17.928	10	0	-1635.58	295.644	-412.141	3.673	45.613	211.222	957.541	-18.146	-2.27	-25.226	-166.646	-47.051	53.93	-31.85	-492.908	-633.367	3.899	32.92	140.626	-1104.11	4.477	2.373	2.285	3.236	4.327	1.023	1.205	1.855	4.34	1.805	3.014	2.846	0	0	0
1.283	-2.217	69.261	111.713	0.0354671	448	SCORE:	-634.75	-634.75	1318.39	1	-0.032	-31.215	4	0	-1653.02	297.279	-419.309	3.487	50.616	188.71	971.351	-19.497	-2.123	-30.083	-168.844	-49.832	53.727	-32.27	-483.233	-623.691	3.606	31.626	139.195	-1149.2	3.852	2.141	2.194	3.501	3.679	1.456	1.605	2.841	3.693	2.846	2.5	2.544	0	0	0
0.757	-0.489	84.372	162.01	0.248726	179	SCORE:	-626.915	-626.915	1368.69	2	0.005	-29.487	4	0	-1631.1	281.893	-410.249	3.297	47.407	185.15	960.466	-16.363	-2.661	-26.738	-173.085	-45.114	56.847	-33.013	-468.122	-608.581	3.67	32.013	140.626	-1124.53	4.916	2.231	2.32	2.975	4.861	1.075	1.169	2.22	4.862	2.186	2.793	2.895	0	0	0
1.438	-3.671	67.217	300.882	0.236113	811	SCORE:	-615.831	-615.831	1507.56	1	-0.035	-32.669	2	0	-1658.11	310.021	-427.291	3.535	48.614	213.279	966.754	-19.146	-2.266	-19.978	-172.694	-48.222	51.701	-33.32	-485.277	-625.736	3.625	30.831	136.628	-1133.78	3.959	2.24	2.236	3.656	3.803	1.517	1.582	3.022	3.815	3.025	2.637	2.61	0	0	0
0.949	2.208	65.541	149.83	0.428201	390	SCORE:	-599.429	-599.429	1356.51	3	-0.045	-26.79	9	0	-1640.06	300.124	-421.275	3.339	48.081	210.174	964.634	-17.027	-2.297	-27.654	-167.237	-47.866	53.116	-34.117	-486.953	-627.411	7.063	30.354	140.626	-1113.17	5.971	2.077	2.489	3.167	5.823	1.237	1.616	2.49	5.833	2.438	2.486	2.98	0	0	0
-0.403	-2.442	62.286	149.662	0.0851226	501	SCORE:	-660.143	-660.143	1356.34	2	-0.032	-31.44	7	0	-1664.72	297.43	-425.905	3.325	46.371	184.59	975.813	-15.37	-2.29	-22.414	-178.237	-53.097	58.355	-32.166	-490.208	-630.666	3.692	32.002	131.6	-1181.79	2.57	1.278	1.652	1.815	2.451	0.369	0.545	0.864	2.452	0.831	1.668	2.134	0	0	0
0.387	2.615	58.459	70.284	0.33705	662	SCORE:	-631.193	-631.193	1276.97	4	-0.005	-26.383	3	0	-1634.26	287.984	-421.548	3.217	45.006	209.851	956.258	-18.911	-2.453	-26.889	-172.187	-47.867	55.549	-33.518	-494.035	-634.494	3.507	29.6	134.903	-1151.61	3.568	1.697	1.577	2.605	3.466	0.937	0.837	2.284	3.476	2.257	2.111	1.962	0	0	0
0.283	2.559	84.889	218.516	0.548008	413	SCORE:	-600.716	-600.716	1425.2	0	-0.039	-26.439	5	0	-1667.96	315.107	-423.625	3.566	49.36	216.248	978.057	-19.326	-2.119	-17.799	-177.18	-50.375	58.677	-33.635	-467.605	-608.064	3.693	30.535	135.471	-1094.76	5.564	1.605	1.519	2.501	5.512	0.971	0.986	2.216	5.52	2.158	1.95	1.829	0	0	0
-0.319	0.494	68.01	112.676	0.242674	977	SCORE:	-616.911	-616.911	1319.36	0	-0.03	-28.504	5	0	-1634.45	296.514	-414.676	3.366	46.651	195.61	957.659	-15.675	-2.082	-23.681	-172.793	-48.766	53.131	-32.417	-484.484	-624.942	6.675	28.226	139.195	-1129.9	2.708	1.627	1.649	1.899	2.527	0.517	0.53	1.107	2.534	1.096	2.116	2.147	0	0	0
-0.13	1.091	64.385	176.557	0.385608	873	SCORE:	-635.065	-635.065	1383.24	2	-0.026	-27.907	6	0	-1654.44	297.763	-418.646	3.321	45.432	194.883	970.681	-17.184	-2.401	-23.03	-170.368	-52.748	53.877	-33.482	-488.109	-628.567	6.766	29.227	134.614	-1151.08	4.192	1.097	1.237	2.088	4.169	0.725	0.757	1.928	4.178	1.88	1.296	1.482	0	0	0
0.475	0.749	42.851	129.391	0.288788	303	SCORE:	-677.454	-677.454	1336.07	2	-0.083	-28.249	11	0	-1664.91	284.114	-428.249	3.32	46.912	185.959	975.098	-19.69	-2.292	-27.858	-176.65	-47.965	59.09	-32.858	-509.643	-650.102	3.523	29.772	134.614	-1215.35	3.241	1.613	1.667	2.693	3.161	1.053	1.066	2.232	3.165	2.223	1.934	2.01	0	0	0
0.29	-14.886	39.85	506.096	-0.159035	269	SCORE:	-672.912	-672.912	1712.78	4	-0.051	-43.884	6	0	-1662.21	278.062	-409.38	3.361	47.73	185.762	956.296	-20.331	-2.314	-25.245	-169.977	-49.549	53.535	-32.725	-512.644	-653.102	3.538	30.506	139.489	-1229.44	2.921	1.627	1.741	2.508	2.794	0.809	0.878	1.844	2.799	1.803	2.05	2.192	0	0	0
0.7	-9.948	64.6	205.653	-0.354442	685	SCORE:	-630.735	-630.735	1412.34	4	0.002	-38.946	3	0	-1661.65	285.381	-423.277	3.318	46.615	217.585	972.499	-15.42	-2.621	-29.592	-171.152	-48.86	61.508	-32.952	-487.894	-628.352	3.371	29.672	134.614	-1157.58	1.874	1.932	1.907	2.918	1.638	0.857	0.925	1.721	1.642	1.722	2.419	2.386	0	0	0
2.277	1.519	44.518	67.463	0.246457	332	SCORE:	-671.385	-671.385	1274.14	2	-0.004	-27.479	12	0	-1661.11	285.11	-424.267	3.427	47.807	180.518	982.085	-20.948	-2.315	-28.642	-177.327	-48.596	57.127	-34.351	-507.976	-648.435	3.618	30.414	135.471	-1206.84	6.041	2.46	2.402	4.495	5.875	1.846	1.801	3.87	5.892	3.88	2.865	2.781	0	0	0
0.058	-3.322	103.646	210.167	0.122	286	SCORE:	-564.255	-564.255	1416.85	3	-0.028	-32.32	11	0	-1659.1	320.516	-422.15	3.499	50.114	224.338	980.873	-24.308	-2.03	-26.889	-167.978	-48.512	59.69	-31.683	-448.848	-589.306	3.773	35.754	139.195	-1045.42	4.254	1.619	1.778	2.276	4.141	0.751	0.991	1.625	4.147	1.58	2.03	2.19	0	0	0
0.295	-6.825	56.188	204.35	-0.135661	54	SCORE:	-634.546	-634.546	1411.03	2	0.005	-35.823	3	0	-1671.81	302.783	-424.641	3.462	45.988	208.97	976.513	-19.119	-2.246	-23.793	-176.014	-49.033	58.156	-33.372	-496.306	-636.764	3.65	29.882	135.471	-1166.68	3.086	1.717	1.826	2.513	2.935	1.009	1.013	1.949	2.94	1.941	2.115	2.264	0	0	0
-0.315	4.442	58.716	27.716	0.413809	775	SCORE:	-650.89	-650.89	1234.4	1	-0.042	-24.556	2	0	-1655.94	285.834	-425.978	3.275	46.938	191.975	968.803	-16.326	-2.408	-29.753	-172.129	-46.033	58.933	-32.37	-493.778	-634.237	3.673	30.833	139.195	-1169.22	4.243	1.065	1.46	1.903	4.175	0.755	0.895	1.717	4.184	1.648	1.228	1.765	0	0	0
-1.031	2.507	126.061	135.569	0.429494	92	SCORE:	-576.394	-576.394	1342.25	1	-0.065	-26.491	5	0	-1626.13	323.929	-415.042	3.492	51.069	190.554	953.507	-21.071	-2.387	-21.411	-168.255	-48.814	56.351	-30.07	-426.433	-566.892	3.794	33.156	140.626	-1029.32	1.505	1.057	1.155	1.187	1.189	0.468	0.543	0.833	1.203	0.847	1.333	1.45	0	0	0
1.05	-8.809	72.71	450.596	0.121848	921	SCORE:	-602.579	-602.579	1657.28	4	-0.046	-37.807	10	0	-1629.33	294.143	-400.798	3.283	46.497	213.991	938.32	-16.086	-2.33	-20.823	-167.001	-50.801	49.694	-32.729	-479.784	-620.242	3.762	30.487	136.47	-1120.17	4.058	2.22	2.324	3.268	3.8	1.036	1.578	1.783	3.822	1.766	2.781	2.718	0	0	0
0.57	0.734	77.994	66.522	0.183207	571	SCORE:	-634.02	-634.02	1273.2	2	-0.007	-28.264	6	0	-1654.32	294.815	-422.139	3.332	48.342	194.442	970.006	-19.427	-2.743	-28.569	-174.21	-45.115	59.699	-32.653	-474.5	-614.959	3.632	33.673	136.628	-1136.79	1.967	1.965	2.033	2.788	1.724	0.782	0.819	1.535	1.726	1.523	2.508	2.597	0	0	0
0.005	-3.038	71.781	157.838	0.0553333	66	SCORE:	-629.407	-629.407	1364.52	1	-0.019	-32.036	7	0	-1663.74	297.134	-409.535	3.364	46.382	196.054	967.56	-17.52	-2.35	-25.57	-173.415	-48.246	59.62	-32.313	-480.713	-621.172	3.279	29.801	139.489	-1142.16	3.286	1.769	1.715	2.223	3.208	0.667	0.75	1.564	3.216	1.553	2.28	2.167	0	0	0
1.621	-2.823	58.036	403.915	0.427392	789	SCORE:	-648.284	-648.284	1610.6	5	-0.025	-31.821	8	0	-1664.42	294.065	-433.329	3.329	47.932	194.993	987.94	-20.136	-2.504	-27.694	-172.979	-52.139	54.354	-34.338	-494.458	-634.916	7.199	34.713	134.614	-1174.56	4.178	2.541	2.393	3.839	3.992	1.322	1.421	2.328	4.007	2.314	3.173	2.924	0	0	0
0.312	-8.262	44.582	240.353	-0.171802	515	SCORE:	-671.393	-671.393	1447.04	2	-0.01	-37.26	7	0	-1664.6	284.262	-428.701	3.329	47.139	181.843	977.712	-18.591	-2.268	-32.356	-175.627	-47.091	58.899	-32.225	-507.912	-648.371	3.781	31.825	140.626	-1216.57	3.815	1.682	1.565	2.53	3.715	0.59	0.598	1.476	3.724	1.46	2.176	2.002	0	0	0
0.579	-9.299	50.862	302.037	-0.13526	621	SCORE:	-661.237	-661.237	1508.72	3	-0.048	-38.297	6	0	-1660.93	291.814	-425.234	3.353	46.012	186.497	968.381	-21.798	-2.249	-25.626	-171.759	-47.809	58.34	-31.957	-501.632	-642.091	3.664	30.4	137.049	-1201.17	3.483	1.871	1.847	2.797	3.417	0.813	0.79	2.4	3.422	2.339	2.376	2.36	0	0	0
1.641	3.536	75.065	-13.348	0.269433	73	SCORE:	-612.918	-612.918	1193.33	3	-0.008	-25.462	10	0	-1639.7	305.852	-419.791	3.738	49.49	193.792	966.609	-24.568	-2.154	-13.55	-172.605	-52.806	55.025	-35.01	-477.429	-617.888	3.775	33.014	135.471	-1115.81	7.102	2.234	2.567	3.859	6.919	1.474	1.856	3.406	6.936	3.311	2.677	2.988	0	0	0
-0.521	1.815	61.941	150.2	0.399776	644	SCORE:	-645.253	-645.253	1356.88	1	-0.062	-27.183	8	0	-1654.8	290.732	-418.352	3.32	46.429	192.96	970.492	-21.42	-2.276	-27.23	-174.953	-46.236	58.958	-32.674	-490.553	-631.012	3.667	28.469	137.049	-1162.99	1.472	1.366	1.363	1.697	1.245	0.479	0.488	0.714	1.245	0.743	1.758	1.749	0	0	0
-0.411	1.529	55.939	105.231	0.309306	185	SCORE:	-641.306	-641.306	1311.91	0	-0.057	-27.469	8	0	-1661.66	289.034	-416.733	3.327	45.623	213.231	962.747	-17.194	-2.289	-20.572	-177.427	-51.299	56.122	-33.689	-496.555	-637.013	3.656	29.524	135.471	-1165.33	2.455	1.27	1.316	1.807	2.343	0.507	0.64	1.044	2.349	1.032	1.619	1.634	0	0	0
1.722	3.717	66.033	106.507	0.477958	115	SCORE:	-641.678	-641.678	1313.19	1	-0.002	-25.281	15	0	-1637.76	287.576	-418.143	3.3	44.209	189.576	960.218	-17.515	-2.824	-26.669	-171.886	-48.716	57.761	-33.706	-486.461	-626.919	3.471	27.828	141.051	-1153.42	8.209	2.299	2.433	3.94	8.202	1.305	1.37	3.712	8.207	3.598	2.844	3.024	0	0	0
-0.644	3.507	78.858	116.229	0.476232	55	SCORE:	-627.561	-627.561	1322.91	0	-0.029	-25.491	8	0	-1634.81	293.554	-420.389	3.304	47.235	193.629	953.629	-21.019	-2.219	-22.071	-170.537	-47.52	59.906	-31.17	-473.636	-614.095	3.344	29.965	137.049	-1126.69	2.277	1.462	1.661	1.574	2.146	0.484	0.584	1	2.149	0.989	1.878	2.144	0	0	0
-0.23	-6.017	53.192	122.261	-0.231682	930	SCORE:	-664.169	-664.169	1328.94	4	-0.075	-35.015	6	0	-1674.26	291.427	-433.063	3.293	47.184	188.122	985.666	-20.458	-2.301	-30.594	-177.253	-44.119	59.409	-32.164	-499.302	-639.76	3.75	33.961	136.628	-1198.49	2.977	1.386	1.53	1.988	2.842	0.628	0.673	1.333	2.842	1.306	1.747	1.943	0	0	0
0.612	-10.123	63.229	341.234	-0.124215	375	SCORE:	-655.719	-655.719	1547.92	4	-0.067	-39.121	9	0	-1680.01	299.713	-431.99	3.411	48.856	195.881	987.507	-19.855	-2.384	-30.652	-171.604	-47.148	57.778	-32.488	-489.265	-629.723	3.573	31.635	131.6	-1184.1	2.167	1.974	2.015	2.83	1.982	0.865	0.962	1.6	1.993	1.602	2.512	2.55	0	0	0
0.054	1.297	71.188	106.854	0.294231	200	SCORE:	-635.549	-635.549	1313.54	1	-0.053	-27.701	5	0	-1634.25	292.178	-414.155	4.338	47.65	181.59	955.966	-17.814	-2.353	-22.682	-175.385	-48.889	54.977	-31.572	-481.306	-621.764	3.7	30.43	140.626	-1144.56	4.921	1.268	1.218	2.272	4.874	0.901	0.841	2.116	4.882	2.094	1.49	1.445	0	0	0
-0.992	-2.14	48.258	166.044	0.134785	526	SCORE:	-662.711	-662.711	1372.73	2	-0.041	-31.138	8	0	-1662.24	279.922	-422.588	3.293	46.339	188.006	973.17	-19.449	-2.341	-32.166	-172.101	-46.209	61.705	-32.542	-504.236	-644.694	3.714	30.941	139.195	-1198.09	1.781	0.819	1.085	1.226	1.685	0.481	0.498	0.849	1.692	0.845	0.995	1.372	0	0	0
-0.684	0.984	54.943	-4.834	0.0722082	331	SCORE:	-660.703	-660.703	1201.85	1	-0.039	-28.014	4	0	-1670.97	295.521	-430.861	3.367	45.947	190.064	984.496	-16.032	-2.427	-24.849	-177.71	-51.238	60.031	-33.198	-497.551	-638.009	3.924	30.639	131.6	-1186.27	3.275	1.075	1.489	1.534	3.206	0.631	0.674	1.222	3.213	1.193	1.303	1.892	0	0	0
-0.508	-6.291	57.499	238.662	-0.0384454	564	SCORE:	-659.409	-659.409	1445.34	3	0.001	-35.289	12	0	-1676.73	293.205	-427.645	3.34	47.577	191.092	986.381	-19.298	-2.434	-27.154	-178.262	-50.633	60.564	-32.058	-494.995	-635.453	3.754	31.664	136.628	-1189.69	1.446	1.566	1.537	1.71	1.27	0.39	0.402	0.636	1.272	0.646	2.047	2.011	0	0	0
-0.573	3.034	73.832	117.756	0.44274	131	SCORE:	-634.935	-634.935	1324.44	0	-0.033	-25.964	8	0	-1655.99	298.351	-424.715	3.377	48.431	194.646	973.824	-20.398	-2.287	-28.099	-174.366	-47.901	62.568	-32.386	-478.662	-619.12	3.797	28.702	137.049	-1139.56	3.563	1.023	1.08	1.645	3.516	0.601	0.648	1.49	3.523	1.454	1.241	1.298	0	0	0
0.219	-1.493	50.225	89.832	0.0513507	170	SCORE:	-653.439	-653.439	1296.51	2	-0.017	-30.491	6	0	-1650.98	293.984	-432.173	3.241	47.343	187.09	966.104	-17.132	-2.288	-32.994	-171.001	-45.691	53.351	-31.897	-502.269	-642.727	3.782	34.57	140.626	-1186.2	3.862	1.926	1.865	2.437	3.746	0.906	0.885	1.762	3.754	1.746	2.409	2.348	0	0	0
0.778	-8.746	46.894	85.102	-0.518732	549	SCORE:	-661.953	-661.953	1291.78	3	-0.015	-37.744	2	0	-1652.14	288.485	-414.636	3.253	46.052	187.86	952.841	-17.533	-2.345	-25.106	-169.471	-50.106	53.134	-32.861	-505.6	-646.059	3.812	29.774	136.47	-1205.3	4.612	2.188	2.211	2.996	4.502	1.38	1.382	2.553	4.512	2.539	2.631	2.671	0	0	0
-0.478	-2.578	51.555	304.095	0.313068	425	SCORE:	-645.948	-645.948	1510.78	3	-0.054	-31.576	7	0	-1659.54	307.83	-428.847	3.302	45.524	190.599	971.383	-18.974	-2.27	-27.479	-177.365	-46.761	57.297	-31.99	-500.939	-641.397	3.896	31.934	134.903	-1178.46	1.799	1.728	1.733	1.74	1.65	0.402	0.481	0.837	1.656	0.827	2.295	2.265	0	0	0
-0.285	0.458	51.463	162.515	0.318685	216	SCORE:	-653.663	-653.663	1369.2	1	-0.07	-28.54	6	0	-1656.57	291.514	-425.436	3.366	47.563	199.554	971.676	-15.536	-2.287	-27.214	-176.427	-49.854	54.859	-32.798	-501.031	-641.49	3.581	27.814	131.6	-1183.23	3.38	1.396	1.406	1.933	3.287	0.514	0.686	1.073	3.293	1.049	1.784	1.739	0	0	0
-0.091	-8.703	96.022	395.693	0.0502986	681	SCORE:	-571.265	-571.265	1602.38	2	0.017	-37.701	9	0	-1651.38	320.105	-420.907	3.504	55.493	220.09	969.011	-17.096	-2.145	-23.37	-171.638	-47.15	58.73	-33.098	-456.472	-596.931	3.641	29.78	134.903	-1065.44	2.137	1.828	1.803	2.127	1.862	0.708	0.723	1.42	1.869	1.423	2.355	2.302	0	0	0
-0.358	2.097	55.653	150.576	0.421108	464	SCORE:	-612.947	-612.947	1357.26	1	0.01	-26.901	2	0	-1658.69	305.248	-413.206	3.623	46.203	205.459	966.149	-19.634	-2.494	-22.178	-171.125	-49.651	53.909	-32.112	-496.841	-637.3	3.613	31.813	139.489	-1136.69	2.738	1.684	1.707	1.86	2.668	0.512	0.679	1.173	2.667	1.139	2.167	2.18	0	0	0
0.623	8.258	57.723	7.582	0.695088	626	SCORE:	-613.406	-613.406	1214.26	0	0.001	-20.74	6	0	-1651.94	313.436	-410.514	3.807	47.64	192.35	966.068	-18.084	-2.282	-25.344	-173.631	-51.839	57.151	-34.594	-494.771	-635.229	3.884	30.668	139.195	-1128.92	4.046	1.4	1.545	2.841	3.998	0.791	0.824	2.69	4.008	2.623	1.728	1.935	0	0	0
-0.235	-4.928	50.857	173.471	-0.0550146	663	SCORE:	-669.452	-669.452	1380.15	2	-0.004	-33.926	3	0	-1682.25	288.313	-428.182	3.251	46.999	195.224	987.994	-17.408	-2.566	-32.478	-175.65	-49.596	60.18	-31.665	-501.637	-642.095	3.677	29.531	134.614	-1205.02	2.92	1.264	1.521	1.983	2.836	0.841	0.868	1.553	2.843	1.554	1.528	1.9	0	0	0
-0.835	1.358	58.125	85.023	0.263311	244	SCORE:	-649.614	-649.614	1291.7	2	-0.023	-27.64	5	0	-1659.96	287.974	-424.015	3.359	47.918	190.21	968.27	-18.782	-2.356	-25.751	-174.724	-45.871	59.521	-32.877	-494.369	-634.827	3.857	32.777	140.626	-1171.62	1.533	0.879	1.227	1.383	1.37	0.582	0.646	1.099	1.385	1.081	1.059	1.537	0	0	0
-0.16	-9.258	62.739	265.811	-0.194924	857	SCORE:	-648.28	-648.28	1472.49	4	0.033	-38.256	6	0	-1676.13	303.98	-432.732	3.371	48.191	193.48	983.035	-20.238	-2.195	-34.637	-171.911	-45.367	62.507	-31.447	-489.755	-630.213	3.542	30.474	137.049	-1176.29	1.86	1.497	1.567	2.058	1.687	0.609	0.6	1.321	1.693	1.31	1.921	2.024	0	0	0
0.878	-6.616	60.044	251.744	-0.0388291	366	SCORE:	-642.06	-642.06	1458.43	4	-0.036	-35.614	7	0	-1646.35	283.913	-407.856	3.318	46.479	184.6	963.393	-18.814	-2.252	-29.266	-165.055	-48.17	55.012	-33.318	-492.45	-632.909	3.805	28.737	139.195	-1170.12	4.068	2.116	2.14	3.096	3.911	1.181	1.366	2.089	3.924	2.06	2.605	2.593	0	0	0
0.732	-7.066	64.192	370.976	0.117199	451	SCORE:	-645.896	-645.896	1577.66	5	-0.019	-36.064	12	0	-1642.95	287.45	-410.969	3.276	47.45	185.676	958.315	-17.409	-2.387	-27.574	-172.749	-48.957	56.587	-33.204	-488.302	-628.761	3.564	30.96	136.47	-1170.26	3.498	2.043	2.106	2.95	3.331	1.065	1.183	1.869	3.337	1.866	2.554	2.594	0	0	0
0.748	-12.333	68.095	395.382	-0.176741	615	SCORE:	-644.416	-644.416	1602.06	4	-0.063	-41.331	14	0	-1659.64	285.635	-407.797	3.371	48.519	191.326	958.896	-18.206	-2.399	-26.57	-169.129	-49.989	59.323	-33.404	-484.399	-624.857	3.644	31.837	139.489	-1170.15	2.408	2.042	2.08	2.966	2.23	1.019	1.068	1.805	2.239	1.823	2.566	2.585	0	0	0
0.441	-10.485	57.116	199.434	-0.404829	539	SCORE:	-621.704	-621.704	1406.12	2	0.009	-39.483	4	0	-1670.2	290.25	-416.941	3.28	46.372	227.315	968.792	-20.427	-2.17	-21.588	-168.054	-50.374	55.424	-32.915	-495.378	-635.836	3.63	30.458	134.903	-1156.56	3.415	1.734	1.823	2.659	3.308	1.016	1.076	2.184	3.316	2.142	2.132	2.238	0	0	0
1.592	8.971	72.461	-209.634	0.394489	300	SCORE:	-588.142	-588.142	997.048	2	0.036	-20.027	0	0	-1624.09	305.223	-413.451	3.663	44.906	211.536	951.12	-16.306	-2.323	-22.803	-174.915	-48.768	56.207	-32.911	-480.033	-620.491	3.853	29.259	141.051	-1088.2	7.196	1.949	2.332	3.81	7.074	1.615	1.812	3.944	7.082	3.886	2.168	2.665	0	0	0
0.127	0.957	57.429	321.127	0.567745	401	SCORE:	-647.182	-647.182	1527.81	3	-0.042	-28.041	9	0	-1660.28	294.013	-423.353	3.309	46.093	186.436	974.011	-18.637	-2.218	-26.95	-174.063	-45.892	60.776	-31.83	-495.065	-635.523	3.573	30.082	137.049	-1170.29	2.832	1.664	1.581	2.345	2.701	0.833	0.793	1.8	2.703	1.792	2.072	1.969	0	0	0
-0.164	-4.583	62.302	269.553	0.128345	36	SCORE:	-635.776	-635.776	1476.23	1	0.013	-33.581	7	0	-1685.16	300.191	-425.009	3.466	47.035	212.016	985.525	-16.469	-2.301	-24.131	-177.284	-50.4	58.731	-32.835	-490.192	-630.651	4.232	31.023	135.471	-1159.55	2.352	1.433	1.405	2.054	2.192	0.654	0.732	1.245	2.198	1.247	1.823	1.756	0	0	0
0.519	-8.097	70.619	217.079	-0.202305	192	SCORE:	-589.182	-589.182	1423.76	2	0.024	-37.095	7	0	-1675.24	313.88	-412.866	3.573	48.109	226.208	974.557	-17.3	-2.393	-19.343	-174.145	-47.84	59.377	-33.856	-481.875	-622.334	3.706	28.427	135.471	-1108.15	6.13	1.57	1.92	2.737	6.086	0.637	0.79	2.509	6.094	2.386	2.015	2.468	0	0	0
0.579	-7.998	112.558	330.329	-0.00389081	375	SCORE:	-600.712	-600.712	1537.01	3	-0.026	-36.996	6	0	-1671.46	322.724	-418.283	3.581	52.385	199.024	983.317	-18.103	-2.852	-22.842	-169.46	-58.562	55.313	-32.798	-439.936	-580.394	3.72	36.728	136.628	-1077.64	3.523	1.958	1.93	2.797	3.354	0.973	1	1.747	3.357	1.719	2.459	2.393	0	0	0
0.128	-3.587	68.244	223.21	0.124275	750	SCORE:	-630.046	-630.046	1429.89	3	-0.023	-32.585	4	0	-1663.41	294.051	-416.886	3.476	46.404	193.689	970.932	-15.666	-2.282	-23.743	-173.729	-50.37	60.384	-33.374	-484.25	-624.708	6.825	33.635	139.489	-1146.88	3.096	1.603	1.751	2.346	2.992	1.006	0.994	2.008	2.996	1.992	1.931	2.168	0	0	0
-0.393	-11.946	50.708	192.535	-0.523089	394	SCORE:	-656.776	-656.776	1399.22	5	-0.035	-40.944	6	0	-1661.19	288.365	-424.823	3.227	47.447	192.725	973.588	-19.246	-2.632	-36.493	-172.684	-47.212	58.151	-32.767	-501.786	-642.244	6.704	30.221	139.195	-1199.51	1.397	1.294	1.428	1.825	1.185	0.487	0.5	0.82	1.193	0.823	1.66	1.851	0	0	0
0.249	-3.668	70.218	144.035	-0.0153006	616	SCORE:	-633.405	-633.405	1350.72	4	0.009	-32.666	14	0	-1645.26	284.855	-413.123	3.862	46.275	188.805	964.35	-17.847	-2.289	-27.355	-167.53	-48.246	55.428	-33.302	-482.276	-622.734	3.633	33.171	140.626	-1148.35	1.587	2.094	1.898	2.467	1.344	0.851	0.788	1.396	1.359	1.401	2.726	2.441	0	0	0
0.021	0.081	51.006	219.88	0.376077	72	SCORE:	-660.358	-660.358	1426.56	2	-0.045	-28.917	8	0	-1678.09	288.126	-429.979	3.26	45.915	194.454	988.808	-16.907	-2.37	-27.822	-176.602	-49.522	63.87	-32.664	-501.488	-641.947	3.604	30.33	134.614	-1190.76	2.561	1.744	1.713	2.239	2.451	0.667	0.752	1.526	2.452	1.514	2.208	2.176	0	0	0
0.099	1.645	77.72	26.992	0.18592	536	SCORE:	-629.308	-629.308	1233.67	2	-0.07	-27.353	1	0	-1626.32	292.267	-403.593	3.339	46.617	181.799	937.878	-15.631	-2.293	-17.713	-172.001	-49.494	54.204	-34.644	-474.774	-615.232	3.696	32.505	139.489	-1131.43	3.284	1.82	1.904	2.317	3.108	0.894	0.956	1.674	3.118	1.662	2.289	2.389	0	0	0
-0.287	-5.484	92.279	272.657	0.0722127	686	SCORE:	-598.893	-598.893	1479.34	0	0.032	-34.482	5	0	-1688.53	310.65	-420.588	3.524	49.861	208.33	987.811	-14.845	-2.231	-20.213	-172.736	-47.913	62.865	-30.114	-460.215	-600.673	3.862	34.576	136.628	-1093.59	1.384	1.739	1.852	1.931	1.162	0.556	0.512	0.932	1.169	0.947	2.262	2.43	0	0	0
0.602	-6.883	48.215	112.758	-0.316293	916	SCORE:	-670.843	-670.843	1319.44	4	-0.063	-35.881	3	0	-1676.57	296.545	-429.576	3.373	47.321	191.105	978.044	-19.25	-2.361	-24.853	-176.957	-49.449	56.474	-34.093	-504.279	-644.737	3.498	29.762	135.471	-1211	7.585	1.415	1.764	2.82	7.539	1.12	1.447	2.859	7.555	2.721	1.555	1.91	0	0	0
-0.426	-3.32	86.514	233.444	0.159009	516	SCORE:	-613.971	-613.971	1440.13	4	-0.035	-32.318	9	0	-1652.36	316.459	-439.554	3.363	50.215	189.995	987.597	-19.028	-2.067	-30.462	-169.696	-43.885	57.218	-33.329	-465.98	-606.438	3.859	30.811	136.47	-1112.27	3.168	1.118	1.262	1.792	3.058	0.66	0.782	1.533	3.068	1.47	1.36	1.516	0	0	0
-0.397	1.365	56.106	69.914	0.238534	81	SCORE:	-663.938	-663.938	1276.6	2	-0.039	-27.633	5	0	-1671.36	294.878	-429.522	3.345	47.81	187.726	982.451	-18.836	-2.365	-25.558	-175.961	-48.536	59.752	-33.34	-496.388	-636.847	3.468	30.033	131.6	-1187.96	1.905	1.136	1.222	1.821	1.816	0.637	0.663	1.364	1.816	1.351	1.395	1.515	0	0	0
0.527	-4.796	84.764	284.208	0.136419	372	SCORE:	-576.68	-576.68	1490.89	4	-0.014	-33.794	3	0	-1638.11	315.173	-404.833	3.649	46.922	213.981	958.906	-17.806	-2.498	-19.482	-171.006	-55.043	53.274	-34.317	-467.73	-608.188	3.717	30.728	139.489	-1078.2	4.223	2.175	2.114	2.745	4.128	0.717	0.882	1.517	4.135	1.452	2.85	2.699	0	0	0
0.919	-7.687	69.634	312.621	-0.0114754	788	SCORE:	-642.47	-642.47	1519.3	5	-0.076	-36.685	1	0	-1642.91	288.096	-419.952	3.293	46.788	184.3	966.328	-21.817	-2.227	-28.127	-169.706	-49.572	60.28	-33.509	-482.86	-623.318	3.705	32.767	139.195	-1162.02	2.708	2.392	2.272	3.137	2.577	1.255	1.125	2.086	2.585	2.104	3.015	2.865	0	0	0
-0.046	-3.492	60.671	302.58	0.250411	295	SCORE:	-645.478	-645.478	1509.26	2	-0.016	-32.49	7	0	-1665.84	289.724	-425.736	3.304	46.532	192.531	980.216	-20.613	-2.214	-25.271	-171.486	-47.273	62.726	-33.569	-491.823	-632.281	3.425	30.855	137.049	-1169.79	1.601	1.809	1.738	2.172	1.409	0.745	0.746	1.469	1.418	1.472	2.273	2.204	0	0	0
-0.029	-4.908	41.139	178.047	-0.0454471	437	SCORE:	-676.209	-676.209	1384.73	4	-0.064	-33.906	5	0	-1663.09	280.17	-430.359	3.257	45.7	189.815	973.914	-20.234	-2.384	-30.184	-172.799	-44.828	56.136	-32.622	-511.355	-651.814	3.701	32.083	134.903	-1221.47	2.018	1.545	1.658	2.189	1.848	0.565	0.622	1.108	1.854	1.09	2.01	2.149	0	0	0
0.462	0.495	65.078	163.891	0.323477	855	SCORE:	-620.152	-620.152	1370.57	0	-0.02	-28.503	3	0	-1670.41	303.133	-432.659	3.351	48.352	218.18	981.093	-16.667	-2.506	-23.771	-176.615	-50.693	61.451	-32.88	-487.416	-627.875	6.736	31.279	131.6	-1136.07	4.78	1.678	1.805	2.68	4.748	0.68	0.71	2.235	4.756	2.18	2.137	2.311	0	0	0
1.004	-3.573	47.948	161.373	0.0222933	76	SCORE:	-671.49	-671.49	1368.06	2	-0.053	-32.571	3	0	-1660.63	281.437	-429.852	3.39	48.503	190.53	972.104	-17.154	-2.43	-28.103	-176.236	-45.253	58.478	-34.719	-504.546	-645.004	3.817	29.014	135.471	-1208.61	3.896	2.231	2.181	3.222	3.738	1.142	1.182	2.269	3.751	2.254	2.811	2.722	0	0	0
0.983	-11.133	56.068	190.918	-0.468304	304	SCORE:	-651.68	-651.68	1397.6	5	0.025	-40.131	14	0	-1668.94	296.119	-430.783	3.377	46.399	190.327	981.132	-20.986	-2.212	-33.379	-170.677	-44.76	61.566	-33.495	-496.426	-636.885	3.648	33.352	137.049	-1188.24	4.692	1.943	2.002	3.201	4.66	0.653	0.728	2.473	4.666	2.391	2.523	2.594	0	0	0
-0.065	-1.218	66.578	135.298	0.15152	102	SCORE:	-612.134	-612.134	1341.98	2	-0.018	-30.216	4	0	-1672.63	304.28	-430.234	4.319	45.938	219.378	982.496	-15.289	-2.426	-24.516	-171.166	-48.64	59.306	-31.975	-485.916	-626.374	3.638	29.885	134.903	-1128.27	4.891	1.582	1.746	2.153	4.851	0.833	0.932	1.971	4.86	1.896	1.961	2.163	0	0	0
0.694	-8.258	47.691	205.833	-0.234446	140	SCORE:	-679.624	-679.624	1412.52	3	-0.033	-37.256	2	0	-1676.41	290.369	-441.238	3.313	47.695	192.572	989.242	-16.978	-2.298	-34.541	-178.146	-50.885	58.096	-32.051	-504.803	-645.262	3.581	32.742	134.614	-1221.68	3.826	1.623	1.786	2.912	3.737	1.012	1.118	2.311	3.747	2.299	1.983	2.165	0	0	0
0.961	-5.463	66.028	214.986	-0.020865	628	SCORE:	-655.791	-655.791	1421.67	2	-0.022	-34.461	4	0	-1659.23	291.053	-436.032	3.316	47.941	188.716	985.13	-22.272	-2.468	-23.844	-175.86	-45.298	56.507	-32.168	-486.466	-626.924	3.507	30.583	134.614	-1176.72	5.208	1.606	1.954	3.179	5.139	1.086	1.184	2.854	5.148	2.803	1.911	2.378	0	0	0
0.652	-0.563	45.046	219.351	0.330165	229	SCORE:	-659.691	-659.691	1426.03	2	-0.065	-29.561	3	0	-1655.13	289.422	-424.133	3.286	45.634	190.159	969.88	-18.825	-2.326	-31.763	-171.652	-48.481	53.487	-32.558	-507.448	-647.906	3.788	31.798	137.049	-1196.7	2.984	1.912	1.96	2.87	2.754	1.256	1.395	2.188	2.772	2.196	2.298	2.3	0	0	0
-0.271	-3.211	102.419	217.251	0.141144	685	SCORE:	-595.19	-595.19	1423.93	1	-0.011	-32.209	7	0	-1676.54	332.086	-433.883	3.578	52.312	212.689	995.903	-23.493	-2.311	-28.661	-176.546	-43.863	58.351	-31.691	-450.075	-590.534	4.05	30.343	131.6	-1077.47	2.076	1.442	1.435	1.947	1.909	0.599	0.708	1.005	1.916	1.037	1.842	1.809	0	0	0
2.6	10.018	46.132	241.581	1.09258	174	SCORE:	-607.578	-607.578	1448.26	0	-0.058	-18.98	8	0	-1642.69	300.057	-411.763	3.624	46.85	212.185	960.722	-17.875	-2.357	-24.98	-170.894	-51	51.782	-32.492	-506.362	-646.82	3.69	30.361	137.049	-1132.92	5.453	2.913	3.062	4.818	5.113	2.342	2.672	4.172	5.15	4.209	3.295	3.327	0	0	0
-0.856	1.236	73.714	-52.512	-0.00224626	175	SCORE:	-631.93	-631.93	1154.17	2	0.012	-27.762	7	0	-1649.94	294.062	-416.161	3.339	47.508	189.105	960.183	-16.556	-2.22	-22.8	-173.288	-48.346	60.954	-32.996	-478.78	-619.239	3.778	31.256	139.489	-1138.47	1.784	1.402	1.601	1.362	1.588	0.483	0.538	0.867	1.597	0.873	1.798	2.077	0	0	0
1.866	0.991	123.636	-14.443	0.0540091	708	SCORE:	-578.609	-578.609	1192.24	3	0.018	-28.007	0	0	-1642.95	320.675	-425.124	3.946	51.14	192.757	977.459	-21.736	-2.866	-27.085	-169.146	-46.31	60.778	-30.523	-428.858	-569.316	4.179	34.521	141.051	-1035.47	7.407	2.191	2.219	4.084	7.398	1.452	1.568	4.164	7.404	4.069	2.624	2.601	0	0	0
-0.421	-4.697	47.367	268.325	0.118723	700	SCORE:	-653.923	-653.923	1475.01	3	-0.038	-33.695	2	0	-1655.63	283.539	-426.485	3.292	47.115	202.196	961.695	-19.932	-2.5	-25.328	-173.318	-46.835	55.668	-32.482	-505.127	-645.585	3.743	30.148	140.626	-1192.74	2.213	1.435	1.566	1.797	2.078	0.533	0.587	0.982	2.087	0.968	1.835	2.011	0	0	0
2.756	4.266	63.332	223.827	0.674224	824	SCORE:	-640.876	-640.876	1430.51	2	-0.076	-24.732	14	0	-1640.92	285.247	-409.143	3.366	47.408	186.491	955.568	-22.779	-2.406	-21.096	-169.431	-51.452	52.233	-31.883	-489.162	-629.62	3.664	33.066	140.626	-1154.77	4.391	2.959	2.818	4.974	4.168	2.027	2.097	3.776	4.19	3.805	3.511	3.276	0	0	0
-0.353	1.716	122.197	169.042	0.420017	363	SCORE:	-571.856	-571.856	1375.72	1	-0.004	-27.282	4	0	-1637.26	317.031	-416.651	3.545	51.634	197.428	970.132	-19.763	-1.895	-22.691	-171.239	-50.74	54.238	-29.054	-430.297	-570.755	7.824	35.745	139.195	-1029.43	2.063	1.375	1.369	1.865	1.763	0.429	0.454	0.799	1.772	0.787	1.773	1.759	0	0	0
0.269	0.204	50.272	148.877	0.278976	235	SCORE:	-664.014	-664.014	1355.56	1	-0.036	-28.794	9	0	-1662.67	294.26	-425.842	3.283	45.696	186.215	976.589	-17.312	-2.209	-25.914	-173.788	-51.814	53.085	-32.694	-502.222	-642.681	3.59	30.705	134.614	-1195.03	2.632	1.592	1.633	2.487	2.543	0.702	0.748	1.627	2.549	1.612	2.03	2.078	0	0	0
0.191	-2.751	94.762	344.747	0.356683	200	SCORE:	-620.018	-620.018	1551.43	2	-0.054	-31.749	5	0	-1683.31	314.544	-428.152	3.427	49.752	203.45	993.363	-21.431	-2.86	-32.081	-171.575	-47.709	62.717	-31.967	-457.732	-598.19	3.695	32.15	135.471	-1109.5	2.184	1.874	1.885	2.409	1.97	0.648	0.666	1.255	1.982	1.238	2.374	2.411	0	0	0
0.743	-1.247	75.605	126.17	0.133924	399	SCORE:	-632.32	-632.32	1332.85	1	-0.04	-30.245	4	0	-1631.22	283.388	-402.946	3.315	47.562	185.35	946.752	-15.76	-2.534	-24.139	-169.939	-48.909	53.479	-32.972	-476.889	-617.348	3.535	31.166	141.051	-1139.45	3.69	2.295	2.362	2.961	3.574	0.904	1.047	1.809	3.578	1.773	2.967	3.018	0	0	0
-0.352	6.241	55.92	82.339	0.63767	421	SCORE:	-617.028	-617.028	1289.02	1	-0.012	-22.757	8	0	-1637.9	291.934	-413.257	3.389	46.973	212.148	946.908	-17.249	-2.401	-26.055	-173.423	-50.003	56.146	-33.293	-496.574	-637.033	6.821	31.033	140.626	-1136.36	2.563	1.654	1.7	1.866	2.445	0.522	0.527	0.997	2.445	0.997	2.139	2.217	0	0	0
-0.276	1.368	59.681	57.814	0.218058	440	SCORE:	-643.208	-643.208	1264.5	1	-0.043	-27.63	3	0	-1664.71	291.392	-425.797	3.32	47.392	193.879	977.484	-18.906	-2.448	-27.08	-175.205	-50.351	58.424	-31.269	-492.813	-633.271	6.895	34.032	139.195	-1163.65	4.537	1.083	1.468	1.942	4.468	0.809	0.986	1.854	4.479	1.785	1.227	1.729	0	0	0
0.176	-8.072	57.027	424.33	0.130297	256	SCORE:	-643.941	-643.941	1631.01	1	0.012	-37.07	8	0	-1680.45	304.975	-420.184	3.358	46.892	204.262	980.455	-17.175	-2.401	-22.369	-175.499	-54.88	57.148	-33.562	-495.467	-635.925	3.772	29.577	131.6	-1176.48	2.733	1.612	1.696	2.394	2.595	0.664	0.741	1.661	2.6	1.627	2.071	2.168	0	0	0
0.006	-9.002	59.954	292.862	-0.130985	108	SCORE:	-641.228	-641.228	1499.54	2	0.008	-38	8	0	-1672.24	302.959	-432.007	3.446	48.424	208.781	981.738	-18.597	-2.276	-28.234	-176.46	-48.121	57.837	-32.873	-492.54	-632.998	3.705	30.557	131.6	-1171.77	1.573	1.641	1.544	2.224	1.38	0.644	0.685	1.22	1.383	1.209	2.117	1.971	0	0	0
0.028	-4.087	61.612	48.119	-0.233554	155	SCORE:	-645.477	-645.477	1254.8	3	-0.012	-33.085	3	0	-1663.84	298.73	-423.618	3.468	46.943	192.808	967.338	-20.186	-2.436	-29.304	-174.814	-43.307	59.409	-31.569	-490.882	-631.341	3.636	29.631	141.051	-1169.44	2.96	1.428	1.653	2.246	2.822	0.552	0.678	1.511	2.83	1.49	1.845	2.12	0	0	0
0.642	6.648	76.142	71.943	0.655147	792	SCORE:	-594.406	-594.406	1278.62	1	-0.044	-22.35	2	0	-1621.83	292.262	-398.298	3.374	44.921	208.376	939.978	-16.41	-2.385	-27.258	-168.057	-48.744	59.491	-33.97	-476.352	-616.811	3.555	28.973	141.051	-1093.11	3.95	2.169	2.217	2.86	3.869	1.085	1.13	1.976	3.874	1.947	2.736	2.782	0	0	0
1.588	1.622	54.484	261.765	0.538836	772	SCORE:	-657.798	-657.798	1468.45	2	-0.033	-27.376	8	0	-1651.69	290.834	-422.28	3.31	46.453	188.598	961.226	-19.739	-2.34	-25.647	-174.586	-49.187	57.136	-31.103	-498.01	-638.469	3.733	29.918	137.049	-1183.18	4.409	2.401	2.407	3.806	4.17	1.58	1.841	2.78	4.193	2.791	2.864	2.739	0	0	0
1.225	-4.383	59.494	392.558	0.315815	765	SCORE:	-643.653	-643.654	1599.24	5	0.005	-33.381	9	0	-1659.98	299.658	-427.305	3.343	46.279	196.061	975.553	-18.175	-2.314	-24.72	-170.985	-48.226	51.265	-34.066	-493	-633.459	3.65	31.034	134.614	-1170.04	4.385	2.588	2.479	3.443	4.221	1.263	1.429	2.247	4.239	2.241	3.221	3.031	0	0	0
1.386	5.71	67.091	96.714	0.616401	983	SCORE:	-625.496	-625.496	1303.4	2	-0.008	-23.288	7	0	-1631.04	297.544	-401.105	3.447	47.671	183.054	944.48	-18.064	-2.138	-17.694	-174.687	-51.43	56.703	-34.842	-485.403	-625.862	3.755	28.819	139.489	-1134.19	7.339	1.989	1.994	3.604	7.358	0.903	1.019	3.332	7.362	3.221	2.507	2.483	0	0	0
-0.385	1.146	68.738	180.038	0.394638	996	SCORE:	-640.48	-640.48	1386.72	2	-0.045	-27.852	3	0	-1651.99	295.119	-430.518	3.331	48.091	193.362	968.982	-17.013	-2.524	-24.084	-174.202	-47.314	58.931	-32.453	-483.756	-624.215	3.832	30.662	137.049	-1152.09	4.207	1.125	1.421	1.833	4.161	0.692	0.785	1.758	4.168	1.692	1.357	1.757	0	0	0
0.709	7.528	82.193	122.685	0.788064	909	SCORE:	-622.566	-622.566	1329.37	1	-0.036	-21.47	13	0	-1654.01	310.569	-418.754	3.408	51.409	191.086	966.059	-17.715	-2.124	-20.558	-173.913	-52.69	56.898	-32.535	-470.301	-610.759	4.266	30.843	134.614	-1114.34	2.035	1.982	1.929	2.927	1.768	0.828	0.833	1.481	1.777	1.486	2.529	2.419	0	0	0
-0.284	4.638	78.081	12.052	0.404323	793	SCORE:	-632.201	-632.201	1218.73	1	-0.008	-24.36	6	0	-1634.56	295.153	-416.44	3.352	46.945	187.643	950.134	-17.077	-2.384	-23.14	-175.385	-48.666	58.499	-31.38	-474.413	-614.871	3.854	29.603	141.051	-1130.97	2.015	1.183	1.346	1.934	1.856	0.509	0.548	1.155	1.861	1.133	1.501	1.705	0	0	0
1.253	0.529	39.705	164.984	0.327613	799	SCORE:	-648.468	-648.468	1371.67	3	-0.019	-28.469	6	0	-1671.06	288.773	-429.271	3.351	47.839	214.242	973.656	-18.855	-2.212	-24.452	-174.552	-48.007	52.923	-33.795	-512.789	-653.248	3.736	31.977	136.628	-1189.73	8.148	1.894	1.997	3.471	8.054	1.422	1.54	3.313	8.065	3.221	2.154	2.236	0	0	0
[truncated: 793 more rows]
[truncated: 15 more columns]
