# Supplementary material for: Design of target specific peptide inhibitors using generative deep learning and molecular dynamics simulations
Source: Nat Commun. 2024 Feb 21;15:1611. doi: 10.1038/s41467-024-45766-2 (PMC10882002; doi:10.1038/s41467-024-45766-2)
Supplement: Supplementary file 4 — Source Data [file 41467_2024_45766_MOESM4_ESM.zip › Sourcedata/Supl_Fig2.xlsx]

## Sheet: Sheet1
Pep	log(IC50)	MM/GBSA	Rosetta FlexPepdock
1	2.16137	-35.3948	-29.1162
2	3.14768	-39.2053	-29.8299
3	3.16643	-31.3473	-29.1055
4	3.71742	-33.305	-30.3143
5	5.38629	-33.2722	-29.7253
6	2.02243	-41.1664	-28.9905
7(20-1)	2	-47.9779	-37.533
8(19-38)	2.23045	-44.1771	-38.6251
9(20-59)	1.92942	-42	-36.4774
10(20-72)	3.47712	-42.1989	-34.8222
