# Supplementary material for: Design of target specific peptide inhibitors using generative deep learning and molecular dynamics simulations
Source: Nat Commun. 2024 Feb 21;15:1611. doi: 10.1038/s41467-024-45766-2 (PMC10882002; doi:10.1038/s41467-024-45766-2)
Supplement: Supplementary file 4 — Source Data [file 41467_2024_45766_MOESM4_ESM.zip › Sourcedata/Supl_Fig3.xlsx]

## Sheet: Sheet1
VAE-MH	GA	SA
-40.9794	-48.67	-41.209
-40.8737	-43.4485	-45.476
-39.464	-43.2001	-53.8582
-46.5349	-48.7156	-43.1536
-42.7233	-44.6176	-46.1274
-50.3836	-39.9656
-43.1181	-41.6949
-54.3483	-40.5127
-39.4218	-40.3918
-46.5923	-48.7612
-42.8211	-41.2322
	-44.3862
	-45.0896
	-40.8414
	-47.3417
