# Supplementary material for: Design of target specific peptide inhibitors using generative deep learning and molecular dynamics simulations
Source: Nat Commun. 2024 Feb 21;15:1611. doi: 10.1038/s41467-024-45766-2 (PMC10882002; doi:10.1038/s41467-024-45766-2)
Supplement: Supplementary file 4 — Source Data [file 41467_2024_45766_MOESM4_ESM.zip › Sourcedata/Supl_Fig4.xlsx]

## Sheet: Figure 9a
			Log[Peptide]	Peptide 1		Peptide 2		Peptide 3		Peptide 4		Peptide 5		Peptide 6		Peptide 8		Peptide 9		Peptide 10		Peptide 11		Peptide 12		Peptide 13		Peptide 14
			0.32	242	243	301	297	245	243	252	254	225	223	245	246	243	248	254	250	241	237	243	238	244	243	247	246	240	241
			0.39	239	240	298	292	240	243	248	250	239	239	245	245	244	245	248	253	239	274	238	240	243	244	243	245	239	241
			0.69	239	243	286	293	242	241	251	250	237	239	240	241	241	241	250	248	232	230	238	238	245	245	247	243	236	236
			0.99	240	237	290	289	241	241	254	250	237	235	238	238	240	240	250	252	238	238	239	239	245	241	248	245	225	227
			1.29	237	238	273	279	234	234	249	253	236	233	212	212	229	227	242	239	231	236	239	235	244	243	247	244	211	211
			1.59	223	218	258	261	206	205	224	227	181	180	181	179	207	208	221	219	235	234	234	234	243	241	243	244	187	188
			1.89	149	152	194	191	145	146	152	158	143	141	152	150	185	184	193	199	233	231	230	230	243	239	247	245	162	164
			2.19			153	147	123	117	119	122	119	119	129	126	160	161	162	168	221	224	223	222	235	236	246	244	141	144
			2.49	129	132	130	133	111	112	108	107	105	105	113	113	135	137	142	144	212	208	208	207	231	230	243	249	123	126
			2.8	115	122	123	123	108	109	102	105	102	102	101	102	123	121	119	124	194	193	187	190	222	221	241	238	114	111
			3.1	100	115	119	121	101	100	99	100	100	96	101	97	113	113	110	106	173	171	167	164	208	210	243	242	107	104
			3.4	114	114	118	117	100	104	102	100	96	94	98	101	102	102	107	102	149	151	146	147	187	185	237	235	98	99
			3.7	110	116	116	115	105	101	101	97	99	100	100	100	102	100	98	100	135	131	124	127	163	166	232	227	98	98
			4	87	101	114	129	106	105	100	99	99	98	96	101	98	98	96	98	120	119	106	105	142	142	213	218	100	97
			4.3	81	93	110	109	101	100	101	98	98	98	93	97	95	95	95	97	108	110	107	106	118	116	191	191	94	94

## Sheet: Figure 9b
	Log[Peptide]	NAL-4		NAL-6		NAL-9		NAL-10
	0.36	244	241	211	212	245	246	240	237
	0.39	225	230	234	231	247	247	242	236
	0.69	243	240	239	245	246	244	239	238
	0.99	240	238	236	237	247	244	236	238
	1.29	227	229	227	225	226	223	236	238
	1.59	212	208	178	181	210	205	235	238
	1.89	181	184	172	170	180	180	237	234
	2.19	158	157	144	143	155	153	229	233
	2.49	142	138	129	125	134	132	225	224
	2.8	127	125	115	113	125	123	211	212
	3.1	112	117	113	111	113	111	196	197
	3.4	111	111	108	104	106	108	172	170
	3.7	98	102	101	100	101	101	148	148
	4	102	99	94	96	97	97	131	129
	4.3	96	96	89	93	95	94	111	110

## Sheet: Figure 9c
	Log[Peptide]	L2		L12		L17		L19		L20
	0.37	266	261	261	260	262	262	245	243	241	239
	0.39	265	263	259	256	260	261	240	241	238	238
	0.69	249	257	257	263	265	265	241	242	238	238
	0.99	260	255	262	258	266	264	241	238	238	236
	1.29	259	261	257	253	269	266	238	241	236	236
	1.59	254	262	255	251	258	259	238	237	236	234
	1.89	249	254	246	243	252	255	236	239	224	227
	2.19	246	246	227	225	251	253	226	236	219	219
	2.49	221	211	205	208	234	245	226	231	209	212
	2.8	211	214	168	171	231	232	214	216	191	190
	3.1	187	184	137	132	208	211	201	200	170	174
	3.4	154	160	98	104	190	189	167	181	154	153
	3.7	132	129	78	76	162	161	160	159	134	132
	4	111	108	129	126	113	108	136	133	116	117
	4.3	93	95	110	117	117	117	115	111	107	105

## Sheet: Figure 9d
	Log[Peptide]	CAL-1		CAL-2		CAL-3		CAL-4		CAL-6		CAL-7		CAL-9		CAL-10
	0.36	261	241	246	254	242	247	243	242	241	247	303	304	243	246	241	248
	0.39	243	251	247	255	242	248	238	237	239	241	301	301	242	239	242	242
	0.69	236	235	254	254	246	238	250	239	247	239	302	299	234	235	242	233
	0.99	247	240	250	254	251	248	237	241	237	241	305	304	230	235	240	236
	1.29	223	223	248	240	244	252	224	219	241	247	291	301	234	230	238	237
	1.59	189	192	178	176	250	251	191	187	247	249	304	307	239	234	223	225
	1.89	173	164	150	145	205	205	166	162	242	238	294	297	230	227	207	199
	2.19	148	144	128	131	174	179	138	134	224	228	291	281	206	210	189	180
	2.49	141	133	132	114	159	152	123	121	206	209	263	281	189	182	166	156
	2.8	126	135	126	120	151	149	115	113	186	196	276	270	167	166	142	138
	3.1	135	127	140	127	148	151	115	106	183	183	252	250	165	151	128	125
	3.4	123	124	133	127	147	145	100	111	176	183	233	238	144	156	129	123
	3.7	127	125	128	131	155	151	108	110	178	183	217	214	141	142	119	126
	4	126	122	132	138	157	154	105	117	187	190	198	157	148	146	121	127
	4.3	122	123	142	139	174	165	111	105	199	197	175	174	163	161	124	130
