# Supplementary material for: Design of target specific peptide inhibitors using generative deep learning and molecular dynamics simulations
Source: Nat Commun. 2024 Feb 21;15:1611. doi: 10.1038/s41467-024-45766-2 (PMC10882002; doi:10.1038/s41467-024-45766-2)
Supplement: Supplementary file 4 — Source Data [file 41467_2024_45766_MOESM4_ESM.zip › Sourcedata/Supl_Fig5/Nal-10/output0/iflen20_72_0001_0001_0001-VLLEU20_complex.pdb]

TITLE     Protein in water
REMARK    THIS IS A SIMULATION BOX
CRYST1   98.392   63.929   59.789  90.00  90.00  90.00 P 1           1
MODEL        1
ATOM      1  N   ALA     1      36.900  20.020  30.440  1.00  0.00            
ATOM      2  H1  ALA     1      36.700  20.530  29.550  1.00  0.00            
ATOM      3  H2  ALA     1      37.910  20.020  30.650  1.00  0.00            
ATOM      4  H3  ALA     1      36.670  19.020  30.290  1.00  0.00            
ATOM      5  CA  ALA     1      36.040  20.540  31.530  1.00  0.00            
ATOM      6  HA  ALA     1      36.100  21.620  31.440  1.00  0.00            
ATOM      7  CB  ALA     1      34.580  20.160  31.240  1.00  0.00            
ATOM      8  HB1 ALA     1      34.080  20.470  30.300  1.00  0.00            
ATOM      9  HB2 ALA     1      34.440  19.060  31.260  1.00  0.00            
ATOM     10  HB3 ALA     1      33.870  20.540  32.000  1.00  0.00            
ATOM     11  C   ALA     1      36.550  20.060  32.840  1.00  0.00            
ATOM     12  O   ALA     1      37.360  19.140  32.920  1.00  0.00            
ATOM     13  N   GLY     2      36.050  20.620  33.960  1.00  0.00            
ATOM     14  HN  GLY     2      35.320  21.290  33.930  1.00  0.00            
ATOM     15  CA  GLY     2      36.460  20.260  35.280  1.00  0.00            
ATOM     16  HA1 GLY     2      35.550  19.900  35.750  1.00  0.00            
ATOM     17  HA2 GLY     2      37.380  19.700  35.280  1.00  0.00            
ATOM     18  C   GLY     2      36.960  21.450  36.020  1.00  0.00            
ATOM     19  O   GLY     2      37.420  22.470  35.510  1.00  0.00            
ATOM     20  N   SER     3      36.890  21.460  37.370  1.00  0.00            
ATOM     21  HN  SER     3      36.570  20.630  37.810  1.00  0.00            
ATOM     22  CA  SER     3      37.340  22.570  38.140  1.00  0.00            
ATOM     23  HA  SER     3      36.910  23.490  37.770  1.00  0.00            
ATOM     24  CB  SER     3      36.790  22.600  39.580  1.00  0.00            
ATOM     25  HB1 SER     3      37.140  21.700  40.120  1.00  0.00            
ATOM     26  HB2 SER     3      36.960  23.550  40.130  1.00  0.00            
ATOM     27  OG  SER     3      35.380  22.420  39.500  1.00  0.00            
ATOM     28  HG1 SER     3      35.030  22.800  40.310  1.00  0.00            
ATOM     29  C   SER     3      38.810  22.780  38.160  1.00  0.00            
ATOM     30  O   SER     3      39.280  23.890  37.890  1.00  0.00            
ATOM     31  N   GLN     4      39.640  21.740  38.340  1.00  0.00            
ATOM     32  HN  GLN     4      39.210  20.950  38.770  1.00  0.00            
ATOM     33  CA  GLN     4      41.060  21.750  38.130  1.00  0.00            
ATOM     34  HA  GLN     4      41.290  22.800  38.200  1.00  0.00            
ATOM     35  CB  GLN     4      41.710  20.970  39.290  1.00  0.00            
ATOM     36  HB1 GLN     4      41.070  20.080  39.450  1.00  0.00            
ATOM     37  HB2 GLN     4      42.740  20.690  39.010  1.00  0.00            
ATOM     38  CG  GLN     4      41.690  21.700  40.630  1.00  0.00            
ATOM     39  HG1 GLN     4      40.660  21.720  41.040  1.00  0.00            
ATOM     40  HG2 GLN     4      42.390  21.280  41.390  1.00  0.00            
ATOM     41  CD  GLN     4      42.160  23.150  40.570  1.00  0.00            
ATOM     42  OE1 GLN     4      41.410  24.010  41.030  1.00  0.00            
ATOM     43  NE2 GLN     4      43.340  23.330  39.930  1.00  0.00            
ATOM     44 1HE2 GLN     4      43.880  22.560  39.600  1.00  0.00            
ATOM     45 2HE2 GLN     4      43.710  24.260  39.930  1.00  0.00            
ATOM     46  C   GLN     4      41.530  21.210  36.820  1.00  0.00            
ATOM     47  O   GLN     4      42.550  21.770  36.420  1.00  0.00            
ATOM     48  N   PRO     5      41.020  20.300  36.040  1.00  0.00            
ATOM     49  CD  PRO     5      40.150  19.280  36.600  1.00  0.00            
ATOM     50  HD1 PRO     5      39.100  19.630  36.550  1.00  0.00            
ATOM     51  HD2 PRO     5      40.450  19.040  37.640  1.00  0.00            
ATOM     52  CA  PRO     5      41.680  19.870  34.840  1.00  0.00            
ATOM     53  HA  PRO     5      42.730  19.660  34.970  1.00  0.00            
ATOM     54  CB  PRO     5      40.820  18.690  34.380  1.00  0.00            
ATOM     55  HB1 PRO     5      39.960  19.110  33.820  1.00  0.00            
ATOM     56  HB2 PRO     5      41.310  17.960  33.700  1.00  0.00            
ATOM     57  CG  PRO     5      40.400  18.040  35.710  1.00  0.00            
ATOM     58  HG1 PRO     5      39.620  17.260  35.770  1.00  0.00            
ATOM     59  HG2 PRO     5      41.320  17.530  36.090  1.00  0.00            
ATOM     60  C   PRO     5      41.640  20.760  33.650  1.00  0.00            
ATOM     61  O   PRO     5      42.660  20.850  32.980  1.00  0.00            
ATOM     62  N   TYR     6      40.530  21.480  33.370  1.00  0.00            
ATOM     63  HN  TYR     6      39.700  21.350  33.900  1.00  0.00            
ATOM     64  CA  TYR     6      40.520  22.540  32.420  1.00  0.00            
ATOM     65  HA  TYR     6      40.940  22.090  31.530  1.00  0.00            
ATOM     66  CB  TYR     6      39.060  22.950  32.150  1.00  0.00            
ATOM     67  HB1 TYR     6      38.500  22.070  31.760  1.00  0.00            
ATOM     68  HB2 TYR     6      38.600  23.220  33.120  1.00  0.00            
ATOM     69  CG  TYR     6      38.810  24.040  31.170  1.00  0.00            
ATOM     70  CD1 TYR     6      38.290  25.260  31.530  1.00  0.00            
ATOM     71  HD1 TYR     6      38.050  25.430  32.570  1.00  0.00            
ATOM     72  CE1 TYR     6      37.950  26.210  30.580  1.00  0.00            
ATOM     73  HE1 TYR     6      37.400  27.040  31.000  1.00  0.00            
ATOM     74  CZ  TYR     6      38.300  26.050  29.270  1.00  0.00            
ATOM     75  OH  TYR     6      37.790  26.940  28.300  1.00  0.00            
ATOM     76  HH  TYR     6      38.190  26.650  27.470  1.00  0.00            
ATOM     77  CD2 TYR     6      39.130  23.890  29.840  1.00  0.00            
ATOM     78  HD2 TYR     6      39.570  22.990  29.450  1.00  0.00            
ATOM     79  CE2 TYR     6      38.940  24.880  28.900  1.00  0.00            
ATOM     80  HE2 TYR     6      39.170  24.760  27.860  1.00  0.00            
ATOM     81  C   TYR     6      41.450  23.690  32.620  1.00  0.00            
ATOM     82  O   TYR     6      42.140  24.040  31.670  1.00  0.00            
ATOM     83  N   PRO     7      41.640  24.300  33.750  1.00  0.00            
ATOM     84  CD  PRO     7      40.630  24.350  34.800  1.00  0.00            
ATOM     85  HD1 PRO     7      40.750  23.460  35.450  1.00  0.00            
ATOM     86  HD2 PRO     7      39.650  24.340  34.280  1.00  0.00            
ATOM     87  CA  PRO     7      42.670  25.280  33.900  1.00  0.00            
ATOM     88  HA  PRO     7      42.540  26.080  33.180  1.00  0.00            
ATOM     89  CB  PRO     7      42.500  25.730  35.340  1.00  0.00            
ATOM     90  HB1 PRO     7      42.950  25.090  36.140  1.00  0.00            
ATOM     91  HB2 PRO     7      42.930  26.730  35.600  1.00  0.00            
ATOM     92  CG  PRO     7      40.970  25.690  35.490  1.00  0.00            
ATOM     93  HG1 PRO     7      40.650  25.550  36.540  1.00  0.00            
ATOM     94  HG2 PRO     7      40.520  26.570  34.990  1.00  0.00            
ATOM     95  C   PRO     7      44.060  24.770  33.730  1.00  0.00            
ATOM     96  O   PRO     7      44.810  25.580  33.180  1.00  0.00            
ATOM     97  N   GLU     8      44.410  23.560  34.200  1.00  0.00            
ATOM     98  HN  GLU     8      43.770  23.080  34.800  1.00  0.00            
ATOM     99  CA  GLU     8      45.650  22.900  33.960  1.00  0.00            
ATOM    100  HA  GLU     8      46.490  23.530  34.230  1.00  0.00            
ATOM    101  CB  GLU     8      45.600  21.500  34.600  1.00  0.00            
ATOM    102  HB1 GLU     8      45.080  21.670  35.560  1.00  0.00            
ATOM    103  HB2 GLU     8      44.870  20.830  34.090  1.00  0.00            
ATOM    104  CG  GLU     8      46.990  20.870  34.790  1.00  0.00            
ATOM    105  HG1 GLU     8      47.580  20.860  33.850  1.00  0.00            
ATOM    106  HG2 GLU     8      47.540  21.480  35.540  1.00  0.00            
ATOM    107  CD  GLU     8      46.930  19.370  34.990  1.00  0.00            
ATOM    108  OE1 GLU     8      46.560  18.560  34.090  1.00  0.00            
ATOM    109  OE2 GLU     8      47.390  18.900  36.060  1.00  0.00            
ATOM    110  C   GLU     8      45.810  22.670  32.500  1.00  0.00            
ATOM    111  O   GLU     8      46.930  22.790  32.000  1.00  0.00            
ATOM    112  N   ASP     9      44.790  22.320  31.700  1.00  0.00            
ATOM    113  HN  ASP     9      43.870  22.110  32.020  1.00  0.00            
ATOM    114  CA  ASP     9      44.930  22.120  30.290  1.00  0.00            
ATOM    115  HA  ASP     9      45.650  21.320  30.170  1.00  0.00            
ATOM    116  CB  ASP     9      43.630  21.500  29.750  1.00  0.00            
ATOM    117  HB1 ASP     9      43.110  20.740  30.380  1.00  0.00            
ATOM    118  HB2 ASP     9      42.910  22.340  29.660  1.00  0.00            
ATOM    119  CG  ASP     9      43.950  20.910  28.380  1.00  0.00            
ATOM    120  OD1 ASP     9      44.780  19.970  28.250  1.00  0.00            
ATOM    121  OD2 ASP     9      43.330  21.320  27.370  1.00  0.00            
ATOM    122  C   ASP     9      45.220  23.370  29.530  1.00  0.00            
ATOM    123  O   ASP     9      46.000  23.350  28.580  1.00  0.00            
ATOM    124  N   ILE    10      44.610  24.480  29.970  1.00  0.00            
ATOM    125  HN  ILE    10      43.980  24.420  30.740  1.00  0.00            
ATOM    126  CA  ILE    10      44.970  25.810  29.590  1.00  0.00            
ATOM    127  HA  ILE    10      44.760  25.920  28.530  1.00  0.00            
ATOM    128  CB  ILE    10      44.100  26.940  30.070  1.00  0.00            
ATOM    129  HB  ILE    10      44.200  27.010  31.170  1.00  0.00            
ATOM    130  CG2 ILE    10      44.540  28.240  29.380  1.00  0.00            
ATOM    131 1HG2 ILE    10      43.760  29.030  29.480  1.00  0.00            
ATOM    132 2HG2 ILE    10      45.460  28.650  29.850  1.00  0.00            
ATOM    133 3HG2 ILE    10      44.620  28.180  28.270  1.00  0.00            
ATOM    134  CG1 ILE    10      42.620  26.800  29.700  1.00  0.00            
ATOM    135 1HG1 ILE    10      42.370  25.760  29.970  1.00  0.00            
ATOM    136 2HG1 ILE    10      42.060  27.530  30.330  1.00  0.00            
ATOM    137  CD  ILE    10      42.160  26.980  28.260  1.00  0.00            
ATOM    138  HD1 ILE    10      42.290  28.010  27.860  1.00  0.00            
ATOM    139  HD2 ILE    10      42.810  26.290  27.680  1.00  0.00            
ATOM    140  HD3 ILE    10      41.080  26.760  28.100  1.00  0.00            
ATOM    141  C   ILE    10      46.420  26.070  29.790  1.00  0.00            
ATOM    142  O   ILE    10      47.110  26.540  28.880  1.00  0.00            
ATOM    143  N   LEU    11      46.970  25.880  31.010  1.00  0.00            
ATOM    144  HN  LEU    11      46.490  25.410  31.740  1.00  0.00            
ATOM    145  CA  LEU    11      48.380  25.880  31.230  1.00  0.00            
ATOM    146  HA  LEU    11      48.710  26.880  31.020  1.00  0.00            
ATOM    147  CB  LEU    11      48.620  25.640  32.730  1.00  0.00            
ATOM    148  HB1 LEU    11      48.050  26.330  33.390  1.00  0.00            
ATOM    149  HB2 LEU    11      48.150  24.630  32.790  1.00  0.00            
ATOM    150  CG  LEU    11      50.020  25.500  33.350  1.00  0.00            
ATOM    151  HG  LEU    11      50.640  25.000  32.570  1.00  0.00            
ATOM    152  CD1 LEU    11      50.720  26.820  33.720  1.00  0.00            
ATOM    153 1HD1 LEU    11      51.770  26.600  34.000  1.00  0.00            
ATOM    154 2HD1 LEU    11      50.840  27.430  32.800  1.00  0.00            
ATOM    155 3HD1 LEU    11      50.140  27.370  34.480  1.00  0.00            
ATOM    156  CD2 LEU    11      50.070  24.570  34.570  1.00  0.00            
ATOM    157 1HD2 LEU    11      49.510  25.050  35.400  1.00  0.00            
ATOM    158 2HD2 LEU    11      49.660  23.560  34.350  1.00  0.00            
ATOM    159 3HD2 LEU    11      51.120  24.380  34.910  1.00  0.00            
ATOM    160  C   LEU    11      49.260  24.960  30.440  1.00  0.00            
ATOM    161  O   LEU    11      50.320  25.330  29.950  1.00  0.00            
ATOM    162  N   ASP    12      48.930  23.690  30.170  1.00  0.00            
ATOM    163  HN  ASP    12      48.120  23.260  30.560  1.00  0.00            
ATOM    164  CA  ASP    12      49.670  22.750  29.380  1.00  0.00            
ATOM    165  HA  ASP    12      50.670  22.700  29.800  1.00  0.00            
ATOM    166  CB  ASP    12      48.950  21.400  29.560  1.00  0.00            
ATOM    167  HB1 ASP    12      48.820  21.160  30.640  1.00  0.00            
ATOM    168  HB2 ASP    12      47.940  21.370  29.100  1.00  0.00            
ATOM    169  CG  ASP    12      49.550  20.230  28.800  1.00  0.00            
ATOM    170  OD1 ASP    12      50.620  19.700  29.210  1.00  0.00            
ATOM    171  OD2 ASP    12      48.900  19.750  27.830  1.00  0.00            
ATOM    172  C   ASP    12      49.760  23.180  27.960  1.00  0.00            
ATOM    173  O   ASP    12      50.790  23.030  27.310  1.00  0.00            
ATOM    174  N   LYS    13      48.660  23.610  27.320  1.00  0.00            
ATOM    175  HN  LYS    13      47.780  23.780  27.760  1.00  0.00            
ATOM    176  CA  LYS    13      48.630  24.070  25.960  1.00  0.00            
ATOM    177  HA  LYS    13      49.220  23.360  25.390  1.00  0.00            
ATOM    178  CB  LYS    13      47.240  23.970  25.320  1.00  0.00            
ATOM    179  HB1 LYS    13      46.630  24.700  25.900  1.00  0.00            
ATOM    180  HB2 LYS    13      47.290  24.390  24.290  1.00  0.00            
ATOM    181  CG  LYS    13      46.490  22.640  25.280  1.00  0.00            
ATOM    182  HG1 LYS    13      46.150  22.430  26.320  1.00  0.00            
ATOM    183  HG2 LYS    13      45.630  22.630  24.580  1.00  0.00            
ATOM    184  CD  LYS    13      47.400  21.500  24.800  1.00  0.00            
ATOM    185  HD1 LYS    13      47.700  21.710  23.750  1.00  0.00            
ATOM    186  HD2 LYS    13      48.400  21.360  25.250  1.00  0.00            
ATOM    187  CE  LYS    13      46.680  20.150  24.870  1.00  0.00            
ATOM    188  HE1 LYS    13      45.640  20.340  24.530  1.00  0.00            
ATOM    189  HE2 LYS    13      47.150  19.390  24.210  1.00  0.00            
ATOM    190  NZ  LYS    13      46.640  19.710  26.280  1.00  0.00            
ATOM    191  HZ1 LYS    13      45.890  20.230  26.780  1.00  0.00            
ATOM    192  HZ2 LYS    13      46.360  18.710  26.340  1.00  0.00            
ATOM    193  HZ3 LYS    13      47.560  19.790  26.750  1.00  0.00            
ATOM    194  C   LYS    13      49.210  25.430  25.780  1.00  0.00            
ATOM    195  O   LYS    13      49.720  25.850  24.740  1.00  0.00            
ATOM    196  N   HIS    14      49.250  26.250  26.840  1.00  0.00            
ATOM    197  HN  HIS    14      48.770  26.000  27.680  1.00  0.00            
ATOM    198  CA  HIS    14      50.020  27.450  26.890  1.00  0.00            
ATOM    199  HA  HIS    14      49.980  27.950  25.940  1.00  0.00            
ATOM    200  CB  HIS    14      49.650  28.380  28.070  1.00  0.00            
ATOM    201  HB1 HIS    14      48.540  28.340  28.060  1.00  0.00            
ATOM    202  HB2 HIS    14      49.930  27.880  29.020  1.00  0.00            
ATOM    203  ND1 HIS    14      49.240  30.770  27.870  1.00  0.00            
ATOM    204  CG  HIS    14      50.190  29.780  28.030  1.00  0.00            
ATOM    205  CE1 HIS    14      49.900  31.910  27.930  1.00  0.00            
ATOM    206  HE1 HIS    14      49.470  32.910  27.950  1.00  0.00            
ATOM    207  NE2 HIS    14      51.240  31.710  28.010  1.00  0.00            
ATOM    208  HE2 HIS    14      51.940  32.420  27.980  1.00  0.00            
ATOM    209  CD2 HIS    14      51.430  30.340  27.990  1.00  0.00            
ATOM    210  HD2 HIS    14      52.420  29.920  27.930  1.00  0.00            
ATOM    211  C   HIS    14      51.490  27.200  26.930  1.00  0.00            
ATOM    212  O   HIS    14      52.290  27.770  26.200  1.00  0.00            
ATOM    213  N   LEU    15      51.940  26.270  27.790  1.00  0.00            
ATOM    214  HN  LEU    15      51.320  25.930  28.480  1.00  0.00            
ATOM    215  CA  LEU    15      53.320  25.880  27.810  1.00  0.00            
ATOM    216  HA  LEU    15      53.880  26.810  27.880  1.00  0.00            
ATOM    217  CB  LEU    15      53.620  24.910  28.970  1.00  0.00            
ATOM    218  HB1 LEU    15      53.150  25.340  29.880  1.00  0.00            
ATOM    219  HB2 LEU    15      53.140  23.920  28.810  1.00  0.00            
ATOM    220  CG  LEU    15      55.120  24.720  29.240  1.00  0.00            
ATOM    221  HG  LEU    15      55.590  24.280  28.330  1.00  0.00            
ATOM    222  CD1 LEU    15      55.860  26.050  29.450  1.00  0.00            
ATOM    223 1HD1 LEU    15      55.270  26.790  30.030  1.00  0.00            
ATOM    224 2HD1 LEU    15      56.790  25.940  30.050  1.00  0.00            
ATOM    225 3HD1 LEU    15      56.270  26.550  28.540  1.00  0.00            
ATOM    226  CD2 LEU    15      55.300  23.750  30.420  1.00  0.00            
ATOM    227 1HD2 LEU    15      56.370  23.700  30.700  1.00  0.00            
ATOM    228 2HD2 LEU    15      54.830  24.240  31.300  1.00  0.00            
ATOM    229 3HD2 LEU    15      54.890  22.730  30.270  1.00  0.00            
ATOM    230  C   LEU    15      53.740  25.270  26.520  1.00  0.00            
ATOM    231  O   LEU    15      54.810  25.550  25.980  1.00  0.00            
ATOM    232  N   GLN    16      52.860  24.470  25.910  1.00  0.00            
ATOM    233  HN  GLN    16      51.980  24.210  26.310  1.00  0.00            
ATOM    234  CA  GLN    16      53.080  23.840  24.640  1.00  0.00            
ATOM    235  HA  GLN    16      53.970  23.240  24.740  1.00  0.00            
ATOM    236  CB  GLN    16      51.820  23.050  24.240  1.00  0.00            
ATOM    237  HB1 GLN    16      51.820  22.240  25.000  1.00  0.00            
ATOM    238  HB2 GLN    16      50.840  23.540  24.430  1.00  0.00            
ATOM    239  CG  GLN    16      51.850  22.390  22.870  1.00  0.00            
ATOM    240  HG1 GLN    16      51.890  23.130  22.040  1.00  0.00            
ATOM    241  HG2 GLN    16      52.800  21.830  22.730  1.00  0.00            
ATOM    242  CD  GLN    16      50.660  21.470  22.640  1.00  0.00            
ATOM    243  OE1 GLN    16      49.700  21.790  21.950  1.00  0.00            
ATOM    244  NE2 GLN    16      50.730  20.220  23.190  1.00  0.00            
ATOM    245 1HE2 GLN    16      51.580  19.900  23.620  1.00  0.00            
ATOM    246 2HE2 GLN    16      50.010  19.570  22.970  1.00  0.00            
ATOM    247  C   GLN    16      53.380  24.740  23.490  1.00  0.00            
ATOM    248  O   GLN    16      54.200  24.460  22.610  1.00  0.00            
ATOM    249  N   ARG    17      52.660  25.870  23.410  1.00  0.00            
ATOM    250  HN  ARG    17      51.950  26.250  24.000  1.00  0.00            
ATOM    251  CA  ARG    17      52.920  26.760  22.320  1.00  0.00            
ATOM    252  HA  ARG    17      52.910  26.150  21.440  1.00  0.00            
ATOM    253  CB  ARG    17      51.830  27.830  22.110  1.00  0.00            
ATOM    254  HB1 ARG    17      52.130  28.430  21.220  1.00  0.00            
ATOM    255  HB2 ARG    17      50.930  27.270  21.790  1.00  0.00            
ATOM    256  CG  ARG    17      51.450  28.710  23.300  1.00  0.00            
ATOM    257  HG1 ARG    17      51.320  27.990  24.130  1.00  0.00            
ATOM    258  HG2 ARG    17      52.280  29.410  23.520  1.00  0.00            
ATOM    259  CD  ARG    17      50.070  29.380  23.230  1.00  0.00            
ATOM    260  HD1 ARG    17      49.300  28.670  22.870  1.00  0.00            
ATOM    261  HD2 ARG    17      49.940  29.660  24.300  1.00  0.00            
ATOM    262  NE  ARG    17      50.140  30.640  22.450  1.00  0.00            
ATOM    263  HE  ARG    17      50.930  31.240  22.610  1.00  0.00            
ATOM    264  CZ  ARG    17      49.490  30.870  21.270  1.00  0.00            
ATOM    265  NH1 ARG    17      48.260  30.310  21.090  1.00  0.00            
ATOM    266 1HH1 ARG    17      47.730  30.060  21.900  1.00  0.00            
ATOM    267 2HH1 ARG    17      47.840  30.540  20.210  1.00  0.00            
ATOM    268  NH2 ARG    17      50.140  31.570  20.300  1.00  0.00            
ATOM    269 1HH2 ARG    17      51.060  31.920  20.520  1.00  0.00            
ATOM    270 2HH2 ARG    17      49.810  31.370  19.380  1.00  0.00            
ATOM    271  C   ARG    17      54.260  27.430  22.320  1.00  0.00            
ATOM    272  O   ARG    17      54.880  27.540  21.270  1.00  0.00            
ATOM    273  N   VAL    18      54.690  27.940  23.490  1.00  0.00            
ATOM    274  HN  VAL    18      54.030  27.980  24.240  1.00  0.00            
ATOM    275  CA  VAL    18      55.880  28.720  23.610  1.00  0.00            
ATOM    276  HA  VAL    18      55.730  29.500  22.880  1.00  0.00            
ATOM    277  CB  VAL    18      56.010  29.420  24.930  1.00  0.00            
ATOM    278  HB  VAL    18      56.100  28.640  25.720  1.00  0.00            
ATOM    279  CG1 VAL    18      57.210  30.370  25.030  1.00  0.00            
ATOM    280 1HG1 VAL    18      58.190  29.840  25.030  1.00  0.00            
ATOM    281 2HG1 VAL    18      57.150  31.010  24.120  1.00  0.00            
ATOM    282 3HG1 VAL    18      57.190  31.040  25.920  1.00  0.00            
ATOM    283  CG2 VAL    18      54.750  30.260  25.190  1.00  0.00            
ATOM    284 1HG2 VAL    18      53.920  29.580  25.480  1.00  0.00            
ATOM    285 2HG2 VAL    18      54.900  30.800  26.150  1.00  0.00            
ATOM    286 3HG2 VAL    18      54.450  30.870  24.320  1.00  0.00            
ATOM    287  C   VAL    18      57.150  28.010  23.270  1.00  0.00            
ATOM    288  O   VAL    18      58.050  28.470  22.580  1.00  0.00            
ATOM    289  N   ILE    19      57.190  26.720  23.660  1.00  0.00            
ATOM    290  HN  ILE    19      56.450  26.460  24.270  1.00  0.00            
ATOM    291  CA  ILE    19      58.370  25.960  23.400  1.00  0.00            
ATOM    292  HA  ILE    19      58.920  26.400  22.580  1.00  0.00            
ATOM    293  CB  ILE    19      59.250  25.930  24.610  1.00  0.00            
ATOM    294  HB  ILE    19      59.720  26.930  24.690  1.00  0.00            
ATOM    295  CG2 ILE    19      58.430  25.790  25.900  1.00  0.00            
ATOM    296 1HG2 ILE    19      57.800  24.880  25.940  1.00  0.00            
ATOM    297 2HG2 ILE    19      59.080  25.780  26.800  1.00  0.00            
ATOM    298 3HG2 ILE    19      57.710  26.640  25.930  1.00  0.00            
ATOM    299  CG1 ILE    19      60.320  24.830  24.520  1.00  0.00            
ATOM    300 1HG1 ILE    19      60.860  24.840  25.490  1.00  0.00            
ATOM    301 2HG1 ILE    19      59.830  23.830  24.420  1.00  0.00            
ATOM    302  CD  ILE    19      61.370  25.120  23.450  1.00  0.00            
ATOM    303  HD1 ILE    19      61.030  24.670  22.500  1.00  0.00            
ATOM    304  HD2 ILE    19      61.520  26.220  23.470  1.00  0.00            
ATOM    305  HD3 ILE    19      62.360  24.630  23.590  1.00  0.00            
ATOM    306  C   ILE    19      58.020  24.590  22.940  1.00  0.00            
ATOM    307  O   ILE    19      57.410  23.780  23.650  1.00  0.00            
ATOM    308  N   LEU    20      58.580  24.160  21.790  1.00  0.00            
ATOM    309  HN  LEU    20      58.870  24.850  21.130  1.00  0.00            
ATOM    310  CA  LEU    20      58.690  22.790  21.380  1.00  0.00            
ATOM    311  HA  LEU    20      58.310  22.200  22.200  1.00  0.00            
ATOM    312  CB  LEU    20      58.010  22.600  20.010  1.00  0.00            
ATOM    313  HB1 LEU    20      56.930  22.840  20.140  1.00  0.00            
ATOM    314  HB2 LEU    20      58.400  23.310  19.250  1.00  0.00            
ATOM    315  CG  LEU    20      58.150  21.200  19.400  1.00  0.00            
ATOM    316  HG  LEU    20      59.220  20.950  19.280  1.00  0.00            
ATOM    317  CD1 LEU    20      57.520  20.160  20.340  1.00  0.00            
ATOM    318 1HD1 LEU    20      58.010  20.250  21.330  1.00  0.00            
ATOM    319 2HD1 LEU    20      56.420  20.270  20.350  1.00  0.00            
ATOM    320 3HD1 LEU    20      57.660  19.120  19.960  1.00  0.00            
ATOM    321  CD2 LEU    20      57.430  21.030  18.050  1.00  0.00            
ATOM    322 1HD2 LEU    20      57.950  21.580  17.240  1.00  0.00            
ATOM    323 2HD2 LEU    20      57.510  19.980  17.690  1.00  0.00            
ATOM    324 3HD2 LEU    20      56.350  21.300  18.060  1.00  0.00            
ATOM    325  C   LEU    20      60.150  22.410  21.180  1.00  0.00            
ATOM    326  OT1 LEU    20      60.820  23.010  20.300  1.00  0.00            
ATOM    327  OT2 LEU    20      60.650  21.490  21.870  1.00  0.00            
ATOM    328  N   LEU   148      20.420  41.950  18.940  1.00  0.00            
ATOM    329  H1  LEU   148      21.070  41.760  18.140  1.00  0.00            
ATOM    330  H2  LEU   148      19.420  42.040  18.660  1.00  0.00            
ATOM    331  H3  LEU   148      20.630  42.940  19.180  1.00  0.00            
ATOM    332  CA  LEU   148      20.490  40.990  20.050  1.00  0.00            
ATOM    333  HA  LEU   148      19.560  41.210  20.560  1.00  0.00            
ATOM    334  CB  LEU   148      20.410  39.580  19.450  1.00  0.00            
ATOM    335  HB1 LEU   148      21.370  39.310  18.950  1.00  0.00            
ATOM    336  HB2 LEU   148      20.190  38.880  20.280  1.00  0.00            
ATOM    337  CG  LEU   148      19.350  39.320  18.360  1.00  0.00            
ATOM    338  HG  LEU   148      19.520  39.970  17.480  1.00  0.00            
ATOM    339  CD1 LEU   148      19.610  37.900  17.830  1.00  0.00            
ATOM    340 1HD1 LEU   148      19.500  37.150  18.630  1.00  0.00            
ATOM    341 2HD1 LEU   148      18.860  37.680  17.040  1.00  0.00            
ATOM    342 3HD1 LEU   148      20.680  37.780  17.540  1.00  0.00            
ATOM    343  CD2 LEU   148      17.950  39.380  18.980  1.00  0.00            
ATOM    344 1HD2 LEU   148      17.700  40.360  19.430  1.00  0.00            
ATOM    345 2HD2 LEU   148      17.220  39.350  18.140  1.00  0.00            
ATOM    346 3HD2 LEU   148      17.810  38.500  19.650  1.00  0.00            
ATOM    347  C   LEU   148      21.670  41.210  20.940  1.00  0.00            
ATOM    348  O   LEU   148      21.600  41.670  22.070  1.00  0.00            
ATOM    349  N   ALA   149      22.870  41.010  20.360  1.00  0.00            
ATOM    350  HN  ALA   149      22.780  40.830  19.380  1.00  0.00            
ATOM    351  CA  ALA   149      24.090  41.090  21.100  1.00  0.00            
ATOM    352  HA  ALA   149      23.960  40.490  21.990  1.00  0.00            
ATOM    353  CB  ALA   149      25.200  40.390  20.290  1.00  0.00            
ATOM    354  HB1 ALA   149      26.150  40.610  20.820  1.00  0.00            
ATOM    355  HB2 ALA   149      24.910  39.330  20.180  1.00  0.00            
ATOM    356  HB3 ALA   149      25.340  40.720  19.240  1.00  0.00            
ATOM    357  C   ALA   149      24.520  42.470  21.440  1.00  0.00            
ATOM    358  O   ALA   149      25.210  42.570  22.450  1.00  0.00            
ATOM    359  N   THR   150      24.130  43.560  20.750  1.00  0.00            
ATOM    360  HN  THR   150      23.440  43.500  20.030  1.00  0.00            
ATOM    361  CA  THR   150      24.510  44.870  21.170  1.00  0.00            
ATOM    362  HA  THR   150      25.500  44.830  21.580  1.00  0.00            
ATOM    363  CB  THR   150      24.500  46.000  20.180  1.00  0.00            
ATOM    364  HB  THR   150      24.890  46.910  20.680  1.00  0.00            
ATOM    365  OG1 THR   150      23.240  46.250  19.560  1.00  0.00            
ATOM    366  HG1 THR   150      23.300  47.020  18.990  1.00  0.00            
ATOM    367  CG2 THR   150      25.480  45.580  19.070  1.00  0.00            
ATOM    368 1HG2 THR   150      26.550  45.440  19.340  1.00  0.00            
ATOM    369 2HG2 THR   150      25.200  44.600  18.640  1.00  0.00            
ATOM    370 3HG2 THR   150      25.440  46.240  18.170  1.00  0.00            
ATOM    371  C   THR   150      23.700  45.310  22.340  1.00  0.00            
ATOM    372  O   THR   150      24.150  46.200  23.060  1.00  0.00            
ATOM    373  N   ARG   151      22.490  44.750  22.490  1.00  0.00            
ATOM    374  HN  ARG   151      22.060  44.210  21.780  1.00  0.00            
ATOM    375  CA  ARG   151      21.740  44.900  23.700  1.00  0.00            
ATOM    376  HA  ARG   151      21.620  45.960  23.830  1.00  0.00            
ATOM    377  CB  ARG   151      20.310  44.430  23.380  1.00  0.00            
ATOM    378  HB1 ARG   151      19.940  45.080  22.550  1.00  0.00            
ATOM    379  HB2 ARG   151      20.370  43.390  22.980  1.00  0.00            
ATOM    380  CG  ARG   151      19.260  44.660  24.470  1.00  0.00            
ATOM    381  HG1 ARG   151      19.400  45.600  25.040  1.00  0.00            
ATOM    382  HG2 ARG   151      18.310  44.660  23.890  1.00  0.00            
ATOM    383  CD  ARG   151      19.230  43.510  25.470  1.00  0.00            
ATOM    384  HD1 ARG   151      18.850  42.590  24.980  1.00  0.00            
ATOM    385  HD2 ARG   151      20.290  43.430  25.810  1.00  0.00            
ATOM    386  NE  ARG   151      18.400  43.940  26.630  1.00  0.00            
ATOM    387  HE  ARG   151      17.750  44.680  26.470  1.00  0.00            
ATOM    388  CZ  ARG   151      18.550  43.500  27.910  1.00  0.00            
ATOM    389  NH1 ARG   151      19.400  42.450  28.130  1.00  0.00            
ATOM    390 1HH1 ARG   151      19.580  41.800  27.390  1.00  0.00            
ATOM    391 2HH1 ARG   151      19.660  42.190  29.060  1.00  0.00            
ATOM    392  NH2 ARG   151      18.110  44.310  28.920  1.00  0.00            
ATOM    393 1HH2 ARG   151      17.360  44.950  28.790  1.00  0.00            
ATOM    394 2HH2 ARG   151      18.360  44.080  29.860  1.00  0.00            
ATOM    395  C   ARG   151      22.360  44.260  24.900  1.00  0.00            
ATOM    396  O   ARG   151      22.410  44.840  25.980  1.00  0.00            
ATOM    397  N   ALA   152      22.950  43.050  24.780  1.00  0.00            
ATOM    398  HN  ALA   152      22.870  42.530  23.930  1.00  0.00            
ATOM    399  CA  ALA   152      23.500  42.390  25.920  1.00  0.00            
ATOM    400  HA  ALA   152      22.730  42.300  26.660  1.00  0.00            
ATOM    401  CB  ALA   152      23.780  40.970  25.400  1.00  0.00            
ATOM    402  HB1 ALA   152      22.860  40.580  24.910  1.00  0.00            
ATOM    403  HB2 ALA   152      24.570  40.980  24.620  1.00  0.00            
ATOM    404  HB3 ALA   152      24.130  40.320  26.230  1.00  0.00            
ATOM    405  C   ALA   152      24.690  43.020  26.570  1.00  0.00            
ATOM    406  O   ALA   152      24.750  42.940  27.800  1.00  0.00            
ATOM    407  N   ILE   153      25.720  43.520  25.870  1.00  0.00            
ATOM    408  HN  ILE   153      25.710  43.320  24.890  1.00  0.00            
ATOM    409  CA  ILE   153      26.980  43.930  26.400  1.00  0.00            
ATOM    410  HA  ILE   153      27.240  43.150  27.110  1.00  0.00            
ATOM    411  CB  ILE   153      28.090  44.180  25.420  1.00  0.00            
ATOM    412  HB  ILE   153      28.050  45.240  25.080  1.00  0.00            
ATOM    413  CG2 ILE   153      29.460  43.920  26.060  1.00  0.00            
ATOM    414 1HG2 ILE   153      30.210  44.220  25.300  1.00  0.00            
ATOM    415 2HG2 ILE   153      29.730  44.470  26.990  1.00  0.00            
ATOM    416 3HG2 ILE   153      29.550  42.860  26.390  1.00  0.00            
ATOM    417  CG1 ILE   153      27.970  43.420  24.100  1.00  0.00            
ATOM    418 1HG1 ILE   153      27.030  43.760  23.610  1.00  0.00            
ATOM    419 2HG1 ILE   153      28.800  43.810  23.480  1.00  0.00            
ATOM    420  CD  ILE   153      28.000  41.900  24.250  1.00  0.00            
ATOM    421  HD1 ILE   153      27.650  41.480  23.280  1.00  0.00            
ATOM    422  HD2 ILE   153      28.990  41.420  24.450  1.00  0.00            
ATOM    423  HD3 ILE   153      27.340  41.510  25.050  1.00  0.00            
ATOM    424  C   ILE   153      26.790  45.130  27.260  1.00  0.00            
ATOM    425  O   ILE   153      27.430  45.130  28.310  1.00  0.00            
ATOM    426  N   PRO   154      26.070  46.200  27.070  1.00  0.00            
ATOM    427  CD  PRO   154      25.640  46.730  25.780  1.00  0.00            
ATOM    428  HD1 PRO   154      24.710  46.280  25.390  1.00  0.00            
ATOM    429  HD2 PRO   154      26.470  46.700  25.040  1.00  0.00            
ATOM    430  CA  PRO   154      25.730  47.060  28.170  1.00  0.00            
ATOM    431  HA  PRO   154      26.580  47.540  28.630  1.00  0.00            
ATOM    432  CB  PRO   154      24.930  48.200  27.550  1.00  0.00            
ATOM    433  HB1 PRO   154      23.880  47.860  27.430  1.00  0.00            
ATOM    434  HB2 PRO   154      25.010  49.140  28.120  1.00  0.00            
ATOM    435  CG  PRO   154      25.450  48.220  26.100  1.00  0.00            
ATOM    436  HG1 PRO   154      24.770  48.690  25.370  1.00  0.00            
ATOM    437  HG2 PRO   154      26.450  48.700  26.020  1.00  0.00            
ATOM    438  C   PRO   154      24.970  46.500  29.320  1.00  0.00            
ATOM    439  O   PRO   154      25.180  47.070  30.390  1.00  0.00            
ATOM    440  N   GLU   155      24.140  45.440  29.230  1.00  0.00            
ATOM    441  HN  GLU   155      24.030  44.900  28.400  1.00  0.00            
ATOM    442  CA  GLU   155      23.630  44.830  30.420  1.00  0.00            
ATOM    443  HA  GLU   155      23.420  45.650  31.080  1.00  0.00            
ATOM    444  CB  GLU   155      22.330  44.020  30.230  1.00  0.00            
ATOM    445  HB1 GLU   155      21.710  44.780  29.710  1.00  0.00            
ATOM    446  HB2 GLU   155      22.470  43.160  29.540  1.00  0.00            
ATOM    447  CG  GLU   155      21.590  43.610  31.510  1.00  0.00            
ATOM    448  HG1 GLU   155      22.060  42.880  32.200  1.00  0.00            
ATOM    449  HG2 GLU   155      21.540  44.540  32.100  1.00  0.00            
ATOM    450  CD  GLU   155      20.150  43.200  31.210  1.00  0.00            
ATOM    451  OE1 GLU   155      19.170  43.960  31.410  1.00  0.00            
ATOM    452  OE2 GLU   155      19.980  42.030  30.760  1.00  0.00            
ATOM    453  C   GLU   155      24.610  44.040  31.220  1.00  0.00            
ATOM    454  O   GLU   155      24.440  43.860  32.420  1.00  0.00            
ATOM    455  N   LEU   156      25.690  43.550  30.590  1.00  0.00            
ATOM    456  HN  LEU   156      25.800  43.560  29.600  1.00  0.00            
ATOM    457  CA  LEU   156      26.630  42.660  31.200  1.00  0.00            
ATOM    458  HA  LEU   156      26.060  41.910  31.730  1.00  0.00            
ATOM    459  CB  LEU   156      27.540  41.990  30.150  1.00  0.00            
ATOM    460  HB1 LEU   156      27.840  42.780  29.430  1.00  0.00            
ATOM    461  HB2 LEU   156      28.410  41.540  30.680  1.00  0.00            
ATOM    462  CG  LEU   156      26.970  40.810  29.340  1.00  0.00            
ATOM    463  HG  LEU   156      26.100  41.230  28.790  1.00  0.00            
ATOM    464  CD1 LEU   156      27.950  40.420  28.230  1.00  0.00            
ATOM    465 1HD1 LEU   156      27.590  39.680  27.480  1.00  0.00            
ATOM    466 2HD1 LEU   156      28.210  41.350  27.670  1.00  0.00            
ATOM    467 3HD1 LEU   156      28.890  40.170  28.760  1.00  0.00            
ATOM    468  CD2 LEU   156      26.520  39.650  30.240  1.00  0.00            
ATOM    469 1HD2 LEU   156      26.290  38.820  29.540  1.00  0.00            
ATOM    470 2HD2 LEU   156      27.290  39.280  30.970  1.00  0.00            
ATOM    471 3HD2 LEU   156      25.700  40.000  30.910  1.00  0.00            
ATOM    472  C   LEU   156      27.410  43.370  32.250  1.00  0.00            
ATOM    473  O   LEU   156      27.610  43.030  33.410  1.00  0.00            
ATOM    474  N   THR   157      27.750  44.640  31.940  1.00  0.00            
ATOM    475  HN  THR   157      27.590  44.970  31.010  1.00  0.00            
ATOM    476  CA  THR   157      28.320  45.630  32.800  1.00  0.00            
ATOM    477  HA  THR   157      29.350  45.350  32.950  1.00  0.00            
ATOM    478  CB  THR   157      28.440  47.010  32.240  1.00  0.00            
ATOM    479  HB  THR   157      27.500  47.610  32.210  1.00  0.00            
ATOM    480  OG1 THR   157      28.880  46.970  30.890  1.00  0.00            
ATOM    481  HG1 THR   157      28.970  47.860  30.550  1.00  0.00            
ATOM    482  CG2 THR   157      29.510  47.830  32.980  1.00  0.00            
ATOM    483 1HG2 THR   157      29.760  48.760  32.420  1.00  0.00            
ATOM    484 2HG2 THR   157      29.170  48.190  33.970  1.00  0.00            
ATOM    485 3HG2 THR   157      30.370  47.130  33.060  1.00  0.00            
ATOM    486  C   THR   157      27.570  45.750  34.080  1.00  0.00            
ATOM    487  O   THR   157      28.130  45.710  35.180  1.00  0.00            
ATOM    488  N   LYS   158      26.240  45.890  34.050  1.00  0.00            
ATOM    489  HN  LYS   158      25.820  45.680  33.170  1.00  0.00            
ATOM    490  CA  LYS   158      25.330  46.170  35.120  1.00  0.00            
ATOM    491  HA  LYS   158      25.600  47.030  35.730  1.00  0.00            
ATOM    492  CB  LYS   158      23.880  46.350  34.640  1.00  0.00            
ATOM    493  HB1 LYS   158      23.300  45.480  34.270  1.00  0.00            
ATOM    494  HB2 LYS   158      23.270  46.640  35.520  1.00  0.00            
ATOM    495  CG  LYS   158      23.770  47.580  33.750  1.00  0.00            
ATOM    496  HG1 LYS   158      24.280  48.400  34.310  1.00  0.00            
ATOM    497  HG2 LYS   158      24.390  47.460  32.830  1.00  0.00            
ATOM    498  CD  LYS   158      22.380  48.050  33.320  1.00  0.00            
ATOM    499  HD1 LYS   158      21.840  47.150  32.970  1.00  0.00            
ATOM    500  HD2 LYS   158      21.790  48.390  34.190  1.00  0.00            
ATOM    501  CE  LYS   158      22.370  49.120  32.220  1.00  0.00            
ATOM    502  HE1 LYS   158      22.860  50.030  32.620  1.00  0.00            
ATOM    503  HE2 LYS   158      22.930  48.690  31.360  1.00  0.00            
ATOM    504  NZ  LYS   158      20.990  49.390  31.760  1.00  0.00            
ATOM    505  HZ1 LYS   158      20.670  48.650  31.100  1.00  0.00            
ATOM    506  HZ2 LYS   158      20.250  49.350  32.490  1.00  0.00            
ATOM    507  HZ3 LYS   158      20.990  50.380  31.460  1.00  0.00            
ATOM    508  C   LYS   158      25.330  45.010  36.050  1.00  0.00            
ATOM    509  O   LYS   158      25.380  45.180  37.270  1.00  0.00            
ATOM    510  N   LEU   159      25.260  43.760  35.560  1.00  0.00            
ATOM    511  HN  LEU   159      25.160  43.640  34.570  1.00  0.00            
ATOM    512  CA  LEU   159      25.390  42.530  36.280  1.00  0.00            
ATOM    513  HA  LEU   159      24.670  42.620  37.080  1.00  0.00            
ATOM    514  CB  LEU   159      25.140  41.280  35.410  1.00  0.00            
ATOM    515  HB1 LEU   159      26.040  41.200  34.760  1.00  0.00            
ATOM    516  HB2 LEU   159      25.050  40.340  36.000  1.00  0.00            
ATOM    517  CG  LEU   159      23.810  41.350  34.640  1.00  0.00            
ATOM    518  HG  LEU   159      23.770  42.300  34.070  1.00  0.00            
ATOM    519  CD1 LEU   159      23.680  40.370  33.460  1.00  0.00            
ATOM    520 1HD1 LEU   159      23.890  39.380  33.910  1.00  0.00            
ATOM    521 2HD1 LEU   159      22.690  40.380  32.960  1.00  0.00            
ATOM    522 3HD1 LEU   159      24.440  40.690  32.720  1.00  0.00            
ATOM    523  CD2 LEU   159      22.610  41.280  35.600  1.00  0.00            
ATOM    524 1HD2 LEU   159      22.370  40.270  36.000  1.00  0.00            
ATOM    525 2HD2 LEU   159      22.820  42.050  36.380  1.00  0.00            
ATOM    526 3HD2 LEU   159      21.670  41.580  35.090  1.00  0.00            
ATOM    527  C   LEU   159      26.680  42.310  37.000  1.00  0.00            
ATOM    528  O   LEU   159      26.660  41.910  38.170  1.00  0.00            
ATOM    529  N   LEU   160      27.840  42.650  36.410  1.00  0.00            
ATOM    530  HN  LEU   160      27.940  42.900  35.450  1.00  0.00            
ATOM    531  CA  LEU   160      29.090  42.520  37.090  1.00  0.00            
ATOM    532  HA  LEU   160      29.200  41.580  37.600  1.00  0.00            
ATOM    533  CB  LEU   160      30.210  42.580  36.040  1.00  0.00            
ATOM    534  HB1 LEU   160      30.200  43.550  35.490  1.00  0.00            
ATOM    535  HB2 LEU   160      31.180  42.480  36.570  1.00  0.00            
ATOM    536  CG  LEU   160      30.110  41.420  35.030  1.00  0.00            
ATOM    537  HG  LEU   160      29.050  41.350  34.710  1.00  0.00            
ATOM    538  CD1 LEU   160      30.820  41.680  33.690  1.00  0.00            
ATOM    539 1HD1 LEU   160      31.920  41.810  33.750  1.00  0.00            
ATOM    540 2HD1 LEU   160      30.580  40.860  32.980  1.00  0.00            
ATOM    541 3HD1 LEU   160      30.420  42.580  33.170  1.00  0.00            
ATOM    542  CD2 LEU   160      30.550  40.100  35.690  1.00  0.00            
ATOM    543 1HD2 LEU   160      31.630  40.040  35.960  1.00  0.00            
ATOM    544 2HD2 LEU   160      29.900  39.820  36.550  1.00  0.00            
ATOM    545 3HD2 LEU   160      30.440  39.320  34.910  1.00  0.00            
ATOM    546  C   LEU   160      29.330  43.540  38.140  1.00  0.00            
ATOM    547  O   LEU   160      30.240  43.330  38.940  1.00  0.00            
ATOM    548  N   ASN   161      28.440  44.550  38.140  1.00  0.00            
ATOM    549  HN  ASN   161      27.650  44.570  37.540  1.00  0.00            
ATOM    550  CA  ASN   161      28.490  45.630  39.080  1.00  0.00            
ATOM    551  HA  ASN   161      29.450  45.670  39.570  1.00  0.00            
ATOM    552  CB  ASN   161      28.470  46.970  38.310  1.00  0.00            
ATOM    553  HB1 ASN   161      27.640  47.040  37.580  1.00  0.00            
ATOM    554  HB2 ASN   161      28.350  47.820  39.020  1.00  0.00            
ATOM    555  CG  ASN   161      29.780  47.180  37.560  1.00  0.00            
ATOM    556  OD1 ASN   161      30.780  46.470  37.490  1.00  0.00            
ATOM    557  ND2 ASN   161      29.720  48.310  36.800  1.00  0.00            
ATOM    558 1HD2 ASN   161      28.830  48.750  36.670  1.00  0.00            
ATOM    559 2HD2 ASN   161      30.490  48.430  36.170  1.00  0.00            
ATOM    560  C   ASN   161      27.450  45.500  40.130  1.00  0.00            
ATOM    561  O   ASN   161      27.330  46.410  40.950  1.00  0.00            
ATOM    562  N   ASP   162      26.590  44.460  40.160  1.00  0.00            
ATOM    563  HN  ASP   162      26.640  43.660  39.570  1.00  0.00            
ATOM    564  CA  ASP   162      25.620  44.360  41.210  1.00  0.00            
ATOM    565  HA  ASP   162      25.250  45.350  41.440  1.00  0.00            
ATOM    566  CB  ASP   162      24.470  43.420  40.790  1.00  0.00            
ATOM    567  HB1 ASP   162      24.410  43.460  39.690  1.00  0.00            
ATOM    568  HB2 ASP   162      24.660  42.390  41.170  1.00  0.00            
ATOM    569  CG  ASP   162      23.090  43.760  41.330  1.00  0.00            
ATOM    570  OD1 ASP   162      22.170  43.870  40.470  1.00  0.00            
ATOM    571  OD2 ASP   162      22.930  44.070  42.540  1.00  0.00            
ATOM    572  C   ASP   162      26.290  43.850  42.440  1.00  0.00            
ATOM    573  O   ASP   162      27.400  43.320  42.480  1.00  0.00            
ATOM    574  N   GLU   163      25.750  44.080  43.650  1.00  0.00            
ATOM    575  HN  GLU   163      24.880  44.550  43.780  1.00  0.00            
ATOM    576  CA  GLU   163      26.420  43.640  44.830  1.00  0.00            
ATOM    577  HA  GLU   163      27.500  43.570  44.750  1.00  0.00            
ATOM    578  CB  GLU   163      26.180  44.580  46.020  1.00  0.00            
ATOM    579  HB1 GLU   163      26.900  44.230  46.790  1.00  0.00            
ATOM    580  HB2 GLU   163      26.610  45.580  45.820  1.00  0.00            
ATOM    581  CG  GLU   163      24.740  44.590  46.560  1.00  0.00            
ATOM    582  HG1 GLU   163      24.320  43.580  46.690  1.00  0.00            
ATOM    583  HG2 GLU   163      24.550  45.000  47.570  1.00  0.00            
ATOM    584  CD  GLU   163      23.850  45.450  45.670  1.00  0.00            
ATOM    585  OE1 GLU   163      22.740  44.940  45.370  1.00  0.00            
ATOM    586  OE2 GLU   163      24.200  46.570  45.230  1.00  0.00            
ATOM    587  C   GLU   163      25.990  42.290  45.290  1.00  0.00            
ATOM    588  O   GLU   163      26.590  41.640  46.140  1.00  0.00            
ATOM    589  N   ASP   164      24.880  41.750  44.750  1.00  0.00            
ATOM    590  HN  ASP   164      24.250  42.340  44.250  1.00  0.00            
ATOM    591  CA  ASP   164      24.520  40.390  44.980  1.00  0.00            
ATOM    592  HA  ASP   164      24.370  40.260  46.050  1.00  0.00            
ATOM    593  CB  ASP   164      23.090  40.280  44.440  1.00  0.00            
ATOM    594  HB1 ASP   164      23.060  40.910  43.520  1.00  0.00            
ATOM    595  HB2 ASP   164      22.900  39.220  44.170  1.00  0.00            
ATOM    596  CG  ASP   164      22.000  40.780  45.380  1.00  0.00            
ATOM    597  OD1 ASP   164      21.660  40.080  46.370  1.00  0.00            
ATOM    598  OD2 ASP   164      21.450  41.870  45.080  1.00  0.00            
ATOM    599  C   ASP   164      25.460  39.300  44.610  1.00  0.00            
ATOM    600  O   ASP   164      25.930  39.170  43.480  1.00  0.00            
ATOM    601  N   GLN   165      25.710  38.380  45.550  1.00  0.00            
ATOM    602  HN  GLN   165      25.290  38.540  46.440  1.00  0.00            
ATOM    603  CA  GLN   165      26.690  37.350  45.370  1.00  0.00            
ATOM    604  HA  GLN   165      27.610  37.830  45.070  1.00  0.00            
ATOM    605  CB  GLN   165      26.760  36.580  46.700  1.00  0.00            
ATOM    606  HB1 GLN   165      27.000  37.280  47.530  1.00  0.00            
ATOM    607  HB2 GLN   165      25.790  36.110  46.970  1.00  0.00            
ATOM    608  CG  GLN   165      27.770  35.440  46.850  1.00  0.00            
ATOM    609  HG1 GLN   165      27.610  34.590  46.150  1.00  0.00            
ATOM    610  HG2 GLN   165      28.830  35.750  46.710  1.00  0.00            
ATOM    611  CD  GLN   165      27.620  35.000  48.300  1.00  0.00            
ATOM    612  OE1 GLN   165      26.680  34.320  48.710  1.00  0.00            
ATOM    613  NE2 GLN   165      28.610  35.370  49.160  1.00  0.00            
ATOM    614 1HE2 GLN   165      29.390  35.840  48.750  1.00  0.00            
ATOM    615 2HE2 GLN   165      28.250  35.280  50.090  1.00  0.00            
ATOM    616  C   GLN   165      26.300  36.340  44.350  1.00  0.00            
ATOM    617  O   GLN   165      27.100  35.860  43.540  1.00  0.00            
ATOM    618  N   VAL   166      24.990  36.010  44.300  1.00  0.00            
ATOM    619  HN  VAL   166      24.330  36.350  44.960  1.00  0.00            
ATOM    620  CA  VAL   166      24.520  35.160  43.250  1.00  0.00            
ATOM    621  HA  VAL   166      25.170  34.320  43.080  1.00  0.00            
ATOM    622  CB  VAL   166      23.200  34.530  43.610  1.00  0.00            
ATOM    623  HB  VAL   166      22.810  33.850  42.830  1.00  0.00            
ATOM    624  CG1 VAL   166      23.350  33.610  44.830  1.00  0.00            
ATOM    625 1HG1 VAL   166      23.650  34.050  45.810  1.00  0.00            
ATOM    626 2HG1 VAL   166      22.330  33.240  45.050  1.00  0.00            
ATOM    627 3HG1 VAL   166      24.010  32.740  44.620  1.00  0.00            
ATOM    628  CG2 VAL   166      22.060  35.510  43.950  1.00  0.00            
ATOM    629 1HG2 VAL   166      21.680  35.880  42.980  1.00  0.00            
ATOM    630 2HG2 VAL   166      21.220  34.940  44.410  1.00  0.00            
ATOM    631 3HG2 VAL   166      22.420  36.310  44.640  1.00  0.00            
ATOM    632  C   VAL   166      24.380  35.830  41.930  1.00  0.00            
ATOM    633  O   VAL   166      24.390  35.090  40.950  1.00  0.00            
ATOM    634  N   VAL   167      24.180  37.150  41.780  1.00  0.00            
ATOM    635  HN  VAL   167      24.240  37.740  42.590  1.00  0.00            
ATOM    636  CA  VAL   167      23.950  37.710  40.480  1.00  0.00            
ATOM    637  HA  VAL   167      23.280  37.120  39.870  1.00  0.00            
ATOM    638  CB  VAL   167      23.560  39.130  40.770  1.00  0.00            
ATOM    639  HB  VAL   167      24.240  39.640  41.480  1.00  0.00            
ATOM    640  CG1 VAL   167      23.600  39.930  39.450  1.00  0.00            
ATOM    641 1HG1 VAL   167      23.300  40.980  39.660  1.00  0.00            
ATOM    642 2HG1 VAL   167      24.630  40.010  39.050  1.00  0.00            
ATOM    643 3HG1 VAL   167      22.880  39.480  38.740  1.00  0.00            
ATOM    644  CG2 VAL   167      22.160  39.200  41.400  1.00  0.00            
ATOM    645 1HG2 VAL   167      22.020  38.730  42.400  1.00  0.00            
ATOM    646 2HG2 VAL   167      21.980  40.250  41.730  1.00  0.00            
ATOM    647 3HG2 VAL   167      21.310  38.950  40.720  1.00  0.00            
ATOM    648  C   VAL   167      25.230  37.830  39.720  1.00  0.00            
ATOM    649  O   VAL   167      25.400  37.660  38.520  1.00  0.00            
ATOM    650  N   VAL   168      26.290  38.290  40.420  1.00  0.00            
ATOM    651  HN  VAL   168      26.160  38.510  41.380  1.00  0.00            
ATOM    652  CA  VAL   168      27.640  38.460  40.000  1.00  0.00            
ATOM    653  HA  VAL   168      27.770  39.210  39.230  1.00  0.00            
ATOM    654  CB  VAL   168      28.340  38.970  41.220  1.00  0.00            
ATOM    655  HB  VAL   168      28.020  38.440  42.140  1.00  0.00            
ATOM    656  CG1 VAL   168      29.870  38.840  41.210  1.00  0.00            
ATOM    657 1HG1 VAL   168      30.250  39.170  40.220  1.00  0.00            
ATOM    658 2HG1 VAL   168      30.180  39.520  42.030  1.00  0.00            
ATOM    659 3HG1 VAL   168      30.340  37.890  41.550  1.00  0.00            
ATOM    660  CG2 VAL   168      28.070  40.480  41.340  1.00  0.00            
ATOM    661 1HG2 VAL   168      28.500  41.020  40.470  1.00  0.00            
ATOM    662 2HG2 VAL   168      26.960  40.570  41.370  1.00  0.00            
ATOM    663 3HG2 VAL   168      28.520  41.040  42.180  1.00  0.00            
ATOM    664  C   VAL   168      28.270  37.180  39.560  1.00  0.00            
ATOM    665  O   VAL   168      29.000  37.100  38.570  1.00  0.00            
ATOM    666  N   ASN   169      27.970  36.040  40.190  1.00  0.00            
ATOM    667  HN  ASN   169      27.480  36.200  41.050  1.00  0.00            
ATOM    668  CA  ASN   169      28.410  34.700  39.960  1.00  0.00            
ATOM    669  HA  ASN   169      29.490  34.620  39.890  1.00  0.00            
ATOM    670  CB  ASN   169      27.980  33.740  41.090  1.00  0.00            
ATOM    671  HB1 ASN   169      28.490  34.160  41.980  1.00  0.00            
ATOM    672  HB2 ASN   169      26.880  33.670  41.220  1.00  0.00            
ATOM    673  CG  ASN   169      28.470  32.330  40.770  1.00  0.00            
ATOM    674  OD1 ASN   169      27.690  31.480  40.340  1.00  0.00            
ATOM    675  ND2 ASN   169      29.790  32.090  40.950  1.00  0.00            
ATOM    676 1HD2 ASN   169      30.420  32.760  41.340  1.00  0.00            
ATOM    677 2HD2 ASN   169      30.210  31.340  40.440  1.00  0.00            
ATOM    678  C   ASN   169      27.910  34.230  38.640  1.00  0.00            
ATOM    679  O   ASN   169      28.630  33.700  37.790  1.00  0.00            
ATOM    680  N   LYS   170      26.630  34.450  38.310  1.00  0.00            
ATOM    681  HN  LYS   170      26.080  34.890  39.020  1.00  0.00            
ATOM    682  CA  LYS   170      25.930  34.000  37.150  1.00  0.00            
ATOM    683  HA  LYS   170      26.170  32.990  36.850  1.00  0.00            
ATOM    684  CB  LYS   170      24.440  34.320  37.360  1.00  0.00            
ATOM    685  HB1 LYS   170      24.450  35.340  37.800  1.00  0.00            
ATOM    686  HB2 LYS   170      23.820  34.250  36.440  1.00  0.00            
ATOM    687  CG  LYS   170      23.590  33.440  38.280  1.00  0.00            
ATOM    688  HG1 LYS   170      23.510  32.360  38.050  1.00  0.00            
ATOM    689  HG2 LYS   170      24.150  33.510  39.230  1.00  0.00            
ATOM    690  CD  LYS   170      22.160  33.990  38.410  1.00  0.00            
ATOM    691  HD1 LYS   170      22.200  35.030  38.790  1.00  0.00            
ATOM    692  HD2 LYS   170      21.610  34.000  37.440  1.00  0.00            
ATOM    693  CE  LYS   170      21.310  33.150  39.360  1.00  0.00            
ATOM    694  HE1 LYS   170      21.310  32.070  39.080  1.00  0.00            
ATOM    695  HE2 LYS   170      21.760  33.210  40.370  1.00  0.00            
ATOM    696  NZ  LYS   170      19.920  33.660  39.300  1.00  0.00            
ATOM    697  HZ1 LYS   170      19.380  33.010  39.900  1.00  0.00            
ATOM    698  HZ2 LYS   170      19.820  34.630  39.660  1.00  0.00            
ATOM    699  HZ3 LYS   170      19.640  33.640  38.300  1.00  0.00            
ATOM    700  C   LYS   170      26.400  34.840  36.020  1.00  0.00            
ATOM    701  O   LYS   170      26.410  34.340  34.890  1.00  0.00            
ATOM    702  N   ALA   171      26.700  36.130  36.230  1.00  0.00            
ATOM    703  HN  ALA   171      26.570  36.640  37.080  1.00  0.00            
ATOM    704  CA  ALA   171      27.350  36.860  35.180  1.00  0.00            
ATOM    705  HA  ALA   171      26.570  36.760  34.450  1.00  0.00            
ATOM    706  CB  ALA   171      27.340  38.340  35.580  1.00  0.00            
ATOM    707  HB1 ALA   171      27.780  38.830  34.680  1.00  0.00            
ATOM    708  HB2 ALA   171      26.290  38.680  35.720  1.00  0.00            
ATOM    709  HB3 ALA   171      27.960  38.510  36.480  1.00  0.00            
ATOM    710  C   ALA   171      28.680  36.340  34.730  1.00  0.00            
ATOM    711  O   ALA   171      28.910  36.240  33.520  1.00  0.00            
ATOM    712  N   ALA   172      29.520  35.900  35.670  1.00  0.00            
ATOM    713  HN  ALA   172      29.290  36.070  36.630  1.00  0.00            
ATOM    714  CA  ALA   172      30.890  35.540  35.440  1.00  0.00            
ATOM    715  HA  ALA   172      31.250  36.280  34.750  1.00  0.00            
ATOM    716  CB  ALA   172      31.730  35.550  36.730  1.00  0.00            
ATOM    717  HB1 ALA   172      31.470  34.810  37.510  1.00  0.00            
ATOM    718  HB2 ALA   172      32.810  35.380  36.530  1.00  0.00            
ATOM    719  HB3 ALA   172      31.700  36.540  37.220  1.00  0.00            
ATOM    720  C   ALA   172      31.040  34.250  34.710  1.00  0.00            
ATOM    721  O   ALA   172      31.890  34.070  33.830  1.00  0.00            
ATOM    722  N   VAL   173      30.120  33.340  35.080  1.00  0.00            
ATOM    723  HN  VAL   173      29.640  33.480  35.940  1.00  0.00            
ATOM    724  CA  VAL   173      29.820  32.150  34.350  1.00  0.00            
ATOM    725  HA  VAL   173      30.710  31.530  34.270  1.00  0.00            
ATOM    726  CB  VAL   173      28.820  31.310  35.080  1.00  0.00            
ATOM    727  HB  VAL   173      27.910  31.890  35.370  1.00  0.00            
ATOM    728  CG1 VAL   173      28.320  30.090  34.290  1.00  0.00            
ATOM    729 1HG1 VAL   173      29.080  29.290  34.220  1.00  0.00            
ATOM    730 2HG1 VAL   173      27.460  29.590  34.800  1.00  0.00            
ATOM    731 3HG1 VAL   173      28.050  30.330  33.240  1.00  0.00            
ATOM    732  CG2 VAL   173      29.400  30.730  36.390  1.00  0.00            
ATOM    733 1HG2 VAL   173      30.310  30.150  36.170  1.00  0.00            
ATOM    734 2HG2 VAL   173      29.520  31.490  37.200  1.00  0.00            
ATOM    735 3HG2 VAL   173      28.770  29.890  36.750  1.00  0.00            
ATOM    736  C   VAL   173      29.380  32.320  32.940  1.00  0.00            
ATOM    737  O   VAL   173      29.780  31.620  32.020  1.00  0.00            
ATOM    738  N   MET   174      28.450  33.250  32.640  1.00  0.00            
ATOM    739  HN  MET   174      27.940  33.720  33.360  1.00  0.00            
ATOM    740  CA  MET   174      28.080  33.580  31.300  1.00  0.00            
ATOM    741  HA  MET   174      27.850  32.740  30.670  1.00  0.00            
ATOM    742  CB  MET   174      26.900  34.570  31.330  1.00  0.00            
ATOM    743  HB1 MET   174      26.120  34.140  31.990  1.00  0.00            
ATOM    744  HB2 MET   174      27.140  35.510  31.860  1.00  0.00            
ATOM    745  CG  MET   174      26.240  34.840  29.980  1.00  0.00            
ATOM    746  HG1 MET   174      27.080  34.830  29.250  1.00  0.00            
ATOM    747  HG2 MET   174      25.560  33.990  29.770  1.00  0.00            
ATOM    748  SD  MET   174      25.250  36.360  29.970  1.00  0.00            
ATOM    749  CE  MET   174      23.870  35.830  31.020  1.00  0.00            
ATOM    750  HE1 MET   174      24.180  35.590  32.060  1.00  0.00            
ATOM    751  HE2 MET   174      23.030  36.550  30.960  1.00  0.00            
ATOM    752  HE3 MET   174      23.380  34.910  30.640  1.00  0.00            
ATOM    753  C   MET   174      29.250  34.200  30.610  1.00  0.00            
ATOM    754  O   MET   174      29.510  33.790  29.480  1.00  0.00            
ATOM    755  N   VAL   175      29.940  35.180  31.220  1.00  0.00            
ATOM    756  HN  VAL   175      29.670  35.530  32.110  1.00  0.00            
ATOM    757  CA  VAL   175      30.930  36.010  30.600  1.00  0.00            
ATOM    758  HA  VAL   175      30.530  36.270  29.630  1.00  0.00            
ATOM    759  CB  VAL   175      31.220  37.310  31.290  1.00  0.00            
ATOM    760  HB  VAL   175      31.400  37.040  32.350  1.00  0.00            
ATOM    761  CG1 VAL   175      32.500  37.940  30.700  1.00  0.00            
ATOM    762 1HG1 VAL   175      33.430  37.390  30.950  1.00  0.00            
ATOM    763 2HG1 VAL   175      32.480  38.140  29.610  1.00  0.00            
ATOM    764 3HG1 VAL   175      32.610  38.930  31.180  1.00  0.00            
ATOM    765  CG2 VAL   175      30.050  38.310  31.280  1.00  0.00            
ATOM    766 1HG2 VAL   175      29.700  38.600  30.270  1.00  0.00            
ATOM    767 2HG2 VAL   175      29.120  37.910  31.740  1.00  0.00            
ATOM    768 3HG2 VAL   175      30.380  39.270  31.750  1.00  0.00            
ATOM    769  C   VAL   175      32.100  35.170  30.210  1.00  0.00            
ATOM    770  O   VAL   175      32.640  35.410  29.140  1.00  0.00            
ATOM    771  N   HIS   176      32.400  34.090  30.960  1.00  0.00            
ATOM    772  HN  HIS   176      31.960  34.030  31.850  1.00  0.00            
ATOM    773  CA  HIS   176      33.360  33.090  30.610  1.00  0.00            
ATOM    774  HA  HIS   176      34.330  33.500  30.370  1.00  0.00            
ATOM    775  CB  HIS   176      33.530  32.130  31.800  1.00  0.00            
ATOM    776  HB1 HIS   176      33.580  32.600  32.810  1.00  0.00            
ATOM    777  HB2 HIS   176      32.650  31.460  31.810  1.00  0.00            
ATOM    778  ND1 HIS   176      34.670  30.100  32.410  1.00  0.00            
ATOM    779  CG  HIS   176      34.770  31.300  31.730  1.00  0.00            
ATOM    780  CE1 HIS   176      35.860  29.530  32.330  1.00  0.00            
ATOM    781  HE1 HIS   176      36.040  28.690  33.000  1.00  0.00            
ATOM    782  NE2 HIS   176      36.700  30.280  31.560  1.00  0.00            
ATOM    783  HE2 HIS   176      37.520  30.040  31.050  1.00  0.00            
ATOM    784  CD2 HIS   176      36.020  31.420  31.200  1.00  0.00            
ATOM    785  HD2 HIS   176      36.540  32.170  30.600  1.00  0.00            
ATOM    786  C   HIS   176      33.040  32.340  29.360  1.00  0.00            
ATOM    787  O   HIS   176      33.880  32.230  28.470  1.00  0.00            
ATOM    788  N   GLN   177      31.770  31.910  29.260  1.00  0.00            
ATOM    789  HN  GLN   177      31.190  32.030  30.060  1.00  0.00            
ATOM    790  CA  GLN   177      31.260  31.280  28.090  1.00  0.00            
ATOM    791  HA  GLN   177      32.030  30.580  27.810  1.00  0.00            
ATOM    792  CB  GLN   177      29.900  30.590  28.280  1.00  0.00            
ATOM    793  HB1 GLN   177      29.950  29.920  29.170  1.00  0.00            
ATOM    794  HB2 GLN   177      29.170  31.360  28.620  1.00  0.00            
ATOM    795  CG  GLN   177      29.340  29.790  27.110  1.00  0.00            
ATOM    796  HG1 GLN   177      28.330  29.480  27.460  1.00  0.00            
ATOM    797  HG2 GLN   177      29.190  30.340  26.150  1.00  0.00            
ATOM    798  CD  GLN   177      30.280  28.650  26.740  1.00  0.00            
ATOM    799  OE1 GLN   177      30.700  28.660  25.590  1.00  0.00            
ATOM    800  NE2 GLN   177      30.590  27.620  27.590  1.00  0.00            
ATOM    801 1HE2 GLN   177      30.310  27.750  28.540  1.00  0.00            
ATOM    802 2HE2 GLN   177      31.090  26.830  27.230  1.00  0.00            
ATOM    803  C   GLN   177      31.080  32.160  26.900  1.00  0.00            
ATOM    804  O   GLN   177      31.410  31.830  25.760  1.00  0.00            
ATOM    805  N   LEU   178      30.610  33.400  27.090  1.00  0.00            
ATOM    806  HN  LEU   178      30.140  33.680  27.920  1.00  0.00            
ATOM    807  CA  LEU   178      30.580  34.350  26.020  1.00  0.00            
ATOM    808  HA  LEU   178      30.140  33.750  25.230  1.00  0.00            
ATOM    809  CB  LEU   178      29.790  35.620  26.380  1.00  0.00            
ATOM    810  HB1 LEU   178      30.160  36.040  27.340  1.00  0.00            
ATOM    811  HB2 LEU   178      29.910  36.410  25.610  1.00  0.00            
ATOM    812  CG  LEU   178      28.280  35.470  26.650  1.00  0.00            
ATOM    813  HG  LEU   178      28.170  34.660  27.400  1.00  0.00            
ATOM    814  CD1 LEU   178      27.620  36.690  27.310  1.00  0.00            
ATOM    815 1HD1 LEU   178      28.210  37.020  28.200  1.00  0.00            
ATOM    816 2HD1 LEU   178      27.600  37.490  26.540  1.00  0.00            
ATOM    817 3HD1 LEU   178      26.570  36.430  27.530  1.00  0.00            
ATOM    818  CD2 LEU   178      27.400  34.950  25.500  1.00  0.00            
ATOM    819 1HD2 LEU   178      26.350  34.780  25.830  1.00  0.00            
ATOM    820 2HD2 LEU   178      27.400  35.700  24.670  1.00  0.00            
ATOM    821 3HD2 LEU   178      27.890  34.020  25.140  1.00  0.00            
ATOM    822  C   LEU   178      31.870  34.930  25.530  1.00  0.00            
ATOM    823  O   LEU   178      31.960  35.510  24.450  1.00  0.00            
ATOM    824  N   SER   179      32.970  34.830  26.290  1.00  0.00            
ATOM    825  HN  SER   179      32.910  34.410  27.190  1.00  0.00            
ATOM    826  CA  SER   179      34.250  35.200  25.760  1.00  0.00            
ATOM    827  HA  SER   179      34.230  35.820  24.880  1.00  0.00            
ATOM    828  CB  SER   179      34.980  36.000  26.860  1.00  0.00            
ATOM    829  HB1 SER   179      36.010  36.080  26.450  1.00  0.00            
ATOM    830  HB2 SER   179      34.570  37.010  27.060  1.00  0.00            
ATOM    831  OG  SER   179      35.210  35.250  28.050  1.00  0.00            
ATOM    832  HG1 SER   179      34.400  35.360  28.550  1.00  0.00            
ATOM    833  C   SER   179      34.980  34.000  25.280  1.00  0.00            
ATOM    834  O   SER   179      36.060  34.160  24.710  1.00  0.00            
ATOM    835  N   LYS   180      34.350  32.810  25.380  1.00  0.00            
ATOM    836  HN  LYS   180      33.470  32.870  25.850  1.00  0.00            
ATOM    837  CA  LYS   180      34.840  31.640  24.740  1.00  0.00            
ATOM    838  HA  LYS   180      35.920  31.580  24.800  1.00  0.00            
ATOM    839  CB  LYS   180      34.350  30.390  25.500  1.00  0.00            
ATOM    840  HB1 LYS   180      34.560  30.580  26.570  1.00  0.00            
ATOM    841  HB2 LYS   180      33.240  30.300  25.500  1.00  0.00            
ATOM    842  CG  LYS   180      34.810  29.040  24.950  1.00  0.00            
ATOM    843  HG1 LYS   180      34.480  28.810  23.920  1.00  0.00            
ATOM    844  HG2 LYS   180      35.910  29.060  24.880  1.00  0.00            
ATOM    845  CD  LYS   180      34.430  27.840  25.820  1.00  0.00            
ATOM    846  HD1 LYS   180      34.630  27.970  26.910  1.00  0.00            
ATOM    847  HD2 LYS   180      33.320  27.740  25.730  1.00  0.00            
ATOM    848  CE  LYS   180      34.970  26.480  25.360  1.00  0.00            
ATOM    849  HE1 LYS   180      36.060  26.300  25.470  1.00  0.00            
ATOM    850  HE2 LYS   180      34.420  25.700  25.920  1.00  0.00            
ATOM    851  NZ  LYS   180      34.580  26.310  23.940  1.00  0.00            
ATOM    852  HZ1 LYS   180      33.620  26.480  23.590  1.00  0.00            
ATOM    853  HZ2 LYS   180      35.240  26.840  23.330  1.00  0.00            
ATOM    854  HZ3 LYS   180      34.690  25.320  23.660  1.00  0.00            
ATOM    855  C   LYS   180      34.550  31.580  23.280  1.00  0.00            
ATOM    856  O   LYS   180      35.360  31.180  22.440  1.00  0.00            
ATOM    857  N   LYS   181      33.300  31.890  22.900  1.00  0.00            
ATOM    858  HN  LYS   181      32.630  32.000  23.630  1.00  0.00            
ATOM    859  CA  LYS   181      32.900  32.180  21.560  1.00  0.00            
ATOM    860  HA  LYS   181      33.200  31.360  20.920  1.00  0.00            
ATOM    861  CB  LYS   181      31.370  32.230  21.470  1.00  0.00            
ATOM    862  HB1 LYS   181      30.910  33.100  21.980  1.00  0.00            
ATOM    863  HB2 LYS   181      31.060  32.270  20.400  1.00  0.00            
ATOM    864  CG  LYS   181      30.590  31.030  22.010  1.00  0.00            
ATOM    865  HG1 LYS   181      31.170  30.120  21.750  1.00  0.00            
ATOM    866  HG2 LYS   181      30.510  31.020  23.120  1.00  0.00            
ATOM    867  CD  LYS   181      29.150  31.080  21.480  1.00  0.00            
ATOM    868  HD1 LYS   181      28.900  32.140  21.250  1.00  0.00            
ATOM    869  HD2 LYS   181      28.980  30.490  20.550  1.00  0.00            
ATOM    870  CE  LYS   181      28.130  30.670  22.540  1.00  0.00            
ATOM    871  HE1 LYS   181      28.270  31.360  23.400  1.00  0.00            
ATOM    872  HE2 LYS   181      27.090  30.870  22.190  1.00  0.00            
ATOM    873  NZ  LYS   181      28.310  29.220  22.770  1.00  0.00            
ATOM    874  HZ1 LYS   181      28.240  28.950  23.770  1.00  0.00            
ATOM    875  HZ2 LYS   181      27.740  28.670  22.100  1.00  0.00            
ATOM    876  HZ3 LYS   181      29.210  28.910  22.360  1.00  0.00            
ATOM    877  C   LYS   181      33.520  33.430  21.040  1.00  0.00            
ATOM    878  O   LYS   181      34.000  34.330  21.740  1.00  0.00            
ATOM    879  N   GLU   182      33.710  33.470  19.710  1.00  0.00            
ATOM    880  HN  GLU   182      33.460  32.730  19.100  1.00  0.00            
ATOM    881  CA  GLU   182      34.590  34.440  19.140  1.00  0.00            
ATOM    882  HA  GLU   182      35.390  34.510  19.860  1.00  0.00            
ATOM    883  CB  GLU   182      35.040  33.960  17.750  1.00  0.00            
ATOM    884  HB1 GLU   182      35.500  32.950  17.750  1.00  0.00            
ATOM    885  HB2 GLU   182      34.160  33.940  17.060  1.00  0.00            
ATOM    886  CG  GLU   182      36.010  34.950  17.110  1.00  0.00            
ATOM    887  HG1 GLU   182      35.470  35.900  16.890  1.00  0.00            
ATOM    888  HG2 GLU   182      36.670  35.270  17.940  1.00  0.00            
ATOM    889  CD  GLU   182      36.870  34.440  15.960  1.00  0.00            
ATOM    890  OE1 GLU   182      38.100  34.670  16.020  1.00  0.00            
ATOM    891  OE2 GLU   182      36.340  33.830  14.990  1.00  0.00            
ATOM    892  C   GLU   182      33.960  35.790  19.050  1.00  0.00            
ATOM    893  O   GLU   182      34.510  36.800  19.480  1.00  0.00            
ATOM    894  N   ALA   183      32.720  35.760  18.520  1.00  0.00            
ATOM    895  HN  ALA   183      32.400  34.850  18.260  1.00  0.00            
ATOM    896  CA  ALA   183      31.960  36.950  18.280  1.00  0.00            
ATOM    897  HA  ALA   183      32.370  37.420  17.400  1.00  0.00            
ATOM    898  CB  ALA   183      30.610  36.460  17.740  1.00  0.00            
ATOM    899  HB1 ALA   183      30.800  35.880  16.810  1.00  0.00            
ATOM    900  HB2 ALA   183      30.180  35.760  18.490  1.00  0.00            
ATOM    901  HB3 ALA   183      29.920  37.310  17.570  1.00  0.00            
ATOM    902  C   ALA   183      31.740  37.850  19.440  1.00  0.00            
ATOM    903  O   ALA   183      32.070  39.030  19.430  1.00  0.00            
ATOM    904  N   SER   184      31.250  37.250  20.540  1.00  0.00            
ATOM    905  HN  SER   184      30.920  36.310  20.640  1.00  0.00            
ATOM    906  CA  SER   184      30.970  38.020  21.710  1.00  0.00            
ATOM    907  HA  SER   184      30.560  38.920  21.260  1.00  0.00            
ATOM    908  CB  SER   184      29.810  37.420  22.520  1.00  0.00            
ATOM    909  HB1 SER   184      29.750  37.870  23.530  1.00  0.00            
ATOM    910  HB2 SER   184      28.920  37.750  21.940  1.00  0.00            
ATOM    911  OG  SER   184      29.850  36.020  22.730  1.00  0.00            
ATOM    912  HG1 SER   184      30.710  35.790  23.100  1.00  0.00            
ATOM    913  C   SER   184      32.170  38.360  22.540  1.00  0.00            
ATOM    914  O   SER   184      32.040  39.230  23.400  1.00  0.00            
ATOM    915  N   ARG   185      33.320  37.720  22.290  1.00  0.00            
ATOM    916  HN  ARG   185      33.330  37.150  21.470  1.00  0.00            
ATOM    917  CA  ARG   185      34.560  38.010  22.950  1.00  0.00            
ATOM    918  HA  ARG   185      34.410  38.000  24.020  1.00  0.00            
ATOM    919  CB  ARG   185      35.640  36.980  22.560  1.00  0.00            
ATOM    920  HB1 ARG   185      35.370  35.910  22.560  1.00  0.00            
ATOM    921  HB2 ARG   185      35.890  37.230  21.510  1.00  0.00            
ATOM    922  CG  ARG   185      36.960  37.120  23.320  1.00  0.00            
ATOM    923  HG1 ARG   185      37.240  38.190  23.460  1.00  0.00            
ATOM    924  HG2 ARG   185      36.760  36.770  24.360  1.00  0.00            
ATOM    925  CD  ARG   185      38.160  36.390  22.700  1.00  0.00            
ATOM    926  HD1 ARG   185      38.220  36.820  21.680  1.00  0.00            
ATOM    927  HD2 ARG   185      39.080  36.490  23.310  1.00  0.00            
ATOM    928  NE  ARG   185      37.660  34.980  22.670  1.00  0.00            
ATOM    929  HE  ARG   185      36.860  34.690  23.190  1.00  0.00            
ATOM    930  CZ  ARG   185      38.080  34.120  21.700  1.00  0.00            
ATOM    931  NH1 ARG   185      39.140  34.380  20.870  1.00  0.00            
ATOM    932 1HH1 ARG   185      39.780  35.110  21.110  1.00  0.00            
ATOM    933 2HH1 ARG   185      39.360  33.730  20.150  1.00  0.00            
ATOM    934  NH2 ARG   185      37.430  32.940  21.520  1.00  0.00            
ATOM    935 1HH2 ARG   185      36.710  32.660  22.150  1.00  0.00            
ATOM    936 2HH2 ARG   185      37.790  32.320  20.820  1.00  0.00            
ATOM    937  C   ARG   185      35.090  39.350  22.590  1.00  0.00            
ATOM    938  O   ARG   185      35.450  40.180  23.430  1.00  0.00            
ATOM    939  N   HIS   186      35.020  39.720  21.300  1.00  0.00            
ATOM    940  HN  HIS   186      34.560  39.100  20.680  1.00  0.00            
ATOM    941  CA  HIS   186      35.480  40.930  20.690  1.00  0.00            
ATOM    942  HA  HIS   186      36.500  41.130  20.990  1.00  0.00            
ATOM    943  CB  HIS   186      35.520  40.790  19.150  1.00  0.00            
ATOM    944  HB1 HIS   186      34.520  40.370  18.890  1.00  0.00            
ATOM    945  HB2 HIS   186      35.880  41.710  18.630  1.00  0.00            
ATOM    946  ND1 HIS   186      37.870  39.960  18.760  1.00  0.00            
ATOM    947  CG  HIS   186      36.500  39.750  18.710  1.00  0.00            
ATOM    948  CE1 HIS   186      38.460  38.950  18.170  1.00  0.00            
ATOM    949  HE1 HIS   186      39.530  38.760  18.040  1.00  0.00            
ATOM    950  NE2 HIS   186      37.530  38.060  17.730  1.00  0.00            
ATOM    951  HE2 HIS   186      37.700  37.110  17.480  1.00  0.00            
ATOM    952  CD2 HIS   186      36.290  38.610  18.000  1.00  0.00            
ATOM    953  HD2 HIS   186      35.410  38.030  17.780  1.00  0.00            
ATOM    954  C   HIS   186      34.670  42.120  21.070  1.00  0.00            
ATOM    955  O   HIS   186      35.170  43.190  21.400  1.00  0.00            
ATOM    956  N   ALA   187      33.350  42.020  21.280  1.00  0.00            
ATOM    957  HN  ALA   187      32.910  41.170  21.000  1.00  0.00            
ATOM    958  CA  ALA   187      32.500  43.010  21.870  1.00  0.00            
ATOM    959  HA  ALA   187      32.710  43.910  21.320  1.00  0.00            
ATOM    960  CB  ALA   187      31.030  42.540  21.770  1.00  0.00            
ATOM    961  HB1 ALA   187      30.660  42.450  20.730  1.00  0.00            
ATOM    962  HB2 ALA   187      30.850  41.580  22.310  1.00  0.00            
ATOM    963  HB3 ALA   187      30.350  43.240  22.310  1.00  0.00            
ATOM    964  C   ALA   187      32.820  43.270  23.300  1.00  0.00            
ATOM    965  O   ALA   187      32.950  44.400  23.780  1.00  0.00            
ATOM    966  N   ILE   188      33.010  42.180  24.060  1.00  0.00            
ATOM    967  HN  ILE   188      32.860  41.290  23.620  1.00  0.00            
ATOM    968  CA  ILE   188      33.460  42.270  25.410  1.00  0.00            
ATOM    969  HA  ILE   188      32.750  42.950  25.870  1.00  0.00            
ATOM    970  CB  ILE   188      33.430  40.950  26.120  1.00  0.00            
ATOM    971  HB  ILE   188      33.760  40.170  25.400  1.00  0.00            
ATOM    972  CG2 ILE   188      34.340  40.880  27.350  1.00  0.00            
ATOM    973 1HG2 ILE   188      34.160  41.750  28.020  1.00  0.00            
ATOM    974 2HG2 ILE   188      34.160  39.990  28.000  1.00  0.00            
ATOM    975 3HG2 ILE   188      35.370  40.910  26.950  1.00  0.00            
ATOM    976  CG1 ILE   188      31.980  40.560  26.480  1.00  0.00            
ATOM    977 1HG1 ILE   188      31.720  41.210  27.350  1.00  0.00            
ATOM    978 2HG1 ILE   188      31.350  40.800  25.600  1.00  0.00            
ATOM    979  CD  ILE   188      31.790  39.090  26.850  1.00  0.00            
ATOM    980  HD1 ILE   188      32.680  38.550  27.230  1.00  0.00            
ATOM    981  HD2 ILE   188      30.930  38.990  27.550  1.00  0.00            
ATOM    982  HD3 ILE   188      31.530  38.530  25.930  1.00  0.00            
ATOM    983  C   ILE   188      34.790  42.930  25.540  1.00  0.00            
ATOM    984  O   ILE   188      34.900  43.880  26.300  1.00  0.00            
ATOM    985  N   MET   189      35.800  42.550  24.730  1.00  0.00            
ATOM    986  HN  MET   189      35.620  41.790  24.110  1.00  0.00            
ATOM    987  CA  MET   189      37.130  43.060  24.630  1.00  0.00            
ATOM    988  HA  MET   189      37.630  42.930  25.580  1.00  0.00            
ATOM    989  CB  MET   189      37.990  42.250  23.640  1.00  0.00            
ATOM    990  HB1 MET   189      37.690  41.200  23.800  1.00  0.00            
ATOM    991  HB2 MET   189      37.660  42.340  22.580  1.00  0.00            
ATOM    992  CG  MET   189      39.480  42.620  23.710  1.00  0.00            
ATOM    993  HG1 MET   189      39.640  43.710  23.550  1.00  0.00            
ATOM    994  HG2 MET   189      39.920  42.280  24.660  1.00  0.00            
ATOM    995  SD  MET   189      40.500  41.840  22.420  1.00  0.00            
ATOM    996  CE  MET   189      39.730  42.380  20.870  1.00  0.00            
ATOM    997  HE1 MET   189      38.780  41.860  20.640  1.00  0.00            
ATOM    998  HE2 MET   189      39.650  43.490  20.860  1.00  0.00            
ATOM    999  HE3 MET   189      40.290  42.130  19.940  1.00  0.00            
ATOM   1000  C   MET   189      37.340  44.490  24.260  1.00  0.00            
ATOM   1001  O   MET   189      38.050  45.170  24.990  1.00  0.00            
ATOM   1002  N   ARG   190      36.480  44.960  23.340  1.00  0.00            
ATOM   1003  HN  ARG   190      35.900  44.380  22.770  1.00  0.00            
ATOM   1004  CA  ARG   190      36.570  46.290  22.840  1.00  0.00            
ATOM   1005  HA  ARG   190      37.470  46.800  23.160  1.00  0.00            
ATOM   1006  CB  ARG   190      36.430  46.510  21.320  1.00  0.00            
ATOM   1007  HB1 ARG   190      35.440  46.130  20.980  1.00  0.00            
ATOM   1008  HB2 ARG   190      36.410  47.610  21.190  1.00  0.00            
ATOM   1009  CG  ARG   190      37.610  46.020  20.480  1.00  0.00            
ATOM   1010  HG1 ARG   190      38.580  46.010  21.010  1.00  0.00            
ATOM   1011  HG2 ARG   190      37.450  44.930  20.320  1.00  0.00            
ATOM   1012  CD  ARG   190      37.840  46.790  19.180  1.00  0.00            
ATOM   1013  HD1 ARG   190      36.950  46.770  18.510  1.00  0.00            
ATOM   1014  HD2 ARG   190      38.160  47.820  19.450  1.00  0.00            
ATOM   1015  NE  ARG   190      39.040  46.120  18.610  1.00  0.00            
ATOM   1016  HE  ARG   190      40.010  46.310  18.790  1.00  0.00            
ATOM   1017  CZ  ARG   190      38.950  45.030  17.790  1.00  0.00            
ATOM   1018  NH1 ARG   190      37.720  44.640  17.340  1.00  0.00            
ATOM   1019 1HH1 ARG   190      36.910  45.190  17.550  1.00  0.00            
ATOM   1020 2HH1 ARG   190      37.730  43.670  17.110  1.00  0.00            
ATOM   1021  NH2 ARG   190      40.080  44.330  17.470  1.00  0.00            
ATOM   1022 1HH2 ARG   190      40.970  44.780  17.550  1.00  0.00            
ATOM   1023 2HH2 ARG   190      40.140  43.500  16.910  1.00  0.00            
ATOM   1024  C   ARG   190      35.570  47.230  23.430  1.00  0.00            
ATOM   1025  O   ARG   190      35.330  48.330  22.950  1.00  0.00            
ATOM   1026  N   SER   191      34.950  46.810  24.550  1.00  0.00            
ATOM   1027  HN  SER   191      34.940  45.840  24.800  1.00  0.00            
ATOM   1028  CA  SER   191      34.220  47.670  25.420  1.00  0.00            
ATOM   1029  HA  SER   191      33.810  48.500  24.870  1.00  0.00            
ATOM   1030  CB  SER   191      32.940  46.980  25.920  1.00  0.00            
ATOM   1031  HB1 SER   191      33.190  46.030  26.440  1.00  0.00            
ATOM   1032  HB2 SER   191      32.280  47.550  26.610  1.00  0.00            
ATOM   1033  OG  SER   191      32.090  46.520  24.880  1.00  0.00            
ATOM   1034  HG1 SER   191      32.420  45.690  24.510  1.00  0.00            
ATOM   1035  C   SER   191      35.030  48.050  26.620  1.00  0.00            
ATOM   1036  O   SER   191      35.300  47.220  27.490  1.00  0.00            
ATOM   1037  N   PRO   192      35.300  49.300  26.820  1.00  0.00            
ATOM   1038  CD  PRO   192      35.620  50.240  25.760  1.00  0.00            
ATOM   1039  HD1 PRO   192      34.670  50.690  25.390  1.00  0.00            
ATOM   1040  HD2 PRO   192      36.120  49.740  24.910  1.00  0.00            
ATOM   1041  CA  PRO   192      36.070  49.650  27.980  1.00  0.00            
ATOM   1042  HA  PRO   192      36.940  49.010  27.980  1.00  0.00            
ATOM   1043  CB  PRO   192      36.320  51.140  27.780  1.00  0.00            
ATOM   1044  HB1 PRO   192      35.380  51.680  28.020  1.00  0.00            
ATOM   1045  HB2 PRO   192      37.000  51.470  28.590  1.00  0.00            
ATOM   1046  CG  PRO   192      36.640  51.260  26.280  1.00  0.00            
ATOM   1047  HG1 PRO   192      36.400  52.280  25.920  1.00  0.00            
ATOM   1048  HG2 PRO   192      37.690  50.930  26.100  1.00  0.00            
ATOM   1049  C   PRO   192      35.680  49.300  29.370  1.00  0.00            
ATOM   1050  O   PRO   192      36.520  48.820  30.130  1.00  0.00            
ATOM   1051  N   GLN   193      34.370  49.450  29.660  1.00  0.00            
ATOM   1052  HN  GLN   193      33.820  49.900  28.970  1.00  0.00            
ATOM   1053  CA  GLN   193      33.860  49.250  30.980  1.00  0.00            
ATOM   1054  HA  GLN   193      34.540  49.610  31.730  1.00  0.00            
ATOM   1055  CB  GLN   193      32.660  50.170  31.240  1.00  0.00            
ATOM   1056  HB1 GLN   193      32.040  50.270  30.320  1.00  0.00            
ATOM   1057  HB2 GLN   193      31.950  49.800  32.010  1.00  0.00            
ATOM   1058  CG  GLN   193      33.130  51.590  31.590  1.00  0.00            
ATOM   1059  HG1 GLN   193      33.730  51.750  32.510  1.00  0.00            
ATOM   1060  HG2 GLN   193      33.800  51.990  30.800  1.00  0.00            
ATOM   1061  CD  GLN   193      31.960  52.570  31.670  1.00  0.00            
ATOM   1062  OE1 GLN   193      30.890  52.350  31.110  1.00  0.00            
ATOM   1063  NE2 GLN   193      32.040  53.690  32.430  1.00  0.00            
ATOM   1064 1HE2 GLN   193      32.790  53.830  33.080  1.00  0.00            
ATOM   1065 2HE2 GLN   193      31.230  54.280  32.410  1.00  0.00            
ATOM   1066  C   GLN   193      33.570  47.820  31.300  1.00  0.00            
ATOM   1067  O   GLN   193      33.700  47.490  32.480  1.00  0.00            
ATOM   1068  N   MET   194      33.390  46.950  30.290  1.00  0.00            
ATOM   1069  HN  MET   194      33.390  47.300  29.360  1.00  0.00            
ATOM   1070  CA  MET   194      33.190  45.540  30.430  1.00  0.00            
ATOM   1071  HA  MET   194      32.350  45.340  31.080  1.00  0.00            
ATOM   1072  CB  MET   194      32.740  45.060  29.030  1.00  0.00            
ATOM   1073  HB1 MET   194      31.900  45.720  28.720  1.00  0.00            
ATOM   1074  HB2 MET   194      33.510  45.080  28.230  1.00  0.00            
ATOM   1075  CG  MET   194      32.230  43.630  28.930  1.00  0.00            
ATOM   1076  HG1 MET   194      31.960  43.310  27.900  1.00  0.00            
ATOM   1077  HG2 MET   194      33.040  42.910  29.170  1.00  0.00            
ATOM   1078  SD  MET   194      30.830  43.180  30.010  1.00  0.00            
ATOM   1079  CE  MET   194      31.350  41.480  30.380  1.00  0.00            
ATOM   1080  HE1 MET   194      32.130  41.460  31.180  1.00  0.00            
ATOM   1081  HE2 MET   194      30.510  40.780  30.610  1.00  0.00            
ATOM   1082  HE3 MET   194      31.790  41.020  29.470  1.00  0.00            
ATOM   1083  C   MET   194      34.440  44.880  30.870  1.00  0.00            
ATOM   1084  O   MET   194      34.430  44.090  31.820  1.00  0.00            
ATOM   1085  N   VAL   195      35.580  45.140  30.210  1.00  0.00            
ATOM   1086  HN  VAL   195      35.550  45.770  29.440  1.00  0.00            
ATOM   1087  CA  VAL   195      36.920  44.700  30.490  1.00  0.00            
ATOM   1088  HA  VAL   195      36.780  43.630  30.480  1.00  0.00            
ATOM   1089  CB  VAL   195      37.950  45.050  29.460  1.00  0.00            
ATOM   1090  HB  VAL   195      38.220  46.100  29.230  1.00  0.00            
ATOM   1091  CG1 VAL   195      39.300  44.440  29.870  1.00  0.00            
ATOM   1092 1HG1 VAL   195      39.980  44.250  29.010  1.00  0.00            
ATOM   1093 2HG1 VAL   195      39.790  45.110  30.610  1.00  0.00            
ATOM   1094 3HG1 VAL   195      39.160  43.440  30.340  1.00  0.00            
ATOM   1095  CG2 VAL   195      37.430  44.520  28.120  1.00  0.00            
ATOM   1096 1HG2 VAL   195      38.080  44.800  27.260  1.00  0.00            
ATOM   1097 2HG2 VAL   195      37.460  43.410  28.130  1.00  0.00            
ATOM   1098 3HG2 VAL   195      36.390  44.790  27.870  1.00  0.00            
ATOM   1099  C   VAL   195      37.320  45.140  31.850  1.00  0.00            
ATOM   1100  O   VAL   195      37.760  44.310  32.650  1.00  0.00            
ATOM   1101  N   SER   196      37.050  46.400  32.210  1.00  0.00            
ATOM   1102  HN  SER   196      36.740  46.960  31.450  1.00  0.00            
ATOM   1103  CA  SER   196      37.240  47.030  33.480  1.00  0.00            
ATOM   1104  HA  SER   196      38.260  46.810  33.780  1.00  0.00            
ATOM   1105  CB  SER   196      36.930  48.540  33.430  1.00  0.00            
ATOM   1106  HB1 SER   196      37.530  48.960  32.600  1.00  0.00            
ATOM   1107  HB2 SER   196      35.870  48.630  33.110  1.00  0.00            
ATOM   1108  OG  SER   196      37.380  49.240  34.580  1.00  0.00            
ATOM   1109  HG1 SER   196      37.180  50.130  34.290  1.00  0.00            
ATOM   1110  C   SER   196      36.470  46.290  34.520  1.00  0.00            
ATOM   1111  O   SER   196      37.070  45.870  35.510  1.00  0.00            
ATOM   1112  N   ALA   197      35.190  45.970  34.280  1.00  0.00            
ATOM   1113  HN  ALA   197      34.710  46.230  33.440  1.00  0.00            
ATOM   1114  CA  ALA   197      34.460  45.220  35.260  1.00  0.00            
ATOM   1115  HA  ALA   197      34.600  45.810  36.150  1.00  0.00            
ATOM   1116  CB  ALA   197      33.000  45.180  34.790  1.00  0.00            
ATOM   1117  HB1 ALA   197      32.750  44.480  33.970  1.00  0.00            
ATOM   1118  HB2 ALA   197      32.380  44.840  35.650  1.00  0.00            
ATOM   1119  HB3 ALA   197      32.640  46.170  34.440  1.00  0.00            
ATOM   1120  C   ALA   197      34.900  43.830  35.570  1.00  0.00            
ATOM   1121  O   ALA   197      34.740  43.360  36.700  1.00  0.00            
ATOM   1122  N   ILE   198      35.410  43.060  34.590  1.00  0.00            
ATOM   1123  HN  ILE   198      35.390  43.400  33.650  1.00  0.00            
ATOM   1124  CA  ILE   198      36.060  41.800  34.730  1.00  0.00            
ATOM   1125  HA  ILE   198      35.350  41.120  35.170  1.00  0.00            
ATOM   1126  CB  ILE   198      36.410  41.350  33.330  1.00  0.00            
ATOM   1127  HB  ILE   198      37.190  42.050  32.970  1.00  0.00            
ATOM   1128  CG2 ILE   198      37.150  40.020  33.480  1.00  0.00            
ATOM   1129 1HG2 ILE   198      37.530  39.660  32.500  1.00  0.00            
ATOM   1130 2HG2 ILE   198      38.140  39.990  34.000  1.00  0.00            
ATOM   1131 3HG2 ILE   198      36.560  39.170  33.880  1.00  0.00            
ATOM   1132  CG1 ILE   198      35.100  41.120  32.550  1.00  0.00            
ATOM   1133 1HG1 ILE   198      34.700  40.130  32.850  1.00  0.00            
ATOM   1134 2HG1 ILE   198      34.260  41.840  32.670  1.00  0.00            
ATOM   1135  CD  ILE   198      35.430  41.030  31.060  1.00  0.00            
ATOM   1136  HD1 ILE   198      34.510  41.100  30.450  1.00  0.00            
ATOM   1137  HD2 ILE   198      36.050  41.890  30.750  1.00  0.00            
ATOM   1138  HD3 ILE   198      35.940  40.050  30.880  1.00  0.00            
ATOM   1139  C   ILE   198      37.200  41.840  35.690  1.00  0.00            
ATOM   1140  O   ILE   198      37.280  41.150  36.700  1.00  0.00            
ATOM   1141  N   VAL   199      38.150  42.720  35.350  1.00  0.00            
ATOM   1142  HN  VAL   199      38.160  43.310  34.540  1.00  0.00            
ATOM   1143  CA  VAL   199      39.360  42.860  36.100  1.00  0.00            
ATOM   1144  HA  VAL   199      39.840  41.890  36.040  1.00  0.00            
ATOM   1145  CB  VAL   199      40.140  43.970  35.470  1.00  0.00            
ATOM   1146  HB  VAL   199      39.440  44.830  35.380  1.00  0.00            
ATOM   1147  CG1 VAL   199      41.380  44.380  36.280  1.00  0.00            
ATOM   1148 1HG1 VAL   199      42.150  43.580  36.280  1.00  0.00            
ATOM   1149 2HG1 VAL   199      41.830  45.280  35.830  1.00  0.00            
ATOM   1150 3HG1 VAL   199      41.200  44.520  37.370  1.00  0.00            
ATOM   1151  CG2 VAL   199      40.740  43.480  34.140  1.00  0.00            
ATOM   1152 1HG2 VAL   199      41.470  42.680  34.390  1.00  0.00            
ATOM   1153 2HG2 VAL   199      39.910  43.110  33.500  1.00  0.00            
ATOM   1154 3HG2 VAL   199      41.210  44.290  33.560  1.00  0.00            
ATOM   1155  C   VAL   199      39.050  43.230  37.510  1.00  0.00            
ATOM   1156  O   VAL   199      39.680  42.800  38.480  1.00  0.00            
ATOM   1157  N   ARG   200      38.110  44.180  37.690  1.00  0.00            
ATOM   1158  HN  ARG   200      37.670  44.520  36.870  1.00  0.00            
ATOM   1159  CA  ARG   200      37.600  44.530  38.980  1.00  0.00            
ATOM   1160  HA  ARG   200      38.460  44.800  39.580  1.00  0.00            
ATOM   1161  CB  ARG   200      36.550  45.620  38.740  1.00  0.00            
ATOM   1162  HB1 ARG   200      37.030  46.460  38.200  1.00  0.00            
ATOM   1163  HB2 ARG   200      35.740  45.430  38.010  1.00  0.00            
ATOM   1164  CG  ARG   200      36.020  46.310  40.000  1.00  0.00            
ATOM   1165  HG1 ARG   200      35.280  45.620  40.450  1.00  0.00            
ATOM   1166  HG2 ARG   200      36.880  46.500  40.690  1.00  0.00            
ATOM   1167  CD  ARG   200      35.390  47.680  39.750  1.00  0.00            
ATOM   1168  HD1 ARG   200      34.860  48.060  40.660  1.00  0.00            
ATOM   1169  HD2 ARG   200      36.140  48.410  39.360  1.00  0.00            
ATOM   1170  NE  ARG   200      34.300  47.500  38.760  1.00  0.00            
ATOM   1171  HE  ARG   200      33.900  46.590  38.660  1.00  0.00            
ATOM   1172  CZ  ARG   200      34.000  48.370  37.750  1.00  0.00            
ATOM   1173  NH1 ARG   200      34.750  49.500  37.540  1.00  0.00            
ATOM   1174 1HH1 ARG   200      35.350  49.940  38.210  1.00  0.00            
ATOM   1175 2HH1 ARG   200      34.600  50.020  36.710  1.00  0.00            
ATOM   1176  NH2 ARG   200      33.030  48.020  36.860  1.00  0.00            
ATOM   1177 1HH2 ARG   200      32.430  47.260  37.120  1.00  0.00            
ATOM   1178 2HH2 ARG   200      32.730  48.710  36.200  1.00  0.00            
ATOM   1179  C   ARG   200      36.950  43.420  39.740  1.00  0.00            
ATOM   1180  O   ARG   200      37.290  43.090  40.870  1.00  0.00            
ATOM   1181  N   THR   201      36.000  42.700  39.110  1.00  0.00            
ATOM   1182  HN  THR   201      35.560  43.010  38.270  1.00  0.00            
ATOM   1183  CA  THR   201      35.350  41.560  39.680  1.00  0.00            
ATOM   1184  HA  THR   201      34.860  42.040  40.520  1.00  0.00            
ATOM   1185  CB  THR   201      34.410  40.880  38.720  1.00  0.00            
ATOM   1186  HB  THR   201      35.000  40.620  37.810  1.00  0.00            
ATOM   1187  OG1 THR   201      33.430  41.760  38.190  1.00  0.00            
ATOM   1188  HG1 THR   201      33.810  42.120  37.380  1.00  0.00            
ATOM   1189  CG2 THR   201      33.680  39.640  39.260  1.00  0.00            
ATOM   1190 1HG2 THR   201      33.000  39.170  38.520  1.00  0.00            
ATOM   1191 2HG2 THR   201      34.410  38.870  39.580  1.00  0.00            
ATOM   1192 3HG2 THR   201      33.040  39.950  40.110  1.00  0.00            
ATOM   1193  C   THR   201      36.290  40.530  40.190  1.00  0.00            
ATOM   1194  O   THR   201      36.170  40.050  41.320  1.00  0.00            
ATOM   1195  N   MET   202      37.300  40.200  39.360  1.00  0.00            
ATOM   1196  HN  MET   202      37.340  40.770  38.550  1.00  0.00            
ATOM   1197  CA  MET   202      38.300  39.200  39.550  1.00  0.00            
ATOM   1198  HA  MET   202      37.750  38.270  39.640  1.00  0.00            
ATOM   1199  CB  MET   202      39.350  39.300  38.430  1.00  0.00            
ATOM   1200  HB1 MET   202      38.820  39.390  37.460  1.00  0.00            
ATOM   1201  HB2 MET   202      39.950  40.230  38.370  1.00  0.00            
ATOM   1202  CG  MET   202      40.170  38.010  38.450  1.00  0.00            
ATOM   1203  HG1 MET   202      40.710  37.840  39.400  1.00  0.00            
ATOM   1204  HG2 MET   202      39.380  37.240  38.320  1.00  0.00            
ATOM   1205  SD  MET   202      41.370  37.780  37.100  1.00  0.00            
ATOM   1206  CE  MET   202      42.470  39.160  37.550  1.00  0.00            
ATOM   1207  HE1 MET   202      41.940  40.130  37.570  1.00  0.00            
ATOM   1208  HE2 MET   202      42.930  39.110  38.560  1.00  0.00            
ATOM   1209  HE3 MET   202      43.290  39.160  36.800  1.00  0.00            
ATOM   1210  C   MET   202      38.990  39.320  40.870  1.00  0.00            
ATOM   1211  O   MET   202      39.150  38.350  41.600  1.00  0.00            
ATOM   1212  N   GLN   203      39.390  40.550  41.240  1.00  0.00            
ATOM   1213  HN  GLN   203      39.110  41.350  40.700  1.00  0.00            
ATOM   1214  CA  GLN   203      40.030  40.880  42.470  1.00  0.00            
ATOM   1215  HA  GLN   203      40.550  39.950  42.690  1.00  0.00            
ATOM   1216  CB  GLN   203      41.100  41.970  42.280  1.00  0.00            
ATOM   1217  HB1 GLN   203      41.690  42.180  43.190  1.00  0.00            
ATOM   1218  HB2 GLN   203      41.740  41.550  41.480  1.00  0.00            
ATOM   1219  CG  GLN   203      40.540  43.290  41.720  1.00  0.00            
ATOM   1220  HG1 GLN   203      39.950  43.170  40.790  1.00  0.00            
ATOM   1221  HG2 GLN   203      39.820  43.650  42.490  1.00  0.00            
ATOM   1222  CD  GLN   203      41.660  44.290  41.480  1.00  0.00            
ATOM   1223  OE1 GLN   203      42.430  44.830  42.270  1.00  0.00            
ATOM   1224  NE2 GLN   203      41.710  44.790  40.210  1.00  0.00            
ATOM   1225 1HE2 GLN   203      41.050  44.510  39.530  1.00  0.00            
ATOM   1226 2HE2 GLN   203      42.310  45.560  40.000  1.00  0.00            
ATOM   1227  C   GLN   203      39.120  41.090  43.630  1.00  0.00            
ATOM   1228  O   GLN   203      39.560  40.910  44.770  1.00  0.00            
ATOM   1229  N   ASN   204      37.900  41.540  43.320  1.00  0.00            
ATOM   1230  HN  ASN   204      37.660  41.830  42.400  1.00  0.00            
ATOM   1231  CA  ASN   204      37.010  42.020  44.340  1.00  0.00            
ATOM   1232  HA  ASN   204      37.620  42.440  45.120  1.00  0.00            
ATOM   1233  CB  ASN   204      36.080  43.110  43.780  1.00  0.00            
ATOM   1234  HB1 ASN   204      35.670  42.840  42.780  1.00  0.00            
ATOM   1235  HB2 ASN   204      35.180  43.370  44.380  1.00  0.00            
ATOM   1236  CG  ASN   204      36.790  44.440  43.620  1.00  0.00            
ATOM   1237  OD1 ASN   204      37.990  44.620  43.840  1.00  0.00            
ATOM   1238  ND2 ASN   204      35.930  45.430  43.250  1.00  0.00            
ATOM   1239 1HD2 ASN   204      34.950  45.240  43.150  1.00  0.00            
ATOM   1240 2HD2 ASN   204      36.280  46.360  43.400  1.00  0.00            
ATOM   1241  C   ASN   204      36.080  41.060  45.000  1.00  0.00            
ATOM   1242  O   ASN   204      35.360  41.380  45.940  1.00  0.00            
ATOM   1243  N   THR   205      36.050  39.780  44.560  1.00  0.00            
ATOM   1244  HN  THR   205      36.820  39.460  44.000  1.00  0.00            
ATOM   1245  CA  THR   205      35.090  38.730  44.670  1.00  0.00            
ATOM   1246  HA  THR   205      34.440  39.070  45.460  1.00  0.00            
ATOM   1247  CB  THR   205      34.310  38.290  43.470  1.00  0.00            
ATOM   1248  HB  THR   205      34.960  37.850  42.690  1.00  0.00            
ATOM   1249  OG1 THR   205      33.590  39.390  42.920  1.00  0.00            
ATOM   1250  HG1 THR   205      34.030  39.810  42.180  1.00  0.00            
ATOM   1251  CG2 THR   205      33.340  37.170  43.870  1.00  0.00            
ATOM   1252 1HG2 THR   205      32.920  37.420  44.870  1.00  0.00            
ATOM   1253 2HG2 THR   205      32.530  37.170  43.110  1.00  0.00            
ATOM   1254 3HG2 THR   205      33.880  36.210  44.000  1.00  0.00            
ATOM   1255  C   THR   205      35.860  37.590  45.230  1.00  0.00            
ATOM   1256  O   THR   205      36.680  37.010  44.500  1.00  0.00            
ATOM   1257  N   ASN   206      35.590  37.160  46.470  1.00  0.00            
ATOM   1258  HN  ASN   206      34.930  37.600  47.070  1.00  0.00            
ATOM   1259  CA  ASN   206      36.320  36.210  47.250  1.00  0.00            
ATOM   1260  HA  ASN   206      37.340  36.480  47.040  1.00  0.00            
ATOM   1261  CB  ASN   206      36.000  36.420  48.740  1.00  0.00            
ATOM   1262  HB1 ASN   206      34.900  36.290  48.680  1.00  0.00            
ATOM   1263  HB2 ASN   206      36.550  35.780  49.480  1.00  0.00            
ATOM   1264  CG  ASN   206      36.130  37.820  49.300  1.00  0.00            
ATOM   1265  OD1 ASN   206      35.160  38.580  49.230  1.00  0.00            
ATOM   1266  ND2 ASN   206      37.250  38.080  50.030  1.00  0.00            
ATOM   1267 1HD2 ASN   206      38.080  37.540  49.900  1.00  0.00            
ATOM   1268 2HD2 ASN   206      37.150  38.910  50.590  1.00  0.00            
ATOM   1269  C   ASN   206      35.960  34.820  46.850  1.00  0.00            
ATOM   1270  O   ASN   206      36.730  33.860  46.960  1.00  0.00            
ATOM   1271  N   ASP   207      34.740  34.570  46.330  1.00  0.00            
ATOM   1272  HN  ASP   207      34.110  35.340  46.320  1.00  0.00            
ATOM   1273  CA  ASP   207      34.150  33.330  45.930  1.00  0.00            
ATOM   1274  HA  ASP   207      34.060  32.680  46.790  1.00  0.00            
ATOM   1275  CB  ASP   207      32.770  33.610  45.300  1.00  0.00            
ATOM   1276  HB1 ASP   207      32.790  34.110  44.310  1.00  0.00            
ATOM   1277  HB2 ASP   207      32.180  32.690  45.090  1.00  0.00            
ATOM   1278  CG  ASP   207      31.890  34.450  46.200  1.00  0.00            
ATOM   1279  OD1 ASP   207      31.500  35.560  45.740  1.00  0.00            
ATOM   1280  OD2 ASP   207      31.650  34.160  47.400  1.00  0.00            
ATOM   1281  C   ASP   207      34.890  32.480  44.960  1.00  0.00            
ATOM   1282  O   ASP   207      35.200  32.970  43.870  1.00  0.00            
ATOM   1283  N   VAL   208      35.200  31.210  45.260  1.00  0.00            
ATOM   1284  HN  VAL   208      34.870  30.860  46.140  1.00  0.00            
ATOM   1285  CA  VAL   208      36.120  30.420  44.500  1.00  0.00            
ATOM   1286  HA  VAL   208      37.090  30.900  44.540  1.00  0.00            
ATOM   1287  CB  VAL   208      36.300  29.070  45.140  1.00  0.00            
ATOM   1288  HB  VAL   208      35.380  28.440  45.120  1.00  0.00            
ATOM   1289  CG1 VAL   208      37.380  28.220  44.460  1.00  0.00            
ATOM   1290 1HG1 VAL   208      36.830  27.750  43.610  1.00  0.00            
ATOM   1291 2HG1 VAL   208      38.310  28.770  44.240  1.00  0.00            
ATOM   1292 3HG1 VAL   208      37.670  27.430  45.180  1.00  0.00            
ATOM   1293  CG2 VAL   208      36.610  29.310  46.630  1.00  0.00            
ATOM   1294 1HG2 VAL   208      35.640  29.320  47.170  1.00  0.00            
ATOM   1295 2HG2 VAL   208      37.190  28.460  47.030  1.00  0.00            
ATOM   1296 3HG2 VAL   208      37.130  30.260  46.870  1.00  0.00            
ATOM   1297  C   VAL   208      35.710  30.200  43.090  1.00  0.00            
ATOM   1298  O   VAL   208      36.490  30.380  42.150  1.00  0.00            
ATOM   1299  N   GLU   209      34.440  29.810  42.880  1.00  0.00            
ATOM   1300  HN  GLU   209      33.840  29.730  43.670  1.00  0.00            
ATOM   1301  CA  GLU   209      33.920  29.630  41.570  1.00  0.00            
ATOM   1302  HA  GLU   209      34.540  28.890  41.080  1.00  0.00            
ATOM   1303  CB  GLU   209      32.530  28.970  41.570  1.00  0.00            
ATOM   1304  HB1 GLU   209      31.730  29.690  41.840  1.00  0.00            
ATOM   1305  HB2 GLU   209      32.290  28.540  40.570  1.00  0.00            
ATOM   1306  CG  GLU   209      32.360  27.770  42.500  1.00  0.00            
ATOM   1307  HG1 GLU   209      32.690  27.990  43.530  1.00  0.00            
ATOM   1308  HG2 GLU   209      31.280  27.520  42.410  1.00  0.00            
ATOM   1309  CD  GLU   209      33.090  26.600  41.840  1.00  0.00            
ATOM   1310  OE1 GLU   209      34.220  26.250  42.280  1.00  0.00            
ATOM   1311  OE2 GLU   209      32.560  25.910  40.930  1.00  0.00            
ATOM   1312  C   GLU   209      33.710  30.820  40.690  1.00  0.00            
ATOM   1313  O   GLU   209      33.840  30.710  39.470  1.00  0.00            
ATOM   1314  N   THR   210      33.380  31.970  41.300  1.00  0.00            
ATOM   1315  HN  THR   210      33.160  31.840  42.260  1.00  0.00            
ATOM   1316  CA  THR   210      33.360  33.230  40.620  1.00  0.00            
ATOM   1317  HA  THR   210      32.780  33.100  39.710  1.00  0.00            
ATOM   1318  CB  THR   210      32.710  34.360  41.360  1.00  0.00            
ATOM   1319  HB  THR   210      33.380  34.670  42.190  1.00  0.00            
ATOM   1320  OG1 THR   210      31.440  33.990  41.870  1.00  0.00            
ATOM   1321  HG1 THR   210      31.130  34.760  42.370  1.00  0.00            
ATOM   1322  CG2 THR   210      32.440  35.590  40.470  1.00  0.00            
ATOM   1323 1HG2 THR   210      31.970  36.390  41.080  1.00  0.00            
ATOM   1324 2HG2 THR   210      33.380  36.030  40.080  1.00  0.00            
ATOM   1325 3HG2 THR   210      31.660  35.470  39.690  1.00  0.00            
ATOM   1326  C   THR   210      34.730  33.600  40.170  1.00  0.00            
ATOM   1327  O   THR   210      34.850  34.130  39.060  1.00  0.00            
ATOM   1328  N   ALA   211      35.780  33.390  40.990  1.00  0.00            
ATOM   1329  HN  ALA   211      35.590  32.910  41.840  1.00  0.00            
ATOM   1330  CA  ALA   211      37.110  33.770  40.650  1.00  0.00            
ATOM   1331  HA  ALA   211      37.140  34.820  40.390  1.00  0.00            
ATOM   1332  CB  ALA   211      38.010  33.610  41.880  1.00  0.00            
ATOM   1333  HB1 ALA   211      38.990  34.040  41.570  1.00  0.00            
ATOM   1334  HB2 ALA   211      37.540  34.230  42.670  1.00  0.00            
ATOM   1335  HB3 ALA   211      38.030  32.540  42.170  1.00  0.00            
ATOM   1336  C   ALA   211      37.730  33.100  39.470  1.00  0.00            
ATOM   1337  O   ALA   211      38.360  33.680  38.590  1.00  0.00            
ATOM   1338  N   ARG   212      37.510  31.780  39.380  1.00  0.00            
ATOM   1339  HN  ARG   212      37.100  31.300  40.150  1.00  0.00            
ATOM   1340  CA  ARG   212      37.980  30.890  38.350  1.00  0.00            
ATOM   1341  HA  ARG   212      39.050  30.980  38.310  1.00  0.00            
ATOM   1342  CB  ARG   212      37.600  29.440  38.680  1.00  0.00            
ATOM   1343  HB1 ARG   212      37.860  29.250  39.740  1.00  0.00            
ATOM   1344  HB2 ARG   212      36.500  29.250  38.630  1.00  0.00            
ATOM   1345  CG  ARG   212      38.150  28.420  37.680  1.00  0.00            
ATOM   1346  HG1 ARG   212      37.590  28.500  36.730  1.00  0.00            
ATOM   1347  HG2 ARG   212      39.220  28.570  37.420  1.00  0.00            
ATOM   1348  CD  ARG   212      37.860  26.980  38.130  1.00  0.00            
ATOM   1349  HD1 ARG   212      38.430  26.310  37.460  1.00  0.00            
ATOM   1350  HD2 ARG   212      38.220  27.100  39.170  1.00  0.00            
ATOM   1351  NE  ARG   212      36.390  26.750  38.000  1.00  0.00            
ATOM   1352  HE  ARG   212      35.940  27.000  37.140  1.00  0.00            
ATOM   1353  CZ  ARG   212      35.570  26.460  39.050  1.00  0.00            
ATOM   1354  NH1 ARG   212      36.050  26.400  40.330  1.00  0.00            
ATOM   1355 1HH1 ARG   212      37.040  26.280  40.380  1.00  0.00            
ATOM   1356 2HH1 ARG   212      35.450  26.120  41.080  1.00  0.00            
ATOM   1357  NH2 ARG   212      34.230  26.360  38.780  1.00  0.00            
ATOM   1358 1HH2 ARG   212      33.960  26.040  37.870  1.00  0.00            
ATOM   1359 2HH2 ARG   212      33.700  26.000  39.540  1.00  0.00            
ATOM   1360  C   ARG   212      37.420  31.330  37.040  1.00  0.00            
ATOM   1361  O   ARG   212      38.110  31.570  36.050  1.00  0.00            
ATOM   1362  N   CYS   213      36.110  31.630  36.980  1.00  0.00            
ATOM   1363  HN  CYS   213      35.640  31.690  37.850  1.00  0.00            
ATOM   1364  CA  CYS   213      35.440  32.010  35.780  1.00  0.00            
ATOM   1365  HA  CYS   213      35.680  31.330  34.980  1.00  0.00            
ATOM   1366  CB  CYS   213      33.960  31.940  36.160  1.00  0.00            
ATOM   1367  HB1 CYS   213      33.690  32.660  36.960  1.00  0.00            
ATOM   1368  HB2 CYS   213      33.350  32.140  35.250  1.00  0.00            
ATOM   1369  SG  CYS   213      33.490  30.210  36.510  1.00  0.00            
ATOM   1370  HG1 CYS   213      33.480  30.480  37.810  1.00  0.00            
ATOM   1371  C   CYS   213      35.830  33.380  35.330  1.00  0.00            
ATOM   1372  O   CYS   213      35.980  33.590  34.120  1.00  0.00            
ATOM   1373  N   THR   214      36.070  34.350  36.220  1.00  0.00            
ATOM   1374  HN  THR   214      35.990  34.310  37.220  1.00  0.00            
ATOM   1375  CA  THR   214      36.580  35.650  35.930  1.00  0.00            
ATOM   1376  HA  THR   214      36.030  35.940  35.040  1.00  0.00            
ATOM   1377  CB  THR   214      36.350  36.610  37.060  1.00  0.00            
ATOM   1378  HB  THR   214      37.070  36.430  37.890  1.00  0.00            
ATOM   1379  OG1 THR   214      35.030  36.430  37.550  1.00  0.00            
ATOM   1380  HG1 THR   214      35.040  35.720  38.200  1.00  0.00            
ATOM   1381  CG2 THR   214      36.430  38.060  36.580  1.00  0.00            
ATOM   1382 1HG2 THR   214      37.420  38.380  36.180  1.00  0.00            
ATOM   1383 2HG2 THR   214      35.680  38.330  35.800  1.00  0.00            
ATOM   1384 3HG2 THR   214      36.320  38.720  37.470  1.00  0.00            
ATOM   1385  C   THR   214      38.000  35.590  35.460  1.00  0.00            
ATOM   1386  O   THR   214      38.350  36.250  34.480  1.00  0.00            
ATOM   1387  N   ALA   215      38.870  34.770  36.070  1.00  0.00            
ATOM   1388  HN  ALA   215      38.620  34.360  36.940  1.00  0.00            
ATOM   1389  CA  ALA   215      40.200  34.570  35.600  1.00  0.00            
ATOM   1390  HA  ALA   215      40.710  35.520  35.500  1.00  0.00            
ATOM   1391  CB  ALA   215      41.040  33.730  36.570  1.00  0.00            
ATOM   1392  HB1 ALA   215      42.080  33.700  36.170  1.00  0.00            
ATOM   1393  HB2 ALA   215      40.960  34.000  37.650  1.00  0.00            
ATOM   1394  HB3 ALA   215      40.720  32.670  36.580  1.00  0.00            
ATOM   1395  C   ALA   215      40.280  33.930  34.250  1.00  0.00            
ATOM   1396  O   ALA   215      40.960  34.420  33.340  1.00  0.00            
ATOM   1397  N   GLY   216      39.410  32.960  33.950  1.00  0.00            
ATOM   1398  HN  GLY   216      38.810  32.570  34.660  1.00  0.00            
ATOM   1399  CA  GLY   216      39.290  32.250  32.720  1.00  0.00            
ATOM   1400  HA1 GLY   216      40.230  31.770  32.500  1.00  0.00            
ATOM   1401  HA2 GLY   216      38.510  31.530  32.940  1.00  0.00            
ATOM   1402  C   GLY   216      38.820  33.190  31.660  1.00  0.00            
ATOM   1403  O   GLY   216      39.260  33.240  30.510  1.00  0.00            
ATOM   1404  N   THR   217      37.930  34.110  32.060  1.00  0.00            
ATOM   1405  HN  THR   217      37.540  34.030  32.980  1.00  0.00            
ATOM   1406  CA  THR   217      37.550  35.190  31.210  1.00  0.00            
ATOM   1407  HA  THR   217      37.070  34.820  30.320  1.00  0.00            
ATOM   1408  CB  THR   217      36.510  36.090  31.810  1.00  0.00            
ATOM   1409  HB  THR   217      36.830  36.730  32.650  1.00  0.00            
ATOM   1410  OG1 THR   217      35.410  35.270  32.180  1.00  0.00            
ATOM   1411  HG1 THR   217      35.630  34.700  32.920  1.00  0.00            
ATOM   1412  CG2 THR   217      36.000  37.170  30.840  1.00  0.00            
ATOM   1413 1HG2 THR   217      35.300  37.810  31.430  1.00  0.00            
ATOM   1414 2HG2 THR   217      36.810  37.840  30.490  1.00  0.00            
ATOM   1415 3HG2 THR   217      35.480  36.690  29.980  1.00  0.00            
ATOM   1416  C   THR   217      38.640  36.110  30.770  1.00  0.00            
ATOM   1417  O   THR   217      38.820  36.450  29.600  1.00  0.00            
ATOM   1418  N   LEU   218      39.540  36.490  31.690  1.00  0.00            
ATOM   1419  HN  LEU   218      39.360  36.220  32.630  1.00  0.00            
ATOM   1420  CA  LEU   218      40.710  37.290  31.470  1.00  0.00            
ATOM   1421  HA  LEU   218      40.290  38.120  30.930  1.00  0.00            
ATOM   1422  CB  LEU   218      41.250  37.840  32.810  1.00  0.00            
ATOM   1423  HB1 LEU   218      40.360  38.040  33.450  1.00  0.00            
ATOM   1424  HB2 LEU   218      41.810  37.030  33.330  1.00  0.00            
ATOM   1425  CG  LEU   218      41.850  39.250  32.690  1.00  0.00            
ATOM   1426  HG  LEU   218      42.390  39.270  31.730  1.00  0.00            
ATOM   1427  CD1 LEU   218      40.730  40.300  32.750  1.00  0.00            
ATOM   1428 1HD1 LEU   218      40.100  40.470  33.650  1.00  0.00            
ATOM   1429 2HD1 LEU   218      41.200  41.280  32.510  1.00  0.00            
ATOM   1430 3HD1 LEU   218      40.070  40.100  31.880  1.00  0.00            
ATOM   1431  CD2 LEU   218      42.950  39.490  33.740  1.00  0.00            
ATOM   1432 1HD2 LEU   218      43.660  38.650  33.890  1.00  0.00            
ATOM   1433 2HD2 LEU   218      43.550  40.370  33.410  1.00  0.00            
ATOM   1434 3HD2 LEU   218      42.390  39.780  34.660  1.00  0.00            
ATOM   1435  C   LEU   218      41.750  36.640  30.630  1.00  0.00            
ATOM   1436  O   LEU   218      42.350  37.230  29.740  1.00  0.00            
ATOM   1437  N   HIS   219      41.900  35.310  30.780  1.00  0.00            
ATOM   1438  HN  HIS   219      41.410  34.920  31.560  1.00  0.00            
ATOM   1439  CA  HIS   219      42.610  34.470  29.860  1.00  0.00            
ATOM   1440  HA  HIS   219      43.600  34.920  29.880  1.00  0.00            
ATOM   1441  CB  HIS   219      42.690  33.000  30.280  1.00  0.00            
ATOM   1442  HB1 HIS   219      43.040  32.910  31.330  1.00  0.00            
ATOM   1443  HB2 HIS   219      41.660  32.580  30.290  1.00  0.00            
ATOM   1444  ND1 HIS   219      43.190  31.610  28.280  1.00  0.00            
ATOM   1445  CG  HIS   219      43.650  32.250  29.410  1.00  0.00            
ATOM   1446  CE1 HIS   219      44.280  31.140  27.690  1.00  0.00            
ATOM   1447  HE1 HIS   219      44.340  30.720  26.690  1.00  0.00            
ATOM   1448  NE2 HIS   219      45.440  31.490  28.300  1.00  0.00            
ATOM   1449  HE2 HIS   219      46.390  31.400  27.980  1.00  0.00            
ATOM   1450  CD2 HIS   219      45.010  32.200  29.400  1.00  0.00            
ATOM   1451  HD2 HIS   219      45.750  32.580  30.100  1.00  0.00            
ATOM   1452  C   HIS   219      42.160  34.570  28.450  1.00  0.00            
ATOM   1453  O   HIS   219      42.960  34.800  27.540  1.00  0.00            
ATOM   1454  N   ASN   220      40.840  34.470  28.180  1.00  0.00            
ATOM   1455  HN  ASN   220      40.220  34.290  28.940  1.00  0.00            
ATOM   1456  CA  ASN   220      40.280  34.430  26.870  1.00  0.00            
ATOM   1457  HA  ASN   220      40.880  33.680  26.360  1.00  0.00            
ATOM   1458  CB  ASN   220      38.740  34.300  26.940  1.00  0.00            
ATOM   1459  HB1 ASN   220      38.380  35.030  27.700  1.00  0.00            
ATOM   1460  HB2 ASN   220      38.310  34.460  25.930  1.00  0.00            
ATOM   1461  CG  ASN   220      38.290  32.920  27.390  1.00  0.00            
ATOM   1462  OD1 ASN   220      38.950  31.900  27.210  1.00  0.00            
ATOM   1463  ND2 ASN   220      37.040  32.920  27.930  1.00  0.00            
ATOM   1464 1HD2 ASN   220      36.500  33.760  27.940  1.00  0.00            
ATOM   1465 2HD2 ASN   220      36.610  32.030  28.080  1.00  0.00            
ATOM   1466  C   ASN   220      40.480  35.670  26.080  1.00  0.00            
ATOM   1467  O   ASN   220      40.750  35.700  24.880  1.00  0.00            
ATOM   1468  N   LEU   221      40.440  36.790  26.830  1.00  0.00            
ATOM   1469  HN  LEU   221      40.210  36.800  27.810  1.00  0.00            
ATOM   1470  CA  LEU   221      40.700  38.110  26.350  1.00  0.00            
ATOM   1471  HA  LEU   221      40.070  38.230  25.490  1.00  0.00            
ATOM   1472  CB  LEU   221      40.300  39.130  27.430  1.00  0.00            
ATOM   1473  HB1 LEU   221      40.630  38.870  28.460  1.00  0.00            
ATOM   1474  HB2 LEU   221      40.770  40.120  27.250  1.00  0.00            
ATOM   1475  CG  LEU   221      38.790  39.430  27.480  1.00  0.00            
ATOM   1476  HG  LEU   221      38.220  38.500  27.310  1.00  0.00            
ATOM   1477  CD1 LEU   221      38.410  40.070  28.830  1.00  0.00            
ATOM   1478 1HD1 LEU   221      37.350  40.390  28.730  1.00  0.00            
ATOM   1479 2HD1 LEU   221      38.570  39.310  29.630  1.00  0.00            
ATOM   1480 3HD1 LEU   221      39.020  40.970  29.060  1.00  0.00            
ATOM   1481  CD2 LEU   221      38.240  40.290  26.330  1.00  0.00            
ATOM   1482 1HD2 LEU   221      38.450  41.370  26.500  1.00  0.00            
ATOM   1483 2HD2 LEU   221      38.770  39.930  25.420  1.00  0.00            
ATOM   1484 3HD2 LEU   221      37.140  40.230  26.220  1.00  0.00            
ATOM   1485  C   LEU   221      42.150  38.320  26.080  1.00  0.00            
ATOM   1486  O   LEU   221      42.410  39.150  25.210  1.00  0.00            
ATOM   1487  N   SER   222      43.100  37.550  26.630  1.00  0.00            
ATOM   1488  HN  SER   222      42.740  36.790  27.170  1.00  0.00            
ATOM   1489  CA  SER   222      44.500  37.850  26.580  1.00  0.00            
ATOM   1490  HA  SER   222      44.600  38.930  26.500  1.00  0.00            
ATOM   1491  CB  SER   222      45.310  37.240  27.740  1.00  0.00            
ATOM   1492  HB1 SER   222      46.270  37.800  27.810  1.00  0.00            
ATOM   1493  HB2 SER   222      44.830  37.520  28.710  1.00  0.00            
ATOM   1494  OG  SER   222      45.560  35.850  27.710  1.00  0.00            
ATOM   1495  HG1 SER   222      44.760  35.320  27.700  1.00  0.00            
ATOM   1496  C   SER   222      45.240  37.440  25.360  1.00  0.00            
ATOM   1497  O   SER   222      46.450  37.620  25.280  1.00  0.00            
ATOM   1498  N   HIS   223      44.500  36.890  24.380  1.00  0.00            
ATOM   1499  HN  HIS   223      43.520  37.060  24.450  1.00  0.00            
ATOM   1500  CA  HIS   223      44.960  36.160  23.240  1.00  0.00            
ATOM   1501  HA  HIS   223      45.870  35.640  23.510  1.00  0.00            
ATOM   1502  CB  HIS   223      44.030  35.080  22.660  1.00  0.00            
ATOM   1503  HB1 HIS   223      43.020  35.380  22.310  1.00  0.00            
ATOM   1504  HB2 HIS   223      44.560  34.600  21.800  1.00  0.00            
ATOM   1505  ND1 HIS   223      43.300  33.950  24.860  1.00  0.00            
ATOM   1506  HD1 HIS   223      42.900  34.730  25.350  1.00  0.00            
ATOM   1507  CG  HIS   223      43.880  33.920  23.600  1.00  0.00            
ATOM   1508  CE1 HIS   223      43.320  32.690  25.380  1.00  0.00            
ATOM   1509  HE1 HIS   223      42.940  32.290  26.320  1.00  0.00            
ATOM   1510  NE2 HIS   223      44.030  31.880  24.620  1.00  0.00            
ATOM   1511  CD2 HIS   223      44.280  32.630  23.490  1.00  0.00            
ATOM   1512  HD2 HIS   223      44.680  32.260  22.550  1.00  0.00            
ATOM   1513  C   HIS   223      45.240  37.070  22.090  1.00  0.00            
ATOM   1514  O   HIS   223      46.030  36.680  21.240  1.00  0.00            
ATOM   1515  N   HIS   224      44.600  38.250  22.060  1.00  0.00            
ATOM   1516  HN  HIS   224      44.060  38.490  22.870  1.00  0.00            
ATOM   1517  CA  HIS   224      44.610  39.350  21.150  1.00  0.00            
ATOM   1518  HA  HIS   224      45.140  39.010  20.270  1.00  0.00            
ATOM   1519  CB  HIS   224      43.180  39.800  20.820  1.00  0.00            
ATOM   1520  HB1 HIS   224      42.560  38.880  20.750  1.00  0.00            
ATOM   1521  HB2 HIS   224      42.750  40.330  21.700  1.00  0.00            
ATOM   1522  ND1 HIS   224      43.170  42.040  19.770  1.00  0.00            
ATOM   1523  CG  HIS   224      43.070  40.680  19.610  1.00  0.00            
ATOM   1524  CE1 HIS   224      42.820  42.530  18.600  1.00  0.00            
ATOM   1525  HE1 HIS   224      42.730  43.600  18.410  1.00  0.00            
ATOM   1526  NE2 HIS   224      42.530  41.560  17.700  1.00  0.00            
ATOM   1527  HE2 HIS   224      42.420  41.790  16.730  1.00  0.00            
ATOM   1528  CD2 HIS   224      42.720  40.350  18.330  1.00  0.00            
ATOM   1529  HD2 HIS   224      42.600  39.430  17.770  1.00  0.00            
ATOM   1530  C   HIS   224      45.290  40.530  21.750  1.00  0.00            
ATOM   1531  O   HIS   224      45.090  40.840  22.920  1.00  0.00            
ATOM   1532  N   ARG   225      46.070  41.260  20.930  1.00  0.00            
ATOM   1533  HN  ARG   225      46.060  41.100  19.940  1.00  0.00            
ATOM   1534  CA  ARG   225      46.820  42.440  21.230  1.00  0.00            
ATOM   1535  HA  ARG   225      47.540  42.040  21.930  1.00  0.00            
ATOM   1536  CB  ARG   225      47.540  42.990  19.990  1.00  0.00            
ATOM   1537  HB1 ARG   225      46.770  43.090  19.200  1.00  0.00            
ATOM   1538  HB2 ARG   225      47.940  44.010  20.150  1.00  0.00            
ATOM   1539  CG  ARG   225      48.640  42.060  19.460  1.00  0.00            
ATOM   1540  HG1 ARG   225      49.440  41.990  20.220  1.00  0.00            
ATOM   1541  HG2 ARG   225      48.180  41.050  19.400  1.00  0.00            
ATOM   1542  CD  ARG   225      49.250  42.410  18.100  1.00  0.00            
ATOM   1543  HD1 ARG   225      50.060  41.660  17.970  1.00  0.00            
ATOM   1544  HD2 ARG   225      48.510  42.360  17.270  1.00  0.00            
ATOM   1545  NE  ARG   225      49.940  43.730  18.240  1.00  0.00            
ATOM   1546  HE  ARG   225      50.370  43.950  19.120  1.00  0.00            
ATOM   1547  CZ  ARG   225      50.490  44.430  17.210  1.00  0.00            
ATOM   1548  NH1 ARG   225      50.010  44.350  15.940  1.00  0.00            
ATOM   1549 1HH1 ARG   225      49.130  43.890  15.830  1.00  0.00            
ATOM   1550 2HH1 ARG   225      50.350  44.990  15.250  1.00  0.00            
ATOM   1551  NH2 ARG   225      51.410  45.420  17.440  1.00  0.00            
ATOM   1552 1HH2 ARG   225      51.950  45.470  18.280  1.00  0.00            
ATOM   1553 2HH2 ARG   225      51.910  45.780  16.660  1.00  0.00            
ATOM   1554  C   ARG   225      46.090  43.580  21.850  1.00  0.00            
ATOM   1555  O   ARG   225      46.510  44.400  22.670  1.00  0.00            
ATOM   1556  N   GLU   226      44.810  43.780  21.480  1.00  0.00            
ATOM   1557  HN  GLU   226      44.300  43.110  20.950  1.00  0.00            
ATOM   1558  CA  GLU   226      44.050  44.840  22.050  1.00  0.00            
ATOM   1559  HA  GLU   226      44.700  45.690  22.200  1.00  0.00            
ATOM   1560  CB  GLU   226      43.040  45.300  20.980  1.00  0.00            
ATOM   1561  HB1 GLU   226      42.330  44.480  20.730  1.00  0.00            
ATOM   1562  HB2 GLU   226      42.430  46.080  21.470  1.00  0.00            
ATOM   1563  CG  GLU   226      43.770  45.850  19.760  1.00  0.00            
ATOM   1564  HG1 GLU   226      44.210  46.800  20.140  1.00  0.00            
ATOM   1565  HG2 GLU   226      44.410  45.110  19.230  1.00  0.00            
ATOM   1566  CD  GLU   226      42.740  46.190  18.690  1.00  0.00            
ATOM   1567  OE1 GLU   226      41.920  47.140  18.870  1.00  0.00            
ATOM   1568  OE2 GLU   226      42.660  45.530  17.630  1.00  0.00            
ATOM   1569  C   GLU   226      43.380  44.470  23.330  1.00  0.00            
ATOM   1570  O   GLU   226      42.980  45.340  24.100  1.00  0.00            
ATOM   1571  N   GLY   227      43.410  43.170  23.670  1.00  0.00            
ATOM   1572  HN  GLY   227      43.870  42.530  23.050  1.00  0.00            
ATOM   1573  CA  GLY   227      42.990  42.630  24.920  1.00  0.00            
ATOM   1574  HA1 GLY   227      42.070  43.110  25.230  1.00  0.00            
ATOM   1575  HA2 GLY   227      42.920  41.580  24.710  1.00  0.00            
ATOM   1576  C   GLY   227      43.990  42.940  25.980  1.00  0.00            
ATOM   1577  O   GLY   227      43.620  43.310  27.090  1.00  0.00            
ATOM   1578  N   LEU   228      45.260  42.680  25.630  1.00  0.00            
ATOM   1579  HN  LEU   228      45.380  42.150  24.790  1.00  0.00            
ATOM   1580  CA  LEU   228      46.420  42.990  26.400  1.00  0.00            
ATOM   1581  HA  LEU   228      46.420  42.310  27.240  1.00  0.00            
ATOM   1582  CB  LEU   228      47.700  42.800  25.560  1.00  0.00            
ATOM   1583  HB1 LEU   228      47.750  43.530  24.720  1.00  0.00            
ATOM   1584  HB2 LEU   228      48.560  43.090  26.200  1.00  0.00            
ATOM   1585  CG  LEU   228      47.960  41.390  25.010  1.00  0.00            
ATOM   1586  HG  LEU   228      47.030  41.180  24.440  1.00  0.00            
ATOM   1587  CD1 LEU   228      49.240  41.390  24.170  1.00  0.00            
ATOM   1588 1HD1 LEU   228      50.110  41.750  24.760  1.00  0.00            
ATOM   1589 2HD1 LEU   228      49.580  40.380  23.840  1.00  0.00            
ATOM   1590 3HD1 LEU   228      49.050  42.030  23.280  1.00  0.00            
ATOM   1591  CD2 LEU   228      48.150  40.330  26.110  1.00  0.00            
ATOM   1592 1HD2 LEU   228      49.090  40.600  26.640  1.00  0.00            
ATOM   1593 2HD2 LEU   228      47.280  40.340  26.800  1.00  0.00            
ATOM   1594 3HD2 LEU   228      48.300  39.350  25.630  1.00  0.00            
ATOM   1595  C   LEU   228      46.390  44.380  26.930  1.00  0.00            
ATOM   1596  O   LEU   228      46.420  44.670  28.130  1.00  0.00            
ATOM   1597  N   LEU   229      46.080  45.260  25.960  1.00  0.00            
ATOM   1598  HN  LEU   229      46.070  44.910  25.030  1.00  0.00            
ATOM   1599  CA  LEU   229      45.780  46.650  26.070  1.00  0.00            
ATOM   1600  HA  LEU   229      46.730  47.010  26.450  1.00  0.00            
ATOM   1601  CB  LEU   229      45.680  47.190  24.640  1.00  0.00            
ATOM   1602  HB1 LEU   229      46.500  46.800  24.000  1.00  0.00            
ATOM   1603  HB2 LEU   229      44.690  46.860  24.260  1.00  0.00            
ATOM   1604  CG  LEU   229      45.760  48.730  24.590  1.00  0.00            
ATOM   1605  HG  LEU   229      44.990  49.300  25.150  1.00  0.00            
ATOM   1606  CD1 LEU   229      47.130  49.140  25.150  1.00  0.00            
ATOM   1607 1HD1 LEU   229      47.130  48.940  26.240  1.00  0.00            
ATOM   1608 2HD1 LEU   229      47.950  48.620  24.620  1.00  0.00            
ATOM   1609 3HD1 LEU   229      47.320  50.230  25.010  1.00  0.00            
ATOM   1610  CD2 LEU   229      45.790  49.210  23.130  1.00  0.00            
ATOM   1611 1HD2 LEU   229      44.850  48.980  22.600  1.00  0.00            
ATOM   1612 2HD2 LEU   229      46.130  50.270  23.010  1.00  0.00            
ATOM   1613 3HD2 LEU   229      46.590  48.560  22.720  1.00  0.00            
ATOM   1614  C   LEU   229      44.740  47.130  27.030  1.00  0.00            
ATOM   1615  O   LEU   229      45.020  47.960  27.880  1.00  0.00            
ATOM   1616  N   ALA   230      43.540  46.530  26.910  1.00  0.00            
ATOM   1617  HN  ALA   230      43.330  46.010  26.090  1.00  0.00            
ATOM   1618  CA  ALA   230      42.460  46.750  27.820  1.00  0.00            
ATOM   1619  HA  ALA   230      42.390  47.810  28.020  1.00  0.00            
ATOM   1620  CB  ALA   230      41.280  46.020  27.160  1.00  0.00            
ATOM   1621  HB1 ALA   230      40.380  46.080  27.810  1.00  0.00            
ATOM   1622  HB2 ALA   230      41.050  46.560  26.210  1.00  0.00            
ATOM   1623  HB3 ALA   230      41.440  44.930  27.090  1.00  0.00            
ATOM   1624  C   ALA   230      42.720  46.230  29.200  1.00  0.00            
ATOM   1625  O   ALA   230      42.480  46.920  30.190  1.00  0.00            
ATOM   1626  N   ILE   231      43.270  45.020  29.380  1.00  0.00            
ATOM   1627  HN  ILE   231      43.460  44.520  28.540  1.00  0.00            
ATOM   1628  CA  ILE   231      43.640  44.430  30.630  1.00  0.00            
ATOM   1629  HA  ILE   231      42.710  44.430  31.180  1.00  0.00            
ATOM   1630  CB  ILE   231      44.050  42.990  30.480  1.00  0.00            
ATOM   1631  HB  ILE   231      44.940  42.900  29.830  1.00  0.00            
ATOM   1632  CG2 ILE   231      44.520  42.410  31.830  1.00  0.00            
ATOM   1633 1HG2 ILE   231      45.070  41.460  31.680  1.00  0.00            
ATOM   1634 2HG2 ILE   231      45.310  43.050  32.280  1.00  0.00            
ATOM   1635 3HG2 ILE   231      43.650  42.420  32.520  1.00  0.00            
ATOM   1636  CG1 ILE   231      42.910  42.150  29.890  1.00  0.00            
ATOM   1637 1HG1 ILE   231      42.090  42.100  30.640  1.00  0.00            
ATOM   1638 2HG1 ILE   231      42.570  42.710  29.000  1.00  0.00            
ATOM   1639  CD  ILE   231      43.380  40.770  29.420  1.00  0.00            
ATOM   1640  HD1 ILE   231      42.490  40.140  29.200  1.00  0.00            
ATOM   1641  HD2 ILE   231      43.880  40.830  28.430  1.00  0.00            
ATOM   1642  HD3 ILE   231      43.980  40.160  30.130  1.00  0.00            
ATOM   1643  C   ILE   231      44.670  45.230  31.350  1.00  0.00            
ATOM   1644  O   ILE   231      44.550  45.570  32.520  1.00  0.00            
ATOM   1645  N   PHE   232      45.700  45.680  30.600  1.00  0.00            
ATOM   1646  HN  PHE   232      45.900  45.300  29.700  1.00  0.00            
ATOM   1647  CA  PHE   232      46.740  46.580  30.980  1.00  0.00            
ATOM   1648  HA  PHE   232      47.240  46.170  31.850  1.00  0.00            
ATOM   1649  CB  PHE   232      47.770  46.820  29.860  1.00  0.00            
ATOM   1650  HB1 PHE   232      48.060  45.780  29.580  1.00  0.00            
ATOM   1651  HB2 PHE   232      47.330  47.390  29.020  1.00  0.00            
ATOM   1652  CG  PHE   232      49.060  47.450  30.250  1.00  0.00            
ATOM   1653  CD1 PHE   232      49.600  48.520  29.570  1.00  0.00            
ATOM   1654  HD1 PHE   232      49.020  48.950  28.770  1.00  0.00            
ATOM   1655  CE1 PHE   232      50.840  49.010  29.920  1.00  0.00            
ATOM   1656  HE1 PHE   232      51.360  49.790  29.380  1.00  0.00            
ATOM   1657  CZ  PHE   232      51.560  48.330  30.870  1.00  0.00            
ATOM   1658  HZ  PHE   232      52.560  48.670  31.090  1.00  0.00            
ATOM   1659  CD2 PHE   232      49.690  46.880  31.330  1.00  0.00            
ATOM   1660  HD2 PHE   232      49.260  46.030  31.840  1.00  0.00            
ATOM   1661  CE2 PHE   232      50.940  47.370  31.630  1.00  0.00            
ATOM   1662  HE2 PHE   232      51.460  46.810  32.390  1.00  0.00            
ATOM   1663  C   PHE   232      46.240  47.880  31.490  1.00  0.00            
ATOM   1664  O   PHE   232      46.850  48.390  32.430  1.00  0.00            
ATOM   1665  N   LYS   233      45.250  48.550  30.860  1.00  0.00            
ATOM   1666  HN  LYS   233      44.860  48.180  30.020  1.00  0.00            
ATOM   1667  CA  LYS   233      44.880  49.900  31.160  1.00  0.00            
ATOM   1668  HA  LYS   233      45.690  50.440  31.610  1.00  0.00            
ATOM   1669  CB  LYS   233      44.270  50.680  29.970  1.00  0.00            
ATOM   1670  HB1 LYS   233      43.330  50.220  29.600  1.00  0.00            
ATOM   1671  HB2 LYS   233      44.000  51.650  30.440  1.00  0.00            
ATOM   1672  CG  LYS   233      45.290  50.970  28.870  1.00  0.00            
ATOM   1673  HG1 LYS   233      46.050  51.700  29.210  1.00  0.00            
ATOM   1674  HG2 LYS   233      45.730  49.960  28.730  1.00  0.00            
ATOM   1675  CD  LYS   233      44.890  51.330  27.440  1.00  0.00            
ATOM   1676  HD1 LYS   233      45.780  51.550  26.810  1.00  0.00            
ATOM   1677  HD2 LYS   233      44.360  50.490  26.930  1.00  0.00            
ATOM   1678  CE  LYS   233      44.010  52.580  27.470  1.00  0.00            
ATOM   1679  HE1 LYS   233      43.630  52.730  26.430  1.00  0.00            
ATOM   1680  HE2 LYS   233      43.140  52.380  28.130  1.00  0.00            
ATOM   1681  NZ  LYS   233      44.720  53.830  27.810  1.00  0.00            
ATOM   1682  HZ1 LYS   233      45.540  53.800  27.160  1.00  0.00            
ATOM   1683  HZ2 LYS   233      44.110  54.620  27.530  1.00  0.00            
ATOM   1684  HZ3 LYS   233      45.010  54.040  28.790  1.00  0.00            
ATOM   1685  C   LYS   233      43.860  49.850  32.240  1.00  0.00            
ATOM   1686  O   LYS   233      43.630  50.890  32.870  1.00  0.00            
ATOM   1687  N   SER   234      43.230  48.700  32.510  1.00  0.00            
ATOM   1688  HN  SER   234      43.460  47.880  31.980  1.00  0.00            
ATOM   1689  CA  SER   234      42.330  48.600  33.620  1.00  0.00            
ATOM   1690  HA  SER   234      41.770  49.530  33.670  1.00  0.00            
ATOM   1691  CB  SER   234      41.230  47.530  33.520  1.00  0.00            
ATOM   1692  HB1 SER   234      41.640  46.500  33.410  1.00  0.00            
ATOM   1693  HB2 SER   234      40.550  47.500  34.400  1.00  0.00            
ATOM   1694  OG  SER   234      40.480  47.670  32.320  1.00  0.00            
ATOM   1695  HG1 SER   234      41.100  47.760  31.600  1.00  0.00            
ATOM   1696  C   SER   234      42.850  48.430  35.000  1.00  0.00            
ATOM   1697  O   SER   234      42.020  48.530  35.910  1.00  0.00            
ATOM   1698  N   GLY   235      44.160  48.240  35.200  1.00  0.00            
ATOM   1699  HN  GLY   235      44.820  48.570  34.530  1.00  0.00            
ATOM   1700  CA  GLY   235      44.610  47.750  36.470  1.00  0.00            
ATOM   1701  HA1 GLY   235      45.660  48.000  36.570  1.00  0.00            
ATOM   1702  HA2 GLY   235      43.920  47.980  37.260  1.00  0.00            
ATOM   1703  C   GLY   235      44.450  46.270  36.590  1.00  0.00            
ATOM   1704  O   GLY   235      44.300  45.720  37.690  1.00  0.00            
ATOM   1705  N   GLY   236      44.590  45.560  35.460  1.00  0.00            
ATOM   1706  HN  GLY   236      44.590  46.030  34.580  1.00  0.00            
ATOM   1707  CA  GLY   236      44.750  44.140  35.460  1.00  0.00            
ATOM   1708  HA1 GLY   236      44.010  43.680  36.100  1.00  0.00            
ATOM   1709  HA2 GLY   236      44.620  43.770  34.450  1.00  0.00            
ATOM   1710  C   GLY   236      46.050  43.680  36.030  1.00  0.00            
ATOM   1711  O   GLY   236      45.950  42.650  36.680  1.00  0.00            
ATOM   1712  N   ILE   237      47.200  44.370  35.860  1.00  0.00            
ATOM   1713  HN  ILE   237      47.200  45.230  35.350  1.00  0.00            
ATOM   1714  CA  ILE   237      48.420  43.850  36.390  1.00  0.00            
ATOM   1715  HA  ILE   237      48.610  42.850  36.040  1.00  0.00            
ATOM   1716  CB  ILE   237      49.580  44.680  35.930  1.00  0.00            
ATOM   1717  HB  ILE   237      49.310  45.740  36.110  1.00  0.00            
ATOM   1718  CG2 ILE   237      50.900  44.380  36.670  1.00  0.00            
ATOM   1719 1HG2 ILE   237      51.780  44.860  36.180  1.00  0.00            
ATOM   1720 2HG2 ILE   237      50.800  44.720  37.720  1.00  0.00            
ATOM   1721 3HG2 ILE   237      50.960  43.270  36.650  1.00  0.00            
ATOM   1722  CG1 ILE   237      49.740  44.510  34.410  1.00  0.00            
ATOM   1723 1HG1 ILE   237      48.980  45.070  33.830  1.00  0.00            
ATOM   1724 2HG1 ILE   237      50.670  45.040  34.120  1.00  0.00            
ATOM   1725  CD  ILE   237      49.780  43.100  33.820  1.00  0.00            
ATOM   1726  HD1 ILE   237      48.990  42.400  34.150  1.00  0.00            
ATOM   1727  HD2 ILE   237      49.670  43.200  32.720  1.00  0.00            
ATOM   1728  HD3 ILE   237      50.820  42.770  34.010  1.00  0.00            
ATOM   1729  C   ILE   237      48.410  43.630  37.860  1.00  0.00            
ATOM   1730  O   ILE   237      48.750  42.500  38.200  1.00  0.00            
ATOM   1731  N   PRO   238      48.080  44.500  38.770  1.00  0.00            
ATOM   1732  CD  PRO   238      48.120  45.950  38.630  1.00  0.00            
ATOM   1733  HD1 PRO   238      47.630  46.320  37.710  1.00  0.00            
ATOM   1734  HD2 PRO   238      49.160  46.340  38.550  1.00  0.00            
ATOM   1735  CA  PRO   238      47.930  44.120  40.150  1.00  0.00            
ATOM   1736  HA  PRO   238      48.820  43.580  40.440  1.00  0.00            
ATOM   1737  CB  PRO   238      47.730  45.410  40.940  1.00  0.00            
ATOM   1738  HB1 PRO   238      46.770  45.460  41.490  1.00  0.00            
ATOM   1739  HB2 PRO   238      48.490  45.550  41.740  1.00  0.00            
ATOM   1740  CG  PRO   238      47.540  46.550  39.920  1.00  0.00            
ATOM   1741  HG1 PRO   238      46.520  47.000  39.870  1.00  0.00            
ATOM   1742  HG2 PRO   238      48.160  47.400  40.260  1.00  0.00            
ATOM   1743  C   PRO   238      46.820  43.180  40.450  1.00  0.00            
ATOM   1744  O   PRO   238      46.850  42.530  41.490  1.00  0.00            
ATOM   1745  N   ALA   239      45.770  43.050  39.620  1.00  0.00            
ATOM   1746  HN  ALA   239      45.730  43.560  38.760  1.00  0.00            
ATOM   1747  CA  ALA   239      44.730  42.090  39.820  1.00  0.00            
ATOM   1748  HA  ALA   239      44.430  42.190  40.850  1.00  0.00            
ATOM   1749  CB  ALA   239      43.600  42.470  38.850  1.00  0.00            
ATOM   1750  HB1 ALA   239      43.510  43.580  38.880  1.00  0.00            
ATOM   1751  HB2 ALA   239      43.750  41.970  37.870  1.00  0.00            
ATOM   1752  HB3 ALA   239      42.670  42.070  39.300  1.00  0.00            
ATOM   1753  C   ALA   239      45.160  40.670  39.650  1.00  0.00            
ATOM   1754  O   ALA   239      44.690  39.720  40.270  1.00  0.00            
ATOM   1755  N   LEU   240      46.090  40.480  38.690  1.00  0.00            
ATOM   1756  HN  LEU   240      46.270  41.240  38.070  1.00  0.00            
ATOM   1757  CA  LEU   240      46.890  39.320  38.470  1.00  0.00            
ATOM   1758  HA  LEU   240      46.140  38.540  38.470  1.00  0.00            
ATOM   1759  CB  LEU   240      47.430  39.420  37.030  1.00  0.00            
ATOM   1760  HB1 LEU   240      47.920  40.400  36.850  1.00  0.00            
ATOM   1761  HB2 LEU   240      48.300  38.750  36.850  1.00  0.00            
ATOM   1762  CG  LEU   240      46.360  39.230  35.950  1.00  0.00            
ATOM   1763  HG  LEU   240      45.580  39.950  36.280  1.00  0.00            
ATOM   1764  CD1 LEU   240      46.800  39.610  34.530  1.00  0.00            
ATOM   1765 1HD1 LEU   240      47.490  38.790  34.220  1.00  0.00            
ATOM   1766 2HD1 LEU   240      45.880  39.680  33.910  1.00  0.00            
ATOM   1767 3HD1 LEU   240      47.370  40.560  34.570  1.00  0.00            
ATOM   1768  CD2 LEU   240      45.770  37.810  35.880  1.00  0.00            
ATOM   1769 1HD2 LEU   240      46.650  37.150  35.700  1.00  0.00            
ATOM   1770 2HD2 LEU   240      45.390  37.410  36.850  1.00  0.00            
ATOM   1771 3HD2 LEU   240      45.000  37.570  35.110  1.00  0.00            
ATOM   1772  C   LEU   240      47.910  38.970  39.490  1.00  0.00            
ATOM   1773  O   LEU   240      48.030  37.800  39.850  1.00  0.00            
ATOM   1774  N   VAL   241      48.630  39.980  40.030  1.00  0.00            
ATOM   1775  HN  VAL   241      48.740  40.880  39.630  1.00  0.00            
ATOM   1776  CA  VAL   241      49.350  39.820  41.250  1.00  0.00            
ATOM   1777  HA  VAL   241      50.000  38.960  41.210  1.00  0.00            
ATOM   1778  CB  VAL   241      50.260  40.990  41.440  1.00  0.00            
ATOM   1779  HB  VAL   241      49.590  41.880  41.550  1.00  0.00            
ATOM   1780  CG1 VAL   241      50.980  40.950  42.800  1.00  0.00            
ATOM   1781 1HG1 VAL   241      51.900  41.560  42.810  1.00  0.00            
ATOM   1782 2HG1 VAL   241      50.400  41.480  43.590  1.00  0.00            
ATOM   1783 3HG1 VAL   241      51.180  39.880  43.030  1.00  0.00            
ATOM   1784  CG2 VAL   241      51.220  40.960  40.240  1.00  0.00            
ATOM   1785 1HG2 VAL   241      51.980  41.720  40.520  1.00  0.00            
ATOM   1786 2HG2 VAL   241      51.700  39.970  40.090  1.00  0.00            
ATOM   1787 3HG2 VAL   241      50.640  41.320  39.360  1.00  0.00            
ATOM   1788  C   VAL   241      48.590  39.510  42.500  1.00  0.00            
ATOM   1789  O   VAL   241      48.980  38.660  43.290  1.00  0.00            
ATOM   1790  N   LYS   242      47.410  40.110  42.760  1.00  0.00            
ATOM   1791  HN  LYS   242      47.240  40.960  42.260  1.00  0.00            
ATOM   1792  CA  LYS   242      46.530  39.660  43.790  1.00  0.00            
ATOM   1793  HA  LYS   242      46.990  39.770  44.770  1.00  0.00            
ATOM   1794  CB  LYS   242      45.240  40.480  43.910  1.00  0.00            
ATOM   1795  HB1 LYS   242      44.880  40.670  42.880  1.00  0.00            
ATOM   1796  HB2 LYS   242      44.410  39.940  44.420  1.00  0.00            
ATOM   1797  CG  LYS   242      45.470  41.830  44.590  1.00  0.00            
ATOM   1798  HG1 LYS   242      45.860  41.750  45.620  1.00  0.00            
ATOM   1799  HG2 LYS   242      46.080  42.500  43.950  1.00  0.00            
ATOM   1800  CD  LYS   242      44.160  42.620  44.700  1.00  0.00            
ATOM   1801  HD1 LYS   242      43.870  42.690  43.630  1.00  0.00            
ATOM   1802  HD2 LYS   242      43.400  42.130  45.350  1.00  0.00            
ATOM   1803  CE  LYS   242      44.350  44.010  45.320  1.00  0.00            
ATOM   1804  HE1 LYS   242      44.770  43.820  46.330  1.00  0.00            
ATOM   1805  HE2 LYS   242      45.100  44.640  44.810  1.00  0.00            
ATOM   1806  NZ  LYS   242      43.040  44.680  45.440  1.00  0.00            
ATOM   1807  HZ1 LYS   242      43.200  45.560  45.960  1.00  0.00            
ATOM   1808  HZ2 LYS   242      42.550  44.880  44.540  1.00  0.00            
ATOM   1809  HZ3 LYS   242      42.410  44.040  45.970  1.00  0.00            
ATOM   1810  C   LYS   242      46.190  38.210  43.660  1.00  0.00            
ATOM   1811  O   LYS   242      46.230  37.470  44.640  1.00  0.00            
ATOM   1812  N   MET   243      45.910  37.680  42.450  1.00  0.00            
ATOM   1813  HN  MET   243      45.600  38.340  41.770  1.00  0.00            
ATOM   1814  CA  MET   243      45.610  36.320  42.150  1.00  0.00            
ATOM   1815  HA  MET   243      44.840  35.890  42.780  1.00  0.00            
ATOM   1816  CB  MET   243      45.090  36.100  40.720  1.00  0.00            
ATOM   1817  HB1 MET   243      45.760  36.570  39.970  1.00  0.00            
ATOM   1818  HB2 MET   243      45.140  35.020  40.440  1.00  0.00            
ATOM   1819  CG  MET   243      43.680  36.620  40.430  1.00  0.00            
ATOM   1820  HG1 MET   243      43.720  37.730  40.330  1.00  0.00            
ATOM   1821  HG2 MET   243      43.450  36.250  39.410  1.00  0.00            
ATOM   1822  SD  MET   243      42.430  36.070  41.620  1.00  0.00            
ATOM   1823  CE  MET   243      42.290  37.730  42.340  1.00  0.00            
ATOM   1824  HE1 MET   243      43.280  38.210  42.490  1.00  0.00            
ATOM   1825  HE2 MET   243      41.610  38.360  41.740  1.00  0.00            
ATOM   1826  HE3 MET   243      41.820  37.650  43.350  1.00  0.00            
ATOM   1827  C   MET   243      46.800  35.430  42.330  1.00  0.00            
ATOM   1828  O   MET   243      46.680  34.260  42.710  1.00  0.00            
ATOM   1829  N   LEU   244      48.070  35.860  42.270  1.00  0.00            
ATOM   1830  HN  LEU   244      48.360  36.690  41.810  1.00  0.00            
ATOM   1831  CA  LEU   244      49.120  34.990  42.710  1.00  0.00            
ATOM   1832  HA  LEU   244      48.980  34.060  42.170  1.00  0.00            
ATOM   1833  CB  LEU   244      50.400  35.610  42.130  1.00  0.00            
ATOM   1834  HB1 LEU   244      50.380  36.650  42.530  1.00  0.00            
ATOM   1835  HB2 LEU   244      51.250  35.060  42.580  1.00  0.00            
ATOM   1836  CG  LEU   244      50.630  35.620  40.610  1.00  0.00            
ATOM   1837  HG  LEU   244      49.730  36.070  40.140  1.00  0.00            
ATOM   1838  CD1 LEU   244      51.780  36.530  40.160  1.00  0.00            
ATOM   1839 1HD1 LEU   244      52.690  35.890  40.150  1.00  0.00            
ATOM   1840 2HD1 LEU   244      51.570  36.820  39.100  1.00  0.00            
ATOM   1841 3HD1 LEU   244      51.930  37.390  40.840  1.00  0.00            
ATOM   1842  CD2 LEU   244      50.800  34.240  39.940  1.00  0.00            
ATOM   1843 1HD2 LEU   244      50.750  34.380  38.840  1.00  0.00            
ATOM   1844 2HD2 LEU   244      51.800  33.790  40.130  1.00  0.00            
ATOM   1845 3HD2 LEU   244      49.990  33.530  40.190  1.00  0.00            
ATOM   1846  C   LEU   244      49.240  34.740  44.170  1.00  0.00            
ATOM   1847  O   LEU   244      49.760  33.710  44.590  1.00  0.00            
ATOM   1848  N   GLY   245      48.660  35.660  44.960  1.00  0.00            
ATOM   1849  HN  GLY   245      48.120  36.450  44.650  1.00  0.00            
ATOM   1850  CA  GLY   245      48.500  35.470  46.360  1.00  0.00            
ATOM   1851  HA1 GLY   245      49.370  34.930  46.730  1.00  0.00            
ATOM   1852  HA2 GLY   245      48.460  36.450  46.810  1.00  0.00            
ATOM   1853  C   GLY   245      47.250  34.750  46.720  1.00  0.00            
ATOM   1854  O   GLY   245      47.010  34.460  47.900  1.00  0.00            
ATOM   1855  N   SER   246      46.440  34.340  45.730  1.00  0.00            
ATOM   1856  HN  SER   246      46.630  34.680  44.810  1.00  0.00            
ATOM   1857  CA  SER   246      45.330  33.480  45.980  1.00  0.00            
ATOM   1858  HA  SER   246      44.860  33.960  46.830  1.00  0.00            
ATOM   1859  CB  SER   246      44.340  33.390  44.810  1.00  0.00            
ATOM   1860  HB1 SER   246      44.170  34.460  44.540  1.00  0.00            
ATOM   1861  HB2 SER   246      44.730  32.870  43.900  1.00  0.00            
ATOM   1862  OG  SER   246      43.090  32.820  45.120  1.00  0.00            
ATOM   1863  HG1 SER   246      42.450  33.330  44.630  1.00  0.00            
ATOM   1864  C   SER   246      45.650  32.060  46.300  1.00  0.00            
ATOM   1865  O   SER   246      46.570  31.530  45.680  1.00  0.00            
ATOM   1866  N   PRO   247      44.960  31.280  47.080  1.00  0.00            
ATOM   1867  CD  PRO   247      43.970  31.680  48.060  1.00  0.00            
ATOM   1868  HD1 PRO   247      43.050  32.120  47.630  1.00  0.00            
ATOM   1869  HD2 PRO   247      44.440  32.520  48.620  1.00  0.00            
ATOM   1870  CA  PRO   247      45.410  29.940  47.310  1.00  0.00            
ATOM   1871  HA  PRO   247      46.470  29.760  47.170  1.00  0.00            
ATOM   1872  CB  PRO   247      44.930  29.570  48.710  1.00  0.00            
ATOM   1873  HB1 PRO   247      44.760  28.510  48.990  1.00  0.00            
ATOM   1874  HB2 PRO   247      45.800  29.910  49.310  1.00  0.00            
ATOM   1875  CG  PRO   247      43.690  30.440  48.940  1.00  0.00            
ATOM   1876  HG1 PRO   247      42.760  29.880  48.690  1.00  0.00            
ATOM   1877  HG2 PRO   247      43.650  30.740  50.010  1.00  0.00            
ATOM   1878  C   PRO   247      44.840  29.090  46.230  1.00  0.00            
ATOM   1879  O   PRO   247      45.310  27.970  46.030  1.00  0.00            
ATOM   1880  N   VAL   248      43.720  29.430  45.570  1.00  0.00            
ATOM   1881  HN  VAL   248      43.530  30.410  45.470  1.00  0.00            
ATOM   1882  CA  VAL   248      42.990  28.670  44.600  1.00  0.00            
ATOM   1883  HA  VAL   248      42.610  27.790  45.080  1.00  0.00            
ATOM   1884  CB  VAL   248      41.740  29.340  44.120  1.00  0.00            
ATOM   1885  HB  VAL   248      42.000  30.240  43.510  1.00  0.00            
ATOM   1886  CG1 VAL   248      40.760  28.400  43.400  1.00  0.00            
ATOM   1887 1HG1 VAL   248      41.340  28.060  42.520  1.00  0.00            
ATOM   1888 2HG1 VAL   248      40.540  27.440  43.910  1.00  0.00            
ATOM   1889 3HG1 VAL   248      39.850  28.930  43.030  1.00  0.00            
ATOM   1890  CG2 VAL   248      41.010  29.870  45.360  1.00  0.00            
ATOM   1891 1HG2 VAL   248      41.660  30.560  45.950  1.00  0.00            
ATOM   1892 2HG2 VAL   248      40.190  30.560  45.080  1.00  0.00            
ATOM   1893 3HG2 VAL   248      40.520  29.040  45.920  1.00  0.00            
ATOM   1894  C   VAL   248      43.850  28.290  43.440  1.00  0.00            
ATOM   1895  O   VAL   248      44.240  29.160  42.660  1.00  0.00            
ATOM   1896  N   ASP   249      44.100  26.990  43.220  1.00  0.00            
ATOM   1897  HN  ASP   249      43.580  26.290  43.690  1.00  0.00            
ATOM   1898  CA  ASP   249      44.930  26.400  42.210  1.00  0.00            
ATOM   1899  HA  ASP   249      45.920  26.770  42.440  1.00  0.00            
ATOM   1900  CB  ASP   249      44.890  24.870  42.390  1.00  0.00            
ATOM   1901  HB1 ASP   249      43.900  24.480  42.060  1.00  0.00            
ATOM   1902  HB2 ASP   249      45.720  24.400  41.820  1.00  0.00            
ATOM   1903  CG  ASP   249      44.940  24.480  43.860  1.00  0.00            
ATOM   1904  OD1 ASP   249      43.910  24.680  44.550  1.00  0.00            
ATOM   1905  OD2 ASP   249      45.950  23.900  44.340  1.00  0.00            
ATOM   1906  C   ASP   249      44.610  26.710  40.790  1.00  0.00            
ATOM   1907  O   ASP   249      45.460  27.090  39.990  1.00  0.00            
ATOM   1908  N   SER   250      43.320  26.640  40.410  1.00  0.00            
ATOM   1909  HN  SER   250      42.630  26.360  41.080  1.00  0.00            
ATOM   1910  CA  SER   250      42.840  27.000  39.110  1.00  0.00            
ATOM   1911  HA  SER   250      43.290  26.400  38.340  1.00  0.00            
ATOM   1912  CB  SER   250      41.330  26.760  38.940  1.00  0.00            
ATOM   1913  HB1 SER   250      40.910  27.140  37.990  1.00  0.00            
ATOM   1914  HB2 SER   250      41.200  25.670  38.830  1.00  0.00            
ATOM   1915  OG  SER   250      40.580  27.470  39.910  1.00  0.00            
ATOM   1916  HG1 SER   250      39.920  26.860  40.230  1.00  0.00            
ATOM   1917  C   SER   250      43.030  28.440  38.770  1.00  0.00            
ATOM   1918  O   SER   250      43.410  28.670  37.620  1.00  0.00            
ATOM   1919  N   VAL   251      42.880  29.390  39.720  1.00  0.00            
ATOM   1920  HN  VAL   251      42.510  29.150  40.610  1.00  0.00            
ATOM   1921  CA  VAL   251      43.050  30.800  39.560  1.00  0.00            
ATOM   1922  HA  VAL   251      42.610  31.060  38.610  1.00  0.00            
ATOM   1923  CB  VAL   251      42.530  31.490  40.790  1.00  0.00            
ATOM   1924  HB  VAL   251      42.850  30.980  41.720  1.00  0.00            
ATOM   1925  CG1 VAL   251      42.850  32.980  40.970  1.00  0.00            
ATOM   1926 1HG1 VAL   251      42.330  33.660  40.260  1.00  0.00            
ATOM   1927 2HG1 VAL   251      42.370  33.300  41.910  1.00  0.00            
ATOM   1928 3HG1 VAL   251      43.930  33.240  40.940  1.00  0.00            
ATOM   1929  CG2 VAL   251      40.990  31.390  40.770  1.00  0.00            
ATOM   1930 1HG2 VAL   251      40.600  31.790  41.730  1.00  0.00            
ATOM   1931 2HG2 VAL   251      40.490  31.960  39.960  1.00  0.00            
ATOM   1932 3HG2 VAL   251      40.540  30.390  40.640  1.00  0.00            
ATOM   1933  C   VAL   251      44.510  31.040  39.400  1.00  0.00            
ATOM   1934  O   VAL   251      44.900  31.800  38.520  1.00  0.00            
ATOM   1935  N   LEU   252      45.370  30.400  40.210  1.00  0.00            
ATOM   1936  HN  LEU   252      44.980  29.790  40.900  1.00  0.00            
ATOM   1937  CA  LEU   252      46.790  30.560  40.210  1.00  0.00            
ATOM   1938  HA  LEU   252      47.080  31.580  40.390  1.00  0.00            
ATOM   1939  CB  LEU   252      47.390  29.810  41.420  1.00  0.00            
ATOM   1940  HB1 LEU   252      46.820  30.000  42.350  1.00  0.00            
ATOM   1941  HB2 LEU   252      47.200  28.740  41.200  1.00  0.00            
ATOM   1942  CG  LEU   252      48.890  30.070  41.600  1.00  0.00            
ATOM   1943  HG  LEU   252      49.360  30.340  40.630  1.00  0.00            
ATOM   1944  CD1 LEU   252      49.050  31.350  42.440  1.00  0.00            
ATOM   1945 1HD1 LEU   252      49.990  31.450  43.030  1.00  0.00            
ATOM   1946 2HD1 LEU   252      48.970  32.140  41.670  1.00  0.00            
ATOM   1947 3HD1 LEU   252      48.230  31.510  43.170  1.00  0.00            
ATOM   1948  CD2 LEU   252      49.610  28.920  42.320  1.00  0.00            
ATOM   1949 1HD2 LEU   252      48.850  28.510  43.010  1.00  0.00            
ATOM   1950 2HD2 LEU   252      49.910  28.060  41.690  1.00  0.00            
ATOM   1951 3HD2 LEU   252      50.420  29.330  42.960  1.00  0.00            
ATOM   1952  C   LEU   252      47.480  30.180  38.940  1.00  0.00            
ATOM   1953  O   LEU   252      48.360  30.890  38.460  1.00  0.00            
ATOM   1954  N   PHE   253      46.990  29.080  38.340  1.00  0.00            
ATOM   1955  HN  PHE   253      46.410  28.540  38.950  1.00  0.00            
ATOM   1956  CA  PHE   253      47.240  28.560  37.030  1.00  0.00            
ATOM   1957  HA  PHE   253      48.300  28.440  36.930  1.00  0.00            
ATOM   1958  CB  PHE   253      46.560  27.210  36.760  1.00  0.00            
ATOM   1959  HB1 PHE   253      45.500  27.410  37.020  1.00  0.00            
ATOM   1960  HB2 PHE   253      46.550  26.970  35.670  1.00  0.00            
ATOM   1961  CG  PHE   253      46.930  25.980  37.510  1.00  0.00            
ATOM   1962  CD1 PHE   253      48.080  25.760  38.230  1.00  0.00            
ATOM   1963  HD1 PHE   253      48.710  26.630  38.330  1.00  0.00            
ATOM   1964  CE1 PHE   253      48.440  24.560  38.790  1.00  0.00            
ATOM   1965  HE1 PHE   253      49.320  24.530  39.420  1.00  0.00            
ATOM   1966  CZ  PHE   253      47.620  23.480  38.570  1.00  0.00            
ATOM   1967  HZ  PHE   253      47.780  22.450  38.870  1.00  0.00            
ATOM   1968  CD2 PHE   253      46.100  24.900  37.330  1.00  0.00            
ATOM   1969  HD2 PHE   253      45.240  24.950  36.670  1.00  0.00            
ATOM   1970  CE2 PHE   253      46.500  23.670  37.800  1.00  0.00            
ATOM   1971  HE2 PHE   253      46.010  22.810  37.360  1.00  0.00            
ATOM   1972  C   PHE   253      46.800  29.540  36.000  1.00  0.00            
ATOM   1973  O   PHE   253      47.570  29.730  35.050  1.00  0.00            
ATOM   1974  N   TYR   254      45.620  30.180  36.020  1.00  0.00            
ATOM   1975  HN  TYR   254      44.980  30.030  36.770  1.00  0.00            
ATOM   1976  CA  TYR   254      45.290  31.190  35.050  1.00  0.00            
ATOM   1977  HA  TYR   254      45.420  30.730  34.080  1.00  0.00            
ATOM   1978  CB  TYR   254      43.860  31.730  35.140  1.00  0.00            
ATOM   1979  HB1 TYR   254      43.620  31.870  36.220  1.00  0.00            
ATOM   1980  HB2 TYR   254      43.650  32.680  34.600  1.00  0.00            
ATOM   1981  CG  TYR   254      42.860  30.800  34.550  1.00  0.00            
ATOM   1982  CD1 TYR   254      41.740  30.420  35.240  1.00  0.00            
ATOM   1983  HD1 TYR   254      41.600  30.670  36.280  1.00  0.00            
ATOM   1984  CE1 TYR   254      40.830  29.530  34.710  1.00  0.00            
ATOM   1985  HE1 TYR   254      39.990  29.210  35.310  1.00  0.00            
ATOM   1986  CZ  TYR   254      40.930  29.090  33.420  1.00  0.00            
ATOM   1987  OH  TYR   254      39.990  28.240  32.800  1.00  0.00            
ATOM   1988  HH  TYR   254      39.260  28.160  33.420  1.00  0.00            
ATOM   1989  CD2 TYR   254      43.010  30.310  33.270  1.00  0.00            
ATOM   1990  HD2 TYR   254      43.860  30.570  32.650  1.00  0.00            
ATOM   1991  CE2 TYR   254      42.040  29.510  32.720  1.00  0.00            
ATOM   1992  HE2 TYR   254      42.180  29.130  31.720  1.00  0.00            
ATOM   1993  C   TYR   254      46.060  32.460  35.130  1.00  0.00            
ATOM   1994  O   TYR   254      46.180  33.130  34.110  1.00  0.00            
ATOM   1995  N   ALA   255      46.410  32.910  36.350  1.00  0.00            
ATOM   1996  HN  ALA   255      46.200  32.490  37.230  1.00  0.00            
ATOM   1997  CA  ALA   255      46.980  34.220  36.480  1.00  0.00            
ATOM   1998  HA  ALA   255      46.320  34.930  36.010  1.00  0.00            
ATOM   1999  CB  ALA   255      47.090  34.300  38.010  1.00  0.00            
ATOM   2000  HB1 ALA   255      47.580  35.240  38.320  1.00  0.00            
ATOM   2001  HB2 ALA   255      46.100  34.180  38.500  1.00  0.00            
ATOM   2002  HB3 ALA   255      47.740  33.500  38.420  1.00  0.00            
ATOM   2003  C   ALA   255      48.330  34.310  35.850  1.00  0.00            
ATOM   2004  O   ALA   255      48.640  35.300  35.190  1.00  0.00            
ATOM   2005  N   ILE   256      49.080  33.200  35.960  1.00  0.00            
ATOM   2006  HN  ILE   256      48.770  32.420  36.510  1.00  0.00            
ATOM   2007  CA  ILE   256      50.400  33.110  35.430  1.00  0.00            
ATOM   2008  HA  ILE   256      50.940  33.980  35.750  1.00  0.00            
ATOM   2009  CB  ILE   256      51.250  32.040  36.040  1.00  0.00            
ATOM   2010  HB  ILE   256      50.980  32.000  37.120  1.00  0.00            
ATOM   2011  CG2 ILE   256      50.960  30.640  35.480  1.00  0.00            
ATOM   2012 1HG2 ILE   256      49.890  30.410  35.680  1.00  0.00            
ATOM   2013 2HG2 ILE   256      51.230  30.400  34.430  1.00  0.00            
ATOM   2014 3HG2 ILE   256      51.470  29.850  36.080  1.00  0.00            
ATOM   2015  CG1 ILE   256      52.760  32.290  36.000  1.00  0.00            
ATOM   2016 1HG1 ILE   256      53.340  31.500  36.530  1.00  0.00            
ATOM   2017 2HG1 ILE   256      53.150  32.080  34.980  1.00  0.00            
ATOM   2018  CD  ILE   256      53.340  33.640  36.430  1.00  0.00            
ATOM   2019  HD1 ILE   256      53.250  34.340  35.570  1.00  0.00            
ATOM   2020  HD2 ILE   256      52.740  34.180  37.190  1.00  0.00            
ATOM   2021  HD3 ILE   256      54.350  33.570  36.880  1.00  0.00            
ATOM   2022  C   ILE   256      50.540  33.100  33.940  1.00  0.00            
ATOM   2023  O   ILE   256      51.300  33.850  33.330  1.00  0.00            
ATOM   2024  N   THR   257      49.640  32.390  33.250  1.00  0.00            
ATOM   2025  HN  THR   257      48.870  32.060  33.790  1.00  0.00            
ATOM   2026  CA  THR   257      49.510  32.210  31.830  1.00  0.00            
ATOM   2027  HA  THR   257      50.500  31.920  31.500  1.00  0.00            
ATOM   2028  CB  THR   257      48.590  31.070  31.520  1.00  0.00            
ATOM   2029  HB  THR   257      48.250  30.990  30.460  1.00  0.00            
ATOM   2030  OG1 THR   257      47.410  31.060  32.300  1.00  0.00            
ATOM   2031  HG1 THR   257      47.100  30.150  32.320  1.00  0.00            
ATOM   2032  CG2 THR   257      49.310  29.770  31.930  1.00  0.00            
ATOM   2033 1HG2 THR   257      50.100  29.550  31.180  1.00  0.00            
ATOM   2034 2HG2 THR   257      49.710  29.840  32.960  1.00  0.00            
ATOM   2035 3HG2 THR   257      48.630  28.890  31.970  1.00  0.00            
ATOM   2036  C   THR   257      49.030  33.480  31.210  1.00  0.00            
ATOM   2037  O   THR   257      49.520  33.930  30.180  1.00  0.00            
ATOM   2038  N   THR   258      48.030  34.160  31.790  1.00  0.00            
ATOM   2039  HN  THR   258      47.480  33.730  32.510  1.00  0.00            
ATOM   2040  CA  THR   258      47.540  35.440  31.370  1.00  0.00            
ATOM   2041  HA  THR   258      47.230  35.510  30.340  1.00  0.00            
ATOM   2042  CB  THR   258      46.330  35.730  32.220  1.00  0.00            
ATOM   2043  HB  THR   258      46.600  36.000  33.260  1.00  0.00            
ATOM   2044  OG1 THR   258      45.440  34.630  32.150  1.00  0.00            
ATOM   2045  HG1 THR   258      45.500  34.070  32.920  1.00  0.00            
ATOM   2046  CG2 THR   258      45.510  36.900  31.660  1.00  0.00            
ATOM   2047 1HG2 THR   258      45.470  36.850  30.550  1.00  0.00            
ATOM   2048 2HG2 THR   258      44.450  36.860  31.970  1.00  0.00            
ATOM   2049 3HG2 THR   258      45.840  37.930  31.920  1.00  0.00            
ATOM   2050  C   THR   258      48.550  36.530  31.430  1.00  0.00            
ATOM   2051  O   THR   258      48.630  37.440  30.610  1.00  0.00            
ATOM   2052  N   LEU   259      49.260  36.580  32.570  1.00  0.00            
ATOM   2053  HN  LEU   259      49.000  35.900  33.250  1.00  0.00            
ATOM   2054  CA  LEU   259      50.400  37.420  32.800  1.00  0.00            
ATOM   2055  HA  LEU   259      50.170  38.410  32.430  1.00  0.00            
ATOM   2056  CB  LEU   259      50.570  37.420  34.330  1.00  0.00            
ATOM   2057  HB1 LEU   259      49.600  37.750  34.760  1.00  0.00            
ATOM   2058  HB2 LEU   259      50.860  36.410  34.680  1.00  0.00            
ATOM   2059  CG  LEU   259      51.600  38.370  34.960  1.00  0.00            
ATOM   2060  HG  LEU   259      52.470  38.360  34.260  1.00  0.00            
ATOM   2061  CD1 LEU   259      51.020  39.790  35.020  1.00  0.00            
ATOM   2062 1HD1 LEU   259      51.820  40.550  35.200  1.00  0.00            
ATOM   2063 2HD1 LEU   259      50.410  39.970  34.110  1.00  0.00            
ATOM   2064 3HD1 LEU   259      50.300  39.850  35.860  1.00  0.00            
ATOM   2065  CD2 LEU   259      52.140  37.940  36.330  1.00  0.00            
ATOM   2066 1HD2 LEU   259      51.210  37.830  36.940  1.00  0.00            
ATOM   2067 2HD2 LEU   259      52.680  36.970  36.380  1.00  0.00            
ATOM   2068 3HD2 LEU   259      52.850  38.640  36.830  1.00  0.00            
ATOM   2069  C   LEU   259      51.640  37.110  32.040  1.00  0.00            
ATOM   2070  O   LEU   259      52.310  38.080  31.680  1.00  0.00            
ATOM   2071  N   HIS   260      51.890  35.850  31.640  1.00  0.00            
ATOM   2072  HN  HIS   260      51.270  35.120  31.910  1.00  0.00            
ATOM   2073  CA  HIS   260      52.890  35.500  30.680  1.00  0.00            
ATOM   2074  HA  HIS   260      53.880  35.810  30.990  1.00  0.00            
ATOM   2075  CB  HIS   260      52.940  33.980  30.470  1.00  0.00            
ATOM   2076  HB1 HIS   260      53.050  33.370  31.390  1.00  0.00            
ATOM   2077  HB2 HIS   260      51.940  33.670  30.080  1.00  0.00            
ATOM   2078  ND1 HIS   260      53.920  33.490  28.220  1.00  0.00            
ATOM   2079  CG  HIS   260      54.080  33.570  29.580  1.00  0.00            
ATOM   2080  CE1 HIS   260      55.090  33.050  27.770  1.00  0.00            
ATOM   2081  HE1 HIS   260      55.360  32.740  26.760  1.00  0.00            
ATOM   2082  NE2 HIS   260      55.990  32.760  28.750  1.00  0.00            
ATOM   2083  HE2 HIS   260      56.890  32.330  28.720  1.00  0.00            
ATOM   2084  CD2 HIS   260      55.290  33.030  29.910  1.00  0.00            
ATOM   2085  HD2 HIS   260      55.820  32.930  30.840  1.00  0.00            
ATOM   2086  C   HIS   260      52.690  36.190  29.370  1.00  0.00            
ATOM   2087  O   HIS   260      53.650  36.660  28.760  1.00  0.00            
ATOM   2088  N   ASN   261      51.470  36.310  28.820  1.00  0.00            
ATOM   2089  HN  ASN   261      50.700  35.910  29.300  1.00  0.00            
ATOM   2090  CA  ASN   261      51.230  37.020  27.600  1.00  0.00            
ATOM   2091  HA  ASN   261      51.940  36.680  26.860  1.00  0.00            
ATOM   2092  CB  ASN   261      49.760  36.820  27.210  1.00  0.00            
ATOM   2093  HB1 ASN   261      49.120  37.000  28.100  1.00  0.00            
ATOM   2094  HB2 ASN   261      49.560  37.450  26.310  1.00  0.00            
ATOM   2095  CG  ASN   261      49.570  35.360  26.840  1.00  0.00            
ATOM   2096  OD1 ASN   261      50.490  34.640  26.450  1.00  0.00            
ATOM   2097  ND2 ASN   261      48.330  34.840  27.060  1.00  0.00            
ATOM   2098 1HD2 ASN   261      47.580  35.500  27.120  1.00  0.00            
ATOM   2099 2HD2 ASN   261      48.080  34.020  26.540  1.00  0.00            
ATOM   2100  C   ASN   261      51.430  38.490  27.690  1.00  0.00            
ATOM   2101  O   ASN   261      51.860  39.130  26.730  1.00  0.00            
ATOM   2102  N   LEU   262      51.210  39.130  28.850  1.00  0.00            
ATOM   2103  HN  LEU   262      50.930  38.710  29.710  1.00  0.00            
ATOM   2104  CA  LEU   262      51.260  40.550  29.000  1.00  0.00            
ATOM   2105  HA  LEU   262      50.870  41.020  28.110  1.00  0.00            
ATOM   2106  CB  LEU   262      50.420  41.050  30.190  1.00  0.00            
ATOM   2107  HB1 LEU   262      50.490  40.470  31.130  1.00  0.00            
ATOM   2108  HB2 LEU   262      50.710  42.100  30.400  1.00  0.00            
ATOM   2109  CG  LEU   262      48.890  41.030  30.010  1.00  0.00            
ATOM   2110  HG  LEU   262      48.640  40.080  29.510  1.00  0.00            
ATOM   2111  CD1 LEU   262      48.100  41.110  31.330  1.00  0.00            
ATOM   2112 1HD1 LEU   262      48.220  42.040  31.920  1.00  0.00            
ATOM   2113 2HD1 LEU   262      47.030  40.910  31.090  1.00  0.00            
ATOM   2114 3HD1 LEU   262      48.290  40.240  31.990  1.00  0.00            
ATOM   2115  CD2 LEU   262      48.530  42.290  29.200  1.00  0.00            
ATOM   2116 1HD2 LEU   262      48.660  43.210  29.790  1.00  0.00            
ATOM   2117 2HD2 LEU   262      49.140  42.430  28.280  1.00  0.00            
ATOM   2118 3HD2 LEU   262      47.470  42.220  28.870  1.00  0.00            
ATOM   2119  C   LEU   262      52.680  40.980  29.180  1.00  0.00            
ATOM   2120  O   LEU   262      53.230  41.810  28.460  1.00  0.00            
ATOM   2121  N   LEU   263      53.380  40.290  30.100  1.00  0.00            
ATOM   2122  HN  LEU   263      53.000  39.410  30.380  1.00  0.00            
ATOM   2123  CA  LEU   263      54.760  40.460  30.420  1.00  0.00            
ATOM   2124  HA  LEU   263      55.000  41.470  30.710  1.00  0.00            
ATOM   2125  CB  LEU   263      55.200  39.460  31.510  1.00  0.00            
ATOM   2126  HB1 LEU   263      54.390  39.520  32.270  1.00  0.00            
ATOM   2127  HB2 LEU   263      55.330  38.430  31.120  1.00  0.00            
ATOM   2128  CG  LEU   263      56.460  39.970  32.230  1.00  0.00            
ATOM   2129  HG  LEU   263      57.240  40.090  31.450  1.00  0.00            
ATOM   2130  CD1 LEU   263      56.230  41.240  33.060  1.00  0.00            
ATOM   2131 1HD1 LEU   263      55.650  40.980  33.970  1.00  0.00            
ATOM   2132 2HD1 LEU   263      57.200  41.560  33.510  1.00  0.00            
ATOM   2133 3HD1 LEU   263      55.860  42.080  32.430  1.00  0.00            
ATOM   2134  CD2 LEU   263      56.950  38.920  33.250  1.00  0.00            
ATOM   2135 1HD2 LEU   263      57.190  38.010  32.660  1.00  0.00            
ATOM   2136 2HD2 LEU   263      57.930  39.340  33.580  1.00  0.00            
ATOM   2137 3HD2 LEU   263      56.190  38.770  34.040  1.00  0.00            
ATOM   2138  C   LEU   263      55.670  40.290  29.250  1.00  0.00            
ATOM   2139  O   LEU   263      56.680  40.960  29.070  1.00  0.00            
ATOM   2140  N   LEU   264      55.340  39.300  28.400  1.00  0.00            
ATOM   2141  HN  LEU   264      54.620  38.650  28.620  1.00  0.00            
ATOM   2142  CA  LEU   264      56.080  39.040  27.200  1.00  0.00            
ATOM   2143  HA  LEU   264      57.090  38.990  27.590  1.00  0.00            
ATOM   2144  CB  LEU   264      55.720  37.670  26.620  1.00  0.00            
ATOM   2145  HB1 LEU   264      55.880  36.930  27.430  1.00  0.00            
ATOM   2146  HB2 LEU   264      54.640  37.490  26.400  1.00  0.00            
ATOM   2147  CG  LEU   264      56.580  37.060  25.490  1.00  0.00            
ATOM   2148  HG  LEU   264      56.660  37.760  24.630  1.00  0.00            
ATOM   2149  CD1 LEU   264      58.030  36.770  25.930  1.00  0.00            
ATOM   2150 1HD1 LEU   264      57.960  36.300  26.930  1.00  0.00            
ATOM   2151 2HD1 LEU   264      58.530  36.060  25.240  1.00  0.00            
ATOM   2152 3HD1 LEU   264      58.710  37.600  26.220  1.00  0.00            
ATOM   2153  CD2 LEU   264      55.890  35.820  24.910  1.00  0.00            
ATOM   2154 1HD2 LEU   264      56.350  35.450  23.970  1.00  0.00            
ATOM   2155 2HD2 LEU   264      55.950  35.010  25.670  1.00  0.00            
ATOM   2156 3HD2 LEU   264      54.830  36.100  24.730  1.00  0.00            
ATOM   2157  C   LEU   264      55.860  39.980  26.070  1.00  0.00            
ATOM   2158  O   LEU   264      56.830  40.480  25.490  1.00  0.00            
ATOM   2159  N   HIS   265      54.600  40.370  25.790  1.00  0.00            
ATOM   2160  HN  HIS   265      53.870  39.990  26.350  1.00  0.00            
ATOM   2161  CA  HIS   265      54.230  41.130  24.640  1.00  0.00            
ATOM   2162  HA  HIS   265      54.960  41.060  23.850  1.00  0.00            
ATOM   2163  CB  HIS   265      53.020  40.480  23.940  1.00  0.00            
ATOM   2164  HB1 HIS   265      52.240  40.220  24.690  1.00  0.00            
ATOM   2165  HB2 HIS   265      52.700  41.040  23.040  1.00  0.00            
ATOM   2166  ND1 HIS   265      54.010  39.040  22.150  1.00  0.00            
ATOM   2167  CG  HIS   265      53.220  39.150  23.280  1.00  0.00            
ATOM   2168  CE1 HIS   265      53.980  37.750  21.840  1.00  0.00            
ATOM   2169  HE1 HIS   265      54.530  37.240  21.050  1.00  0.00            
ATOM   2170  NE2 HIS   265      53.110  37.050  22.610  1.00  0.00            
ATOM   2171  HE2 HIS   265      53.000  36.060  22.510  1.00  0.00            
ATOM   2172  CD2 HIS   265      52.650  37.940  23.560  1.00  0.00            
ATOM   2173  HD2 HIS   265      51.860  37.730  24.270  1.00  0.00            
ATOM   2174  C   HIS   265      53.820  42.550  24.860  1.00  0.00            
ATOM   2175  O   HIS   265      53.920  43.410  23.980  1.00  0.00            
ATOM   2176  N   GLN   266      53.280  42.930  26.030  1.00  0.00            
ATOM   2177  HN  GLN   266      53.210  42.340  26.840  1.00  0.00            
ATOM   2178  CA  GLN   266      52.870  44.260  26.330  1.00  0.00            
ATOM   2179  HA  GLN   266      52.700  44.800  25.410  1.00  0.00            
ATOM   2180  CB  GLN   266      51.800  44.370  27.430  1.00  0.00            
ATOM   2181  HB1 GLN   266      51.010  43.630  27.180  1.00  0.00            
ATOM   2182  HB2 GLN   266      52.280  44.080  28.390  1.00  0.00            
ATOM   2183  CG  GLN   266      51.150  45.730  27.700  1.00  0.00            
ATOM   2184  HG1 GLN   266      50.270  45.550  28.360  1.00  0.00            
ATOM   2185  HG2 GLN   266      51.950  46.390  28.110  1.00  0.00            
ATOM   2186  CD  GLN   266      50.580  46.390  26.460  1.00  0.00            
ATOM   2187  OE1 GLN   266      49.690  45.930  25.750  1.00  0.00            
ATOM   2188  NE2 GLN   266      51.260  47.490  26.030  1.00  0.00            
ATOM   2189 1HE2 GLN   266      52.050  47.760  26.570  1.00  0.00            
ATOM   2190 2HE2 GLN   266      50.870  48.220  25.470  1.00  0.00            
ATOM   2191  C   GLN   266      54.030  44.980  26.930  1.00  0.00            
ATOM   2192  O   GLN   266      54.530  44.690  28.020  1.00  0.00            
ATOM   2193  N   GLU   267      54.470  46.050  26.230  1.00  0.00            
ATOM   2194  HN  GLU   267      54.120  46.140  25.300  1.00  0.00            
ATOM   2195  CA  GLU   267      55.440  46.970  26.730  1.00  0.00            
ATOM   2196  HA  GLU   267      56.290  46.360  26.970  1.00  0.00            
ATOM   2197  CB  GLU   267      56.010  47.850  25.600  1.00  0.00            
ATOM   2198  HB1 GLU   267      56.810  48.520  25.970  1.00  0.00            
ATOM   2199  HB2 GLU   267      56.480  47.120  24.910  1.00  0.00            
ATOM   2200  CG  GLU   267      55.100  48.720  24.720  1.00  0.00            
ATOM   2201  HG1 GLU   267      54.330  48.290  24.050  1.00  0.00            
ATOM   2202  HG2 GLU   267      54.540  49.420  25.380  1.00  0.00            
ATOM   2203  CD  GLU   267      55.860  49.650  23.780  1.00  0.00            
ATOM   2204  OE1 GLU   267      56.050  50.820  24.200  1.00  0.00            
ATOM   2205  OE2 GLU   267      56.300  49.250  22.670  1.00  0.00            
ATOM   2206  C   GLU   267      55.050  47.750  27.940  1.00  0.00            
ATOM   2207  O   GLU   267      53.940  48.260  28.060  1.00  0.00            
ATOM   2208  N   GLY   268      56.070  47.960  28.790  1.00  0.00            
ATOM   2209  HN  GLY   268      56.920  47.440  28.690  1.00  0.00            
ATOM   2210  CA  GLY   268      55.920  48.650  30.030  1.00  0.00            
ATOM   2211  HA1 GLY   268      56.890  48.970  30.380  1.00  0.00            
ATOM   2212  HA2 GLY   268      55.270  49.490  29.840  1.00  0.00            
ATOM   2213  C   GLY   268      55.450  47.840  31.200  1.00  0.00            
ATOM   2214  O   GLY   268      55.060  48.410  32.220  1.00  0.00            
ATOM   2215  N   ALA   269      55.400  46.510  31.080  1.00  0.00            
ATOM   2216  HN  ALA   269      55.750  46.020  30.290  1.00  0.00            
ATOM   2217  CA  ALA   269      54.740  45.690  32.060  1.00  0.00            
ATOM   2218  HA  ALA   269      53.980  46.130  32.690  1.00  0.00            
ATOM   2219  CB  ALA   269      54.250  44.490  31.220  1.00  0.00            
ATOM   2220  HB1 ALA   269      53.390  44.860  30.620  1.00  0.00            
ATOM   2221  HB2 ALA   269      55.030  44.190  30.490  1.00  0.00            
ATOM   2222  HB3 ALA   269      53.930  43.590  31.780  1.00  0.00            
ATOM   2223  C   ALA   269      55.660  45.060  33.050  1.00  0.00            
ATOM   2224  O   ALA   269      55.150  44.480  34.000  1.00  0.00            
ATOM   2225  N   LYS   270      56.980  45.280  32.900  1.00  0.00            
ATOM   2226  HN  LYS   270      57.200  45.970  32.210  1.00  0.00            
ATOM   2227  CA  LYS   270      58.010  44.840  33.790  1.00  0.00            
ATOM   2228  HA  LYS   270      57.700  43.840  34.090  1.00  0.00            
ATOM   2229  CB  LYS   270      59.330  44.590  33.040  1.00  0.00            
ATOM   2230  HB1 LYS   270      59.790  45.560  32.760  1.00  0.00            
ATOM   2231  HB2 LYS   270      60.160  44.120  33.610  1.00  0.00            
ATOM   2232  CG  LYS   270      59.160  43.750  31.770  1.00  0.00            
ATOM   2233  HG1 LYS   270      58.570  42.830  31.930  1.00  0.00            
ATOM   2234  HG2 LYS   270      58.610  44.320  30.990  1.00  0.00            
ATOM   2235  CD  LYS   270      60.560  43.370  31.280  1.00  0.00            
ATOM   2236  HD1 LYS   270      61.320  44.180  31.360  1.00  0.00            
ATOM   2237  HD2 LYS   270      61.030  42.550  31.860  1.00  0.00            
ATOM   2238  CE  LYS   270      60.470  42.980  29.800  1.00  0.00            
ATOM   2239  HE1 LYS   270      60.340  41.890  29.620  1.00  0.00            
ATOM   2240  HE2 LYS   270      59.470  43.190  29.360  1.00  0.00            
ATOM   2241  NZ  LYS   270      61.600  43.440  28.950  1.00  0.00            
ATOM   2242  HZ1 LYS   270      61.750  44.460  28.960  1.00  0.00            
ATOM   2243  HZ2 LYS   270      62.350  42.880  29.420  1.00  0.00            
ATOM   2244  HZ3 LYS   270      61.400  43.070  28.000  1.00  0.00            
ATOM   2245  C   LYS   270      58.010  45.640  35.050  1.00  0.00            
ATOM   2246  O   LYS   270      58.010  45.160  36.180  1.00  0.00            
ATOM   2247  N   MET   271      57.870  46.960  34.830  1.00  0.00            
ATOM   2248  HN  MET   271      57.960  47.330  33.900  1.00  0.00            
ATOM   2249  CA  MET   271      57.650  47.920  35.870  1.00  0.00            
ATOM   2250  HA  MET   271      58.350  47.740  36.670  1.00  0.00            
ATOM   2251  CB  MET   271      57.950  49.340  35.380  1.00  0.00            
ATOM   2252  HB1 MET   271      57.280  49.480  34.510  1.00  0.00            
ATOM   2253  HB2 MET   271      57.620  50.140  36.080  1.00  0.00            
ATOM   2254  CG  MET   271      59.430  49.570  35.070  1.00  0.00            
ATOM   2255  HG1 MET   271      59.910  48.800  34.440  1.00  0.00            
ATOM   2256  HG2 MET   271      59.520  50.510  34.470  1.00  0.00            
ATOM   2257  SD  MET   271      60.430  49.490  36.590  1.00  0.00            
ATOM   2258  CE  MET   271      60.330  51.300  36.710  1.00  0.00            
ATOM   2259  HE1 MET   271      60.800  51.740  35.810  1.00  0.00            
ATOM   2260  HE2 MET   271      59.250  51.570  36.690  1.00  0.00            
ATOM   2261  HE3 MET   271      60.790  51.740  37.620  1.00  0.00            
ATOM   2262  C   MET   271      56.340  47.630  36.510  1.00  0.00            
ATOM   2263  O   MET   271      56.300  47.630  37.730  1.00  0.00            
ATOM   2264  N   ALA   272      55.220  47.340  35.810  1.00  0.00            
ATOM   2265  HN  ALA   272      55.090  47.370  34.820  1.00  0.00            
ATOM   2266  CA  ALA   272      53.900  47.290  36.360  1.00  0.00            
ATOM   2267  HA  ALA   272      53.780  48.200  36.930  1.00  0.00            
ATOM   2268  CB  ALA   272      52.710  47.270  35.380  1.00  0.00            
ATOM   2269  HB1 ALA   272      51.730  47.190  35.910  1.00  0.00            
ATOM   2270  HB2 ALA   272      52.790  48.200  34.790  1.00  0.00            
ATOM   2271  HB3 ALA   272      52.900  46.340  34.800  1.00  0.00            
ATOM   2272  C   ALA   272      53.800  46.160  37.320  1.00  0.00            
ATOM   2273  O   ALA   272      53.150  46.370  38.350  1.00  0.00            
ATOM   2274  N   VAL   273      54.360  44.990  36.980  1.00  0.00            
ATOM   2275  HN  VAL   273      54.890  45.000  36.140  1.00  0.00            
ATOM   2276  CA  VAL   273      54.500  43.810  37.780  1.00  0.00            
ATOM   2277  HA  VAL   273      53.510  43.520  38.090  1.00  0.00            
ATOM   2278  CB  VAL   273      54.960  42.640  36.970  1.00  0.00            
ATOM   2279  HB  VAL   273      55.910  42.750  36.400  1.00  0.00            
ATOM   2280  CG1 VAL   273      55.150  41.410  37.880  1.00  0.00            
ATOM   2281 1HG1 VAL   273      55.360  40.510  37.260  1.00  0.00            
ATOM   2282 2HG1 VAL   273      55.990  41.550  38.600  1.00  0.00            
ATOM   2283 3HG1 VAL   273      54.210  41.260  38.440  1.00  0.00            
ATOM   2284  CG2 VAL   273      53.850  42.380  35.940  1.00  0.00            
ATOM   2285 1HG2 VAL   273      54.040  41.420  35.400  1.00  0.00            
ATOM   2286 2HG2 VAL   273      52.910  42.200  36.500  1.00  0.00            
ATOM   2287 3HG2 VAL   273      53.680  43.140  35.150  1.00  0.00            
ATOM   2288  C   VAL   273      55.290  44.020  39.030  1.00  0.00            
ATOM   2289  O   VAL   273      54.900  43.500  40.070  1.00  0.00            
ATOM   2290  N   ARG   274      56.420  44.750  39.000  1.00  0.00            
ATOM   2291  HN  ARG   274      56.750  45.060  38.110  1.00  0.00            
ATOM   2292  CA  ARG   274      57.190  45.150  40.140  1.00  0.00            
ATOM   2293  HA  ARG   274      57.410  44.320  40.790  1.00  0.00            
ATOM   2294  CB  ARG   274      58.480  45.750  39.550  1.00  0.00            
ATOM   2295  HB1 ARG   274      59.050  44.930  39.050  1.00  0.00            
ATOM   2296  HB2 ARG   274      58.290  46.440  38.710  1.00  0.00            
ATOM   2297  CG  ARG   274      59.360  46.360  40.640  1.00  0.00            
ATOM   2298  HG1 ARG   274      58.840  47.090  41.300  1.00  0.00            
ATOM   2299  HG2 ARG   274      59.770  45.550  41.280  1.00  0.00            
ATOM   2300  CD  ARG   274      60.590  47.070  40.070  1.00  0.00            
ATOM   2301  HD1 ARG   274      61.270  46.290  39.680  1.00  0.00            
ATOM   2302  HD2 ARG   274      60.310  47.840  39.320  1.00  0.00            
ATOM   2303  NE  ARG   274      61.320  47.860  41.110  1.00  0.00            
ATOM   2304  HE  ARG   274      60.930  47.850  42.040  1.00  0.00            
ATOM   2305  CZ  ARG   274      62.510  48.490  40.930  1.00  0.00            
ATOM   2306  NH1 ARG   274      63.320  48.120  39.900  1.00  0.00            
ATOM   2307 1HH1 ARG   274      63.110  47.260  39.430  1.00  0.00            
ATOM   2308 2HH1 ARG   274      64.250  48.500  39.940  1.00  0.00            
ATOM   2309  NH2 ARG   274      63.060  49.330  41.860  1.00  0.00            
ATOM   2310 1HH2 ARG   274      62.470  49.510  42.650  1.00  0.00            
ATOM   2311 2HH2 ARG   274      64.030  49.550  42.000  1.00  0.00            
ATOM   2312  C   ARG   274      56.500  46.160  40.990  1.00  0.00            
ATOM   2313  O   ARG   274      56.490  46.050  42.220  1.00  0.00            
ATOM   2314  N   LEU   275      55.910  47.230  40.430  1.00  0.00            
ATOM   2315  HN  LEU   275      55.960  47.440  39.450  1.00  0.00            
ATOM   2316  CA  LEU   275      55.140  48.160  41.190  1.00  0.00            
ATOM   2317  HA  LEU   275      55.640  48.450  42.100  1.00  0.00            
ATOM   2318  CB  LEU   275      54.880  49.430  40.370  1.00  0.00            
ATOM   2319  HB1 LEU   275      54.420  49.130  39.410  1.00  0.00            
ATOM   2320  HB2 LEU   275      54.020  49.930  40.870  1.00  0.00            
ATOM   2321  CG  LEU   275      56.010  50.480  40.340  1.00  0.00            
ATOM   2322  HG  LEU   275      55.590  51.460  40.030  1.00  0.00            
ATOM   2323  CD1 LEU   275      56.670  50.790  41.690  1.00  0.00            
ATOM   2324 1HD1 LEU   275      56.000  50.780  42.580  1.00  0.00            
ATOM   2325 2HD1 LEU   275      57.420  49.990  41.840  1.00  0.00            
ATOM   2326 3HD1 LEU   275      57.210  51.760  41.570  1.00  0.00            
ATOM   2327  CD2 LEU   275      57.070  50.150  39.280  1.00  0.00            
ATOM   2328 1HD2 LEU   275      56.630  50.170  38.260  1.00  0.00            
ATOM   2329 2HD2 LEU   275      57.830  50.960  39.300  1.00  0.00            
ATOM   2330 3HD2 LEU   275      57.560  49.190  39.540  1.00  0.00            
ATOM   2331  C   LEU   275      53.890  47.650  41.820  1.00  0.00            
ATOM   2332  O   LEU   275      53.180  48.300  42.590  1.00  0.00            
ATOM   2333  N   ALA   276      53.470  46.420  41.470  1.00  0.00            
ATOM   2334  HN  ALA   276      53.990  45.870  40.820  1.00  0.00            
ATOM   2335  CA  ALA   276      52.340  45.800  42.090  1.00  0.00            
ATOM   2336  HA  ALA   276      51.560  46.450  42.470  1.00  0.00            
ATOM   2337  CB  ALA   276      51.540  44.890  41.140  1.00  0.00            
ATOM   2338  HB1 ALA   276      50.630  44.530  41.660  1.00  0.00            
ATOM   2339  HB2 ALA   276      51.190  45.470  40.260  1.00  0.00            
ATOM   2340  HB3 ALA   276      52.200  44.100  40.730  1.00  0.00            
ATOM   2341  C   ALA   276      52.680  44.880  43.210  1.00  0.00            
ATOM   2342  O   ALA   276      51.830  44.350  43.930  1.00  0.00            
ATOM   2343  N   GLY   277      53.990  44.710  43.470  1.00  0.00            
ATOM   2344  HN  GLY   277      54.640  45.340  43.060  1.00  0.00            
ATOM   2345  CA  GLY   277      54.620  43.790  44.370  1.00  0.00            
ATOM   2346  HA1 GLY   277      55.670  44.060  44.320  1.00  0.00            
ATOM   2347  HA2 GLY   277      54.230  43.890  45.370  1.00  0.00            
ATOM   2348  C   GLY   277      54.560  42.380  43.910  1.00  0.00            
ATOM   2349  O   GLY   277      54.270  41.440  44.660  1.00  0.00            
ATOM   2350  N   GLY   278      54.690  42.160  42.590  1.00  0.00            
ATOM   2351  HN  GLY   278      54.890  42.940  42.000  1.00  0.00            
ATOM   2352  CA  GLY   278      54.740  40.870  41.970  1.00  0.00            
ATOM   2353  HA1 GLY   278      54.230  40.110  42.550  1.00  0.00            
ATOM   2354  HA2 GLY   278      54.200  41.080  41.070  1.00  0.00            
ATOM   2355  C   GLY   278      56.020  40.270  41.500  1.00  0.00            
ATOM   2356  O   GLY   278      56.000  39.100  41.140  1.00  0.00            
ATOM   2357  N   LEU   279      57.110  41.060  41.530  1.00  0.00            
ATOM   2358  HN  LEU   279      57.060  41.880  42.100  1.00  0.00            
ATOM   2359  CA  LEU   279      58.420  40.560  41.230  1.00  0.00            
ATOM   2360  HA  LEU   279      58.310  39.920  40.360  1.00  0.00            
ATOM   2361  CB  LEU   279      59.330  41.750  40.880  1.00  0.00            
ATOM   2362  HB1 LEU   279      58.830  42.500  40.230  1.00  0.00            
ATOM   2363  HB2 LEU   279      59.570  42.340  41.790  1.00  0.00            
ATOM   2364  CG  LEU   279      60.580  41.410  40.050  1.00  0.00            
ATOM   2365  HG  LEU   279      60.170  40.800  39.210  1.00  0.00            
ATOM   2366  CD1 LEU   279      61.120  42.680  39.380  1.00  0.00            
ATOM   2367 1HD1 LEU   279      61.830  43.160  40.090  1.00  0.00            
ATOM   2368 2HD1 LEU   279      61.760  42.330  38.530  1.00  0.00            
ATOM   2369 3HD1 LEU   279      60.280  43.330  39.080  1.00  0.00            
ATOM   2370  CD2 LEU   279      61.700  40.540  40.650  1.00  0.00            
ATOM   2371 1HD2 LEU   279      62.370  40.290  39.800  1.00  0.00            
ATOM   2372 2HD2 LEU   279      62.410  40.970  41.380  1.00  0.00            
ATOM   2373 3HD2 LEU   279      61.340  39.520  40.910  1.00  0.00            
ATOM   2374  C   LEU   279      59.020  39.660  42.250  1.00  0.00            
ATOM   2375  O   LEU   279      59.490  38.570  41.900  1.00  0.00            
ATOM   2376  N   GLN   280      58.860  39.970  43.550  1.00  0.00            
ATOM   2377  HN  GLN   280      58.290  40.750  43.780  1.00  0.00            
ATOM   2378  CA  GLN   280      59.290  39.150  44.640  1.00  0.00            
ATOM   2379  HA  GLN   280      60.310  38.880  44.420  1.00  0.00            
ATOM   2380  CB  GLN   280      59.200  40.020  45.910  1.00  0.00            
ATOM   2381  HB1 GLN   280      59.950  40.810  45.670  1.00  0.00            
ATOM   2382  HB2 GLN   280      58.220  40.520  46.050  1.00  0.00            
ATOM   2383  CG  GLN   280      59.630  39.280  47.180  1.00  0.00            
ATOM   2384  HG1 GLN   280      59.020  38.440  47.560  1.00  0.00            
ATOM   2385  HG2 GLN   280      60.660  38.880  47.090  1.00  0.00            
ATOM   2386  CD  GLN   280      59.720  40.300  48.320  1.00  0.00            
ATOM   2387  OE1 GLN   280      59.460  41.480  48.120  1.00  0.00            
ATOM   2388  NE2 GLN   280      60.040  39.760  49.520  1.00  0.00            
ATOM   2389 1HE2 GLN   280      60.180  38.780  49.670  1.00  0.00            
ATOM   2390 2HE2 GLN   280      59.920  40.350  50.320  1.00  0.00            
ATOM   2391  C   GLN   280      58.470  37.910  44.710  1.00  0.00            
ATOM   2392  O   GLN   280      58.970  36.800  44.960  1.00  0.00            
ATOM   2393  N   LYS   281      57.150  38.020  44.480  1.00  0.00            
ATOM   2394  HN  LYS   281      56.790  38.890  44.150  1.00  0.00            
ATOM   2395  CA  LYS   281      56.170  36.980  44.570  1.00  0.00            
ATOM   2396  HA  LYS   281      56.330  36.690  45.600  1.00  0.00            
ATOM   2397  CB  LYS   281      54.800  37.600  44.290  1.00  0.00            
ATOM   2398  HB1 LYS   281      54.710  38.510  44.910  1.00  0.00            
ATOM   2399  HB2 LYS   281      54.630  37.970  43.250  1.00  0.00            
ATOM   2400  CG  LYS   281      53.620  36.700  44.670  1.00  0.00            
ATOM   2401  HG1 LYS   281      52.660  37.180  44.370  1.00  0.00            
ATOM   2402  HG2 LYS   281      53.690  35.740  44.120  1.00  0.00            
ATOM   2403  CD  LYS   281      53.530  36.360  46.160  1.00  0.00            
ATOM   2404  HD1 LYS   281      54.400  35.750  46.470  1.00  0.00            
ATOM   2405  HD2 LYS   281      53.520  37.330  46.700  1.00  0.00            
ATOM   2406  CE  LYS   281      52.210  35.620  46.420  1.00  0.00            
ATOM   2407  HE1 LYS   281      51.300  36.240  46.310  1.00  0.00            
ATOM   2408  HE2 LYS   281      52.120  34.740  45.750  1.00  0.00            
ATOM   2409  NZ  LYS   281      52.200  35.000  47.760  1.00  0.00            
ATOM   2410  HZ1 LYS   281      51.540  34.200  47.860  1.00  0.00            
ATOM   2411  HZ2 LYS   281      53.160  34.660  47.970  1.00  0.00            
ATOM   2412  HZ3 LYS   281      52.010  35.670  48.520  1.00  0.00            
ATOM   2413  C   LYS   281      56.430  35.770  43.740  1.00  0.00            
ATOM   2414  O   LYS   281      56.080  34.660  44.140  1.00  0.00            
ATOM   2415  N   MET   282      56.920  35.980  42.510  1.00  0.00            
ATOM   2416  HN  MET   282      57.130  36.890  42.150  1.00  0.00            
ATOM   2417  CA  MET   282      57.310  34.820  41.770  1.00  0.00            
ATOM   2418  HA  MET   282      56.490  34.130  41.700  1.00  0.00            
ATOM   2419  CB  MET   282      57.630  35.230  40.320  1.00  0.00            
ATOM   2420  HB1 MET   282      58.550  35.840  40.200  1.00  0.00            
ATOM   2421  HB2 MET   282      57.910  34.400  39.640  1.00  0.00            
ATOM   2422  CG  MET   282      56.450  35.930  39.640  1.00  0.00            
ATOM   2423  HG1 MET   282      55.580  35.250  39.540  1.00  0.00            
ATOM   2424  HG2 MET   282      55.920  36.700  40.240  1.00  0.00            
ATOM   2425  SD  MET   282      56.850  36.520  37.970  1.00  0.00            
ATOM   2426  CE  MET   282      55.220  37.320  37.900  1.00  0.00            
ATOM   2427  HE1 MET   282      55.160  38.310  38.410  1.00  0.00            
ATOM   2428  HE2 MET   282      54.910  37.460  36.850  1.00  0.00            
ATOM   2429  HE3 MET   282      54.420  36.740  38.400  1.00  0.00            
ATOM   2430  C   MET   282      58.500  34.030  42.210  1.00  0.00            
ATOM   2431  O   MET   282      58.540  32.820  42.000  1.00  0.00            
ATOM   2432  N   VAL   283      59.380  34.650  43.010  1.00  0.00            
ATOM   2433  HN  VAL   283      59.300  35.640  43.080  1.00  0.00            
ATOM   2434  CA  VAL   283      60.510  33.980  43.580  1.00  0.00            
ATOM   2435  HA  VAL   283      60.960  33.350  42.830  1.00  0.00            
ATOM   2436  CB  VAL   283      61.540  34.910  44.170  1.00  0.00            
ATOM   2437  HB  VAL   283      61.250  35.220  45.190  1.00  0.00            
ATOM   2438  CG1 VAL   283      62.920  34.240  44.180  1.00  0.00            
ATOM   2439 1HG1 VAL   283      63.620  34.910  44.720  1.00  0.00            
ATOM   2440 2HG1 VAL   283      62.880  33.250  44.670  1.00  0.00            
ATOM   2441 3HG1 VAL   283      63.410  34.130  43.180  1.00  0.00            
ATOM   2442  CG2 VAL   283      61.810  36.120  43.250  1.00  0.00            
ATOM   2443 1HG2 VAL   283      62.610  36.760  43.680  1.00  0.00            
ATOM   2444 2HG2 VAL   283      62.190  35.760  42.270  1.00  0.00            
ATOM   2445 3HG2 VAL   283      60.850  36.670  43.150  1.00  0.00            
ATOM   2446  C   VAL   283      60.120  33.050  44.680  1.00  0.00            
ATOM   2447  O   VAL   283      60.390  31.850  44.730  1.00  0.00            
ATOM   2448  N   ALA   284      59.220  33.560  45.540  1.00  0.00            
ATOM   2449  HN  ALA   284      58.920  34.500  45.410  1.00  0.00            
ATOM   2450  CA  ALA   284      58.590  32.860  46.610  1.00  0.00            
ATOM   2451  HA  ALA   284      59.390  32.330  47.110  1.00  0.00            
ATOM   2452  CB  ALA   284      57.960  33.850  47.610  1.00  0.00            
ATOM   2453  HB1 ALA   284      58.740  34.410  48.160  1.00  0.00            
ATOM   2454  HB2 ALA   284      57.280  34.490  47.020  1.00  0.00            
ATOM   2455  HB3 ALA   284      57.450  33.260  48.400  1.00  0.00            
ATOM   2456  C   ALA   284      57.710  31.750  46.130  1.00  0.00            
ATOM   2457  O   ALA   284      57.640  30.670  46.710  1.00  0.00            
ATOM   2458  N   LEU   285      57.020  31.900  44.990  1.00  0.00            
ATOM   2459  HN  LEU   285      57.000  32.800  44.560  1.00  0.00            
ATOM   2460  CA  LEU   285      56.160  30.880  44.460  1.00  0.00            
ATOM   2461  HA  LEU   285      55.640  30.380  45.260  1.00  0.00            
ATOM   2462  CB  LEU   285      55.140  31.530  43.520  1.00  0.00            
ATOM   2463  HB1 LEU   285      55.680  32.280  42.900  1.00  0.00            
ATOM   2464  HB2 LEU   285      54.710  30.850  42.750  1.00  0.00            
ATOM   2465  CG  LEU   285      53.950  32.100  44.310  1.00  0.00            
ATOM   2466  HG  LEU   285      54.370  32.720  45.130  1.00  0.00            
ATOM   2467  CD1 LEU   285      52.990  32.930  43.440  1.00  0.00            
ATOM   2468 1HD1 LEU   285      52.050  33.210  43.970  1.00  0.00            
ATOM   2469 2HD1 LEU   285      53.530  33.860  43.170  1.00  0.00            
ATOM   2470 3HD1 LEU   285      52.790  32.390  42.490  1.00  0.00            
ATOM   2471  CD2 LEU   285      53.130  30.890  44.790  1.00  0.00            
ATOM   2472 1HD2 LEU   285      53.620  30.300  45.590  1.00  0.00            
ATOM   2473 2HD2 LEU   285      52.190  31.240  45.250  1.00  0.00            
ATOM   2474 3HD2 LEU   285      52.980  30.160  43.960  1.00  0.00            
ATOM   2475  C   LEU   285      56.850  29.840  43.640  1.00  0.00            
ATOM   2476  O   LEU   285      56.200  29.010  43.010  1.00  0.00            
ATOM   2477  N   LEU   286      58.180  29.690  43.700  1.00  0.00            
ATOM   2478  HN  LEU   286      58.850  30.380  43.960  1.00  0.00            
ATOM   2479  CA  LEU   286      58.860  28.550  43.160  1.00  0.00            
ATOM   2480  HA  LEU   286      58.300  28.060  42.370  1.00  0.00            
ATOM   2481  CB  LEU   286      60.290  28.980  42.820  1.00  0.00            
ATOM   2482  HB1 LEU   286      60.790  29.430  43.710  1.00  0.00            
ATOM   2483  HB2 LEU   286      60.860  28.030  42.710  1.00  0.00            
ATOM   2484  CG  LEU   286      60.300  29.810  41.530  1.00  0.00            
ATOM   2485  HG  LEU   286      59.560  30.620  41.670  1.00  0.00            
ATOM   2486  CD1 LEU   286      61.760  30.280  41.390  1.00  0.00            
ATOM   2487 1HD1 LEU   286      62.470  29.470  41.150  1.00  0.00            
ATOM   2488 2HD1 LEU   286      61.740  31.070  40.600  1.00  0.00            
ATOM   2489 3HD1 LEU   286      62.120  30.790  42.310  1.00  0.00            
ATOM   2490  CD2 LEU   286      59.850  29.010  40.290  1.00  0.00            
ATOM   2491 1HD2 LEU   286      58.770  28.750  40.330  1.00  0.00            
ATOM   2492 2HD2 LEU   286      60.090  29.570  39.370  1.00  0.00            
ATOM   2493 3HD2 LEU   286      60.320  28.000  40.300  1.00  0.00            
ATOM   2494  C   LEU   286      59.000  27.470  44.180  1.00  0.00            
ATOM   2495  O   LEU   286      59.620  26.420  43.990  1.00  0.00            
ATOM   2496  N   ASN   287      58.300  27.540  45.330  1.00  0.00            
ATOM   2497  HN  ASN   287      57.910  28.410  45.600  1.00  0.00            
ATOM   2498  CA  ASN   287      58.200  26.460  46.260  1.00  0.00            
ATOM   2499  HA  ASN   287      59.120  25.910  46.270  1.00  0.00            
ATOM   2500  CB  ASN   287      58.030  27.120  47.640  1.00  0.00            
ATOM   2501  HB1 ASN   287      58.830  27.880  47.630  1.00  0.00            
ATOM   2502  HB2 ASN   287      57.060  27.640  47.770  1.00  0.00            
ATOM   2503  CG  ASN   287      58.300  26.110  48.750  1.00  0.00            
ATOM   2504  OD1 ASN   287      59.150  25.220  48.610  1.00  0.00            
ATOM   2505  ND2 ASN   287      57.580  26.230  49.890  1.00  0.00            
ATOM   2506 1HD2 ASN   287      57.070  27.050  50.140  1.00  0.00            
ATOM   2507 2HD2 ASN   287      57.980  25.740  50.680  1.00  0.00            
ATOM   2508  C   ASN   287      57.080  25.530  45.930  1.00  0.00            
ATOM   2509  O   ASN   287      56.600  24.750  46.750  1.00  0.00            
ATOM   2510  N   LYS   288      56.590  25.650  44.680  1.00  0.00            
ATOM   2511  HN  LYS   288      56.920  26.260  43.960  1.00  0.00            
ATOM   2512  CA  LYS   288      55.480  24.810  44.380  1.00  0.00            
ATOM   2513  HA  LYS   288      54.990  24.330  45.220  1.00  0.00            
ATOM   2514  CB  LYS   288      54.510  25.710  43.590  1.00  0.00            
ATOM   2515  HB1 LYS   288      54.260  26.510  44.320  1.00  0.00            
ATOM   2516  HB2 LYS   288      54.810  26.260  42.680  1.00  0.00            
ATOM   2517  CG  LYS   288      53.140  25.060  43.390  1.00  0.00            
ATOM   2518  HG1 LYS   288      53.380  24.260  42.670  1.00  0.00            
ATOM   2519  HG2 LYS   288      52.790  24.560  44.320  1.00  0.00            
ATOM   2520  CD  LYS   288      52.060  26.040  42.920  1.00  0.00            
ATOM   2521  HD1 LYS   288      52.120  26.990  43.490  1.00  0.00            
ATOM   2522  HD2 LYS   288      52.300  26.380  41.890  1.00  0.00            
ATOM   2523  CE  LYS   288      50.590  25.600  43.010  1.00  0.00            
ATOM   2524  HE1 LYS   288      49.750  26.180  42.570  1.00  0.00            
ATOM   2525  HE2 LYS   288      50.530  24.590  42.540  1.00  0.00            
ATOM   2526  NZ  LYS   288      50.240  25.600  44.450  1.00  0.00            
ATOM   2527  HZ1 LYS   288      49.550  24.890  44.770  1.00  0.00            
ATOM   2528  HZ2 LYS   288      51.100  25.420  45.010  1.00  0.00            
ATOM   2529  HZ3 LYS   288      49.780  26.480  44.750  1.00  0.00            
ATOM   2530  C   LYS   288      56.010  23.680  43.570  1.00  0.00            
ATOM   2531  O   LYS   288      57.130  23.750  43.060  1.00  0.00            
ATOM   2532  N   THR   289      55.240  22.590  43.400  1.00  0.00            
ATOM   2533  HN  THR   289      54.330  22.520  43.800  1.00  0.00            
ATOM   2534  CA  THR   289      55.720  21.400  42.760  1.00  0.00            
ATOM   2535  HA  THR   289      56.780  21.470  42.580  1.00  0.00            
ATOM   2536  CB  THR   289      55.620  20.290  43.760  1.00  0.00            
ATOM   2537  HB  THR   289      56.020  19.360  43.300  1.00  0.00            
ATOM   2538  OG1 THR   289      54.290  20.140  44.220  1.00  0.00            
ATOM   2539  HG1 THR   289      54.270  19.290  44.680  1.00  0.00            
ATOM   2540  CG2 THR   289      56.520  20.730  44.930  1.00  0.00            
ATOM   2541 1HG2 THR   289      56.220  21.570  45.590  1.00  0.00            
ATOM   2542 2HG2 THR   289      56.670  19.840  45.580  1.00  0.00            
ATOM   2543 3HG2 THR   289      57.550  20.980  44.610  1.00  0.00            
ATOM   2544  C   THR   289      55.100  20.920  41.490  1.00  0.00            
ATOM   2545  O   THR   289      55.490  19.930  40.880  1.00  0.00            
ATOM   2546  N   ASN   290      54.110  21.690  41.020  1.00  0.00            
ATOM   2547  HN  ASN   290      53.820  22.440  41.610  1.00  0.00            
ATOM   2548  CA  ASN   290      53.450  21.530  39.760  1.00  0.00            
ATOM   2549  HA  ASN   290      53.250  20.470  39.720  1.00  0.00            
ATOM   2550  CB  ASN   290      52.130  22.310  39.700  1.00  0.00            
ATOM   2551  HB1 ASN   290      52.400  23.350  39.990  1.00  0.00            
ATOM   2552  HB2 ASN   290      51.780  22.390  38.650  1.00  0.00            
ATOM   2553  CG  ASN   290      51.140  21.740  40.710  1.00  0.00            
ATOM   2554  OD1 ASN   290      51.150  21.940  41.920  1.00  0.00            
ATOM   2555  ND2 ASN   290      50.170  20.950  40.170  1.00  0.00            
ATOM   2556 1HD2 ASN   290      50.290  20.570  39.250  1.00  0.00            
ATOM   2557 2HD2 ASN   290      49.450  20.630  40.780  1.00  0.00            
ATOM   2558  C   ASN   290      54.320  21.850  38.600  1.00  0.00            
ATOM   2559  O   ASN   290      54.620  23.020  38.360  1.00  0.00            
ATOM   2560  N   VAL   291      54.780  20.920  37.740  1.00  0.00            
ATOM   2561  HN  VAL   291      54.460  19.970  37.760  1.00  0.00            
ATOM   2562  CA  VAL   291      55.880  21.030  36.840  1.00  0.00            
ATOM   2563  HA  VAL   291      56.690  21.490  37.380  1.00  0.00            
ATOM   2564  CB  VAL   291      56.310  19.710  36.280  1.00  0.00            
ATOM   2565  HB  VAL   291      57.260  19.910  35.740  1.00  0.00            
ATOM   2566  CG1 VAL   291      56.790  18.820  37.440  1.00  0.00            
ATOM   2567 1HG1 VAL   291      57.570  18.110  37.100  1.00  0.00            
ATOM   2568 2HG1 VAL   291      57.120  19.470  38.270  1.00  0.00            
ATOM   2569 3HG1 VAL   291      55.990  18.220  37.920  1.00  0.00            
ATOM   2570  CG2 VAL   291      55.270  19.010  35.390  1.00  0.00            
ATOM   2571 1HG2 VAL   291      55.560  17.960  35.200  1.00  0.00            
ATOM   2572 2HG2 VAL   291      54.300  19.030  35.930  1.00  0.00            
ATOM   2573 3HG2 VAL   291      55.120  19.560  34.430  1.00  0.00            
ATOM   2574  C   VAL   291      55.690  21.970  35.690  1.00  0.00            
ATOM   2575  O   VAL   291      56.620  22.590  35.180  1.00  0.00            
ATOM   2576  N   LYS   292      54.450  22.300  35.280  1.00  0.00            
ATOM   2577  HN  LYS   292      53.730  21.680  35.600  1.00  0.00            
ATOM   2578  CA  LYS   292      54.260  23.190  34.190  1.00  0.00            
ATOM   2579  HA  LYS   292      55.140  23.230  33.570  1.00  0.00            
ATOM   2580  CB  LYS   292      53.120  22.630  33.320  1.00  0.00            
ATOM   2581  HB1 LYS   292      52.170  22.760  33.890  1.00  0.00            
ATOM   2582  HB2 LYS   292      52.910  23.170  32.370  1.00  0.00            
ATOM   2583  CG  LYS   292      53.190  21.130  33.000  1.00  0.00            
ATOM   2584  HG1 LYS   292      53.930  20.810  32.240  1.00  0.00            
ATOM   2585  HG2 LYS   292      53.320  20.510  33.910  1.00  0.00            
ATOM   2586  CD  LYS   292      51.920  20.640  32.300  1.00  0.00            
ATOM   2587  HD1 LYS   292      51.080  21.040  32.920  1.00  0.00            
ATOM   2588  HD2 LYS   292      51.890  21.100  31.290  1.00  0.00            
ATOM   2589  CE  LYS   292      51.930  19.120  32.200  1.00  0.00            
ATOM   2590  HE1 LYS   292      52.850  18.790  31.680  1.00  0.00            
ATOM   2591  HE2 LYS   292      51.990  18.650  33.210  1.00  0.00            
ATOM   2592  NZ  LYS   292      50.690  18.680  31.520  1.00  0.00            
ATOM   2593  HZ1 LYS   292      50.490  17.660  31.570  1.00  0.00            
ATOM   2594  HZ2 LYS   292      49.850  19.150  31.920  1.00  0.00            
ATOM   2595  HZ3 LYS   292      50.650  19.040  30.540  1.00  0.00            
ATOM   2596  C   LYS   292      53.910  24.540  34.730  1.00  0.00            
ATOM   2597  O   LYS   292      54.050  25.530  34.010  1.00  0.00            
ATOM   2598  N   PHE   293      53.590  24.660  36.030  1.00  0.00            
ATOM   2599  HN  PHE   293      53.570  23.810  36.550  1.00  0.00            
ATOM   2600  CA  PHE   293      53.440  25.890  36.740  1.00  0.00            
ATOM   2601  HA  PHE   293      52.800  26.560  36.170  1.00  0.00            
ATOM   2602  CB  PHE   293      52.720  25.860  38.090  1.00  0.00            
ATOM   2603  HB1 PHE   293      51.680  25.540  37.840  1.00  0.00            
ATOM   2604  HB2 PHE   293      53.160  25.150  38.820  1.00  0.00            
ATOM   2605  CG  PHE   293      52.480  27.170  38.760  1.00  0.00            
ATOM   2606  CD1 PHE   293      51.600  28.120  38.290  1.00  0.00            
ATOM   2607  HD1 PHE   293      50.920  27.870  37.490  1.00  0.00            
ATOM   2608  CE1 PHE   293      51.470  29.360  38.860  1.00  0.00            
ATOM   2609  HE1 PHE   293      50.760  30.110  38.530  1.00  0.00            
ATOM   2610  CZ  PHE   293      52.170  29.570  40.030  1.00  0.00            
ATOM   2611  HZ  PHE   293      51.880  30.480  40.540  1.00  0.00            
ATOM   2612  CD2 PHE   293      53.310  27.550  39.780  1.00  0.00            
ATOM   2613  HD2 PHE   293      54.100  26.870  40.060  1.00  0.00            
ATOM   2614  CE2 PHE   293      53.130  28.710  40.510  1.00  0.00            
ATOM   2615  HE2 PHE   293      53.770  28.940  41.350  1.00  0.00            
ATOM   2616  C   PHE   293      54.780  26.490  36.960  1.00  0.00            
ATOM   2617  O   PHE   293      54.970  27.700  36.870  1.00  0.00            
ATOM   2618  N   LEU   294      55.740  25.610  37.320  1.00  0.00            
ATOM   2619  HN  LEU   294      55.420  24.680  37.440  1.00  0.00            
ATOM   2620  CA  LEU   294      57.100  25.990  37.550  1.00  0.00            
ATOM   2621  HA  LEU   294      57.180  26.780  38.280  1.00  0.00            
ATOM   2622  CB  LEU   294      57.910  24.800  38.070  1.00  0.00            
ATOM   2623  HB1 LEU   294      57.740  23.890  37.450  1.00  0.00            
ATOM   2624  HB2 LEU   294      58.990  25.030  37.960  1.00  0.00            
ATOM   2625  CG  LEU   294      57.620  24.480  39.550  1.00  0.00            
ATOM   2626  HG  LEU   294      56.530  24.290  39.640  1.00  0.00            
ATOM   2627  CD1 LEU   294      58.310  23.140  39.820  1.00  0.00            
ATOM   2628 1HD1 LEU   294      57.970  22.270  39.210  1.00  0.00            
ATOM   2629 2HD1 LEU   294      59.400  23.310  39.710  1.00  0.00            
ATOM   2630 3HD1 LEU   294      58.140  23.030  40.910  1.00  0.00            
ATOM   2631  CD2 LEU   294      58.000  25.560  40.570  1.00  0.00            
ATOM   2632 1HD2 LEU   294      58.300  25.090  41.530  1.00  0.00            
ATOM   2633 2HD2 LEU   294      58.840  26.210  40.230  1.00  0.00            
ATOM   2634 3HD2 LEU   294      57.210  26.310  40.780  1.00  0.00            
ATOM   2635  C   LEU   294      57.770  26.450  36.290  1.00  0.00            
ATOM   2636  O   LEU   294      58.510  27.430  36.290  1.00  0.00            
ATOM   2637  N   ALA   295      57.590  25.760  35.150  1.00  0.00            
ATOM   2638  HN  ALA   295      57.050  24.930  35.110  1.00  0.00            
ATOM   2639  CA  ALA   295      58.220  26.160  33.920  1.00  0.00            
ATOM   2640  HA  ALA   295      59.270  26.240  34.130  1.00  0.00            
ATOM   2641  CB  ALA   295      57.760  25.130  32.880  1.00  0.00            
ATOM   2642  HB1 ALA   295      58.110  25.400  31.860  1.00  0.00            
ATOM   2643  HB2 ALA   295      58.090  24.110  33.180  1.00  0.00            
ATOM   2644  HB3 ALA   295      56.660  25.000  32.810  1.00  0.00            
ATOM   2645  C   ALA   295      57.880  27.530  33.430  1.00  0.00            
ATOM   2646  O   ALA   295      58.690  28.390  33.080  1.00  0.00            
ATOM   2647  N   ILE   296      56.580  27.880  33.490  1.00  0.00            
ATOM   2648  HN  ILE   296      55.860  27.240  33.750  1.00  0.00            
ATOM   2649  CA  ILE   296      56.010  29.140  33.140  1.00  0.00            
ATOM   2650  HA  ILE   296      56.500  29.390  32.200  1.00  0.00            
ATOM   2651  CB  ILE   296      54.590  29.110  32.650  1.00  0.00            
ATOM   2652  HB  ILE   296      54.530  28.220  31.990  1.00  0.00            
ATOM   2653  CG2 ILE   296      53.620  28.860  33.820  1.00  0.00            
ATOM   2654 1HG2 ILE   296      53.530  29.820  34.370  1.00  0.00            
ATOM   2655 2HG2 ILE   296      52.640  28.640  33.350  1.00  0.00            
ATOM   2656 3HG2 ILE   296      53.970  28.010  34.440  1.00  0.00            
ATOM   2657  CG1 ILE   296      54.300  30.370  31.820  1.00  0.00            
ATOM   2658 1HG1 ILE   296      54.260  31.290  32.450  1.00  0.00            
ATOM   2659 2HG1 ILE   296      55.080  30.560  31.050  1.00  0.00            
ATOM   2660  CD  ILE   296      52.940  30.360  31.120  1.00  0.00            
ATOM   2661  HD1 ILE   296      52.920  31.020  30.230  1.00  0.00            
ATOM   2662  HD2 ILE   296      52.860  29.390  30.590  1.00  0.00            
ATOM   2663  HD3 ILE   296      52.050  30.400  31.780  1.00  0.00            
ATOM   2664  C   ILE   296      56.350  30.250  34.070  1.00  0.00            
ATOM   2665  O   ILE   296      56.670  31.360  33.650  1.00  0.00            
ATOM   2666  N   THR   297      56.370  29.940  35.380  1.00  0.00            
ATOM   2667  HN  THR   297      56.060  29.030  35.640  1.00  0.00            
ATOM   2668  CA  THR   297      56.810  30.870  36.370  1.00  0.00            
ATOM   2669  HA  THR   297      56.250  31.790  36.240  1.00  0.00            
ATOM   2670  CB  THR   297      56.670  30.420  37.790  1.00  0.00            
ATOM   2671  HB  THR   297      57.220  29.470  37.920  1.00  0.00            
ATOM   2672  OG1 THR   297      55.280  30.230  38.010  1.00  0.00            
ATOM   2673  HG1 THR   297      54.910  29.420  37.670  1.00  0.00            
ATOM   2674  CG2 THR   297      57.230  31.400  38.840  1.00  0.00            
ATOM   2675 1HG2 THR   297      56.830  32.440  38.730  1.00  0.00            
ATOM   2676 2HG2 THR   297      57.130  31.000  39.870  1.00  0.00            
ATOM   2677 3HG2 THR   297      58.340  31.440  38.820  1.00  0.00            
ATOM   2678  C   THR   297      58.240  31.250  36.260  1.00  0.00            
ATOM   2679  O   THR   297      58.550  32.440  36.320  1.00  0.00            
ATOM   2680  N   THR   298      59.080  30.220  36.030  1.00  0.00            
ATOM   2681  HN  THR   298      58.690  29.330  35.820  1.00  0.00            
ATOM   2682  CA  THR   298      60.460  30.380  35.700  1.00  0.00            
ATOM   2683  HA  THR   298      61.030  30.730  36.550  1.00  0.00            
ATOM   2684  CB  THR   298      61.140  29.060  35.520  1.00  0.00            
ATOM   2685  HB  THR   298      60.720  28.430  34.710  1.00  0.00            
ATOM   2686  OG1 THR   298      61.000  28.330  36.730  1.00  0.00            
ATOM   2687  HG1 THR   298      60.100  27.980  36.760  1.00  0.00            
ATOM   2688  CG2 THR   298      62.670  29.220  35.460  1.00  0.00            
ATOM   2689 1HG2 THR   298      63.090  29.850  36.270  1.00  0.00            
ATOM   2690 2HG2 THR   298      63.170  28.240  35.620  1.00  0.00            
ATOM   2691 3HG2 THR   298      63.100  29.650  34.530  1.00  0.00            
ATOM   2692  C   THR   298      60.660  31.200  34.470  1.00  0.00            
ATOM   2693  O   THR   298      61.620  31.960  34.360  1.00  0.00            
ATOM   2694  N   ASP   299      59.880  31.040  33.390  1.00  0.00            
ATOM   2695  HN  ASP   299      59.070  30.450  33.430  1.00  0.00            
ATOM   2696  CA  ASP   299      60.060  31.820  32.210  1.00  0.00            
ATOM   2697  HA  ASP   299      61.120  31.740  32.010  1.00  0.00            
ATOM   2698  CB  ASP   299      59.160  31.190  31.140  1.00  0.00            
ATOM   2699  HB1 ASP   299      59.260  30.100  31.320  1.00  0.00            
ATOM   2700  HB2 ASP   299      58.060  31.380  31.210  1.00  0.00            
ATOM   2701  CG  ASP   299      59.580  31.380  29.690  1.00  0.00            
ATOM   2702  OD1 ASP   299      60.770  31.250  29.310  1.00  0.00            
ATOM   2703  OD2 ASP   299      58.670  31.500  28.820  1.00  0.00            
ATOM   2704  C   ASP   299      59.760  33.270  32.410  1.00  0.00            
ATOM   2705  O   ASP   299      60.530  34.160  32.070  1.00  0.00            
ATOM   2706  N   CYS   300      58.650  33.510  33.120  1.00  0.00            
ATOM   2707  HN  CYS   300      58.060  32.730  33.290  1.00  0.00            
ATOM   2708  CA  CYS   300      58.200  34.820  33.510  1.00  0.00            
ATOM   2709  HA  CYS   300      58.120  35.300  32.550  1.00  0.00            
ATOM   2710  CB  CYS   300      56.850  34.740  34.240  1.00  0.00            
ATOM   2711  HB1 CYS   300      56.850  34.110  35.150  1.00  0.00            
ATOM   2712  HB2 CYS   300      56.720  35.770  34.650  1.00  0.00            
ATOM   2713  SG  CYS   300      55.480  34.290  33.130  1.00  0.00            
ATOM   2714  HG1 CYS   300      55.840  33.050  32.840  1.00  0.00            
ATOM   2715  C   CYS   300      59.210  35.490  34.370  1.00  0.00            
ATOM   2716  O   CYS   300      59.590  36.650  34.180  1.00  0.00            
ATOM   2717  N   LEU   301      59.870  34.830  35.340  1.00  0.00            
ATOM   2718  HN  LEU   301      59.530  33.900  35.430  1.00  0.00            
ATOM   2719  CA  LEU   301      60.870  35.390  36.200  1.00  0.00            
ATOM   2720  HA  LEU   301      60.630  36.380  36.570  1.00  0.00            
ATOM   2721  CB  LEU   301      61.050  34.480  37.420  1.00  0.00            
ATOM   2722  HB1 LEU   301      60.040  34.260  37.820  1.00  0.00            
ATOM   2723  HB2 LEU   301      61.250  33.440  37.090  1.00  0.00            
ATOM   2724  CG  LEU   301      62.030  34.910  38.520  1.00  0.00            
ATOM   2725  HG  LEU   301      63.050  35.080  38.130  1.00  0.00            
ATOM   2726  CD1 LEU   301      61.600  36.200  39.240  1.00  0.00            
ATOM   2727 1HD1 LEU   301      60.700  36.220  39.900  1.00  0.00            
ATOM   2728 2HD1 LEU   301      62.360  36.530  39.970  1.00  0.00            
ATOM   2729 3HD1 LEU   301      61.490  37.070  38.560  1.00  0.00            
ATOM   2730  CD2 LEU   301      62.300  33.780  39.530  1.00  0.00            
ATOM   2731 1HD2 LEU   301      61.370  33.580  40.100  1.00  0.00            
ATOM   2732 2HD2 LEU   301      62.540  32.840  38.990  1.00  0.00            
ATOM   2733 3HD2 LEU   301      63.110  34.010  40.260  1.00  0.00            
ATOM   2734  C   LEU   301      62.180  35.520  35.500  1.00  0.00            
ATOM   2735  O   LEU   301      63.040  36.320  35.870  1.00  0.00            
ATOM   2736  N   GLN   302      62.430  34.820  34.380  1.00  0.00            
ATOM   2737  HN  GLN   302      61.880  34.010  34.190  1.00  0.00            
ATOM   2738  CA  GLN   302      63.480  35.130  33.460  1.00  0.00            
ATOM   2739  HA  GLN   302      64.430  35.210  33.950  1.00  0.00            
ATOM   2740  CB  GLN   302      63.660  33.980  32.450  1.00  0.00            
ATOM   2741  HB1 GLN   302      63.590  32.980  32.930  1.00  0.00            
ATOM   2742  HB2 GLN   302      62.840  34.140  31.720  1.00  0.00            
ATOM   2743  CG  GLN   302      65.030  34.130  31.770  1.00  0.00            
ATOM   2744  HG1 GLN   302      65.090  35.080  31.200  1.00  0.00            
ATOM   2745  HG2 GLN   302      65.850  34.080  32.520  1.00  0.00            
ATOM   2746  CD  GLN   302      65.250  32.960  30.820  1.00  0.00            
ATOM   2747  OE1 GLN   302      64.960  31.810  31.160  1.00  0.00            
ATOM   2748  NE2 GLN   302      65.670  33.280  29.570  1.00  0.00            
ATOM   2749 1HE2 GLN   302      65.650  34.260  29.380  1.00  0.00            
ATOM   2750 2HE2 GLN   302      65.990  32.550  28.960  1.00  0.00            
ATOM   2751  C   GLN   302      63.230  36.410  32.740  1.00  0.00            
ATOM   2752  O   GLN   302      64.110  37.260  32.630  1.00  0.00            
ATOM   2753  N   ILE   303      62.030  36.750  32.240  1.00  0.00            
ATOM   2754  HN  ILE   303      61.300  36.070  32.280  1.00  0.00            
ATOM   2755  CA  ILE   303      61.650  38.010  31.690  1.00  0.00            
ATOM   2756  HA  ILE   303      62.160  38.110  30.740  1.00  0.00            
ATOM   2757  CB  ILE   303      60.210  38.030  31.270  1.00  0.00            
ATOM   2758  HB  ILE   303      59.530  37.920  32.140  1.00  0.00            
ATOM   2759  CG2 ILE   303      59.770  39.380  30.680  1.00  0.00            
ATOM   2760 1HG2 ILE   303      59.690  40.170  31.450  1.00  0.00            
ATOM   2761 2HG2 ILE   303      60.550  39.800  30.000  1.00  0.00            
ATOM   2762 3HG2 ILE   303      58.820  39.190  30.130  1.00  0.00            
ATOM   2763  CG1 ILE   303      60.070  36.940  30.190  1.00  0.00            
ATOM   2764 1HG1 ILE   303      60.510  37.280  29.220  1.00  0.00            
ATOM   2765 2HG1 ILE   303      60.700  36.090  30.530  1.00  0.00            
ATOM   2766  CD  ILE   303      58.650  36.480  29.870  1.00  0.00            
ATOM   2767  HD1 ILE   303      58.620  35.600  29.190  1.00  0.00            
ATOM   2768  HD2 ILE   303      58.230  36.120  30.830  1.00  0.00            
ATOM   2769  HD3 ILE   303      57.980  37.260  29.450  1.00  0.00            
ATOM   2770  C   ILE   303      61.950  39.200  32.540  1.00  0.00            
ATOM   2771  O   ILE   303      62.610  40.110  32.030  1.00  0.00            
ATOM   2772  N   LEU   304      61.580  39.220  33.830  1.00  0.00            
ATOM   2773  HN  LEU   304      61.040  38.430  34.120  1.00  0.00            
ATOM   2774  CA  LEU   304      61.960  40.190  34.810  1.00  0.00            
ATOM   2775  HA  LEU   304      61.700  41.170  34.460  1.00  0.00            
ATOM   2776  CB  LEU   304      61.220  39.950  36.140  1.00  0.00            
ATOM   2777  HB1 LEU   304      61.520  38.910  36.410  1.00  0.00            
ATOM   2778  HB2 LEU   304      61.590  40.550  37.000  1.00  0.00            
ATOM   2779  CG  LEU   304      59.700  40.080  35.990  1.00  0.00            
ATOM   2780  HG  LEU   304      59.400  39.600  35.030  1.00  0.00            
ATOM   2781  CD1 LEU   304      59.050  39.140  37.020  1.00  0.00            
ATOM   2782 1HD1 LEU   304      59.160  38.070  36.730  1.00  0.00            
ATOM   2783 2HD1 LEU   304      59.520  39.180  38.020  1.00  0.00            
ATOM   2784 3HD1 LEU   304      57.950  39.300  37.100  1.00  0.00            
ATOM   2785  CD2 LEU   304      59.180  41.510  36.240  1.00  0.00            
ATOM   2786 1HD2 LEU   304      58.160  41.690  35.830  1.00  0.00            
ATOM   2787 2HD2 LEU   304      59.360  41.860  37.270  1.00  0.00            
ATOM   2788 3HD2 LEU   304      59.820  42.250  35.720  1.00  0.00            
ATOM   2789  C   LEU   304      63.440  40.240  35.000  1.00  0.00            
ATOM   2790  O   LEU   304      64.020  41.330  35.040  1.00  0.00            
ATOM   2791  N   ALA   305      64.110  39.080  34.980  1.00  0.00            
ATOM   2792  HN  ALA   305      63.630  38.200  34.910  1.00  0.00            
ATOM   2793  CA  ALA   305      65.520  39.070  35.230  1.00  0.00            
ATOM   2794  HA  ALA   305      65.730  39.720  36.060  1.00  0.00            
ATOM   2795  CB  ALA   305      66.050  37.640  35.370  1.00  0.00            
ATOM   2796  HB1 ALA   305      65.840  36.880  34.580  1.00  0.00            
ATOM   2797  HB2 ALA   305      67.110  37.660  35.710  1.00  0.00            
ATOM   2798  HB3 ALA   305      65.540  37.250  36.270  1.00  0.00            
ATOM   2799  C   ALA   305      66.380  39.610  34.140  1.00  0.00            
ATOM   2800  O   ALA   305      67.370  40.270  34.450  1.00  0.00            
ATOM   2801  N   TYR   306      66.070  39.410  32.850  1.00  0.00            
ATOM   2802  HN  TYR   306      65.260  38.880  32.610  1.00  0.00            
ATOM   2803  CA  TYR   306      66.850  39.910  31.760  1.00  0.00            
ATOM   2804  HA  TYR   306      67.890  39.670  31.840  1.00  0.00            
ATOM   2805  CB  TYR   306      66.230  39.330  30.470  1.00  0.00            
ATOM   2806  HB1 TYR   306      65.930  38.270  30.600  1.00  0.00            
ATOM   2807  HB2 TYR   306      65.340  39.960  30.250  1.00  0.00            
ATOM   2808  CG  TYR   306      67.220  39.460  29.370  1.00  0.00            
ATOM   2809  CD1 TYR   306      66.900  40.280  28.310  1.00  0.00            
ATOM   2810  HD1 TYR   306      65.990  40.860  28.390  1.00  0.00            
ATOM   2811  CE1 TYR   306      67.750  40.380  27.240  1.00  0.00            
ATOM   2812  HE1 TYR   306      67.560  41.090  26.450  1.00  0.00            
ATOM   2813  CZ  TYR   306      68.950  39.700  27.250  1.00  0.00            
ATOM   2814  OH  TYR   306      69.860  39.970  26.210  1.00  0.00            
ATOM   2815  HH  TYR   306      70.570  39.320  26.270  1.00  0.00            
ATOM   2816  CD2 TYR   306      68.340  38.660  29.340  1.00  0.00            
ATOM   2817  HD2 TYR   306      68.600  38.020  30.170  1.00  0.00            
ATOM   2818  CE2 TYR   306      69.200  38.830  28.280  1.00  0.00            
ATOM   2819  HE2 TYR   306      70.130  38.270  28.340  1.00  0.00            
ATOM   2820  C   TYR   306      66.750  41.390  31.620  1.00  0.00            
ATOM   2821  O   TYR   306      65.680  42.010  31.610  1.00  0.00            
ATOM   2822  N   GLY   307      67.910  42.060  31.560  1.00  0.00            
ATOM   2823  HN  GLY   307      68.770  41.700  31.910  1.00  0.00            
ATOM   2824  CA  GLY   307      67.940  43.410  31.100  1.00  0.00            
ATOM   2825  HA1 GLY   307      68.940  43.610  30.740  1.00  0.00            
ATOM   2826  HA2 GLY   307      67.140  43.590  30.400  1.00  0.00            
ATOM   2827  C   GLY   307      67.700  44.480  32.110  1.00  0.00            
ATOM   2828  O   GLY   307      67.450  45.640  31.810  1.00  0.00            
ATOM   2829  N   ASN   308      67.590  44.060  33.380  1.00  0.00            
ATOM   2830  HN  ASN   308      67.650  43.070  33.510  1.00  0.00            
ATOM   2831  CA  ASN   308      67.510  44.870  34.560  1.00  0.00            
ATOM   2832  HA  ASN   308      67.820  45.860  34.280  1.00  0.00            
ATOM   2833  CB  ASN   308      66.010  44.960  34.890  1.00  0.00            
ATOM   2834  HB1 ASN   308      65.280  45.040  34.050  1.00  0.00            
ATOM   2835  HB2 ASN   308      65.710  43.980  35.320  1.00  0.00            
ATOM   2836  CG  ASN   308      65.670  46.010  35.930  1.00  0.00            
ATOM   2837  OD1 ASN   308      65.400  45.680  37.080  1.00  0.00            
ATOM   2838  ND2 ASN   308      65.570  47.310  35.520  1.00  0.00            
ATOM   2839 1HD2 ASN   308      65.950  47.650  34.660  1.00  0.00            
ATOM   2840 2HD2 ASN   308      65.290  48.020  36.160  1.00  0.00            
ATOM   2841  C   ASN   308      68.210  44.150  35.660  1.00  0.00            
ATOM   2842  O   ASN   308      68.390  42.940  35.650  1.00  0.00            
ATOM   2843  N   GLN   309      68.800  44.990  36.530  1.00  0.00            
ATOM   2844  HN  GLN   309      68.480  45.940  36.480  1.00  0.00            
ATOM   2845  CA  GLN   309      69.700  44.520  37.540  1.00  0.00            
ATOM   2846  HA  GLN   309      69.930  43.530  37.190  1.00  0.00            
ATOM   2847  CB  GLN   309      71.050  45.260  37.670  1.00  0.00            
ATOM   2848  HB1 GLN   309      70.870  46.260  38.120  1.00  0.00            
ATOM   2849  HB2 GLN   309      71.570  44.720  38.490  1.00  0.00            
ATOM   2850  CG  GLN   309      71.910  45.360  36.410  1.00  0.00            
ATOM   2851  HG1 GLN   309      71.280  45.870  35.650  1.00  0.00            
ATOM   2852  HG2 GLN   309      72.770  46.000  36.710  1.00  0.00            
ATOM   2853  CD  GLN   309      72.450  44.090  35.770  1.00  0.00            
ATOM   2854  OE1 GLN   309      71.940  42.990  35.960  1.00  0.00            
ATOM   2855  NE2 GLN   309      73.480  44.350  34.930  1.00  0.00            
ATOM   2856 1HE2 GLN   309      73.770  45.300  34.800  1.00  0.00            
ATOM   2857 2HE2 GLN   309      73.630  43.610  34.280  1.00  0.00            
ATOM   2858  C   GLN   309      69.160  44.480  38.920  1.00  0.00            
ATOM   2859  O   GLN   309      69.590  43.690  39.760  1.00  0.00            
ATOM   2860  N   GLU   310      68.140  45.320  39.190  1.00  0.00            
ATOM   2861  HN  GLU   310      67.710  45.930  38.540  1.00  0.00            
ATOM   2862  CA  GLU   310      67.430  45.390  40.430  1.00  0.00            
ATOM   2863  HA  GLU   310      68.210  45.520  41.170  1.00  0.00            
ATOM   2864  CB  GLU   310      66.490  46.610  40.470  1.00  0.00            
ATOM   2865  HB1 GLU   310      65.890  46.580  39.530  1.00  0.00            
ATOM   2866  HB2 GLU   310      65.820  46.560  41.350  1.00  0.00            
ATOM   2867  CG  GLU   310      67.280  47.920  40.570  1.00  0.00            
ATOM   2868  HG1 GLU   310      67.940  47.900  41.460  1.00  0.00            
ATOM   2869  HG2 GLU   310      67.990  48.010  39.720  1.00  0.00            
ATOM   2870  CD  GLU   310      66.200  48.990  40.650  1.00  0.00            
ATOM   2871  OE1 GLU   310      65.650  49.340  39.570  1.00  0.00            
ATOM   2872  OE2 GLU   310      65.810  49.290  41.810  1.00  0.00            
ATOM   2873  C   GLU   310      66.700  44.120  40.670  1.00  0.00            
ATOM   2874  O   GLU   310      66.680  43.600  41.780  1.00  0.00            
ATOM   2875  N   SER   311      66.030  43.640  39.610  1.00  0.00            
ATOM   2876  HN  SER   311      66.180  44.060  38.720  1.00  0.00            
ATOM   2877  CA  SER   311      65.340  42.380  39.530  1.00  0.00            
ATOM   2878  HA  SER   311      64.530  42.320  40.250  1.00  0.00            
ATOM   2879  CB  SER   311      64.610  42.060  38.220  1.00  0.00            
ATOM   2880  HB1 SER   311      64.050  41.110  38.070  1.00  0.00            
ATOM   2881  HB2 SER   311      63.880  42.850  37.940  1.00  0.00            
ATOM   2882  OG  SER   311      65.580  42.030  37.190  1.00  0.00            
ATOM   2883  HG1 SER   311      65.230  41.570  36.420  1.00  0.00            
ATOM   2884  C   SER   311      66.130  41.200  39.970  1.00  0.00            
ATOM   2885  O   SER   311      65.580  40.320  40.630  1.00  0.00            
ATOM   2886  N   LYS   312      67.400  41.120  39.530  1.00  0.00            
ATOM   2887  HN  LYS   312      67.670  41.770  38.830  1.00  0.00            
ATOM   2888  CA  LYS   312      68.250  40.020  39.870  1.00  0.00            
ATOM   2889  HA  LYS   312      67.780  39.060  39.730  1.00  0.00            
ATOM   2890  CB  LYS   312      69.520  40.020  39.010  1.00  0.00            
ATOM   2891  HB1 LYS   312      70.120  40.940  39.180  1.00  0.00            
ATOM   2892  HB2 LYS   312      70.140  39.150  39.330  1.00  0.00            
ATOM   2893  CG  LYS   312      69.350  39.790  37.510  1.00  0.00            
ATOM   2894  HG1 LYS   312      68.610  39.000  37.260  1.00  0.00            
ATOM   2895  HG2 LYS   312      69.030  40.750  37.050  1.00  0.00            
ATOM   2896  CD  LYS   312      70.700  39.590  36.820  1.00  0.00            
ATOM   2897  HD1 LYS   312      71.350  40.420  37.180  1.00  0.00            
ATOM   2898  HD2 LYS   312      71.100  38.570  37.040  1.00  0.00            
ATOM   2899  CE  LYS   312      70.700  39.710  35.300  1.00  0.00            
ATOM   2900  HE1 LYS   312      71.660  39.540  34.780  1.00  0.00            
ATOM   2901  HE2 LYS   312      69.870  39.100  34.880  1.00  0.00            
ATOM   2902  NZ  LYS   312      70.350  41.080  34.860  1.00  0.00            
ATOM   2903  HZ1 LYS   312      71.060  41.730  35.260  1.00  0.00            
ATOM   2904  HZ2 LYS   312      70.380  41.050  33.820  1.00  0.00            
ATOM   2905  HZ3 LYS   312      69.470  41.460  35.280  1.00  0.00            
ATOM   2906  C   LYS   312      68.680  40.000  41.300  1.00  0.00            
ATOM   2907  O   LYS   312      69.140  39.000  41.850  1.00  0.00            
ATOM   2908  N   LEU   313      68.580  41.160  41.970  1.00  0.00            
ATOM   2909  HN  LEU   313      68.410  42.070  41.580  1.00  0.00            
ATOM   2910  CA  LEU   313      69.030  41.270  43.320  1.00  0.00            
ATOM   2911  HA  LEU   313      69.840  40.610  43.590  1.00  0.00            
ATOM   2912  CB  LEU   313      69.550  42.710  43.500  1.00  0.00            
ATOM   2913  HB1 LEU   313      70.300  42.880  42.690  1.00  0.00            
ATOM   2914  HB2 LEU   313      68.740  43.450  43.340  1.00  0.00            
ATOM   2915  CG  LEU   313      70.230  42.980  44.850  1.00  0.00            
ATOM   2916  HG  LEU   313      69.590  42.840  45.750  1.00  0.00            
ATOM   2917  CD1 LEU   313      71.410  42.030  45.100  1.00  0.00            
ATOM   2918 1HD1 LEU   313      71.800  42.310  46.100  1.00  0.00            
ATOM   2919 2HD1 LEU   313      71.020  40.990  45.050  1.00  0.00            
ATOM   2920 3HD1 LEU   313      72.190  42.160  44.310  1.00  0.00            
ATOM   2921  CD2 LEU   313      70.630  44.470  44.960  1.00  0.00            
ATOM   2922 1HD2 LEU   313      71.250  44.710  45.840  1.00  0.00            
ATOM   2923 2HD2 LEU   313      71.310  44.780  44.130  1.00  0.00            
ATOM   2924 3HD2 LEU   313      69.690  45.070  44.930  1.00  0.00            
ATOM   2925  C   LEU   313      67.930  40.890  44.250  1.00  0.00            
ATOM   2926  O   LEU   313      68.130  40.270  45.290  1.00  0.00            
ATOM   2927  N   ILE   314      66.670  41.200  43.890  1.00  0.00            
ATOM   2928  HN  ILE   314      66.560  41.700  43.030  1.00  0.00            
ATOM   2929  CA  ILE   314      65.510  40.610  44.480  1.00  0.00            
ATOM   2930  HA  ILE   314      65.630  40.910  45.510  1.00  0.00            
ATOM   2931  CB  ILE   314      64.320  41.210  43.790  1.00  0.00            
ATOM   2932  HB  ILE   314      64.440  41.000  42.700  1.00  0.00            
ATOM   2933  CG2 ILE   314      62.950  40.630  44.200  1.00  0.00            
ATOM   2934 1HG2 ILE   314      62.780  41.000  45.240  1.00  0.00            
ATOM   2935 2HG2 ILE   314      62.110  40.910  43.530  1.00  0.00            
ATOM   2936 3HG2 ILE   314      62.950  39.520  44.240  1.00  0.00            
ATOM   2937  CG1 ILE   314      64.260  42.730  43.980  1.00  0.00            
ATOM   2938 1HG1 ILE   314      63.940  42.960  45.020  1.00  0.00            
ATOM   2939 2HG1 ILE   314      65.290  43.140  43.870  1.00  0.00            
ATOM   2940  CD  ILE   314      63.250  43.520  43.160  1.00  0.00            
ATOM   2941  HD1 ILE   314      63.300  44.630  43.280  1.00  0.00            
ATOM   2942  HD2 ILE   314      63.360  43.430  42.060  1.00  0.00            
ATOM   2943  HD3 ILE   314      62.170  43.290  43.340  1.00  0.00            
ATOM   2944  C   ILE   314      65.500  39.130  44.330  1.00  0.00            
ATOM   2945  O   ILE   314      65.070  38.510  45.300  1.00  0.00            
ATOM   2946  N   ILE   315      65.890  38.600  43.150  1.00  0.00            
ATOM   2947  HN  ILE   315      65.870  39.190  42.350  1.00  0.00            
ATOM   2948  CA  ILE   315      66.160  37.220  42.890  1.00  0.00            
ATOM   2949  HA  ILE   315      65.290  36.690  43.240  1.00  0.00            
ATOM   2950  CB  ILE   315      66.370  36.970  41.430  1.00  0.00            
ATOM   2951  HB  ILE   315      67.220  37.550  41.000  1.00  0.00            
ATOM   2952  CG2 ILE   315      66.800  35.530  41.100  1.00  0.00            
ATOM   2953 1HG2 ILE   315      66.110  34.890  41.690  1.00  0.00            
ATOM   2954 2HG2 ILE   315      66.810  35.320  40.010  1.00  0.00            
ATOM   2955 3HG2 ILE   315      67.820  35.340  41.490  1.00  0.00            
ATOM   2956  CG1 ILE   315      65.160  37.260  40.520  1.00  0.00            
ATOM   2957 1HG1 ILE   315      64.370  36.480  40.620  1.00  0.00            
ATOM   2958 2HG1 ILE   315      64.590  38.160  40.800  1.00  0.00            
ATOM   2959  CD  ILE   315      65.420  37.380  39.020  1.00  0.00            
ATOM   2960  HD1 ILE   315      64.420  37.440  38.540  1.00  0.00            
ATOM   2961  HD2 ILE   315      65.960  38.310  38.730  1.00  0.00            
ATOM   2962  HD3 ILE   315      65.910  36.540  38.500  1.00  0.00            
ATOM   2963  C   ILE   315      67.110  36.680  43.900  1.00  0.00            
ATOM   2964  O   ILE   315      66.920  35.600  44.460  1.00  0.00            
ATOM   2965  N   LEU   316      68.280  37.300  44.150  1.00  0.00            
ATOM   2966  HN  LEU   316      68.620  37.960  43.480  1.00  0.00            
ATOM   2967  CA  LEU   316      69.230  36.900  45.140  1.00  0.00            
ATOM   2968  HA  LEU   316      69.380  35.860  44.890  1.00  0.00            
ATOM   2969  CB  LEU   316      70.410  37.880  45.190  1.00  0.00            
ATOM   2970  HB1 LEU   316      70.830  37.750  44.180  1.00  0.00            
ATOM   2971  HB2 LEU   316      70.080  38.940  45.240  1.00  0.00            
ATOM   2972  CG  LEU   316      71.530  37.600  46.210  1.00  0.00            
ATOM   2973  HG  LEU   316      71.050  37.470  47.210  1.00  0.00            
ATOM   2974  CD1 LEU   316      72.130  36.230  45.880  1.00  0.00            
ATOM   2975 1HD1 LEU   316      73.140  36.140  46.320  1.00  0.00            
ATOM   2976 2HD1 LEU   316      71.550  35.340  46.220  1.00  0.00            
ATOM   2977 3HD1 LEU   316      72.370  36.130  44.800  1.00  0.00            
ATOM   2978  CD2 LEU   316      72.510  38.760  46.420  1.00  0.00            
ATOM   2979 1HD2 LEU   316      73.080  38.700  47.370  1.00  0.00            
ATOM   2980 2HD2 LEU   316      73.300  38.650  45.640  1.00  0.00            
ATOM   2981 3HD2 LEU   316      71.880  39.670  46.330  1.00  0.00            
ATOM   2982  C   LEU   316      68.670  36.860  46.520  1.00  0.00            
ATOM   2983  O   LEU   316      68.670  35.830  47.200  1.00  0.00            
ATOM   2984  N   ALA   317      68.030  37.940  47.020  1.00  0.00            
ATOM   2985  HN  ALA   317      68.030  38.770  46.480  1.00  0.00            
ATOM   2986  CA  ALA   317      67.640  38.050  48.390  1.00  0.00            
ATOM   2987  HA  ALA   317      68.500  37.890  49.040  1.00  0.00            
ATOM   2988  CB  ALA   317      67.030  39.440  48.590  1.00  0.00            
ATOM   2989  HB1 ALA   317      66.890  39.540  49.690  1.00  0.00            
ATOM   2990  HB2 ALA   317      67.750  40.190  48.210  1.00  0.00            
ATOM   2991  HB3 ALA   317      66.060  39.590  48.070  1.00  0.00            
ATOM   2992  C   ALA   317      66.690  37.010  48.870  1.00  0.00            
ATOM   2993  O   ALA   317      66.800  36.510  49.990  1.00  0.00            
ATOM   2994  N   SER   318      65.710  36.630  48.030  1.00  0.00            
ATOM   2995  HN  SER   318      65.670  37.050  47.120  1.00  0.00            
ATOM   2996  CA  SER   318      64.620  35.810  48.470  1.00  0.00            
ATOM   2997  HA  SER   318      64.410  35.990  49.510  1.00  0.00            
ATOM   2998  CB  SER   318      63.300  36.200  47.790  1.00  0.00            
ATOM   2999  HB1 SER   318      63.220  36.060  46.690  1.00  0.00            
ATOM   3000  HB2 SER   318      62.490  35.520  48.120  1.00  0.00            
ATOM   3001  OG  SER   318      62.750  37.480  48.060  1.00  0.00            
ATOM   3002  HG1 SER   318      62.260  37.300  48.860  1.00  0.00            
ATOM   3003  C   SER   318      64.940  34.390  48.160  1.00  0.00            
ATOM   3004  O   SER   318      64.110  33.500  48.310  1.00  0.00            
ATOM   3005  N   GLY   319      66.200  34.090  47.780  1.00  0.00            
ATOM   3006  HN  GLY   319      66.770  34.880  47.580  1.00  0.00            
ATOM   3007  CA  GLY   319      66.710  32.770  47.600  1.00  0.00            
ATOM   3008  HA1 GLY   319      67.770  32.910  47.740  1.00  0.00            
ATOM   3009  HA2 GLY   319      66.190  32.190  48.350  1.00  0.00            
ATOM   3010  C   GLY   319      66.560  32.100  46.280  1.00  0.00            
ATOM   3011  O   GLY   319      66.600  30.890  46.060  1.00  0.00            
ATOM   3012  N   GLY   320      66.390  32.970  45.270  1.00  0.00            
ATOM   3013  HN  GLY   320      66.400  33.950  45.480  1.00  0.00            
ATOM   3014  CA  GLY   320      66.220  32.590  43.900  1.00  0.00            
ATOM   3015  HA1 GLY   320      65.370  31.930  43.800  1.00  0.00            
ATOM   3016  HA2 GLY   320      66.140  33.490  43.310  1.00  0.00            
ATOM   3017  C   GLY   320      67.320  31.810  43.260  1.00  0.00            
ATOM   3018  O   GLY   320      66.950  30.960  42.450  1.00  0.00            
ATOM   3019  N   PRO   321      68.590  31.940  43.490  1.00  0.00            
ATOM   3020  CD  PRO   321      69.130  33.190  44.000  1.00  0.00            
ATOM   3021  HD1 PRO   321      69.030  33.240  45.100  1.00  0.00            
ATOM   3022  HD2 PRO   321      68.800  34.130  43.500  1.00  0.00            
ATOM   3023  CA  PRO   321      69.580  30.940  43.200  1.00  0.00            
ATOM   3024  HA  PRO   321      69.630  30.890  42.120  1.00  0.00            
ATOM   3025  CB  PRO   321      70.760  31.530  43.960  1.00  0.00            
ATOM   3026  HB1 PRO   321      70.650  31.290  45.040  1.00  0.00            
ATOM   3027  HB2 PRO   321      71.770  31.160  43.670  1.00  0.00            
ATOM   3028  CG  PRO   321      70.650  33.050  43.820  1.00  0.00            
ATOM   3029  HG1 PRO   321      71.190  33.570  44.650  1.00  0.00            
ATOM   3030  HG2 PRO   321      71.100  33.400  42.860  1.00  0.00            
ATOM   3031  C   PRO   321      69.360  29.550  43.670  1.00  0.00            
ATOM   3032  O   PRO   321      69.370  28.640  42.850  1.00  0.00            
ATOM   3033  N   GLN   322      69.080  29.290  44.960  1.00  0.00            
ATOM   3034  HN  GLN   322      68.930  30.040  45.600  1.00  0.00            
ATOM   3035  CA  GLN   322      68.820  28.000  45.540  1.00  0.00            
ATOM   3036  HA  GLN   322      69.580  27.320  45.190  1.00  0.00            
ATOM   3037  CB  GLN   322      68.830  28.090  47.080  1.00  0.00            
ATOM   3038  HB1 GLN   322      69.630  28.800  47.370  1.00  0.00            
ATOM   3039  HB2 GLN   322      67.870  28.550  47.390  1.00  0.00            
ATOM   3040  CG  GLN   322      69.080  26.770  47.820  1.00  0.00            
ATOM   3041  HG1 GLN   322      68.970  26.970  48.910  1.00  0.00            
ATOM   3042  HG2 GLN   322      68.330  25.970  47.670  1.00  0.00            
ATOM   3043  CD  GLN   322      70.480  26.250  47.570  1.00  0.00            
ATOM   3044  OE1 GLN   322      71.380  26.460  48.380  1.00  0.00            
ATOM   3045  NE2 GLN   322      70.580  25.380  46.530  1.00  0.00            
ATOM   3046 1HE2 GLN   322      69.710  25.080  46.140  1.00  0.00            
ATOM   3047 2HE2 GLN   322      71.380  24.800  46.420  1.00  0.00            
ATOM   3048  C   GLN   322      67.540  27.360  45.140  1.00  0.00            
ATOM   3049  O   GLN   322      67.480  26.140  44.970  1.00  0.00            
ATOM   3050  N   ALA   323      66.420  28.090  45.000  1.00  0.00            
ATOM   3051  HN  ALA   323      66.520  29.060  45.220  1.00  0.00            
ATOM   3052  CA  ALA   323      65.240  27.490  44.470  1.00  0.00            
ATOM   3053  HA  ALA   323      64.910  26.660  45.080  1.00  0.00            
ATOM   3054  CB  ALA   323      64.020  28.440  44.490  1.00  0.00            
ATOM   3055  HB1 ALA   323      63.080  27.970  44.130  1.00  0.00            
ATOM   3056  HB2 ALA   323      63.840  28.870  45.500  1.00  0.00            
ATOM   3057  HB3 ALA   323      64.280  29.270  43.800  1.00  0.00            
ATOM   3058  C   ALA   323      65.320  26.980  43.080  1.00  0.00            
ATOM   3059  O   ALA   323      65.010  25.820  42.820  1.00  0.00            
ATOM   3060  N   LEU   324      65.930  27.720  42.130  1.00  0.00            
ATOM   3061  HN  LEU   324      66.260  28.640  42.300  1.00  0.00            
ATOM   3062  CA  LEU   324      66.030  27.120  40.830  1.00  0.00            
ATOM   3063  HA  LEU   324      65.020  26.780  40.660  1.00  0.00            
ATOM   3064  CB  LEU   324      66.580  28.210  39.890  1.00  0.00            
ATOM   3065  HB1 LEU   324      67.520  28.600  40.350  1.00  0.00            
ATOM   3066  HB2 LEU   324      66.850  27.730  38.930  1.00  0.00            
ATOM   3067  CG  LEU   324      65.500  29.280  39.730  1.00  0.00            
ATOM   3068  HG  LEU   324      65.200  29.570  40.760  1.00  0.00            
ATOM   3069  CD1 LEU   324      66.130  30.560  39.140  1.00  0.00            
ATOM   3070 1HD1 LEU   324      66.520  30.440  38.110  1.00  0.00            
ATOM   3071 2HD1 LEU   324      65.390  31.380  39.290  1.00  0.00            
ATOM   3072 3HD1 LEU   324      67.040  30.730  39.760  1.00  0.00            
ATOM   3073  CD2 LEU   324      64.220  28.870  38.980  1.00  0.00            
ATOM   3074 1HD2 LEU   324      63.830  27.990  39.540  1.00  0.00            
ATOM   3075 2HD2 LEU   324      63.430  29.640  38.870  1.00  0.00            
ATOM   3076 3HD2 LEU   324      64.510  28.530  37.960  1.00  0.00            
ATOM   3077  C   LEU   324      66.930  25.940  40.720  1.00  0.00            
ATOM   3078  O   LEU   324      66.730  24.970  39.990  1.00  0.00            
ATOM   3079  N   VAL   325      68.000  25.930  41.530  1.00  0.00            
ATOM   3080  HN  VAL   325      68.190  26.730  42.090  1.00  0.00            
ATOM   3081  CA  VAL   325      68.920  24.830  41.620  1.00  0.00            
ATOM   3082  HA  VAL   325      69.360  24.600  40.660  1.00  0.00            
ATOM   3083  CB  VAL   325      70.090  25.240  42.460  1.00  0.00            
ATOM   3084  HB  VAL   325      69.810  25.660  43.440  1.00  0.00            
ATOM   3085  CG1 VAL   325      70.970  24.010  42.730  1.00  0.00            
ATOM   3086 1HG1 VAL   325      70.520  23.320  43.480  1.00  0.00            
ATOM   3087 2HG1 VAL   325      71.410  23.580  41.800  1.00  0.00            
ATOM   3088 3HG1 VAL   325      71.840  24.350  43.330  1.00  0.00            
ATOM   3089  CG2 VAL   325      70.940  26.230  41.650  1.00  0.00            
ATOM   3090 1HG2 VAL   325      70.450  27.140  41.240  1.00  0.00            
ATOM   3091 2HG2 VAL   325      71.800  26.670  42.200  1.00  0.00            
ATOM   3092 3HG2 VAL   325      71.450  25.790  40.760  1.00  0.00            
ATOM   3093  C   VAL   325      68.240  23.640  42.200  1.00  0.00            
ATOM   3094  O   VAL   325      68.410  22.530  41.700  1.00  0.00            
ATOM   3095  N   ASN   326      67.370  23.730  43.220  1.00  0.00            
ATOM   3096  HN  ASN   326      67.180  24.600  43.660  1.00  0.00            
ATOM   3097  CA  ASN   326      66.610  22.590  43.640  1.00  0.00            
ATOM   3098  HA  ASN   326      67.310  21.780  43.810  1.00  0.00            
ATOM   3099  CB  ASN   326      65.830  22.930  44.920  1.00  0.00            
ATOM   3100  HB1 ASN   326      65.270  23.850  44.670  1.00  0.00            
ATOM   3101  HB2 ASN   326      65.150  22.130  45.310  1.00  0.00            
ATOM   3102  CG  ASN   326      66.730  23.350  46.070  1.00  0.00            
ATOM   3103  OD1 ASN   326      67.910  23.030  46.110  1.00  0.00            
ATOM   3104  ND2 ASN   326      66.170  23.950  47.160  1.00  0.00            
ATOM   3105 1HD2 ASN   326      65.310  24.460  47.060  1.00  0.00            
ATOM   3106 2HD2 ASN   326      66.720  24.310  47.910  1.00  0.00            
ATOM   3107  C   ASN   326      65.740  22.010  42.580  1.00  0.00            
ATOM   3108  O   ASN   326      65.580  20.800  42.420  1.00  0.00            
ATOM   3109  N   ILE   327      65.130  22.930  41.800  1.00  0.00            
ATOM   3110  HN  ILE   327      65.380  23.880  41.940  1.00  0.00            
ATOM   3111  CA  ILE   327      64.230  22.560  40.750  1.00  0.00            
ATOM   3112  HA  ILE   327      63.480  21.900  41.160  1.00  0.00            
ATOM   3113  CB  ILE   327      63.610  23.860  40.360  1.00  0.00            
ATOM   3114  HB  ILE   327      64.230  24.720  40.690  1.00  0.00            
ATOM   3115  CG2 ILE   327      63.410  24.020  38.840  1.00  0.00            
ATOM   3116 1HG2 ILE   327      62.760  23.230  38.430  1.00  0.00            
ATOM   3117 2HG2 ILE   327      62.960  25.010  38.580  1.00  0.00            
ATOM   3118 3HG2 ILE   327      64.450  23.960  38.450  1.00  0.00            
ATOM   3119  CG1 ILE   327      62.280  24.110  41.090  1.00  0.00            
ATOM   3120 1HG1 ILE   327      61.570  23.380  40.640  1.00  0.00            
ATOM   3121 2HG1 ILE   327      62.610  23.860  42.130  1.00  0.00            
ATOM   3122  CD  ILE   327      61.660  25.490  40.920  1.00  0.00            
ATOM   3123  HD1 ILE   327      61.100  25.710  41.850  1.00  0.00            
ATOM   3124  HD2 ILE   327      62.480  26.230  40.800  1.00  0.00            
ATOM   3125  HD3 ILE   327      61.070  25.630  39.980  1.00  0.00            
ATOM   3126  C   ILE   327      64.910  21.770  39.680  1.00  0.00            
ATOM   3127  O   ILE   327      64.470  20.690  39.300  1.00  0.00            
ATOM   3128  N   MET   328      66.090  22.180  39.190  1.00  0.00            
ATOM   3129  HN  MET   328      66.400  23.060  39.540  1.00  0.00            
ATOM   3130  CA  MET   328      66.910  21.550  38.200  1.00  0.00            
ATOM   3131  HA  MET   328      66.180  21.550  37.410  1.00  0.00            
ATOM   3132  CB  MET   328      68.100  22.490  37.910  1.00  0.00            
ATOM   3133  HB1 MET   328      67.900  23.580  37.990  1.00  0.00            
ATOM   3134  HB2 MET   328      68.900  22.340  38.660  1.00  0.00            
ATOM   3135  CG  MET   328      68.710  22.180  36.540  1.00  0.00            
ATOM   3136  HG1 MET   328      68.900  21.090  36.480  1.00  0.00            
ATOM   3137  HG2 MET   328      68.070  22.320  35.650  1.00  0.00            
ATOM   3138  SD  MET   328      70.140  23.240  36.180  1.00  0.00            
ATOM   3139  CE  MET   328      69.910  22.910  34.410  1.00  0.00            
ATOM   3140  HE1 MET   328      69.730  21.810  34.300  1.00  0.00            
ATOM   3141  HE2 MET   328      69.060  23.440  33.930  1.00  0.00            
ATOM   3142  HE3 MET   328      70.830  23.010  33.790  1.00  0.00            
ATOM   3143  C   MET   328      67.450  20.190  38.500  1.00  0.00            
ATOM   3144  O   MET   328      67.520  19.340  37.610  1.00  0.00            
ATOM   3145  N   ARG   329      67.870  19.900  39.750  1.00  0.00            
ATOM   3146  HN  ARG   329      67.820  20.640  40.410  1.00  0.00            
ATOM   3147  CA  ARG   329      68.240  18.600  40.230  1.00  0.00            
ATOM   3148  HA  ARG   329      68.830  18.240  39.400  1.00  0.00            
ATOM   3149  CB  ARG   329      69.240  18.710  41.380  1.00  0.00            
ATOM   3150  HB1 ARG   329      69.730  17.720  41.500  1.00  0.00            
ATOM   3151  HB2 ARG   329      69.980  19.340  40.840  1.00  0.00            
ATOM   3152  CG  ARG   329      68.900  19.380  42.720  1.00  0.00            
ATOM   3153  HG1 ARG   329      68.510  20.380  42.420  1.00  0.00            
ATOM   3154  HG2 ARG   329      68.150  18.840  43.330  1.00  0.00            
ATOM   3155  CD  ARG   329      70.160  19.660  43.550  1.00  0.00            
ATOM   3156  HD1 ARG   329      70.620  18.720  43.930  1.00  0.00            
ATOM   3157  HD2 ARG   329      70.840  20.180  42.840  1.00  0.00            
ATOM   3158  NE  ARG   329      69.730  20.580  44.630  1.00  0.00            
ATOM   3159  HE  ARG   329      68.770  20.880  44.640  1.00  0.00            
ATOM   3160  CZ  ARG   329      70.610  21.070  45.540  1.00  0.00            
ATOM   3161  NH1 ARG   329      71.940  20.730  45.570  1.00  0.00            
ATOM   3162 1HH1 ARG   329      72.350  20.250  44.800  1.00  0.00            
ATOM   3163 2HH1 ARG   329      72.530  21.250  46.190  1.00  0.00            
ATOM   3164  NH2 ARG   329      70.340  21.910  46.580  1.00  0.00            
ATOM   3165 1HH2 ARG   329      69.410  21.930  46.930  1.00  0.00            
ATOM   3166 2HH2 ARG   329      71.010  21.930  47.330  1.00  0.00            
ATOM   3167  C   ARG   329      67.120  17.640  40.450  1.00  0.00            
ATOM   3168  O   ARG   329      67.200  16.480  40.030  1.00  0.00            
ATOM   3169  N   THR   330      65.970  18.120  40.950  1.00  0.00            
ATOM   3170  HN  THR   330      65.970  19.110  41.040  1.00  0.00            
ATOM   3171  CA  THR   330      64.810  17.340  41.270  1.00  0.00            
ATOM   3172  HA  THR   330      65.170  16.360  41.530  1.00  0.00            
ATOM   3173  CB  THR   330      63.960  17.990  42.330  1.00  0.00            
ATOM   3174  HB  THR   330      63.660  19.000  41.980  1.00  0.00            
ATOM   3175  OG1 THR   330      64.810  18.300  43.420  1.00  0.00            
ATOM   3176  HG1 THR   330      65.440  18.940  43.100  1.00  0.00            
ATOM   3177  CG2 THR   330      62.810  17.090  42.790  1.00  0.00            
ATOM   3178 1HG2 THR   330      62.430  17.340  43.800  1.00  0.00            
ATOM   3179 2HG2 THR   330      61.930  17.190  42.110  1.00  0.00            
ATOM   3180 3HG2 THR   330      63.060  16.010  42.900  1.00  0.00            
ATOM   3181  C   THR   330      63.930  17.020  40.110  1.00  0.00            
ATOM   3182  O   THR   330      63.570  15.850  39.980  1.00  0.00            
ATOM   3183  N   TYR   331      63.610  17.960  39.210  1.00  0.00            
ATOM   3184  HN  TYR   331      64.090  18.830  39.190  1.00  0.00            
ATOM   3185  CA  TYR   331      62.690  17.720  38.140  1.00  0.00            
ATOM   3186  HA  TYR   331      62.200  16.800  38.400  1.00  0.00            
ATOM   3187  CB  TYR   331      61.610  18.780  37.870  1.00  0.00            
ATOM   3188  HB1 TYR   331      62.090  19.760  37.650  1.00  0.00            
ATOM   3189  HB2 TYR   331      60.980  18.420  37.030  1.00  0.00            
ATOM   3190  CG  TYR   331      60.820  19.020  39.110  1.00  0.00            
ATOM   3191  CD1 TYR   331      61.110  20.070  39.950  1.00  0.00            
ATOM   3192  HD1 TYR   331      61.970  20.680  39.700  1.00  0.00            
ATOM   3193  CE1 TYR   331      60.390  20.320  41.090  1.00  0.00            
ATOM   3194  HE1 TYR   331      60.710  21.220  41.610  1.00  0.00            
ATOM   3195  CZ  TYR   331      59.390  19.460  41.470  1.00  0.00            
ATOM   3196  OH  TYR   331      58.800  19.560  42.750  1.00  0.00            
ATOM   3197  HH  TYR   331      59.200  20.340  43.130  1.00  0.00            
ATOM   3198  CD2 TYR   331      59.820  18.170  39.530  1.00  0.00            
ATOM   3199  HD2 TYR   331      59.540  17.270  39.010  1.00  0.00            
ATOM   3200  CE2 TYR   331      59.030  18.430  40.630  1.00  0.00            
ATOM   3201  HE2 TYR   331      58.340  17.680  40.990  1.00  0.00            
ATOM   3202  C   TYR   331      63.400  17.480  36.850  1.00  0.00            
ATOM   3203  O   TYR   331      64.330  18.190  36.480  1.00  0.00            
ATOM   3204  N   THR   332      62.930  16.460  36.110  1.00  0.00            
ATOM   3205  HN  THR   332      62.130  15.930  36.380  1.00  0.00            
ATOM   3206  CA  THR   332      63.550  16.030  34.890  1.00  0.00            
ATOM   3207  HA  THR   332      64.540  16.450  34.810  1.00  0.00            
ATOM   3208  CB  THR   332      63.750  14.550  34.740  1.00  0.00            
ATOM   3209  HB  THR   332      64.360  14.250  33.860  1.00  0.00            
ATOM   3210  OG1 THR   332      62.530  13.830  34.850  1.00  0.00            
ATOM   3211  HG1 THR   332      62.830  12.940  34.660  1.00  0.00            
ATOM   3212  CG2 THR   332      64.690  14.110  35.870  1.00  0.00            
ATOM   3213 1HG2 THR   332      65.630  14.610  35.550  1.00  0.00            
ATOM   3214 2HG2 THR   332      64.390  14.630  36.810  1.00  0.00            
ATOM   3215 3HG2 THR   332      64.620  13.010  36.010  1.00  0.00            
ATOM   3216  C   THR   332      62.770  16.450  33.690  1.00  0.00            
ATOM   3217  O   THR   332      63.190  16.140  32.580  1.00  0.00            
ATOM   3218  N   TYR   333      61.610  17.130  33.790  1.00  0.00            
ATOM   3219  HN  TYR   333      61.210  17.320  34.680  1.00  0.00            
ATOM   3220  CA  TYR   333      60.870  17.560  32.650  1.00  0.00            
ATOM   3221  HA  TYR   333      60.790  16.690  32.010  1.00  0.00            
ATOM   3222  CB  TYR   333      59.520  17.930  33.310  1.00  0.00            
ATOM   3223  HB1 TYR   333      59.060  16.990  33.660  1.00  0.00            
ATOM   3224  HB2 TYR   333      59.650  18.720  34.080  1.00  0.00            
ATOM   3225  CG  TYR   333      58.560  18.430  32.290  1.00  0.00            
ATOM   3226  CD1 TYR   333      58.020  17.600  31.330  1.00  0.00            
ATOM   3227  HD1 TYR   333      58.330  16.570  31.330  1.00  0.00            
ATOM   3228  CE1 TYR   333      57.030  18.000  30.460  1.00  0.00            
ATOM   3229  HE1 TYR   333      56.740  17.300  29.690  1.00  0.00            
ATOM   3230  CZ  TYR   333      56.630  19.320  30.470  1.00  0.00            
ATOM   3231  OH  TYR   333      55.740  19.820  29.500  1.00  0.00            
ATOM   3232  HH  TYR   333      55.680  19.150  28.810  1.00  0.00            
ATOM   3233  CD2 TYR   333      58.040  19.700  32.320  1.00  0.00            
ATOM   3234  HD2 TYR   333      58.470  20.390  33.030  1.00  0.00            
ATOM   3235  CE2 TYR   333      57.100  20.170  31.440  1.00  0.00            
ATOM   3236  HE2 TYR   333      56.710  21.170  31.580  1.00  0.00            
ATOM   3237  C   TYR   333      61.540  18.560  31.770  1.00  0.00            
ATOM   3238  O   TYR   333      61.940  19.620  32.260  1.00  0.00            
ATOM   3239  N   GLU   334      61.630  18.210  30.480  1.00  0.00            
ATOM   3240  HN  GLU   334      61.110  17.400  30.210  1.00  0.00            
ATOM   3241  CA  GLU   334      62.350  18.850  29.420  1.00  0.00            
ATOM   3242  HA  GLU   334      63.390  18.610  29.580  1.00  0.00            
ATOM   3243  CB  GLU   334      61.870  18.140  28.140  1.00  0.00            
ATOM   3244  HB1 GLU   334      62.220  17.090  28.290  1.00  0.00            
ATOM   3245  HB2 GLU   334      60.780  18.290  28.210  1.00  0.00            
ATOM   3246  CG  GLU   334      62.600  18.730  26.930  1.00  0.00            
ATOM   3247  HG1 GLU   334      62.470  19.830  26.810  1.00  0.00            
ATOM   3248  HG2 GLU   334      63.660  18.410  27.020  1.00  0.00            
ATOM   3249  CD  GLU   334      61.990  18.010  25.740  1.00  0.00            
ATOM   3250  OE1 GLU   334      61.100  18.560  25.030  1.00  0.00            
ATOM   3251  OE2 GLU   334      62.380  16.840  25.520  1.00  0.00            
ATOM   3252  C   GLU   334      62.150  20.330  29.360  1.00  0.00            
ATOM   3253  O   GLU   334      63.090  21.120  29.460  1.00  0.00            
ATOM   3254  N   LYS   335      60.900  20.800  29.240  1.00  0.00            
ATOM   3255  HN  LYS   335      60.120  20.180  29.280  1.00  0.00            
ATOM   3256  CA  LYS   335      60.600  22.200  29.130  1.00  0.00            
ATOM   3257  HA  LYS   335      61.210  22.580  28.320  1.00  0.00            
ATOM   3258  CB  LYS   335      59.090  22.270  28.870  1.00  0.00            
ATOM   3259  HB1 LYS   335      58.450  21.740  29.610  1.00  0.00            
ATOM   3260  HB2 LYS   335      58.780  23.330  28.990  1.00  0.00            
ATOM   3261  CG  LYS   335      58.590  21.570  27.610  1.00  0.00            
ATOM   3262  HG1 LYS   335      59.300  21.920  26.820  1.00  0.00            
ATOM   3263  HG2 LYS   335      58.650  20.470  27.740  1.00  0.00            
ATOM   3264  CD  LYS   335      57.210  22.150  27.290  1.00  0.00            
ATOM   3265  HD1 LYS   335      56.580  22.210  28.210  1.00  0.00            
ATOM   3266  HD2 LYS   335      57.200  23.220  26.980  1.00  0.00            
ATOM   3267  CE  LYS   335      56.410  21.320  26.280  1.00  0.00            
ATOM   3268  HE1 LYS   335      56.440  20.270  26.650  1.00  0.00            
ATOM   3269  HE2 LYS   335      55.340  21.610  26.220  1.00  0.00            
ATOM   3270  NZ  LYS   335      56.920  21.360  24.890  1.00  0.00            
ATOM   3271  HZ1 LYS   335      57.090  22.320  24.530  1.00  0.00            
ATOM   3272  HZ2 LYS   335      57.860  20.930  24.870  1.00  0.00            
ATOM   3273  HZ3 LYS   335      56.360  20.710  24.310  1.00  0.00            
ATOM   3274  C   LYS   335      60.920  22.990  30.350  1.00  0.00            
ATOM   3275  O   LYS   335      61.450  24.090  30.230  1.00  0.00            
ATOM   3276  N   LEU   336      60.640  22.510  31.580  1.00  0.00            
ATOM   3277  HN  LEU   336      60.140  21.660  31.710  1.00  0.00            
ATOM   3278  CA  LEU   336      61.150  23.110  32.780  1.00  0.00            
ATOM   3279  HA  LEU   336      60.730  24.090  32.900  1.00  0.00            
ATOM   3280  CB  LEU   336      60.520  22.350  33.960  1.00  0.00            
ATOM   3281  HB1 LEU   336      59.430  22.550  33.960  1.00  0.00            
ATOM   3282  HB2 LEU   336      60.720  21.260  33.850  1.00  0.00            
ATOM   3283  CG  LEU   336      60.990  22.710  35.380  1.00  0.00            
ATOM   3284  HG  LEU   336      62.090  22.620  35.250  1.00  0.00            
ATOM   3285  CD1 LEU   336      60.640  24.160  35.750  1.00  0.00            
ATOM   3286 1HD1 LEU   336      60.870  24.470  36.790  1.00  0.00            
ATOM   3287 2HD1 LEU   336      61.320  24.810  35.160  1.00  0.00            
ATOM   3288 3HD1 LEU   336      59.590  24.480  35.570  1.00  0.00            
ATOM   3289  CD2 LEU   336      60.470  21.610  36.320  1.00  0.00            
ATOM   3290 1HD2 LEU   336      59.400  21.680  36.590  1.00  0.00            
ATOM   3291 2HD2 LEU   336      60.550  20.640  35.770  1.00  0.00            
ATOM   3292 3HD2 LEU   336      61.070  21.600  37.250  1.00  0.00            
ATOM   3293  C   LEU   336      62.630  23.130  32.870  1.00  0.00            
ATOM   3294  O   LEU   336      63.260  24.030  33.430  1.00  0.00            
ATOM   3295  N   LEU   337      63.330  22.100  32.370  1.00  0.00            
ATOM   3296  HN  LEU   337      62.860  21.350  31.910  1.00  0.00            
ATOM   3297  CA  LEU   337      64.730  21.870  32.610  1.00  0.00            
ATOM   3298  HA  LEU   337      64.880  22.040  33.660  1.00  0.00            
ATOM   3299  CB  LEU   337      64.990  20.390  32.250  1.00  0.00            
ATOM   3300  HB1 LEU   337      64.350  19.770  32.910  1.00  0.00            
ATOM   3301  HB2 LEU   337      64.610  20.150  31.230  1.00  0.00            
ATOM   3302  CG  LEU   337      66.400  19.840  32.470  1.00  0.00            
ATOM   3303  HG  LEU   337      67.040  20.380  31.740  1.00  0.00            
ATOM   3304  CD1 LEU   337      67.030  20.000  33.870  1.00  0.00            
ATOM   3305 1HD1 LEU   337      68.130  19.880  33.940  1.00  0.00            
ATOM   3306 2HD1 LEU   337      66.960  21.010  34.320  1.00  0.00            
ATOM   3307 3HD1 LEU   337      66.510  19.320  34.580  1.00  0.00            
ATOM   3308  CD2 LEU   337      66.500  18.370  32.010  1.00  0.00            
ATOM   3309 1HD2 LEU   337      65.920  18.190  31.080  1.00  0.00            
ATOM   3310 2HD2 LEU   337      67.520  17.950  32.070  1.00  0.00            
ATOM   3311 3HD2 LEU   337      66.020  17.640  32.700  1.00  0.00            
ATOM   3312  C   LEU   337      65.460  22.890  31.810  1.00  0.00            
ATOM   3313  O   LEU   337      66.430  23.510  32.240  1.00  0.00            
ATOM   3314  N   TRP   338      64.980  23.060  30.570  1.00  0.00            
ATOM   3315  HN  TRP   338      64.310  22.410  30.220  1.00  0.00            
ATOM   3316  CA  TRP   338      65.420  24.050  29.640  1.00  0.00            
ATOM   3317  HA  TRP   338      66.480  23.830  29.560  1.00  0.00            
ATOM   3318  CB  TRP   338      64.780  23.810  28.260  1.00  0.00            
ATOM   3319  HB1 TRP   338      64.950  22.740  28.050  1.00  0.00            
ATOM   3320  HB2 TRP   338      63.700  24.060  28.250  1.00  0.00            
ATOM   3321  CG  TRP   338      65.320  24.650  27.130  1.00  0.00            
ATOM   3322  CD1 TRP   338      66.570  24.730  26.600  1.00  0.00            
ATOM   3323  HD1 TRP   338      67.400  24.170  27.010  1.00  0.00            
ATOM   3324  NE1 TRP   338      66.640  25.710  25.640  1.00  0.00            
ATOM   3325  HE1 TRP   338      67.410  26.040  25.150  1.00  0.00            
ATOM   3326  CE2 TRP   338      65.380  26.240  25.520  1.00  0.00            
ATOM   3327  CD2 TRP   338      64.500  25.580  26.390  1.00  0.00            
ATOM   3328  CE3 TRP   338      63.210  25.970  26.650  1.00  0.00            
ATOM   3329  HE3 TRP   338      62.530  25.440  27.300  1.00  0.00            
ATOM   3330  CZ3 TRP   338      62.740  26.980  25.850  1.00  0.00            
ATOM   3331  HZ3 TRP   338      61.760  27.400  25.960  1.00  0.00            
ATOM   3332  CZ2 TRP   338      64.850  27.230  24.730  1.00  0.00            
ATOM   3333  HZ2 TRP   338      65.600  27.640  24.070  1.00  0.00            
ATOM   3334  CH2 TRP   338      63.530  27.560  24.880  1.00  0.00            
ATOM   3335  HH2 TRP   338      63.080  28.390  24.340  1.00  0.00            
ATOM   3336  C   TRP   338      65.220  25.470  30.050  1.00  0.00            
ATOM   3337  O   TRP   338      66.090  26.330  30.030  1.00  0.00            
ATOM   3338  N   THR   339      64.040  25.800  30.610  1.00  0.00            
ATOM   3339  HN  THR   339      63.260  25.180  30.640  1.00  0.00            
ATOM   3340  CA  THR   339      63.670  27.070  31.160  1.00  0.00            
ATOM   3341  HA  THR   339      64.030  27.760  30.410  1.00  0.00            
ATOM   3342  CB  THR   339      62.200  27.290  31.360  1.00  0.00            
ATOM   3343  HB  THR   339      61.880  26.760  32.280  1.00  0.00            
ATOM   3344  OG1 THR   339      61.570  26.880  30.150  1.00  0.00            
ATOM   3345  HG1 THR   339      61.530  25.920  30.170  1.00  0.00            
ATOM   3346  CG2 THR   339      62.000  28.780  31.640  1.00  0.00            
ATOM   3347 1HG2 THR   339      62.270  29.320  30.700  1.00  0.00            
ATOM   3348 2HG2 THR   339      60.910  28.950  31.800  1.00  0.00            
ATOM   3349 3HG2 THR   339      62.650  29.230  32.420  1.00  0.00            
ATOM   3350  C   THR   339      64.590  27.340  32.300  1.00  0.00            
ATOM   3351  O   THR   339      65.160  28.430  32.360  1.00  0.00            
ATOM   3352  N   THR   340      64.850  26.430  33.250  1.00  0.00            
ATOM   3353  HN  THR   340      64.420  25.530  33.230  1.00  0.00            
ATOM   3354  CA  THR   340      65.800  26.510  34.320  1.00  0.00            
ATOM   3355  HA  THR   340      65.440  27.320  34.930  1.00  0.00            
ATOM   3356  CB  THR   340      65.720  25.280  35.170  1.00  0.00            
ATOM   3357  HB  THR   340      66.060  24.330  34.710  1.00  0.00            
ATOM   3358  OG1 THR   340      64.420  25.110  35.720  1.00  0.00            
ATOM   3359  HG1 THR   340      63.890  24.640  35.070  1.00  0.00            
ATOM   3360  CG2 THR   340      66.570  25.490  36.440  1.00  0.00            
ATOM   3361 1HG2 THR   340      66.500  26.500  36.900  1.00  0.00            
ATOM   3362 2HG2 THR   340      66.280  24.840  37.290  1.00  0.00            
ATOM   3363 3HG2 THR   340      67.670  25.430  36.300  1.00  0.00            
ATOM   3364  C   THR   340      67.230  26.740  33.950  1.00  0.00            
ATOM   3365  O   THR   340      67.890  27.610  34.530  1.00  0.00            
ATOM   3366  N   SER   341      67.610  26.040  32.870  1.00  0.00            
ATOM   3367  HN  SER   341      67.110  25.220  32.580  1.00  0.00            
ATOM   3368  CA  SER   341      68.890  26.310  32.300  1.00  0.00            
ATOM   3369  HA  SER   341      69.680  25.940  32.940  1.00  0.00            
ATOM   3370  CB  SER   341      69.140  25.500  31.010  1.00  0.00            
ATOM   3371  HB1 SER   341      68.520  24.590  31.130  1.00  0.00            
ATOM   3372  HB2 SER   341      68.850  26.050  30.090  1.00  0.00            
ATOM   3373  OG  SER   341      70.510  25.150  30.840  1.00  0.00            
ATOM   3374  HG1 SER   341      70.740  24.300  31.220  1.00  0.00            
ATOM   3375  C   SER   341      69.190  27.720  31.900  1.00  0.00            
ATOM   3376  O   SER   341      70.120  28.320  32.430  1.00  0.00            
ATOM   3377  N   ARG   342      68.280  28.340  31.130  1.00  0.00            
ATOM   3378  HN  ARG   342      67.470  27.850  30.830  1.00  0.00            
ATOM   3379  CA  ARG   342      68.210  29.690  30.660  1.00  0.00            
ATOM   3380  HA  ARG   342      69.060  29.890  30.030  1.00  0.00            
ATOM   3381  CB  ARG   342      66.970  29.780  29.760  1.00  0.00            
ATOM   3382  HB1 ARG   342      66.130  29.240  30.250  1.00  0.00            
ATOM   3383  HB2 ARG   342      66.780  30.850  29.550  1.00  0.00            
ATOM   3384  CG  ARG   342      67.170  29.190  28.360  1.00  0.00            
ATOM   3385  HG1 ARG   342      67.760  29.780  27.620  1.00  0.00            
ATOM   3386  HG2 ARG   342      67.690  28.200  28.310  1.00  0.00            
ATOM   3387  CD  ARG   342      65.830  29.030  27.640  1.00  0.00            
ATOM   3388  HD1 ARG   342      65.910  28.600  26.620  1.00  0.00            
ATOM   3389  HD2 ARG   342      65.120  28.520  28.320  1.00  0.00            
ATOM   3390  NE  ARG   342      65.340  30.390  27.280  1.00  0.00            
ATOM   3391  HE  ARG   342      64.590  30.830  27.760  1.00  0.00            
ATOM   3392  CZ  ARG   342      65.390  30.960  26.030  1.00  0.00            
ATOM   3393  NH1 ARG   342      66.220  30.440  25.080  1.00  0.00            
ATOM   3394 1HH1 ARG   342      66.800  29.660  25.320  1.00  0.00            
ATOM   3395 2HH1 ARG   342      66.200  30.880  24.180  1.00  0.00            
ATOM   3396  NH2 ARG   342      64.590  32.020  25.710  1.00  0.00            
ATOM   3397 1HH2 ARG   342      63.790  32.210  26.280  1.00  0.00            
ATOM   3398 2HH2 ARG   342      64.660  32.380  24.780  1.00  0.00            
ATOM   3399  C   ARG   342      68.220  30.680  31.770  1.00  0.00            
ATOM   3400  O   ARG   342      69.090  31.550  31.710  1.00  0.00            
ATOM   3401  N   VAL   343      67.360  30.600  32.800  1.00  0.00            
ATOM   3402  HN  VAL   343      66.680  29.870  32.720  1.00  0.00            
ATOM   3403  CA  VAL   343      67.360  31.650  33.770  1.00  0.00            
ATOM   3404  HA  VAL   343      67.310  32.580  33.210  1.00  0.00            
ATOM   3405  CB  VAL   343      66.100  31.590  34.590  1.00  0.00            
ATOM   3406  HB  VAL   343      65.310  31.400  33.830  1.00  0.00            
ATOM   3407  CG1 VAL   343      66.170  30.310  35.440  1.00  0.00            
ATOM   3408 1HG1 VAL   343      67.010  30.340  36.180  1.00  0.00            
ATOM   3409 2HG1 VAL   343      65.250  30.310  36.070  1.00  0.00            
ATOM   3410 3HG1 VAL   343      66.150  29.390  34.820  1.00  0.00            
ATOM   3411  CG2 VAL   343      65.840  32.890  35.360  1.00  0.00            
ATOM   3412 1HG2 VAL   343      66.020  33.740  34.670  1.00  0.00            
ATOM   3413 2HG2 VAL   343      64.810  32.940  35.750  1.00  0.00            
ATOM   3414 3HG2 VAL   343      66.570  32.950  36.200  1.00  0.00            
ATOM   3415  C   VAL   343      68.600  31.660  34.590  1.00  0.00            
ATOM   3416  O   VAL   343      69.020  32.660  35.180  1.00  0.00            
ATOM   3417  N   LEU   344      69.260  30.510  34.830  1.00  0.00            
ATOM   3418  HN  LEU   344      68.790  29.700  34.470  1.00  0.00            
ATOM   3419  CA  LEU   344      70.530  30.440  35.480  1.00  0.00            
ATOM   3420  HA  LEU   344      70.370  30.850  36.460  1.00  0.00            
ATOM   3421  CB  LEU   344      71.070  29.040  35.820  1.00  0.00            
ATOM   3422  HB1 LEU   344      71.280  28.480  34.890  1.00  0.00            
ATOM   3423  HB2 LEU   344      72.040  29.130  36.360  1.00  0.00            
ATOM   3424  CG  LEU   344      70.110  28.220  36.710  1.00  0.00            
ATOM   3425  HG  LEU   344      69.100  28.480  36.320  1.00  0.00            
ATOM   3426  CD1 LEU   344      70.250  26.710  36.480  1.00  0.00            
ATOM   3427 1HD1 LEU   344      71.230  26.260  36.780  1.00  0.00            
ATOM   3428 2HD1 LEU   344      69.510  26.180  37.120  1.00  0.00            
ATOM   3429 3HD1 LEU   344      70.070  26.470  35.410  1.00  0.00            
ATOM   3430  CD2 LEU   344      70.160  28.620  38.190  1.00  0.00            
ATOM   3431 1HD2 LEU   344      70.110  29.720  38.320  1.00  0.00            
ATOM   3432 2HD2 LEU   344      69.300  28.150  38.720  1.00  0.00            
ATOM   3433 3HD2 LEU   344      71.140  28.320  38.620  1.00  0.00            
ATOM   3434  C   LEU   344      71.620  31.080  34.690  1.00  0.00            
ATOM   3435  O   LEU   344      72.570  31.710  35.160  1.00  0.00            
ATOM   3436  N   LYS   345      71.680  30.890  33.360  1.00  0.00            
ATOM   3437  HN  LYS   345      71.020  30.350  32.850  1.00  0.00            
ATOM   3438  CA  LYS   345      72.600  31.580  32.510  1.00  0.00            
ATOM   3439  HA  LYS   345      73.590  31.220  32.740  1.00  0.00            
ATOM   3440  CB  LYS   345      72.360  31.160  31.050  1.00  0.00            
ATOM   3441  HB1 LYS   345      72.590  30.070  31.030  1.00  0.00            
ATOM   3442  HB2 LYS   345      71.340  31.450  30.700  1.00  0.00            
ATOM   3443  CG  LYS   345      73.380  31.790  30.100  1.00  0.00            
ATOM   3444  HG1 LYS   345      73.380  32.890  30.220  1.00  0.00            
ATOM   3445  HG2 LYS   345      74.380  31.390  30.380  1.00  0.00            
ATOM   3446  CD  LYS   345      73.060  31.390  28.660  1.00  0.00            
ATOM   3447  HD1 LYS   345      73.910  31.690  28.000  1.00  0.00            
ATOM   3448  HD2 LYS   345      72.990  30.290  28.560  1.00  0.00            
ATOM   3449  CE  LYS   345      71.780  31.980  28.070  1.00  0.00            
ATOM   3450  HE1 LYS   345      71.000  31.890  28.860  1.00  0.00            
ATOM   3451  HE2 LYS   345      72.080  33.040  27.930  1.00  0.00            
ATOM   3452  NZ  LYS   345      71.230  31.360  26.840  1.00  0.00            
ATOM   3453  HZ1 LYS   345      71.760  31.710  26.020  1.00  0.00            
ATOM   3454  HZ2 LYS   345      71.400  30.330  26.770  1.00  0.00            
ATOM   3455  HZ3 LYS   345      70.220  31.600  26.800  1.00  0.00            
ATOM   3456  C   LYS   345      72.500  33.070  32.560  1.00  0.00            
ATOM   3457  O   LYS   345      73.440  33.850  32.550  1.00  0.00            
ATOM   3458  N   VAL   346      71.250  33.550  32.700  1.00  0.00            
ATOM   3459  HN  VAL   346      70.440  33.000  32.530  1.00  0.00            
ATOM   3460  CA  VAL   346      71.040  34.950  32.950  1.00  0.00            
ATOM   3461  HA  VAL   346      71.660  35.480  32.240  1.00  0.00            
ATOM   3462  CB  VAL   346      69.590  35.240  32.750  1.00  0.00            
ATOM   3463  HB  VAL   346      69.020  34.530  33.390  1.00  0.00            
ATOM   3464  CG1 VAL   346      69.170  36.660  33.180  1.00  0.00            
ATOM   3465 1HG1 VAL   346      69.460  36.880  34.230  1.00  0.00            
ATOM   3466 2HG1 VAL   346      69.640  37.460  32.580  1.00  0.00            
ATOM   3467 3HG1 VAL   346      68.070  36.700  33.010  1.00  0.00            
ATOM   3468  CG2 VAL   346      69.220  34.930  31.290  1.00  0.00            
ATOM   3469 1HG2 VAL   346      68.140  35.180  31.200  1.00  0.00            
ATOM   3470 2HG2 VAL   346      69.870  35.540  30.630  1.00  0.00            
ATOM   3471 3HG2 VAL   346      69.410  33.870  31.040  1.00  0.00            
ATOM   3472  C   VAL   346      71.570  35.340  34.290  1.00  0.00            
ATOM   3473  O   VAL   346      72.230  36.380  34.350  1.00  0.00            
ATOM   3474  N   LEU   347      71.350  34.620  35.400  1.00  0.00            
ATOM   3475  HN  LEU   347      70.780  33.810  35.320  1.00  0.00            
ATOM   3476  CA  LEU   347      71.770  34.990  36.720  1.00  0.00            
ATOM   3477  HA  LEU   347      71.520  36.040  36.750  1.00  0.00            
ATOM   3478  CB  LEU   347      71.030  34.130  37.760  1.00  0.00            
ATOM   3479  HB1 LEU   347      71.130  33.070  37.480  1.00  0.00            
ATOM   3480  HB2 LEU   347      71.540  34.280  38.740  1.00  0.00            
ATOM   3481  CG  LEU   347      69.520  34.400  37.860  1.00  0.00            
ATOM   3482  HG  LEU   347      69.080  34.210  36.860  1.00  0.00            
ATOM   3483  CD1 LEU   347      68.880  33.420  38.850  1.00  0.00            
ATOM   3484 1HD1 LEU   347      69.420  33.380  39.820  1.00  0.00            
ATOM   3485 2HD1 LEU   347      67.820  33.660  39.100  1.00  0.00            
ATOM   3486 3HD1 LEU   347      68.870  32.340  38.580  1.00  0.00            
ATOM   3487  CD2 LEU   347      69.220  35.840  38.320  1.00  0.00            
ATOM   3488 1HD2 LEU   347      68.180  36.140  38.090  1.00  0.00            
ATOM   3489 2HD2 LEU   347      69.340  35.990  39.420  1.00  0.00            
ATOM   3490 3HD2 LEU   347      69.920  36.520  37.780  1.00  0.00            
ATOM   3491  C   LEU   347      73.230  34.840  37.000  1.00  0.00            
ATOM   3492  O   LEU   347      73.830  35.670  37.690  1.00  0.00            
ATOM   3493  N   SER   348      73.900  33.860  36.380  1.00  0.00            
ATOM   3494  HN  SER   348      73.470  33.150  35.820  1.00  0.00            
ATOM   3495  CA  SER   348      75.280  33.600  36.610  1.00  0.00            
ATOM   3496  HA  SER   348      75.440  33.430  37.670  1.00  0.00            
ATOM   3497  CB  SER   348      75.770  32.270  36.010  1.00  0.00            
ATOM   3498  HB1 SER   348      76.810  32.200  36.400  1.00  0.00            
ATOM   3499  HB2 SER   348      75.220  31.450  36.530  1.00  0.00            
ATOM   3500  OG  SER   348      75.710  32.240  34.590  1.00  0.00            
ATOM   3501  HG1 SER   348      74.800  32.010  34.370  1.00  0.00            
ATOM   3502  C   SER   348      76.210  34.660  36.140  1.00  0.00            
ATOM   3503  O   SER   348      77.310  34.700  36.690  1.00  0.00            
ATOM   3504  N   VAL   349      75.900  35.500  35.140  1.00  0.00            
ATOM   3505  HN  VAL   349      75.010  35.420  34.700  1.00  0.00            
ATOM   3506  CA  VAL   349      76.820  36.470  34.640  1.00  0.00            
ATOM   3507  HA  VAL   349      77.840  36.190  34.440  1.00  0.00            
ATOM   3508  CB  VAL   349      76.430  36.990  33.290  1.00  0.00            
ATOM   3509  HB  VAL   349      77.070  37.880  33.100  1.00  0.00            
ATOM   3510  CG1 VAL   349      76.830  35.960  32.220  1.00  0.00            
ATOM   3511 1HG1 VAL   349      76.390  35.010  32.600  1.00  0.00            
ATOM   3512 2HG1 VAL   349      76.460  36.340  31.250  1.00  0.00            
ATOM   3513 3HG1 VAL   349      77.930  35.830  32.110  1.00  0.00            
ATOM   3514  CG2 VAL   349      75.010  37.570  33.140  1.00  0.00            
ATOM   3515 1HG2 VAL   349      74.970  37.890  32.080  1.00  0.00            
ATOM   3516 2HG2 VAL   349      74.240  36.780  33.280  1.00  0.00            
ATOM   3517 3HG2 VAL   349      74.780  38.400  33.840  1.00  0.00            
ATOM   3518  C   VAL   349      76.990  37.540  35.670  1.00  0.00            
ATOM   3519  O   VAL   349      78.120  37.930  35.970  1.00  0.00            
ATOM   3520  N   CYS   350      75.910  38.060  36.270  1.00  0.00            
ATOM   3521  HN  CYS   350      75.020  37.660  36.040  1.00  0.00            
ATOM   3522  CA  CYS   350      75.900  39.090  37.260  1.00  0.00            
ATOM   3523  HA  CYS   350      76.630  39.810  36.900  1.00  0.00            
ATOM   3524  CB  CYS   350      74.500  39.710  37.330  1.00  0.00            
ATOM   3525  HB1 CYS   350      73.830  38.870  37.600  1.00  0.00            
ATOM   3526  HB2 CYS   350      74.390  40.540  38.060  1.00  0.00            
ATOM   3527  SG  CYS   350      74.030  40.440  35.730  1.00  0.00            
ATOM   3528  HG1 CYS   350      74.770  41.540  35.760  1.00  0.00            
ATOM   3529  C   CYS   350      76.470  38.820  38.610  1.00  0.00            
ATOM   3530  O   CYS   350      76.290  37.730  39.150  1.00  0.00            
ATOM   3531  N   SER   351      77.200  39.850  39.100  1.00  0.00            
ATOM   3532  HN  SER   351      77.300  40.650  38.530  1.00  0.00            
ATOM   3533  CA  SER   351      78.170  39.810  40.140  1.00  0.00            
ATOM   3534  HA  SER   351      78.960  39.090  39.970  1.00  0.00            
ATOM   3535  CB  SER   351      78.740  41.220  40.390  1.00  0.00            
ATOM   3536  HB1 SER   351      77.910  41.950  40.510  1.00  0.00            
ATOM   3537  HB2 SER   351      79.490  41.160  41.210  1.00  0.00            
ATOM   3538  OG  SER   351      79.480  41.670  39.260  1.00  0.00            
ATOM   3539  HG1 SER   351      79.740  42.590  39.360  1.00  0.00            
ATOM   3540  C   SER   351      77.570  39.350  41.430  1.00  0.00            
ATOM   3541  O   SER   351      78.300  38.710  42.170  1.00  0.00            
ATOM   3542  N   SER   352      76.320  39.740  41.720  1.00  0.00            
ATOM   3543  HN  SER   352      75.720  40.270  41.120  1.00  0.00            
ATOM   3544  CA  SER   352      75.550  39.480  42.900  1.00  0.00            
ATOM   3545  HA  SER   352      76.150  39.780  43.750  1.00  0.00            
ATOM   3546  CB  SER   352      74.230  40.250  42.890  1.00  0.00            
ATOM   3547  HB1 SER   352      73.550  39.920  43.700  1.00  0.00            
ATOM   3548  HB2 SER   352      74.530  41.300  43.090  1.00  0.00            
ATOM   3549  OG  SER   352      73.530  40.200  41.650  1.00  0.00            
ATOM   3550  HG1 SER   352      72.960  40.960  41.530  1.00  0.00            
ATOM   3551  C   SER   352      75.190  38.040  43.070  1.00  0.00            
ATOM   3552  O   SER   352      75.200  37.530  44.190  1.00  0.00            
ATOM   3553  N   ASN   353      74.840  37.300  42.010  1.00  0.00            
ATOM   3554  HN  ASN   353      74.800  37.610  41.060  1.00  0.00            
ATOM   3555  CA  ASN   353      74.290  35.990  42.160  1.00  0.00            
ATOM   3556  HA  ASN   353      73.880  35.770  43.140  1.00  0.00            
ATOM   3557  CB  ASN   353      73.170  35.660  41.160  1.00  0.00            
ATOM   3558  HB1 ASN   353      73.500  35.640  40.100  1.00  0.00            
ATOM   3559  HB2 ASN   353      72.820  34.610  41.150  1.00  0.00            
ATOM   3560  CG  ASN   353      71.860  36.420  41.310  1.00  0.00            
ATOM   3561  OD1 ASN   353      70.800  35.850  41.560  1.00  0.00            
ATOM   3562  ND2 ASN   353      71.960  37.780  41.270  1.00  0.00            
ATOM   3563 1HD2 ASN   353      72.820  38.280  41.260  1.00  0.00            
ATOM   3564 2HD2 ASN   353      71.140  38.290  41.520  1.00  0.00            
ATOM   3565  C   ASN   353      75.410  35.050  41.840  1.00  0.00            
ATOM   3566  O   ASN   353      75.360  33.910  42.270  1.00  0.00            
ATOM   3567  N   LYS   354      76.480  35.420  41.120  1.00  0.00            
ATOM   3568  HN  LYS   354      76.540  36.300  40.660  1.00  0.00            
ATOM   3569  CA  LYS   354      77.520  34.500  40.760  1.00  0.00            
ATOM   3570  HA  LYS   354      76.990  33.790  40.150  1.00  0.00            
ATOM   3571  CB  LYS   354      78.480  35.240  39.800  1.00  0.00            
ATOM   3572  HB1 LYS   354      77.940  35.530  38.880  1.00  0.00            
ATOM   3573  HB2 LYS   354      78.850  36.190  40.240  1.00  0.00            
ATOM   3574  CG  LYS   354      79.640  34.380  39.320  1.00  0.00            
ATOM   3575  HG1 LYS   354      80.090  33.750  40.110  1.00  0.00            
ATOM   3576  HG2 LYS   354      79.280  33.680  38.530  1.00  0.00            
ATOM   3577  CD  LYS   354      80.710  35.230  38.640  1.00  0.00            
ATOM   3578  HD1 LYS   354      81.050  35.910  39.450  1.00  0.00            
ATOM   3579  HD2 LYS   354      81.500  34.500  38.360  1.00  0.00            
ATOM   3580  CE  LYS   354      80.160  36.090  37.500  1.00  0.00            
ATOM   3581  HE1 LYS   354      79.720  35.400  36.750  1.00  0.00            
ATOM   3582  HE2 LYS   354      79.410  36.830  37.840  1.00  0.00            
ATOM   3583  NZ  LYS   354      81.300  36.680  36.760  1.00  0.00            
ATOM   3584  HZ1 LYS   354      82.210  36.490  37.230  1.00  0.00            
ATOM   3585  HZ2 LYS   354      81.330  36.400  35.760  1.00  0.00            
ATOM   3586  HZ3 LYS   354      81.210  37.700  36.560  1.00  0.00            
ATOM   3587  C   LYS   354      78.150  33.660  41.820  1.00  0.00            
ATOM   3588  O   LYS   354      78.210  32.450  41.600  1.00  0.00            
ATOM   3589  N   PRO   355      78.650  34.140  42.920  1.00  0.00            
ATOM   3590  CD  PRO   355      78.860  35.570  43.100  1.00  0.00            
ATOM   3591  HD1 PRO   355      78.160  36.300  42.640  1.00  0.00            
ATOM   3592  HD2 PRO   355      79.900  35.750  42.770  1.00  0.00            
ATOM   3593  CA  PRO   355      79.130  33.360  44.020  1.00  0.00            
ATOM   3594  HA  PRO   355      79.880  32.660  43.670  1.00  0.00            
ATOM   3595  CB  PRO   355      79.730  34.360  45.010  1.00  0.00            
ATOM   3596  HB1 PRO   355      79.520  34.240  46.090  1.00  0.00            
ATOM   3597  HB2 PRO   355      80.830  34.420  44.890  1.00  0.00            
ATOM   3598  CG  PRO   355      79.080  35.700  44.620  1.00  0.00            
ATOM   3599  HG1 PRO   355      78.130  35.820  45.180  1.00  0.00            
ATOM   3600  HG2 PRO   355      79.770  36.560  44.760  1.00  0.00            
ATOM   3601  C   PRO   355      78.130  32.510  44.700  1.00  0.00            
ATOM   3602  O   PRO   355      78.400  31.540  45.410  1.00  0.00            
ATOM   3603  N   ALA   356      76.880  32.990  44.610  1.00  0.00            
ATOM   3604  HN  ALA   356      76.630  33.840  44.150  1.00  0.00            
ATOM   3605  CA  ALA   356      75.760  32.420  45.300  1.00  0.00            
ATOM   3606  HA  ALA   356      75.980  32.150  46.320  1.00  0.00            
ATOM   3607  CB  ALA   356      74.630  33.450  45.190  1.00  0.00            
ATOM   3608  HB1 ALA   356      74.030  33.330  44.270  1.00  0.00            
ATOM   3609  HB2 ALA   356      73.980  33.330  46.090  1.00  0.00            
ATOM   3610  HB3 ALA   356      75.090  34.460  45.230  1.00  0.00            
ATOM   3611  C   ALA   356      75.410  31.100  44.690  1.00  0.00            
ATOM   3612  O   ALA   356      75.070  30.150  45.380  1.00  0.00            
ATOM   3613  N   ILE   357      75.430  31.030  43.340  1.00  0.00            
ATOM   3614  HN  ILE   357      75.830  31.740  42.770  1.00  0.00            
ATOM   3615  CA  ILE   357      75.030  29.880  42.590  1.00  0.00            
ATOM   3616  HA  ILE   357      74.090  29.510  42.970  1.00  0.00            
ATOM   3617  CB  ILE   357      74.830  30.230  41.150  1.00  0.00            
ATOM   3618  HB  ILE   357      75.640  30.890  40.770  1.00  0.00            
ATOM   3619  CG2 ILE   357      74.720  29.010  40.220  1.00  0.00            
ATOM   3620 1HG2 ILE   357      74.020  28.280  40.680  1.00  0.00            
ATOM   3621 2HG2 ILE   357      74.370  29.350  39.220  1.00  0.00            
ATOM   3622 3HG2 ILE   357      75.710  28.560  39.990  1.00  0.00            
ATOM   3623  CG1 ILE   357      73.590  31.130  41.090  1.00  0.00            
ATOM   3624 1HG1 ILE   357      72.660  30.570  41.320  1.00  0.00            
ATOM   3625 2HG1 ILE   357      73.610  31.970  41.820  1.00  0.00            
ATOM   3626  CD  ILE   357      73.450  31.900  39.780  1.00  0.00            
ATOM   3627  HD1 ILE   357      73.110  31.430  38.830  1.00  0.00            
ATOM   3628  HD2 ILE   357      72.740  32.720  40.020  1.00  0.00            
ATOM   3629  HD3 ILE   357      74.470  32.270  39.520  1.00  0.00            
ATOM   3630  C   ILE   357      76.090  28.850  42.850  1.00  0.00            
ATOM   3631  O   ILE   357      75.830  27.650  42.770  1.00  0.00            
ATOM   3632  N   VAL   358      77.310  29.290  43.190  1.00  0.00            
ATOM   3633  HN  VAL   358      77.490  30.230  43.480  1.00  0.00            
ATOM   3634  CA  VAL   358      78.370  28.370  43.440  1.00  0.00            
ATOM   3635  HA  VAL   358      78.320  27.530  42.750  1.00  0.00            
ATOM   3636  CB  VAL   358      79.780  28.870  43.390  1.00  0.00            
ATOM   3637  HB  VAL   358      79.910  29.680  44.140  1.00  0.00            
ATOM   3638  CG1 VAL   358      80.730  27.760  43.860  1.00  0.00            
ATOM   3639 1HG1 VAL   358      81.740  28.190  43.640  1.00  0.00            
ATOM   3640 2HG1 VAL   358      80.790  27.430  44.920  1.00  0.00            
ATOM   3641 3HG1 VAL   358      80.790  26.860  43.220  1.00  0.00            
ATOM   3642  CG2 VAL   358      80.140  29.150  41.920  1.00  0.00            
ATOM   3643 1HG2 VAL   358      81.050  29.770  41.820  1.00  0.00            
ATOM   3644 2HG2 VAL   358      80.240  28.190  41.360  1.00  0.00            
ATOM   3645 3HG2 VAL   358      79.350  29.670  41.330  1.00  0.00            
ATOM   3646  C   VAL   358      78.160  27.740  44.780  1.00  0.00            
ATOM   3647  O   VAL   358      78.360  26.540  44.890  1.00  0.00            
ATOM   3648  N   GLU   359      77.560  28.470  45.740  1.00  0.00            
ATOM   3649  HN  GLU   359      77.530  29.470  45.680  1.00  0.00            
ATOM   3650  CA  GLU   359      77.290  27.890  47.010  1.00  0.00            
ATOM   3651  HA  GLU   359      78.000  27.150  47.350  1.00  0.00            
ATOM   3652  CB  GLU   359      77.350  28.970  48.100  1.00  0.00            
ATOM   3653  HB1 GLU   359      76.610  29.780  47.910  1.00  0.00            
ATOM   3654  HB2 GLU   359      77.150  28.420  49.040  1.00  0.00            
ATOM   3655  CG  GLU   359      78.770  29.550  48.170  1.00  0.00            
ATOM   3656  HG1 GLU   359      79.500  28.710  48.140  1.00  0.00            
ATOM   3657  HG2 GLU   359      79.060  30.180  47.300  1.00  0.00            
ATOM   3658  CD  GLU   359      79.050  30.190  49.510  1.00  0.00            
ATOM   3659  OE1 GLU   359      78.800  29.480  50.520  1.00  0.00            
ATOM   3660  OE2 GLU   359      79.520  31.360  49.600  1.00  0.00            
ATOM   3661  C   GLU   359      75.960  27.230  47.170  1.00  0.00            
ATOM   3662  O   GLU   359      75.570  26.670  48.200  1.00  0.00            
ATOM   3663  N   ALA   360      75.230  27.230  46.050  1.00  0.00            
ATOM   3664  HN  ALA   360      75.510  27.770  45.260  1.00  0.00            
ATOM   3665  CA  ALA   360      73.980  26.540  45.980  1.00  0.00            
ATOM   3666  HA  ALA   360      73.470  26.540  46.940  1.00  0.00            
ATOM   3667  CB  ALA   360      73.030  27.250  45.010  1.00  0.00            
ATOM   3668  HB1 ALA   360      72.880  28.320  45.280  1.00  0.00            
ATOM   3669  HB2 ALA   360      73.410  27.300  43.960  1.00  0.00            
ATOM   3670  HB3 ALA   360      72.110  26.650  44.850  1.00  0.00            
ATOM   3671  C   ALA   360      74.110  25.110  45.580  1.00  0.00            
ATOM   3672  O   ALA   360      73.210  24.270  45.580  1.00  0.00            
ATOM   3673  N   GLY   361      75.330  24.720  45.160  1.00  0.00            
ATOM   3674  HN  GLY   361      76.010  25.390  45.450  1.00  0.00            
ATOM   3675  CA  GLY   361      75.680  23.430  44.660  1.00  0.00            
ATOM   3676  HA1 GLY   361      76.750  23.310  44.750  1.00  0.00            
ATOM   3677  HA2 GLY   361      75.130  22.660  45.190  1.00  0.00            
ATOM   3678  C   GLY   361      75.340  23.410  43.210  1.00  0.00            
ATOM   3679  O   GLY   361      74.990  22.370  42.660  1.00  0.00            
ATOM   3680  N   GLY   362      75.420  24.530  42.470  1.00  0.00            
ATOM   3681  HN  GLY   362      75.680  25.350  42.990  1.00  0.00            
ATOM   3682  CA  GLY   362      75.070  24.650  41.090  1.00  0.00            
ATOM   3683  HA1 GLY   362      74.060  24.270  41.050  1.00  0.00            
ATOM   3684  HA2 GLY   362      75.000  25.620  40.610  1.00  0.00            
ATOM   3685  C   GLY   362      75.910  23.860  40.150  1.00  0.00            
ATOM   3686  O   GLY   362      75.420  23.390  39.130  1.00  0.00            
ATOM   3687  N   MET   363      77.230  23.720  40.400  1.00  0.00            
ATOM   3688  HN  MET   363      77.570  24.170  41.220  1.00  0.00            
ATOM   3689  CA  MET   363      78.160  23.030  39.560  1.00  0.00            
ATOM   3690  HA  MET   363      77.940  23.370  38.560  1.00  0.00            
ATOM   3691  CB  MET   363      79.660  23.190  39.870  1.00  0.00            
ATOM   3692  HB1 MET   363      79.910  22.740  40.850  1.00  0.00            
ATOM   3693  HB2 MET   363      80.140  22.650  39.020  1.00  0.00            
ATOM   3694  CG  MET   363      80.180  24.630  39.920  1.00  0.00            
ATOM   3695  HG1 MET   363      79.780  25.400  39.230  1.00  0.00            
ATOM   3696  HG2 MET   363      79.910  24.920  40.960  1.00  0.00            
ATOM   3697  SD  MET   363      81.990  24.650  39.880  1.00  0.00            
ATOM   3698  CE  MET   363      82.050  24.450  38.070  1.00  0.00            
ATOM   3699  HE1 MET   363      81.770  25.350  37.490  1.00  0.00            
ATOM   3700  HE2 MET   363      83.090  24.110  37.880  1.00  0.00            
ATOM   3701  HE3 MET   363      81.200  23.770  37.850  1.00  0.00            
ATOM   3702  C   MET   363      77.910  21.570  39.390  1.00  0.00            
ATOM   3703  O   MET   363      78.050  21.060  38.280  1.00  0.00            
ATOM   3704  N   GLN   364      77.500  20.910  40.480  1.00  0.00            
ATOM   3705  HN  GLN   364      77.600  21.470  41.300  1.00  0.00            
ATOM   3706  CA  GLN   364      77.020  19.560  40.540  1.00  0.00            
ATOM   3707  HA  GLN   364      77.770  18.920  40.110  1.00  0.00            
ATOM   3708  CB  GLN   364      76.810  19.200  42.020  1.00  0.00            
ATOM   3709  HB1 GLN   364      77.700  19.560  42.600  1.00  0.00            
ATOM   3710  HB2 GLN   364      75.990  19.840  42.410  1.00  0.00            
ATOM   3711  CG  GLN   364      76.760  17.700  42.310  1.00  0.00            
ATOM   3712  HG1 GLN   364      76.060  17.070  41.720  1.00  0.00            
ATOM   3713  HG2 GLN   364      77.720  17.350  41.890  1.00  0.00            
ATOM   3714  CD  GLN   364      76.800  17.250  43.770  1.00  0.00            
ATOM   3715  OE1 GLN   364      77.690  16.570  44.280  1.00  0.00            
ATOM   3716  NE2 GLN   364      75.640  17.520  44.410  1.00  0.00            
ATOM   3717 1HE2 GLN   364      75.070  18.300  44.130  1.00  0.00            
ATOM   3718 2HE2 GLN   364      75.570  17.020  45.280  1.00  0.00            
ATOM   3719  C   GLN   364      75.730  19.410  39.820  1.00  0.00            
ATOM   3720  O   GLN   364      75.490  18.420  39.120  1.00  0.00            
ATOM   3721  N   ALA   365      74.850  20.420  39.960  1.00  0.00            
ATOM   3722  HN  ALA   365      75.080  21.210  40.520  1.00  0.00            
ATOM   3723  CA  ALA   365      73.580  20.460  39.310  1.00  0.00            
ATOM   3724  HA  ALA   365      73.020  19.610  39.660  1.00  0.00            
ATOM   3725  CB  ALA   365      72.780  21.720  39.680  1.00  0.00            
ATOM   3726  HB1 ALA   365      73.170  22.630  39.170  1.00  0.00            
ATOM   3727  HB2 ALA   365      71.700  21.590  39.450  1.00  0.00            
ATOM   3728  HB3 ALA   365      72.750  21.850  40.780  1.00  0.00            
ATOM   3729  C   ALA   365      73.640  20.490  37.820  1.00  0.00            
ATOM   3730  O   ALA   365      72.820  19.840  37.170  1.00  0.00            
ATOM   3731  N   LEU   366      74.570  21.270  37.240  1.00  0.00            
ATOM   3732  HN  LEU   366      75.190  21.780  37.830  1.00  0.00            
ATOM   3733  CA  LEU   366      74.860  21.270  35.840  1.00  0.00            
ATOM   3734  HA  LEU   366      73.920  21.220  35.320  1.00  0.00            
ATOM   3735  CB  LEU   366      75.820  22.400  35.410  1.00  0.00            
ATOM   3736  HB1 LEU   366      76.840  22.220  35.810  1.00  0.00            
ATOM   3737  HB2 LEU   366      75.820  22.360  34.300  1.00  0.00            
ATOM   3738  CG  LEU   366      75.430  23.820  35.850  1.00  0.00            
ATOM   3739  HG  LEU   366      75.490  23.930  36.950  1.00  0.00            
ATOM   3740  CD1 LEU   366      76.430  24.890  35.350  1.00  0.00            
ATOM   3741 1HD1 LEU   366      76.400  24.990  34.240  1.00  0.00            
ATOM   3742 2HD1 LEU   366      76.050  25.820  35.820  1.00  0.00            
ATOM   3743 3HD1 LEU   366      77.440  24.650  35.730  1.00  0.00            
ATOM   3744  CD2 LEU   366      74.090  24.370  35.340  1.00  0.00            
ATOM   3745 1HD2 LEU   366      73.880  25.410  35.650  1.00  0.00            
ATOM   3746 2HD2 LEU   366      74.070  24.370  34.230  1.00  0.00            
ATOM   3747 3HD2 LEU   366      73.350  23.660  35.780  1.00  0.00            
ATOM   3748  C   LEU   366      75.460  19.990  35.370  1.00  0.00            
ATOM   3749  O   LEU   366      75.040  19.440  34.360  1.00  0.00            
ATOM   3750  N   GLY   367      76.390  19.370  36.120  1.00  0.00            
ATOM   3751  HN  GLY   367      76.550  19.720  37.040  1.00  0.00            
ATOM   3752  CA  GLY   367      77.150  18.220  35.770  1.00  0.00            
ATOM   3753  HA1 GLY   367      77.680  18.460  34.860  1.00  0.00            
ATOM   3754  HA2 GLY   367      77.820  18.000  36.580  1.00  0.00            
ATOM   3755  C   GLY   367      76.410  16.960  35.450  1.00  0.00            
ATOM   3756  O   GLY   367      76.770  16.200  34.560  1.00  0.00            
ATOM   3757  N   LEU   368      75.290  16.680  36.150  1.00  0.00            
ATOM   3758  HN  LEU   368      75.180  17.250  36.960  1.00  0.00            
ATOM   3759  CA  LEU   368      74.380  15.600  35.950  1.00  0.00            
ATOM   3760  HA  LEU   368      74.870  14.640  36.030  1.00  0.00            
ATOM   3761  CB  LEU   368      73.200  15.680  36.930  1.00  0.00            
ATOM   3762  HB1 LEU   368      72.770  16.700  36.910  1.00  0.00            
ATOM   3763  HB2 LEU   368      72.500  14.920  36.540  1.00  0.00            
ATOM   3764  CG  LEU   368      73.440  15.320  38.400  1.00  0.00            
ATOM   3765  HG  LEU   368      74.040  16.110  38.890  1.00  0.00            
ATOM   3766  CD1 LEU   368      72.080  15.300  39.130  1.00  0.00            
ATOM   3767 1HD1 LEU   368      72.220  15.410  40.220  1.00  0.00            
ATOM   3768 2HD1 LEU   368      71.460  16.170  38.830  1.00  0.00            
ATOM   3769 3HD1 LEU   368      71.420  14.440  38.900  1.00  0.00            
ATOM   3770  CD2 LEU   368      74.160  13.980  38.670  1.00  0.00            
ATOM   3771 1HD2 LEU   368      73.520  13.240  38.160  1.00  0.00            
ATOM   3772 2HD2 LEU   368      75.160  13.920  38.190  1.00  0.00            
ATOM   3773 3HD2 LEU   368      74.270  13.970  39.770  1.00  0.00            
ATOM   3774  C   LEU   368      73.720  15.520  34.610  1.00  0.00            
ATOM   3775  O   LEU   368      73.530  14.440  34.050  1.00  0.00            
ATOM   3776  N   HIS   369      73.490  16.700  34.020  1.00  0.00            
ATOM   3777  HN  HIS   369      73.580  17.490  34.620  1.00  0.00            
ATOM   3778  CA  HIS   369      72.800  16.970  32.790  1.00  0.00            
ATOM   3779  HA  HIS   369      72.170  16.120  32.590  1.00  0.00            
ATOM   3780  CB  HIS   369      71.740  18.080  32.940  1.00  0.00            
ATOM   3781  HB1 HIS   369      72.090  19.120  33.080  1.00  0.00            
ATOM   3782  HB2 HIS   369      71.240  18.080  31.950  1.00  0.00            
ATOM   3783  ND1 HIS   369      69.740  16.970  33.850  1.00  0.00            
ATOM   3784  CG  HIS   369      70.760  17.870  34.060  1.00  0.00            
ATOM   3785  CE1 HIS   369      69.010  17.030  34.950  1.00  0.00            
ATOM   3786  HE1 HIS   369      68.190  16.400  35.280  1.00  0.00            
ATOM   3787  NE2 HIS   369      69.530  17.900  35.860  1.00  0.00            
ATOM   3788  HE2 HIS   369      69.090  18.200  36.700  1.00  0.00            
ATOM   3789  CD2 HIS   369      70.670  18.450  35.290  1.00  0.00            
ATOM   3790  HD2 HIS   369      71.250  19.260  35.710  1.00  0.00            
ATOM   3791  C   HIS   369      73.670  17.310  31.640  1.00  0.00            
ATOM   3792  O   HIS   369      73.300  17.520  30.480  1.00  0.00            
ATOM   3793  N   LEU   370      74.990  17.370  31.900  1.00  0.00            
ATOM   3794  HN  LEU   370      75.310  17.080  32.790  1.00  0.00            
ATOM   3795  CA  LEU   370      75.980  18.000  31.080  1.00  0.00            
ATOM   3796  HA  LEU   370      75.490  18.780  30.520  1.00  0.00            
ATOM   3797  CB  LEU   370      77.070  18.640  31.960  1.00  0.00            
ATOM   3798  HB1 LEU   370      76.460  19.310  32.600  1.00  0.00            
ATOM   3799  HB2 LEU   370      77.650  17.930  32.590  1.00  0.00            
ATOM   3800  CG  LEU   370      78.040  19.600  31.250  1.00  0.00            
ATOM   3801  HG  LEU   370      78.450  19.110  30.330  1.00  0.00            
ATOM   3802  CD1 LEU   370      77.330  20.890  30.790  1.00  0.00            
ATOM   3803 1HD1 LEU   370      78.060  21.690  30.540  1.00  0.00            
ATOM   3804 2HD1 LEU   370      76.720  20.650  29.890  1.00  0.00            
ATOM   3805 3HD1 LEU   370      76.660  21.160  31.640  1.00  0.00            
ATOM   3806  CD2 LEU   370      79.260  19.860  32.150  1.00  0.00            
ATOM   3807 1HD2 LEU   370      79.730  18.970  32.640  1.00  0.00            
ATOM   3808 2HD2 LEU   370      80.020  20.370  31.520  1.00  0.00            
ATOM   3809 3HD2 LEU   370      79.030  20.490  33.030  1.00  0.00            
ATOM   3810  C   LEU   370      76.500  16.950  30.160  1.00  0.00            
ATOM   3811  O   LEU   370      77.150  17.260  29.170  1.00  0.00            
ATOM   3812  N   THR   371      76.260  15.660  30.440  1.00  0.00            
ATOM   3813  HN  THR   371      75.680  15.350  31.200  1.00  0.00            
ATOM   3814  CA  THR   371      76.650  14.600  29.570  1.00  0.00            
ATOM   3815  HA  THR   371      77.460  14.950  28.940  1.00  0.00            
ATOM   3816  CB  THR   371      77.200  13.460  30.380  1.00  0.00            
ATOM   3817  HB  THR   371      77.280  12.530  29.790  1.00  0.00            
ATOM   3818  OG1 THR   371      76.540  13.230  31.610  1.00  0.00            
ATOM   3819  HG1 THR   371      77.240  12.800  32.110  1.00  0.00            
ATOM   3820  CG2 THR   371      78.650  13.770  30.810  1.00  0.00            
ATOM   3821 1HG2 THR   371      79.170  12.870  31.190  1.00  0.00            
ATOM   3822 2HG2 THR   371      79.260  14.270  30.030  1.00  0.00            
ATOM   3823 3HG2 THR   371      78.670  14.480  31.670  1.00  0.00            
ATOM   3824  C   THR   371      75.570  13.990  28.750  1.00  0.00            
ATOM   3825  O   THR   371      75.720  13.050  27.980  1.00  0.00            
ATOM   3826  N   ASP   372      74.330  14.510  28.890  1.00  0.00            
ATOM   3827  HN  ASP   372      74.170  15.240  29.550  1.00  0.00            
ATOM   3828  CA  ASP   372      73.220  13.920  28.230  1.00  0.00            
ATOM   3829  HA  ASP   372      73.210  12.840  28.260  1.00  0.00            
ATOM   3830  CB  ASP   372      71.950  14.240  29.030  1.00  0.00            
ATOM   3831  HB1 ASP   372      71.830  15.330  29.220  1.00  0.00            
ATOM   3832  HB2 ASP   372      71.090  13.910  28.400  1.00  0.00            
ATOM   3833  CG  ASP   372      71.880  13.640  30.430  1.00  0.00            
ATOM   3834  OD1 ASP   372      71.210  14.180  31.340  1.00  0.00            
ATOM   3835  OD2 ASP   372      72.630  12.670  30.740  1.00  0.00            
ATOM   3836  C   ASP   372      73.030  14.440  26.840  1.00  0.00            
ATOM   3837  O   ASP   372      73.600  15.480  26.530  1.00  0.00            
ATOM   3838  N   PRO   373      72.280  13.930  25.910  1.00  0.00            
ATOM   3839  CD  PRO   373      71.830  12.550  25.990  1.00  0.00            
ATOM   3840  HD1 PRO   373      70.920  12.470  26.620  1.00  0.00            
ATOM   3841  HD2 PRO   373      72.670  11.950  26.400  1.00  0.00            
ATOM   3842  CA  PRO   373      72.360  14.260  24.510  1.00  0.00            
ATOM   3843  HA  PRO   373      73.370  14.070  24.160  1.00  0.00            
ATOM   3844  CB  PRO   373      71.480  13.260  23.780  1.00  0.00            
ATOM   3845  HB1 PRO   373      70.460  13.630  23.990  1.00  0.00            
ATOM   3846  HB2 PRO   373      71.640  13.210  22.680  1.00  0.00            
ATOM   3847  CG  PRO   373      71.700  11.960  24.580  1.00  0.00            
ATOM   3848  HG1 PRO   373      70.790  11.330  24.540  1.00  0.00            
ATOM   3849  HG2 PRO   373      72.610  11.420  24.250  1.00  0.00            
ATOM   3850  C   PRO   373      71.820  15.630  24.250  1.00  0.00            
ATOM   3851  O   PRO   373      72.220  16.200  23.230  1.00  0.00            
ATOM   3852  N   SER   374      70.750  16.130  24.890  1.00  0.00            
ATOM   3853  HN  SER   374      70.290  15.730  25.670  1.00  0.00            
ATOM   3854  CA  SER   374      69.940  17.170  24.350  1.00  0.00            
ATOM   3855  HA  SER   374      69.610  16.840  23.370  1.00  0.00            
ATOM   3856  CB  SER   374      68.640  17.560  25.080  1.00  0.00            
ATOM   3857  HB1 SER   374      68.900  17.880  26.110  1.00  0.00            
ATOM   3858  HB2 SER   374      68.190  18.460  24.590  1.00  0.00            
ATOM   3859  OG  SER   374      67.750  16.470  25.290  1.00  0.00            
ATOM   3860  HG1 SER   374      66.880  16.840  25.440  1.00  0.00            
ATOM   3861  C   SER   374      70.730  18.420  24.180  1.00  0.00            
ATOM   3862  O   SER   374      71.120  18.970  25.210  1.00  0.00            
ATOM   3863  N   GLN   375      70.860  18.920  22.930  1.00  0.00            
ATOM   3864  HN  GLN   375      70.400  18.690  22.080  1.00  0.00            
ATOM   3865  CA  GLN   375      71.910  19.850  22.680  1.00  0.00            
ATOM   3866  HA  GLN   375      72.840  19.360  22.950  1.00  0.00            
ATOM   3867  CB  GLN   375      72.020  20.240  21.200  1.00  0.00            
ATOM   3868  HB1 GLN   375      71.060  20.630  20.810  1.00  0.00            
ATOM   3869  HB2 GLN   375      72.780  21.030  21.030  1.00  0.00            
ATOM   3870  CG  GLN   375      72.440  19.070  20.300  1.00  0.00            
ATOM   3871  HG1 GLN   375      73.420  18.690  20.650  1.00  0.00            
ATOM   3872  HG2 GLN   375      71.660  18.280  20.390  1.00  0.00            
ATOM   3873  CD  GLN   375      72.490  19.390  18.820  1.00  0.00            
ATOM   3874  OE1 GLN   375      71.550  19.280  18.030  1.00  0.00            
ATOM   3875  NE2 GLN   375      73.720  19.800  18.410  1.00  0.00            
ATOM   3876 1HE2 GLN   375      74.320  20.220  19.090  1.00  0.00            
ATOM   3877 2HE2 GLN   375      73.970  19.670  17.450  1.00  0.00            
ATOM   3878  C   GLN   375      71.750  21.140  23.410  1.00  0.00            
ATOM   3879  O   GLN   375      72.670  21.750  23.950  1.00  0.00            
ATOM   3880  N   ARG   376      70.480  21.570  23.540  1.00  0.00            
ATOM   3881  HN  ARG   376      69.780  20.970  23.150  1.00  0.00            
ATOM   3882  CA  ARG   376      69.970  22.820  24.010  1.00  0.00            
ATOM   3883  HA  ARG   376      70.380  23.580  23.360  1.00  0.00            
ATOM   3884  CB  ARG   376      68.430  22.820  24.080  1.00  0.00            
ATOM   3885  HB1 ARG   376      68.120  21.950  24.700  1.00  0.00            
ATOM   3886  HB2 ARG   376      68.050  23.680  24.660  1.00  0.00            
ATOM   3887  CG  ARG   376      67.660  22.830  22.760  1.00  0.00            
ATOM   3888  HG1 ARG   376      67.940  23.740  22.190  1.00  0.00            
ATOM   3889  HG2 ARG   376      67.960  21.950  22.150  1.00  0.00            
ATOM   3890  CD  ARG   376      66.150  22.740  23.000  1.00  0.00            
ATOM   3891  HD1 ARG   376      65.950  21.820  23.600  1.00  0.00            
ATOM   3892  HD2 ARG   376      65.770  23.640  23.540  1.00  0.00            
ATOM   3893  NE  ARG   376      65.460  22.740  21.680  1.00  0.00            
ATOM   3894  HE  ARG   376      65.940  23.210  20.940  1.00  0.00            
ATOM   3895  CZ  ARG   376      64.110  22.770  21.500  1.00  0.00            
ATOM   3896  NH1 ARG   376      63.250  22.290  22.450  1.00  0.00            
ATOM   3897 1HH1 ARG   376      63.630  21.550  23.010  1.00  0.00            
ATOM   3898 2HH1 ARG   376      62.310  22.270  22.120  1.00  0.00            
ATOM   3899  NH2 ARG   376      63.530  23.370  20.420  1.00  0.00            
ATOM   3900 1HH2 ARG   376      64.050  23.950  19.790  1.00  0.00            
ATOM   3901 2HH2 ARG   376      62.550  23.480  20.560  1.00  0.00            
ATOM   3902  C   ARG   376      70.380  23.050  25.420  1.00  0.00            
ATOM   3903  O   ARG   376      70.980  24.060  25.760  1.00  0.00            
ATOM   3904  N   LEU   377      70.140  22.030  26.270  1.00  0.00            
ATOM   3905  HN  LEU   377      69.650  21.200  26.000  1.00  0.00            
ATOM   3906  CA  LEU   377      70.450  22.040  27.660  1.00  0.00            
ATOM   3907  HA  LEU   377      70.150  22.970  28.120  1.00  0.00            
ATOM   3908  CB  LEU   377      69.910  20.770  28.330  1.00  0.00            
ATOM   3909  HB1 LEU   377      68.860  20.620  28.000  1.00  0.00            
ATOM   3910  HB2 LEU   377      70.610  19.920  28.180  1.00  0.00            
ATOM   3911  CG  LEU   377      69.710  20.930  29.840  1.00  0.00            
ATOM   3912  HG  LEU   377      70.700  21.210  30.270  1.00  0.00            
ATOM   3913  CD1 LEU   377      68.670  22.010  30.170  1.00  0.00            
ATOM   3914 1HD1 LEU   377      68.680  23.000  29.660  1.00  0.00            
ATOM   3915 2HD1 LEU   377      67.670  21.620  29.860  1.00  0.00            
ATOM   3916 3HD1 LEU   377      68.590  22.180  31.260  1.00  0.00            
ATOM   3917  CD2 LEU   377      69.440  19.620  30.600  1.00  0.00            
ATOM   3918 1HD2 LEU   377      70.250  18.880  30.450  1.00  0.00            
ATOM   3919 2HD2 LEU   377      69.290  19.830  31.680  1.00  0.00            
ATOM   3920 3HD2 LEU   377      68.440  19.300  30.230  1.00  0.00            
ATOM   3921  C   LEU   377      71.930  22.110  27.880  1.00  0.00            
ATOM   3922  O   LEU   377      72.330  22.990  28.640  1.00  0.00            
ATOM   3923  N   VAL   378      72.700  21.270  27.180  1.00  0.00            
ATOM   3924  HN  VAL   378      72.290  20.540  26.640  1.00  0.00            
ATOM   3925  CA  VAL   378      74.110  21.170  27.390  1.00  0.00            
ATOM   3926  HA  VAL   378      74.420  21.140  28.430  1.00  0.00            
ATOM   3927  CB  VAL   378      74.690  19.970  26.720  1.00  0.00            
ATOM   3928  HB  VAL   378      74.210  19.780  25.730  1.00  0.00            
ATOM   3929  CG1 VAL   378      76.220  20.060  26.670  1.00  0.00            
ATOM   3930 1HG1 VAL   378      76.690  19.250  26.070  1.00  0.00            
ATOM   3931 2HG1 VAL   378      76.590  20.990  26.180  1.00  0.00            
ATOM   3932 3HG1 VAL   378      76.650  20.030  27.700  1.00  0.00            
ATOM   3933  CG2 VAL   378      74.280  18.690  27.470  1.00  0.00            
ATOM   3934 1HG2 VAL   378      73.190  18.470  27.420  1.00  0.00            
ATOM   3935 2HG2 VAL   378      74.660  17.850  26.850  1.00  0.00            
ATOM   3936 3HG2 VAL   378      74.690  18.560  28.500  1.00  0.00            
ATOM   3937  C   VAL   378      74.750  22.460  27.000  1.00  0.00            
ATOM   3938  O   VAL   378      75.510  23.060  27.750  1.00  0.00            
ATOM   3939  N   GLN   379      74.440  22.960  25.790  1.00  0.00            
ATOM   3940  HN  GLN   379      73.750  22.540  25.200  1.00  0.00            
ATOM   3941  CA  GLN   379      74.870  24.220  25.270  1.00  0.00            
ATOM   3942  HA  GLN   379      75.940  24.140  25.130  1.00  0.00            
ATOM   3943  CB  GLN   379      74.120  24.410  23.940  1.00  0.00            
ATOM   3944  HB1 GLN   379      74.510  23.600  23.280  1.00  0.00            
ATOM   3945  HB2 GLN   379      73.060  24.310  24.230  1.00  0.00            
ATOM   3946  CG  GLN   379      74.340  25.750  23.230  1.00  0.00            
ATOM   3947  HG1 GLN   379      73.680  25.840  22.330  1.00  0.00            
ATOM   3948  HG2 GLN   379      74.010  26.570  23.910  1.00  0.00            
ATOM   3949  CD  GLN   379      75.780  25.880  22.760  1.00  0.00            
ATOM   3950  OE1 GLN   379      76.100  25.610  21.600  1.00  0.00            
ATOM   3951  NE2 GLN   379      76.670  26.350  23.670  1.00  0.00            
ATOM   3952 1HE2 GLN   379      76.300  26.820  24.470  1.00  0.00            
ATOM   3953 2HE2 GLN   379      77.610  26.580  23.430  1.00  0.00            
ATOM   3954  C   GLN   379      74.660  25.350  26.220  1.00  0.00            
ATOM   3955  O   GLN   379      75.580  26.110  26.510  1.00  0.00            
ATOM   3956  N   ASN   380      73.470  25.430  26.840  1.00  0.00            
ATOM   3957  HN  ASN   380      72.690  24.850  26.600  1.00  0.00            
ATOM   3958  CA  ASN   380      73.230  26.430  27.830  1.00  0.00            
ATOM   3959  HA  ASN   380      73.580  27.370  27.410  1.00  0.00            
ATOM   3960  CB  ASN   380      71.750  26.570  28.210  1.00  0.00            
ATOM   3961  HB1 ASN   380      71.230  25.590  28.250  1.00  0.00            
ATOM   3962  HB2 ASN   380      71.600  26.960  29.240  1.00  0.00            
ATOM   3963  CG  ASN   380      71.000  27.510  27.280  1.00  0.00            
ATOM   3964  OD1 ASN   380      71.150  28.730  27.300  1.00  0.00            
ATOM   3965  ND2 ASN   380      70.220  26.980  26.300  1.00  0.00            
ATOM   3966 1HD2 ASN   380      70.370  26.010  26.100  1.00  0.00            
ATOM   3967 2HD2 ASN   380      69.630  27.580  25.760  1.00  0.00            
ATOM   3968  C   ASN   380      74.100  26.300  29.020  1.00  0.00            
ATOM   3969  O   ASN   380      74.730  27.290  29.380  1.00  0.00            
ATOM   3970  N   CYS   381      74.130  25.090  29.620  1.00  0.00            
ATOM   3971  HN  CYS   381      73.520  24.350  29.350  1.00  0.00            
ATOM   3972  CA  CYS   381      74.850  24.770  30.810  1.00  0.00            
ATOM   3973  HA  CYS   381      74.380  25.400  31.550  1.00  0.00            
ATOM   3974  CB  CYS   381      74.700  23.290  31.170  1.00  0.00            
ATOM   3975  HB1 CYS   381      74.940  22.560  30.360  1.00  0.00            
ATOM   3976  HB2 CYS   381      75.380  23.050  32.010  1.00  0.00            
ATOM   3977  SG  CYS   381      73.050  23.010  31.900  1.00  0.00            
ATOM   3978  HG1 CYS   381      72.480  22.640  30.760  1.00  0.00            
ATOM   3979  C   CYS   381      76.290  25.100  30.580  1.00  0.00            
ATOM   3980  O   CYS   381      76.940  25.570  31.510  1.00  0.00            
ATOM   3981  N   LEU   382      76.820  24.830  29.380  1.00  0.00            
ATOM   3982  HN  LEU   382      76.170  24.450  28.730  1.00  0.00            
ATOM   3983  CA  LEU   382      78.200  25.070  29.090  1.00  0.00            
ATOM   3984  HA  LEU   382      78.910  24.600  29.760  1.00  0.00            
ATOM   3985  CB  LEU   382      78.490  24.540  27.680  1.00  0.00            
ATOM   3986  HB1 LEU   382      77.570  24.690  27.070  1.00  0.00            
ATOM   3987  HB2 LEU   382      79.340  25.030  27.160  1.00  0.00            
ATOM   3988  CG  LEU   382      78.880  23.050  27.680  1.00  0.00            
ATOM   3989  HG  LEU   382      77.990  22.460  27.990  1.00  0.00            
ATOM   3990  CD1 LEU   382      79.230  22.530  26.270  1.00  0.00            
ATOM   3991 1HD1 LEU   382      80.210  22.930  25.940  1.00  0.00            
ATOM   3992 2HD1 LEU   382      79.280  21.430  26.160  1.00  0.00            
ATOM   3993 3HD1 LEU   382      78.510  22.880  25.500  1.00  0.00            
ATOM   3994  CD2 LEU   382      80.090  22.760  28.590  1.00  0.00            
ATOM   3995 1HD2 LEU   382      79.920  22.750  29.680  1.00  0.00            
ATOM   3996 2HD2 LEU   382      80.300  21.720  28.270  1.00  0.00            
ATOM   3997 3HD2 LEU   382      80.950  23.430  28.370  1.00  0.00            
ATOM   3998  C   LEU   382      78.620  26.500  29.050  1.00  0.00            
ATOM   3999  O   LEU   382      79.740  26.790  29.460  1.00  0.00            
ATOM   4000  N   TRP   383      77.720  27.420  28.660  1.00  0.00            
ATOM   4001  HN  TRP   383      76.800  27.100  28.450  1.00  0.00            
ATOM   4002  CA  TRP   383      77.850  28.840  28.760  1.00  0.00            
ATOM   4003  HA  TRP   383      78.830  29.180  28.440  1.00  0.00            
ATOM   4004  CB  TRP   383      76.810  29.580  27.910  1.00  0.00            
ATOM   4005  HB1 TRP   383      75.780  29.270  28.190  1.00  0.00            
ATOM   4006  HB2 TRP   383      76.800  30.680  28.050  1.00  0.00            
ATOM   4007  CG  TRP   383      76.990  29.330  26.440  1.00  0.00            
ATOM   4008  CD1 TRP   383      78.160  29.390  25.730  1.00  0.00            
ATOM   4009  HD1 TRP   383      79.170  29.450  26.130  1.00  0.00            
ATOM   4010  NE1 TRP   383      77.830  29.410  24.410  1.00  0.00            
ATOM   4011  HE1 TRP   383      78.450  29.430  23.650  1.00  0.00            
ATOM   4012  CE2 TRP   383      76.460  29.430  24.230  1.00  0.00            
ATOM   4013  CD2 TRP   383      75.890  29.380  25.510  1.00  0.00            
ATOM   4014  CE3 TRP   383      74.530  29.450  25.620  1.00  0.00            
ATOM   4015  HE3 TRP   383      74.110  29.380  26.610  1.00  0.00            
ATOM   4016  CZ3 TRP   383      73.750  29.470  24.480  1.00  0.00            
ATOM   4017  HZ3 TRP   383      72.670  29.540  24.460  1.00  0.00            
ATOM   4018  CZ2 TRP   383      75.710  29.520  23.090  1.00  0.00            
ATOM   4019  HZ2 TRP   383      76.130  29.410  22.100  1.00  0.00            
ATOM   4020  CH2 TRP   383      74.350  29.570  23.250  1.00  0.00            
ATOM   4021  HH2 TRP   383      73.740  29.590  22.360  1.00  0.00            
ATOM   4022  C   TRP   383      77.830  29.360  30.160  1.00  0.00            
ATOM   4023  O   TRP   383      78.650  30.180  30.580  1.00  0.00            
ATOM   4024  N   THR   384      76.990  28.800  31.040  1.00  0.00            
ATOM   4025  HN  THR   384      76.410  28.110  30.610  1.00  0.00            
ATOM   4026  CA  THR   384      76.920  28.890  32.460  1.00  0.00            
ATOM   4027  HA  THR   384      76.740  29.940  32.690  1.00  0.00            
ATOM   4028  CB  THR   384      75.670  28.240  32.960  1.00  0.00            
ATOM   4029  HB  THR   384      75.780  27.140  32.820  1.00  0.00            
ATOM   4030  OG1 THR   384      74.570  28.800  32.270  1.00  0.00            
ATOM   4031  HG1 THR   384      73.840  28.180  32.390  1.00  0.00            
ATOM   4032  CG2 THR   384      75.400  28.600  34.430  1.00  0.00            
ATOM   4033 1HG2 THR   384      75.700  29.640  34.670  1.00  0.00            
ATOM   4034 2HG2 THR   384      74.340  28.440  34.720  1.00  0.00            
ATOM   4035 3HG2 THR   384      76.040  27.990  35.120  1.00  0.00            
ATOM   4036  C   THR   384      78.140  28.500  33.230  1.00  0.00            
ATOM   4037  O   THR   384      78.540  29.170  34.180  1.00  0.00            
ATOM   4038  N   LEU   385      78.740  27.380  32.780  1.00  0.00            
ATOM   4039  HN  LEU   385      78.300  27.000  31.970  1.00  0.00            
ATOM   4040  CA  LEU   385      79.830  26.710  33.420  1.00  0.00            
ATOM   4041  HA  LEU   385      79.490  26.420  34.410  1.00  0.00            
ATOM   4042  CB  LEU   385      80.110  25.450  32.590  1.00  0.00            
ATOM   4043  HB1 LEU   385      79.130  25.050  32.250  1.00  0.00            
ATOM   4044  HB2 LEU   385      80.790  25.690  31.750  1.00  0.00            
ATOM   4045  CG  LEU   385      80.850  24.360  33.390  1.00  0.00            
ATOM   4046  HG  LEU   385      81.730  24.750  33.940  1.00  0.00            
ATOM   4047  CD1 LEU   385      80.090  23.540  34.450  1.00  0.00            
ATOM   4048 1HD1 LEU   385      79.400  22.890  33.870  1.00  0.00            
ATOM   4049 2HD1 LEU   385      80.730  22.940  35.120  1.00  0.00            
ATOM   4050 3HD1 LEU   385      79.660  24.210  35.230  1.00  0.00            
ATOM   4051  CD2 LEU   385      81.520  23.400  32.400  1.00  0.00            
ATOM   4052 1HD2 LEU   385      82.150  23.950  31.670  1.00  0.00            
ATOM   4053 2HD2 LEU   385      82.160  22.660  32.930  1.00  0.00            
ATOM   4054 3HD2 LEU   385      80.820  22.780  31.790  1.00  0.00            
ATOM   4055  C   LEU   385      81.080  27.490  33.600  1.00  0.00            
ATOM   4056  O   LEU   385      81.840  27.480  34.570  1.00  0.00            
ATOM   4057  N   ARG   386      81.330  28.340  32.590  1.00  0.00            
ATOM   4058  HN  ARG   386      80.570  28.340  31.930  1.00  0.00            
ATOM   4059  CA  ARG   386      82.460  29.200  32.460  1.00  0.00            
ATOM   4060  HA  ARG   386      83.370  28.680  32.700  1.00  0.00            
ATOM   4061  CB  ARG   386      82.520  29.920  31.100  1.00  0.00            
ATOM   4062  HB1 ARG   386      81.820  30.780  31.070  1.00  0.00            
ATOM   4063  HB2 ARG   386      83.570  30.240  30.990  1.00  0.00            
ATOM   4064  CG  ARG   386      82.240  29.160  29.800  1.00  0.00            
ATOM   4065  HG1 ARG   386      81.150  28.970  29.650  1.00  0.00            
ATOM   4066  HG2 ARG   386      82.470  29.760  28.890  1.00  0.00            
ATOM   4067  CD  ARG   386      82.950  27.820  29.650  1.00  0.00            
ATOM   4068  HD1 ARG   386      84.030  27.960  29.880  1.00  0.00            
ATOM   4069  HD2 ARG   386      82.500  27.110  30.380  1.00  0.00            
ATOM   4070  NE  ARG   386      82.770  27.410  28.230  1.00  0.00            
ATOM   4071  HE  ARG   386      82.770  28.060  27.470  1.00  0.00            
ATOM   4072  CZ  ARG   386      82.870  26.080  27.930  1.00  0.00            
ATOM   4073  NH1 ARG   386      83.200  25.150  28.870  1.00  0.00            
ATOM   4074 1HH1 ARG   386      83.470  25.430  29.800  1.00  0.00            
ATOM   4075 2HH1 ARG   386      83.440  24.220  28.610  1.00  0.00            
ATOM   4076  NH2 ARG   386      82.580  25.530  26.710  1.00  0.00            
ATOM   4077 1HH2 ARG   386      82.270  26.150  26.000  1.00  0.00            
ATOM   4078 2HH2 ARG   386      82.570  24.530  26.620  1.00  0.00            
ATOM   4079  C   ARG   386      82.420  30.240  33.530  1.00  0.00            
ATOM   4080  O   ARG   386      83.340  30.540  34.280  1.00  0.00            
ATOM   4081  N   ASN   387      81.260  30.920  33.680  1.00  0.00            
ATOM   4082  HN  ASN   387      80.430  30.630  33.200  1.00  0.00            
ATOM   4083  CA  ASN   387      81.020  31.920  34.660  1.00  0.00            
ATOM   4084  HA  ASN   387      81.780  32.670  34.480  1.00  0.00            
ATOM   4085  CB  ASN   387      79.650  32.620  34.610  1.00  0.00            
ATOM   4086  HB1 ASN   387      78.970  31.880  35.080  1.00  0.00            
ATOM   4087  HB2 ASN   387      79.690  33.530  35.240  1.00  0.00            
ATOM   4088  CG  ASN   387      79.250  33.050  33.210  1.00  0.00            
ATOM   4089  OD1 ASN   387      80.000  33.760  32.530  1.00  0.00            
ATOM   4090  ND2 ASN   387      78.080  32.570  32.730  1.00  0.00            
ATOM   4091 1HD2 ASN   387      77.540  31.980  33.340  1.00  0.00            
ATOM   4092 2HD2 ASN   387      77.840  32.780  31.780  1.00  0.00            
ATOM   4093  C   ASN   387      81.160  31.430  36.060  1.00  0.00            
ATOM   4094  O   ASN   387      81.770  32.080  36.910  1.00  0.00            
ATOM   4095  N   LEU   388      80.590  30.280  36.470  1.00  0.00            
ATOM   4096  HN  LEU   388      80.070  29.770  35.790  1.00  0.00            
ATOM   4097  CA  LEU   388      80.880  29.680  37.740  1.00  0.00            
ATOM   4098  HA  LEU   388      80.730  30.390  38.540  1.00  0.00            
ATOM   4099  CB  LEU   388      79.920  28.490  37.870  1.00  0.00            
ATOM   4100  HB1 LEU   388      80.150  27.730  37.090  1.00  0.00            
ATOM   4101  HB2 LEU   388      80.170  27.910  38.790  1.00  0.00            
ATOM   4102  CG  LEU   388      78.450  28.920  37.800  1.00  0.00            
ATOM   4103  HG  LEU   388      78.320  29.460  36.840  1.00  0.00            
ATOM   4104  CD1 LEU   388      77.570  27.680  37.580  1.00  0.00            
ATOM   4105 1HD1 LEU   388      77.840  26.920  38.340  1.00  0.00            
ATOM   4106 2HD1 LEU   388      76.500  27.940  37.710  1.00  0.00            
ATOM   4107 3HD1 LEU   388      77.880  27.370  36.560  1.00  0.00            
ATOM   4108  CD2 LEU   388      77.780  29.690  38.950  1.00  0.00            
ATOM   4109 1HD2 LEU   388      76.740  30.000  38.700  1.00  0.00            
ATOM   4110 2HD2 LEU   388      77.750  28.920  39.760  1.00  0.00            
ATOM   4111 3HD2 LEU   388      78.360  30.590  39.240  1.00  0.00            
ATOM   4112  C   LEU   388      82.290  29.250  37.940  1.00  0.00            
ATOM   4113  O   LEU   388      82.820  29.260  39.050  1.00  0.00            
ATOM   4114  N   SER   389      82.980  28.800  36.880  1.00  0.00            
ATOM   4115  HN  SER   389      82.450  28.610  36.060  1.00  0.00            
ATOM   4116  CA  SER   389      84.340  28.370  36.950  1.00  0.00            
ATOM   4117  HA  SER   389      84.440  27.650  37.750  1.00  0.00            
ATOM   4118  CB  SER   389      84.790  27.610  35.690  1.00  0.00            
ATOM   4119  HB1 SER   389      83.970  26.940  35.360  1.00  0.00            
ATOM   4120  HB2 SER   389      85.040  28.270  34.840  1.00  0.00            
ATOM   4121  OG  SER   389      85.970  26.840  35.910  1.00  0.00            
ATOM   4122  HG1 SER   389      85.880  26.080  35.330  1.00  0.00            
ATOM   4123  C   SER   389      85.330  29.450  37.280  1.00  0.00            
ATOM   4124  O   SER   389      86.280  29.310  38.050  1.00  0.00            
ATOM   4125  N   ASP   390      85.160  30.620  36.640  1.00  0.00            
ATOM   4126  HN  ASP   390      84.470  30.790  35.950  1.00  0.00            
ATOM   4127  CA  ASP   390      85.920  31.800  36.950  1.00  0.00            
ATOM   4128  HA  ASP   390      86.960  31.620  36.760  1.00  0.00            
ATOM   4129  CB  ASP   390      85.380  32.890  36.020  1.00  0.00            
ATOM   4130  HB1 ASP   390      85.500  32.420  35.020  1.00  0.00            
ATOM   4131  HB2 ASP   390      84.330  33.140  36.300  1.00  0.00            
ATOM   4132  CG  ASP   390      86.270  34.120  36.140  1.00  0.00            
ATOM   4133  OD1 ASP   390      87.160  34.350  35.270  1.00  0.00            
ATOM   4134  OD2 ASP   390      86.060  34.950  37.060  1.00  0.00            
ATOM   4135  C   ASP   390      85.710  32.250  38.360  1.00  0.00            
ATOM   4136  O   ASP   390      86.630  32.500  39.130  1.00  0.00            
ATOM   4137  N   ALA   391      84.430  32.140  38.780  1.00  0.00            
ATOM   4138  HN  ALA   391      83.690  32.100  38.130  1.00  0.00            
ATOM   4139  CA  ALA   391      84.010  32.350  40.130  1.00  0.00            
ATOM   4140  HA  ALA   391      84.170  33.370  40.420  1.00  0.00            
ATOM   4141  CB  ALA   391      82.480  32.230  40.290  1.00  0.00            
ATOM   4142  HB1 ALA   391      82.080  32.590  39.320  1.00  0.00            
ATOM   4143  HB2 ALA   391      82.030  31.230  40.450  1.00  0.00            
ATOM   4144  HB3 ALA   391      82.030  32.960  41.000  1.00  0.00            
ATOM   4145  C   ALA   391      84.650  31.450  41.130  1.00  0.00            
ATOM   4146  O   ALA   391      84.980  31.890  42.240  1.00  0.00            
ATOM   4147  N   ALA   392      84.800  30.150  40.830  1.00  0.00            
ATOM   4148  HN  ALA   392      84.310  29.780  40.040  1.00  0.00            
ATOM   4149  CA  ALA   392      85.250  29.160  41.750  1.00  0.00            
ATOM   4150  HA  ALA   392      84.820  29.320  42.730  1.00  0.00            
ATOM   4151  CB  ALA   392      84.730  27.780  41.300  1.00  0.00            
ATOM   4152  HB1 ALA   392      84.920  27.660  40.220  1.00  0.00            
ATOM   4153  HB2 ALA   392      85.280  27.010  41.890  1.00  0.00            
ATOM   4154  HB3 ALA   392      83.650  27.680  41.510  1.00  0.00            
ATOM   4155  C   ALA   392      86.740  29.180  41.870  1.00  0.00            
ATOM   4156  O   ALA   392      87.270  28.660  42.850  1.00  0.00            
ATOM   4157  N   THR   393      87.430  29.860  40.940  1.00  0.00            
ATOM   4158  HN  THR   393      87.010  30.190  40.100  1.00  0.00            
ATOM   4159  CA  THR   393      88.840  30.110  40.990  1.00  0.00            
ATOM   4160  HA  THR   393      89.290  29.240  41.440  1.00  0.00            
ATOM   4161  CB  THR   393      89.340  30.380  39.600  1.00  0.00            
ATOM   4162  HB  THR   393      88.790  31.230  39.150  1.00  0.00            
ATOM   4163  OG1 THR   393      89.070  29.320  38.700  1.00  0.00            
ATOM   4164  HG1 THR   393      88.150  29.380  38.440  1.00  0.00            
ATOM   4165  CG2 THR   393      90.850  30.670  39.550  1.00  0.00            
ATOM   4166 1HG2 THR   393      91.080  31.650  40.010  1.00  0.00            
ATOM   4167 2HG2 THR   393      91.420  29.880  40.080  1.00  0.00            
ATOM   4168 3HG2 THR   393      91.140  30.840  38.490  1.00  0.00            
ATOM   4169  C   THR   393      89.150  31.250  41.900  1.00  0.00            
ATOM   4170  O   THR   393      90.260  31.470  42.370  1.00  0.00            
ATOM   4171  N   LYS   394      88.200  32.150  42.200  1.00  0.00            
ATOM   4172  HN  LYS   394      87.300  31.990  41.800  1.00  0.00            
ATOM   4173  CA  LYS   394      88.340  33.320  43.000  1.00  0.00            
ATOM   4174  HA  LYS   394      89.390  33.480  43.210  1.00  0.00            
ATOM   4175  CB  LYS   394      87.660  34.510  42.290  1.00  0.00            
ATOM   4176  HB1 LYS   394      86.600  34.200  42.130  1.00  0.00            
ATOM   4177  HB2 LYS   394      87.680  35.340  43.020  1.00  0.00            
ATOM   4178  CG  LYS   394      88.170  34.780  40.880  1.00  0.00            
ATOM   4179  HG1 LYS   394      89.180  35.240  40.940  1.00  0.00            
ATOM   4180  HG2 LYS   394      88.190  33.820  40.320  1.00  0.00            
ATOM   4181  CD  LYS   394      87.330  35.890  40.250  1.00  0.00            
ATOM   4182  HD1 LYS   394      86.510  35.290  39.780  1.00  0.00            
ATOM   4183  HD2 LYS   394      86.890  36.600  40.980  1.00  0.00            
ATOM   4184  CE  LYS   394      88.080  36.700  39.200  1.00  0.00            
ATOM   4185  HE1 LYS   394      87.590  37.670  38.980  1.00  0.00            
ATOM   4186  HE2 LYS   394      89.070  36.810  39.690  1.00  0.00            
ATOM   4187  NZ  LYS   394      88.380  35.820  38.050  1.00  0.00            
ATOM   4188  HZ1 LYS   394      87.520  35.470  37.590  1.00  0.00            
ATOM   4189  HZ2 LYS   394      88.980  36.270  37.330  1.00  0.00            
ATOM   4190  HZ3 LYS   394      88.780  34.950  38.450  1.00  0.00            
ATOM   4191  C   LYS   394      87.810  33.140  44.380  1.00  0.00            
ATOM   4192  O   LYS   394      87.940  33.990  45.270  1.00  0.00            
ATOM   4193  N   GLN   395      87.110  32.030  44.650  1.00  0.00            
ATOM   4194  HN  GLN   395      86.990  31.280  44.010  1.00  0.00            
ATOM   4195  CA  GLN   395      86.590  31.670  45.940  1.00  0.00            
ATOM   4196  HA  GLN   395      86.520  32.510  46.620  1.00  0.00            
ATOM   4197  CB  GLN   395      85.220  30.980  45.810  1.00  0.00            
ATOM   4198  HB1 GLN   395      84.560  31.780  45.410  1.00  0.00            
ATOM   4199  HB2 GLN   395      85.290  30.160  45.060  1.00  0.00            
ATOM   4200  CG  GLN   395      84.700  30.350  47.100  1.00  0.00            
ATOM   4201  HG1 GLN   395      85.240  29.440  47.450  1.00  0.00            
ATOM   4202  HG2 GLN   395      84.790  31.220  47.790  1.00  0.00            
ATOM   4203  CD  GLN   395      83.250  29.970  46.870  1.00  0.00            
ATOM   4204  OE1 GLN   395      82.900  28.810  46.670  1.00  0.00            
ATOM   4205  NE2 GLN   395      82.350  30.980  46.740  1.00  0.00            
ATOM   4206 1HE2 GLN   395      82.620  31.920  46.960  1.00  0.00            
ATOM   4207 2HE2 GLN   395      81.440  30.760  46.370  1.00  0.00            
ATOM   4208  C   GLN   395      87.530  30.670  46.580  1.00  0.00            
ATOM   4209  OT1 GLN   395      88.100  29.770  45.920  1.00  0.00            
ATOM   4210  OT2 GLN   395      87.760  30.820  47.810  1.00  0.00            
TER
ENDMDL
