# Supplementary material for: Design of target specific peptide inhibitors using generative deep learning and molecular dynamics simulations
Source: Nat Commun. 2024 Feb 21;15:1611. doi: 10.1038/s41467-024-45766-2 (PMC10882002; doi:10.1038/s41467-024-45766-2)
Supplement: Supplementary file 4 — Source Data [file 41467_2024_45766_MOESM4_ESM.zip › Sourcedata/Supl_Fig5/Nal-10/output1/iflen20_72_0001_0001_0001-VLLEU20_complex.pdb]

TITLE     Protein in water
REMARK    THIS IS A SIMULATION BOX
CRYST1   98.540   64.025   59.879  90.00  90.00  90.00 P 1           1
MODEL        1
ATOM      1  N   ALA     1       9.560  30.480  32.300  1.00  0.00            
ATOM      2  H1  ALA     1      10.420  31.010  32.060  1.00  0.00            
ATOM      3  H2  ALA     1       9.610  29.700  31.620  1.00  0.00            
ATOM      4  H3  ALA     1       8.680  31.000  32.080  1.00  0.00            
ATOM      5  CA  ALA     1       9.530  30.150  33.740  1.00  0.00            
ATOM      6  HA  ALA     1       9.050  30.910  34.340  1.00  0.00            
ATOM      7  CB  ALA     1       8.800  28.800  33.900  1.00  0.00            
ATOM      8  HB1 ALA     1       8.510  28.700  34.970  1.00  0.00            
ATOM      9  HB2 ALA     1       7.860  28.770  33.320  1.00  0.00            
ATOM     10  HB3 ALA     1       9.410  27.940  33.540  1.00  0.00            
ATOM     11  C   ALA     1      10.880  30.100  34.370  1.00  0.00            
ATOM     12  O   ALA     1      11.230  30.960  35.180  1.00  0.00            
ATOM     13  N   GLY     2      11.750  29.100  34.120  1.00  0.00            
ATOM     14  HN  GLY     2      11.430  28.310  33.610  1.00  0.00            
ATOM     15  CA  GLY     2      13.100  29.060  34.580  1.00  0.00            
ATOM     16  HA1 GLY     2      13.070  28.880  35.640  1.00  0.00            
ATOM     17  HA2 GLY     2      13.540  28.160  34.170  1.00  0.00            
ATOM     18  C   GLY     2      14.070  30.150  34.260  1.00  0.00            
ATOM     19  O   GLY     2      13.700  31.100  33.570  1.00  0.00            
ATOM     20  N   SER     3      15.310  29.990  34.740  1.00  0.00            
ATOM     21  HN  SER     3      15.440  29.150  35.260  1.00  0.00            
ATOM     22  CA  SER     3      16.330  30.990  34.830  1.00  0.00            
ATOM     23  HA  SER     3      15.910  31.980  34.770  1.00  0.00            
ATOM     24  CB  SER     3      17.130  30.860  36.140  1.00  0.00            
ATOM     25  HB1 SER     3      17.880  31.690  36.130  1.00  0.00            
ATOM     26  HB2 SER     3      16.470  30.970  37.020  1.00  0.00            
ATOM     27  OG  SER     3      17.790  29.600  36.130  1.00  0.00            
ATOM     28  HG1 SER     3      17.110  28.980  36.440  1.00  0.00            
ATOM     29  C   SER     3      17.190  31.100  33.620  1.00  0.00            
ATOM     30  O   SER     3      18.050  31.970  33.540  1.00  0.00            
ATOM     31  N   GLN     4      16.990  30.230  32.610  1.00  0.00            
ATOM     32  HN  GLN     4      16.380  29.450  32.780  1.00  0.00            
ATOM     33  CA  GLN     4      17.870  30.070  31.500  1.00  0.00            
ATOM     34  HA  GLN     4      18.890  29.900  31.810  1.00  0.00            
ATOM     35  CB  GLN     4      17.590  28.670  30.930  1.00  0.00            
ATOM     36  HB1 GLN     4      17.520  27.950  31.770  1.00  0.00            
ATOM     37  HB2 GLN     4      16.600  28.540  30.450  1.00  0.00            
ATOM     38  CG  GLN     4      18.650  28.260  29.910  1.00  0.00            
ATOM     39  HG1 GLN     4      18.460  28.700  28.910  1.00  0.00            
ATOM     40  HG2 GLN     4      19.600  28.720  30.290  1.00  0.00            
ATOM     41  CD  GLN     4      18.740  26.740  29.890  1.00  0.00            
ATOM     42  OE1 GLN     4      18.010  26.010  30.550  1.00  0.00            
ATOM     43  NE2 GLN     4      19.530  26.260  28.890  1.00  0.00            
ATOM     44 1HE2 GLN     4      20.170  26.890  28.470  1.00  0.00            
ATOM     45 2HE2 GLN     4      19.640  25.280  28.680  1.00  0.00            
ATOM     46  C   GLN     4      18.010  31.150  30.490  1.00  0.00            
ATOM     47  O   GLN     4      19.170  31.430  30.210  1.00  0.00            
ATOM     48  N   PRO     5      17.040  31.830  29.950  1.00  0.00            
ATOM     49  CD  PRO     5      15.630  31.680  30.280  1.00  0.00            
ATOM     50  HD1 PRO     5      15.340  32.100  31.270  1.00  0.00            
ATOM     51  HD2 PRO     5      15.370  30.610  30.210  1.00  0.00            
ATOM     52  CA  PRO     5      17.180  32.490  28.680  1.00  0.00            
ATOM     53  HA  PRO     5      18.010  32.110  28.110  1.00  0.00            
ATOM     54  CB  PRO     5      15.830  32.310  27.990  1.00  0.00            
ATOM     55  HB1 PRO     5      15.670  33.160  27.290  1.00  0.00            
ATOM     56  HB2 PRO     5      15.740  31.310  27.530  1.00  0.00            
ATOM     57  CG  PRO     5      14.860  32.420  29.180  1.00  0.00            
ATOM     58  HG1 PRO     5      14.620  33.460  29.460  1.00  0.00            
ATOM     59  HG2 PRO     5      13.890  32.000  28.860  1.00  0.00            
ATOM     60  C   PRO     5      17.470  33.940  28.910  1.00  0.00            
ATOM     61  O   PRO     5      17.650  34.680  27.950  1.00  0.00            
ATOM     62  N   TYR     6      17.550  34.330  30.200  1.00  0.00            
ATOM     63  HN  TYR     6      17.520  33.670  30.940  1.00  0.00            
ATOM     64  CA  TYR     6      17.600  35.710  30.590  1.00  0.00            
ATOM     65  HA  TYR     6      16.870  36.180  29.950  1.00  0.00            
ATOM     66  CB  TYR     6      17.140  35.940  32.040  1.00  0.00            
ATOM     67  HB1 TYR     6      17.900  35.510  32.730  1.00  0.00            
ATOM     68  HB2 TYR     6      17.040  37.010  32.300  1.00  0.00            
ATOM     69  CG  TYR     6      15.800  35.440  32.480  1.00  0.00            
ATOM     70  CD1 TYR     6      15.680  34.720  33.650  1.00  0.00            
ATOM     71  HD1 TYR     6      16.580  34.390  34.150  1.00  0.00            
ATOM     72  CE1 TYR     6      14.440  34.360  34.120  1.00  0.00            
ATOM     73  HE1 TYR     6      14.490  33.770  35.020  1.00  0.00            
ATOM     74  CZ  TYR     6      13.280  34.670  33.440  1.00  0.00            
ATOM     75  OH  TYR     6      12.050  34.270  34.000  1.00  0.00            
ATOM     76  HH  TYR     6      12.200  33.900  34.870  1.00  0.00            
ATOM     77  CD2 TYR     6      14.650  35.890  31.880  1.00  0.00            
ATOM     78  HD2 TYR     6      14.650  36.500  30.990  1.00  0.00            
ATOM     79  CE2 TYR     6      13.420  35.500  32.360  1.00  0.00            
ATOM     80  HE2 TYR     6      12.580  35.630  31.700  1.00  0.00            
ATOM     81  C   TYR     6      18.860  36.430  30.270  1.00  0.00            
ATOM     82  O   TYR     6      18.790  37.540  29.760  1.00  0.00            
ATOM     83  N   PRO     7      20.060  35.970  30.490  1.00  0.00            
ATOM     84  CD  PRO     7      20.440  34.740  31.170  1.00  0.00            
ATOM     85  HD1 PRO     7      20.130  33.780  30.700  1.00  0.00            
ATOM     86  HD2 PRO     7      20.040  34.840  32.210  1.00  0.00            
ATOM     87  CA  PRO     7      21.230  36.770  30.280  1.00  0.00            
ATOM     88  HA  PRO     7      21.040  37.810  30.530  1.00  0.00            
ATOM     89  CB  PRO     7      22.300  36.240  31.230  1.00  0.00            
ATOM     90  HB1 PRO     7      23.350  36.450  30.940  1.00  0.00            
ATOM     91  HB2 PRO     7      22.100  36.640  32.250  1.00  0.00            
ATOM     92  CG  PRO     7      21.970  34.740  31.180  1.00  0.00            
ATOM     93  HG1 PRO     7      22.390  34.240  30.280  1.00  0.00            
ATOM     94  HG2 PRO     7      22.430  34.280  32.080  1.00  0.00            
ATOM     95  C   PRO     7      21.670  37.000  28.880  1.00  0.00            
ATOM     96  O   PRO     7      22.550  37.830  28.620  1.00  0.00            
ATOM     97  N   GLU     8      21.060  36.350  27.870  1.00  0.00            
ATOM     98  HN  GLU     8      20.410  35.630  28.100  1.00  0.00            
ATOM     99  CA  GLU     8      21.450  36.480  26.500  1.00  0.00            
ATOM    100  HA  GLU     8      22.480  36.210  26.350  1.00  0.00            
ATOM    101  CB  GLU     8      20.620  35.530  25.620  1.00  0.00            
ATOM    102  HB1 GLU     8      20.830  34.500  25.990  1.00  0.00            
ATOM    103  HB2 GLU     8      19.520  35.620  25.760  1.00  0.00            
ATOM    104  CG  GLU     8      21.050  35.550  24.150  1.00  0.00            
ATOM    105  HG1 GLU     8      20.960  36.540  23.660  1.00  0.00            
ATOM    106  HG2 GLU     8      22.080  35.190  23.940  1.00  0.00            
ATOM    107  CD  GLU     8      20.360  34.500  23.290  1.00  0.00            
ATOM    108  OE1 GLU     8      19.110  34.440  23.130  1.00  0.00            
ATOM    109  OE2 GLU     8      21.060  33.640  22.690  1.00  0.00            
ATOM    110  C   GLU     8      21.310  37.880  26.000  1.00  0.00            
ATOM    111  O   GLU     8      22.200  38.320  25.260  1.00  0.00            
ATOM    112  N   ASP     9      20.210  38.550  26.380  1.00  0.00            
ATOM    113  HN  ASP     9      19.550  38.190  27.030  1.00  0.00            
ATOM    114  CA  ASP     9      20.030  39.930  26.020  1.00  0.00            
ATOM    115  HA  ASP     9      20.210  40.080  24.970  1.00  0.00            
ATOM    116  CB  ASP     9      18.620  40.250  26.550  1.00  0.00            
ATOM    117  HB1 ASP     9      17.870  39.550  26.120  1.00  0.00            
ATOM    118  HB2 ASP     9      18.510  40.170  27.650  1.00  0.00            
ATOM    119  CG  ASP     9      18.130  41.640  26.160  1.00  0.00            
ATOM    120  OD1 ASP     9      17.550  42.310  27.060  1.00  0.00            
ATOM    121  OD2 ASP     9      18.100  41.920  24.940  1.00  0.00            
ATOM    122  C   ASP     9      21.050  40.820  26.630  1.00  0.00            
ATOM    123  O   ASP     9      21.610  41.740  26.050  1.00  0.00            
ATOM    124  N   ILE    10      21.450  40.530  27.880  1.00  0.00            
ATOM    125  HN  ILE    10      20.920  39.840  28.370  1.00  0.00            
ATOM    126  CA  ILE    10      22.410  41.250  28.670  1.00  0.00            
ATOM    127  HA  ILE    10      22.180  42.300  28.570  1.00  0.00            
ATOM    128  CB  ILE    10      22.390  40.760  30.090  1.00  0.00            
ATOM    129  HB  ILE    10      22.860  39.750  30.110  1.00  0.00            
ATOM    130  CG2 ILE    10      23.190  41.720  30.980  1.00  0.00            
ATOM    131 1HG2 ILE    10      22.650  42.690  31.070  1.00  0.00            
ATOM    132 2HG2 ILE    10      23.280  41.290  32.000  1.00  0.00            
ATOM    133 3HG2 ILE    10      24.220  41.880  30.600  1.00  0.00            
ATOM    134  CG1 ILE    10      20.980  40.590  30.670  1.00  0.00            
ATOM    135 1HG1 ILE    10      20.460  39.660  30.380  1.00  0.00            
ATOM    136 2HG1 ILE    10      21.160  40.410  31.750  1.00  0.00            
ATOM    137  CD  ILE    10      19.990  41.740  30.520  1.00  0.00            
ATOM    138  HD1 ILE    10      20.110  42.490  31.330  1.00  0.00            
ATOM    139  HD2 ILE    10      20.100  42.200  29.510  1.00  0.00            
ATOM    140  HD3 ILE    10      18.970  41.310  30.550  1.00  0.00            
ATOM    141  C   ILE    10      23.790  41.210  28.100  1.00  0.00            
ATOM    142  O   ILE    10      24.360  42.300  28.010  1.00  0.00            
ATOM    143  N   LEU    11      24.300  40.090  27.560  1.00  0.00            
ATOM    144  HN  LEU    11      23.730  39.270  27.630  1.00  0.00            
ATOM    145  CA  LEU    11      25.510  40.000  26.810  1.00  0.00            
ATOM    146  HA  LEU    11      26.320  40.240  27.490  1.00  0.00            
ATOM    147  CB  LEU    11      25.640  38.590  26.190  1.00  0.00            
ATOM    148  HB1 LEU    11      25.160  37.890  26.900  1.00  0.00            
ATOM    149  HB2 LEU    11      25.150  38.520  25.200  1.00  0.00            
ATOM    150  CG  LEU    11      27.100  38.140  26.000  1.00  0.00            
ATOM    151  HG  LEU    11      27.780  38.880  25.520  1.00  0.00            
ATOM    152  CD1 LEU    11      27.750  37.750  27.340  1.00  0.00            
ATOM    153 1HD1 LEU    11      28.810  37.430  27.240  1.00  0.00            
ATOM    154 2HD1 LEU    11      27.840  38.650  27.980  1.00  0.00            
ATOM    155 3HD1 LEU    11      27.030  37.110  27.890  1.00  0.00            
ATOM    156  CD2 LEU    11      27.030  36.870  25.130  1.00  0.00            
ATOM    157 1HD2 LEU    11      28.020  36.490  24.810  1.00  0.00            
ATOM    158 2HD2 LEU    11      26.490  36.160  25.800  1.00  0.00            
ATOM    159 3HD2 LEU    11      26.670  36.980  24.090  1.00  0.00            
ATOM    160  C   LEU    11      25.580  40.970  25.680  1.00  0.00            
ATOM    161  O   LEU    11      26.520  41.750  25.600  1.00  0.00            
ATOM    162  N   ASP    12      24.510  41.020  24.870  1.00  0.00            
ATOM    163  HN  ASP    12      23.670  40.570  25.180  1.00  0.00            
ATOM    164  CA  ASP    12      24.470  41.950  23.780  1.00  0.00            
ATOM    165  HA  ASP    12      25.440  41.770  23.360  1.00  0.00            
ATOM    166  CB  ASP    12      23.270  41.760  22.850  1.00  0.00            
ATOM    167  HB1 ASP    12      22.640  40.960  23.310  1.00  0.00            
ATOM    168  HB2 ASP    12      22.590  42.630  22.790  1.00  0.00            
ATOM    169  CG  ASP    12      23.790  41.250  21.510  1.00  0.00            
ATOM    170  OD1 ASP    12      23.480  40.090  21.150  1.00  0.00            
ATOM    171  OD2 ASP    12      24.470  41.980  20.740  1.00  0.00            
ATOM    172  C   ASP    12      24.500  43.390  24.190  1.00  0.00            
ATOM    173  O   ASP    12      25.200  44.220  23.620  1.00  0.00            
ATOM    174  N   LYS    13      23.690  43.770  25.200  1.00  0.00            
ATOM    175  HN  LYS    13      23.180  43.150  25.790  1.00  0.00            
ATOM    176  CA  LYS    13      23.620  45.090  25.740  1.00  0.00            
ATOM    177  HA  LYS    13      23.460  45.750  24.900  1.00  0.00            
ATOM    178  CB  LYS    13      22.470  45.130  26.760  1.00  0.00            
ATOM    179  HB1 LYS    13      22.450  44.230  27.410  1.00  0.00            
ATOM    180  HB2 LYS    13      22.540  45.950  27.510  1.00  0.00            
ATOM    181  CG  LYS    13      21.120  45.330  26.060  1.00  0.00            
ATOM    182  HG1 LYS    13      21.020  46.420  25.840  1.00  0.00            
ATOM    183  HG2 LYS    13      20.990  44.650  25.190  1.00  0.00            
ATOM    184  CD  LYS    13      19.880  45.150  26.950  1.00  0.00            
ATOM    185  HD1 LYS    13      19.890  44.130  27.380  1.00  0.00            
ATOM    186  HD2 LYS    13      19.820  45.820  27.830  1.00  0.00            
ATOM    187  CE  LYS    13      18.540  45.570  26.360  1.00  0.00            
ATOM    188  HE1 LYS    13      18.630  46.670  26.300  1.00  0.00            
ATOM    189  HE2 LYS    13      18.490  45.210  25.310  1.00  0.00            
ATOM    190  NZ  LYS    13      17.410  45.040  27.160  1.00  0.00            
ATOM    191  HZ1 LYS    13      17.480  45.520  28.070  1.00  0.00            
ATOM    192  HZ2 LYS    13      16.510  45.380  26.750  1.00  0.00            
ATOM    193  HZ3 LYS    13      17.400  44.040  27.440  1.00  0.00            
ATOM    194  C   LYS    13      24.900  45.520  26.370  1.00  0.00            
ATOM    195  O   LYS    13      25.350  46.630  26.100  1.00  0.00            
ATOM    196  N   HIS    14      25.560  44.630  27.130  1.00  0.00            
ATOM    197  HN  HIS    14      25.120  43.760  27.350  1.00  0.00            
ATOM    198  CA  HIS    14      26.830  44.830  27.750  1.00  0.00            
ATOM    199  HA  HIS    14      26.850  45.670  28.430  1.00  0.00            
ATOM    200  CB  HIS    14      27.120  43.620  28.640  1.00  0.00            
ATOM    201  HB1 HIS    14      26.250  43.510  29.320  1.00  0.00            
ATOM    202  HB2 HIS    14      27.290  42.720  28.000  1.00  0.00            
ATOM    203  ND1 HIS    14      27.980  43.620  30.870  1.00  0.00            
ATOM    204  CG  HIS    14      28.320  43.710  29.530  1.00  0.00            
ATOM    205  CE1 HIS    14      29.070  43.820  31.580  1.00  0.00            
ATOM    206  HE1 HIS    14      29.200  43.670  32.650  1.00  0.00            
ATOM    207  NE2 HIS    14      30.110  44.020  30.730  1.00  0.00            
ATOM    208  HE2 HIS    14      31.020  44.230  31.080  1.00  0.00            
ATOM    209  CD2 HIS    14      29.670  43.880  29.430  1.00  0.00            
ATOM    210  HD2 HIS    14      30.330  44.130  28.610  1.00  0.00            
ATOM    211  C   HIS    14      27.990  44.970  26.820  1.00  0.00            
ATOM    212  O   HIS    14      28.750  45.930  26.890  1.00  0.00            
ATOM    213  N   LEU    15      28.160  44.120  25.780  1.00  0.00            
ATOM    214  HN  LEU    15      27.710  43.230  25.770  1.00  0.00            
ATOM    215  CA  LEU    15      29.050  44.320  24.690  1.00  0.00            
ATOM    216  HA  LEU    15      30.080  44.160  24.990  1.00  0.00            
ATOM    217  CB  LEU    15      28.630  43.320  23.600  1.00  0.00            
ATOM    218  HB1 LEU    15      28.680  42.310  24.050  1.00  0.00            
ATOM    219  HB2 LEU    15      27.660  43.740  23.240  1.00  0.00            
ATOM    220  CG  LEU    15      29.400  43.190  22.280  1.00  0.00            
ATOM    221  HG  LEU    15      29.390  44.130  21.690  1.00  0.00            
ATOM    222  CD1 LEU    15      30.870  42.780  22.480  1.00  0.00            
ATOM    223 1HD1 LEU    15      30.810  41.860  23.090  1.00  0.00            
ATOM    224 2HD1 LEU    15      31.250  42.560  21.460  1.00  0.00            
ATOM    225 3HD1 LEU    15      31.510  43.570  22.950  1.00  0.00            
ATOM    226  CD2 LEU    15      28.690  42.060  21.520  1.00  0.00            
ATOM    227 1HD2 LEU    15      27.590  42.030  21.680  1.00  0.00            
ATOM    228 2HD2 LEU    15      28.700  42.100  20.410  1.00  0.00            
ATOM    229 3HD2 LEU    15      28.940  41.020  21.820  1.00  0.00            
ATOM    230  C   LEU    15      29.120  45.660  24.040  1.00  0.00            
ATOM    231  O   LEU    15      30.220  46.210  23.950  1.00  0.00            
ATOM    232  N   GLN    16      27.940  46.150  23.640  1.00  0.00            
ATOM    233  HN  GLN    16      27.180  45.510  23.740  1.00  0.00            
ATOM    234  CA  GLN    16      27.610  47.430  23.100  1.00  0.00            
ATOM    235  HA  GLN    16      28.100  47.570  22.140  1.00  0.00            
ATOM    236  CB  GLN    16      26.120  47.360  22.730  1.00  0.00            
ATOM    237  HB1 GLN    16      25.860  46.510  22.070  1.00  0.00            
ATOM    238  HB2 GLN    16      25.550  47.170  23.660  1.00  0.00            
ATOM    239  CG  GLN    16      25.450  48.590  22.100  1.00  0.00            
ATOM    240  HG1 GLN    16      25.610  49.560  22.620  1.00  0.00            
ATOM    241  HG2 GLN    16      25.770  48.580  21.040  1.00  0.00            
ATOM    242  CD  GLN    16      23.950  48.370  21.980  1.00  0.00            
ATOM    243  OE1 GLN    16      23.230  48.500  22.970  1.00  0.00            
ATOM    244  NE2 GLN    16      23.440  48.070  20.750  1.00  0.00            
ATOM    245 1HE2 GLN    16      23.980  47.880  19.930  1.00  0.00            
ATOM    246 2HE2 GLN    16      22.460  48.000  20.600  1.00  0.00            
ATOM    247  C   GLN    16      27.970  48.630  23.890  1.00  0.00            
ATOM    248  O   GLN    16      28.560  49.640  23.500  1.00  0.00            
ATOM    249  N   ARG    17      27.730  48.590  25.220  1.00  0.00            
ATOM    250  HN  ARG    17      27.480  47.650  25.420  1.00  0.00            
ATOM    251  CA  ARG    17      28.080  49.590  26.190  1.00  0.00            
ATOM    252  HA  ARG    17      27.740  50.540  25.810  1.00  0.00            
ATOM    253  CB  ARG    17      27.250  49.440  27.480  1.00  0.00            
ATOM    254  HB1 ARG    17      27.550  48.460  27.900  1.00  0.00            
ATOM    255  HB2 ARG    17      27.540  50.270  28.160  1.00  0.00            
ATOM    256  CG  ARG    17      25.740  49.520  27.290  1.00  0.00            
ATOM    257  HG1 ARG    17      25.470  50.570  27.030  1.00  0.00            
ATOM    258  HG2 ARG    17      25.440  48.970  26.370  1.00  0.00            
ATOM    259  CD  ARG    17      24.830  48.980  28.390  1.00  0.00            
ATOM    260  HD1 ARG    17      24.940  47.900  28.610  1.00  0.00            
ATOM    261  HD2 ARG    17      24.850  49.550  29.350  1.00  0.00            
ATOM    262  NE  ARG    17      23.500  49.250  27.770  1.00  0.00            
ATOM    263  HE  ARG    17      23.380  49.370  26.780  1.00  0.00            
ATOM    264  CZ  ARG    17      22.280  49.040  28.340  1.00  0.00            
ATOM    265  NH1 ARG    17      22.140  48.370  29.520  1.00  0.00            
ATOM    266 1HH1 ARG    17      22.850  48.300  30.220  1.00  0.00            
ATOM    267 2HH1 ARG    17      21.240  48.300  29.970  1.00  0.00            
ATOM    268  NH2 ARG    17      21.240  49.220  27.480  1.00  0.00            
ATOM    269 1HH2 ARG    17      21.460  49.760  26.670  1.00  0.00            
ATOM    270 2HH2 ARG    17      20.300  49.150  27.830  1.00  0.00            
ATOM    271  C   ARG    17      29.550  49.690  26.380  1.00  0.00            
ATOM    272  O   ARG    17      30.180  50.720  26.600  1.00  0.00            
ATOM    273  N   VAL    18      30.190  48.510  26.460  1.00  0.00            
ATOM    274  HN  VAL    18      29.710  47.630  26.420  1.00  0.00            
ATOM    275  CA  VAL    18      31.600  48.380  26.660  1.00  0.00            
ATOM    276  HA  VAL    18      31.880  49.110  27.410  1.00  0.00            
ATOM    277  CB  VAL    18      31.920  47.040  27.230  1.00  0.00            
ATOM    278  HB  VAL    18      31.440  46.310  26.550  1.00  0.00            
ATOM    279  CG1 VAL    18      33.430  46.760  27.300  1.00  0.00            
ATOM    280 1HG1 VAL    18      33.910  47.410  28.060  1.00  0.00            
ATOM    281 2HG1 VAL    18      33.620  45.740  27.690  1.00  0.00            
ATOM    282 3HG1 VAL    18      33.940  46.770  26.310  1.00  0.00            
ATOM    283  CG2 VAL    18      31.300  46.920  28.640  1.00  0.00            
ATOM    284 1HG2 VAL    18      30.200  46.940  28.530  1.00  0.00            
ATOM    285 2HG2 VAL    18      31.660  46.010  29.160  1.00  0.00            
ATOM    286 3HG2 VAL    18      31.550  47.840  29.220  1.00  0.00            
ATOM    287  C   VAL    18      32.520  48.600  25.500  1.00  0.00            
ATOM    288  O   VAL    18      33.550  49.270  25.630  1.00  0.00            
ATOM    289  N   ILE    19      32.150  48.110  24.300  1.00  0.00            
ATOM    290  HN  ILE    19      31.360  47.510  24.180  1.00  0.00            
ATOM    291  CA  ILE    19      32.890  48.360  23.100  1.00  0.00            
ATOM    292  HA  ILE    19      33.910  48.110  23.340  1.00  0.00            
ATOM    293  CB  ILE    19      32.470  47.360  22.060  1.00  0.00            
ATOM    294  HB  ILE    19      32.280  46.380  22.550  1.00  0.00            
ATOM    295  CG2 ILE    19      31.130  47.650  21.360  1.00  0.00            
ATOM    296 1HG2 ILE    19      30.780  46.670  20.950  1.00  0.00            
ATOM    297 2HG2 ILE    19      30.410  48.020  22.120  1.00  0.00            
ATOM    298 3HG2 ILE    19      31.320  48.390  20.560  1.00  0.00            
ATOM    299  CG1 ILE    19      33.510  47.180  20.950  1.00  0.00            
ATOM    300 1HG1 ILE    19      32.970  46.640  20.150  1.00  0.00            
ATOM    301 2HG1 ILE    19      33.870  48.140  20.520  1.00  0.00            
ATOM    302  CD  ILE    19      34.730  46.400  21.440  1.00  0.00            
ATOM    303  HD1 ILE    19      35.440  46.070  20.640  1.00  0.00            
ATOM    304  HD2 ILE    19      35.360  46.960  22.160  1.00  0.00            
ATOM    305  HD3 ILE    19      34.430  45.420  21.860  1.00  0.00            
ATOM    306  C   ILE    19      32.930  49.770  22.630  1.00  0.00            
ATOM    307  O   ILE    19      33.980  50.310  22.280  1.00  0.00            
ATOM    308  N   LEU    20      31.780  50.460  22.660  1.00  0.00            
ATOM    309  HN  LEU    20      30.960  50.070  23.090  1.00  0.00            
ATOM    310  CA  LEU    20      31.700  51.710  21.980  1.00  0.00            
ATOM    311  HA  LEU    20      32.380  51.650  21.150  1.00  0.00            
ATOM    312  CB  LEU    20      30.270  52.070  21.530  1.00  0.00            
ATOM    313  HB1 LEU    20      29.710  52.160  22.490  1.00  0.00            
ATOM    314  HB2 LEU    20      30.300  53.080  21.080  1.00  0.00            
ATOM    315  CG  LEU    20      29.530  51.070  20.620  1.00  0.00            
ATOM    316  HG  LEU    20      29.170  50.180  21.170  1.00  0.00            
ATOM    317  CD1 LEU    20      28.270  51.760  20.060  1.00  0.00            
ATOM    318 1HD1 LEU    20      27.660  52.050  20.940  1.00  0.00            
ATOM    319 2HD1 LEU    20      28.410  52.730  19.530  1.00  0.00            
ATOM    320 3HD1 LEU    20      27.700  51.090  19.380  1.00  0.00            
ATOM    321  CD2 LEU    20      30.340  50.630  19.380  1.00  0.00            
ATOM    322 1HD2 LEU    20      29.970  49.690  18.930  1.00  0.00            
ATOM    323 2HD2 LEU    20      30.420  51.350  18.540  1.00  0.00            
ATOM    324 3HD2 LEU    20      31.360  50.510  19.800  1.00  0.00            
ATOM    325  C   LEU    20      32.250  52.840  22.840  1.00  0.00            
ATOM    326  OT1 LEU    20      33.200  53.570  22.450  1.00  0.00            
ATOM    327  OT2 LEU    20      31.740  53.080  23.970  1.00  0.00            
ATOM    328  N   LEU   148       6.690  43.500  50.830  1.00  0.00            
ATOM    329  H1  LEU   148       5.820  44.050  50.700  1.00  0.00            
ATOM    330  H2  LEU   148       6.790  42.850  50.020  1.00  0.00            
ATOM    331  H3  LEU   148       6.630  42.930  51.700  1.00  0.00            
ATOM    332  CA  LEU   148       7.900  44.360  50.810  1.00  0.00            
ATOM    333  HA  LEU   148       7.930  44.900  49.880  1.00  0.00            
ATOM    334  CB  LEU   148       7.700  45.510  51.810  1.00  0.00            
ATOM    335  HB1 LEU   148       7.140  45.180  52.700  1.00  0.00            
ATOM    336  HB2 LEU   148       8.690  46.000  51.980  1.00  0.00            
ATOM    337  CG  LEU   148       6.850  46.660  51.240  1.00  0.00            
ATOM    338  HG  LEU   148       6.110  46.310  50.480  1.00  0.00            
ATOM    339  CD1 LEU   148       6.200  47.410  52.420  1.00  0.00            
ATOM    340 1HD1 LEU   148       7.030  47.640  53.120  1.00  0.00            
ATOM    341 2HD1 LEU   148       5.630  48.300  52.080  1.00  0.00            
ATOM    342 3HD1 LEU   148       5.460  46.850  53.020  1.00  0.00            
ATOM    343  CD2 LEU   148       7.740  47.640  50.460  1.00  0.00            
ATOM    344 1HD2 LEU   148       6.970  48.340  50.070  1.00  0.00            
ATOM    345 2HD2 LEU   148       8.420  48.160  51.170  1.00  0.00            
ATOM    346 3HD2 LEU   148       8.230  47.090  49.640  1.00  0.00            
ATOM    347  C   LEU   148       9.140  43.610  51.130  1.00  0.00            
ATOM    348  O   LEU   148       9.140  42.840  52.090  1.00  0.00            
ATOM    349  N   ALA   149      10.220  43.810  50.350  1.00  0.00            
ATOM    350  HN  ALA   149      10.310  44.460  49.600  1.00  0.00            
ATOM    351  CA  ALA   149      11.440  43.080  50.500  1.00  0.00            
ATOM    352  HA  ALA   149      11.170  42.040  50.430  1.00  0.00            
ATOM    353  CB  ALA   149      12.380  43.510  49.360  1.00  0.00            
ATOM    354  HB1 ALA   149      11.940  43.100  48.430  1.00  0.00            
ATOM    355  HB2 ALA   149      12.390  44.620  49.330  1.00  0.00            
ATOM    356  HB3 ALA   149      13.380  43.040  49.490  1.00  0.00            
ATOM    357  C   ALA   149      12.100  43.300  51.820  1.00  0.00            
ATOM    358  O   ALA   149      12.840  42.480  52.360  1.00  0.00            
ATOM    359  N   THR   150      11.840  44.470  52.440  1.00  0.00            
ATOM    360  HN  THR   150      11.230  45.110  51.970  1.00  0.00            
ATOM    361  CA  THR   150      12.300  44.840  53.740  1.00  0.00            
ATOM    362  HA  THR   150      13.370  44.740  53.590  1.00  0.00            
ATOM    363  CB  THR   150      11.810  46.210  54.100  1.00  0.00            
ATOM    364  HB  THR   150      12.140  46.330  55.150  1.00  0.00            
ATOM    365  OG1 THR   150      10.410  46.400  53.960  1.00  0.00            
ATOM    366  HG1 THR   150      10.370  47.360  53.890  1.00  0.00            
ATOM    367  CG2 THR   150      12.730  47.090  53.230  1.00  0.00            
ATOM    368 1HG2 THR   150      13.760  46.690  53.140  1.00  0.00            
ATOM    369 2HG2 THR   150      12.390  47.240  52.190  1.00  0.00            
ATOM    370 3HG2 THR   150      12.770  48.100  53.690  1.00  0.00            
ATOM    371  C   THR   150      11.840  43.960  54.850  1.00  0.00            
ATOM    372  O   THR   150      12.630  43.790  55.780  1.00  0.00            
ATOM    373  N   ARG   151      10.640  43.360  54.770  1.00  0.00            
ATOM    374  HN  ARG   151      10.030  43.570  54.010  1.00  0.00            
ATOM    375  CA  ARG   151      10.160  42.530  55.830  1.00  0.00            
ATOM    376  HA  ARG   151      10.600  42.800  56.780  1.00  0.00            
ATOM    377  CB  ARG   151       8.670  42.860  56.010  1.00  0.00            
ATOM    378  HB1 ARG   151       8.000  42.500  55.200  1.00  0.00            
ATOM    379  HB2 ARG   151       8.340  42.380  56.950  1.00  0.00            
ATOM    380  CG  ARG   151       8.470  44.380  56.000  1.00  0.00            
ATOM    381  HG1 ARG   151       9.300  44.880  56.540  1.00  0.00            
ATOM    382  HG2 ARG   151       8.560  44.810  54.980  1.00  0.00            
ATOM    383  CD  ARG   151       7.100  44.860  56.500  1.00  0.00            
ATOM    384  HD1 ARG   151       6.260  44.490  55.880  1.00  0.00            
ATOM    385  HD2 ARG   151       7.010  44.530  57.550  1.00  0.00            
ATOM    386  NE  ARG   151       7.110  46.350  56.600  1.00  0.00            
ATOM    387  HE  ARG   151       7.820  46.670  57.220  1.00  0.00            
ATOM    388  CZ  ARG   151       6.170  47.180  56.060  1.00  0.00            
ATOM    389  NH1 ARG   151       5.050  46.720  55.420  1.00  0.00            
ATOM    390 1HH1 ARG   151       4.770  45.770  55.550  1.00  0.00            
ATOM    391 2HH1 ARG   151       4.520  47.500  55.090  1.00  0.00            
ATOM    392  NH2 ARG   151       6.450  48.510  56.130  1.00  0.00            
ATOM    393 1HH2 ARG   151       7.360  48.770  56.460  1.00  0.00            
ATOM    394 2HH2 ARG   151       5.810  49.210  55.820  1.00  0.00            
ATOM    395  C   ARG   151      10.240  41.070  55.520  1.00  0.00            
ATOM    396  O   ARG   151      10.250  40.230  56.410  1.00  0.00            
ATOM    397  N   ALA   152      10.590  40.770  54.260  1.00  0.00            
ATOM    398  HN  ALA   152      10.790  41.520  53.620  1.00  0.00            
ATOM    399  CA  ALA   152      10.920  39.460  53.790  1.00  0.00            
ATOM    400  HA  ALA   152      10.390  38.750  54.400  1.00  0.00            
ATOM    401  CB  ALA   152      10.460  39.160  52.350  1.00  0.00            
ATOM    402  HB1 ALA   152       9.400  39.470  52.170  1.00  0.00            
ATOM    403  HB2 ALA   152      11.110  39.560  51.540  1.00  0.00            
ATOM    404  HB3 ALA   152      10.370  38.060  52.290  1.00  0.00            
ATOM    405  C   ALA   152      12.370  39.140  53.890  1.00  0.00            
ATOM    406  O   ALA   152      12.700  37.960  54.020  1.00  0.00            
ATOM    407  N   ILE   153      13.330  40.070  54.050  1.00  0.00            
ATOM    408  HN  ILE   153      12.940  40.970  53.900  1.00  0.00            
ATOM    409  CA  ILE   153      14.730  39.760  54.140  1.00  0.00            
ATOM    410  HA  ILE   153      14.900  39.000  53.390  1.00  0.00            
ATOM    411  CB  ILE   153      15.740  40.840  53.890  1.00  0.00            
ATOM    412  HB  ILE   153      16.690  40.500  54.360  1.00  0.00            
ATOM    413  CG2 ILE   153      16.020  40.660  52.390  1.00  0.00            
ATOM    414 1HG2 ILE   153      16.310  39.590  52.300  1.00  0.00            
ATOM    415 2HG2 ILE   153      15.110  40.810  51.760  1.00  0.00            
ATOM    416 3HG2 ILE   153      16.850  41.300  52.030  1.00  0.00            
ATOM    417  CG1 ILE   153      15.410  42.290  54.280  1.00  0.00            
ATOM    418 1HG1 ILE   153      14.330  42.500  54.100  1.00  0.00            
ATOM    419 2HG1 ILE   153      15.650  42.380  55.360  1.00  0.00            
ATOM    420  CD  ILE   153      16.270  43.230  53.440  1.00  0.00            
ATOM    421  HD1 ILE   153      15.790  43.520  52.480  1.00  0.00            
ATOM    422  HD2 ILE   153      16.320  44.180  54.010  1.00  0.00            
ATOM    423  HD3 ILE   153      17.290  42.790  53.340  1.00  0.00            
ATOM    424  C   ILE   153      15.180  38.980  55.320  1.00  0.00            
ATOM    425  O   ILE   153      16.030  38.110  55.170  1.00  0.00            
ATOM    426  N   PRO   154      14.690  39.140  56.520  1.00  0.00            
ATOM    427  CD  PRO   154      14.030  40.340  57.000  1.00  0.00            
ATOM    428  HD1 PRO   154      12.930  40.290  56.900  1.00  0.00            
ATOM    429  HD2 PRO   154      14.250  41.290  56.470  1.00  0.00            
ATOM    430  CA  PRO   154      15.030  38.280  57.610  1.00  0.00            
ATOM    431  HA  PRO   154      16.110  38.290  57.670  1.00  0.00            
ATOM    432  CB  PRO   154      14.440  38.920  58.870  1.00  0.00            
ATOM    433  HB1 PRO   154      13.400  38.590  59.080  1.00  0.00            
ATOM    434  HB2 PRO   154      14.990  38.610  59.790  1.00  0.00            
ATOM    435  CG  PRO   154      14.420  40.410  58.490  1.00  0.00            
ATOM    436  HG1 PRO   154      13.620  40.890  59.080  1.00  0.00            
ATOM    437  HG2 PRO   154      15.360  40.920  58.810  1.00  0.00            
ATOM    438  C   PRO   154      14.600  36.870  57.410  1.00  0.00            
ATOM    439  O   PRO   154      15.440  36.040  57.760  1.00  0.00            
ATOM    440  N   GLU   155      13.390  36.510  56.950  1.00  0.00            
ATOM    441  HN  GLU   155      12.640  37.120  56.670  1.00  0.00            
ATOM    442  CA  GLU   155      12.910  35.200  56.660  1.00  0.00            
ATOM    443  HA  GLU   155      13.070  34.550  57.500  1.00  0.00            
ATOM    444  CB  GLU   155      11.420  35.220  56.280  1.00  0.00            
ATOM    445  HB1 GLU   155      10.850  35.780  57.050  1.00  0.00            
ATOM    446  HB2 GLU   155      11.410  35.680  55.270  1.00  0.00            
ATOM    447  CG  GLU   155      10.980  33.770  56.090  1.00  0.00            
ATOM    448  HG1 GLU   155      11.450  33.060  55.370  1.00  0.00            
ATOM    449  HG2 GLU   155      11.110  33.300  57.090  1.00  0.00            
ATOM    450  CD  GLU   155       9.530  33.710  55.630  1.00  0.00            
ATOM    451  OE1 GLU   155       8.610  33.570  56.480  1.00  0.00            
ATOM    452  OE2 GLU   155       9.320  33.790  54.390  1.00  0.00            
ATOM    453  C   GLU   155      13.710  34.600  55.550  1.00  0.00            
ATOM    454  O   GLU   155      14.240  33.500  55.670  1.00  0.00            
ATOM    455  N   LEU   156      13.930  35.390  54.490  1.00  0.00            
ATOM    456  HN  LEU   156      13.620  36.330  54.380  1.00  0.00            
ATOM    457  CA  LEU   156      14.690  34.950  53.360  1.00  0.00            
ATOM    458  HA  LEU   156      14.140  34.080  53.010  1.00  0.00            
ATOM    459  CB  LEU   156      14.680  35.970  52.200  1.00  0.00            
ATOM    460  HB1 LEU   156      15.040  37.000  52.430  1.00  0.00            
ATOM    461  HB2 LEU   156      15.450  35.650  51.460  1.00  0.00            
ATOM    462  CG  LEU   156      13.310  35.990  51.520  1.00  0.00            
ATOM    463  HG  LEU   156      12.560  36.180  52.330  1.00  0.00            
ATOM    464  CD1 LEU   156      13.210  37.320  50.770  1.00  0.00            
ATOM    465 1HD1 LEU   156      12.160  37.450  50.420  1.00  0.00            
ATOM    466 2HD1 LEU   156      13.510  38.080  51.530  1.00  0.00            
ATOM    467 3HD1 LEU   156      13.940  37.240  49.930  1.00  0.00            
ATOM    468  CD2 LEU   156      13.030  34.810  50.580  1.00  0.00            
ATOM    469 1HD2 LEU   156      12.060  35.000  50.070  1.00  0.00            
ATOM    470 2HD2 LEU   156      13.920  34.640  49.930  1.00  0.00            
ATOM    471 3HD2 LEU   156      12.820  33.910  51.200  1.00  0.00            
ATOM    472  C   LEU   156      16.110  34.580  53.620  1.00  0.00            
ATOM    473  O   LEU   156      16.560  33.570  53.100  1.00  0.00            
ATOM    474  N   THR   157      16.820  35.320  54.490  1.00  0.00            
ATOM    475  HN  THR   157      16.300  36.130  54.760  1.00  0.00            
ATOM    476  CA  THR   157      18.180  35.110  54.880  1.00  0.00            
ATOM    477  HA  THR   157      18.800  35.050  53.990  1.00  0.00            
ATOM    478  CB  THR   157      18.860  36.210  55.640  1.00  0.00            
ATOM    479  HB  THR   157      19.820  35.920  56.130  1.00  0.00            
ATOM    480  OG1 THR   157      18.010  36.630  56.690  1.00  0.00            
ATOM    481  HG1 THR   157      17.320  37.130  56.240  1.00  0.00            
ATOM    482  CG2 THR   157      19.150  37.450  54.790  1.00  0.00            
ATOM    483 1HG2 THR   157      19.770  37.060  53.950  1.00  0.00            
ATOM    484 2HG2 THR   157      18.250  37.900  54.310  1.00  0.00            
ATOM    485 3HG2 THR   157      19.770  38.100  55.450  1.00  0.00            
ATOM    486  C   THR   157      18.310  33.810  55.590  1.00  0.00            
ATOM    487  O   THR   157      19.230  33.040  55.320  1.00  0.00            
ATOM    488  N   LYS   158      17.390  33.510  56.530  1.00  0.00            
ATOM    489  HN  LYS   158      16.700  34.170  56.820  1.00  0.00            
ATOM    490  CA  LYS   158      17.310  32.190  57.080  1.00  0.00            
ATOM    491  HA  LYS   158      18.260  31.970  57.540  1.00  0.00            
ATOM    492  CB  LYS   158      16.270  32.060  58.200  1.00  0.00            
ATOM    493  HB1 LYS   158      15.260  32.280  57.780  1.00  0.00            
ATOM    494  HB2 LYS   158      16.170  31.010  58.570  1.00  0.00            
ATOM    495  CG  LYS   158      16.470  32.930  59.440  1.00  0.00            
ATOM    496  HG1 LYS   158      16.370  34.000  59.180  1.00  0.00            
ATOM    497  HG2 LYS   158      15.540  32.610  59.970  1.00  0.00            
ATOM    498  CD  LYS   158      17.660  32.500  60.300  1.00  0.00            
ATOM    499  HD1 LYS   158      18.580  32.870  59.810  1.00  0.00            
ATOM    500  HD2 LYS   158      17.670  33.020  61.280  1.00  0.00            
ATOM    501  CE  LYS   158      17.680  30.990  60.550  1.00  0.00            
ATOM    502  HE1 LYS   158      16.690  30.520  60.710  1.00  0.00            
ATOM    503  HE2 LYS   158      18.080  30.450  59.660  1.00  0.00            
ATOM    504  NZ  LYS   158      18.550  30.680  61.710  1.00  0.00            
ATOM    505  HZ1 LYS   158      18.230  31.120  62.600  1.00  0.00            
ATOM    506  HZ2 LYS   158      18.570  29.660  61.890  1.00  0.00            
ATOM    507  HZ3 LYS   158      19.570  30.890  61.680  1.00  0.00            
ATOM    508  C   LYS   158      17.020  31.120  56.090  1.00  0.00            
ATOM    509  O   LYS   158      17.700  30.100  56.170  1.00  0.00            
ATOM    510  N   LEU   159      16.110  31.260  55.110  1.00  0.00            
ATOM    511  HN  LEU   159      15.640  32.130  54.980  1.00  0.00            
ATOM    512  CA  LEU   159      15.790  30.190  54.210  1.00  0.00            
ATOM    513  HA  LEU   159      15.620  29.320  54.820  1.00  0.00            
ATOM    514  CB  LEU   159      14.540  30.400  53.330  1.00  0.00            
ATOM    515  HB1 LEU   159      14.530  31.490  53.100  1.00  0.00            
ATOM    516  HB2 LEU   159      14.660  29.860  52.370  1.00  0.00            
ATOM    517  CG  LEU   159      13.160  30.030  53.890  1.00  0.00            
ATOM    518  HG  LEU   159      12.900  28.990  53.570  1.00  0.00            
ATOM    519  CD1 LEU   159      12.870  29.950  55.400  1.00  0.00            
ATOM    520 1HD1 LEU   159      13.650  29.410  55.980  1.00  0.00            
ATOM    521 2HD1 LEU   159      13.120  30.990  55.690  1.00  0.00            
ATOM    522 3HD1 LEU   159      11.830  29.660  55.670  1.00  0.00            
ATOM    523  CD2 LEU   159      12.220  30.930  53.080  1.00  0.00            
ATOM    524 1HD2 LEU   159      11.160  30.640  53.240  1.00  0.00            
ATOM    525 2HD2 LEU   159      12.320  31.990  53.410  1.00  0.00            
ATOM    526 3HD2 LEU   159      12.370  30.830  51.980  1.00  0.00            
ATOM    527  C   LEU   159      16.960  29.870  53.340  1.00  0.00            
ATOM    528  O   LEU   159      17.170  28.700  53.020  1.00  0.00            
ATOM    529  N   LEU   160      17.670  30.890  52.830  1.00  0.00            
ATOM    530  HN  LEU   160      17.350  31.830  52.910  1.00  0.00            
ATOM    531  CA  LEU   160      18.870  30.760  52.070  1.00  0.00            
ATOM    532  HA  LEU   160      18.660  30.110  51.240  1.00  0.00            
ATOM    533  CB  LEU   160      19.290  32.090  51.420  1.00  0.00            
ATOM    534  HB1 LEU   160      19.240  32.900  52.180  1.00  0.00            
ATOM    535  HB2 LEU   160      20.320  32.010  51.030  1.00  0.00            
ATOM    536  CG  LEU   160      18.450  32.370  50.160  1.00  0.00            
ATOM    537  HG  LEU   160      17.390  32.370  50.490  1.00  0.00            
ATOM    538  CD1 LEU   160      18.730  33.820  49.720  1.00  0.00            
ATOM    539 1HD1 LEU   160      18.620  34.540  50.560  1.00  0.00            
ATOM    540 2HD1 LEU   160      19.730  33.950  49.260  1.00  0.00            
ATOM    541 3HD1 LEU   160      18.050  34.130  48.900  1.00  0.00            
ATOM    542  CD2 LEU   160      18.840  31.480  48.970  1.00  0.00            
ATOM    543 1HD2 LEU   160      19.900  31.710  48.750  1.00  0.00            
ATOM    544 2HD2 LEU   160      18.530  30.430  49.140  1.00  0.00            
ATOM    545 3HD2 LEU   160      18.290  31.880  48.090  1.00  0.00            
ATOM    546  C   LEU   160      20.060  30.090  52.660  1.00  0.00            
ATOM    547  O   LEU   160      20.860  29.460  51.970  1.00  0.00            
ATOM    548  N   ASN   161      20.210  30.210  54.000  1.00  0.00            
ATOM    549  HN  ASN   161      19.600  30.780  54.550  1.00  0.00            
ATOM    550  CA  ASN   161      21.360  29.750  54.710  1.00  0.00            
ATOM    551  HA  ASN   161      22.190  29.650  54.030  1.00  0.00            
ATOM    552  CB  ASN   161      21.670  30.650  55.920  1.00  0.00            
ATOM    553  HB1 ASN   161      20.760  30.900  56.510  1.00  0.00            
ATOM    554  HB2 ASN   161      22.430  30.280  56.640  1.00  0.00            
ATOM    555  CG  ASN   161      22.080  32.040  55.460  1.00  0.00            
ATOM    556  OD1 ASN   161      22.070  32.430  54.290  1.00  0.00            
ATOM    557  ND2 ASN   161      22.620  32.840  56.420  1.00  0.00            
ATOM    558 1HD2 ASN   161      22.730  32.530  57.360  1.00  0.00            
ATOM    559 2HD2 ASN   161      22.980  33.740  56.170  1.00  0.00            
ATOM    560  C   ASN   161      21.170  28.380  55.290  1.00  0.00            
ATOM    561  O   ASN   161      22.050  27.850  55.960  1.00  0.00            
ATOM    562  N   ASP   162      20.090  27.670  54.950  1.00  0.00            
ATOM    563  HN  ASP   162      19.290  28.020  54.460  1.00  0.00            
ATOM    564  CA  ASP   162      19.850  26.370  55.480  1.00  0.00            
ATOM    565  HA  ASP   162      20.120  26.370  56.530  1.00  0.00            
ATOM    566  CB  ASP   162      18.360  25.980  55.430  1.00  0.00            
ATOM    567  HB1 ASP   162      17.760  26.920  55.490  1.00  0.00            
ATOM    568  HB2 ASP   162      18.100  25.510  54.460  1.00  0.00            
ATOM    569  CG  ASP   162      17.820  25.120  56.570  1.00  0.00            
ATOM    570  OD1 ASP   162      17.140  25.630  57.500  1.00  0.00            
ATOM    571  OD2 ASP   162      17.960  23.870  56.490  1.00  0.00            
ATOM    572  C   ASP   162      20.570  25.300  54.740  1.00  0.00            
ATOM    573  O   ASP   162      21.050  25.600  53.640  1.00  0.00            
ATOM    574  N   GLU   163      20.700  24.110  55.370  1.00  0.00            
ATOM    575  HN  GLU   163      20.250  24.080  56.260  1.00  0.00            
ATOM    576  CA  GLU   163      21.500  22.990  54.980  1.00  0.00            
ATOM    577  HA  GLU   163      22.530  23.270  54.850  1.00  0.00            
ATOM    578  CB  GLU   163      21.690  22.000  56.140  1.00  0.00            
ATOM    579  HB1 GLU   163      20.740  21.490  56.440  1.00  0.00            
ATOM    580  HB2 GLU   163      22.360  21.200  55.760  1.00  0.00            
ATOM    581  CG  GLU   163      22.280  22.550  57.440  1.00  0.00            
ATOM    582  HG1 GLU   163      21.760  23.500  57.680  1.00  0.00            
ATOM    583  HG2 GLU   163      22.200  21.870  58.310  1.00  0.00            
ATOM    584  CD  GLU   163      23.740  22.920  57.210  1.00  0.00            
ATOM    585  OE1 GLU   163      24.050  24.070  56.790  1.00  0.00            
ATOM    586  OE2 GLU   163      24.570  21.980  57.230  1.00  0.00            
ATOM    587  C   GLU   163      20.880  22.320  53.800  1.00  0.00            
ATOM    588  O   GLU   163      21.550  21.820  52.900  1.00  0.00            
ATOM    589  N   ASP   164      19.560  22.080  53.790  1.00  0.00            
ATOM    590  HN  ASP   164      18.970  22.370  54.540  1.00  0.00            
ATOM    591  CA  ASP   164      18.870  21.350  52.770  1.00  0.00            
ATOM    592  HA  ASP   164      19.440  20.480  52.480  1.00  0.00            
ATOM    593  CB  ASP   164      17.510  20.930  53.350  1.00  0.00            
ATOM    594  HB1 ASP   164      17.020  21.850  53.730  1.00  0.00            
ATOM    595  HB2 ASP   164      16.950  20.490  52.500  1.00  0.00            
ATOM    596  CG  ASP   164      17.590  19.870  54.440  1.00  0.00            
ATOM    597  OD1 ASP   164      17.630  20.160  55.670  1.00  0.00            
ATOM    598  OD2 ASP   164      17.600  18.640  54.160  1.00  0.00            
ATOM    599  C   ASP   164      18.810  22.210  51.550  1.00  0.00            
ATOM    600  O   ASP   164      18.680  23.420  51.730  1.00  0.00            
ATOM    601  N   GLN   165      18.910  21.620  50.340  1.00  0.00            
ATOM    602  HN  GLN   165      19.000  20.640  50.200  1.00  0.00            
ATOM    603  CA  GLN   165      18.810  22.360  49.120  1.00  0.00            
ATOM    604  HA  GLN   165      19.320  23.280  49.330  1.00  0.00            
ATOM    605  CB  GLN   165      19.420  21.590  47.930  1.00  0.00            
ATOM    606  HB1 GLN   165      18.690  20.790  47.680  1.00  0.00            
ATOM    607  HB2 GLN   165      19.390  22.230  47.030  1.00  0.00            
ATOM    608  CG  GLN   165      20.860  21.170  48.220  1.00  0.00            
ATOM    609  HG1 GLN   165      21.400  22.100  48.500  1.00  0.00            
ATOM    610  HG2 GLN   165      20.990  20.430  49.030  1.00  0.00            
ATOM    611  CD  GLN   165      21.680  20.600  47.060  1.00  0.00            
ATOM    612  OE1 GLN   165      21.840  19.410  46.800  1.00  0.00            
ATOM    613  NE2 GLN   165      22.390  21.600  46.470  1.00  0.00            
ATOM    614 1HE2 GLN   165      22.240  22.510  46.840  1.00  0.00            
ATOM    615 2HE2 GLN   165      23.100  21.300  45.830  1.00  0.00            
ATOM    616  C   GLN   165      17.430  22.790  48.750  1.00  0.00            
ATOM    617  O   GLN   165      17.230  23.760  48.020  1.00  0.00            
ATOM    618  N   VAL   166      16.440  22.080  49.330  1.00  0.00            
ATOM    619  HN  VAL   166      16.640  21.250  49.840  1.00  0.00            
ATOM    620  CA  VAL   166      15.060  22.240  48.990  1.00  0.00            
ATOM    621  HA  VAL   166      14.870  22.170  47.930  1.00  0.00            
ATOM    622  CB  VAL   166      14.240  21.120  49.580  1.00  0.00            
ATOM    623  HB  VAL   166      14.730  20.200  49.190  1.00  0.00            
ATOM    624  CG1 VAL   166      14.440  20.950  51.100  1.00  0.00            
ATOM    625 1HG1 VAL   166      15.490  21.080  51.420  1.00  0.00            
ATOM    626 2HG1 VAL   166      13.800  21.600  51.730  1.00  0.00            
ATOM    627 3HG1 VAL   166      14.160  19.930  51.440  1.00  0.00            
ATOM    628  CG2 VAL   166      12.780  21.100  49.120  1.00  0.00            
ATOM    629 1HG2 VAL   166      12.290  20.200  49.560  1.00  0.00            
ATOM    630 2HG2 VAL   166      12.160  21.990  49.370  1.00  0.00            
ATOM    631 3HG2 VAL   166      12.650  20.840  48.050  1.00  0.00            
ATOM    632  C   VAL   166      14.500  23.520  49.500  1.00  0.00            
ATOM    633  O   VAL   166      13.750  24.110  48.730  1.00  0.00            
ATOM    634  N   VAL   167      14.800  24.110  50.670  1.00  0.00            
ATOM    635  HN  VAL   167      15.360  23.590  51.310  1.00  0.00            
ATOM    636  CA  VAL   167      14.350  25.410  51.040  1.00  0.00            
ATOM    637  HA  VAL   167      13.300  25.480  50.810  1.00  0.00            
ATOM    638  CB  VAL   167      14.480  25.620  52.520  1.00  0.00            
ATOM    639  HB  VAL   167      14.520  26.690  52.810  1.00  0.00            
ATOM    640  CG1 VAL   167      13.230  24.960  53.140  1.00  0.00            
ATOM    641 1HG1 VAL   167      12.880  24.010  52.700  1.00  0.00            
ATOM    642 2HG1 VAL   167      13.590  24.690  54.160  1.00  0.00            
ATOM    643 3HG1 VAL   167      12.450  25.710  53.410  1.00  0.00            
ATOM    644  CG2 VAL   167      15.730  25.000  53.180  1.00  0.00            
ATOM    645 1HG2 VAL   167      16.610  25.510  52.730  1.00  0.00            
ATOM    646 2HG2 VAL   167      15.840  25.330  54.230  1.00  0.00            
ATOM    647 3HG2 VAL   167      15.870  23.900  53.160  1.00  0.00            
ATOM    648  C   VAL   167      15.150  26.400  50.250  1.00  0.00            
ATOM    649  O   VAL   167      14.600  27.370  49.740  1.00  0.00            
ATOM    650  N   VAL   168      16.460  26.160  50.100  1.00  0.00            
ATOM    651  HN  VAL   168      16.900  25.340  50.450  1.00  0.00            
ATOM    652  CA  VAL   168      17.340  27.050  49.390  1.00  0.00            
ATOM    653  HA  VAL   168      17.180  28.000  49.870  1.00  0.00            
ATOM    654  CB  VAL   168      18.780  26.630  49.490  1.00  0.00            
ATOM    655  HB  VAL   168      18.920  25.630  49.030  1.00  0.00            
ATOM    656  CG1 VAL   168      19.720  27.580  48.740  1.00  0.00            
ATOM    657 1HG1 VAL   168      19.490  27.680  47.660  1.00  0.00            
ATOM    658 2HG1 VAL   168      19.510  28.610  49.070  1.00  0.00            
ATOM    659 3HG1 VAL   168      20.800  27.360  48.880  1.00  0.00            
ATOM    660  CG2 VAL   168      19.140  26.650  50.990  1.00  0.00            
ATOM    661 1HG2 VAL   168      18.600  25.930  51.630  1.00  0.00            
ATOM    662 2HG2 VAL   168      20.230  26.440  51.030  1.00  0.00            
ATOM    663 3HG2 VAL   168      19.000  27.680  51.390  1.00  0.00            
ATOM    664  C   VAL   168      17.040  27.270  47.950  1.00  0.00            
ATOM    665  O   VAL   168      17.050  28.410  47.490  1.00  0.00            
ATOM    666  N   ASN   169      16.690  26.220  47.190  1.00  0.00            
ATOM    667  HN  ASN   169      16.530  25.320  47.600  1.00  0.00            
ATOM    668  CA  ASN   169      16.190  26.310  45.860  1.00  0.00            
ATOM    669  HA  ASN   169      16.790  26.900  45.180  1.00  0.00            
ATOM    670  CB  ASN   169      15.820  24.920  45.310  1.00  0.00            
ATOM    671  HB1 ASN   169      16.760  24.340  45.300  1.00  0.00            
ATOM    672  HB2 ASN   169      15.130  24.420  46.030  1.00  0.00            
ATOM    673  CG  ASN   169      15.240  24.850  43.910  1.00  0.00            
ATOM    674  OD1 ASN   169      14.090  24.610  43.550  1.00  0.00            
ATOM    675  ND2 ASN   169      16.140  25.170  42.940  1.00  0.00            
ATOM    676 1HD2 ASN   169      17.100  25.110  43.230  1.00  0.00            
ATOM    677 2HD2 ASN   169      16.030  25.280  41.950  1.00  0.00            
ATOM    678  C   ASN   169      14.980  27.170  45.800  1.00  0.00            
ATOM    679  O   ASN   169      14.820  28.100  45.010  1.00  0.00            
ATOM    680  N   LYS   170      13.970  26.900  46.650  1.00  0.00            
ATOM    681  HN  LYS   170      14.100  26.300  47.430  1.00  0.00            
ATOM    682  CA  LYS   170      12.720  27.600  46.520  1.00  0.00            
ATOM    683  HA  LYS   170      12.350  27.460  45.520  1.00  0.00            
ATOM    684  CB  LYS   170      11.660  26.930  47.410  1.00  0.00            
ATOM    685  HB1 LYS   170      11.890  27.120  48.490  1.00  0.00            
ATOM    686  HB2 LYS   170      10.670  27.430  47.350  1.00  0.00            
ATOM    687  CG  LYS   170      11.410  25.470  47.050  1.00  0.00            
ATOM    688  HG1 LYS   170      11.100  25.660  46.000  1.00  0.00            
ATOM    689  HG2 LYS   170      12.320  24.840  46.960  1.00  0.00            
ATOM    690  CD  LYS   170      10.400  24.710  47.920  1.00  0.00            
ATOM    691  HD1 LYS   170      10.800  24.530  48.940  1.00  0.00            
ATOM    692  HD2 LYS   170       9.490  25.350  47.980  1.00  0.00            
ATOM    693  CE  LYS   170      10.050  23.300  47.430  1.00  0.00            
ATOM    694  HE1 LYS   170       9.870  23.280  46.340  1.00  0.00            
ATOM    695  HE2 LYS   170      10.960  22.740  47.710  1.00  0.00            
ATOM    696  NZ  LYS   170       8.910  22.750  48.210  1.00  0.00            
ATOM    697  HZ1 LYS   170       9.270  21.980  48.820  1.00  0.00            
ATOM    698  HZ2 LYS   170       8.630  23.530  48.840  1.00  0.00            
ATOM    699  HZ3 LYS   170       8.220  22.460  47.490  1.00  0.00            
ATOM    700  C   LYS   170      12.740  29.060  46.830  1.00  0.00            
ATOM    701  O   LYS   170      12.020  29.880  46.270  1.00  0.00            
ATOM    702  N   ALA   171      13.630  29.420  47.770  1.00  0.00            
ATOM    703  HN  ALA   171      14.110  28.630  48.140  1.00  0.00            
ATOM    704  CA  ALA   171      14.110  30.740  48.020  1.00  0.00            
ATOM    705  HA  ALA   171      13.280  31.370  48.310  1.00  0.00            
ATOM    706  CB  ALA   171      15.060  30.610  49.220  1.00  0.00            
ATOM    707  HB1 ALA   171      14.640  29.900  49.970  1.00  0.00            
ATOM    708  HB2 ALA   171      16.030  30.210  48.880  1.00  0.00            
ATOM    709  HB3 ALA   171      15.110  31.530  49.840  1.00  0.00            
ATOM    710  C   ALA   171      14.820  31.530  46.980  1.00  0.00            
ATOM    711  O   ALA   171      14.660  32.700  46.640  1.00  0.00            
ATOM    712  N   ALA   172      15.780  30.850  46.330  1.00  0.00            
ATOM    713  HN  ALA   172      16.080  29.930  46.570  1.00  0.00            
ATOM    714  CA  ALA   172      16.590  31.380  45.270  1.00  0.00            
ATOM    715  HA  ALA   172      17.200  32.080  45.810  1.00  0.00            
ATOM    716  CB  ALA   172      17.580  30.300  44.790  1.00  0.00            
ATOM    717  HB1 ALA   172      18.040  29.860  45.700  1.00  0.00            
ATOM    718  HB2 ALA   172      17.040  29.540  44.180  1.00  0.00            
ATOM    719  HB3 ALA   172      18.450  30.580  44.170  1.00  0.00            
ATOM    720  C   ALA   172      15.850  31.860  44.070  1.00  0.00            
ATOM    721  O   ALA   172      15.990  32.970  43.570  1.00  0.00            
ATOM    722  N   VAL   173      14.850  31.070  43.630  1.00  0.00            
ATOM    723  HN  VAL   173      14.600  30.230  44.110  1.00  0.00            
ATOM    724  CA  VAL   173      13.960  31.400  42.560  1.00  0.00            
ATOM    725  HA  VAL   173      14.450  31.490  41.610  1.00  0.00            
ATOM    726  CB  VAL   173      12.960  30.290  42.430  1.00  0.00            
ATOM    727  HB  VAL   173      12.310  30.170  43.330  1.00  0.00            
ATOM    728  CG1 VAL   173      12.010  30.520  41.240  1.00  0.00            
ATOM    729 1HG1 VAL   173      11.300  29.660  41.180  1.00  0.00            
ATOM    730 2HG1 VAL   173      11.380  31.420  41.360  1.00  0.00            
ATOM    731 3HG1 VAL   173      12.670  30.640  40.360  1.00  0.00            
ATOM    732  CG2 VAL   173      13.720  28.980  42.150  1.00  0.00            
ATOM    733 1HG2 VAL   173      14.280  28.930  41.190  1.00  0.00            
ATOM    734 2HG2 VAL   173      14.390  28.740  43.000  1.00  0.00            
ATOM    735 3HG2 VAL   173      12.890  28.250  42.130  1.00  0.00            
ATOM    736  C   VAL   173      13.170  32.600  42.950  1.00  0.00            
ATOM    737  O   VAL   173      12.870  33.570  42.260  1.00  0.00            
ATOM    738  N   MET   174      12.680  32.680  44.200  1.00  0.00            
ATOM    739  HN  MET   174      12.880  31.940  44.830  1.00  0.00            
ATOM    740  CA  MET   174      11.880  33.760  44.710  1.00  0.00            
ATOM    741  HA  MET   174      11.080  33.920  44.010  1.00  0.00            
ATOM    742  CB  MET   174      11.220  33.390  46.050  1.00  0.00            
ATOM    743  HB1 MET   174      10.600  32.520  45.760  1.00  0.00            
ATOM    744  HB2 MET   174      11.900  32.990  46.830  1.00  0.00            
ATOM    745  CG  MET   174      10.270  34.430  46.650  1.00  0.00            
ATOM    746  HG1 MET   174       9.640  34.850  45.830  1.00  0.00            
ATOM    747  HG2 MET   174       9.530  33.930  47.310  1.00  0.00            
ATOM    748  SD  MET   174      11.080  35.800  47.520  1.00  0.00            
ATOM    749  CE  MET   174       9.700  36.160  48.650  1.00  0.00            
ATOM    750  HE1 MET   174       8.680  36.210  48.200  1.00  0.00            
ATOM    751  HE2 MET   174       9.660  35.410  49.460  1.00  0.00            
ATOM    752  HE3 MET   174       9.820  37.130  49.180  1.00  0.00            
ATOM    753  C   MET   174      12.670  35.020  44.790  1.00  0.00            
ATOM    754  O   MET   174      12.210  36.120  44.460  1.00  0.00            
ATOM    755  N   VAL   175      13.940  34.960  45.230  1.00  0.00            
ATOM    756  HN  VAL   175      14.360  34.120  45.550  1.00  0.00            
ATOM    757  CA  VAL   175      14.730  36.120  45.530  1.00  0.00            
ATOM    758  HA  VAL   175      14.170  36.900  46.020  1.00  0.00            
ATOM    759  CB  VAL   175      15.940  35.740  46.330  1.00  0.00            
ATOM    760  HB  VAL   175      16.180  34.700  46.040  1.00  0.00            
ATOM    761  CG1 VAL   175      17.170  36.660  46.250  1.00  0.00            
ATOM    762 1HG1 VAL   175      17.550  36.320  45.250  1.00  0.00            
ATOM    763 2HG1 VAL   175      16.820  37.710  46.320  1.00  0.00            
ATOM    764 3HG1 VAL   175      18.000  36.390  46.940  1.00  0.00            
ATOM    765  CG2 VAL   175      15.440  35.790  47.780  1.00  0.00            
ATOM    766 1HG2 VAL   175      14.450  35.290  47.780  1.00  0.00            
ATOM    767 2HG2 VAL   175      16.110  35.360  48.560  1.00  0.00            
ATOM    768 3HG2 VAL   175      15.250  36.830  48.130  1.00  0.00            
ATOM    769  C   VAL   175      15.030  36.760  44.220  1.00  0.00            
ATOM    770  O   VAL   175      15.190  37.970  44.060  1.00  0.00            
ATOM    771  N   HIS   176      15.180  35.910  43.190  1.00  0.00            
ATOM    772  HN  HIS   176      15.000  34.970  43.490  1.00  0.00            
ATOM    773  CA  HIS   176      15.470  36.340  41.860  1.00  0.00            
ATOM    774  HA  HIS   176      16.370  36.930  41.850  1.00  0.00            
ATOM    775  CB  HIS   176      15.840  35.150  40.950  1.00  0.00            
ATOM    776  HB1 HIS   176      16.600  34.480  41.410  1.00  0.00            
ATOM    777  HB2 HIS   176      14.980  34.460  40.880  1.00  0.00            
ATOM    778  ND1 HIS   176      16.030  34.400  38.590  1.00  0.00            
ATOM    779  CG  HIS   176      16.310  35.360  39.540  1.00  0.00            
ATOM    780  CE1 HIS   176      16.590  34.830  37.470  1.00  0.00            
ATOM    781  HE1 HIS   176      16.590  34.230  36.560  1.00  0.00            
ATOM    782  NE2 HIS   176      17.320  35.970  37.660  1.00  0.00            
ATOM    783  HE2 HIS   176      17.490  36.570  36.890  1.00  0.00            
ATOM    784  CD2 HIS   176      17.170  36.260  39.000  1.00  0.00            
ATOM    785  HD2 HIS   176      17.550  37.110  39.560  1.00  0.00            
ATOM    786  C   HIS   176      14.370  37.130  41.240  1.00  0.00            
ATOM    787  O   HIS   176      14.710  38.090  40.550  1.00  0.00            
ATOM    788  N   GLN   177      13.070  36.830  41.430  1.00  0.00            
ATOM    789  HN  GLN   177      12.890  35.990  41.940  1.00  0.00            
ATOM    790  CA  GLN   177      11.960  37.650  41.080  1.00  0.00            
ATOM    791  HA  GLN   177      12.160  38.040  40.080  1.00  0.00            
ATOM    792  CB  GLN   177      10.730  36.730  41.050  1.00  0.00            
ATOM    793  HB1 GLN   177      10.770  35.820  40.410  1.00  0.00            
ATOM    794  HB2 GLN   177      10.890  36.340  42.080  1.00  0.00            
ATOM    795  CG  GLN   177       9.370  37.380  40.830  1.00  0.00            
ATOM    796  HG1 GLN   177       8.510  36.940  41.380  1.00  0.00            
ATOM    797  HG2 GLN   177       9.420  38.390  41.280  1.00  0.00            
ATOM    798  CD  GLN   177       9.110  37.710  39.360  1.00  0.00            
ATOM    799  OE1 GLN   177       8.940  36.860  38.480  1.00  0.00            
ATOM    800  NE2 GLN   177       8.960  39.040  39.140  1.00  0.00            
ATOM    801 1HE2 GLN   177       8.670  39.600  39.920  1.00  0.00            
ATOM    802 2HE2 GLN   177       8.840  39.300  38.180  1.00  0.00            
ATOM    803  C   GLN   177      11.800  38.840  41.960  1.00  0.00            
ATOM    804  O   GLN   177      11.390  39.900  41.490  1.00  0.00            
ATOM    805  N   LEU   178      12.050  38.740  43.280  1.00  0.00            
ATOM    806  HN  LEU   178      12.210  37.880  43.760  1.00  0.00            
ATOM    807  CA  LEU   178      12.130  39.860  44.160  1.00  0.00            
ATOM    808  HA  LEU   178      11.300  40.540  44.020  1.00  0.00            
ATOM    809  CB  LEU   178      12.150  39.340  45.610  1.00  0.00            
ATOM    810  HB1 LEU   178      11.350  38.580  45.750  1.00  0.00            
ATOM    811  HB2 LEU   178      13.070  38.730  45.730  1.00  0.00            
ATOM    812  CG  LEU   178      11.910  40.280  46.800  1.00  0.00            
ATOM    813  HG  LEU   178      12.720  41.050  46.780  1.00  0.00            
ATOM    814  CD1 LEU   178      10.490  40.880  46.710  1.00  0.00            
ATOM    815 1HD1 LEU   178      10.400  41.610  45.880  1.00  0.00            
ATOM    816 2HD1 LEU   178       9.860  39.970  46.600  1.00  0.00            
ATOM    817 3HD1 LEU   178      10.190  41.410  47.640  1.00  0.00            
ATOM    818  CD2 LEU   178      12.180  39.600  48.150  1.00  0.00            
ATOM    819 1HD2 LEU   178      11.600  38.650  48.180  1.00  0.00            
ATOM    820 2HD2 LEU   178      13.260  39.370  48.260  1.00  0.00            
ATOM    821 3HD2 LEU   178      11.950  40.280  48.990  1.00  0.00            
ATOM    822  C   LEU   178      13.180  40.900  43.950  1.00  0.00            
ATOM    823  O   LEU   178      13.080  41.970  44.540  1.00  0.00            
ATOM    824  N   SER   179      14.270  40.620  43.200  1.00  0.00            
ATOM    825  HN  SER   179      14.420  39.730  42.770  1.00  0.00            
ATOM    826  CA  SER   179      15.300  41.570  42.930  1.00  0.00            
ATOM    827  HA  SER   179      15.340  42.340  43.690  1.00  0.00            
ATOM    828  CB  SER   179      16.690  40.920  43.040  1.00  0.00            
ATOM    829  HB1 SER   179      17.480  41.710  43.050  1.00  0.00            
ATOM    830  HB2 SER   179      16.820  40.470  44.040  1.00  0.00            
ATOM    831  OG  SER   179      16.970  39.940  42.050  1.00  0.00            
ATOM    832  HG1 SER   179      17.230  39.110  42.450  1.00  0.00            
ATOM    833  C   SER   179      15.190  42.150  41.560  1.00  0.00            
ATOM    834  O   SER   179      16.010  42.960  41.140  1.00  0.00            
ATOM    835  N   LYS   180      14.100  41.820  40.840  1.00  0.00            
ATOM    836  HN  LYS   180      13.460  41.080  41.040  1.00  0.00            
ATOM    837  CA  LYS   180      13.770  42.550  39.660  1.00  0.00            
ATOM    838  HA  LYS   180      14.620  42.480  38.990  1.00  0.00            
ATOM    839  CB  LYS   180      12.720  41.750  38.880  1.00  0.00            
ATOM    840  HB1 LYS   180      13.210  40.800  38.600  1.00  0.00            
ATOM    841  HB2 LYS   180      11.990  41.460  39.660  1.00  0.00            
ATOM    842  CG  LYS   180      12.180  42.350  37.570  1.00  0.00            
ATOM    843  HG1 LYS   180      11.370  43.010  37.940  1.00  0.00            
ATOM    844  HG2 LYS   180      13.000  42.980  37.160  1.00  0.00            
ATOM    845  CD  LYS   180      11.640  41.320  36.580  1.00  0.00            
ATOM    846  HD1 LYS   180      12.430  40.630  36.210  1.00  0.00            
ATOM    847  HD2 LYS   180      10.860  40.710  37.070  1.00  0.00            
ATOM    848  CE  LYS   180      11.030  41.800  35.260  1.00  0.00            
ATOM    849  HE1 LYS   180      10.560  41.010  34.650  1.00  0.00            
ATOM    850  HE2 LYS   180      10.270  42.570  35.510  1.00  0.00            
ATOM    851  NZ  LYS   180      11.980  42.500  34.370  1.00  0.00            
ATOM    852  HZ1 LYS   180      11.490  42.560  33.450  1.00  0.00            
ATOM    853  HZ2 LYS   180      12.180  43.470  34.690  1.00  0.00            
ATOM    854  HZ3 LYS   180      12.910  42.040  34.310  1.00  0.00            
ATOM    855  C   LYS   180      13.370  43.990  39.730  1.00  0.00            
ATOM    856  O   LYS   180      13.900  44.880  39.080  1.00  0.00            
ATOM    857  N   LYS   181      12.500  44.260  40.720  1.00  0.00            
ATOM    858  HN  LYS   181      12.230  43.540  41.350  1.00  0.00            
ATOM    859  CA  LYS   181      12.100  45.590  41.060  1.00  0.00            
ATOM    860  HA  LYS   181      11.950  46.100  40.120  1.00  0.00            
ATOM    861  CB  LYS   181      10.740  45.500  41.790  1.00  0.00            
ATOM    862  HB1 LYS   181      10.120  44.780  41.220  1.00  0.00            
ATOM    863  HB2 LYS   181      10.820  45.010  42.780  1.00  0.00            
ATOM    864  CG  LYS   181      10.080  46.880  41.810  1.00  0.00            
ATOM    865  HG1 LYS   181      10.530  47.430  42.660  1.00  0.00            
ATOM    866  HG2 LYS   181      10.290  47.450  40.880  1.00  0.00            
ATOM    867  CD  LYS   181       8.550  46.850  41.940  1.00  0.00            
ATOM    868  HD1 LYS   181       8.260  47.890  42.210  1.00  0.00            
ATOM    869  HD2 LYS   181       8.140  46.680  40.920  1.00  0.00            
ATOM    870  CE  LYS   181       8.110  45.920  43.070  1.00  0.00            
ATOM    871  HE1 LYS   181       8.410  44.860  42.940  1.00  0.00            
ATOM    872  HE2 LYS   181       8.570  46.190  44.040  1.00  0.00            
ATOM    873  NZ  LYS   181       6.650  46.120  43.210  1.00  0.00            
ATOM    874  HZ1 LYS   181       6.190  45.760  42.340  1.00  0.00            
ATOM    875  HZ2 LYS   181       6.340  45.480  43.970  1.00  0.00            
ATOM    876  HZ3 LYS   181       6.480  47.130  43.380  1.00  0.00            
ATOM    877  C   LYS   181      13.060  46.360  41.900  1.00  0.00            
ATOM    878  O   LYS   181      13.580  45.850  42.890  1.00  0.00            
ATOM    879  N   GLU   182      13.350  47.630  41.560  1.00  0.00            
ATOM    880  HN  GLU   182      12.850  48.040  40.800  1.00  0.00            
ATOM    881  CA  GLU   182      14.380  48.450  42.110  1.00  0.00            
ATOM    882  HA  GLU   182      15.270  47.850  42.020  1.00  0.00            
ATOM    883  CB  GLU   182      14.360  49.860  41.490  1.00  0.00            
ATOM    884  HB1 GLU   182      14.360  49.740  40.390  1.00  0.00            
ATOM    885  HB2 GLU   182      13.440  50.370  41.840  1.00  0.00            
ATOM    886  CG  GLU   182      15.540  50.740  41.930  1.00  0.00            
ATOM    887  HG1 GLU   182      15.370  51.040  42.990  1.00  0.00            
ATOM    888  HG2 GLU   182      16.490  50.170  41.880  1.00  0.00            
ATOM    889  CD  GLU   182      15.660  51.990  41.070  1.00  0.00            
ATOM    890  OE1 GLU   182      16.600  52.120  40.250  1.00  0.00            
ATOM    891  OE2 GLU   182      14.770  52.860  41.280  1.00  0.00            
ATOM    892  C   GLU   182      14.330  48.720  43.580  1.00  0.00            
ATOM    893  O   GLU   182      15.330  48.590  44.270  1.00  0.00            
ATOM    894  N   ALA   183      13.190  49.150  44.170  1.00  0.00            
ATOM    895  HN  ALA   183      12.430  49.450  43.610  1.00  0.00            
ATOM    896  CA  ALA   183      13.140  49.440  45.570  1.00  0.00            
ATOM    897  HA  ALA   183      13.960  50.120  45.760  1.00  0.00            
ATOM    898  CB  ALA   183      11.810  50.100  45.990  1.00  0.00            
ATOM    899  HB1 ALA   183      11.750  50.600  46.970  1.00  0.00            
ATOM    900  HB2 ALA   183      11.530  50.810  45.190  1.00  0.00            
ATOM    901  HB3 ALA   183      11.020  49.320  46.060  1.00  0.00            
ATOM    902  C   ALA   183      13.270  48.240  46.440  1.00  0.00            
ATOM    903  O   ALA   183      13.960  48.230  47.460  1.00  0.00            
ATOM    904  N   SER   184      12.690  47.110  45.990  1.00  0.00            
ATOM    905  HN  SER   184      12.240  47.170  45.110  1.00  0.00            
ATOM    906  CA  SER   184      12.910  45.780  46.480  1.00  0.00            
ATOM    907  HA  SER   184      12.630  45.700  47.520  1.00  0.00            
ATOM    908  CB  SER   184      12.090  44.680  45.780  1.00  0.00            
ATOM    909  HB1 SER   184      12.540  44.420  44.800  1.00  0.00            
ATOM    910  HB2 SER   184      12.140  43.700  46.300  1.00  0.00            
ATOM    911  OG  SER   184      10.720  45.040  45.700  1.00  0.00            
ATOM    912  HG1 SER   184      10.270  44.280  45.330  1.00  0.00            
ATOM    913  C   SER   184      14.340  45.360  46.440  1.00  0.00            
ATOM    914  O   SER   184      14.920  44.700  47.300  1.00  0.00            
ATOM    915  N   ARG   185      15.050  45.720  45.360  1.00  0.00            
ATOM    916  HN  ARG   185      14.680  46.420  44.750  1.00  0.00            
ATOM    917  CA  ARG   185      16.420  45.440  45.070  1.00  0.00            
ATOM    918  HA  ARG   185      16.490  44.380  45.270  1.00  0.00            
ATOM    919  CB  ARG   185      16.740  45.660  43.580  1.00  0.00            
ATOM    920  HB1 ARG   185      15.980  45.120  42.980  1.00  0.00            
ATOM    921  HB2 ARG   185      16.570  46.760  43.560  1.00  0.00            
ATOM    922  CG  ARG   185      18.070  45.210  42.970  1.00  0.00            
ATOM    923  HG1 ARG   185      18.950  45.300  43.650  1.00  0.00            
ATOM    924  HG2 ARG   185      18.110  44.150  42.630  1.00  0.00            
ATOM    925  CD  ARG   185      18.450  46.060  41.760  1.00  0.00            
ATOM    926  HD1 ARG   185      18.620  47.080  42.150  1.00  0.00            
ATOM    927  HD2 ARG   185      19.370  45.680  41.270  1.00  0.00            
ATOM    928  NE  ARG   185      17.290  46.010  40.820  1.00  0.00            
ATOM    929  HE  ARG   185      16.780  45.160  40.900  1.00  0.00            
ATOM    930  CZ  ARG   185      17.320  46.640  39.600  1.00  0.00            
ATOM    931  NH1 ARG   185      18.280  47.590  39.400  1.00  0.00            
ATOM    932 1HH1 ARG   185      18.970  47.670  40.110  1.00  0.00            
ATOM    933 2HH1 ARG   185      18.470  47.950  38.480  1.00  0.00            
ATOM    934  NH2 ARG   185      16.370  46.320  38.670  1.00  0.00            
ATOM    935 1HH2 ARG   185      15.600  45.730  38.920  1.00  0.00            
ATOM    936 2HH2 ARG   185      16.520  46.870  37.850  1.00  0.00            
ATOM    937  C   ARG   185      17.370  46.080  46.020  1.00  0.00            
ATOM    938  O   ARG   185      18.390  45.540  46.450  1.00  0.00            
ATOM    939  N   HIS   186      17.010  47.340  46.310  1.00  0.00            
ATOM    940  HN  HIS   186      16.200  47.690  45.860  1.00  0.00            
ATOM    941  CA  HIS   186      17.740  48.140  47.250  1.00  0.00            
ATOM    942  HA  HIS   186      18.800  48.160  47.010  1.00  0.00            
ATOM    943  CB  HIS   186      17.160  49.550  47.360  1.00  0.00            
ATOM    944  HB1 HIS   186      16.060  49.500  47.540  1.00  0.00            
ATOM    945  HB2 HIS   186      17.480  50.090  48.280  1.00  0.00            
ATOM    946  ND1 HIS   186      16.950  51.720  46.040  1.00  0.00            
ATOM    947  CG  HIS   186      17.280  50.390  46.120  1.00  0.00            
ATOM    948  CE1 HIS   186      17.420  52.150  44.890  1.00  0.00            
ATOM    949  HE1 HIS   186      17.170  53.150  44.560  1.00  0.00            
ATOM    950  NE2 HIS   186      18.060  51.160  44.200  1.00  0.00            
ATOM    951  HE2 HIS   186      18.540  51.250  43.330  1.00  0.00            
ATOM    952  CD2 HIS   186      17.890  50.020  44.960  1.00  0.00            
ATOM    953  HD2 HIS   186      18.380  49.070  44.740  1.00  0.00            
ATOM    954  C   HIS   186      17.720  47.640  48.660  1.00  0.00            
ATOM    955  O   HIS   186      18.690  47.680  49.410  1.00  0.00            
ATOM    956  N   ALA   187      16.580  47.070  49.090  1.00  0.00            
ATOM    957  HN  ALA   187      15.760  47.050  48.530  1.00  0.00            
ATOM    958  CA  ALA   187      16.440  46.490  50.400  1.00  0.00            
ATOM    959  HA  ALA   187      16.670  47.200  51.180  1.00  0.00            
ATOM    960  CB  ALA   187      15.000  46.090  50.730  1.00  0.00            
ATOM    961  HB1 ALA   187      14.310  46.950  50.570  1.00  0.00            
ATOM    962  HB2 ALA   187      14.730  45.290  50.010  1.00  0.00            
ATOM    963  HB3 ALA   187      14.790  45.560  51.690  1.00  0.00            
ATOM    964  C   ALA   187      17.400  45.360  50.550  1.00  0.00            
ATOM    965  O   ALA   187      18.130  45.270  51.540  1.00  0.00            
ATOM    966  N   ILE   188      17.490  44.510  49.520  1.00  0.00            
ATOM    967  HN  ILE   188      16.960  44.690  48.690  1.00  0.00            
ATOM    968  CA  ILE   188      18.380  43.400  49.400  1.00  0.00            
ATOM    969  HA  ILE   188      18.310  42.880  50.350  1.00  0.00            
ATOM    970  CB  ILE   188      18.030  42.610  48.180  1.00  0.00            
ATOM    971  HB  ILE   188      17.920  43.290  47.310  1.00  0.00            
ATOM    972  CG2 ILE   188      19.120  41.540  47.950  1.00  0.00            
ATOM    973 1HG2 ILE   188      20.060  42.030  47.600  1.00  0.00            
ATOM    974 2HG2 ILE   188      19.500  41.000  48.840  1.00  0.00            
ATOM    975 3HG2 ILE   188      18.770  40.800  47.210  1.00  0.00            
ATOM    976  CG1 ILE   188      16.660  41.950  48.410  1.00  0.00            
ATOM    977 1HG1 ILE   188      16.760  41.110  49.140  1.00  0.00            
ATOM    978 2HG1 ILE   188      15.960  42.700  48.830  1.00  0.00            
ATOM    979  CD  ILE   188      16.060  41.360  47.140  1.00  0.00            
ATOM    980  HD1 ILE   188      16.690  40.550  46.710  1.00  0.00            
ATOM    981  HD2 ILE   188      15.000  41.040  47.200  1.00  0.00            
ATOM    982  HD3 ILE   188      16.220  42.040  46.270  1.00  0.00            
ATOM    983  C   ILE   188      19.810  43.830  49.320  1.00  0.00            
ATOM    984  O   ILE   188      20.650  43.380  50.090  1.00  0.00            
ATOM    985  N   MET   189      20.120  44.880  48.540  1.00  0.00            
ATOM    986  HN  MET   189      19.400  45.210  47.940  1.00  0.00            
ATOM    987  CA  MET   189      21.390  45.530  48.420  1.00  0.00            
ATOM    988  HA  MET   189      22.090  44.800  48.030  1.00  0.00            
ATOM    989  CB  MET   189      21.240  46.690  47.420  1.00  0.00            
ATOM    990  HB1 MET   189      20.710  46.240  46.550  1.00  0.00            
ATOM    991  HB2 MET   189      20.470  47.320  47.900  1.00  0.00            
ATOM    992  CG  MET   189      22.490  47.490  47.040  1.00  0.00            
ATOM    993  HG1 MET   189      22.960  47.960  47.930  1.00  0.00            
ATOM    994  HG2 MET   189      23.220  46.810  46.540  1.00  0.00            
ATOM    995  SD  MET   189      21.960  48.770  45.860  1.00  0.00            
ATOM    996  CE  MET   189      21.290  50.050  46.970  1.00  0.00            
ATOM    997  HE1 MET   189      22.170  50.540  47.440  1.00  0.00            
ATOM    998  HE2 MET   189      20.820  50.870  46.380  1.00  0.00            
ATOM    999  HE3 MET   189      20.550  49.720  47.720  1.00  0.00            
ATOM   1000  C   MET   189      22.050  46.070  49.640  1.00  0.00            
ATOM   1001  O   MET   189      23.230  45.920  49.960  1.00  0.00            
ATOM   1002  N   ARG   190      21.300  46.850  50.430  1.00  0.00            
ATOM   1003  HN  ARG   190      20.330  46.900  50.190  1.00  0.00            
ATOM   1004  CA  ARG   190      21.880  47.450  51.580  1.00  0.00            
ATOM   1005  HA  ARG   190      22.930  47.630  51.390  1.00  0.00            
ATOM   1006  CB  ARG   190      21.300  48.850  51.870  1.00  0.00            
ATOM   1007  HB1 ARG   190      20.190  48.760  51.850  1.00  0.00            
ATOM   1008  HB2 ARG   190      21.640  49.220  52.860  1.00  0.00            
ATOM   1009  CG  ARG   190      21.760  49.870  50.820  1.00  0.00            
ATOM   1010  HG1 ARG   190      22.780  50.230  51.080  1.00  0.00            
ATOM   1011  HG2 ARG   190      21.680  49.370  49.830  1.00  0.00            
ATOM   1012  CD  ARG   190      20.790  51.040  50.760  1.00  0.00            
ATOM   1013  HD1 ARG   190      19.810  50.520  50.640  1.00  0.00            
ATOM   1014  HD2 ARG   190      20.720  51.630  51.700  1.00  0.00            
ATOM   1015  NE  ARG   190      21.140  51.860  49.570  1.00  0.00            
ATOM   1016  HE  ARG   190      22.120  52.060  49.510  1.00  0.00            
ATOM   1017  CZ  ARG   190      20.280  52.580  48.790  1.00  0.00            
ATOM   1018  NH1 ARG   190      18.940  52.350  48.940  1.00  0.00            
ATOM   1019 1HH1 ARG   190      18.600  52.090  49.840  1.00  0.00            
ATOM   1020 2HH1 ARG   190      18.400  52.920  48.310  1.00  0.00            
ATOM   1021  NH2 ARG   190      20.700  53.520  47.900  1.00  0.00            
ATOM   1022 1HH2 ARG   190      21.690  53.560  47.830  1.00  0.00            
ATOM   1023 2HH2 ARG   190      20.100  53.750  47.130  1.00  0.00            
ATOM   1024  C   ARG   190      21.870  46.670  52.850  1.00  0.00            
ATOM   1025  O   ARG   190      22.170  47.220  53.910  1.00  0.00            
ATOM   1026  N   SER   191      21.500  45.380  52.790  1.00  0.00            
ATOM   1027  HN  SER   191      21.280  45.000  51.890  1.00  0.00            
ATOM   1028  CA  SER   191      21.730  44.440  53.850  1.00  0.00            
ATOM   1029  HA  SER   191      21.590  45.080  54.710  1.00  0.00            
ATOM   1030  CB  SER   191      20.730  43.270  53.780  1.00  0.00            
ATOM   1031  HB1 SER   191      19.720  43.720  53.870  1.00  0.00            
ATOM   1032  HB2 SER   191      20.780  42.780  52.790  1.00  0.00            
ATOM   1033  OG  SER   191      20.970  42.290  54.780  1.00  0.00            
ATOM   1034  HG1 SER   191      20.260  42.400  55.420  1.00  0.00            
ATOM   1035  C   SER   191      23.140  43.970  53.740  1.00  0.00            
ATOM   1036  O   SER   191      23.630  43.800  52.630  1.00  0.00            
ATOM   1037  N   PRO   192      23.900  43.750  54.780  1.00  0.00            
ATOM   1038  CD  PRO   192      23.950  44.730  55.860  1.00  0.00            
ATOM   1039  HD1 PRO   192      23.320  44.360  56.700  1.00  0.00            
ATOM   1040  HD2 PRO   192      23.550  45.710  55.530  1.00  0.00            
ATOM   1041  CA  PRO   192      25.090  42.960  54.700  1.00  0.00            
ATOM   1042  HA  PRO   192      25.560  43.180  53.760  1.00  0.00            
ATOM   1043  CB  PRO   192      25.880  43.330  55.950  1.00  0.00            
ATOM   1044  HB1 PRO   192      25.580  42.680  56.800  1.00  0.00            
ATOM   1045  HB2 PRO   192      26.970  43.330  55.740  1.00  0.00            
ATOM   1046  CG  PRO   192      25.430  44.770  56.250  1.00  0.00            
ATOM   1047  HG1 PRO   192      25.600  45.110  57.300  1.00  0.00            
ATOM   1048  HG2 PRO   192      25.860  45.530  55.570  1.00  0.00            
ATOM   1049  C   PRO   192      24.810  41.510  54.520  1.00  0.00            
ATOM   1050  O   PRO   192      25.280  40.850  53.590  1.00  0.00            
ATOM   1051  N   GLN   193      23.940  40.980  55.390  1.00  0.00            
ATOM   1052  HN  GLN   193      23.530  41.700  55.940  1.00  0.00            
ATOM   1053  CA  GLN   193      23.580  39.600  55.540  1.00  0.00            
ATOM   1054  HA  GLN   193      24.490  39.020  55.570  1.00  0.00            
ATOM   1055  CB  GLN   193      22.830  39.350  56.860  1.00  0.00            
ATOM   1056  HB1 GLN   193      21.990  40.080  56.870  1.00  0.00            
ATOM   1057  HB2 GLN   193      22.640  38.260  56.980  1.00  0.00            
ATOM   1058  CG  GLN   193      23.600  39.870  58.080  1.00  0.00            
ATOM   1059  HG1 GLN   193      24.700  39.740  58.100  1.00  0.00            
ATOM   1060  HG2 GLN   193      23.390  40.960  58.040  1.00  0.00            
ATOM   1061  CD  GLN   193      23.080  39.240  59.370  1.00  0.00            
ATOM   1062  OE1 GLN   193      23.700  39.450  60.410  1.00  0.00            
ATOM   1063  NE2 GLN   193      21.920  38.540  59.340  1.00  0.00            
ATOM   1064 1HE2 GLN   193      21.240  38.530  58.600  1.00  0.00            
ATOM   1065 2HE2 GLN   193      21.770  38.010  60.170  1.00  0.00            
ATOM   1066  C   GLN   193      22.780  39.000  54.440  1.00  0.00            
ATOM   1067  O   GLN   193      22.910  37.800  54.210  1.00  0.00            
ATOM   1068  N   MET   194      21.860  39.680  53.740  1.00  0.00            
ATOM   1069  HN  MET   194      21.520  40.540  54.130  1.00  0.00            
ATOM   1070  CA  MET   194      21.280  39.140  52.560  1.00  0.00            
ATOM   1071  HA  MET   194      21.030  38.130  52.860  1.00  0.00            
ATOM   1072  CB  MET   194      20.200  40.120  52.060  1.00  0.00            
ATOM   1073  HB1 MET   194      19.580  40.440  52.930  1.00  0.00            
ATOM   1074  HB2 MET   194      20.670  41.060  51.700  1.00  0.00            
ATOM   1075  CG  MET   194      19.310  39.560  50.950  1.00  0.00            
ATOM   1076  HG1 MET   194      18.610  40.380  50.660  1.00  0.00            
ATOM   1077  HG2 MET   194      19.960  39.350  50.070  1.00  0.00            
ATOM   1078  SD  MET   194      18.450  38.030  51.400  1.00  0.00            
ATOM   1079  CE  MET   194      17.330  38.110  49.970  1.00  0.00            
ATOM   1080  HE1 MET   194      16.640  38.970  50.070  1.00  0.00            
ATOM   1081  HE2 MET   194      17.880  38.330  49.030  1.00  0.00            
ATOM   1082  HE3 MET   194      16.690  37.210  49.890  1.00  0.00            
ATOM   1083  C   MET   194      22.210  39.010  51.400  1.00  0.00            
ATOM   1084  O   MET   194      22.210  38.010  50.680  1.00  0.00            
ATOM   1085  N   VAL   195      23.050  40.020  51.120  1.00  0.00            
ATOM   1086  HN  VAL   195      23.100  40.830  51.690  1.00  0.00            
ATOM   1087  CA  VAL   195      24.070  39.900  50.130  1.00  0.00            
ATOM   1088  HA  VAL   195      23.610  39.710  49.170  1.00  0.00            
ATOM   1089  CB  VAL   195      24.850  41.160  49.910  1.00  0.00            
ATOM   1090  HB  VAL   195      25.540  41.370  50.750  1.00  0.00            
ATOM   1091  CG1 VAL   195      25.760  40.980  48.690  1.00  0.00            
ATOM   1092 1HG1 VAL   195      26.610  40.310  48.950  1.00  0.00            
ATOM   1093 2HG1 VAL   195      25.200  40.480  47.870  1.00  0.00            
ATOM   1094 3HG1 VAL   195      26.190  41.970  48.410  1.00  0.00            
ATOM   1095  CG2 VAL   195      23.780  42.260  49.800  1.00  0.00            
ATOM   1096 1HG2 VAL   195      24.260  43.240  49.630  1.00  0.00            
ATOM   1097 2HG2 VAL   195      23.010  42.140  49.000  1.00  0.00            
ATOM   1098 3HG2 VAL   195      23.240  42.480  50.750  1.00  0.00            
ATOM   1099  C   VAL   195      25.050  38.800  50.390  1.00  0.00            
ATOM   1100  O   VAL   195      25.470  38.110  49.470  1.00  0.00            
ATOM   1101  N   SER   196      25.230  38.510  51.690  1.00  0.00            
ATOM   1102  HN  SER   196      24.810  39.130  52.360  1.00  0.00            
ATOM   1103  CA  SER   196      26.010  37.430  52.220  1.00  0.00            
ATOM   1104  HA  SER   196      26.960  37.440  51.710  1.00  0.00            
ATOM   1105  CB  SER   196      26.080  37.470  53.750  1.00  0.00            
ATOM   1106  HB1 SER   196      25.110  37.380  54.290  1.00  0.00            
ATOM   1107  HB2 SER   196      26.620  36.590  54.160  1.00  0.00            
ATOM   1108  OG  SER   196      26.780  38.630  54.170  1.00  0.00            
ATOM   1109  HG1 SER   196      26.230  39.360  53.870  1.00  0.00            
ATOM   1110  C   SER   196      25.410  36.100  51.910  1.00  0.00            
ATOM   1111  O   SER   196      26.030  35.220  51.330  1.00  0.00            
ATOM   1112  N   ALA   197      24.100  35.970  52.180  1.00  0.00            
ATOM   1113  HN  ALA   197      23.660  36.730  52.650  1.00  0.00            
ATOM   1114  CA  ALA   197      23.270  34.860  51.830  1.00  0.00            
ATOM   1115  HA  ALA   197      23.570  34.010  52.420  1.00  0.00            
ATOM   1116  CB  ALA   197      21.830  35.170  52.300  1.00  0.00            
ATOM   1117  HB1 ALA   197      21.080  34.470  51.880  1.00  0.00            
ATOM   1118  HB2 ALA   197      21.850  35.050  53.400  1.00  0.00            
ATOM   1119  HB3 ALA   197      21.350  36.140  52.050  1.00  0.00            
ATOM   1120  C   ALA   197      23.260  34.550  50.380  1.00  0.00            
ATOM   1121  O   ALA   197      23.390  33.360  50.080  1.00  0.00            
ATOM   1122  N   ILE   198      23.070  35.500  49.440  1.00  0.00            
ATOM   1123  HN  ILE   198      22.950  36.430  49.770  1.00  0.00            
ATOM   1124  CA  ILE   198      23.210  35.370  48.030  1.00  0.00            
ATOM   1125  HA  ILE   198      22.590  34.530  47.710  1.00  0.00            
ATOM   1126  CB  ILE   198      22.840  36.630  47.300  1.00  0.00            
ATOM   1127  HB  ILE   198      23.320  37.480  47.830  1.00  0.00            
ATOM   1128  CG2 ILE   198      23.320  36.690  45.840  1.00  0.00            
ATOM   1129 1HG2 ILE   198      24.390  36.420  45.740  1.00  0.00            
ATOM   1130 2HG2 ILE   198      22.800  36.020  45.120  1.00  0.00            
ATOM   1131 3HG2 ILE   198      23.410  37.680  45.340  1.00  0.00            
ATOM   1132  CG1 ILE   198      21.320  36.860  47.340  1.00  0.00            
ATOM   1133 1HG1 ILE   198      20.860  36.520  46.390  1.00  0.00            
ATOM   1134 2HG1 ILE   198      20.850  36.330  48.190  1.00  0.00            
ATOM   1135  CD  ILE   198      20.880  38.320  47.450  1.00  0.00            
ATOM   1136  HD1 ILE   198      19.770  38.360  47.440  1.00  0.00            
ATOM   1137  HD2 ILE   198      21.220  38.720  48.430  1.00  0.00            
ATOM   1138  HD3 ILE   198      21.200  38.940  46.590  1.00  0.00            
ATOM   1139  C   ILE   198      24.590  34.940  47.660  1.00  0.00            
ATOM   1140  O   ILE   198      24.810  34.080  46.810  1.00  0.00            
ATOM   1141  N   VAL   199      25.670  35.500  48.220  1.00  0.00            
ATOM   1142  HN  VAL   199      25.600  36.240  48.890  1.00  0.00            
ATOM   1143  CA  VAL   199      26.990  35.100  47.860  1.00  0.00            
ATOM   1144  HA  VAL   199      27.010  35.070  46.780  1.00  0.00            
ATOM   1145  CB  VAL   199      27.960  36.150  48.310  1.00  0.00            
ATOM   1146  HB  VAL   199      27.560  36.500  49.290  1.00  0.00            
ATOM   1147  CG1 VAL   199      29.380  35.680  48.660  1.00  0.00            
ATOM   1148 1HG1 VAL   199      29.500  34.850  49.380  1.00  0.00            
ATOM   1149 2HG1 VAL   199      29.900  35.320  47.740  1.00  0.00            
ATOM   1150 3HG1 VAL   199      29.890  36.580  49.060  1.00  0.00            
ATOM   1151  CG2 VAL   199      27.970  37.290  47.280  1.00  0.00            
ATOM   1152 1HG2 VAL   199      27.080  37.940  47.370  1.00  0.00            
ATOM   1153 2HG2 VAL   199      28.820  37.980  47.470  1.00  0.00            
ATOM   1154 3HG2 VAL   199      27.940  37.010  46.200  1.00  0.00            
ATOM   1155  C   VAL   199      27.360  33.710  48.260  1.00  0.00            
ATOM   1156  O   VAL   199      27.870  32.850  47.540  1.00  0.00            
ATOM   1157  N   ARG   200      26.980  33.320  49.490  1.00  0.00            
ATOM   1158  HN  ARG   200      26.540  33.950  50.130  1.00  0.00            
ATOM   1159  CA  ARG   200      27.310  32.020  50.000  1.00  0.00            
ATOM   1160  HA  ARG   200      28.370  31.850  49.880  1.00  0.00            
ATOM   1161  CB  ARG   200      26.890  32.110  51.470  1.00  0.00            
ATOM   1162  HB1 ARG   200      27.380  32.980  51.970  1.00  0.00            
ATOM   1163  HB2 ARG   200      25.810  32.370  51.440  1.00  0.00            
ATOM   1164  CG  ARG   200      27.060  30.840  52.300  1.00  0.00            
ATOM   1165  HG1 ARG   200      26.500  30.030  51.790  1.00  0.00            
ATOM   1166  HG2 ARG   200      28.130  30.560  52.300  1.00  0.00            
ATOM   1167  CD  ARG   200      26.490  31.030  53.710  1.00  0.00            
ATOM   1168  HD1 ARG   200      27.140  31.750  54.240  1.00  0.00            
ATOM   1169  HD2 ARG   200      25.420  31.330  53.700  1.00  0.00            
ATOM   1170  NE  ARG   200      26.540  29.800  54.550  1.00  0.00            
ATOM   1171  HE  ARG   200      27.250  29.640  55.240  1.00  0.00            
ATOM   1172  CZ  ARG   200      25.730  28.720  54.350  1.00  0.00            
ATOM   1173  NH1 ARG   200      24.670  28.650  53.500  1.00  0.00            
ATOM   1174 1HH1 ARG   200      24.460  29.460  52.950  1.00  0.00            
ATOM   1175 2HH1 ARG   200      24.230  27.760  53.360  1.00  0.00            
ATOM   1176  NH2 ARG   200      26.080  27.550  54.950  1.00  0.00            
ATOM   1177 1HH2 ARG   200      26.620  27.590  55.800  1.00  0.00            
ATOM   1178 2HH2 ARG   200      25.430  26.810  54.800  1.00  0.00            
ATOM   1179  C   ARG   200      26.640  30.910  49.250  1.00  0.00            
ATOM   1180  O   ARG   200      27.220  29.880  48.930  1.00  0.00            
ATOM   1181  N   THR   201      25.330  31.080  48.980  1.00  0.00            
ATOM   1182  HN  THR   201      24.850  31.920  49.240  1.00  0.00            
ATOM   1183  CA  THR   201      24.570  30.150  48.210  1.00  0.00            
ATOM   1184  HA  THR   201      24.500  29.220  48.750  1.00  0.00            
ATOM   1185  CB  THR   201      23.170  30.630  47.990  1.00  0.00            
ATOM   1186  HB  THR   201      23.140  31.630  47.510  1.00  0.00            
ATOM   1187  OG1 THR   201      22.540  30.780  49.250  1.00  0.00            
ATOM   1188  HG1 THR   201      22.810  31.620  49.630  1.00  0.00            
ATOM   1189  CG2 THR   201      22.210  29.660  47.280  1.00  0.00            
ATOM   1190 1HG2 THR   201      21.150  29.970  47.360  1.00  0.00            
ATOM   1191 2HG2 THR   201      22.450  29.550  46.200  1.00  0.00            
ATOM   1192 3HG2 THR   201      22.350  28.700  47.830  1.00  0.00            
ATOM   1193  C   THR   201      25.150  29.840  46.880  1.00  0.00            
ATOM   1194  O   THR   201      25.370  28.650  46.660  1.00  0.00            
ATOM   1195  N   MET   202      25.450  30.900  46.110  1.00  0.00            
ATOM   1196  HN  MET   202      25.280  31.800  46.510  1.00  0.00            
ATOM   1197  CA  MET   202      26.050  30.820  44.810  1.00  0.00            
ATOM   1198  HA  MET   202      25.470  30.150  44.190  1.00  0.00            
ATOM   1199  CB  MET   202      26.280  32.250  44.290  1.00  0.00            
ATOM   1200  HB1 MET   202      25.380  32.880  44.490  1.00  0.00            
ATOM   1201  HB2 MET   202      27.110  32.720  44.850  1.00  0.00            
ATOM   1202  CG  MET   202      26.640  32.310  42.800  1.00  0.00            
ATOM   1203  HG1 MET   202      27.640  31.830  42.740  1.00  0.00            
ATOM   1204  HG2 MET   202      25.790  31.760  42.350  1.00  0.00            
ATOM   1205  SD  MET   202      26.620  34.020  42.180  1.00  0.00            
ATOM   1206  CE  MET   202      28.220  33.810  41.350  1.00  0.00            
ATOM   1207  HE1 MET   202      28.120  32.990  40.620  1.00  0.00            
ATOM   1208  HE2 MET   202      28.590  34.770  40.910  1.00  0.00            
ATOM   1209  HE3 MET   202      28.990  33.430  42.050  1.00  0.00            
ATOM   1210  C   MET   202      27.360  30.120  44.890  1.00  0.00            
ATOM   1211  O   MET   202      27.750  29.380  43.990  1.00  0.00            
ATOM   1212  N   GLN   203      28.230  30.320  45.900  1.00  0.00            
ATOM   1213  HN  GLN   203      27.940  30.950  46.620  1.00  0.00            
ATOM   1214  CA  GLN   203      29.530  29.740  46.030  1.00  0.00            
ATOM   1215  HA  GLN   203      30.070  29.770  45.100  1.00  0.00            
ATOM   1216  CB  GLN   203      30.500  30.440  46.990  1.00  0.00            
ATOM   1217  HB1 GLN   203      30.640  31.480  46.630  1.00  0.00            
ATOM   1218  HB2 GLN   203      30.000  30.410  47.990  1.00  0.00            
ATOM   1219  CG  GLN   203      31.910  29.880  47.160  1.00  0.00            
ATOM   1220  HG1 GLN   203      32.080  28.830  47.490  1.00  0.00            
ATOM   1221  HG2 GLN   203      32.340  29.820  46.130  1.00  0.00            
ATOM   1222  CD  GLN   203      32.810  30.910  47.820  1.00  0.00            
ATOM   1223  OE1 GLN   203      32.650  32.060  48.240  1.00  0.00            
ATOM   1224  NE2 GLN   203      34.120  30.540  47.770  1.00  0.00            
ATOM   1225 1HE2 GLN   203      34.260  29.770  47.150  1.00  0.00            
ATOM   1226 2HE2 GLN   203      34.760  31.090  48.300  1.00  0.00            
ATOM   1227  C   GLN   203      29.470  28.320  46.480  1.00  0.00            
ATOM   1228  O   GLN   203      30.210  27.430  46.060  1.00  0.00            
ATOM   1229  N   ASN   204      28.560  28.030  47.420  1.00  0.00            
ATOM   1230  HN  ASN   204      27.940  28.690  47.840  1.00  0.00            
ATOM   1231  CA  ASN   204      28.550  26.780  48.130  1.00  0.00            
ATOM   1232  HA  ASN   204      29.560  26.430  48.280  1.00  0.00            
ATOM   1233  CB  ASN   204      27.820  26.780  49.490  1.00  0.00            
ATOM   1234  HB1 ASN   204      26.890  27.380  49.450  1.00  0.00            
ATOM   1235  HB2 ASN   204      27.580  25.770  49.870  1.00  0.00            
ATOM   1236  CG  ASN   204      28.750  27.390  50.530  1.00  0.00            
ATOM   1237  OD1 ASN   204      29.940  27.680  50.450  1.00  0.00            
ATOM   1238  ND2 ASN   204      28.070  27.480  51.710  1.00  0.00            
ATOM   1239 1HD2 ASN   204      27.070  27.430  51.650  1.00  0.00            
ATOM   1240 2HD2 ASN   204      28.490  27.770  52.570  1.00  0.00            
ATOM   1241  C   ASN   204      27.890  25.750  47.290  1.00  0.00            
ATOM   1242  O   ASN   204      28.370  24.650  46.990  1.00  0.00            
ATOM   1243  N   THR   205      26.790  26.140  46.620  1.00  0.00            
ATOM   1244  HN  THR   205      26.380  27.040  46.670  1.00  0.00            
ATOM   1245  CA  THR   205      26.060  25.170  45.850  1.00  0.00            
ATOM   1246  HA  THR   205      25.980  24.360  46.550  1.00  0.00            
ATOM   1247  CB  THR   205      24.630  25.490  45.560  1.00  0.00            
ATOM   1248  HB  THR   205      24.320  25.970  46.510  1.00  0.00            
ATOM   1249  OG1 THR   205      23.810  24.370  45.270  1.00  0.00            
ATOM   1250  HG1 THR   205      23.120  24.420  45.940  1.00  0.00            
ATOM   1251  CG2 THR   205      24.550  26.500  44.400  1.00  0.00            
ATOM   1252 1HG2 THR   205      23.520  26.920  44.370  1.00  0.00            
ATOM   1253 2HG2 THR   205      25.280  27.330  44.500  1.00  0.00            
ATOM   1254 3HG2 THR   205      24.830  26.080  43.420  1.00  0.00            
ATOM   1255  C   THR   205      26.690  24.650  44.600  1.00  0.00            
ATOM   1256  O   THR   205      27.530  25.420  44.130  1.00  0.00            
ATOM   1257  N   ASN   206      26.470  23.390  44.180  1.00  0.00            
ATOM   1258  HN  ASN   206      25.890  22.850  44.770  1.00  0.00            
ATOM   1259  CA  ASN   206      26.720  22.810  42.890  1.00  0.00            
ATOM   1260  HA  ASN   206      27.410  23.460  42.370  1.00  0.00            
ATOM   1261  CB  ASN   206      27.570  21.540  43.050  1.00  0.00            
ATOM   1262  HB1 ASN   206      27.010  20.730  43.540  1.00  0.00            
ATOM   1263  HB2 ASN   206      27.930  21.230  42.040  1.00  0.00            
ATOM   1264  CG  ASN   206      28.760  21.960  43.900  1.00  0.00            
ATOM   1265  OD1 ASN   206      29.620  22.720  43.460  1.00  0.00            
ATOM   1266  ND2 ASN   206      28.680  21.470  45.170  1.00  0.00            
ATOM   1267 1HD2 ASN   206      27.830  21.010  45.440  1.00  0.00            
ATOM   1268 2HD2 ASN   206      29.330  21.790  45.850  1.00  0.00            
ATOM   1269  C   ASN   206      25.420  22.550  42.200  1.00  0.00            
ATOM   1270  O   ASN   206      25.410  21.870  41.170  1.00  0.00            
ATOM   1271  N   ASP   207      24.270  23.040  42.700  1.00  0.00            
ATOM   1272  HN  ASP   207      24.280  23.290  43.660  1.00  0.00            
ATOM   1273  CA  ASP   207      23.030  22.930  42.000  1.00  0.00            
ATOM   1274  HA  ASP   207      23.030  22.000  41.440  1.00  0.00            
ATOM   1275  CB  ASP   207      21.740  22.800  42.830  1.00  0.00            
ATOM   1276  HB1 ASP   207      21.850  21.970  43.560  1.00  0.00            
ATOM   1277  HB2 ASP   207      21.590  23.780  43.320  1.00  0.00            
ATOM   1278  CG  ASP   207      20.530  22.520  41.950  1.00  0.00            
ATOM   1279  OD1 ASP   207      20.490  21.440  41.310  1.00  0.00            
ATOM   1280  OD2 ASP   207      19.620  23.390  41.910  1.00  0.00            
ATOM   1281  C   ASP   207      22.950  24.070  41.050  1.00  0.00            
ATOM   1282  O   ASP   207      23.090  25.200  41.510  1.00  0.00            
ATOM   1283  N   VAL   208      22.780  23.850  39.730  1.00  0.00            
ATOM   1284  HN  VAL   208      22.700  22.930  39.360  1.00  0.00            
ATOM   1285  CA  VAL   208      22.960  24.790  38.670  1.00  0.00            
ATOM   1286  HA  VAL   208      23.860  25.330  38.910  1.00  0.00            
ATOM   1287  CB  VAL   208      23.070  24.160  37.310  1.00  0.00            
ATOM   1288  HB  VAL   208      22.150  23.570  37.100  1.00  0.00            
ATOM   1289  CG1 VAL   208      23.340  25.230  36.250  1.00  0.00            
ATOM   1290 1HG1 VAL   208      22.470  25.930  36.290  1.00  0.00            
ATOM   1291 2HG1 VAL   208      24.240  25.830  36.510  1.00  0.00            
ATOM   1292 3HG1 VAL   208      23.410  24.710  35.270  1.00  0.00            
ATOM   1293  CG2 VAL   208      24.300  23.230  37.320  1.00  0.00            
ATOM   1294 1HG2 VAL   208      24.360  22.740  36.320  1.00  0.00            
ATOM   1295 2HG2 VAL   208      25.180  23.880  37.490  1.00  0.00            
ATOM   1296 3HG2 VAL   208      24.250  22.420  38.080  1.00  0.00            
ATOM   1297  C   VAL   208      21.850  25.780  38.630  1.00  0.00            
ATOM   1298  O   VAL   208      22.140  26.970  38.580  1.00  0.00            
ATOM   1299  N   GLU   209      20.600  25.300  38.760  1.00  0.00            
ATOM   1300  HN  GLU   209      20.550  24.310  38.690  1.00  0.00            
ATOM   1301  CA  GLU   209      19.440  26.150  38.720  1.00  0.00            
ATOM   1302  HA  GLU   209      19.630  26.720  37.810  1.00  0.00            
ATOM   1303  CB  GLU   209      18.160  25.320  38.550  1.00  0.00            
ATOM   1304  HB1 GLU   209      18.250  24.540  37.760  1.00  0.00            
ATOM   1305  HB2 GLU   209      17.860  24.670  39.400  1.00  0.00            
ATOM   1306  CG  GLU   209      16.870  26.060  38.180  1.00  0.00            
ATOM   1307  HG1 GLU   209      16.150  25.220  38.140  1.00  0.00            
ATOM   1308  HG2 GLU   209      16.610  26.780  38.990  1.00  0.00            
ATOM   1309  CD  GLU   209      16.860  26.800  36.850  1.00  0.00            
ATOM   1310  OE1 GLU   209      16.100  27.780  36.640  1.00  0.00            
ATOM   1311  OE2 GLU   209      17.600  26.370  35.910  1.00  0.00            
ATOM   1312  C   GLU   209      19.390  27.120  39.840  1.00  0.00            
ATOM   1313  O   GLU   209      19.180  28.320  39.690  1.00  0.00            
ATOM   1314  N   THR   210      19.620  26.590  41.060  1.00  0.00            
ATOM   1315  HN  THR   210      19.740  25.610  41.240  1.00  0.00            
ATOM   1316  CA  THR   210      19.740  27.430  42.210  1.00  0.00            
ATOM   1317  HA  THR   210      18.830  28.000  42.300  1.00  0.00            
ATOM   1318  CB  THR   210      20.000  26.530  43.380  1.00  0.00            
ATOM   1319  HB  THR   210      20.960  26.000  43.210  1.00  0.00            
ATOM   1320  OG1 THR   210      18.960  25.560  43.380  1.00  0.00            
ATOM   1321  HG1 THR   210      19.300  24.750  42.990  1.00  0.00            
ATOM   1322  CG2 THR   210      20.110  27.340  44.690  1.00  0.00            
ATOM   1323 1HG2 THR   210      20.150  26.860  45.680  1.00  0.00            
ATOM   1324 2HG2 THR   210      21.120  27.810  44.680  1.00  0.00            
ATOM   1325 3HG2 THR   210      19.250  28.040  44.800  1.00  0.00            
ATOM   1326  C   THR   210      20.890  28.360  42.030  1.00  0.00            
ATOM   1327  O   THR   210      20.680  29.570  42.180  1.00  0.00            
ATOM   1328  N   ALA   211      22.040  27.880  41.520  1.00  0.00            
ATOM   1329  HN  ALA   211      22.230  26.900  41.540  1.00  0.00            
ATOM   1330  CA  ALA   211      23.100  28.810  41.320  1.00  0.00            
ATOM   1331  HA  ALA   211      23.470  29.290  42.210  1.00  0.00            
ATOM   1332  CB  ALA   211      24.370  28.080  40.820  1.00  0.00            
ATOM   1333  HB1 ALA   211      24.530  27.100  41.310  1.00  0.00            
ATOM   1334  HB2 ALA   211      24.120  27.760  39.790  1.00  0.00            
ATOM   1335  HB3 ALA   211      25.340  28.620  40.870  1.00  0.00            
ATOM   1336  C   ALA   211      22.830  29.920  40.360  1.00  0.00            
ATOM   1337  O   ALA   211      23.170  31.080  40.600  1.00  0.00            
ATOM   1338  N   ARG   212      22.200  29.630  39.210  1.00  0.00            
ATOM   1339  HN  ARG   212      21.950  28.670  39.180  1.00  0.00            
ATOM   1340  CA  ARG   212      21.890  30.600  38.200  1.00  0.00            
ATOM   1341  HA  ARG   212      22.810  31.150  38.070  1.00  0.00            
ATOM   1342  CB  ARG   212      21.400  29.890  36.920  1.00  0.00            
ATOM   1343  HB1 ARG   212      22.100  29.090  36.610  1.00  0.00            
ATOM   1344  HB2 ARG   212      20.470  29.320  37.140  1.00  0.00            
ATOM   1345  CG  ARG   212      21.070  30.810  35.750  1.00  0.00            
ATOM   1346  HG1 ARG   212      20.050  31.230  35.860  1.00  0.00            
ATOM   1347  HG2 ARG   212      21.870  31.570  35.630  1.00  0.00            
ATOM   1348  CD  ARG   212      21.010  30.050  34.420  1.00  0.00            
ATOM   1349  HD1 ARG   212      20.580  30.730  33.650  1.00  0.00            
ATOM   1350  HD2 ARG   212      22.050  29.750  34.150  1.00  0.00            
ATOM   1351  NE  ARG   212      20.120  28.870  34.600  1.00  0.00            
ATOM   1352  HE  ARG   212      19.370  28.850  35.270  1.00  0.00            
ATOM   1353  CZ  ARG   212      20.500  27.650  34.140  1.00  0.00            
ATOM   1354  NH1 ARG   212      21.470  27.430  33.200  1.00  0.00            
ATOM   1355 1HH1 ARG   212      21.740  28.150  32.570  1.00  0.00            
ATOM   1356 2HH1 ARG   212      21.660  26.490  32.900  1.00  0.00            
ATOM   1357  NH2 ARG   212      19.870  26.550  34.640  1.00  0.00            
ATOM   1358 1HH2 ARG   212      19.000  26.700  35.110  1.00  0.00            
ATOM   1359 2HH2 ARG   212      20.120  25.640  34.300  1.00  0.00            
ATOM   1360  C   ARG   212      20.890  31.590  38.660  1.00  0.00            
ATOM   1361  O   ARG   212      21.030  32.780  38.390  1.00  0.00            
ATOM   1362  N   CYS   213      19.850  31.250  39.460  1.00  0.00            
ATOM   1363  HN  CYS   213      19.720  30.300  39.720  1.00  0.00            
ATOM   1364  CA  CYS   213      18.860  32.140  39.980  1.00  0.00            
ATOM   1365  HA  CYS   213      18.490  32.770  39.200  1.00  0.00            
ATOM   1366  CB  CYS   213      17.760  31.350  40.720  1.00  0.00            
ATOM   1367  HB1 CYS   213      18.200  30.730  41.540  1.00  0.00            
ATOM   1368  HB2 CYS   213      17.100  32.070  41.240  1.00  0.00            
ATOM   1369  SG  CYS   213      16.930  30.150  39.650  1.00  0.00            
ATOM   1370  HG1 CYS   213      17.820  29.170  39.560  1.00  0.00            
ATOM   1371  C   CYS   213      19.520  33.070  40.940  1.00  0.00            
ATOM   1372  O   CYS   213      19.210  34.260  40.940  1.00  0.00            
ATOM   1373  N   THR   214      20.450  32.550  41.760  1.00  0.00            
ATOM   1374  HN  THR   214      20.550  31.580  41.970  1.00  0.00            
ATOM   1375  CA  THR   214      21.330  33.240  42.640  1.00  0.00            
ATOM   1376  HA  THR   214      20.670  33.850  43.250  1.00  0.00            
ATOM   1377  CB  THR   214      22.080  32.370  43.610  1.00  0.00            
ATOM   1378  HB  THR   214      22.960  31.870  43.150  1.00  0.00            
ATOM   1379  OG1 THR   214      21.160  31.400  44.090  1.00  0.00            
ATOM   1380  HG1 THR   214      20.980  30.720  43.440  1.00  0.00            
ATOM   1381  CG2 THR   214      22.440  33.230  44.840  1.00  0.00            
ATOM   1382 1HG2 THR   214      22.830  32.490  45.570  1.00  0.00            
ATOM   1383 2HG2 THR   214      23.160  34.060  44.710  1.00  0.00            
ATOM   1384 3HG2 THR   214      21.470  33.600  45.240  1.00  0.00            
ATOM   1385  C   THR   214      22.220  34.210  41.930  1.00  0.00            
ATOM   1386  O   THR   214      22.380  35.340  42.370  1.00  0.00            
ATOM   1387  N   ALA   215      22.660  33.850  40.710  1.00  0.00            
ATOM   1388  HN  ALA   215      22.390  32.990  40.300  1.00  0.00            
ATOM   1389  CA  ALA   215      23.570  34.680  39.980  1.00  0.00            
ATOM   1390  HA  ALA   215      24.370  35.010  40.620  1.00  0.00            
ATOM   1391  CB  ALA   215      24.080  33.860  38.780  1.00  0.00            
ATOM   1392  HB1 ALA   215      24.680  34.500  38.100  1.00  0.00            
ATOM   1393  HB2 ALA   215      24.620  32.940  39.080  1.00  0.00            
ATOM   1394  HB3 ALA   215      23.290  33.630  38.030  1.00  0.00            
ATOM   1395  C   ALA   215      22.900  35.870  39.400  1.00  0.00            
ATOM   1396  O   ALA   215      23.400  36.950  39.110  1.00  0.00            
ATOM   1397  N   GLY   216      21.600  35.710  39.080  1.00  0.00            
ATOM   1398  HN  GLY   216      21.240  34.810  39.330  1.00  0.00            
ATOM   1399  CA  GLY   216      20.750  36.720  38.530  1.00  0.00            
ATOM   1400  HA1 GLY   216      21.180  37.110  37.630  1.00  0.00            
ATOM   1401  HA2 GLY   216      19.770  36.340  38.290  1.00  0.00            
ATOM   1402  C   GLY   216      20.520  37.840  39.480  1.00  0.00            
ATOM   1403  O   GLY   216      20.530  39.020  39.120  1.00  0.00            
ATOM   1404  N   THR   217      20.330  37.530  40.780  1.00  0.00            
ATOM   1405  HN  THR   217      20.290  36.550  40.960  1.00  0.00            
ATOM   1406  CA  THR   217      20.180  38.550  41.770  1.00  0.00            
ATOM   1407  HA  THR   217      19.430  39.230  41.400  1.00  0.00            
ATOM   1408  CB  THR   217      19.650  38.010  43.070  1.00  0.00            
ATOM   1409  HB  THR   217      20.280  37.140  43.330  1.00  0.00            
ATOM   1410  OG1 THR   217      18.300  37.630  42.830  1.00  0.00            
ATOM   1411  HG1 THR   217      18.340  36.770  43.250  1.00  0.00            
ATOM   1412  CG2 THR   217      19.680  39.060  44.200  1.00  0.00            
ATOM   1413 1HG2 THR   217      19.030  39.930  43.940  1.00  0.00            
ATOM   1414 2HG2 THR   217      19.210  38.620  45.100  1.00  0.00            
ATOM   1415 3HG2 THR   217      20.710  39.390  44.460  1.00  0.00            
ATOM   1416  C   THR   217      21.520  39.160  41.990  1.00  0.00            
ATOM   1417  O   THR   217      21.710  40.370  42.040  1.00  0.00            
ATOM   1418  N   LEU   218      22.610  38.360  42.000  1.00  0.00            
ATOM   1419  HN  LEU   218      22.550  37.380  42.110  1.00  0.00            
ATOM   1420  CA  LEU   218      23.900  38.950  42.170  1.00  0.00            
ATOM   1421  HA  LEU   218      23.780  39.690  42.940  1.00  0.00            
ATOM   1422  CB  LEU   218      24.920  37.830  42.460  1.00  0.00            
ATOM   1423  HB1 LEU   218      24.530  37.170  43.260  1.00  0.00            
ATOM   1424  HB2 LEU   218      25.140  37.170  41.600  1.00  0.00            
ATOM   1425  CG  LEU   218      26.280  38.410  42.870  1.00  0.00            
ATOM   1426  HG  LEU   218      26.770  39.100  42.150  1.00  0.00            
ATOM   1427  CD1 LEU   218      26.140  38.980  44.290  1.00  0.00            
ATOM   1428 1HD1 LEU   218      25.730  40.000  44.140  1.00  0.00            
ATOM   1429 2HD1 LEU   218      25.450  38.390  44.930  1.00  0.00            
ATOM   1430 3HD1 LEU   218      27.140  39.070  44.770  1.00  0.00            
ATOM   1431  CD2 LEU   218      27.290  37.250  42.700  1.00  0.00            
ATOM   1432 1HD2 LEU   218      27.150  36.840  41.680  1.00  0.00            
ATOM   1433 2HD2 LEU   218      28.350  37.360  43.020  1.00  0.00            
ATOM   1434 3HD2 LEU   218      26.840  36.530  43.420  1.00  0.00            
ATOM   1435  C   LEU   218      24.300  39.790  41.000  1.00  0.00            
ATOM   1436  O   LEU   218      24.800  40.900  41.210  1.00  0.00            
ATOM   1437  N   HIS   219      23.980  39.410  39.750  1.00  0.00            
ATOM   1438  HN  HIS   219      23.850  38.450  39.520  1.00  0.00            
ATOM   1439  CA  HIS   219      24.090  40.190  38.560  1.00  0.00            
ATOM   1440  HA  HIS   219      25.140  40.430  38.440  1.00  0.00            
ATOM   1441  CB  HIS   219      23.610  39.460  37.300  1.00  0.00            
ATOM   1442  HB1 HIS   219      24.140  38.500  37.110  1.00  0.00            
ATOM   1443  HB2 HIS   219      22.550  39.110  37.350  1.00  0.00            
ATOM   1444  ND1 HIS   219      22.780  40.480  35.280  1.00  0.00            
ATOM   1445  CG  HIS   219      23.900  40.220  36.040  1.00  0.00            
ATOM   1446  CE1 HIS   219      23.210  41.230  34.280  1.00  0.00            
ATOM   1447  HE1 HIS   219      22.630  41.730  33.510  1.00  0.00            
ATOM   1448  NE2 HIS   219      24.550  41.460  34.370  1.00  0.00            
ATOM   1449  HE2 HIS   219      24.990  42.200  33.860  1.00  0.00            
ATOM   1450  CD2 HIS   219      25.000  40.810  35.500  1.00  0.00            
ATOM   1451  HD2 HIS   219      26.000  40.990  35.860  1.00  0.00            
ATOM   1452  C   HIS   219      23.330  41.470  38.540  1.00  0.00            
ATOM   1453  O   HIS   219      23.920  42.490  38.160  1.00  0.00            
ATOM   1454  N   ASN   220      22.070  41.500  39.000  1.00  0.00            
ATOM   1455  HN  ASN   220      21.600  40.670  39.270  1.00  0.00            
ATOM   1456  CA  ASN   220      21.330  42.720  39.130  1.00  0.00            
ATOM   1457  HA  ASN   220      21.210  43.130  38.140  1.00  0.00            
ATOM   1458  CB  ASN   220      19.890  42.460  39.610  1.00  0.00            
ATOM   1459  HB1 ASN   220      19.690  42.010  40.610  1.00  0.00            
ATOM   1460  HB2 ASN   220      19.360  43.440  39.590  1.00  0.00            
ATOM   1461  CG  ASN   220      19.080  41.630  38.630  1.00  0.00            
ATOM   1462  OD1 ASN   220      19.270  41.820  37.430  1.00  0.00            
ATOM   1463  ND2 ASN   220      18.110  40.810  39.130  1.00  0.00            
ATOM   1464 1HD2 ASN   220      18.100  40.690  40.120  1.00  0.00            
ATOM   1465 2HD2 ASN   220      17.480  40.380  38.480  1.00  0.00            
ATOM   1466  C   ASN   220      21.910  43.770  40.000  1.00  0.00            
ATOM   1467  O   ASN   220      21.860  44.960  39.670  1.00  0.00            
ATOM   1468  N   LEU   221      22.550  43.450  41.140  1.00  0.00            
ATOM   1469  HN  LEU   221      22.660  42.500  41.420  1.00  0.00            
ATOM   1470  CA  LEU   221      23.260  44.350  41.990  1.00  0.00            
ATOM   1471  HA  LEU   221      22.690  45.250  42.170  1.00  0.00            
ATOM   1472  CB  LEU   221      23.680  43.780  43.360  1.00  0.00            
ATOM   1473  HB1 LEU   221      24.340  42.900  43.270  1.00  0.00            
ATOM   1474  HB2 LEU   221      24.240  44.590  43.880  1.00  0.00            
ATOM   1475  CG  LEU   221      22.570  43.360  44.340  1.00  0.00            
ATOM   1476  HG  LEU   221      22.040  42.520  43.840  1.00  0.00            
ATOM   1477  CD1 LEU   221      23.190  42.930  45.680  1.00  0.00            
ATOM   1478 1HD1 LEU   221      23.670  43.730  46.280  1.00  0.00            
ATOM   1479 2HD1 LEU   221      22.380  42.550  46.340  1.00  0.00            
ATOM   1480 3HD1 LEU   221      23.900  42.120  45.410  1.00  0.00            
ATOM   1481  CD2 LEU   221      21.560  44.480  44.620  1.00  0.00            
ATOM   1482 1HD2 LEU   221      20.660  44.130  45.170  1.00  0.00            
ATOM   1483 2HD2 LEU   221      21.940  45.380  45.150  1.00  0.00            
ATOM   1484 3HD2 LEU   221      21.230  44.800  43.610  1.00  0.00            
ATOM   1485  C   LEU   221      24.560  44.750  41.390  1.00  0.00            
ATOM   1486  O   LEU   221      25.110  45.760  41.840  1.00  0.00            
ATOM   1487  N   SER   222      25.060  44.150  40.290  1.00  0.00            
ATOM   1488  HN  SER   222      24.570  43.380  39.890  1.00  0.00            
ATOM   1489  CA  SER   222      26.400  44.350  39.830  1.00  0.00            
ATOM   1490  HA  SER   222      26.980  44.590  40.700  1.00  0.00            
ATOM   1491  CB  SER   222      27.060  43.100  39.210  1.00  0.00            
ATOM   1492  HB1 SER   222      28.150  43.260  39.060  1.00  0.00            
ATOM   1493  HB2 SER   222      26.980  42.270  39.940  1.00  0.00            
ATOM   1494  OG  SER   222      26.680  42.710  37.900  1.00  0.00            
ATOM   1495  HG1 SER   222      25.750  42.490  37.990  1.00  0.00            
ATOM   1496  C   SER   222      26.390  45.590  39.010  1.00  0.00            
ATOM   1497  O   SER   222      27.410  45.980  38.460  1.00  0.00            
ATOM   1498  N   HIS   223      25.260  46.330  38.970  1.00  0.00            
ATOM   1499  HN  HIS   223      24.420  45.900  39.270  1.00  0.00            
ATOM   1500  CA  HIS   223      25.070  47.560  38.270  1.00  0.00            
ATOM   1501  HA  HIS   223      25.940  47.650  37.640  1.00  0.00            
ATOM   1502  CB  HIS   223      23.770  47.610  37.430  1.00  0.00            
ATOM   1503  HB1 HIS   223      22.840  47.640  38.030  1.00  0.00            
ATOM   1504  HB2 HIS   223      23.740  48.560  36.860  1.00  0.00            
ATOM   1505  ND1 HIS   223      22.790  45.320  36.860  1.00  0.00            
ATOM   1506  HD1 HIS   223      22.320  45.200  37.730  1.00  0.00            
ATOM   1507  CG  HIS   223      23.560  46.420  36.540  1.00  0.00            
ATOM   1508  CE1 HIS   223      22.880  44.520  35.770  1.00  0.00            
ATOM   1509  HE1 HIS   223      22.530  43.490  35.820  1.00  0.00            
ATOM   1510  NE2 HIS   223      23.550  45.070  34.770  1.00  0.00            
ATOM   1511  CD2 HIS   223      24.010  46.270  35.270  1.00  0.00            
ATOM   1512  HD2 HIS   223      24.650  46.870  34.630  1.00  0.00            
ATOM   1513  C   HIS   223      25.010  48.770  39.140  1.00  0.00            
ATOM   1514  O   HIS   223      24.780  49.910  38.740  1.00  0.00            
ATOM   1515  N   HIS   224      25.130  48.530  40.460  1.00  0.00            
ATOM   1516  HN  HIS   224      25.310  47.620  40.840  1.00  0.00            
ATOM   1517  CA  HIS   224      25.080  49.490  41.520  1.00  0.00            
ATOM   1518  HA  HIS   224      25.000  50.440  41.010  1.00  0.00            
ATOM   1519  CB  HIS   224      23.920  49.190  42.480  1.00  0.00            
ATOM   1520  HB1 HIS   224      23.040  48.810  41.920  1.00  0.00            
ATOM   1521  HB2 HIS   224      24.120  48.410  43.250  1.00  0.00            
ATOM   1522  ND1 HIS   224      24.160  50.870  44.280  1.00  0.00            
ATOM   1523  CG  HIS   224      23.380  50.350  43.270  1.00  0.00            
ATOM   1524  CE1 HIS   224      23.440  51.880  44.720  1.00  0.00            
ATOM   1525  HE1 HIS   224      23.790  52.600  45.470  1.00  0.00            
ATOM   1526  NE2 HIS   224      22.280  52.020  44.030  1.00  0.00            
ATOM   1527  HE2 HIS   224      21.650  52.790  44.070  1.00  0.00            
ATOM   1528  CD2 HIS   224      22.240  51.050  43.050  1.00  0.00            
ATOM   1529  HD2 HIS   224      21.530  50.950  42.230  1.00  0.00            
ATOM   1530  C   HIS   224      26.330  49.620  42.310  1.00  0.00            
ATOM   1531  O   HIS   224      27.060  48.660  42.580  1.00  0.00            
ATOM   1532  N   ARG   225      26.600  50.860  42.770  1.00  0.00            
ATOM   1533  HN  ARG   225      26.050  51.630  42.460  1.00  0.00            
ATOM   1534  CA  ARG   225      27.770  51.080  43.550  1.00  0.00            
ATOM   1535  HA  ARG   225      28.710  50.880  43.050  1.00  0.00            
ATOM   1536  CB  ARG   225      27.860  52.610  43.690  1.00  0.00            
ATOM   1537  HB1 ARG   225      28.870  52.910  44.040  1.00  0.00            
ATOM   1538  HB2 ARG   225      27.900  52.930  42.630  1.00  0.00            
ATOM   1539  CG  ARG   225      26.670  53.450  44.160  1.00  0.00            
ATOM   1540  HG1 ARG   225      25.750  53.000  43.720  1.00  0.00            
ATOM   1541  HG2 ARG   225      26.790  53.210  45.240  1.00  0.00            
ATOM   1542  CD  ARG   225      26.790  54.940  43.850  1.00  0.00            
ATOM   1543  HD1 ARG   225      27.630  55.360  44.440  1.00  0.00            
ATOM   1544  HD2 ARG   225      27.020  54.940  42.770  1.00  0.00            
ATOM   1545  NE  ARG   225      25.480  55.590  44.170  1.00  0.00            
ATOM   1546  HE  ARG   225      24.790  55.130  44.730  1.00  0.00            
ATOM   1547  CZ  ARG   225      25.040  56.790  43.720  1.00  0.00            
ATOM   1548  NH1 ARG   225      25.830  57.580  42.930  1.00  0.00            
ATOM   1549 1HH1 ARG   225      26.650  57.200  42.500  1.00  0.00            
ATOM   1550 2HH1 ARG   225      25.420  58.250  42.310  1.00  0.00            
ATOM   1551  NH2 ARG   225      23.770  57.230  43.980  1.00  0.00            
ATOM   1552 1HH2 ARG   225      23.210  56.630  44.560  1.00  0.00            
ATOM   1553 2HH2 ARG   225      23.530  58.190  43.810  1.00  0.00            
ATOM   1554  C   ARG   225      27.850  50.530  44.930  1.00  0.00            
ATOM   1555  O   ARG   225      28.900  50.080  45.370  1.00  0.00            
ATOM   1556  N   GLU   226      26.700  50.620  45.640  1.00  0.00            
ATOM   1557  HN  GLU   226      25.850  50.890  45.200  1.00  0.00            
ATOM   1558  CA  GLU   226      26.550  49.980  46.910  1.00  0.00            
ATOM   1559  HA  GLU   226      27.410  50.230  47.510  1.00  0.00            
ATOM   1560  CB  GLU   226      25.370  50.600  47.670  1.00  0.00            
ATOM   1561  HB1 GLU   226      24.470  50.230  47.140  1.00  0.00            
ATOM   1562  HB2 GLU   226      25.370  50.110  48.670  1.00  0.00            
ATOM   1563  CG  GLU   226      25.370  52.110  47.940  1.00  0.00            
ATOM   1564  HG1 GLU   226      26.210  52.410  48.600  1.00  0.00            
ATOM   1565  HG2 GLU   226      25.640  52.590  46.980  1.00  0.00            
ATOM   1566  CD  GLU   226      24.020  52.640  48.400  1.00  0.00            
ATOM   1567  OE1 GLU   226      23.700  52.640  49.620  1.00  0.00            
ATOM   1568  OE2 GLU   226      23.210  53.250  47.650  1.00  0.00            
ATOM   1569  C   GLU   226      26.440  48.500  46.840  1.00  0.00            
ATOM   1570  O   GLU   226      26.910  47.780  47.720  1.00  0.00            
ATOM   1571  N   GLY   227      25.970  47.930  45.710  1.00  0.00            
ATOM   1572  HN  GLY   227      25.710  48.620  45.040  1.00  0.00            
ATOM   1573  CA  GLY   227      26.000  46.520  45.460  1.00  0.00            
ATOM   1574  HA1 GLY   227      25.590  46.060  46.340  1.00  0.00            
ATOM   1575  HA2 GLY   227      25.320  46.290  44.660  1.00  0.00            
ATOM   1576  C   GLY   227      27.320  45.920  45.130  1.00  0.00            
ATOM   1577  O   GLY   227      27.680  44.980  45.840  1.00  0.00            
ATOM   1578  N   LEU   228      28.070  46.470  44.160  1.00  0.00            
ATOM   1579  HN  LEU   228      27.750  47.300  43.710  1.00  0.00            
ATOM   1580  CA  LEU   228      29.400  46.090  43.800  1.00  0.00            
ATOM   1581  HA  LEU   228      29.450  45.160  43.260  1.00  0.00            
ATOM   1582  CB  LEU   228      30.040  47.070  42.800  1.00  0.00            
ATOM   1583  HB1 LEU   228      29.830  48.100  43.180  1.00  0.00            
ATOM   1584  HB2 LEU   228      31.150  46.980  42.780  1.00  0.00            
ATOM   1585  CG  LEU   228      29.420  46.860  41.410  1.00  0.00            
ATOM   1586  HG  LEU   228      28.310  46.830  41.430  1.00  0.00            
ATOM   1587  CD1 LEU   228      29.840  48.030  40.510  1.00  0.00            
ATOM   1588 1HD1 LEU   228      29.370  47.720  39.550  1.00  0.00            
ATOM   1589 2HD1 LEU   228      29.260  48.920  40.820  1.00  0.00            
ATOM   1590 3HD1 LEU   228      30.950  48.080  40.440  1.00  0.00            
ATOM   1591  CD2 LEU   228      29.850  45.550  40.730  1.00  0.00            
ATOM   1592 1HD2 LEU   228      29.650  45.590  39.640  1.00  0.00            
ATOM   1593 2HD2 LEU   228      30.950  45.470  40.890  1.00  0.00            
ATOM   1594 3HD2 LEU   228      29.160  44.740  41.070  1.00  0.00            
ATOM   1595  C   LEU   228      30.360  46.020  44.940  1.00  0.00            
ATOM   1596  O   LEU   228      31.270  45.190  44.940  1.00  0.00            
ATOM   1597  N   LEU   229      30.250  47.000  45.860  1.00  0.00            
ATOM   1598  HN  LEU   229      29.630  47.750  45.650  1.00  0.00            
ATOM   1599  CA  LEU   229      31.010  47.050  47.070  1.00  0.00            
ATOM   1600  HA  LEU   229      32.030  46.790  46.810  1.00  0.00            
ATOM   1601  CB  LEU   229      30.830  48.460  47.650  1.00  0.00            
ATOM   1602  HB1 LEU   229      31.300  49.050  46.830  1.00  0.00            
ATOM   1603  HB2 LEU   229      29.750  48.680  47.780  1.00  0.00            
ATOM   1604  CG  LEU   229      31.440  48.800  49.010  1.00  0.00            
ATOM   1605  HG  LEU   229      31.130  48.070  49.790  1.00  0.00            
ATOM   1606  CD1 LEU   229      32.980  48.850  49.000  1.00  0.00            
ATOM   1607 1HD1 LEU   229      33.340  47.800  48.990  1.00  0.00            
ATOM   1608 2HD1 LEU   229      33.500  49.320  48.130  1.00  0.00            
ATOM   1609 3HD1 LEU   229      33.370  49.250  49.960  1.00  0.00            
ATOM   1610  CD2 LEU   229      30.900  50.120  49.580  1.00  0.00            
ATOM   1611 1HD2 LEU   229      30.850  50.890  48.780  1.00  0.00            
ATOM   1612 2HD2 LEU   229      29.920  49.990  50.090  1.00  0.00            
ATOM   1613 3HD2 LEU   229      31.490  50.470  50.450  1.00  0.00            
ATOM   1614  C   LEU   229      30.670  45.990  48.060  1.00  0.00            
ATOM   1615  O   LEU   229      31.490  45.350  48.700  1.00  0.00            
ATOM   1616  N   ALA   230      29.360  45.690  48.210  1.00  0.00            
ATOM   1617  HN  ALA   230      28.720  46.150  47.600  1.00  0.00            
ATOM   1618  CA  ALA   230      28.830  44.570  48.930  1.00  0.00            
ATOM   1619  HA  ALA   230      29.120  44.610  49.970  1.00  0.00            
ATOM   1620  CB  ALA   230      27.300  44.540  48.880  1.00  0.00            
ATOM   1621  HB1 ALA   230      26.910  45.570  49.010  1.00  0.00            
ATOM   1622  HB2 ALA   230      26.960  44.150  47.890  1.00  0.00            
ATOM   1623  HB3 ALA   230      26.780  43.950  49.670  1.00  0.00            
ATOM   1624  C   ALA   230      29.200  43.220  48.420  1.00  0.00            
ATOM   1625  O   ALA   230      29.250  42.260  49.180  1.00  0.00            
ATOM   1626  N   ILE   231      29.410  43.060  47.100  1.00  0.00            
ATOM   1627  HN  ILE   231      29.170  43.780  46.460  1.00  0.00            
ATOM   1628  CA  ILE   231      29.820  41.840  46.470  1.00  0.00            
ATOM   1629  HA  ILE   231      29.150  41.070  46.810  1.00  0.00            
ATOM   1630  CB  ILE   231      29.690  41.920  44.980  1.00  0.00            
ATOM   1631  HB  ILE   231      30.090  42.920  44.710  1.00  0.00            
ATOM   1632  CG2 ILE   231      30.490  40.740  44.410  1.00  0.00            
ATOM   1633 1HG2 ILE   231      30.290  40.640  43.320  1.00  0.00            
ATOM   1634 2HG2 ILE   231      31.590  40.890  44.510  1.00  0.00            
ATOM   1635 3HG2 ILE   231      30.230  39.800  44.940  1.00  0.00            
ATOM   1636  CG1 ILE   231      28.220  42.020  44.520  1.00  0.00            
ATOM   1637 1HG1 ILE   231      27.750  41.010  44.630  1.00  0.00            
ATOM   1638 2HG1 ILE   231      27.650  42.690  45.200  1.00  0.00            
ATOM   1639  CD  ILE   231      28.110  42.490  43.070  1.00  0.00            
ATOM   1640  HD1 ILE   231      28.670  43.460  43.060  1.00  0.00            
ATOM   1641  HD2 ILE   231      28.600  41.890  42.280  1.00  0.00            
ATOM   1642  HD3 ILE   231      27.080  42.710  42.740  1.00  0.00            
ATOM   1643  C   ILE   231      31.200  41.570  46.960  1.00  0.00            
ATOM   1644  O   ILE   231      31.590  40.410  47.120  1.00  0.00            
ATOM   1645  N   PHE   232      32.050  42.610  47.020  1.00  0.00            
ATOM   1646  HN  PHE   232      31.770  43.520  46.720  1.00  0.00            
ATOM   1647  CA  PHE   232      33.460  42.540  47.240  1.00  0.00            
ATOM   1648  HA  PHE   232      33.870  41.810  46.560  1.00  0.00            
ATOM   1649  CB  PHE   232      33.980  43.940  46.850  1.00  0.00            
ATOM   1650  HB1 PHE   232      33.620  44.230  45.840  1.00  0.00            
ATOM   1651  HB2 PHE   232      33.550  44.670  47.560  1.00  0.00            
ATOM   1652  CG  PHE   232      35.460  44.030  46.710  1.00  0.00            
ATOM   1653  CD1 PHE   232      36.040  43.310  45.690  1.00  0.00            
ATOM   1654  HD1 PHE   232      35.530  42.820  44.870  1.00  0.00            
ATOM   1655  CE1 PHE   232      37.390  43.090  45.740  1.00  0.00            
ATOM   1656  HE1 PHE   232      37.810  42.520  44.930  1.00  0.00            
ATOM   1657  CZ  PHE   232      38.190  43.800  46.600  1.00  0.00            
ATOM   1658  HZ  PHE   232      39.260  43.610  46.550  1.00  0.00            
ATOM   1659  CD2 PHE   232      36.230  44.720  47.610  1.00  0.00            
ATOM   1660  HD2 PHE   232      35.850  45.250  48.470  1.00  0.00            
ATOM   1661  CE2 PHE   232      37.600  44.580  47.570  1.00  0.00            
ATOM   1662  HE2 PHE   232      38.100  45.100  48.360  1.00  0.00            
ATOM   1663  C   PHE   232      33.660  42.140  48.660  1.00  0.00            
ATOM   1664  O   PHE   232      34.480  41.280  49.000  1.00  0.00            
ATOM   1665  N   LYS   233      32.850  42.690  49.590  1.00  0.00            
ATOM   1666  HN  LYS   233      32.180  43.410  49.420  1.00  0.00            
ATOM   1667  CA  LYS   233      32.880  42.350  50.980  1.00  0.00            
ATOM   1668  HA  LYS   233      33.930  42.240  51.220  1.00  0.00            
ATOM   1669  CB  LYS   233      32.340  43.430  51.930  1.00  0.00            
ATOM   1670  HB1 LYS   233      31.260  43.590  51.710  1.00  0.00            
ATOM   1671  HB2 LYS   233      32.370  43.020  52.960  1.00  0.00            
ATOM   1672  CG  LYS   233      33.090  44.760  51.870  1.00  0.00            
ATOM   1673  HG1 LYS   233      34.130  44.610  52.240  1.00  0.00            
ATOM   1674  HG2 LYS   233      33.050  45.150  50.830  1.00  0.00            
ATOM   1675  CD  LYS   233      32.440  45.850  52.730  1.00  0.00            
ATOM   1676  HD1 LYS   233      31.420  45.880  52.290  1.00  0.00            
ATOM   1677  HD2 LYS   233      32.460  45.470  53.770  1.00  0.00            
ATOM   1678  CE  LYS   233      33.110  47.220  52.750  1.00  0.00            
ATOM   1679  HE1 LYS   233      33.170  47.770  51.780  1.00  0.00            
ATOM   1680  HE2 LYS   233      32.560  47.860  53.470  1.00  0.00            
ATOM   1681  NZ  LYS   233      34.520  47.090  53.190  1.00  0.00            
ATOM   1682  HZ1 LYS   233      34.560  46.460  54.020  1.00  0.00            
ATOM   1683  HZ2 LYS   233      35.010  46.740  52.340  1.00  0.00            
ATOM   1684  HZ3 LYS   233      34.960  47.980  53.470  1.00  0.00            
ATOM   1685  C   LYS   233      32.290  41.020  51.280  1.00  0.00            
ATOM   1686  O   LYS   233      32.820  40.300  52.130  1.00  0.00            
ATOM   1687  N   SER   234      31.120  40.640  50.740  1.00  0.00            
ATOM   1688  HN  SER   234      30.610  41.350  50.250  1.00  0.00            
ATOM   1689  CA  SER   234      30.460  39.400  51.010  1.00  0.00            
ATOM   1690  HA  SER   234      30.390  39.240  52.070  1.00  0.00            
ATOM   1691  CB  SER   234      29.020  39.280  50.480  1.00  0.00            
ATOM   1692  HB1 SER   234      29.050  39.290  49.370  1.00  0.00            
ATOM   1693  HB2 SER   234      28.600  38.380  50.980  1.00  0.00            
ATOM   1694  OG  SER   234      28.300  40.350  51.060  1.00  0.00            
ATOM   1695  HG1 SER   234      28.120  40.920  50.310  1.00  0.00            
ATOM   1696  C   SER   234      31.180  38.180  50.550  1.00  0.00            
ATOM   1697  O   SER   234      31.100  37.090  51.120  1.00  0.00            
ATOM   1698  N   GLY   235      32.040  38.350  49.530  1.00  0.00            
ATOM   1699  HN  GLY   235      32.060  39.280  49.160  1.00  0.00            
ATOM   1700  CA  GLY   235      32.970  37.370  49.060  1.00  0.00            
ATOM   1701  HA1 GLY   235      33.960  37.800  49.020  1.00  0.00            
ATOM   1702  HA2 GLY   235      32.930  36.630  49.840  1.00  0.00            
ATOM   1703  C   GLY   235      32.670  36.710  47.760  1.00  0.00            
ATOM   1704  O   GLY   235      32.780  35.490  47.660  1.00  0.00            
ATOM   1705  N   GLY   236      32.210  37.430  46.720  1.00  0.00            
ATOM   1706  HN  GLY   236      32.130  38.400  46.920  1.00  0.00            
ATOM   1707  CA  GLY   236      31.620  36.770  45.590  1.00  0.00            
ATOM   1708  HA1 GLY   236      31.440  35.740  45.880  1.00  0.00            
ATOM   1709  HA2 GLY   236      30.780  37.300  45.190  1.00  0.00            
ATOM   1710  C   GLY   236      32.460  36.620  44.370  1.00  0.00            
ATOM   1711  O   GLY   236      32.150  35.820  43.480  1.00  0.00            
ATOM   1712  N   ILE   237      33.630  37.280  44.310  1.00  0.00            
ATOM   1713  HN  ILE   237      33.790  37.960  45.030  1.00  0.00            
ATOM   1714  CA  ILE   237      34.650  37.000  43.360  1.00  0.00            
ATOM   1715  HA  ILE   237      34.090  37.140  42.450  1.00  0.00            
ATOM   1716  CB  ILE   237      35.760  38.010  43.370  1.00  0.00            
ATOM   1717  HB  ILE   237      36.190  38.190  44.380  1.00  0.00            
ATOM   1718  CG2 ILE   237      37.000  37.790  42.490  1.00  0.00            
ATOM   1719 1HG2 ILE   237      37.550  36.880  42.800  1.00  0.00            
ATOM   1720 2HG2 ILE   237      36.620  37.570  41.470  1.00  0.00            
ATOM   1721 3HG2 ILE   237      37.680  38.670  42.470  1.00  0.00            
ATOM   1722  CG1 ILE   237      35.130  39.370  43.000  1.00  0.00            
ATOM   1723 1HG1 ILE   237      34.770  39.490  41.960  1.00  0.00            
ATOM   1724 2HG1 ILE   237      34.140  39.560  43.450  1.00  0.00            
ATOM   1725  CD  ILE   237      35.880  40.630  43.410  1.00  0.00            
ATOM   1726  HD1 ILE   237      36.980  40.630  43.210  1.00  0.00            
ATOM   1727  HD2 ILE   237      35.370  41.520  42.980  1.00  0.00            
ATOM   1728  HD3 ILE   237      35.810  40.710  44.520  1.00  0.00            
ATOM   1729  C   ILE   237      35.150  35.590  43.300  1.00  0.00            
ATOM   1730  O   ILE   237      35.380  35.110  42.200  1.00  0.00            
ATOM   1731  N   PRO   238      35.310  34.910  44.390  1.00  0.00            
ATOM   1732  CD  PRO   238      35.850  35.600  45.550  1.00  0.00            
ATOM   1733  HD1 PRO   238      35.000  35.910  46.190  1.00  0.00            
ATOM   1734  HD2 PRO   238      36.580  36.420  45.380  1.00  0.00            
ATOM   1735  CA  PRO   238      35.600  33.510  44.460  1.00  0.00            
ATOM   1736  HA  PRO   238      36.480  33.320  43.850  1.00  0.00            
ATOM   1737  CB  PRO   238      35.760  33.160  45.930  1.00  0.00            
ATOM   1738  HB1 PRO   238      34.770  33.100  46.420  1.00  0.00            
ATOM   1739  HB2 PRO   238      36.420  32.300  46.170  1.00  0.00            
ATOM   1740  CG  PRO   238      36.470  34.460  46.370  1.00  0.00            
ATOM   1741  HG1 PRO   238      36.370  34.620  47.460  1.00  0.00            
ATOM   1742  HG2 PRO   238      37.560  34.370  46.170  1.00  0.00            
ATOM   1743  C   PRO   238      34.590  32.640  43.780  1.00  0.00            
ATOM   1744  O   PRO   238      34.960  31.800  42.970  1.00  0.00            
ATOM   1745  N   ALA   239      33.320  32.920  44.100  1.00  0.00            
ATOM   1746  HN  ALA   239      33.170  33.760  44.630  1.00  0.00            
ATOM   1747  CA  ALA   239      32.230  32.210  43.510  1.00  0.00            
ATOM   1748  HA  ALA   239      32.350  31.150  43.680  1.00  0.00            
ATOM   1749  CB  ALA   239      30.970  32.850  44.110  1.00  0.00            
ATOM   1750  HB1 ALA   239      30.790  33.880  43.720  1.00  0.00            
ATOM   1751  HB2 ALA   239      30.020  32.300  43.910  1.00  0.00            
ATOM   1752  HB3 ALA   239      31.010  32.970  45.210  1.00  0.00            
ATOM   1753  C   ALA   239      32.070  32.430  42.040  1.00  0.00            
ATOM   1754  O   ALA   239      31.750  31.470  41.340  1.00  0.00            
ATOM   1755  N   LEU   240      32.350  33.630  41.500  1.00  0.00            
ATOM   1756  HN  LEU   240      32.530  34.450  42.020  1.00  0.00            
ATOM   1757  CA  LEU   240      32.520  33.970  40.120  1.00  0.00            
ATOM   1758  HA  LEU   240      31.660  33.500  39.660  1.00  0.00            
ATOM   1759  CB  LEU   240      32.580  35.480  39.880  1.00  0.00            
ATOM   1760  HB1 LEU   240      33.310  35.950  40.570  1.00  0.00            
ATOM   1761  HB2 LEU   240      33.040  35.710  38.890  1.00  0.00            
ATOM   1762  CG  LEU   240      31.260  36.240  40.120  1.00  0.00            
ATOM   1763  HG  LEU   240      30.890  35.960  41.130  1.00  0.00            
ATOM   1764  CD1 LEU   240      31.560  37.740  40.230  1.00  0.00            
ATOM   1765 1HD1 LEU   240      30.690  38.390  40.460  1.00  0.00            
ATOM   1766 2HD1 LEU   240      32.350  37.920  40.990  1.00  0.00            
ATOM   1767 3HD1 LEU   240      32.120  38.050  39.320  1.00  0.00            
ATOM   1768  CD2 LEU   240      30.160  36.060  39.070  1.00  0.00            
ATOM   1769 1HD2 LEU   240      30.430  36.410  38.050  1.00  0.00            
ATOM   1770 2HD2 LEU   240      29.870  34.980  39.080  1.00  0.00            
ATOM   1771 3HD2 LEU   240      29.200  36.550  39.340  1.00  0.00            
ATOM   1772  C   LEU   240      33.620  33.230  39.440  1.00  0.00            
ATOM   1773  O   LEU   240      33.480  32.830  38.290  1.00  0.00            
ATOM   1774  N   VAL   241      34.810  33.060  40.050  1.00  0.00            
ATOM   1775  HN  VAL   241      34.930  33.610  40.870  1.00  0.00            
ATOM   1776  CA  VAL   241      35.870  32.190  39.630  1.00  0.00            
ATOM   1777  HA  VAL   241      36.090  32.370  38.590  1.00  0.00            
ATOM   1778  CB  VAL   241      37.120  32.480  40.420  1.00  0.00            
ATOM   1779  HB  VAL   241      36.980  32.330  41.510  1.00  0.00            
ATOM   1780  CG1 VAL   241      38.280  31.590  39.940  1.00  0.00            
ATOM   1781 1HG1 VAL   241      38.200  30.540  40.300  1.00  0.00            
ATOM   1782 2HG1 VAL   241      38.430  31.420  38.860  1.00  0.00            
ATOM   1783 3HG1 VAL   241      39.230  31.970  40.370  1.00  0.00            
ATOM   1784  CG2 VAL   241      37.620  33.910  40.210  1.00  0.00            
ATOM   1785 1HG2 VAL   241      36.840  34.700  40.290  1.00  0.00            
ATOM   1786 2HG2 VAL   241      38.580  34.180  40.710  1.00  0.00            
ATOM   1787 3HG2 VAL   241      37.910  34.030  39.140  1.00  0.00            
ATOM   1788  C   VAL   241      35.510  30.750  39.520  1.00  0.00            
ATOM   1789  O   VAL   241      35.880  30.150  38.520  1.00  0.00            
ATOM   1790  N   LYS   242      34.710  30.210  40.460  1.00  0.00            
ATOM   1791  HN  LYS   242      34.310  30.780  41.170  1.00  0.00            
ATOM   1792  CA  LYS   242      34.090  28.940  40.290  1.00  0.00            
ATOM   1793  HA  LYS   242      34.870  28.200  40.150  1.00  0.00            
ATOM   1794  CB  LYS   242      33.270  28.620  41.560  1.00  0.00            
ATOM   1795  HB1 LYS   242      34.020  28.720  42.370  1.00  0.00            
ATOM   1796  HB2 LYS   242      32.330  29.170  41.760  1.00  0.00            
ATOM   1797  CG  LYS   242      32.790  27.180  41.790  1.00  0.00            
ATOM   1798  HG1 LYS   242      32.170  26.990  40.890  1.00  0.00            
ATOM   1799  HG2 LYS   242      33.680  26.510  41.810  1.00  0.00            
ATOM   1800  CD  LYS   242      31.860  27.000  42.980  1.00  0.00            
ATOM   1801  HD1 LYS   242      32.310  27.340  43.940  1.00  0.00            
ATOM   1802  HD2 LYS   242      31.060  27.770  42.910  1.00  0.00            
ATOM   1803  CE  LYS   242      31.250  25.600  43.170  1.00  0.00            
ATOM   1804  HE1 LYS   242      30.760  25.300  42.220  1.00  0.00            
ATOM   1805  HE2 LYS   242      32.030  24.820  43.300  1.00  0.00            
ATOM   1806  NZ  LYS   242      30.260  25.530  44.270  1.00  0.00            
ATOM   1807  HZ1 LYS   242      30.260  26.430  44.800  1.00  0.00            
ATOM   1808  HZ2 LYS   242      29.350  25.240  43.870  1.00  0.00            
ATOM   1809  HZ3 LYS   242      30.500  24.850  45.010  1.00  0.00            
ATOM   1810  C   LYS   242      33.180  28.770  39.130  1.00  0.00            
ATOM   1811  O   LYS   242      33.310  27.840  38.330  1.00  0.00            
ATOM   1812  N   MET   243      32.210  29.680  38.910  1.00  0.00            
ATOM   1813  HN  MET   243      32.040  30.400  39.580  1.00  0.00            
ATOM   1814  CA  MET   243      31.220  29.720  37.880  1.00  0.00            
ATOM   1815  HA  MET   243      30.790  28.730  37.880  1.00  0.00            
ATOM   1816  CB  MET   243      30.240  30.830  38.300  1.00  0.00            
ATOM   1817  HB1 MET   243      29.950  30.800  39.380  1.00  0.00            
ATOM   1818  HB2 MET   243      30.680  31.820  38.090  1.00  0.00            
ATOM   1819  CG  MET   243      28.880  30.670  37.620  1.00  0.00            
ATOM   1820  HG1 MET   243      29.260  30.750  36.580  1.00  0.00            
ATOM   1821  HG2 MET   243      28.510  29.640  37.820  1.00  0.00            
ATOM   1822  SD  MET   243      27.600  31.890  38.030  1.00  0.00            
ATOM   1823  CE  MET   243      26.710  30.830  39.210  1.00  0.00            
ATOM   1824  HE1 MET   243      26.260  29.970  38.680  1.00  0.00            
ATOM   1825  HE2 MET   243      27.340  30.430  40.030  1.00  0.00            
ATOM   1826  HE3 MET   243      26.010  31.480  39.790  1.00  0.00            
ATOM   1827  C   MET   243      31.800  29.790  36.510  1.00  0.00            
ATOM   1828  O   MET   243      31.400  29.090  35.580  1.00  0.00            
ATOM   1829  N   LEU   244      32.910  30.530  36.350  1.00  0.00            
ATOM   1830  HN  LEU   244      33.180  31.070  37.150  1.00  0.00            
ATOM   1831  CA  LEU   244      33.770  30.510  35.210  1.00  0.00            
ATOM   1832  HA  LEU   244      33.340  31.040  34.370  1.00  0.00            
ATOM   1833  CB  LEU   244      35.000  31.400  35.450  1.00  0.00            
ATOM   1834  HB1 LEU   244      35.430  31.130  36.440  1.00  0.00            
ATOM   1835  HB2 LEU   244      35.650  31.260  34.560  1.00  0.00            
ATOM   1836  CG  LEU   244      34.810  32.930  35.410  1.00  0.00            
ATOM   1837  HG  LEU   244      34.510  33.260  36.430  1.00  0.00            
ATOM   1838  CD1 LEU   244      36.210  33.520  35.190  1.00  0.00            
ATOM   1839 1HD1 LEU   244      36.630  33.250  34.200  1.00  0.00            
ATOM   1840 2HD1 LEU   244      36.180  34.630  35.160  1.00  0.00            
ATOM   1841 3HD1 LEU   244      36.880  33.120  35.990  1.00  0.00            
ATOM   1842  CD2 LEU   244      33.740  33.440  34.430  1.00  0.00            
ATOM   1843 1HD2 LEU   244      32.770  32.990  34.750  1.00  0.00            
ATOM   1844 2HD2 LEU   244      33.670  34.550  34.490  1.00  0.00            
ATOM   1845 3HD2 LEU   244      33.970  33.110  33.400  1.00  0.00            
ATOM   1846  C   LEU   244      34.290  29.170  34.810  1.00  0.00            
ATOM   1847  O   LEU   244      34.640  28.950  33.660  1.00  0.00            
ATOM   1848  N   GLY   245      34.300  28.160  35.700  1.00  0.00            
ATOM   1849  HN  GLY   245      34.050  28.330  36.650  1.00  0.00            
ATOM   1850  CA  GLY   245      34.600  26.810  35.330  1.00  0.00            
ATOM   1851  HA1 GLY   245      35.450  26.690  34.680  1.00  0.00            
ATOM   1852  HA2 GLY   245      34.840  26.290  36.250  1.00  0.00            
ATOM   1853  C   GLY   245      33.500  26.040  34.690  1.00  0.00            
ATOM   1854  O   GLY   245      33.760  24.920  34.250  1.00  0.00            
ATOM   1855  N   SER   246      32.260  26.570  34.590  1.00  0.00            
ATOM   1856  HN  SER   246      32.080  27.500  34.880  1.00  0.00            
ATOM   1857  CA  SER   246      31.130  25.880  34.050  1.00  0.00            
ATOM   1858  HA  SER   246      31.230  24.860  34.380  1.00  0.00            
ATOM   1859  CB  SER   246      29.740  26.390  34.460  1.00  0.00            
ATOM   1860  HB1 SER   246      29.790  26.720  35.520  1.00  0.00            
ATOM   1861  HB2 SER   246      29.490  27.250  33.790  1.00  0.00            
ATOM   1862  OG  SER   246      28.750  25.390  34.260  1.00  0.00            
ATOM   1863  HG1 SER   246      28.480  25.140  35.140  1.00  0.00            
ATOM   1864  C   SER   246      31.180  25.890  32.560  1.00  0.00            
ATOM   1865  O   SER   246      31.580  26.900  31.990  1.00  0.00            
ATOM   1866  N   PRO   247      30.860  24.830  31.860  1.00  0.00            
ATOM   1867  CD  PRO   247      30.690  23.490  32.390  1.00  0.00            
ATOM   1868  HD1 PRO   247      30.060  23.540  33.300  1.00  0.00            
ATOM   1869  HD2 PRO   247      31.700  23.170  32.730  1.00  0.00            
ATOM   1870  CA  PRO   247      30.610  24.820  30.450  1.00  0.00            
ATOM   1871  HA  PRO   247      31.290  25.500  29.950  1.00  0.00            
ATOM   1872  CB  PRO   247      30.660  23.340  30.070  1.00  0.00            
ATOM   1873  HB1 PRO   247      30.050  22.930  29.230  1.00  0.00            
ATOM   1874  HB2 PRO   247      31.670  22.930  29.850  1.00  0.00            
ATOM   1875  CG  PRO   247      30.080  22.610  31.290  1.00  0.00            
ATOM   1876  HG1 PRO   247      28.970  22.690  31.300  1.00  0.00            
ATOM   1877  HG2 PRO   247      30.440  21.560  31.380  1.00  0.00            
ATOM   1878  C   PRO   247      29.240  25.320  30.130  1.00  0.00            
ATOM   1879  O   PRO   247      28.950  25.440  28.940  1.00  0.00            
ATOM   1880  N   VAL   248      28.340  25.510  31.110  1.00  0.00            
ATOM   1881  HN  VAL   248      28.610  25.200  32.020  1.00  0.00            
ATOM   1882  CA  VAL   248      27.050  26.050  30.810  1.00  0.00            
ATOM   1883  HA  VAL   248      26.640  25.570  29.940  1.00  0.00            
ATOM   1884  CB  VAL   248      26.080  25.830  31.940  1.00  0.00            
ATOM   1885  HB  VAL   248      26.430  26.420  32.810  1.00  0.00            
ATOM   1886  CG1 VAL   248      24.640  26.200  31.570  1.00  0.00            
ATOM   1887 1HG1 VAL   248      24.260  25.620  30.700  1.00  0.00            
ATOM   1888 2HG1 VAL   248      23.960  25.980  32.420  1.00  0.00            
ATOM   1889 3HG1 VAL   248      24.580  27.280  31.290  1.00  0.00            
ATOM   1890  CG2 VAL   248      26.090  24.360  32.380  1.00  0.00            
ATOM   1891 1HG2 VAL   248      26.090  23.790  31.420  1.00  0.00            
ATOM   1892 2HG2 VAL   248      26.930  24.030  33.020  1.00  0.00            
ATOM   1893 3HG2 VAL   248      25.210  24.050  32.980  1.00  0.00            
ATOM   1894  C   VAL   248      27.010  27.490  30.410  1.00  0.00            
ATOM   1895  O   VAL   248      27.460  28.380  31.130  1.00  0.00            
ATOM   1896  N   ASP   249      26.410  27.830  29.260  1.00  0.00            
ATOM   1897  HN  ASP   249      26.060  27.140  28.620  1.00  0.00            
ATOM   1898  CA  ASP   249      26.440  29.110  28.620  1.00  0.00            
ATOM   1899  HA  ASP   249      27.480  29.350  28.420  1.00  0.00            
ATOM   1900  CB  ASP   249      25.800  28.880  27.240  1.00  0.00            
ATOM   1901  HB1 ASP   249      24.820  28.390  27.380  1.00  0.00            
ATOM   1902  HB2 ASP   249      25.550  29.850  26.760  1.00  0.00            
ATOM   1903  CG  ASP   249      26.680  28.060  26.310  1.00  0.00            
ATOM   1904  OD1 ASP   249      26.350  26.910  25.940  1.00  0.00            
ATOM   1905  OD2 ASP   249      27.610  28.670  25.720  1.00  0.00            
ATOM   1906  C   ASP   249      25.810  30.230  29.380  1.00  0.00            
ATOM   1907  O   ASP   249      26.340  31.310  29.590  1.00  0.00            
ATOM   1908  N   SER   250      24.580  29.970  29.850  1.00  0.00            
ATOM   1909  HN  SER   250      24.100  29.110  29.680  1.00  0.00            
ATOM   1910  CA  SER   250      23.820  31.020  30.460  1.00  0.00            
ATOM   1911  HA  SER   250      23.860  31.840  29.760  1.00  0.00            
ATOM   1912  CB  SER   250      22.370  30.540  30.600  1.00  0.00            
ATOM   1913  HB1 SER   250      21.740  31.380  30.970  1.00  0.00            
ATOM   1914  HB2 SER   250      22.030  30.500  29.540  1.00  0.00            
ATOM   1915  OG  SER   250      22.240  29.340  31.350  1.00  0.00            
ATOM   1916  HG1 SER   250      22.510  28.740  30.650  1.00  0.00            
ATOM   1917  C   SER   250      24.240  31.450  31.820  1.00  0.00            
ATOM   1918  O   SER   250      24.120  32.570  32.320  1.00  0.00            
ATOM   1919  N   VAL   251      25.010  30.500  32.390  1.00  0.00            
ATOM   1920  HN  VAL   251      25.180  29.710  31.810  1.00  0.00            
ATOM   1921  CA  VAL   251      25.610  30.560  33.680  1.00  0.00            
ATOM   1922  HA  VAL   251      25.010  31.110  34.390  1.00  0.00            
ATOM   1923  CB  VAL   251      25.970  29.170  34.110  1.00  0.00            
ATOM   1924  HB  VAL   251      26.590  28.630  33.360  1.00  0.00            
ATOM   1925  CG1 VAL   251      26.730  29.140  35.450  1.00  0.00            
ATOM   1926 1HG1 VAL   251      26.030  29.360  36.290  1.00  0.00            
ATOM   1927 2HG1 VAL   251      27.030  28.090  35.660  1.00  0.00            
ATOM   1928 3HG1 VAL   251      27.580  29.840  35.410  1.00  0.00            
ATOM   1929  CG2 VAL   251      24.700  28.340  34.350  1.00  0.00            
ATOM   1930 1HG2 VAL   251      24.070  28.260  33.440  1.00  0.00            
ATOM   1931 2HG2 VAL   251      24.920  27.320  34.750  1.00  0.00            
ATOM   1932 3HG2 VAL   251      24.060  28.860  35.090  1.00  0.00            
ATOM   1933  C   VAL   251      26.830  31.400  33.500  1.00  0.00            
ATOM   1934  O   VAL   251      27.150  32.280  34.300  1.00  0.00            
ATOM   1935  N   LEU   252      27.610  31.170  32.430  1.00  0.00            
ATOM   1936  HN  LEU   252      27.430  30.310  31.950  1.00  0.00            
ATOM   1937  CA  LEU   252      28.750  31.920  32.010  1.00  0.00            
ATOM   1938  HA  LEU   252      29.320  32.040  32.920  1.00  0.00            
ATOM   1939  CB  LEU   252      29.620  31.240  30.940  1.00  0.00            
ATOM   1940  HB1 LEU   252      28.930  30.780  30.210  1.00  0.00            
ATOM   1941  HB2 LEU   252      30.340  31.930  30.440  1.00  0.00            
ATOM   1942  CG  LEU   252      30.570  30.130  31.440  1.00  0.00            
ATOM   1943  HG  LEU   252      29.920  29.300  31.810  1.00  0.00            
ATOM   1944  CD1 LEU   252      31.290  29.550  30.210  1.00  0.00            
ATOM   1945 1HD1 LEU   252      32.230  30.120  30.040  1.00  0.00            
ATOM   1946 2HD1 LEU   252      31.550  28.470  30.290  1.00  0.00            
ATOM   1947 3HD1 LEU   252      30.620  29.530  29.330  1.00  0.00            
ATOM   1948  CD2 LEU   252      31.620  30.540  32.470  1.00  0.00            
ATOM   1949 1HD2 LEU   252      32.170  29.600  32.680  1.00  0.00            
ATOM   1950 2HD2 LEU   252      32.210  31.450  32.230  1.00  0.00            
ATOM   1951 3HD2 LEU   252      31.170  30.840  33.450  1.00  0.00            
ATOM   1952  C   LEU   252      28.510  33.310  31.530  1.00  0.00            
ATOM   1953  O   LEU   252      29.320  34.220  31.700  1.00  0.00            
ATOM   1954  N   PHE   253      27.370  33.530  30.840  1.00  0.00            
ATOM   1955  HN  PHE   253      26.790  32.760  30.600  1.00  0.00            
ATOM   1956  CA  PHE   253      26.930  34.830  30.430  1.00  0.00            
ATOM   1957  HA  PHE   253      27.690  35.460  29.990  1.00  0.00            
ATOM   1958  CB  PHE   253      25.570  34.780  29.720  1.00  0.00            
ATOM   1959  HB1 PHE   253      24.890  34.140  30.340  1.00  0.00            
ATOM   1960  HB2 PHE   253      25.190  35.820  29.800  1.00  0.00            
ATOM   1961  CG  PHE   253      25.510  34.330  28.300  1.00  0.00            
ATOM   1962  CD1 PHE   253      24.310  34.350  27.650  1.00  0.00            
ATOM   1963  HD1 PHE   253      23.460  34.770  28.170  1.00  0.00            
ATOM   1964  CE1 PHE   253      24.240  33.770  26.400  1.00  0.00            
ATOM   1965  HE1 PHE   253      23.300  33.720  25.880  1.00  0.00            
ATOM   1966  CZ  PHE   253      25.370  33.280  25.780  1.00  0.00            
ATOM   1967  HZ  PHE   253      25.320  32.940  24.760  1.00  0.00            
ATOM   1968  CD2 PHE   253      26.620  33.830  27.650  1.00  0.00            
ATOM   1969  HD2 PHE   253      27.590  33.840  28.120  1.00  0.00            
ATOM   1970  CE2 PHE   253      26.600  33.290  26.390  1.00  0.00            
ATOM   1971  HE2 PHE   253      27.530  32.910  25.990  1.00  0.00            
ATOM   1972  C   PHE   253      26.730  35.660  31.660  1.00  0.00            
ATOM   1973  O   PHE   253      27.130  36.820  31.670  1.00  0.00            
ATOM   1974  N   TYR   254      26.090  35.110  32.710  1.00  0.00            
ATOM   1975  HN  TYR   254      25.810  34.170  32.560  1.00  0.00            
ATOM   1976  CA  TYR   254      25.840  35.720  33.980  1.00  0.00            
ATOM   1977  HA  TYR   254      25.370  36.670  33.780  1.00  0.00            
ATOM   1978  CB  TYR   254      25.060  34.780  34.910  1.00  0.00            
ATOM   1979  HB1 TYR   254      25.280  33.710  34.730  1.00  0.00            
ATOM   1980  HB2 TYR   254      25.430  34.950  35.940  1.00  0.00            
ATOM   1981  CG  TYR   254      23.600  35.080  34.890  1.00  0.00            
ATOM   1982  CD1 TYR   254      22.720  34.050  34.660  1.00  0.00            
ATOM   1983  HD1 TYR   254      23.110  33.080  34.410  1.00  0.00            
ATOM   1984  CE1 TYR   254      21.370  34.300  34.820  1.00  0.00            
ATOM   1985  HE1 TYR   254      20.660  33.490  34.710  1.00  0.00            
ATOM   1986  CZ  TYR   254      20.860  35.570  34.970  1.00  0.00            
ATOM   1987  OH  TYR   254      19.460  35.730  35.020  1.00  0.00            
ATOM   1988  HH  TYR   254      19.280  36.670  34.920  1.00  0.00            
ATOM   1989  CD2 TYR   254      23.130  36.350  35.110  1.00  0.00            
ATOM   1990  HD2 TYR   254      23.830  37.140  35.330  1.00  0.00            
ATOM   1991  CE2 TYR   254      21.770  36.580  35.160  1.00  0.00            
ATOM   1992  HE2 TYR   254      21.410  37.570  35.380  1.00  0.00            
ATOM   1993  C   TYR   254      27.180  36.010  34.560  1.00  0.00            
ATOM   1994  O   TYR   254      27.450  37.110  35.050  1.00  0.00            
ATOM   1995  N   ALA   255      28.140  35.080  34.510  1.00  0.00            
ATOM   1996  HN  ALA   255      27.800  34.180  34.260  1.00  0.00            
ATOM   1997  CA  ALA   255      29.390  35.160  35.210  1.00  0.00            
ATOM   1998  HA  ALA   255      29.170  35.460  36.220  1.00  0.00            
ATOM   1999  CB  ALA   255      30.180  33.840  35.260  1.00  0.00            
ATOM   2000  HB1 ALA   255      30.460  33.610  34.200  1.00  0.00            
ATOM   2001  HB2 ALA   255      31.060  33.800  35.930  1.00  0.00            
ATOM   2002  HB3 ALA   255      29.550  33.060  35.740  1.00  0.00            
ATOM   2003  C   ALA   255      30.290  36.270  34.760  1.00  0.00            
ATOM   2004  O   ALA   255      30.700  37.160  35.490  1.00  0.00            
ATOM   2005  N   ILE   256      30.620  36.310  33.450  1.00  0.00            
ATOM   2006  HN  ILE   256      30.230  35.590  32.890  1.00  0.00            
ATOM   2007  CA  ILE   256      31.470  37.260  32.810  1.00  0.00            
ATOM   2008  HA  ILE   256      32.390  37.290  33.370  1.00  0.00            
ATOM   2009  CB  ILE   256      31.790  36.890  31.390  1.00  0.00            
ATOM   2010  HB  ILE   256      31.720  35.780  31.270  1.00  0.00            
ATOM   2011  CG2 ILE   256      30.780  37.460  30.390  1.00  0.00            
ATOM   2012 1HG2 ILE   256      29.830  36.890  30.420  1.00  0.00            
ATOM   2013 2HG2 ILE   256      30.460  38.520  30.540  1.00  0.00            
ATOM   2014 3HG2 ILE   256      31.230  37.270  29.390  1.00  0.00            
ATOM   2015  CG1 ILE   256      33.250  37.160  30.980  1.00  0.00            
ATOM   2016 1HG1 ILE   256      33.330  36.880  29.910  1.00  0.00            
ATOM   2017 2HG1 ILE   256      33.370  38.260  31.080  1.00  0.00            
ATOM   2018  CD  ILE   256      34.280  36.270  31.660  1.00  0.00            
ATOM   2019  HD1 ILE   256      35.240  36.170  31.110  1.00  0.00            
ATOM   2020  HD2 ILE   256      34.640  36.700  32.620  1.00  0.00            
ATOM   2021  HD3 ILE   256      33.880  35.230  31.740  1.00  0.00            
ATOM   2022  C   ILE   256      31.040  38.680  32.960  1.00  0.00            
ATOM   2023  O   ILE   256      31.870  39.560  33.210  1.00  0.00            
ATOM   2024  N   THR   257      29.730  38.950  32.850  1.00  0.00            
ATOM   2025  HN  THR   257      29.100  38.230  32.550  1.00  0.00            
ATOM   2026  CA  THR   257      29.120  40.240  32.890  1.00  0.00            
ATOM   2027  HA  THR   257      29.660  40.930  32.250  1.00  0.00            
ATOM   2028  CB  THR   257      27.690  40.300  32.450  1.00  0.00            
ATOM   2029  HB  THR   257      27.290  41.320  32.600  1.00  0.00            
ATOM   2030  OG1 THR   257      26.860  39.390  33.160  1.00  0.00            
ATOM   2031  HG1 THR   257      26.170  39.120  32.550  1.00  0.00            
ATOM   2032  CG2 THR   257      27.570  40.150  30.920  1.00  0.00            
ATOM   2033 1HG2 THR   257      26.520  40.190  30.560  1.00  0.00            
ATOM   2034 2HG2 THR   257      28.230  40.900  30.450  1.00  0.00            
ATOM   2035 3HG2 THR   257      27.850  39.120  30.620  1.00  0.00            
ATOM   2036  C   THR   257      29.210  40.830  34.260  1.00  0.00            
ATOM   2037  O   THR   257      29.540  41.980  34.540  1.00  0.00            
ATOM   2038  N   THR   258      28.870  40.020  35.280  1.00  0.00            
ATOM   2039  HN  THR   258      28.420  39.180  34.980  1.00  0.00            
ATOM   2040  CA  THR   258      29.000  40.230  36.690  1.00  0.00            
ATOM   2041  HA  THR   258      28.430  41.120  36.890  1.00  0.00            
ATOM   2042  CB  THR   258      28.440  39.130  37.540  1.00  0.00            
ATOM   2043  HB  THR   258      28.970  38.150  37.550  1.00  0.00            
ATOM   2044  OG1 THR   258      27.080  38.950  37.150  1.00  0.00            
ATOM   2045  HG1 THR   258      27.100  38.520  36.300  1.00  0.00            
ATOM   2046  CG2 THR   258      28.390  39.660  38.980  1.00  0.00            
ATOM   2047 1HG2 THR   258      27.830  38.900  39.570  1.00  0.00            
ATOM   2048 2HG2 THR   258      29.370  39.810  39.470  1.00  0.00            
ATOM   2049 3HG2 THR   258      27.850  40.620  39.050  1.00  0.00            
ATOM   2050  C   THR   258      30.400  40.520  37.110  1.00  0.00            
ATOM   2051  O   THR   258      30.620  41.510  37.800  1.00  0.00            
ATOM   2052  N   LEU   259      31.390  39.800  36.540  1.00  0.00            
ATOM   2053  HN  LEU   259      31.120  39.030  35.980  1.00  0.00            
ATOM   2054  CA  LEU   259      32.800  39.990  36.660  1.00  0.00            
ATOM   2055  HA  LEU   259      32.980  40.170  37.710  1.00  0.00            
ATOM   2056  CB  LEU   259      33.620  38.820  36.080  1.00  0.00            
ATOM   2057  HB1 LEU   259      33.160  37.830  36.260  1.00  0.00            
ATOM   2058  HB2 LEU   259      33.690  38.910  34.980  1.00  0.00            
ATOM   2059  CG  LEU   259      35.100  38.710  36.500  1.00  0.00            
ATOM   2060  HG  LEU   259      35.640  39.670  36.670  1.00  0.00            
ATOM   2061  CD1 LEU   259      35.270  37.840  37.750  1.00  0.00            
ATOM   2062 1HD1 LEU   259      34.420  37.170  38.020  1.00  0.00            
ATOM   2063 2HD1 LEU   259      36.210  37.250  37.750  1.00  0.00            
ATOM   2064 3HD1 LEU   259      35.400  38.500  38.630  1.00  0.00            
ATOM   2065  CD2 LEU   259      35.800  38.110  35.270  1.00  0.00            
ATOM   2066 1HD2 LEU   259      35.370  37.130  34.970  1.00  0.00            
ATOM   2067 2HD2 LEU   259      35.520  38.740  34.400  1.00  0.00            
ATOM   2068 3HD2 LEU   259      36.880  37.900  35.430  1.00  0.00            
ATOM   2069  C   LEU   259      33.390  41.240  36.110  1.00  0.00            
ATOM   2070  O   LEU   259      34.210  41.930  36.710  1.00  0.00            
ATOM   2071  N   HIS   260      32.900  41.590  34.900  1.00  0.00            
ATOM   2072  HN  HIS   260      32.150  41.120  34.460  1.00  0.00            
ATOM   2073  CA  HIS   260      33.350  42.740  34.180  1.00  0.00            
ATOM   2074  HA  HIS   260      34.420  42.650  34.060  1.00  0.00            
ATOM   2075  CB  HIS   260      32.680  42.710  32.800  1.00  0.00            
ATOM   2076  HB1 HIS   260      32.820  41.680  32.410  1.00  0.00            
ATOM   2077  HB2 HIS   260      31.570  42.830  32.790  1.00  0.00            
ATOM   2078  ND1 HIS   260      32.770  44.940  31.660  1.00  0.00            
ATOM   2079  CG  HIS   260      33.310  43.690  31.850  1.00  0.00            
ATOM   2080  CE1 HIS   260      33.610  45.610  30.900  1.00  0.00            
ATOM   2081  HE1 HIS   260      33.350  46.580  30.470  1.00  0.00            
ATOM   2082  NE2 HIS   260      34.670  44.810  30.610  1.00  0.00            
ATOM   2083  HE2 HIS   260      35.500  45.090  30.130  1.00  0.00            
ATOM   2084  CD2 HIS   260      34.480  43.570  31.180  1.00  0.00            
ATOM   2085  HD2 HIS   260      35.190  42.770  31.010  1.00  0.00            
ATOM   2086  C   HIS   260      33.110  44.020  34.900  1.00  0.00            
ATOM   2087  O   HIS   260      33.880  44.980  34.930  1.00  0.00            
ATOM   2088  N   ASN   261      31.950  44.050  35.580  1.00  0.00            
ATOM   2089  HN  ASN   261      31.370  43.250  35.580  1.00  0.00            
ATOM   2090  CA  ASN   261      31.540  45.180  36.370  1.00  0.00            
ATOM   2091  HA  ASN   261      31.580  46.030  35.700  1.00  0.00            
ATOM   2092  CB  ASN   261      30.110  44.900  36.860  1.00  0.00            
ATOM   2093  HB1 ASN   261      30.070  43.950  37.430  1.00  0.00            
ATOM   2094  HB2 ASN   261      29.940  45.800  37.490  1.00  0.00            
ATOM   2095  CG  ASN   261      29.100  45.030  35.730  1.00  0.00            
ATOM   2096  OD1 ASN   261      29.310  45.750  34.750  1.00  0.00            
ATOM   2097  ND2 ASN   261      27.990  44.250  35.790  1.00  0.00            
ATOM   2098 1HD2 ASN   261      27.770  43.730  36.620  1.00  0.00            
ATOM   2099 2HD2 ASN   261      27.380  44.200  35.000  1.00  0.00            
ATOM   2100  C   ASN   261      32.430  45.460  37.540  1.00  0.00            
ATOM   2101  O   ASN   261      32.850  46.580  37.800  1.00  0.00            
ATOM   2102  N   LEU   262      32.750  44.330  38.190  1.00  0.00            
ATOM   2103  HN  LEU   262      32.470  43.480  37.750  1.00  0.00            
ATOM   2104  CA  LEU   262      33.650  44.280  39.310  1.00  0.00            
ATOM   2105  HA  LEU   262      33.300  45.010  40.030  1.00  0.00            
ATOM   2106  CB  LEU   262      33.720  42.830  39.810  1.00  0.00            
ATOM   2107  HB1 LEU   262      33.880  42.130  38.970  1.00  0.00            
ATOM   2108  HB2 LEU   262      34.530  42.620  40.540  1.00  0.00            
ATOM   2109  CG  LEU   262      32.410  42.510  40.560  1.00  0.00            
ATOM   2110  HG  LEU   262      31.520  42.870  40.010  1.00  0.00            
ATOM   2111  CD1 LEU   262      32.170  41.010  40.820  1.00  0.00            
ATOM   2112 1HD1 LEU   262      33.010  40.590  41.420  1.00  0.00            
ATOM   2113 2HD1 LEU   262      31.160  40.890  41.250  1.00  0.00            
ATOM   2114 3HD1 LEU   262      32.210  40.400  39.890  1.00  0.00            
ATOM   2115  CD2 LEU   262      32.480  43.250  41.900  1.00  0.00            
ATOM   2116 1HD2 LEU   262      32.540  44.360  41.810  1.00  0.00            
ATOM   2117 2HD2 LEU   262      31.590  42.960  42.500  1.00  0.00            
ATOM   2118 3HD2 LEU   262      33.320  42.890  42.530  1.00  0.00            
ATOM   2119  C   LEU   262      35.060  44.680  39.060  1.00  0.00            
ATOM   2120  O   LEU   262      35.660  45.270  39.950  1.00  0.00            
ATOM   2121  N   LEU   263      35.640  44.320  37.900  1.00  0.00            
ATOM   2122  HN  LEU   263      35.130  43.710  37.290  1.00  0.00            
ATOM   2123  CA  LEU   263      36.970  44.690  37.520  1.00  0.00            
ATOM   2124  HA  LEU   263      37.630  44.400  38.320  1.00  0.00            
ATOM   2125  CB  LEU   263      37.380  44.030  36.190  1.00  0.00            
ATOM   2126  HB1 LEU   263      36.520  44.210  35.510  1.00  0.00            
ATOM   2127  HB2 LEU   263      38.210  44.570  35.700  1.00  0.00            
ATOM   2128  CG  LEU   263      37.500  42.500  36.350  1.00  0.00            
ATOM   2129  HG  LEU   263      36.550  42.040  36.710  1.00  0.00            
ATOM   2130  CD1 LEU   263      37.720  41.900  34.950  1.00  0.00            
ATOM   2131 1HD1 LEU   263      38.760  42.130  34.640  1.00  0.00            
ATOM   2132 2HD1 LEU   263      37.690  40.790  35.020  1.00  0.00            
ATOM   2133 3HD1 LEU   263      36.950  42.320  34.270  1.00  0.00            
ATOM   2134  CD2 LEU   263      38.670  41.970  37.200  1.00  0.00            
ATOM   2135 1HD2 LEU   263      38.560  40.890  37.410  1.00  0.00            
ATOM   2136 2HD2 LEU   263      39.610  42.200  36.660  1.00  0.00            
ATOM   2137 3HD2 LEU   263      38.750  42.440  38.200  1.00  0.00            
ATOM   2138  C   LEU   263      37.000  46.160  37.310  1.00  0.00            
ATOM   2139  O   LEU   263      37.920  46.900  37.660  1.00  0.00            
ATOM   2140  N   LEU   264      36.000  46.710  36.590  1.00  0.00            
ATOM   2141  HN  LEU   264      35.400  46.060  36.120  1.00  0.00            
ATOM   2142  CA  LEU   264      35.990  48.110  36.300  1.00  0.00            
ATOM   2143  HA  LEU   264      36.900  48.450  35.840  1.00  0.00            
ATOM   2144  CB  LEU   264      34.830  48.440  35.350  1.00  0.00            
ATOM   2145  HB1 LEU   264      33.860  48.110  35.780  1.00  0.00            
ATOM   2146  HB2 LEU   264      34.710  49.540  35.280  1.00  0.00            
ATOM   2147  CG  LEU   264      35.070  47.840  33.950  1.00  0.00            
ATOM   2148  HG  LEU   264      35.010  46.750  34.130  1.00  0.00            
ATOM   2149  CD1 LEU   264      33.880  48.150  33.030  1.00  0.00            
ATOM   2150 1HD1 LEU   264      32.910  47.980  33.550  1.00  0.00            
ATOM   2151 2HD1 LEU   264      33.870  49.250  32.820  1.00  0.00            
ATOM   2152 3HD1 LEU   264      33.970  47.680  32.030  1.00  0.00            
ATOM   2153  CD2 LEU   264      36.400  48.260  33.300  1.00  0.00            
ATOM   2154 1HD2 LEU   264      37.180  47.610  33.760  1.00  0.00            
ATOM   2155 2HD2 LEU   264      36.460  48.000  32.230  1.00  0.00            
ATOM   2156 3HD2 LEU   264      36.670  49.340  33.400  1.00  0.00            
ATOM   2157  C   LEU   264      35.800  49.070  37.430  1.00  0.00            
ATOM   2158  O   LEU   264      36.510  50.060  37.620  1.00  0.00            
ATOM   2159  N   HIS   265      34.860  48.840  38.360  1.00  0.00            
ATOM   2160  HN  HIS   265      34.290  48.020  38.400  1.00  0.00            
ATOM   2161  CA  HIS   265      34.480  49.890  39.250  1.00  0.00            
ATOM   2162  HA  HIS   265      35.030  50.810  39.120  1.00  0.00            
ATOM   2163  CB  HIS   265      33.010  50.330  39.140  1.00  0.00            
ATOM   2164  HB1 HIS   265      32.400  49.430  39.410  1.00  0.00            
ATOM   2165  HB2 HIS   265      32.730  51.200  39.780  1.00  0.00            
ATOM   2166  ND1 HIS   265      33.070  51.610  36.980  1.00  0.00            
ATOM   2167  CG  HIS   265      32.580  50.550  37.730  1.00  0.00            
ATOM   2168  CE1 HIS   265      32.530  51.370  35.800  1.00  0.00            
ATOM   2169  HE1 HIS   265      32.850  51.980  34.960  1.00  0.00            
ATOM   2170  NE2 HIS   265      31.620  50.360  35.790  1.00  0.00            
ATOM   2171  HE2 HIS   265      31.010  50.300  34.990  1.00  0.00            
ATOM   2172  CD2 HIS   265      31.640  49.820  37.060  1.00  0.00            
ATOM   2173  HD2 HIS   265      31.020  48.980  37.330  1.00  0.00            
ATOM   2174  C   HIS   265      34.700  49.660  40.710  1.00  0.00            
ATOM   2175  O   HIS   265      34.390  50.510  41.530  1.00  0.00            
ATOM   2176  N   GLN   266      35.420  48.570  41.060  1.00  0.00            
ATOM   2177  HN  GLN   266      35.580  47.940  40.310  1.00  0.00            
ATOM   2178  CA  GLN   266      35.630  48.090  42.390  1.00  0.00            
ATOM   2179  HA  GLN   266      35.500  48.970  43.000  1.00  0.00            
ATOM   2180  CB  GLN   266      34.590  47.010  42.700  1.00  0.00            
ATOM   2181  HB1 GLN   266      33.530  47.350  42.610  1.00  0.00            
ATOM   2182  HB2 GLN   266      34.670  46.200  41.950  1.00  0.00            
ATOM   2183  CG  GLN   266      34.800  46.270  44.020  1.00  0.00            
ATOM   2184  HG1 GLN   266      34.040  45.480  44.230  1.00  0.00            
ATOM   2185  HG2 GLN   266      35.830  45.840  44.080  1.00  0.00            
ATOM   2186  CD  GLN   266      34.530  47.240  45.160  1.00  0.00            
ATOM   2187  OE1 GLN   266      33.580  48.020  45.140  1.00  0.00            
ATOM   2188  NE2 GLN   266      35.440  47.280  46.170  1.00  0.00            
ATOM   2189 1HE2 GLN   266      36.250  46.690  46.240  1.00  0.00            
ATOM   2190 2HE2 GLN   266      35.400  48.120  46.720  1.00  0.00            
ATOM   2191  C   GLN   266      37.060  47.760  42.650  1.00  0.00            
ATOM   2192  O   GLN   266      37.670  46.860  42.070  1.00  0.00            
ATOM   2193  N   GLU   267      37.720  48.600  43.470  1.00  0.00            
ATOM   2194  HN  GLU   267      37.250  49.380  43.880  1.00  0.00            
ATOM   2195  CA  GLU   267      39.110  48.470  43.780  1.00  0.00            
ATOM   2196  HA  GLU   267      39.600  48.430  42.810  1.00  0.00            
ATOM   2197  CB  GLU   267      39.610  49.710  44.520  1.00  0.00            
ATOM   2198  HB1 GLU   267      39.160  50.590  44.010  1.00  0.00            
ATOM   2199  HB2 GLU   267      39.190  49.660  45.550  1.00  0.00            
ATOM   2200  CG  GLU   267      41.140  49.780  44.500  1.00  0.00            
ATOM   2201  HG1 GLU   267      41.490  50.740  44.940  1.00  0.00            
ATOM   2202  HG2 GLU   267      41.550  48.930  45.090  1.00  0.00            
ATOM   2203  CD  GLU   267      41.670  49.720  43.080  1.00  0.00            
ATOM   2204  OE1 GLU   267      41.500  50.760  42.380  1.00  0.00            
ATOM   2205  OE2 GLU   267      42.260  48.700  42.640  1.00  0.00            
ATOM   2206  C   GLU   267      39.500  47.180  44.430  1.00  0.00            
ATOM   2207  O   GLU   267      38.890  46.700  45.380  1.00  0.00            
ATOM   2208  N   GLY   268      40.660  46.620  44.050  1.00  0.00            
ATOM   2209  HN  GLY   268      41.250  47.090  43.390  1.00  0.00            
ATOM   2210  CA  GLY   268      41.180  45.380  44.540  1.00  0.00            
ATOM   2211  HA1 GLY   268      42.260  45.410  44.530  1.00  0.00            
ATOM   2212  HA2 GLY   268      40.800  45.330  45.560  1.00  0.00            
ATOM   2213  C   GLY   268      40.620  44.200  43.830  1.00  0.00            
ATOM   2214  O   GLY   268      41.090  43.100  44.100  1.00  0.00            
ATOM   2215  N   ALA   269      39.710  44.290  42.840  1.00  0.00            
ATOM   2216  HN  ALA   269      39.330  45.180  42.610  1.00  0.00            
ATOM   2217  CA  ALA   269      39.100  43.220  42.120  1.00  0.00            
ATOM   2218  HA  ALA   269      38.840  42.430  42.810  1.00  0.00            
ATOM   2219  CB  ALA   269      37.870  43.850  41.450  1.00  0.00            
ATOM   2220  HB1 ALA   269      37.980  44.860  41.000  1.00  0.00            
ATOM   2221  HB2 ALA   269      37.220  43.160  40.870  1.00  0.00            
ATOM   2222  HB3 ALA   269      37.170  44.150  42.260  1.00  0.00            
ATOM   2223  C   ALA   269      39.980  42.470  41.170  1.00  0.00            
ATOM   2224  O   ALA   269      39.860  41.290  40.870  1.00  0.00            
ATOM   2225  N   LYS   270      40.910  43.210  40.540  1.00  0.00            
ATOM   2226  HN  LYS   270      40.890  44.200  40.540  1.00  0.00            
ATOM   2227  CA  LYS   270      41.830  42.500  39.700  1.00  0.00            
ATOM   2228  HA  LYS   270      41.280  42.070  38.870  1.00  0.00            
ATOM   2229  CB  LYS   270      42.790  43.520  39.050  1.00  0.00            
ATOM   2230  HB1 LYS   270      43.320  44.080  39.850  1.00  0.00            
ATOM   2231  HB2 LYS   270      43.600  42.990  38.520  1.00  0.00            
ATOM   2232  CG  LYS   270      42.030  44.520  38.170  1.00  0.00            
ATOM   2233  HG1 LYS   270      41.430  44.050  37.360  1.00  0.00            
ATOM   2234  HG2 LYS   270      41.390  45.060  38.910  1.00  0.00            
ATOM   2235  CD  LYS   270      42.910  45.590  37.530  1.00  0.00            
ATOM   2236  HD1 LYS   270      43.680  45.580  38.330  1.00  0.00            
ATOM   2237  HD2 LYS   270      43.300  45.220  36.560  1.00  0.00            
ATOM   2238  CE  LYS   270      42.310  46.990  37.390  1.00  0.00            
ATOM   2239  HE1 LYS   270      41.550  46.900  36.590  1.00  0.00            
ATOM   2240  HE2 LYS   270      42.010  47.380  38.380  1.00  0.00            
ATOM   2241  NZ  LYS   270      43.400  47.880  36.920  1.00  0.00            
ATOM   2242  HZ1 LYS   270      44.150  47.710  37.610  1.00  0.00            
ATOM   2243  HZ2 LYS   270      43.710  47.730  35.940  1.00  0.00            
ATOM   2244  HZ3 LYS   270      43.180  48.890  37.060  1.00  0.00            
ATOM   2245  C   LYS   270      42.730  41.560  40.430  1.00  0.00            
ATOM   2246  O   LYS   270      42.840  40.410  40.010  1.00  0.00            
ATOM   2247  N   MET   271      43.380  41.960  41.530  1.00  0.00            
ATOM   2248  HN  MET   271      43.620  42.900  41.760  1.00  0.00            
ATOM   2249  CA  MET   271      44.120  41.080  42.370  1.00  0.00            
ATOM   2250  HA  MET   271      44.900  40.590  41.790  1.00  0.00            
ATOM   2251  CB  MET   271      44.850  41.890  43.450  1.00  0.00            
ATOM   2252  HB1 MET   271      45.730  42.400  42.990  1.00  0.00            
ATOM   2253  HB2 MET   271      44.100  42.640  43.800  1.00  0.00            
ATOM   2254  CG  MET   271      45.630  41.170  44.550  1.00  0.00            
ATOM   2255  HG1 MET   271      46.010  42.020  45.160  1.00  0.00            
ATOM   2256  HG2 MET   271      44.890  40.740  45.260  1.00  0.00            
ATOM   2257  SD  MET   271      46.910  39.970  44.080  1.00  0.00            
ATOM   2258  CE  MET   271      46.910  39.010  45.620  1.00  0.00            
ATOM   2259  HE1 MET   271      47.620  38.160  45.640  1.00  0.00            
ATOM   2260  HE2 MET   271      47.080  39.700  46.470  1.00  0.00            
ATOM   2261  HE3 MET   271      45.950  38.450  45.610  1.00  0.00            
ATOM   2262  C   MET   271      43.260  40.000  42.930  1.00  0.00            
ATOM   2263  O   MET   271      43.690  38.860  43.100  1.00  0.00            
ATOM   2264  N   ALA   272      41.940  40.230  43.100  1.00  0.00            
ATOM   2265  HN  ALA   272      41.580  41.120  42.820  1.00  0.00            
ATOM   2266  CA  ALA   272      41.090  39.220  43.630  1.00  0.00            
ATOM   2267  HA  ALA   272      41.400  38.910  44.620  1.00  0.00            
ATOM   2268  CB  ALA   272      39.730  39.910  43.790  1.00  0.00            
ATOM   2269  HB1 ALA   272      39.920  40.850  44.350  1.00  0.00            
ATOM   2270  HB2 ALA   272      39.190  40.140  42.850  1.00  0.00            
ATOM   2271  HB3 ALA   272      39.090  39.270  44.460  1.00  0.00            
ATOM   2272  C   ALA   272      40.860  38.010  42.800  1.00  0.00            
ATOM   2273  O   ALA   272      40.690  36.910  43.330  1.00  0.00            
ATOM   2274  N   VAL   273      40.820  38.210  41.470  1.00  0.00            
ATOM   2275  HN  VAL   273      40.990  39.130  41.110  1.00  0.00            
ATOM   2276  CA  VAL   273      40.770  37.190  40.470  1.00  0.00            
ATOM   2277  HA  VAL   273      39.920  36.570  40.710  1.00  0.00            
ATOM   2278  CB  VAL   273      40.520  37.770  39.120  1.00  0.00            
ATOM   2279  HB  VAL   273      41.310  38.520  38.900  1.00  0.00            
ATOM   2280  CG1 VAL   273      40.420  36.750  37.970  1.00  0.00            
ATOM   2281 1HG1 VAL   273      41.280  36.070  37.810  1.00  0.00            
ATOM   2282 2HG1 VAL   273      39.460  36.200  37.930  1.00  0.00            
ATOM   2283 3HG1 VAL   273      40.500  37.400  37.070  1.00  0.00            
ATOM   2284  CG2 VAL   273      39.210  38.580  39.160  1.00  0.00            
ATOM   2285 1HG2 VAL   273      39.190  39.430  39.880  1.00  0.00            
ATOM   2286 2HG2 VAL   273      39.200  39.140  38.200  1.00  0.00            
ATOM   2287 3HG2 VAL   273      38.350  37.890  39.310  1.00  0.00            
ATOM   2288  C   VAL   273      41.960  36.290  40.490  1.00  0.00            
ATOM   2289  O   VAL   273      41.830  35.090  40.300  1.00  0.00            
ATOM   2290  N   ARG   274      43.150  36.930  40.550  1.00  0.00            
ATOM   2291  HN  ARG   274      43.200  37.920  40.450  1.00  0.00            
ATOM   2292  CA  ARG   274      44.440  36.320  40.560  1.00  0.00            
ATOM   2293  HA  ARG   274      44.480  35.660  39.710  1.00  0.00            
ATOM   2294  CB  ARG   274      45.490  37.440  40.550  1.00  0.00            
ATOM   2295  HB1 ARG   274      45.360  38.150  41.400  1.00  0.00            
ATOM   2296  HB2 ARG   274      46.510  37.030  40.720  1.00  0.00            
ATOM   2297  CG  ARG   274      45.450  38.290  39.280  1.00  0.00            
ATOM   2298  HG1 ARG   274      46.100  37.640  38.660  1.00  0.00            
ATOM   2299  HG2 ARG   274      44.450  38.360  38.790  1.00  0.00            
ATOM   2300  CD  ARG   274      46.180  39.630  39.440  1.00  0.00            
ATOM   2301  HD1 ARG   274      46.100  40.170  38.470  1.00  0.00            
ATOM   2302  HD2 ARG   274      45.650  40.330  40.120  1.00  0.00            
ATOM   2303  NE  ARG   274      47.570  39.470  39.930  1.00  0.00            
ATOM   2304  HE  ARG   274      47.980  38.570  39.780  1.00  0.00            
ATOM   2305  CZ  ARG   274      48.250  40.370  40.710  1.00  0.00            
ATOM   2306  NH1 ARG   274      47.820  41.640  40.960  1.00  0.00            
ATOM   2307 1HH1 ARG   274      46.910  41.930  40.660  1.00  0.00            
ATOM   2308 2HH1 ARG   274      48.360  42.110  41.660  1.00  0.00            
ATOM   2309  NH2 ARG   274      49.380  40.040  41.390  1.00  0.00            
ATOM   2310 1HH2 ARG   274      49.790  39.130  41.370  1.00  0.00            
ATOM   2311 2HH2 ARG   274      49.690  40.690  42.090  1.00  0.00            
ATOM   2312  C   ARG   274      44.670  35.410  41.720  1.00  0.00            
ATOM   2313  O   ARG   274      45.030  34.240  41.590  1.00  0.00            
ATOM   2314  N   LEU   275      44.160  35.910  42.870  1.00  0.00            
ATOM   2315  HN  LEU   275      43.950  36.870  42.950  1.00  0.00            
ATOM   2316  CA  LEU   275      44.190  35.150  44.080  1.00  0.00            
ATOM   2317  HA  LEU   275      45.100  34.570  44.080  1.00  0.00            
ATOM   2318  CB  LEU   275      44.010  36.200  45.190  1.00  0.00            
ATOM   2319  HB1 LEU   275      44.720  37.020  44.920  1.00  0.00            
ATOM   2320  HB2 LEU   275      43.010  36.690  45.230  1.00  0.00            
ATOM   2321  CG  LEU   275      44.320  35.860  46.660  1.00  0.00            
ATOM   2322  HG  LEU   275      43.680  35.000  46.960  1.00  0.00            
ATOM   2323  CD1 LEU   275      45.790  35.530  46.970  1.00  0.00            
ATOM   2324 1HD1 LEU   275      46.060  34.550  46.500  1.00  0.00            
ATOM   2325 2HD1 LEU   275      46.540  36.280  46.650  1.00  0.00            
ATOM   2326 3HD1 LEU   275      45.880  35.440  48.070  1.00  0.00            
ATOM   2327  CD2 LEU   275      43.900  37.010  47.570  1.00  0.00            
ATOM   2328 1HD2 LEU   275      43.690  36.870  48.660  1.00  0.00            
ATOM   2329 2HD2 LEU   275      44.670  37.800  47.430  1.00  0.00            
ATOM   2330 3HD2 LEU   275      42.910  37.390  47.240  1.00  0.00            
ATOM   2331  C   LEU   275      43.170  34.070  44.210  1.00  0.00            
ATOM   2332  O   LEU   275      43.420  33.010  44.780  1.00  0.00            
ATOM   2333  N   ALA   276      41.990  34.260  43.590  1.00  0.00            
ATOM   2334  HN  ALA   276      41.700  35.120  43.170  1.00  0.00            
ATOM   2335  CA  ALA   276      41.000  33.230  43.580  1.00  0.00            
ATOM   2336  HA  ALA   276      40.960  32.680  44.510  1.00  0.00            
ATOM   2337  CB  ALA   276      39.640  33.940  43.540  1.00  0.00            
ATOM   2338  HB1 ALA   276      39.740  34.860  42.920  1.00  0.00            
ATOM   2339  HB2 ALA   276      38.770  33.350  43.190  1.00  0.00            
ATOM   2340  HB3 ALA   276      39.420  34.270  44.580  1.00  0.00            
ATOM   2341  C   ALA   276      41.110  32.220  42.480  1.00  0.00            
ATOM   2342  O   ALA   276      40.560  31.130  42.450  1.00  0.00            
ATOM   2343  N   GLY   277      41.870  32.600  41.440  1.00  0.00            
ATOM   2344  HN  GLY   277      42.140  33.560  41.370  1.00  0.00            
ATOM   2345  CA  GLY   277      42.490  31.730  40.480  1.00  0.00            
ATOM   2346  HA1 GLY   277      43.560  31.870  40.520  1.00  0.00            
ATOM   2347  HA2 GLY   277      42.260  30.720  40.800  1.00  0.00            
ATOM   2348  C   GLY   277      41.930  31.760  39.100  1.00  0.00            
ATOM   2349  O   GLY   277      42.270  30.860  38.330  1.00  0.00            
ATOM   2350  N   GLY   278      41.130  32.780  38.750  1.00  0.00            
ATOM   2351  HN  GLY   278      41.030  33.490  39.450  1.00  0.00            
ATOM   2352  CA  GLY   278      40.410  32.810  37.520  1.00  0.00            
ATOM   2353  HA1 GLY   278      39.960  31.830  37.470  1.00  0.00            
ATOM   2354  HA2 GLY   278      39.730  33.650  37.610  1.00  0.00            
ATOM   2355  C   GLY   278      41.120  32.970  36.220  1.00  0.00            
ATOM   2356  O   GLY   278      40.660  32.620  35.130  1.00  0.00            
ATOM   2357  N   LEU   279      42.340  33.520  36.230  1.00  0.00            
ATOM   2358  HN  LEU   279      42.710  33.780  37.130  1.00  0.00            
ATOM   2359  CA  LEU   279      43.200  33.800  35.130  1.00  0.00            
ATOM   2360  HA  LEU   279      42.640  34.530  34.550  1.00  0.00            
ATOM   2361  CB  LEU   279      44.450  34.570  35.610  1.00  0.00            
ATOM   2362  HB1 LEU   279      44.110  35.460  36.180  1.00  0.00            
ATOM   2363  HB2 LEU   279      45.040  34.100  36.420  1.00  0.00            
ATOM   2364  CG  LEU   279      45.460  34.930  34.510  1.00  0.00            
ATOM   2365  HG  LEU   279      46.080  34.080  34.140  1.00  0.00            
ATOM   2366  CD1 LEU   279      44.800  35.820  33.450  1.00  0.00            
ATOM   2367 1HD1 LEU   279      45.540  36.220  32.720  1.00  0.00            
ATOM   2368 2HD1 LEU   279      44.110  35.210  32.840  1.00  0.00            
ATOM   2369 3HD1 LEU   279      44.260  36.670  33.920  1.00  0.00            
ATOM   2370  CD2 LEU   279      46.450  35.820  35.280  1.00  0.00            
ATOM   2371 1HD2 LEU   279      45.880  36.710  35.590  1.00  0.00            
ATOM   2372 2HD2 LEU   279      47.040  35.390  36.120  1.00  0.00            
ATOM   2373 3HD2 LEU   279      47.160  36.110  34.470  1.00  0.00            
ATOM   2374  C   LEU   279      43.510  32.670  34.210  1.00  0.00            
ATOM   2375  O   LEU   279      43.450  32.830  32.990  1.00  0.00            
ATOM   2376  N   GLN   280      43.860  31.510  34.780  1.00  0.00            
ATOM   2377  HN  GLN   280      43.930  31.480  35.770  1.00  0.00            
ATOM   2378  CA  GLN   280      43.910  30.330  33.960  1.00  0.00            
ATOM   2379  HA  GLN   280      44.660  30.570  33.220  1.00  0.00            
ATOM   2380  CB  GLN   280      44.430  29.050  34.620  1.00  0.00            
ATOM   2381  HB1 GLN   280      43.690  28.720  35.380  1.00  0.00            
ATOM   2382  HB2 GLN   280      44.540  28.230  33.870  1.00  0.00            
ATOM   2383  CG  GLN   280      45.820  29.270  35.220  1.00  0.00            
ATOM   2384  HG1 GLN   280      46.600  29.440  34.450  1.00  0.00            
ATOM   2385  HG2 GLN   280      46.030  30.070  35.960  1.00  0.00            
ATOM   2386  CD  GLN   280      46.360  28.040  35.930  1.00  0.00            
ATOM   2387  OE1 GLN   280      45.630  27.210  36.450  1.00  0.00            
ATOM   2388  NE2 GLN   280      47.710  27.900  35.860  1.00  0.00            
ATOM   2389 1HE2 GLN   280      48.190  28.410  35.140  1.00  0.00            
ATOM   2390 2HE2 GLN   280      48.190  27.090  36.210  1.00  0.00            
ATOM   2391  C   GLN   280      42.670  29.880  33.270  1.00  0.00            
ATOM   2392  O   GLN   280      42.600  29.700  32.060  1.00  0.00            
ATOM   2393  N   LYS   281      41.550  29.830  34.030  1.00  0.00            
ATOM   2394  HN  LYS   281      41.670  30.030  35.000  1.00  0.00            
ATOM   2395  CA  LYS   281      40.240  29.620  33.500  1.00  0.00            
ATOM   2396  HA  LYS   281      40.130  28.620  33.100  1.00  0.00            
ATOM   2397  CB  LYS   281      39.340  29.690  34.750  1.00  0.00            
ATOM   2398  HB1 LYS   281      39.230  30.720  35.140  1.00  0.00            
ATOM   2399  HB2 LYS   281      38.320  29.390  34.450  1.00  0.00            
ATOM   2400  CG  LYS   281      39.730  28.820  35.940  1.00  0.00            
ATOM   2401  HG1 LYS   281      40.020  27.780  35.650  1.00  0.00            
ATOM   2402  HG2 LYS   281      40.580  29.210  36.530  1.00  0.00            
ATOM   2403  CD  LYS   281      38.540  28.850  36.910  1.00  0.00            
ATOM   2404  HD1 LYS   281      38.320  29.930  37.050  1.00  0.00            
ATOM   2405  HD2 LYS   281      37.620  28.370  36.520  1.00  0.00            
ATOM   2406  CE  LYS   281      38.790  28.330  38.330  1.00  0.00            
ATOM   2407  HE1 LYS   281      39.840  28.560  38.620  1.00  0.00            
ATOM   2408  HE2 LYS   281      38.030  28.700  39.050  1.00  0.00            
ATOM   2409  NZ  LYS   281      38.690  26.850  38.340  1.00  0.00            
ATOM   2410  HZ1 LYS   281      39.130  26.630  39.250  1.00  0.00            
ATOM   2411  HZ2 LYS   281      37.750  26.420  38.230  1.00  0.00            
ATOM   2412  HZ3 LYS   281      39.290  26.410  37.620  1.00  0.00            
ATOM   2413  C   LYS   281      39.730  30.510  32.430  1.00  0.00            
ATOM   2414  O   LYS   281      39.170  30.040  31.440  1.00  0.00            
ATOM   2415  N   MET   282      40.120  31.800  32.470  1.00  0.00            
ATOM   2416  HN  MET   282      40.560  32.220  33.250  1.00  0.00            
ATOM   2417  CA  MET   282      39.910  32.730  31.400  1.00  0.00            
ATOM   2418  HA  MET   282      38.840  32.800  31.310  1.00  0.00            
ATOM   2419  CB  MET   282      40.460  34.130  31.740  1.00  0.00            
ATOM   2420  HB1 MET   282      40.420  34.250  32.840  1.00  0.00            
ATOM   2421  HB2 MET   282      41.550  34.150  31.510  1.00  0.00            
ATOM   2422  CG  MET   282      39.610  35.220  31.100  1.00  0.00            
ATOM   2423  HG1 MET   282      39.760  35.160  30.000  1.00  0.00            
ATOM   2424  HG2 MET   282      38.560  34.940  31.340  1.00  0.00            
ATOM   2425  SD  MET   282      39.770  36.850  31.900  1.00  0.00            
ATOM   2426  CE  MET   282      38.760  36.340  33.320  1.00  0.00            
ATOM   2427  HE1 MET   282      39.330  35.680  34.010  1.00  0.00            
ATOM   2428  HE2 MET   282      38.630  37.230  33.970  1.00  0.00            
ATOM   2429  HE3 MET   282      37.800  35.820  33.120  1.00  0.00            
ATOM   2430  C   MET   282      40.430  32.310  30.070  1.00  0.00            
ATOM   2431  O   MET   282      39.750  32.510  29.060  1.00  0.00            
ATOM   2432  N   VAL   283      41.620  31.710  29.940  1.00  0.00            
ATOM   2433  HN  VAL   283      42.130  31.440  30.750  1.00  0.00            
ATOM   2434  CA  VAL   283      42.150  31.280  28.680  1.00  0.00            
ATOM   2435  HA  VAL   283      42.140  32.090  27.980  1.00  0.00            
ATOM   2436  CB  VAL   283      43.590  30.880  28.830  1.00  0.00            
ATOM   2437  HB  VAL   283      43.660  29.900  29.350  1.00  0.00            
ATOM   2438  CG1 VAL   283      44.180  30.590  27.440  1.00  0.00            
ATOM   2439 1HG1 VAL   283      43.950  31.430  26.750  1.00  0.00            
ATOM   2440 2HG1 VAL   283      45.270  30.340  27.450  1.00  0.00            
ATOM   2441 3HG1 VAL   283      43.650  29.770  26.910  1.00  0.00            
ATOM   2442  CG2 VAL   283      44.410  31.850  29.700  1.00  0.00            
ATOM   2443 1HG2 VAL   283      44.370  32.880  29.290  1.00  0.00            
ATOM   2444 2HG2 VAL   283      44.250  31.800  30.800  1.00  0.00            
ATOM   2445 3HG2 VAL   283      45.420  31.390  29.640  1.00  0.00            
ATOM   2446  C   VAL   283      41.440  30.100  28.110  1.00  0.00            
ATOM   2447  O   VAL   283      41.150  29.950  26.920  1.00  0.00            
ATOM   2448  N   ALA   284      40.870  29.170  28.900  1.00  0.00            
ATOM   2449  HN  ALA   284      40.970  29.360  29.870  1.00  0.00            
ATOM   2450  CA  ALA   284      40.000  28.100  28.530  1.00  0.00            
ATOM   2451  HA  ALA   284      40.500  27.550  27.750  1.00  0.00            
ATOM   2452  CB  ALA   284      39.740  27.010  29.590  1.00  0.00            
ATOM   2453  HB1 ALA   284      39.280  26.140  29.060  1.00  0.00            
ATOM   2454  HB2 ALA   284      40.690  26.550  29.950  1.00  0.00            
ATOM   2455  HB3 ALA   284      39.160  27.330  30.480  1.00  0.00            
ATOM   2456  C   ALA   284      38.670  28.540  28.020  1.00  0.00            
ATOM   2457  O   ALA   284      38.140  28.010  27.050  1.00  0.00            
ATOM   2458  N   LEU   285      38.070  29.580  28.610  1.00  0.00            
ATOM   2459  HN  LEU   285      38.520  29.920  29.440  1.00  0.00            
ATOM   2460  CA  LEU   285      36.990  30.380  28.100  1.00  0.00            
ATOM   2461  HA  LEU   285      36.100  29.800  27.910  1.00  0.00            
ATOM   2462  CB  LEU   285      36.610  31.500  29.080  1.00  0.00            
ATOM   2463  HB1 LEU   285      37.490  32.140  29.270  1.00  0.00            
ATOM   2464  HB2 LEU   285      35.830  32.030  28.480  1.00  0.00            
ATOM   2465  CG  LEU   285      36.070  31.080  30.460  1.00  0.00            
ATOM   2466  HG  LEU   285      36.920  30.610  31.010  1.00  0.00            
ATOM   2467  CD1 LEU   285      35.730  32.360  31.230  1.00  0.00            
ATOM   2468 1HD1 LEU   285      35.140  32.980  30.520  1.00  0.00            
ATOM   2469 2HD1 LEU   285      35.170  32.140  32.170  1.00  0.00            
ATOM   2470 3HD1 LEU   285      36.570  33.000  31.580  1.00  0.00            
ATOM   2471  CD2 LEU   285      34.920  30.060  30.440  1.00  0.00            
ATOM   2472 1HD2 LEU   285      34.460  29.890  31.440  1.00  0.00            
ATOM   2473 2HD2 LEU   285      34.140  30.260  29.680  1.00  0.00            
ATOM   2474 3HD2 LEU   285      35.330  29.050  30.210  1.00  0.00            
ATOM   2475  C   LEU   285      37.360  30.950  26.770  1.00  0.00            
ATOM   2476  O   LEU   285      36.420  31.300  26.060  1.00  0.00            
ATOM   2477  N   LEU   286      38.640  31.120  26.390  1.00  0.00            
ATOM   2478  HN  LEU   286      39.350  30.780  27.000  1.00  0.00            
ATOM   2479  CA  LEU   286      38.960  31.600  25.080  1.00  0.00            
ATOM   2480  HA  LEU   286      38.190  32.280  24.760  1.00  0.00            
ATOM   2481  CB  LEU   286      40.300  32.360  25.040  1.00  0.00            
ATOM   2482  HB1 LEU   286      41.130  31.710  25.400  1.00  0.00            
ATOM   2483  HB2 LEU   286      40.480  32.810  24.040  1.00  0.00            
ATOM   2484  CG  LEU   286      40.270  33.590  25.960  1.00  0.00            
ATOM   2485  HG  LEU   286      40.010  33.230  26.980  1.00  0.00            
ATOM   2486  CD1 LEU   286      41.720  34.100  25.950  1.00  0.00            
ATOM   2487 1HD1 LEU   286      42.110  33.850  24.940  1.00  0.00            
ATOM   2488 2HD1 LEU   286      41.760  35.210  25.940  1.00  0.00            
ATOM   2489 3HD1 LEU   286      42.320  33.590  26.730  1.00  0.00            
ATOM   2490  CD2 LEU   286      39.280  34.650  25.440  1.00  0.00            
ATOM   2491 1HD2 LEU   286      38.230  34.290  25.290  1.00  0.00            
ATOM   2492 2HD2 LEU   286      39.260  35.440  26.220  1.00  0.00            
ATOM   2493 3HD2 LEU   286      39.610  35.130  24.490  1.00  0.00            
ATOM   2494  C   LEU   286      39.080  30.490  24.090  1.00  0.00            
ATOM   2495  O   LEU   286      39.700  30.550  23.030  1.00  0.00            
ATOM   2496  N   ASN   287      38.340  29.380  24.250  1.00  0.00            
ATOM   2497  HN  ASN   287      38.070  29.210  25.200  1.00  0.00            
ATOM   2498  CA  ASN   287      38.170  28.430  23.200  1.00  0.00            
ATOM   2499  HA  ASN   287      38.560  28.800  22.260  1.00  0.00            
ATOM   2500  CB  ASN   287      38.830  27.060  23.400  1.00  0.00            
ATOM   2501  HB1 ASN   287      38.290  26.550  24.230  1.00  0.00            
ATOM   2502  HB2 ASN   287      38.640  26.480  22.470  1.00  0.00            
ATOM   2503  CG  ASN   287      40.350  27.020  23.540  1.00  0.00            
ATOM   2504  OD1 ASN   287      40.930  26.420  22.640  1.00  0.00            
ATOM   2505  ND2 ASN   287      40.990  27.670  24.550  1.00  0.00            
ATOM   2506 1HD2 ASN   287      40.520  28.340  25.130  1.00  0.00            
ATOM   2507 2HD2 ASN   287      41.970  27.530  24.460  1.00  0.00            
ATOM   2508  C   ASN   287      36.710  28.290  22.910  1.00  0.00            
ATOM   2509  O   ASN   287      36.290  27.430  22.130  1.00  0.00            
ATOM   2510  N   LYS   288      35.830  29.160  23.420  1.00  0.00            
ATOM   2511  HN  LYS   288      36.070  29.880  24.070  1.00  0.00            
ATOM   2512  CA  LYS   288      34.440  29.070  23.100  1.00  0.00            
ATOM   2513  HA  LYS   288      34.130  28.040  22.940  1.00  0.00            
ATOM   2514  CB  LYS   288      33.550  29.840  24.090  1.00  0.00            
ATOM   2515  HB1 LYS   288      34.020  30.850  24.130  1.00  0.00            
ATOM   2516  HB2 LYS   288      32.530  29.900  23.650  1.00  0.00            
ATOM   2517  CG  LYS   288      33.260  29.260  25.470  1.00  0.00            
ATOM   2518  HG1 LYS   288      32.890  28.230  25.330  1.00  0.00            
ATOM   2519  HG2 LYS   288      34.170  29.220  26.100  1.00  0.00            
ATOM   2520  CD  LYS   288      32.340  29.990  26.460  1.00  0.00            
ATOM   2521  HD1 LYS   288      32.440  29.630  27.500  1.00  0.00            
ATOM   2522  HD2 LYS   288      32.770  31.020  26.430  1.00  0.00            
ATOM   2523  CE  LYS   288      30.850  30.100  26.110  1.00  0.00            
ATOM   2524  HE1 LYS   288      30.200  30.460  26.930  1.00  0.00            
ATOM   2525  HE2 LYS   288      30.700  30.610  25.130  1.00  0.00            
ATOM   2526  NZ  LYS   288      30.190  28.790  25.930  1.00  0.00            
ATOM   2527  HZ1 LYS   288      30.490  28.220  26.750  1.00  0.00            
ATOM   2528  HZ2 LYS   288      29.160  28.890  25.930  1.00  0.00            
ATOM   2529  HZ3 LYS   288      30.480  28.270  25.070  1.00  0.00            
ATOM   2530  C   LYS   288      34.170  29.620  21.740  1.00  0.00            
ATOM   2531  O   LYS   288      35.020  30.180  21.050  1.00  0.00            
ATOM   2532  N   THR   289      32.970  29.350  21.200  1.00  0.00            
ATOM   2533  HN  THR   289      32.340  28.720  21.640  1.00  0.00            
ATOM   2534  CA  THR   289      32.590  29.710  19.870  1.00  0.00            
ATOM   2535  HA  THR   289      33.470  29.730  19.240  1.00  0.00            
ATOM   2536  CB  THR   289      31.640  28.740  19.230  1.00  0.00            
ATOM   2537  HB  THR   289      31.130  29.250  18.380  1.00  0.00            
ATOM   2538  OG1 THR   289      30.570  28.300  20.050  1.00  0.00            
ATOM   2539  HG1 THR   289      30.270  27.500  19.610  1.00  0.00            
ATOM   2540  CG2 THR   289      32.430  27.490  18.790  1.00  0.00            
ATOM   2541 1HG2 THR   289      31.860  26.810  18.120  1.00  0.00            
ATOM   2542 2HG2 THR   289      33.360  27.730  18.240  1.00  0.00            
ATOM   2543 3HG2 THR   289      32.730  26.870  19.660  1.00  0.00            
ATOM   2544  C   THR   289      32.040  31.090  19.720  1.00  0.00            
ATOM   2545  O   THR   289      32.300  31.690  18.680  1.00  0.00            
ATOM   2546  N   ASN   290      31.190  31.550  20.660  1.00  0.00            
ATOM   2547  HN  ASN   290      31.050  30.920  21.420  1.00  0.00            
ATOM   2548  CA  ASN   290      30.500  32.800  20.600  1.00  0.00            
ATOM   2549  HA  ASN   290      30.020  32.880  19.640  1.00  0.00            
ATOM   2550  CB  ASN   290      29.530  32.860  21.800  1.00  0.00            
ATOM   2551  HB1 ASN   290      29.070  31.840  21.780  1.00  0.00            
ATOM   2552  HB2 ASN   290      30.070  32.940  22.760  1.00  0.00            
ATOM   2553  CG  ASN   290      28.420  33.890  21.610  1.00  0.00            
ATOM   2554  OD1 ASN   290      28.600  34.840  20.860  1.00  0.00            
ATOM   2555  ND2 ASN   290      27.310  33.780  22.390  1.00  0.00            
ATOM   2556 1HD2 ASN   290      27.210  32.870  22.810  1.00  0.00            
ATOM   2557 2HD2 ASN   290      26.560  34.410  22.210  1.00  0.00            
ATOM   2558  C   ASN   290      31.400  33.980  20.760  1.00  0.00            
ATOM   2559  O   ASN   290      31.950  34.190  21.830  1.00  0.00            
ATOM   2560  N   VAL   291      31.570  34.820  19.730  1.00  0.00            
ATOM   2561  HN  VAL   291      31.100  34.600  18.880  1.00  0.00            
ATOM   2562  CA  VAL   291      32.410  35.980  19.670  1.00  0.00            
ATOM   2563  HA  VAL   291      33.430  35.740  19.900  1.00  0.00            
ATOM   2564  CB  VAL   291      32.350  36.610  18.310  1.00  0.00            
ATOM   2565  HB  VAL   291      32.780  37.620  18.440  1.00  0.00            
ATOM   2566  CG1 VAL   291      33.280  35.850  17.350  1.00  0.00            
ATOM   2567 1HG1 VAL   291      32.880  34.820  17.330  1.00  0.00            
ATOM   2568 2HG1 VAL   291      33.160  36.170  16.290  1.00  0.00            
ATOM   2569 3HG1 VAL   291      34.360  35.960  17.570  1.00  0.00            
ATOM   2570  CG2 VAL   291      30.950  36.610  17.660  1.00  0.00            
ATOM   2571 1HG2 VAL   291      30.460  35.630  17.510  1.00  0.00            
ATOM   2572 2HG2 VAL   291      30.270  37.220  18.290  1.00  0.00            
ATOM   2573 3HG2 VAL   291      31.020  36.980  16.610  1.00  0.00            
ATOM   2574  C   VAL   291      31.900  37.010  20.620  1.00  0.00            
ATOM   2575  O   VAL   291      32.710  37.760  21.170  1.00  0.00            
ATOM   2576  N   LYS   292      30.600  37.100  20.980  1.00  0.00            
ATOM   2577  HN  LYS   292      29.950  36.440  20.620  1.00  0.00            
ATOM   2578  CA  LYS   292      30.210  38.140  21.870  1.00  0.00            
ATOM   2579  HA  LYS   292      30.700  39.050  21.570  1.00  0.00            
ATOM   2580  CB  LYS   292      28.670  38.260  21.870  1.00  0.00            
ATOM   2581  HB1 LYS   292      28.210  37.290  22.150  1.00  0.00            
ATOM   2582  HB2 LYS   292      28.330  39.070  22.550  1.00  0.00            
ATOM   2583  CG  LYS   292      28.080  38.650  20.510  1.00  0.00            
ATOM   2584  HG1 LYS   292      28.620  39.550  20.160  1.00  0.00            
ATOM   2585  HG2 LYS   292      28.390  37.880  19.770  1.00  0.00            
ATOM   2586  CD  LYS   292      26.570  38.860  20.510  1.00  0.00            
ATOM   2587  HD1 LYS   292      26.070  37.870  20.470  1.00  0.00            
ATOM   2588  HD2 LYS   292      26.320  39.500  21.390  1.00  0.00            
ATOM   2589  CE  LYS   292      26.240  39.640  19.230  1.00  0.00            
ATOM   2590  HE1 LYS   292      26.630  40.670  19.300  1.00  0.00            
ATOM   2591  HE2 LYS   292      26.750  39.080  18.420  1.00  0.00            
ATOM   2592  NZ  LYS   292      24.830  39.710  18.790  1.00  0.00            
ATOM   2593  HZ1 LYS   292      24.460  38.760  18.580  1.00  0.00            
ATOM   2594  HZ2 LYS   292      24.280  40.030  19.620  1.00  0.00            
ATOM   2595  HZ3 LYS   292      24.730  40.210  17.880  1.00  0.00            
ATOM   2596  C   LYS   292      30.540  37.890  23.300  1.00  0.00            
ATOM   2597  O   LYS   292      30.870  38.810  24.050  1.00  0.00            
ATOM   2598  N   PHE   293      30.650  36.630  23.760  1.00  0.00            
ATOM   2599  HN  PHE   293      30.550  35.840  23.150  1.00  0.00            
ATOM   2600  CA  PHE   293      31.190  36.250  25.030  1.00  0.00            
ATOM   2601  HA  PHE   293      30.690  36.820  25.790  1.00  0.00            
ATOM   2602  CB  PHE   293      30.810  34.760  25.170  1.00  0.00            
ATOM   2603  HB1 PHE   293      29.730  34.520  25.080  1.00  0.00            
ATOM   2604  HB2 PHE   293      31.380  34.180  24.420  1.00  0.00            
ATOM   2605  CG  PHE   293      31.270  34.300  26.510  1.00  0.00            
ATOM   2606  CD1 PHE   293      30.370  34.560  27.510  1.00  0.00            
ATOM   2607  HD1 PHE   293      29.430  35.040  27.300  1.00  0.00            
ATOM   2608  CE1 PHE   293      30.650  34.200  28.810  1.00  0.00            
ATOM   2609  HE1 PHE   293      29.880  34.420  29.520  1.00  0.00            
ATOM   2610  CZ  PHE   293      31.860  33.580  29.070  1.00  0.00            
ATOM   2611  HZ  PHE   293      32.160  33.300  30.070  1.00  0.00            
ATOM   2612  CD2 PHE   293      32.400  33.570  26.800  1.00  0.00            
ATOM   2613  HD2 PHE   293      33.060  33.270  26.000  1.00  0.00            
ATOM   2614  CE2 PHE   293      32.730  33.210  28.080  1.00  0.00            
ATOM   2615  HE2 PHE   293      33.730  32.820  28.220  1.00  0.00            
ATOM   2616  C   PHE   293      32.640  36.530  25.170  1.00  0.00            
ATOM   2617  O   PHE   293      33.170  37.090  26.130  1.00  0.00            
ATOM   2618  N   LEU   294      33.340  36.070  24.110  1.00  0.00            
ATOM   2619  HN  LEU   294      32.750  35.500  23.550  1.00  0.00            
ATOM   2620  CA  LEU   294      34.750  36.110  23.850  1.00  0.00            
ATOM   2621  HA  LEU   294      35.140  35.480  24.640  1.00  0.00            
ATOM   2622  CB  LEU   294      35.020  35.430  22.500  1.00  0.00            
ATOM   2623  HB1 LEU   294      34.110  35.670  21.910  1.00  0.00            
ATOM   2624  HB2 LEU   294      35.910  35.910  22.040  1.00  0.00            
ATOM   2625  CG  LEU   294      35.310  33.920  22.440  1.00  0.00            
ATOM   2626  HG  LEU   294      34.450  33.330  22.830  1.00  0.00            
ATOM   2627  CD1 LEU   294      35.400  33.540  20.950  1.00  0.00            
ATOM   2628 1HD1 LEU   294      34.560  33.770  20.270  1.00  0.00            
ATOM   2629 2HD1 LEU   294      36.250  34.010  20.410  1.00  0.00            
ATOM   2630 3HD1 LEU   294      35.600  32.470  20.730  1.00  0.00            
ATOM   2631  CD2 LEU   294      36.640  33.590  23.140  1.00  0.00            
ATOM   2632 1HD2 LEU   294      37.490  34.090  22.630  1.00  0.00            
ATOM   2633 2HD2 LEU   294      36.620  33.670  24.240  1.00  0.00            
ATOM   2634 3HD2 LEU   294      36.840  32.540  22.830  1.00  0.00            
ATOM   2635  C   LEU   294      35.290  37.500  23.940  1.00  0.00            
ATOM   2636  O   LEU   294      36.320  37.700  24.590  1.00  0.00            
ATOM   2637  N   ALA   295      34.540  38.500  23.450  1.00  0.00            
ATOM   2638  HN  ALA   295      33.690  38.310  22.950  1.00  0.00            
ATOM   2639  CA  ALA   295      34.940  39.860  23.590  1.00  0.00            
ATOM   2640  HA  ALA   295      35.920  39.950  23.130  1.00  0.00            
ATOM   2641  CB  ALA   295      34.020  40.690  22.680  1.00  0.00            
ATOM   2642  HB1 ALA   295      32.960  40.520  22.960  1.00  0.00            
ATOM   2643  HB2 ALA   295      34.130  41.790  22.650  1.00  0.00            
ATOM   2644  HB3 ALA   295      34.070  40.240  21.660  1.00  0.00            
ATOM   2645  C   ALA   295      34.980  40.390  24.980  1.00  0.00            
ATOM   2646  O   ALA   295      36.030  40.940  25.290  1.00  0.00            
ATOM   2647  N   ILE   296      34.020  40.050  25.860  1.00  0.00            
ATOM   2648  HN  ILE   296      33.210  39.490  25.660  1.00  0.00            
ATOM   2649  CA  ILE   296      34.000  40.540  27.200  1.00  0.00            
ATOM   2650  HA  ILE   296      34.160  41.610  27.140  1.00  0.00            
ATOM   2651  CB  ILE   296      32.660  40.330  27.840  1.00  0.00            
ATOM   2652  HB  ILE   296      32.430  39.250  27.860  1.00  0.00            
ATOM   2653  CG2 ILE   296      32.550  41.080  29.180  1.00  0.00            
ATOM   2654 1HG2 ILE   296      33.340  40.710  29.870  1.00  0.00            
ATOM   2655 2HG2 ILE   296      32.720  42.170  29.020  1.00  0.00            
ATOM   2656 3HG2 ILE   296      31.590  40.880  29.690  1.00  0.00            
ATOM   2657  CG1 ILE   296      31.560  40.870  26.900  1.00  0.00            
ATOM   2658 1HG1 ILE   296      31.740  41.940  26.660  1.00  0.00            
ATOM   2659 2HG1 ILE   296      31.600  40.330  25.930  1.00  0.00            
ATOM   2660  CD  ILE   296      30.150  40.640  27.440  1.00  0.00            
ATOM   2661  HD1 ILE   296      30.030  40.930  28.510  1.00  0.00            
ATOM   2662  HD2 ILE   296      29.470  41.230  26.800  1.00  0.00            
ATOM   2663  HD3 ILE   296      29.940  39.550  27.390  1.00  0.00            
ATOM   2664  C   ILE   296      34.990  39.890  28.100  1.00  0.00            
ATOM   2665  O   ILE   296      35.710  40.620  28.770  1.00  0.00            
ATOM   2666  N   THR   297      35.210  38.590  27.830  1.00  0.00            
ATOM   2667  HN  THR   297      34.680  38.160  27.100  1.00  0.00            
ATOM   2668  CA  THR   297      36.270  37.800  28.380  1.00  0.00            
ATOM   2669  HA  THR   297      36.080  37.710  29.440  1.00  0.00            
ATOM   2670  CB  THR   297      36.380  36.440  27.760  1.00  0.00            
ATOM   2671  HB  THR   297      36.780  36.490  26.720  1.00  0.00            
ATOM   2672  OG1 THR   297      35.100  35.840  27.700  1.00  0.00            
ATOM   2673  HG1 THR   297      34.600  36.580  27.350  1.00  0.00            
ATOM   2674  CG2 THR   297      37.250  35.490  28.600  1.00  0.00            
ATOM   2675 1HG2 THR   297      36.910  35.310  29.640  1.00  0.00            
ATOM   2676 2HG2 THR   297      37.090  34.490  28.140  1.00  0.00            
ATOM   2677 3HG2 THR   297      38.300  35.850  28.540  1.00  0.00            
ATOM   2678  C   THR   297      37.620  38.380  28.130  1.00  0.00            
ATOM   2679  O   THR   297      38.460  38.500  29.020  1.00  0.00            
ATOM   2680  N   THR   298      37.860  38.910  26.920  1.00  0.00            
ATOM   2681  HN  THR   298      37.080  38.950  26.290  1.00  0.00            
ATOM   2682  CA  THR   298      39.140  39.380  26.470  1.00  0.00            
ATOM   2683  HA  THR   298      39.870  38.680  26.850  1.00  0.00            
ATOM   2684  CB  THR   298      39.270  39.400  24.980  1.00  0.00            
ATOM   2685  HB  THR   298      38.690  40.230  24.540  1.00  0.00            
ATOM   2686  OG1 THR   298      38.950  38.110  24.470  1.00  0.00            
ATOM   2687  HG1 THR   298      37.990  38.110  24.420  1.00  0.00            
ATOM   2688  CG2 THR   298      40.760  39.570  24.630  1.00  0.00            
ATOM   2689 1HG2 THR   298      40.790  39.700  23.520  1.00  0.00            
ATOM   2690 2HG2 THR   298      41.220  40.500  25.020  1.00  0.00            
ATOM   2691 3HG2 THR   298      41.450  38.710  24.780  1.00  0.00            
ATOM   2692  C   THR   298      39.420  40.710  27.090  1.00  0.00            
ATOM   2693  O   THR   298      40.540  41.110  27.390  1.00  0.00            
ATOM   2694  N   ASP   299      38.340  41.500  27.270  1.00  0.00            
ATOM   2695  HN  ASP   299      37.450  41.100  27.100  1.00  0.00            
ATOM   2696  CA  ASP   299      38.290  42.760  27.950  1.00  0.00            
ATOM   2697  HA  ASP   299      39.150  43.250  27.530  1.00  0.00            
ATOM   2698  CB  ASP   299      36.920  43.440  27.760  1.00  0.00            
ATOM   2699  HB1 ASP   299      36.640  43.350  26.690  1.00  0.00            
ATOM   2700  HB2 ASP   299      36.140  42.970  28.410  1.00  0.00            
ATOM   2701  CG  ASP   299      37.200  44.920  27.950  1.00  0.00            
ATOM   2702  OD1 ASP   299      37.880  45.490  27.060  1.00  0.00            
ATOM   2703  OD2 ASP   299      36.850  45.410  29.060  1.00  0.00            
ATOM   2704  C   ASP   299      38.620  42.460  29.370  1.00  0.00            
ATOM   2705  O   ASP   299      39.500  43.160  29.870  1.00  0.00            
ATOM   2706  N   CYS   300      38.100  41.430  30.060  1.00  0.00            
ATOM   2707  HN  CYS   300      37.310  40.870  29.800  1.00  0.00            
ATOM   2708  CA  CYS   300      38.570  41.100  31.370  1.00  0.00            
ATOM   2709  HA  CYS   300      38.420  41.940  32.030  1.00  0.00            
ATOM   2710  CB  CYS   300      37.760  39.900  31.910  1.00  0.00            
ATOM   2711  HB1 CYS   300      38.150  39.020  31.360  1.00  0.00            
ATOM   2712  HB2 CYS   300      38.070  39.830  32.980  1.00  0.00            
ATOM   2713  SG  CYS   300      35.960  39.800  31.770  1.00  0.00            
ATOM   2714  HG1 CYS   300      35.870  40.100  30.480  1.00  0.00            
ATOM   2715  C   CYS   300      40.020  40.770  31.470  1.00  0.00            
ATOM   2716  O   CYS   300      40.790  41.260  32.280  1.00  0.00            
ATOM   2717  N   LEU   301      40.490  39.870  30.590  1.00  0.00            
ATOM   2718  HN  LEU   301      39.850  39.350  30.030  1.00  0.00            
ATOM   2719  CA  LEU   301      41.850  39.460  30.410  1.00  0.00            
ATOM   2720  HA  LEU   301      42.210  38.940  31.290  1.00  0.00            
ATOM   2721  CB  LEU   301      41.940  38.450  29.250  1.00  0.00            
ATOM   2722  HB1 LEU   301      41.230  37.630  29.470  1.00  0.00            
ATOM   2723  HB2 LEU   301      41.790  39.000  28.300  1.00  0.00            
ATOM   2724  CG  LEU   301      43.310  37.770  29.100  1.00  0.00            
ATOM   2725  HG  LEU   301      44.090  38.540  28.910  1.00  0.00            
ATOM   2726  CD1 LEU   301      43.720  37.060  30.400  1.00  0.00            
ATOM   2727 1HD1 LEU   301      42.860  36.460  30.760  1.00  0.00            
ATOM   2728 2HD1 LEU   301      44.710  36.550  30.370  1.00  0.00            
ATOM   2729 3HD1 LEU   301      43.850  37.920  31.080  1.00  0.00            
ATOM   2730  CD2 LEU   301      43.330  36.800  27.910  1.00  0.00            
ATOM   2731 1HD2 LEU   301      42.810  35.850  28.160  1.00  0.00            
ATOM   2732 2HD2 LEU   301      42.910  37.140  26.940  1.00  0.00            
ATOM   2733 3HD2 LEU   301      44.410  36.670  27.670  1.00  0.00            
ATOM   2734  C   LEU   301      42.850  40.540  30.200  1.00  0.00            
ATOM   2735  O   LEU   301      43.950  40.460  30.740  1.00  0.00            
ATOM   2736  N   GLN   302      42.580  41.580  29.390  1.00  0.00            
ATOM   2737  HN  GLN   302      41.710  41.580  28.890  1.00  0.00            
ATOM   2738  CA  GLN   302      43.270  42.830  29.270  1.00  0.00            
ATOM   2739  HA  GLN   302      44.270  42.670  28.910  1.00  0.00            
ATOM   2740  CB  GLN   302      42.490  43.660  28.230  1.00  0.00            
ATOM   2741  HB1 GLN   302      42.320  42.980  27.370  1.00  0.00            
ATOM   2742  HB2 GLN   302      41.480  43.940  28.610  1.00  0.00            
ATOM   2743  CG  GLN   302      43.310  44.830  27.680  1.00  0.00            
ATOM   2744  HG1 GLN   302      44.320  44.380  27.540  1.00  0.00            
ATOM   2745  HG2 GLN   302      42.790  45.140  26.750  1.00  0.00            
ATOM   2746  CD  GLN   302      43.550  46.120  28.450  1.00  0.00            
ATOM   2747  OE1 GLN   302      44.680  46.620  28.430  1.00  0.00            
ATOM   2748  NE2 GLN   302      42.560  46.640  29.220  1.00  0.00            
ATOM   2749 1HE2 GLN   302      41.610  46.330  29.170  1.00  0.00            
ATOM   2750 2HE2 GLN   302      42.800  47.360  29.870  1.00  0.00            
ATOM   2751  C   GLN   302      43.410  43.610  30.530  1.00  0.00            
ATOM   2752  O   GLN   302      44.520  44.000  30.890  1.00  0.00            
ATOM   2753  N   ILE   303      42.330  43.800  31.300  1.00  0.00            
ATOM   2754  HN  ILE   303      41.480  43.300  31.140  1.00  0.00            
ATOM   2755  CA  ILE   303      42.340  44.490  32.550  1.00  0.00            
ATOM   2756  HA  ILE   303      42.660  45.510  32.410  1.00  0.00            
ATOM   2757  CB  ILE   303      40.970  44.640  33.140  1.00  0.00            
ATOM   2758  HB  ILE   303      40.480  43.640  33.260  1.00  0.00            
ATOM   2759  CG2 ILE   303      41.010  45.140  34.590  1.00  0.00            
ATOM   2760 1HG2 ILE   303      41.480  44.350  35.220  1.00  0.00            
ATOM   2761 2HG2 ILE   303      41.620  46.040  34.850  1.00  0.00            
ATOM   2762 3HG2 ILE   303      39.990  45.270  35.010  1.00  0.00            
ATOM   2763  CG1 ILE   303      39.970  45.460  32.310  1.00  0.00            
ATOM   2764 1HG1 ILE   303      40.270  46.530  32.360  1.00  0.00            
ATOM   2765 2HG1 ILE   303      40.020  45.090  31.260  1.00  0.00            
ATOM   2766  CD  ILE   303      38.490  45.390  32.680  1.00  0.00            
ATOM   2767  HD1 ILE   303      38.310  45.880  33.660  1.00  0.00            
ATOM   2768  HD2 ILE   303      37.790  45.930  32.010  1.00  0.00            
ATOM   2769  HD3 ILE   303      38.090  44.360  32.590  1.00  0.00            
ATOM   2770  C   ILE   303      43.290  43.770  33.450  1.00  0.00            
ATOM   2771  O   ILE   303      44.010  44.330  34.270  1.00  0.00            
ATOM   2772  N   LEU   304      43.390  42.440  33.370  1.00  0.00            
ATOM   2773  HN  LEU   304      42.800  42.040  32.670  1.00  0.00            
ATOM   2774  CA  LEU   304      44.280  41.700  34.220  1.00  0.00            
ATOM   2775  HA  LEU   304      44.210  42.020  35.250  1.00  0.00            
ATOM   2776  CB  LEU   304      43.850  40.230  34.320  1.00  0.00            
ATOM   2777  HB1 LEU   304      43.820  39.770  33.300  1.00  0.00            
ATOM   2778  HB2 LEU   304      44.590  39.670  34.930  1.00  0.00            
ATOM   2779  CG  LEU   304      42.450  40.060  34.920  1.00  0.00            
ATOM   2780  HG  LEU   304      41.670  40.710  34.460  1.00  0.00            
ATOM   2781  CD1 LEU   304      41.960  38.610  34.760  1.00  0.00            
ATOM   2782 1HD1 LEU   304      42.130  38.380  33.690  1.00  0.00            
ATOM   2783 2HD1 LEU   304      42.490  37.810  35.330  1.00  0.00            
ATOM   2784 3HD1 LEU   304      40.880  38.610  35.000  1.00  0.00            
ATOM   2785  CD2 LEU   304      42.400  40.290  36.440  1.00  0.00            
ATOM   2786 1HD2 LEU   304      41.670  39.600  36.900  1.00  0.00            
ATOM   2787 2HD2 LEU   304      43.410  40.020  36.830  1.00  0.00            
ATOM   2788 3HD2 LEU   304      42.190  41.320  36.810  1.00  0.00            
ATOM   2789  C   LEU   304      45.700  41.800  33.800  1.00  0.00            
ATOM   2790  O   LEU   304      46.580  41.820  34.660  1.00  0.00            
ATOM   2791  N   ALA   305      45.950  41.790  32.480  1.00  0.00            
ATOM   2792  HN  ALA   305      45.140  41.650  31.910  1.00  0.00            
ATOM   2793  CA  ALA   305      47.230  41.900  31.840  1.00  0.00            
ATOM   2794  HA  ALA   305      47.820  41.190  32.400  1.00  0.00            
ATOM   2795  CB  ALA   305      47.410  41.470  30.370  1.00  0.00            
ATOM   2796  HB1 ALA   305      48.490  41.520  30.130  1.00  0.00            
ATOM   2797  HB2 ALA   305      47.000  40.440  30.230  1.00  0.00            
ATOM   2798  HB3 ALA   305      46.910  42.110  29.620  1.00  0.00            
ATOM   2799  C   ALA   305      47.920  43.210  31.960  1.00  0.00            
ATOM   2800  O   ALA   305      49.130  43.370  32.110  1.00  0.00            
ATOM   2801  N   TYR   306      47.130  44.290  32.030  1.00  0.00            
ATOM   2802  HN  TYR   306      46.130  44.300  32.020  1.00  0.00            
ATOM   2803  CA  TYR   306      47.680  45.610  32.000  1.00  0.00            
ATOM   2804  HA  TYR   306      48.640  45.670  31.520  1.00  0.00            
ATOM   2805  CB  TYR   306      46.730  46.630  31.360  1.00  0.00            
ATOM   2806  HB1 TYR   306      46.200  46.150  30.500  1.00  0.00            
ATOM   2807  HB2 TYR   306      45.940  46.800  32.130  1.00  0.00            
ATOM   2808  CG  TYR   306      47.410  47.880  30.930  1.00  0.00            
ATOM   2809  CD1 TYR   306      48.290  47.890  29.870  1.00  0.00            
ATOM   2810  HD1 TYR   306      48.530  46.970  29.360  1.00  0.00            
ATOM   2811  CE1 TYR   306      48.900  49.080  29.560  1.00  0.00            
ATOM   2812  HE1 TYR   306      49.690  49.200  28.830  1.00  0.00            
ATOM   2813  CZ  TYR   306      48.580  50.240  30.240  1.00  0.00            
ATOM   2814  OH  TYR   306      48.990  51.490  29.750  1.00  0.00            
ATOM   2815  HH  TYR   306      49.630  51.430  29.030  1.00  0.00            
ATOM   2816  CD2 TYR   306      47.070  49.020  31.620  1.00  0.00            
ATOM   2817  HD2 TYR   306      46.230  48.950  32.290  1.00  0.00            
ATOM   2818  CE2 TYR   306      47.640  50.220  31.250  1.00  0.00            
ATOM   2819  HE2 TYR   306      47.300  51.110  31.740  1.00  0.00            
ATOM   2820  C   TYR   306      48.000  46.060  33.390  1.00  0.00            
ATOM   2821  O   TYR   306      47.280  46.040  34.380  1.00  0.00            
ATOM   2822  N   GLY   307      49.200  46.660  33.440  1.00  0.00            
ATOM   2823  HN  GLY   307      49.750  46.820  32.630  1.00  0.00            
ATOM   2824  CA  GLY   307      49.640  47.230  34.680  1.00  0.00            
ATOM   2825  HA1 GLY   307      50.440  47.890  34.370  1.00  0.00            
ATOM   2826  HA2 GLY   307      48.760  47.760  34.990  1.00  0.00            
ATOM   2827  C   GLY   307      50.100  46.270  35.720  1.00  0.00            
ATOM   2828  O   GLY   307      50.220  46.630  36.890  1.00  0.00            
ATOM   2829  N   ASN   308      50.400  45.020  35.300  1.00  0.00            
ATOM   2830  HN  ASN   308      50.360  44.710  34.360  1.00  0.00            
ATOM   2831  CA  ASN   308      51.060  44.110  36.180  1.00  0.00            
ATOM   2832  HA  ASN   308      51.700  44.630  36.890  1.00  0.00            
ATOM   2833  CB  ASN   308      50.000  43.380  37.010  1.00  0.00            
ATOM   2834  HB1 ASN   308      49.460  44.260  37.420  1.00  0.00            
ATOM   2835  HB2 ASN   308      49.260  42.870  36.360  1.00  0.00            
ATOM   2836  CG  ASN   308      50.400  42.580  38.250  1.00  0.00            
ATOM   2837  OD1 ASN   308      50.320  41.360  38.190  1.00  0.00            
ATOM   2838  ND2 ASN   308      50.820  43.200  39.390  1.00  0.00            
ATOM   2839 1HD2 ASN   308      50.910  44.170  39.580  1.00  0.00            
ATOM   2840 2HD2 ASN   308      50.920  42.610  40.190  1.00  0.00            
ATOM   2841  C   ASN   308      51.900  43.160  35.390  1.00  0.00            
ATOM   2842  O   ASN   308      51.640  42.840  34.230  1.00  0.00            
ATOM   2843  N   GLN   309      52.960  42.620  36.020  1.00  0.00            
ATOM   2844  HN  GLN   309      53.130  42.950  36.940  1.00  0.00            
ATOM   2845  CA  GLN   309      53.790  41.650  35.370  1.00  0.00            
ATOM   2846  HA  GLN   309      53.510  41.510  34.330  1.00  0.00            
ATOM   2847  CB  GLN   309      55.270  42.060  35.420  1.00  0.00            
ATOM   2848  HB1 GLN   309      55.700  42.060  36.450  1.00  0.00            
ATOM   2849  HB2 GLN   309      55.940  41.320  34.940  1.00  0.00            
ATOM   2850  CG  GLN   309      55.480  43.440  34.790  1.00  0.00            
ATOM   2851  HG1 GLN   309      54.630  44.060  35.120  1.00  0.00            
ATOM   2852  HG2 GLN   309      56.420  43.950  35.100  1.00  0.00            
ATOM   2853  CD  GLN   309      55.580  43.440  33.270  1.00  0.00            
ATOM   2854  OE1 GLN   309      54.670  43.850  32.550  1.00  0.00            
ATOM   2855  NE2 GLN   309      56.730  42.870  32.840  1.00  0.00            
ATOM   2856 1HE2 GLN   309      57.420  42.550  33.490  1.00  0.00            
ATOM   2857 2HE2 GLN   309      56.850  42.730  31.860  1.00  0.00            
ATOM   2858  C   GLN   309      53.620  40.280  35.930  1.00  0.00            
ATOM   2859  O   GLN   309      54.060  39.290  35.350  1.00  0.00            
ATOM   2860  N   GLU   310      52.970  40.080  37.090  1.00  0.00            
ATOM   2861  HN  GLU   310      52.560  40.840  37.600  1.00  0.00            
ATOM   2862  CA  GLU   310      52.740  38.780  37.650  1.00  0.00            
ATOM   2863  HA  GLU   310      53.590  38.120  37.660  1.00  0.00            
ATOM   2864  CB  GLU   310      52.320  39.050  39.110  1.00  0.00            
ATOM   2865  HB1 GLU   310      52.890  39.920  39.480  1.00  0.00            
ATOM   2866  HB2 GLU   310      51.240  39.300  39.130  1.00  0.00            
ATOM   2867  CG  GLU   310      52.500  37.850  40.050  1.00  0.00            
ATOM   2868  HG1 GLU   310      52.210  36.900  39.550  1.00  0.00            
ATOM   2869  HG2 GLU   310      53.580  37.830  40.290  1.00  0.00            
ATOM   2870  CD  GLU   310      51.640  38.010  41.300  1.00  0.00            
ATOM   2871  OE1 GLU   310      50.520  37.430  41.410  1.00  0.00            
ATOM   2872  OE2 GLU   310      51.920  38.910  42.130  1.00  0.00            
ATOM   2873  C   GLU   310      51.690  38.020  36.920  1.00  0.00            
ATOM   2874  O   GLU   310      51.700  36.800  36.710  1.00  0.00            
ATOM   2875  N   SER   311      50.780  38.780  36.290  1.00  0.00            
ATOM   2876  HN  SER   311      50.760  39.710  36.650  1.00  0.00            
ATOM   2877  CA  SER   311      49.630  38.390  35.540  1.00  0.00            
ATOM   2878  HA  SER   311      49.280  37.550  36.130  1.00  0.00            
ATOM   2879  CB  SER   311      48.580  39.480  35.270  1.00  0.00            
ATOM   2880  HB1 SER   311      47.870  39.170  34.470  1.00  0.00            
ATOM   2881  HB2 SER   311      48.000  39.550  36.220  1.00  0.00            
ATOM   2882  OG  SER   311      49.230  40.690  34.910  1.00  0.00            
ATOM   2883  HG1 SER   311      48.560  41.380  34.850  1.00  0.00            
ATOM   2884  C   SER   311      50.070  37.770  34.260  1.00  0.00            
ATOM   2885  O   SER   311      49.560  36.760  33.760  1.00  0.00            
ATOM   2886  N   LYS   312      51.100  38.360  33.630  1.00  0.00            
ATOM   2887  HN  LYS   312      51.520  39.150  34.080  1.00  0.00            
ATOM   2888  CA  LYS   312      51.730  38.040  32.390  1.00  0.00            
ATOM   2889  HA  LYS   312      50.970  37.960  31.620  1.00  0.00            
ATOM   2890  CB  LYS   312      52.730  39.130  31.970  1.00  0.00            
ATOM   2891  HB1 LYS   312      53.580  39.140  32.680  1.00  0.00            
ATOM   2892  HB2 LYS   312      53.220  38.880  31.000  1.00  0.00            
ATOM   2893  CG  LYS   312      52.070  40.480  31.700  1.00  0.00            
ATOM   2894  HG1 LYS   312      51.200  40.320  31.040  1.00  0.00            
ATOM   2895  HG2 LYS   312      51.710  40.970  32.620  1.00  0.00            
ATOM   2896  CD  LYS   312      52.930  41.490  30.930  1.00  0.00            
ATOM   2897  HD1 LYS   312      53.800  41.750  31.590  1.00  0.00            
ATOM   2898  HD2 LYS   312      53.390  41.060  30.020  1.00  0.00            
ATOM   2899  CE  LYS   312      52.260  42.800  30.530  1.00  0.00            
ATOM   2900  HE1 LYS   312      52.860  43.320  29.750  1.00  0.00            
ATOM   2901  HE2 LYS   312      51.250  42.550  30.120  1.00  0.00            
ATOM   2902  NZ  LYS   312      52.070  43.750  31.660  1.00  0.00            
ATOM   2903  HZ1 LYS   312      52.960  44.110  32.040  1.00  0.00            
ATOM   2904  HZ2 LYS   312      51.480  44.500  31.240  1.00  0.00            
ATOM   2905  HZ3 LYS   312      51.580  43.310  32.470  1.00  0.00            
ATOM   2906  C   LYS   312      52.330  36.670  32.410  1.00  0.00            
ATOM   2907  O   LYS   312      52.150  35.940  31.440  1.00  0.00            
ATOM   2908  N   LEU   313      53.000  36.250  33.490  1.00  0.00            
ATOM   2909  HN  LEU   313      53.120  36.930  34.220  1.00  0.00            
ATOM   2910  CA  LEU   313      53.630  34.990  33.720  1.00  0.00            
ATOM   2911  HA  LEU   313      54.340  34.820  32.930  1.00  0.00            
ATOM   2912  CB  LEU   313      54.310  34.770  35.080  1.00  0.00            
ATOM   2913  HB1 LEU   313      54.830  35.750  35.150  1.00  0.00            
ATOM   2914  HB2 LEU   313      53.500  34.630  35.830  1.00  0.00            
ATOM   2915  CG  LEU   313      55.390  33.670  35.140  1.00  0.00            
ATOM   2916  HG  LEU   313      54.890  32.780  34.710  1.00  0.00            
ATOM   2917  CD1 LEU   313      56.710  34.010  34.430  1.00  0.00            
ATOM   2918 1HD1 LEU   313      57.060  35.020  34.750  1.00  0.00            
ATOM   2919 2HD1 LEU   313      57.460  33.250  34.740  1.00  0.00            
ATOM   2920 3HD1 LEU   313      56.710  34.080  33.330  1.00  0.00            
ATOM   2921  CD2 LEU   313      55.630  33.370  36.630  1.00  0.00            
ATOM   2922 1HD2 LEU   313      56.070  32.370  36.830  1.00  0.00            
ATOM   2923 2HD2 LEU   313      56.180  34.220  37.080  1.00  0.00            
ATOM   2924 3HD2 LEU   313      54.650  33.360  37.160  1.00  0.00            
ATOM   2925  C   LEU   313      52.650  33.870  33.640  1.00  0.00            
ATOM   2926  O   LEU   313      52.940  32.890  32.960  1.00  0.00            
ATOM   2927  N   ILE   314      51.500  33.970  34.340  1.00  0.00            
ATOM   2928  HN  ILE   314      51.460  34.780  34.920  1.00  0.00            
ATOM   2929  CA  ILE   314      50.430  33.030  34.260  1.00  0.00            
ATOM   2930  HA  ILE   314      50.860  32.070  34.530  1.00  0.00            
ATOM   2931  CB  ILE   314      49.360  33.310  35.280  1.00  0.00            
ATOM   2932  HB  ILE   314      48.750  34.150  34.880  1.00  0.00            
ATOM   2933  CG2 ILE   314      48.360  32.150  35.290  1.00  0.00            
ATOM   2934 1HG2 ILE   314      47.920  31.880  34.300  1.00  0.00            
ATOM   2935 2HG2 ILE   314      48.740  31.240  35.800  1.00  0.00            
ATOM   2936 3HG2 ILE   314      47.470  32.510  35.850  1.00  0.00            
ATOM   2937  CG1 ILE   314      49.880  33.510  36.720  1.00  0.00            
ATOM   2938 1HG1 ILE   314      50.370  34.510  36.720  1.00  0.00            
ATOM   2939 2HG1 ILE   314      49.030  33.490  37.430  1.00  0.00            
ATOM   2940  CD  ILE   314      50.930  32.540  37.250  1.00  0.00            
ATOM   2941  HD1 ILE   314      51.320  32.810  38.250  1.00  0.00            
ATOM   2942  HD2 ILE   314      50.440  31.550  37.410  1.00  0.00            
ATOM   2943  HD3 ILE   314      51.800  32.490  36.560  1.00  0.00            
ATOM   2944  C   ILE   314      49.800  32.830  32.930  1.00  0.00            
ATOM   2945  O   ILE   314      49.460  31.740  32.460  1.00  0.00            
ATOM   2946  N   ILE   315      49.570  33.870  32.100  1.00  0.00            
ATOM   2947  HN  ILE   315      49.930  34.690  32.530  1.00  0.00            
ATOM   2948  CA  ILE   315      49.220  33.910  30.720  1.00  0.00            
ATOM   2949  HA  ILE   315      48.320  33.320  30.720  1.00  0.00            
ATOM   2950  CB  ILE   315      48.880  35.300  30.270  1.00  0.00            
ATOM   2951  HB  ILE   315      49.720  35.990  30.490  1.00  0.00            
ATOM   2952  CG2 ILE   315      48.500  35.270  28.780  1.00  0.00            
ATOM   2953 1HG2 ILE   315      49.280  35.010  28.030  1.00  0.00            
ATOM   2954 2HG2 ILE   315      47.710  34.520  28.600  1.00  0.00            
ATOM   2955 3HG2 ILE   315      48.090  36.260  28.470  1.00  0.00            
ATOM   2956  CG1 ILE   315      47.710  35.880  31.070  1.00  0.00            
ATOM   2957 1HG1 ILE   315      46.790  35.430  30.630  1.00  0.00            
ATOM   2958 2HG1 ILE   315      47.800  35.660  32.150  1.00  0.00            
ATOM   2959  CD  ILE   315      47.620  37.410  31.050  1.00  0.00            
ATOM   2960  HD1 ILE   315      47.740  37.680  29.980  1.00  0.00            
ATOM   2961  HD2 ILE   315      46.610  37.780  31.330  1.00  0.00            
ATOM   2962  HD3 ILE   315      48.470  37.840  31.620  1.00  0.00            
ATOM   2963  C   ILE   315      50.220  33.280  29.800  1.00  0.00            
ATOM   2964  O   ILE   315      49.770  32.450  29.010  1.00  0.00            
ATOM   2965  N   LEU   316      51.510  33.530  30.040  1.00  0.00            
ATOM   2966  HN  LEU   316      51.770  34.230  30.710  1.00  0.00            
ATOM   2967  CA  LEU   316      52.540  32.750  29.430  1.00  0.00            
ATOM   2968  HA  LEU   316      52.400  32.750  28.360  1.00  0.00            
ATOM   2969  CB  LEU   316      53.940  33.340  29.660  1.00  0.00            
ATOM   2970  HB1 LEU   316      53.770  34.430  29.770  1.00  0.00            
ATOM   2971  HB2 LEU   316      54.290  33.100  30.690  1.00  0.00            
ATOM   2972  CG  LEU   316      55.080  33.050  28.680  1.00  0.00            
ATOM   2973  HG  LEU   316      55.350  31.970  28.670  1.00  0.00            
ATOM   2974  CD1 LEU   316      54.790  33.450  27.220  1.00  0.00            
ATOM   2975 1HD1 LEU   316      54.030  32.720  26.870  1.00  0.00            
ATOM   2976 2HD1 LEU   316      54.460  34.500  27.040  1.00  0.00            
ATOM   2977 3HD1 LEU   316      55.680  33.320  26.570  1.00  0.00            
ATOM   2978  CD2 LEU   316      56.380  33.680  29.190  1.00  0.00            
ATOM   2979 1HD2 LEU   316      56.640  33.130  30.120  1.00  0.00            
ATOM   2980 2HD2 LEU   316      57.270  33.550  28.530  1.00  0.00            
ATOM   2981 3HD2 LEU   316      56.170  34.760  29.340  1.00  0.00            
ATOM   2982  C   LEU   316      52.520  31.270  29.660  1.00  0.00            
ATOM   2983  O   LEU   316      52.700  30.460  28.760  1.00  0.00            
ATOM   2984  N   ALA   317      52.300  30.850  30.920  1.00  0.00            
ATOM   2985  HN  ALA   317      52.480  31.550  31.600  1.00  0.00            
ATOM   2986  CA  ALA   317      52.220  29.480  31.330  1.00  0.00            
ATOM   2987  HA  ALA   317      53.110  28.990  30.960  1.00  0.00            
ATOM   2988  CB  ALA   317      52.210  29.380  32.870  1.00  0.00            
ATOM   2989  HB1 ALA   317      51.270  29.740  33.330  1.00  0.00            
ATOM   2990  HB2 ALA   317      52.360  28.340  33.230  1.00  0.00            
ATOM   2991  HB3 ALA   317      53.020  29.870  33.440  1.00  0.00            
ATOM   2992  C   ALA   317      51.110  28.650  30.790  1.00  0.00            
ATOM   2993  O   ALA   317      51.300  27.500  30.390  1.00  0.00            
ATOM   2994  N   SER   318      49.990  29.350  30.570  1.00  0.00            
ATOM   2995  HN  SER   318      49.900  30.340  30.720  1.00  0.00            
ATOM   2996  CA  SER   318      48.720  28.770  30.230  1.00  0.00            
ATOM   2997  HA  SER   318      48.560  27.760  30.600  1.00  0.00            
ATOM   2998  CB  SER   318      47.530  29.540  30.820  1.00  0.00            
ATOM   2999  HB1 SER   318      47.450  30.470  30.220  1.00  0.00            
ATOM   3000  HB2 SER   318      46.500  29.110  30.810  1.00  0.00            
ATOM   3001  OG  SER   318      47.740  29.720  32.210  1.00  0.00            
ATOM   3002  HG1 SER   318      48.330  30.480  32.270  1.00  0.00            
ATOM   3003  C   SER   318      48.430  28.630  28.780  1.00  0.00            
ATOM   3004  O   SER   318      47.350  28.170  28.440  1.00  0.00            
ATOM   3005  N   GLY   319      49.280  29.010  27.810  1.00  0.00            
ATOM   3006  HN  GLY   319      50.100  29.480  28.120  1.00  0.00            
ATOM   3007  CA  GLY   319      49.050  28.970  26.400  1.00  0.00            
ATOM   3008  HA1 GLY   319      49.990  29.110  25.890  1.00  0.00            
ATOM   3009  HA2 GLY   319      48.440  28.130  26.090  1.00  0.00            
ATOM   3010  C   GLY   319      48.230  30.150  25.990  1.00  0.00            
ATOM   3011  O   GLY   319      47.570  30.110  24.950  1.00  0.00            
ATOM   3012  N   GLY   320      48.420  31.260  26.710  1.00  0.00            
ATOM   3013  HN  GLY   320      48.960  31.310  27.550  1.00  0.00            
ATOM   3014  CA  GLY   320      47.700  32.460  26.420  1.00  0.00            
ATOM   3015  HA1 GLY   320      46.630  32.280  26.340  1.00  0.00            
ATOM   3016  HA2 GLY   320      48.030  33.200  27.130  1.00  0.00            
ATOM   3017  C   GLY   320      48.030  33.100  25.120  1.00  0.00            
ATOM   3018  O   GLY   320      47.110  33.410  24.370  1.00  0.00            
ATOM   3019  N   PRO   321      49.270  33.340  24.810  1.00  0.00            
ATOM   3020  CD  PRO   321      50.410  33.420  25.720  1.00  0.00            
ATOM   3021  HD1 PRO   321      50.760  32.370  25.750  1.00  0.00            
ATOM   3022  HD2 PRO   321      50.050  33.750  26.720  1.00  0.00            
ATOM   3023  CA  PRO   321      49.660  33.690  23.480  1.00  0.00            
ATOM   3024  HA  PRO   321      49.320  34.710  23.320  1.00  0.00            
ATOM   3025  CB  PRO   321      51.180  33.760  23.500  1.00  0.00            
ATOM   3026  HB1 PRO   321      51.720  32.790  23.400  1.00  0.00            
ATOM   3027  HB2 PRO   321      51.420  34.510  22.720  1.00  0.00            
ATOM   3028  CG  PRO   321      51.430  34.260  24.940  1.00  0.00            
ATOM   3029  HG1 PRO   321      52.460  33.970  25.250  1.00  0.00            
ATOM   3030  HG2 PRO   321      51.300  35.310  25.250  1.00  0.00            
ATOM   3031  C   PRO   321      49.180  32.900  22.310  1.00  0.00            
ATOM   3032  O   PRO   321      48.730  33.560  21.380  1.00  0.00            
ATOM   3033  N   GLN   322      49.200  31.560  22.370  1.00  0.00            
ATOM   3034  HN  GLN   322      49.610  30.960  23.060  1.00  0.00            
ATOM   3035  CA  GLN   322      48.620  30.820  21.300  1.00  0.00            
ATOM   3036  HA  GLN   322      49.080  31.250  20.410  1.00  0.00            
ATOM   3037  CB  GLN   322      48.930  29.310  21.300  1.00  0.00            
ATOM   3038  HB1 GLN   322      50.000  29.300  21.580  1.00  0.00            
ATOM   3039  HB2 GLN   322      48.490  28.890  22.230  1.00  0.00            
ATOM   3040  CG  GLN   322      48.550  28.480  20.080  1.00  0.00            
ATOM   3041  HG1 GLN   322      48.830  27.450  20.380  1.00  0.00            
ATOM   3042  HG2 GLN   322      47.490  28.540  19.740  1.00  0.00            
ATOM   3043  CD  GLN   322      49.330  28.920  18.850  1.00  0.00            
ATOM   3044  OE1 GLN   322      50.460  28.480  18.610  1.00  0.00            
ATOM   3045  NE2 GLN   322      48.590  29.550  17.900  1.00  0.00            
ATOM   3046 1HE2 GLN   322      47.630  29.740  18.080  1.00  0.00            
ATOM   3047 2HE2 GLN   322      49.140  29.860  17.120  1.00  0.00            
ATOM   3048  C   GLN   322      47.150  31.000  21.230  1.00  0.00            
ATOM   3049  O   GLN   322      46.610  31.150  20.130  1.00  0.00            
ATOM   3050  N   ALA   323      46.450  31.080  22.380  1.00  0.00            
ATOM   3051  HN  ALA   323      46.970  31.080  23.220  1.00  0.00            
ATOM   3052  CA  ALA   323      45.020  31.200  22.410  1.00  0.00            
ATOM   3053  HA  ALA   323      44.620  30.460  21.730  1.00  0.00            
ATOM   3054  CB  ALA   323      44.500  31.030  23.840  1.00  0.00            
ATOM   3055  HB1 ALA   323      44.500  31.930  24.490  1.00  0.00            
ATOM   3056  HB2 ALA   323      43.440  30.720  23.720  1.00  0.00            
ATOM   3057  HB3 ALA   323      44.910  30.130  24.340  1.00  0.00            
ATOM   3058  C   ALA   323      44.520  32.470  21.800  1.00  0.00            
ATOM   3059  O   ALA   323      43.620  32.470  20.970  1.00  0.00            
ATOM   3060  N   LEU   324      45.150  33.590  22.180  1.00  0.00            
ATOM   3061  HN  LEU   324      45.890  33.490  22.850  1.00  0.00            
ATOM   3062  CA  LEU   324      44.900  34.900  21.670  1.00  0.00            
ATOM   3063  HA  LEU   324      43.850  35.110  21.790  1.00  0.00            
ATOM   3064  CB  LEU   324      45.680  35.900  22.530  1.00  0.00            
ATOM   3065  HB1 LEU   324      46.730  35.530  22.590  1.00  0.00            
ATOM   3066  HB2 LEU   324      45.790  36.930  22.110  1.00  0.00            
ATOM   3067  CG  LEU   324      45.110  35.950  23.950  1.00  0.00            
ATOM   3068  HG  LEU   324      44.770  34.940  24.260  1.00  0.00            
ATOM   3069  CD1 LEU   324      46.220  36.450  24.900  1.00  0.00            
ATOM   3070 1HD1 LEU   324      47.160  35.870  24.890  1.00  0.00            
ATOM   3071 2HD1 LEU   324      46.500  37.520  24.780  1.00  0.00            
ATOM   3072 3HD1 LEU   324      45.840  36.250  25.930  1.00  0.00            
ATOM   3073  CD2 LEU   324      43.820  36.780  23.850  1.00  0.00            
ATOM   3074 1HD2 LEU   324      43.130  36.170  23.230  1.00  0.00            
ATOM   3075 2HD2 LEU   324      43.460  36.800  24.890  1.00  0.00            
ATOM   3076 3HD2 LEU   324      43.760  37.780  23.370  1.00  0.00            
ATOM   3077  C   LEU   324      45.210  35.150  20.230  1.00  0.00            
ATOM   3078  O   LEU   324      44.490  35.860  19.540  1.00  0.00            
ATOM   3079  N   VAL   325      46.290  34.470  19.800  1.00  0.00            
ATOM   3080  HN  VAL   325      46.900  34.050  20.470  1.00  0.00            
ATOM   3081  CA  VAL   325      46.690  34.460  18.430  1.00  0.00            
ATOM   3082  HA  VAL   325      46.610  35.450  18.000  1.00  0.00            
ATOM   3083  CB  VAL   325      48.090  34.010  18.170  1.00  0.00            
ATOM   3084  HB  VAL   325      48.270  33.090  18.760  1.00  0.00            
ATOM   3085  CG1 VAL   325      48.300  33.690  16.680  1.00  0.00            
ATOM   3086 1HG1 VAL   325      48.000  34.570  16.080  1.00  0.00            
ATOM   3087 2HG1 VAL   325      49.350  33.510  16.380  1.00  0.00            
ATOM   3088 3HG1 VAL   325      47.680  32.790  16.460  1.00  0.00            
ATOM   3089  CG2 VAL   325      49.100  35.080  18.640  1.00  0.00            
ATOM   3090 1HG2 VAL   325      48.840  35.380  19.680  1.00  0.00            
ATOM   3091 2HG2 VAL   325      50.160  34.790  18.510  1.00  0.00            
ATOM   3092 3HG2 VAL   325      49.040  36.040  18.080  1.00  0.00            
ATOM   3093  C   VAL   325      45.720  33.690  17.600  1.00  0.00            
ATOM   3094  O   VAL   325      45.300  34.240  16.580  1.00  0.00            
ATOM   3095  N   ASN   326      45.200  32.570  18.140  1.00  0.00            
ATOM   3096  HN  ASN   326      45.600  32.190  18.970  1.00  0.00            
ATOM   3097  CA  ASN   326      44.200  31.800  17.470  1.00  0.00            
ATOM   3098  HA  ASN   326      44.420  31.580  16.430  1.00  0.00            
ATOM   3099  CB  ASN   326      43.920  30.530  18.290  1.00  0.00            
ATOM   3100  HB1 ASN   326      43.950  30.620  19.400  1.00  0.00            
ATOM   3101  HB2 ASN   326      42.960  30.020  18.070  1.00  0.00            
ATOM   3102  CG  ASN   326      44.970  29.550  17.800  1.00  0.00            
ATOM   3103  OD1 ASN   326      45.760  29.820  16.900  1.00  0.00            
ATOM   3104  ND2 ASN   326      44.850  28.320  18.370  1.00  0.00            
ATOM   3105 1HD2 ASN   326      44.380  28.260  19.250  1.00  0.00            
ATOM   3106 2HD2 ASN   326      45.450  27.600  18.010  1.00  0.00            
ATOM   3107  C   ASN   326      42.920  32.550  17.350  1.00  0.00            
ATOM   3108  O   ASN   326      42.230  32.390  16.350  1.00  0.00            
ATOM   3109  N   ILE   327      42.450  33.220  18.420  1.00  0.00            
ATOM   3110  HN  ILE   327      42.910  33.300  19.300  1.00  0.00            
ATOM   3111  CA  ILE   327      41.270  34.030  18.400  1.00  0.00            
ATOM   3112  HA  ILE   327      40.480  33.390  18.030  1.00  0.00            
ATOM   3113  CB  ILE   327      40.880  34.570  19.750  1.00  0.00            
ATOM   3114  HB  ILE   327      41.820  35.050  20.110  1.00  0.00            
ATOM   3115  CG2 ILE   327      39.680  35.530  19.710  1.00  0.00            
ATOM   3116 1HG2 ILE   327      39.240  35.600  20.730  1.00  0.00            
ATOM   3117 2HG2 ILE   327      39.990  36.550  19.400  1.00  0.00            
ATOM   3118 3HG2 ILE   327      38.960  35.180  18.930  1.00  0.00            
ATOM   3119  CG1 ILE   327      40.530  33.400  20.680  1.00  0.00            
ATOM   3120 1HG1 ILE   327      41.350  32.650  20.660  1.00  0.00            
ATOM   3121 2HG1 ILE   327      40.480  33.790  21.720  1.00  0.00            
ATOM   3122  CD  ILE   327      39.180  32.760  20.370  1.00  0.00            
ATOM   3123  HD1 ILE   327      39.130  31.770  20.870  1.00  0.00            
ATOM   3124  HD2 ILE   327      38.410  33.510  20.660  1.00  0.00            
ATOM   3125  HD3 ILE   327      39.100  32.500  19.300  1.00  0.00            
ATOM   3126  C   ILE   327      41.430  35.160  17.440  1.00  0.00            
ATOM   3127  O   ILE   327      40.510  35.480  16.690  1.00  0.00            
ATOM   3128  N   MET   328      42.600  35.810  17.380  1.00  0.00            
ATOM   3129  HN  MET   328      43.180  35.740  18.180  1.00  0.00            
ATOM   3130  CA  MET   328      42.910  36.890  16.490  1.00  0.00            
ATOM   3131  HA  MET   328      42.090  37.580  16.590  1.00  0.00            
ATOM   3132  CB  MET   328      44.250  37.580  16.780  1.00  0.00            
ATOM   3133  HB1 MET   328      44.330  37.850  17.860  1.00  0.00            
ATOM   3134  HB2 MET   328      45.120  36.990  16.430  1.00  0.00            
ATOM   3135  CG  MET   328      44.440  38.860  15.950  1.00  0.00            
ATOM   3136  HG1 MET   328      44.760  38.530  14.940  1.00  0.00            
ATOM   3137  HG2 MET   328      43.440  39.330  15.890  1.00  0.00            
ATOM   3138  SD  MET   328      45.570  40.080  16.690  1.00  0.00            
ATOM   3139  CE  MET   328      45.010  41.420  15.600  1.00  0.00            
ATOM   3140  HE1 MET   328      45.690  42.270  15.810  1.00  0.00            
ATOM   3141  HE2 MET   328      45.270  41.100  14.560  1.00  0.00            
ATOM   3142  HE3 MET   328      43.920  41.610  15.670  1.00  0.00            
ATOM   3143  C   MET   328      42.920  36.490  15.050  1.00  0.00            
ATOM   3144  O   MET   328      42.390  37.250  14.240  1.00  0.00            
ATOM   3145  N   ARG   329      43.430  35.300  14.680  1.00  0.00            
ATOM   3146  HN  ARG   329      43.890  34.780  15.390  1.00  0.00            
ATOM   3147  CA  ARG   329      43.290  35.000  13.290  1.00  0.00            
ATOM   3148  HA  ARG   329      43.250  35.930  12.750  1.00  0.00            
ATOM   3149  CB  ARG   329      44.550  34.360  12.700  1.00  0.00            
ATOM   3150  HB1 ARG   329      44.490  34.210  11.610  1.00  0.00            
ATOM   3151  HB2 ARG   329      45.430  35.010  12.890  1.00  0.00            
ATOM   3152  CG  ARG   329      44.830  33.020  13.390  1.00  0.00            
ATOM   3153  HG1 ARG   329      45.070  33.300  14.440  1.00  0.00            
ATOM   3154  HG2 ARG   329      44.000  32.350  13.680  1.00  0.00            
ATOM   3155  CD  ARG   329      45.910  32.160  12.730  1.00  0.00            
ATOM   3156  HD1 ARG   329      45.490  31.700  11.810  1.00  0.00            
ATOM   3157  HD2 ARG   329      46.860  32.620  12.370  1.00  0.00            
ATOM   3158  NE  ARG   329      46.170  31.090  13.730  1.00  0.00            
ATOM   3159  HE  ARG   329      45.410  30.850  14.340  1.00  0.00            
ATOM   3160  CZ  ARG   329      47.260  30.270  13.680  1.00  0.00            
ATOM   3161  NH1 ARG   329      48.230  30.370  12.730  1.00  0.00            
ATOM   3162 1HH1 ARG   329      48.200  31.000  11.950  1.00  0.00            
ATOM   3163 2HH1 ARG   329      49.060  29.840  12.900  1.00  0.00            
ATOM   3164  NH2 ARG   329      47.400  29.290  14.620  1.00  0.00            
ATOM   3165 1HH2 ARG   329      46.800  29.580  15.360  1.00  0.00            
ATOM   3166 2HH2 ARG   329      48.280  28.810  14.610  1.00  0.00            
ATOM   3167  C   ARG   329      42.140  34.170  12.820  1.00  0.00            
ATOM   3168  O   ARG   329      41.940  33.910  11.630  1.00  0.00            
ATOM   3169  N   THR   330      41.180  33.870  13.710  1.00  0.00            
ATOM   3170  HN  THR   330      41.400  34.170  14.640  1.00  0.00            
ATOM   3171  CA  THR   330      39.980  33.210  13.340  1.00  0.00            
ATOM   3172  HA  THR   330      40.090  32.660  12.410  1.00  0.00            
ATOM   3173  CB  THR   330      39.580  32.160  14.340  1.00  0.00            
ATOM   3174  HB  THR   330      39.460  32.590  15.360  1.00  0.00            
ATOM   3175  OG1 THR   330      40.630  31.210  14.300  1.00  0.00            
ATOM   3176  HG1 THR   330      41.260  31.680  14.860  1.00  0.00            
ATOM   3177  CG2 THR   330      38.250  31.410  14.120  1.00  0.00            
ATOM   3178 1HG2 THR   330      38.140  30.700  13.280  1.00  0.00            
ATOM   3179 2HG2 THR   330      38.000  30.880  15.060  1.00  0.00            
ATOM   3180 3HG2 THR   330      37.460  32.160  13.920  1.00  0.00            
ATOM   3181  C   THR   330      38.880  34.180  13.070  1.00  0.00            
ATOM   3182  O   THR   330      38.090  33.960  12.150  1.00  0.00            
ATOM   3183  N   TYR   331      38.830  35.280  13.840  1.00  0.00            
ATOM   3184  HN  TYR   331      39.450  35.480  14.590  1.00  0.00            
ATOM   3185  CA  TYR   331      37.670  36.110  13.800  1.00  0.00            
ATOM   3186  HA  TYR   331      36.870  35.720  13.180  1.00  0.00            
ATOM   3187  CB  TYR   331      36.960  36.220  15.160  1.00  0.00            
ATOM   3188  HB1 TYR   331      37.590  36.560  16.010  1.00  0.00            
ATOM   3189  HB2 TYR   331      36.090  36.910  15.100  1.00  0.00            
ATOM   3190  CG  TYR   331      36.260  34.940  15.470  1.00  0.00            
ATOM   3191  CD1 TYR   331      36.930  34.140  16.360  1.00  0.00            
ATOM   3192  HD1 TYR   331      37.880  34.470  16.750  1.00  0.00            
ATOM   3193  CE1 TYR   331      36.390  32.930  16.710  1.00  0.00            
ATOM   3194  HE1 TYR   331      36.970  32.190  17.240  1.00  0.00            
ATOM   3195  CZ  TYR   331      35.170  32.580  16.180  1.00  0.00            
ATOM   3196  OH  TYR   331      34.640  31.320  16.540  1.00  0.00            
ATOM   3197  HH  TYR   331      35.140  30.870  17.220  1.00  0.00            
ATOM   3198  CD2 TYR   331      35.040  34.580  14.940  1.00  0.00            
ATOM   3199  HD2 TYR   331      34.460  35.240  14.320  1.00  0.00            
ATOM   3200  CE2 TYR   331      34.460  33.400  15.330  1.00  0.00            
ATOM   3201  HE2 TYR   331      33.540  33.090  14.850  1.00  0.00            
ATOM   3202  C   TYR   331      37.990  37.480  13.310  1.00  0.00            
ATOM   3203  O   TYR   331      38.770  38.220  13.900  1.00  0.00            
ATOM   3204  N   THR   332      37.420  37.970  12.200  1.00  0.00            
ATOM   3205  HN  THR   332      36.800  37.510  11.560  1.00  0.00            
ATOM   3206  CA  THR   332      37.550  39.340  11.810  1.00  0.00            
ATOM   3207  HA  THR   332      38.530  39.710  12.040  1.00  0.00            
ATOM   3208  CB  THR   332      37.530  39.460  10.310  1.00  0.00            
ATOM   3209  HB  THR   332      37.700  40.510  10.000  1.00  0.00            
ATOM   3210  OG1 THR   332      36.360  38.960   9.680  1.00  0.00            
ATOM   3211  HG1 THR   332      36.050  39.630   9.080  1.00  0.00            
ATOM   3212  CG2 THR   332      38.730  38.810   9.600  1.00  0.00            
ATOM   3213 1HG2 THR   332      38.620  37.720   9.430  1.00  0.00            
ATOM   3214 2HG2 THR   332      38.880  39.390   8.660  1.00  0.00            
ATOM   3215 3HG2 THR   332      39.670  38.860  10.190  1.00  0.00            
ATOM   3216  C   THR   332      36.510  40.240  12.380  1.00  0.00            
ATOM   3217  O   THR   332      36.600  41.470  12.350  1.00  0.00            
ATOM   3218  N   TYR   333      35.390  39.760  12.950  1.00  0.00            
ATOM   3219  HN  TYR   333      35.350  38.780  12.740  1.00  0.00            
ATOM   3220  CA  TYR   333      34.380  40.400  13.740  1.00  0.00            
ATOM   3221  HA  TYR   333      33.900  40.880  12.900  1.00  0.00            
ATOM   3222  CB  TYR   333      33.370  39.390  14.300  1.00  0.00            
ATOM   3223  HB1 TYR   333      32.820  38.890  13.470  1.00  0.00            
ATOM   3224  HB2 TYR   333      33.980  38.620  14.810  1.00  0.00            
ATOM   3225  CG  TYR   333      32.360  39.930  15.260  1.00  0.00            
ATOM   3226  CD1 TYR   333      31.090  40.360  15.000  1.00  0.00            
ATOM   3227  HD1 TYR   333      30.760  40.400  13.970  1.00  0.00            
ATOM   3228  CE1 TYR   333      30.220  40.810  15.970  1.00  0.00            
ATOM   3229  HE1 TYR   333      29.250  41.230  15.800  1.00  0.00            
ATOM   3230  CZ  TYR   333      30.610  40.740  17.290  1.00  0.00            
ATOM   3231  OH  TYR   333      29.730  41.100  18.330  1.00  0.00            
ATOM   3232  HH  TYR   333      29.020  41.650  18.010  1.00  0.00            
ATOM   3233  CD2 TYR   333      32.740  39.870  16.590  1.00  0.00            
ATOM   3234  HD2 TYR   333      33.740  39.550  16.860  1.00  0.00            
ATOM   3235  CE2 TYR   333      31.900  40.330  17.570  1.00  0.00            
ATOM   3236  HE2 TYR   333      32.210  40.430  18.600  1.00  0.00            
ATOM   3237  C   TYR   333      34.800  41.450  14.710  1.00  0.00            
ATOM   3238  O   TYR   333      35.650  41.280  15.580  1.00  0.00            
ATOM   3239  N   GLU   334      34.380  42.690  14.400  1.00  0.00            
ATOM   3240  HN  GLU   334      33.710  42.750  13.670  1.00  0.00            
ATOM   3241  CA  GLU   334      35.090  43.890  14.720  1.00  0.00            
ATOM   3242  HA  GLU   334      36.060  43.700  14.280  1.00  0.00            
ATOM   3243  CB  GLU   334      34.390  45.120  14.130  1.00  0.00            
ATOM   3244  HB1 GLU   334      34.260  44.910  13.050  1.00  0.00            
ATOM   3245  HB2 GLU   334      33.350  45.190  14.510  1.00  0.00            
ATOM   3246  CG  GLU   334      35.230  46.390  14.200  1.00  0.00            
ATOM   3247  HG1 GLU   334      35.130  46.690  15.270  1.00  0.00            
ATOM   3248  HG2 GLU   334      36.260  46.150  13.860  1.00  0.00            
ATOM   3249  CD  GLU   334      34.650  47.600  13.480  1.00  0.00            
ATOM   3250  OE1 GLU   334      34.980  47.850  12.290  1.00  0.00            
ATOM   3251  OE2 GLU   334      33.930  48.380  14.160  1.00  0.00            
ATOM   3252  C   GLU   334      35.400  44.160  16.160  1.00  0.00            
ATOM   3253  O   GLU   334      36.510  44.510  16.560  1.00  0.00            
ATOM   3254  N   LYS   335      34.390  43.900  17.000  1.00  0.00            
ATOM   3255  HN  LYS   335      33.580  43.500  16.580  1.00  0.00            
ATOM   3256  CA  LYS   335      34.300  44.160  18.400  1.00  0.00            
ATOM   3257  HA  LYS   335      34.530  45.190  18.630  1.00  0.00            
ATOM   3258  CB  LYS   335      32.880  43.800  18.860  1.00  0.00            
ATOM   3259  HB1 LYS   335      32.700  42.710  18.730  1.00  0.00            
ATOM   3260  HB2 LYS   335      32.860  44.040  19.940  1.00  0.00            
ATOM   3261  CG  LYS   335      31.860  44.730  18.190  1.00  0.00            
ATOM   3262  HG1 LYS   335      32.160  45.770  18.430  1.00  0.00            
ATOM   3263  HG2 LYS   335      31.900  44.630  17.090  1.00  0.00            
ATOM   3264  CD  LYS   335      30.400  44.670  18.630  1.00  0.00            
ATOM   3265  HD1 LYS   335      29.920  43.720  18.300  1.00  0.00            
ATOM   3266  HD2 LYS   335      30.400  44.610  19.740  1.00  0.00            
ATOM   3267  CE  LYS   335      29.570  45.820  18.040  1.00  0.00            
ATOM   3268  HE1 LYS   335      28.470  45.850  18.190  1.00  0.00            
ATOM   3269  HE2 LYS   335      29.800  46.820  18.450  1.00  0.00            
ATOM   3270  NZ  LYS   335      29.660  45.880  16.570  1.00  0.00            
ATOM   3271  HZ1 LYS   335      28.820  46.380  16.210  1.00  0.00            
ATOM   3272  HZ2 LYS   335      30.530  46.410  16.360  1.00  0.00            
ATOM   3273  HZ3 LYS   335      29.860  44.900  16.290  1.00  0.00            
ATOM   3274  C   LYS   335      35.280  43.270  19.090  1.00  0.00            
ATOM   3275  O   LYS   335      35.960  43.690  20.030  1.00  0.00            
ATOM   3276  N   LEU   336      35.370  42.030  18.580  1.00  0.00            
ATOM   3277  HN  LEU   336      35.070  42.000  17.620  1.00  0.00            
ATOM   3278  CA  LEU   336      36.280  41.050  19.070  1.00  0.00            
ATOM   3279  HA  LEU   336      36.170  41.120  20.150  1.00  0.00            
ATOM   3280  CB  LEU   336      35.790  39.650  18.640  1.00  0.00            
ATOM   3281  HB1 LEU   336      34.810  39.440  19.120  1.00  0.00            
ATOM   3282  HB2 LEU   336      35.670  39.460  17.560  1.00  0.00            
ATOM   3283  CG  LEU   336      36.790  38.600  19.160  1.00  0.00            
ATOM   3284  HG  LEU   336      37.760  38.780  18.640  1.00  0.00            
ATOM   3285  CD1 LEU   336      36.950  38.550  20.690  1.00  0.00            
ATOM   3286 1HD1 LEU   336      37.670  37.730  20.920  1.00  0.00            
ATOM   3287 2HD1 LEU   336      37.330  39.510  21.110  1.00  0.00            
ATOM   3288 3HD1 LEU   336      35.950  38.370  21.130  1.00  0.00            
ATOM   3289  CD2 LEU   336      36.220  37.270  18.630  1.00  0.00            
ATOM   3290 1HD2 LEU   336      36.890  36.460  18.960  1.00  0.00            
ATOM   3291 2HD2 LEU   336      35.250  37.160  19.170  1.00  0.00            
ATOM   3292 3HD2 LEU   336      36.090  37.320  17.530  1.00  0.00            
ATOM   3293  C   LEU   336      37.700  41.290  18.720  1.00  0.00            
ATOM   3294  O   LEU   336      38.640  41.250  19.520  1.00  0.00            
ATOM   3295  N   LEU   337      37.940  41.600  17.430  1.00  0.00            
ATOM   3296  HN  LEU   337      37.170  41.590  16.790  1.00  0.00            
ATOM   3297  CA  LEU   337      39.190  41.900  16.810  1.00  0.00            
ATOM   3298  HA  LEU   337      39.740  40.980  16.820  1.00  0.00            
ATOM   3299  CB  LEU   337      39.020  42.350  15.350  1.00  0.00            
ATOM   3300  HB1 LEU   337      38.410  41.560  14.860  1.00  0.00            
ATOM   3301  HB2 LEU   337      38.560  43.360  15.370  1.00  0.00            
ATOM   3302  CG  LEU   337      40.260  42.480  14.440  1.00  0.00            
ATOM   3303  HG  LEU   337      40.860  43.370  14.730  1.00  0.00            
ATOM   3304  CD1 LEU   337      41.080  41.190  14.550  1.00  0.00            
ATOM   3305 1HD1 LEU   337      40.520  40.380  14.030  1.00  0.00            
ATOM   3306 2HD1 LEU   337      42.040  41.380  14.030  1.00  0.00            
ATOM   3307 3HD1 LEU   337      41.330  40.930  15.600  1.00  0.00            
ATOM   3308  CD2 LEU   337      39.960  42.640  12.940  1.00  0.00            
ATOM   3309 1HD2 LEU   337      40.920  42.890  12.440  1.00  0.00            
ATOM   3310 2HD2 LEU   337      39.430  41.730  12.590  1.00  0.00            
ATOM   3311 3HD2 LEU   337      39.190  43.420  12.800  1.00  0.00            
ATOM   3312  C   LEU   337      40.080  42.940  17.410  1.00  0.00            
ATOM   3313  O   LEU   337      41.210  42.730  17.840  1.00  0.00            
ATOM   3314  N   TRP   338      39.470  44.110  17.680  1.00  0.00            
ATOM   3315  HN  TRP   338      38.590  44.340  17.260  1.00  0.00            
ATOM   3316  CA  TRP   338      40.080  45.160  18.440  1.00  0.00            
ATOM   3317  HA  TRP   338      40.980  45.320  17.880  1.00  0.00            
ATOM   3318  CB  TRP   338      39.220  46.430  18.330  1.00  0.00            
ATOM   3319  HB1 TRP   338      38.180  46.070  18.480  1.00  0.00            
ATOM   3320  HB2 TRP   338      39.410  47.130  19.180  1.00  0.00            
ATOM   3321  CG  TRP   338      39.370  47.150  17.020  1.00  0.00            
ATOM   3322  CD1 TRP   338      38.740  46.910  15.830  1.00  0.00            
ATOM   3323  HD1 TRP   338      37.820  46.350  15.690  1.00  0.00            
ATOM   3324  NE1 TRP   338      39.150  47.820  14.890  1.00  0.00            
ATOM   3325  HE1 TRP   338      38.620  48.190  14.150  1.00  0.00            
ATOM   3326  CE2 TRP   338      40.220  48.490  15.410  1.00  0.00            
ATOM   3327  CD2 TRP   338      40.390  48.130  16.760  1.00  0.00            
ATOM   3328  CE3 TRP   338      41.450  48.570  17.500  1.00  0.00            
ATOM   3329  HE3 TRP   338      41.630  48.220  18.510  1.00  0.00            
ATOM   3330  CZ3 TRP   338      42.250  49.550  16.960  1.00  0.00            
ATOM   3331  HZ3 TRP   338      43.040  49.980  17.560  1.00  0.00            
ATOM   3332  CZ2 TRP   338      41.160  49.330  14.870  1.00  0.00            
ATOM   3333  HZ2 TRP   338      40.980  49.750  13.900  1.00  0.00            
ATOM   3334  CH2 TRP   338      42.110  49.950  15.650  1.00  0.00            
ATOM   3335  HH2 TRP   338      42.780  50.710  15.280  1.00  0.00            
ATOM   3336  C   TRP   338      40.390  44.830  19.860  1.00  0.00            
ATOM   3337  O   TRP   338      41.460  45.120  20.390  1.00  0.00            
ATOM   3338  N   THR   339      39.430  44.150  20.520  1.00  0.00            
ATOM   3339  HN  THR   339      38.540  43.800  20.240  1.00  0.00            
ATOM   3340  CA  THR   339      39.730  43.840  21.880  1.00  0.00            
ATOM   3341  HA  THR   339      40.030  44.770  22.340  1.00  0.00            
ATOM   3342  CB  THR   339      38.520  43.330  22.610  1.00  0.00            
ATOM   3343  HB  THR   339      38.190  42.300  22.360  1.00  0.00            
ATOM   3344  OG1 THR   339      37.430  44.230  22.440  1.00  0.00            
ATOM   3345  HG1 THR   339      37.010  44.000  21.600  1.00  0.00            
ATOM   3346  CG2 THR   339      38.630  43.280  24.140  1.00  0.00            
ATOM   3347 1HG2 THR   339      37.680  42.950  24.610  1.00  0.00            
ATOM   3348 2HG2 THR   339      39.440  42.520  24.240  1.00  0.00            
ATOM   3349 3HG2 THR   339      38.970  44.160  24.730  1.00  0.00            
ATOM   3350  C   THR   339      40.850  42.870  22.000  1.00  0.00            
ATOM   3351  O   THR   339      41.650  42.970  22.930  1.00  0.00            
ATOM   3352  N   THR   340      40.970  41.890  21.080  1.00  0.00            
ATOM   3353  HN  THR   340      40.430  41.840  20.240  1.00  0.00            
ATOM   3354  CA  THR   340      42.040  40.950  21.080  1.00  0.00            
ATOM   3355  HA  THR   340      42.120  40.580  22.090  1.00  0.00            
ATOM   3356  CB  THR   340      41.800  39.870  20.060  1.00  0.00            
ATOM   3357  HB  THR   340      41.740  40.270  19.030  1.00  0.00            
ATOM   3358  OG1 THR   340      40.570  39.210  20.350  1.00  0.00            
ATOM   3359  HG1 THR   340      40.340  38.960  19.450  1.00  0.00            
ATOM   3360  CG2 THR   340      42.820  38.720  20.130  1.00  0.00            
ATOM   3361 1HG2 THR   340      43.780  39.150  19.780  1.00  0.00            
ATOM   3362 2HG2 THR   340      42.870  38.340  21.170  1.00  0.00            
ATOM   3363 3HG2 THR   340      42.720  37.910  19.370  1.00  0.00            
ATOM   3364  C   THR   340      43.390  41.450  20.700  1.00  0.00            
ATOM   3365  O   THR   340      44.430  41.120  21.270  1.00  0.00            
ATOM   3366  N   SER   341      43.360  42.400  19.750  1.00  0.00            
ATOM   3367  HN  SER   341      42.530  42.560  19.210  1.00  0.00            
ATOM   3368  CA  SER   341      44.540  43.130  19.410  1.00  0.00            
ATOM   3369  HA  SER   341      45.290  42.410  19.130  1.00  0.00            
ATOM   3370  CB  SER   341      44.140  44.150  18.330  1.00  0.00            
ATOM   3371  HB1 SER   341      43.620  43.680  17.470  1.00  0.00            
ATOM   3372  HB2 SER   341      43.470  44.960  18.680  1.00  0.00            
ATOM   3373  OG  SER   341      45.310  44.690  17.730  1.00  0.00            
ATOM   3374  HG1 SER   341      44.930  45.320  17.110  1.00  0.00            
ATOM   3375  C   SER   341      45.110  43.920  20.540  1.00  0.00            
ATOM   3376  O   SER   341      46.320  44.040  20.710  1.00  0.00            
ATOM   3377  N   ARG   342      44.240  44.520  21.380  1.00  0.00            
ATOM   3378  HN  ARG   342      43.250  44.460  21.230  1.00  0.00            
ATOM   3379  CA  ARG   342      44.590  45.280  22.540  1.00  0.00            
ATOM   3380  HA  ARG   342      45.330  45.980  22.170  1.00  0.00            
ATOM   3381  CB  ARG   342      43.460  46.150  23.110  1.00  0.00            
ATOM   3382  HB1 ARG   342      43.070  46.810  22.310  1.00  0.00            
ATOM   3383  HB2 ARG   342      42.760  45.290  23.200  1.00  0.00            
ATOM   3384  CG  ARG   342      43.780  47.130  24.250  1.00  0.00            
ATOM   3385  HG1 ARG   342      44.590  46.710  24.880  1.00  0.00            
ATOM   3386  HG2 ARG   342      44.110  48.030  23.700  1.00  0.00            
ATOM   3387  CD  ARG   342      42.610  47.680  25.060  1.00  0.00            
ATOM   3388  HD1 ARG   342      42.000  48.310  24.380  1.00  0.00            
ATOM   3389  HD2 ARG   342      41.990  46.900  25.550  1.00  0.00            
ATOM   3390  NE  ARG   342      43.150  48.700  26.010  1.00  0.00            
ATOM   3391  HE  ARG   342      44.130  48.930  25.990  1.00  0.00            
ATOM   3392  CZ  ARG   342      42.420  49.460  26.880  1.00  0.00            
ATOM   3393  NH1 ARG   342      41.060  49.410  26.840  1.00  0.00            
ATOM   3394 1HH1 ARG   342      40.660  48.970  26.030  1.00  0.00            
ATOM   3395 2HH1 ARG   342      40.520  50.160  27.220  1.00  0.00            
ATOM   3396  NH2 ARG   342      42.970  50.300  27.810  1.00  0.00            
ATOM   3397 1HH2 ARG   342      43.960  50.240  27.950  1.00  0.00            
ATOM   3398 2HH2 ARG   342      42.360  50.610  28.530  1.00  0.00            
ATOM   3399  C   ARG   342      45.160  44.410  23.600  1.00  0.00            
ATOM   3400  O   ARG   342      46.170  44.700  24.240  1.00  0.00            
ATOM   3401  N   VAL   343      44.710  43.180  23.890  1.00  0.00            
ATOM   3402  HN  VAL   343      43.880  42.860  23.440  1.00  0.00            
ATOM   3403  CA  VAL   343      45.380  42.370  24.860  1.00  0.00            
ATOM   3404  HA  VAL   343      45.660  43.030  25.680  1.00  0.00            
ATOM   3405  CB  VAL   343      44.480  41.360  25.500  1.00  0.00            
ATOM   3406  HB  VAL   343      43.620  41.820  26.040  1.00  0.00            
ATOM   3407  CG1 VAL   343      43.840  40.390  24.490  1.00  0.00            
ATOM   3408 1HG1 VAL   343      43.290  39.600  25.040  1.00  0.00            
ATOM   3409 2HG1 VAL   343      43.190  40.910  23.750  1.00  0.00            
ATOM   3410 3HG1 VAL   343      44.630  39.960  23.830  1.00  0.00            
ATOM   3411  CG2 VAL   343      45.170  40.580  26.640  1.00  0.00            
ATOM   3412 1HG2 VAL   343      45.300  41.210  27.550  1.00  0.00            
ATOM   3413 2HG2 VAL   343      44.390  39.810  26.840  1.00  0.00            
ATOM   3414 3HG2 VAL   343      46.090  40.000  26.420  1.00  0.00            
ATOM   3415  C   VAL   343      46.620  41.720  24.350  1.00  0.00            
ATOM   3416  O   VAL   343      47.640  41.590  25.040  1.00  0.00            
ATOM   3417  N   LEU   344      46.660  41.410  23.050  1.00  0.00            
ATOM   3418  HN  LEU   344      45.810  41.450  22.520  1.00  0.00            
ATOM   3419  CA  LEU   344      47.880  41.000  22.410  1.00  0.00            
ATOM   3420  HA  LEU   344      48.340  40.220  22.990  1.00  0.00            
ATOM   3421  CB  LEU   344      47.600  40.500  20.980  1.00  0.00            
ATOM   3422  HB1 LEU   344      46.690  39.870  20.890  1.00  0.00            
ATOM   3423  HB2 LEU   344      47.440  41.400  20.350  1.00  0.00            
ATOM   3424  CG  LEU   344      48.640  39.660  20.220  1.00  0.00            
ATOM   3425  HG  LEU   344      49.550  40.260  20.030  1.00  0.00            
ATOM   3426  CD1 LEU   344      49.060  38.490  21.140  1.00  0.00            
ATOM   3427 1HD1 LEU   344      49.730  37.800  20.590  1.00  0.00            
ATOM   3428 2HD1 LEU   344      49.500  38.790  22.110  1.00  0.00            
ATOM   3429 3HD1 LEU   344      48.210  37.820  21.370  1.00  0.00            
ATOM   3430  CD2 LEU   344      48.190  38.980  18.920  1.00  0.00            
ATOM   3431 1HD2 LEU   344      49.130  38.480  18.590  1.00  0.00            
ATOM   3432 2HD2 LEU   344      47.430  38.180  19.080  1.00  0.00            
ATOM   3433 3HD2 LEU   344      47.980  39.880  18.290  1.00  0.00            
ATOM   3434  C   LEU   344      48.950  42.030  22.380  1.00  0.00            
ATOM   3435  O   LEU   344      50.140  41.720  22.360  1.00  0.00            
ATOM   3436  N   LYS   345      48.540  43.320  22.400  1.00  0.00            
ATOM   3437  HN  LYS   345      47.570  43.520  22.390  1.00  0.00            
ATOM   3438  CA  LYS   345      49.470  44.400  22.530  1.00  0.00            
ATOM   3439  HA  LYS   345      50.220  44.160  21.780  1.00  0.00            
ATOM   3440  CB  LYS   345      48.800  45.690  22.030  1.00  0.00            
ATOM   3441  HB1 LYS   345      48.180  45.450  21.140  1.00  0.00            
ATOM   3442  HB2 LYS   345      48.020  45.900  22.800  1.00  0.00            
ATOM   3443  CG  LYS   345      49.710  46.910  21.940  1.00  0.00            
ATOM   3444  HG1 LYS   345      50.550  46.700  21.240  1.00  0.00            
ATOM   3445  HG2 LYS   345      49.130  47.670  21.380  1.00  0.00            
ATOM   3446  CD  LYS   345      50.120  47.660  23.210  1.00  0.00            
ATOM   3447  HD1 LYS   345      49.320  48.020  23.900  1.00  0.00            
ATOM   3448  HD2 LYS   345      50.710  47.050  23.920  1.00  0.00            
ATOM   3449  CE  LYS   345      51.090  48.830  23.050  1.00  0.00            
ATOM   3450  HE1 LYS   345      51.490  49.220  24.010  1.00  0.00            
ATOM   3451  HE2 LYS   345      51.950  48.690  22.360  1.00  0.00            
ATOM   3452  NZ  LYS   345      50.310  49.980  22.530  1.00  0.00            
ATOM   3453  HZ1 LYS   345      50.970  50.770  22.390  1.00  0.00            
ATOM   3454  HZ2 LYS   345      49.890  49.840  21.590  1.00  0.00            
ATOM   3455  HZ3 LYS   345      49.530  50.260  23.150  1.00  0.00            
ATOM   3456  C   LYS   345      50.170  44.530  23.830  1.00  0.00            
ATOM   3457  O   LYS   345      51.400  44.580  23.930  1.00  0.00            
ATOM   3458  N   VAL   346      49.430  44.500  24.950  1.00  0.00            
ATOM   3459  HN  VAL   346      48.460  44.580  24.730  1.00  0.00            
ATOM   3460  CA  VAL   346      49.810  44.530  26.330  1.00  0.00            
ATOM   3461  HA  VAL   346      50.410  45.410  26.520  1.00  0.00            
ATOM   3462  CB  VAL   346      48.580  44.410  27.180  1.00  0.00            
ATOM   3463  HB  VAL   346      48.070  43.440  26.990  1.00  0.00            
ATOM   3464  CG1 VAL   346      49.020  44.330  28.650  1.00  0.00            
ATOM   3465 1HG1 VAL   346      49.420  43.320  28.880  1.00  0.00            
ATOM   3466 2HG1 VAL   346      49.770  45.140  28.820  1.00  0.00            
ATOM   3467 3HG1 VAL   346      48.100  44.500  29.240  1.00  0.00            
ATOM   3468  CG2 VAL   346      47.680  45.650  27.010  1.00  0.00            
ATOM   3469 1HG2 VAL   346      47.190  45.610  26.020  1.00  0.00            
ATOM   3470 2HG2 VAL   346      46.850  45.700  27.750  1.00  0.00            
ATOM   3471 3HG2 VAL   346      48.350  46.540  27.090  1.00  0.00            
ATOM   3472  C   VAL   346      50.710  43.360  26.570  1.00  0.00            
ATOM   3473  O   VAL   346      51.760  43.610  27.140  1.00  0.00            
ATOM   3474  N   LEU   347      50.450  42.140  26.060  1.00  0.00            
ATOM   3475  HN  LEU   347      49.600  41.990  25.560  1.00  0.00            
ATOM   3476  CA  LEU   347      51.410  41.080  26.100  1.00  0.00            
ATOM   3477  HA  LEU   347      51.900  40.930  27.050  1.00  0.00            
ATOM   3478  CB  LEU   347      50.610  39.840  25.650  1.00  0.00            
ATOM   3479  HB1 LEU   347      50.200  40.110  24.650  1.00  0.00            
ATOM   3480  HB2 LEU   347      51.280  38.970  25.520  1.00  0.00            
ATOM   3481  CG  LEU   347      49.480  39.380  26.580  1.00  0.00            
ATOM   3482  HG  LEU   347      48.640  40.100  26.590  1.00  0.00            
ATOM   3483  CD1 LEU   347      48.950  38.000  26.130  1.00  0.00            
ATOM   3484 1HD1 LEU   347      49.760  37.280  26.360  1.00  0.00            
ATOM   3485 2HD1 LEU   347      47.990  37.770  26.650  1.00  0.00            
ATOM   3486 3HD1 LEU   347      48.720  38.030  25.040  1.00  0.00            
ATOM   3487  CD2 LEU   347      49.940  39.390  28.050  1.00  0.00            
ATOM   3488 1HD2 LEU   347      49.910  40.370  28.560  1.00  0.00            
ATOM   3489 2HD2 LEU   347      49.410  38.570  28.580  1.00  0.00            
ATOM   3490 3HD2 LEU   347      50.940  38.920  28.200  1.00  0.00            
ATOM   3491  C   LEU   347      52.570  41.270  25.190  1.00  0.00            
ATOM   3492  O   LEU   347      53.650  41.120  25.770  1.00  0.00            
ATOM   3493  N   SER   348      52.430  41.720  23.930  1.00  0.00            
ATOM   3494  HN  SER   348      51.520  41.940  23.590  1.00  0.00            
ATOM   3495  CA  SER   348      53.490  41.850  22.980  1.00  0.00            
ATOM   3496  HA  SER   348      53.930  40.890  22.750  1.00  0.00            
ATOM   3497  CB  SER   348      53.030  42.370  21.610  1.00  0.00            
ATOM   3498  HB1 SER   348      52.200  41.750  21.210  1.00  0.00            
ATOM   3499  HB2 SER   348      52.570  43.380  21.680  1.00  0.00            
ATOM   3500  OG  SER   348      54.110  42.190  20.710  1.00  0.00            
ATOM   3501  HG1 SER   348      54.860  42.640  21.110  1.00  0.00            
ATOM   3502  C   SER   348      54.630  42.680  23.470  1.00  0.00            
ATOM   3503  O   SER   348      55.700  42.510  22.890  1.00  0.00            
ATOM   3504  N   VAL   349      54.460  43.670  24.360  1.00  0.00            
ATOM   3505  HN  VAL   349      53.620  43.830  24.870  1.00  0.00            
ATOM   3506  CA  VAL   349      55.500  44.640  24.490  1.00  0.00            
ATOM   3507  HA  VAL   349      56.130  44.710  23.610  1.00  0.00            
ATOM   3508  CB  VAL   349      54.950  46.010  24.780  1.00  0.00            
ATOM   3509  HB  VAL   349      55.740  46.760  24.990  1.00  0.00            
ATOM   3510  CG1 VAL   349      54.350  46.640  23.510  1.00  0.00            
ATOM   3511 1HG1 VAL   349      54.900  46.350  22.590  1.00  0.00            
ATOM   3512 2HG1 VAL   349      53.400  46.090  23.420  1.00  0.00            
ATOM   3513 3HG1 VAL   349      54.170  47.740  23.590  1.00  0.00            
ATOM   3514  CG2 VAL   349      54.030  46.000  26.010  1.00  0.00            
ATOM   3515 1HG2 VAL   349      53.800  47.060  26.270  1.00  0.00            
ATOM   3516 2HG2 VAL   349      53.100  45.400  25.930  1.00  0.00            
ATOM   3517 3HG2 VAL   349      54.670  45.610  26.820  1.00  0.00            
ATOM   3518  C   VAL   349      56.430  44.310  25.610  1.00  0.00            
ATOM   3519  O   VAL   349      57.370  45.000  25.970  1.00  0.00            
ATOM   3520  N   CYS   350      56.200  43.100  26.160  1.00  0.00            
ATOM   3521  HN  CYS   350      55.530  42.470  25.780  1.00  0.00            
ATOM   3522  CA  CYS   350      56.980  42.610  27.250  1.00  0.00            
ATOM   3523  HA  CYS   350      57.540  43.440  27.640  1.00  0.00            
ATOM   3524  CB  CYS   350      55.850  42.100  28.170  1.00  0.00            
ATOM   3525  HB1 CYS   350      55.200  42.950  28.470  1.00  0.00            
ATOM   3526  HB2 CYS   350      55.210  41.260  27.840  1.00  0.00            
ATOM   3527  SG  CYS   350      56.540  41.650  29.790  1.00  0.00            
ATOM   3528  HG1 CYS   350      57.580  40.920  29.400  1.00  0.00            
ATOM   3529  C   CYS   350      57.810  41.470  26.760  1.00  0.00            
ATOM   3530  O   CYS   350      57.420  40.730  25.860  1.00  0.00            
ATOM   3531  N   SER   351      59.060  41.360  27.240  1.00  0.00            
ATOM   3532  HN  SER   351      59.270  41.980  27.990  1.00  0.00            
ATOM   3533  CA  SER   351      60.110  40.570  26.670  1.00  0.00            
ATOM   3534  HA  SER   351      60.050  40.810  25.620  1.00  0.00            
ATOM   3535  CB  SER   351      61.460  41.010  27.260  1.00  0.00            
ATOM   3536  HB1 SER   351      61.390  40.780  28.350  1.00  0.00            
ATOM   3537  HB2 SER   351      62.290  40.390  26.860  1.00  0.00            
ATOM   3538  OG  SER   351      61.680  42.400  27.090  1.00  0.00            
ATOM   3539  HG1 SER   351      61.010  42.850  27.610  1.00  0.00            
ATOM   3540  C   SER   351      59.850  39.140  26.990  1.00  0.00            
ATOM   3541  O   SER   351      60.230  38.310  26.170  1.00  0.00            
ATOM   3542  N   SER   352      59.200  38.830  28.120  1.00  0.00            
ATOM   3543  HN  SER   352      58.980  39.470  28.850  1.00  0.00            
ATOM   3544  CA  SER   352      58.760  37.490  28.380  1.00  0.00            
ATOM   3545  HA  SER   352      59.600  36.820  28.430  1.00  0.00            
ATOM   3546  CB  SER   352      58.050  37.530  29.750  1.00  0.00            
ATOM   3547  HB1 SER   352      57.740  36.520  30.100  1.00  0.00            
ATOM   3548  HB2 SER   352      58.800  37.830  30.510  1.00  0.00            
ATOM   3549  OG  SER   352      57.000  38.480  29.860  1.00  0.00            
ATOM   3550  HG1 SER   352      56.520  38.270  30.670  1.00  0.00            
ATOM   3551  C   SER   352      57.760  36.960  27.410  1.00  0.00            
ATOM   3552  O   SER   352      57.870  35.780  27.080  1.00  0.00            
ATOM   3553  N   ASN   353      56.840  37.740  26.830  1.00  0.00            
ATOM   3554  HN  ASN   353      56.960  38.690  27.130  1.00  0.00            
ATOM   3555  CA  ASN   353      55.690  37.360  26.070  1.00  0.00            
ATOM   3556  HA  ASN   353      55.550  36.310  26.260  1.00  0.00            
ATOM   3557  CB  ASN   353      54.400  38.120  26.410  1.00  0.00            
ATOM   3558  HB1 ASN   353      54.630  39.200  26.590  1.00  0.00            
ATOM   3559  HB2 ASN   353      53.600  38.130  25.640  1.00  0.00            
ATOM   3560  CG  ASN   353      53.720  37.570  27.660  1.00  0.00            
ATOM   3561  OD1 ASN   353      52.640  37.000  27.610  1.00  0.00            
ATOM   3562  ND2 ASN   353      54.380  37.600  28.850  1.00  0.00            
ATOM   3563 1HD2 ASN   353      55.300  37.970  28.790  1.00  0.00            
ATOM   3564 2HD2 ASN   353      53.960  37.420  29.740  1.00  0.00            
ATOM   3565  C   ASN   353      55.820  37.470  24.590  1.00  0.00            
ATOM   3566  O   ASN   353      55.290  36.630  23.870  1.00  0.00            
ATOM   3567  N   LYS   354      56.610  38.450  24.110  1.00  0.00            
ATOM   3568  HN  LYS   354      57.070  39.090  24.710  1.00  0.00            
ATOM   3569  CA  LYS   354      56.970  38.590  22.730  1.00  0.00            
ATOM   3570  HA  LYS   354      56.070  38.950  22.250  1.00  0.00            
ATOM   3571  CB  LYS   354      58.040  39.700  22.650  1.00  0.00            
ATOM   3572  HB1 LYS   354      57.800  40.480  23.400  1.00  0.00            
ATOM   3573  HB2 LYS   354      59.020  39.200  22.820  1.00  0.00            
ATOM   3574  CG  LYS   354      58.230  40.360  21.290  1.00  0.00            
ATOM   3575  HG1 LYS   354      58.480  39.560  20.560  1.00  0.00            
ATOM   3576  HG2 LYS   354      57.310  40.840  20.900  1.00  0.00            
ATOM   3577  CD  LYS   354      59.300  41.450  21.340  1.00  0.00            
ATOM   3578  HD1 LYS   354      60.290  40.940  21.310  1.00  0.00            
ATOM   3579  HD2 LYS   354      59.360  41.940  20.350  1.00  0.00            
ATOM   3580  CE  LYS   354      59.200  42.420  22.520  1.00  0.00            
ATOM   3581  HE1 LYS   354      58.310  43.040  22.280  1.00  0.00            
ATOM   3582  HE2 LYS   354      59.090  41.870  23.480  1.00  0.00            
ATOM   3583  NZ  LYS   354      60.390  43.300  22.570  1.00  0.00            
ATOM   3584  HZ1 LYS   354      61.260  42.730  22.690  1.00  0.00            
ATOM   3585  HZ2 LYS   354      60.610  43.820  21.700  1.00  0.00            
ATOM   3586  HZ3 LYS   354      60.280  43.930  23.390  1.00  0.00            
ATOM   3587  C   LYS   354      57.520  37.420  21.990  1.00  0.00            
ATOM   3588  O   LYS   354      56.930  37.290  20.910  1.00  0.00            
ATOM   3589  N   PRO   355      58.400  36.560  22.400  1.00  0.00            
ATOM   3590  CD  PRO   355      59.170  36.600  23.630  1.00  0.00            
ATOM   3591  HD1 PRO   355      58.640  36.960  24.540  1.00  0.00            
ATOM   3592  HD2 PRO   355      60.080  37.210  23.440  1.00  0.00            
ATOM   3593  CA  PRO   355      58.870  35.480  21.580  1.00  0.00            
ATOM   3594  HA  PRO   355      59.140  35.830  20.600  1.00  0.00            
ATOM   3595  CB  PRO   355      60.110  34.970  22.330  1.00  0.00            
ATOM   3596  HB1 PRO   355      60.400  33.920  22.100  1.00  0.00            
ATOM   3597  HB2 PRO   355      60.960  35.660  22.170  1.00  0.00            
ATOM   3598  CG  PRO   355      59.650  35.150  23.780  1.00  0.00            
ATOM   3599  HG1 PRO   355      58.890  34.420  24.140  1.00  0.00            
ATOM   3600  HG2 PRO   355      60.570  35.090  24.410  1.00  0.00            
ATOM   3601  C   PRO   355      57.840  34.440  21.320  1.00  0.00            
ATOM   3602  O   PRO   355      57.930  33.670  20.370  1.00  0.00            
ATOM   3603  N   ALA   356      56.820  34.300  22.190  1.00  0.00            
ATOM   3604  HN  ALA   356      56.700  34.930  22.940  1.00  0.00            
ATOM   3605  CA  ALA   356      55.830  33.260  22.200  1.00  0.00            
ATOM   3606  HA  ALA   356      56.240  32.300  21.930  1.00  0.00            
ATOM   3607  CB  ALA   356      55.370  33.100  23.660  1.00  0.00            
ATOM   3608  HB1 ALA   356      56.150  32.600  24.270  1.00  0.00            
ATOM   3609  HB2 ALA   356      55.220  34.110  24.100  1.00  0.00            
ATOM   3610  HB3 ALA   356      54.410  32.570  23.780  1.00  0.00            
ATOM   3611  C   ALA   356      54.760  33.610  21.230  1.00  0.00            
ATOM   3612  O   ALA   356      54.040  32.780  20.670  1.00  0.00            
ATOM   3613  N   ILE   357      54.590  34.910  20.920  1.00  0.00            
ATOM   3614  HN  ILE   357      55.310  35.520  21.240  1.00  0.00            
ATOM   3615  CA  ILE   357      53.640  35.400  19.980  1.00  0.00            
ATOM   3616  HA  ILE   357      52.730  34.830  20.050  1.00  0.00            
ATOM   3617  CB  ILE   357      53.380  36.850  20.290  1.00  0.00            
ATOM   3618  HB  ILE   357      54.350  37.360  20.500  1.00  0.00            
ATOM   3619  CG2 ILE   357      52.570  37.630  19.240  1.00  0.00            
ATOM   3620 1HG2 ILE   357      53.020  37.590  18.230  1.00  0.00            
ATOM   3621 2HG2 ILE   357      51.520  37.260  19.220  1.00  0.00            
ATOM   3622 3HG2 ILE   357      52.510  38.690  19.550  1.00  0.00            
ATOM   3623  CG1 ILE   357      52.650  36.960  21.640  1.00  0.00            
ATOM   3624 1HG1 ILE   357      51.590  36.650  21.590  1.00  0.00            
ATOM   3625 2HG1 ILE   357      53.170  36.440  22.470  1.00  0.00            
ATOM   3626  CD  ILE   357      52.690  38.420  22.100  1.00  0.00            
ATOM   3627  HD1 ILE   357      52.230  38.460  23.110  1.00  0.00            
ATOM   3628  HD2 ILE   357      53.690  38.900  22.050  1.00  0.00            
ATOM   3629  HD3 ILE   357      52.040  39.080  21.500  1.00  0.00            
ATOM   3630  C   ILE   357      54.140  35.200  18.590  1.00  0.00            
ATOM   3631  O   ILE   357      53.390  34.860  17.680  1.00  0.00            
ATOM   3632  N   VAL   358      55.460  35.410  18.390  1.00  0.00            
ATOM   3633  HN  VAL   358      56.010  35.630  19.190  1.00  0.00            
ATOM   3634  CA  VAL   358      56.160  35.050  17.200  1.00  0.00            
ATOM   3635  HA  VAL   358      55.700  35.510  16.340  1.00  0.00            
ATOM   3636  CB  VAL   358      57.580  35.500  17.390  1.00  0.00            
ATOM   3637  HB  VAL   358      58.080  35.020  18.270  1.00  0.00            
ATOM   3638  CG1 VAL   358      58.410  35.170  16.140  1.00  0.00            
ATOM   3639 1HG1 VAL   358      59.490  35.430  16.270  1.00  0.00            
ATOM   3640 2HG1 VAL   358      58.330  34.080  15.960  1.00  0.00            
ATOM   3641 3HG1 VAL   358      58.040  35.740  15.260  1.00  0.00            
ATOM   3642  CG2 VAL   358      57.610  37.030  17.510  1.00  0.00            
ATOM   3643 1HG2 VAL   358      57.170  37.500  16.610  1.00  0.00            
ATOM   3644 2HG2 VAL   358      57.130  37.390  18.440  1.00  0.00            
ATOM   3645 3HG2 VAL   358      58.690  37.320  17.470  1.00  0.00            
ATOM   3646  C   VAL   358      56.100  33.580  16.980  1.00  0.00            
ATOM   3647  O   VAL   358      55.870  33.160  15.850  1.00  0.00            
ATOM   3648  N   GLU   359      56.190  32.780  18.060  1.00  0.00            
ATOM   3649  HN  GLU   359      56.350  33.200  18.950  1.00  0.00            
ATOM   3650  CA  GLU   359      56.010  31.360  18.040  1.00  0.00            
ATOM   3651  HA  GLU   359      56.690  30.960  17.300  1.00  0.00            
ATOM   3652  CB  GLU   359      56.520  30.630  19.300  1.00  0.00            
ATOM   3653  HB1 GLU   359      57.540  31.010  19.490  1.00  0.00            
ATOM   3654  HB2 GLU   359      55.880  31.000  20.130  1.00  0.00            
ATOM   3655  CG  GLU   359      56.470  29.100  19.280  1.00  0.00            
ATOM   3656  HG1 GLU   359      56.300  28.710  20.310  1.00  0.00            
ATOM   3657  HG2 GLU   359      55.660  28.690  18.640  1.00  0.00            
ATOM   3658  CD  GLU   359      57.740  28.470  18.730  1.00  0.00            
ATOM   3659  OE1 GLU   359      58.270  27.610  19.480  1.00  0.00            
ATOM   3660  OE2 GLU   359      58.130  28.570  17.530  1.00  0.00            
ATOM   3661  C   GLU   359      54.650  30.940  17.580  1.00  0.00            
ATOM   3662  O   GLU   359      54.450  30.030  16.780  1.00  0.00            
ATOM   3663  N   ALA   360      53.590  31.650  18.000  1.00  0.00            
ATOM   3664  HN  ALA   360      53.760  32.240  18.790  1.00  0.00            
ATOM   3665  CA  ALA   360      52.200  31.360  17.780  1.00  0.00            
ATOM   3666  HA  ALA   360      51.990  30.330  18.020  1.00  0.00            
ATOM   3667  CB  ALA   360      51.380  32.310  18.670  1.00  0.00            
ATOM   3668  HB1 ALA   360      50.290  32.100  18.590  1.00  0.00            
ATOM   3669  HB2 ALA   360      51.610  32.130  19.740  1.00  0.00            
ATOM   3670  HB3 ALA   360      51.600  33.390  18.480  1.00  0.00            
ATOM   3671  C   ALA   360      51.750  31.500  16.370  1.00  0.00            
ATOM   3672  O   ALA   360      50.640  31.070  16.050  1.00  0.00            
ATOM   3673  N   GLY   361      52.550  32.150  15.510  1.00  0.00            
ATOM   3674  HN  GLY   361      53.510  32.380  15.670  1.00  0.00            
ATOM   3675  CA  GLY   361      52.020  32.610  14.260  1.00  0.00            
ATOM   3676  HA1 GLY   361      52.850  32.580  13.570  1.00  0.00            
ATOM   3677  HA2 GLY   361      51.320  31.860  13.900  1.00  0.00            
ATOM   3678  C   GLY   361      51.410  33.960  14.310  1.00  0.00            
ATOM   3679  O   GLY   361      50.680  34.420  13.430  1.00  0.00            
ATOM   3680  N   GLY   362      51.650  34.660  15.430  1.00  0.00            
ATOM   3681  HN  GLY   362      52.260  34.260  16.110  1.00  0.00            
ATOM   3682  CA  GLY   362      51.140  35.960  15.740  1.00  0.00            
ATOM   3683  HA1 GLY   362      50.060  35.840  15.720  1.00  0.00            
ATOM   3684  HA2 GLY   362      51.600  36.220  16.680  1.00  0.00            
ATOM   3685  C   GLY   362      51.580  37.010  14.790  1.00  0.00            
ATOM   3686  O   GLY   362      50.860  38.000  14.650  1.00  0.00            
ATOM   3687  N   MET   363      52.670  36.840  14.020  1.00  0.00            
ATOM   3688  HN  MET   363      53.210  36.000  14.070  1.00  0.00            
ATOM   3689  CA  MET   363      53.030  37.760  12.990  1.00  0.00            
ATOM   3690  HA  MET   363      52.970  38.770  13.370  1.00  0.00            
ATOM   3691  CB  MET   363      54.430  37.530  12.390  1.00  0.00            
ATOM   3692  HB1 MET   363      54.440  36.480  12.030  1.00  0.00            
ATOM   3693  HB2 MET   363      54.680  38.170  11.520  1.00  0.00            
ATOM   3694  CG  MET   363      55.530  37.820  13.420  1.00  0.00            
ATOM   3695  HG1 MET   363      55.400  38.840  13.830  1.00  0.00            
ATOM   3696  HG2 MET   363      55.520  37.080  14.240  1.00  0.00            
ATOM   3697  SD  MET   363      57.120  37.890  12.540  1.00  0.00            
ATOM   3698  CE  MET   363      57.370  36.100  12.350  1.00  0.00            
ATOM   3699  HE1 MET   363      57.390  35.680  13.380  1.00  0.00            
ATOM   3700  HE2 MET   363      56.440  35.710  11.880  1.00  0.00            
ATOM   3701  HE3 MET   363      58.300  35.950  11.760  1.00  0.00            
ATOM   3702  C   MET   363      52.100  37.680  11.820  1.00  0.00            
ATOM   3703  O   MET   363      51.610  38.670  11.280  1.00  0.00            
ATOM   3704  N   GLN   364      51.690  36.450  11.490  1.00  0.00            
ATOM   3705  HN  GLN   364      52.130  35.660  11.900  1.00  0.00            
ATOM   3706  CA  GLN   364      50.770  36.200  10.420  1.00  0.00            
ATOM   3707  HA  GLN   364      50.980  36.970   9.690  1.00  0.00            
ATOM   3708  CB  GLN   364      50.930  34.770   9.860  1.00  0.00            
ATOM   3709  HB1 GLN   364      50.850  34.000  10.650  1.00  0.00            
ATOM   3710  HB2 GLN   364      50.140  34.640   9.100  1.00  0.00            
ATOM   3711  CG  GLN   364      52.290  34.540   9.200  1.00  0.00            
ATOM   3712  HG1 GLN   364      52.490  35.180   8.310  1.00  0.00            
ATOM   3713  HG2 GLN   364      53.050  34.920   9.910  1.00  0.00            
ATOM   3714  CD  GLN   364      52.490  33.090   8.780  1.00  0.00            
ATOM   3715  OE1 GLN   364      52.920  32.200   9.500  1.00  0.00            
ATOM   3716  NE2 GLN   364      52.370  32.780   7.460  1.00  0.00            
ATOM   3717 1HE2 GLN   364      52.020  33.490   6.850  1.00  0.00            
ATOM   3718 2HE2 GLN   364      52.460  31.840   7.140  1.00  0.00            
ATOM   3719  C   GLN   364      49.370  36.440  10.840  1.00  0.00            
ATOM   3720  O   GLN   364      48.580  36.730   9.940  1.00  0.00            
ATOM   3721  N   ALA   365      49.030  36.440  12.140  1.00  0.00            
ATOM   3722  HN  ALA   365      49.590  36.320  12.960  1.00  0.00            
ATOM   3723  CA  ALA   365      47.710  36.870  12.460  1.00  0.00            
ATOM   3724  HA  ALA   365      46.990  36.420  11.800  1.00  0.00            
ATOM   3725  CB  ALA   365      47.390  36.610  13.940  1.00  0.00            
ATOM   3726  HB1 ALA   365      47.670  37.410  14.660  1.00  0.00            
ATOM   3727  HB2 ALA   365      46.290  36.500  14.080  1.00  0.00            
ATOM   3728  HB3 ALA   365      47.730  35.610  14.290  1.00  0.00            
ATOM   3729  C   ALA   365      47.350  38.310  12.270  1.00  0.00            
ATOM   3730  O   ALA   365      46.300  38.690  11.760  1.00  0.00            
ATOM   3731  N   LEU   366      48.270  39.210  12.670  1.00  0.00            
ATOM   3732  HN  LEU   366      48.970  38.810  13.250  1.00  0.00            
ATOM   3733  CA  LEU   366      48.140  40.620  12.450  1.00  0.00            
ATOM   3734  HA  LEU   366      47.140  40.900  12.720  1.00  0.00            
ATOM   3735  CB  LEU   366      49.280  41.330  13.200  1.00  0.00            
ATOM   3736  HB1 LEU   366      50.300  41.000  12.930  1.00  0.00            
ATOM   3737  HB2 LEU   366      49.250  42.400  12.890  1.00  0.00            
ATOM   3738  CG  LEU   366      49.190  41.330  14.730  1.00  0.00            
ATOM   3739  HG  LEU   366      48.660  40.420  15.070  1.00  0.00            
ATOM   3740  CD1 LEU   366      50.530  41.330  15.490  1.00  0.00            
ATOM   3741 1HD1 LEU   366      50.920  42.310  15.160  1.00  0.00            
ATOM   3742 2HD1 LEU   366      50.460  41.280  16.600  1.00  0.00            
ATOM   3743 3HD1 LEU   366      51.220  40.480  15.270  1.00  0.00            
ATOM   3744  CD2 LEU   366      48.390  42.560  15.160  1.00  0.00            
ATOM   3745 1HD2 LEU   366      48.870  43.480  14.760  1.00  0.00            
ATOM   3746 2HD2 LEU   366      47.350  42.560  14.750  1.00  0.00            
ATOM   3747 3HD2 LEU   366      48.320  42.610  16.270  1.00  0.00            
ATOM   3748  C   LEU   366      48.350  41.000  11.020  1.00  0.00            
ATOM   3749  O   LEU   366      47.720  41.910  10.490  1.00  0.00            
ATOM   3750  N   GLY   367      49.250  40.330  10.290  1.00  0.00            
ATOM   3751  HN  GLY   367      49.780  39.600  10.720  1.00  0.00            
ATOM   3752  CA  GLY   367      49.510  40.630   8.920  1.00  0.00            
ATOM   3753  HA1 GLY   367      49.840  41.650   8.790  1.00  0.00            
ATOM   3754  HA2 GLY   367      50.210  39.920   8.500  1.00  0.00            
ATOM   3755  C   GLY   367      48.310  40.440   8.050  1.00  0.00            
ATOM   3756  O   GLY   367      48.120  41.110   7.040  1.00  0.00            
ATOM   3757  N   LEU   368      47.370  39.560   8.450  1.00  0.00            
ATOM   3758  HN  LEU   368      47.540  39.040   9.280  1.00  0.00            
ATOM   3759  CA  LEU   368      46.130  39.290   7.790  1.00  0.00            
ATOM   3760  HA  LEU   368      46.290  39.100   6.740  1.00  0.00            
ATOM   3761  CB  LEU   368      45.580  38.090   8.570  1.00  0.00            
ATOM   3762  HB1 LEU   368      46.310  37.260   8.520  1.00  0.00            
ATOM   3763  HB2 LEU   368      45.470  38.330   9.650  1.00  0.00            
ATOM   3764  CG  LEU   368      44.270  37.480   8.040  1.00  0.00            
ATOM   3765  HG  LEU   368      43.570  38.310   7.780  1.00  0.00            
ATOM   3766  CD1 LEU   368      44.550  36.710   6.740  1.00  0.00            
ATOM   3767 1HD1 LEU   368      45.080  35.780   7.040  1.00  0.00            
ATOM   3768 2HD1 LEU   368      43.570  36.310   6.390  1.00  0.00            
ATOM   3769 3HD1 LEU   368      45.150  37.320   6.020  1.00  0.00            
ATOM   3770  CD2 LEU   368      43.560  36.640   9.110  1.00  0.00            
ATOM   3771 1HD2 LEU   368      43.110  37.420   9.750  1.00  0.00            
ATOM   3772 2HD2 LEU   368      42.730  36.110   8.610  1.00  0.00            
ATOM   3773 3HD2 LEU   368      44.120  35.900   9.720  1.00  0.00            
ATOM   3774  C   LEU   368      45.210  40.460   7.680  1.00  0.00            
ATOM   3775  O   LEU   368      44.390  40.550   6.760  1.00  0.00            
ATOM   3776  N   HIS   369      45.230  41.420   8.620  1.00  0.00            
ATOM   3777  HN  HIS   369      45.940  41.370   9.320  1.00  0.00            
ATOM   3778  CA  HIS   369      44.260  42.460   8.730  1.00  0.00            
ATOM   3779  HA  HIS   369      43.410  42.080   8.190  1.00  0.00            
ATOM   3780  CB  HIS   369      43.940  42.770  10.210  1.00  0.00            
ATOM   3781  HB1 HIS   369      44.830  43.160  10.750  1.00  0.00            
ATOM   3782  HB2 HIS   369      43.210  43.600  10.300  1.00  0.00            
ATOM   3783  ND1 HIS   369      42.190  41.080  10.570  1.00  0.00            
ATOM   3784  CG  HIS   369      43.470  41.510  10.870  1.00  0.00            
ATOM   3785  CE1 HIS   369      41.970  40.070  11.400  1.00  0.00            
ATOM   3786  HE1 HIS   369      41.120  39.400  11.500  1.00  0.00            
ATOM   3787  NE2 HIS   369      43.030  39.810  12.210  1.00  0.00            
ATOM   3788  HE2 HIS   369      43.200  39.080  12.870  1.00  0.00            
ATOM   3789  CD2 HIS   369      43.990  40.730  11.860  1.00  0.00            
ATOM   3790  HD2 HIS   369      44.980  40.860  12.290  1.00  0.00            
ATOM   3791  C   HIS   369      44.770  43.730   8.120  1.00  0.00            
ATOM   3792  O   HIS   369      44.050  44.710   8.250  1.00  0.00            
ATOM   3793  N   LEU   370      45.930  43.750   7.440  1.00  0.00            
ATOM   3794  HN  LEU   370      46.320  42.840   7.300  1.00  0.00            
ATOM   3795  CA  LEU   370      46.480  44.950   6.900  1.00  0.00            
ATOM   3796  HA  LEU   370      46.320  45.720   7.640  1.00  0.00            
ATOM   3797  CB  LEU   370      47.990  44.690   6.710  1.00  0.00            
ATOM   3798  HB1 LEU   370      48.210  43.880   5.990  1.00  0.00            
ATOM   3799  HB2 LEU   370      48.450  45.620   6.310  1.00  0.00            
ATOM   3800  CG  LEU   370      48.760  44.330   7.990  1.00  0.00            
ATOM   3801  HG  LEU   370      48.310  43.360   8.280  1.00  0.00            
ATOM   3802  CD1 LEU   370      50.260  44.180   7.670  1.00  0.00            
ATOM   3803 1HD1 LEU   370      50.740  43.590   8.480  1.00  0.00            
ATOM   3804 2HD1 LEU   370      50.610  43.700   6.730  1.00  0.00            
ATOM   3805 3HD1 LEU   370      50.640  45.220   7.620  1.00  0.00            
ATOM   3806  CD2 LEU   370      48.560  45.320   9.150  1.00  0.00            
ATOM   3807 1HD2 LEU   370      47.500  45.250   9.480  1.00  0.00            
ATOM   3808 2HD2 LEU   370      49.220  45.060  10.010  1.00  0.00            
ATOM   3809 3HD2 LEU   370      48.720  46.390   8.910  1.00  0.00            
ATOM   3810  C   LEU   370      45.990  45.330   5.540  1.00  0.00            
ATOM   3811  O   LEU   370      46.510  46.230   4.890  1.00  0.00            
ATOM   3812  N   THR   371      45.020  44.540   5.060  1.00  0.00            
ATOM   3813  HN  THR   371      44.670  43.720   5.510  1.00  0.00            
ATOM   3814  CA  THR   371      44.270  44.750   3.860  1.00  0.00            
ATOM   3815  HA  THR   371      44.630  45.650   3.390  1.00  0.00            
ATOM   3816  CB  THR   371      44.370  43.650   2.850  1.00  0.00            
ATOM   3817  HB  THR   371      43.580  43.560   2.080  1.00  0.00            
ATOM   3818  OG1 THR   371      44.370  42.370   3.460  1.00  0.00            
ATOM   3819  HG1 THR   371      44.750  41.780   2.800  1.00  0.00            
ATOM   3820  CG2 THR   371      45.710  44.030   2.180  1.00  0.00            
ATOM   3821 1HG2 THR   371      46.510  44.150   2.940  1.00  0.00            
ATOM   3822 2HG2 THR   371      46.040  43.270   1.440  1.00  0.00            
ATOM   3823 3HG2 THR   371      45.450  44.940   1.610  1.00  0.00            
ATOM   3824  C   THR   371      42.850  45.060   4.200  1.00  0.00            
ATOM   3825  O   THR   371      41.990  45.060   3.320  1.00  0.00            
ATOM   3826  N   ASP   372      42.520  45.390   5.460  1.00  0.00            
ATOM   3827  HN  ASP   372      43.230  45.620   6.120  1.00  0.00            
ATOM   3828  CA  ASP   372      41.200  45.700   5.910  1.00  0.00            
ATOM   3829  HA  ASP   372      40.650  44.810   5.680  1.00  0.00            
ATOM   3830  CB  ASP   372      41.140  45.780   7.450  1.00  0.00            
ATOM   3831  HB1 ASP   372      41.590  44.840   7.830  1.00  0.00            
ATOM   3832  HB2 ASP   372      41.590  46.680   7.920  1.00  0.00            
ATOM   3833  CG  ASP   372      39.670  45.690   7.840  1.00  0.00            
ATOM   3834  OD1 ASP   372      39.040  44.610   7.660  1.00  0.00            
ATOM   3835  OD2 ASP   372      39.110  46.750   8.240  1.00  0.00            
ATOM   3836  C   ASP   372      40.790  47.010   5.320  1.00  0.00            
ATOM   3837  O   ASP   372      41.610  47.910   5.180  1.00  0.00            
ATOM   3838  N   PRO   373      39.540  47.150   4.980  1.00  0.00            
ATOM   3839  CD  PRO   373      38.780  46.040   4.430  1.00  0.00            
ATOM   3840  HD1 PRO   373      38.450  45.310   5.200  1.00  0.00            
ATOM   3841  HD2 PRO   373      39.300  45.510   3.600  1.00  0.00            
ATOM   3842  CA  PRO   373      38.800  48.380   4.900  1.00  0.00            
ATOM   3843  HA  PRO   373      39.040  48.820   3.940  1.00  0.00            
ATOM   3844  CB  PRO   373      37.360  47.890   4.810  1.00  0.00            
ATOM   3845  HB1 PRO   373      36.950  47.620   5.810  1.00  0.00            
ATOM   3846  HB2 PRO   373      36.630  48.610   4.370  1.00  0.00            
ATOM   3847  CG  PRO   373      37.420  46.590   3.990  1.00  0.00            
ATOM   3848  HG1 PRO   373      36.630  45.880   4.330  1.00  0.00            
ATOM   3849  HG2 PRO   373      37.340  46.760   2.900  1.00  0.00            
ATOM   3850  C   PRO   373      38.950  49.530   5.830  1.00  0.00            
ATOM   3851  O   PRO   373      38.980  50.680   5.400  1.00  0.00            
ATOM   3852  N   SER   374      38.980  49.240   7.140  1.00  0.00            
ATOM   3853  HN  SER   374      38.880  48.300   7.450  1.00  0.00            
ATOM   3854  CA  SER   374      39.380  50.240   8.100  1.00  0.00            
ATOM   3855  HA  SER   374      38.870  51.160   7.870  1.00  0.00            
ATOM   3856  CB  SER   374      38.900  49.860   9.510  1.00  0.00            
ATOM   3857  HB1 SER   374      37.800  49.720   9.430  1.00  0.00            
ATOM   3858  HB2 SER   374      39.240  48.860   9.870  1.00  0.00            
ATOM   3859  OG  SER   374      39.270  50.860  10.440  1.00  0.00            
ATOM   3860  HG1 SER   374      38.960  50.630  11.320  1.00  0.00            
ATOM   3861  C   SER   374      40.840  50.570   8.100  1.00  0.00            
ATOM   3862  O   SER   374      41.640  49.710   8.450  1.00  0.00            
ATOM   3863  N   GLN   375      41.190  51.810   7.710  1.00  0.00            
ATOM   3864  HN  GLN   375      40.480  52.450   7.460  1.00  0.00            
ATOM   3865  CA  GLN   375      42.500  52.390   7.680  1.00  0.00            
ATOM   3866  HA  GLN   375      43.090  51.760   7.020  1.00  0.00            
ATOM   3867  CB  GLN   375      42.380  53.840   7.180  1.00  0.00            
ATOM   3868  HB1 GLN   375      41.840  53.870   6.220  1.00  0.00            
ATOM   3869  HB2 GLN   375      41.670  54.390   7.830  1.00  0.00            
ATOM   3870  CG  GLN   375      43.750  54.520   7.190  1.00  0.00            
ATOM   3871  HG1 GLN   375      44.050  54.750   8.230  1.00  0.00            
ATOM   3872  HG2 GLN   375      44.470  53.790   6.750  1.00  0.00            
ATOM   3873  CD  GLN   375      43.700  55.770   6.320  1.00  0.00            
ATOM   3874  OE1 GLN   375      43.940  56.880   6.780  1.00  0.00            
ATOM   3875  NE2 GLN   375      43.390  55.540   5.020  1.00  0.00            
ATOM   3876 1HE2 GLN   375      43.240  54.650   4.580  1.00  0.00            
ATOM   3877 2HE2 GLN   375      43.270  56.350   4.450  1.00  0.00            
ATOM   3878  C   GLN   375      43.120  52.310   9.030  1.00  0.00            
ATOM   3879  O   GLN   375      44.300  52.020   9.220  1.00  0.00            
ATOM   3880  N   ARG   376      42.320  52.600  10.070  1.00  0.00            
ATOM   3881  HN  ARG   376      41.430  53.040   9.950  1.00  0.00            
ATOM   3882  CA  ARG   376      42.690  52.600  11.450  1.00  0.00            
ATOM   3883  HA  ARG   376      43.540  53.250  11.580  1.00  0.00            
ATOM   3884  CB  ARG   376      41.370  53.100  12.040  1.00  0.00            
ATOM   3885  HB1 ARG   376      41.080  53.920  11.330  1.00  0.00            
ATOM   3886  HB2 ARG   376      40.610  52.290  11.930  1.00  0.00            
ATOM   3887  CG  ARG   376      41.550  53.620  13.470  1.00  0.00            
ATOM   3888  HG1 ARG   376      42.050  52.790  14.020  1.00  0.00            
ATOM   3889  HG2 ARG   376      42.230  54.490  13.520  1.00  0.00            
ATOM   3890  CD  ARG   376      40.160  53.950  14.020  1.00  0.00            
ATOM   3891  HD1 ARG   376      39.740  54.760  13.400  1.00  0.00            
ATOM   3892  HD2 ARG   376      39.440  53.110  13.960  1.00  0.00            
ATOM   3893  NE  ARG   376      40.440  54.400  15.420  1.00  0.00            
ATOM   3894  HE  ARG   376      40.510  55.380  15.620  1.00  0.00            
ATOM   3895  CZ  ARG   376      40.570  53.620  16.530  1.00  0.00            
ATOM   3896  NH1 ARG   376      40.250  52.290  16.520  1.00  0.00            
ATOM   3897 1HH1 ARG   376      39.700  52.130  15.700  1.00  0.00            
ATOM   3898 2HH1 ARG   376      40.380  51.740  17.340  1.00  0.00            
ATOM   3899  NH2 ARG   376      40.900  54.240  17.700  1.00  0.00            
ATOM   3900 1HH2 ARG   376      41.100  55.220  17.640  1.00  0.00            
ATOM   3901 2HH2 ARG   376      40.860  53.730  18.550  1.00  0.00            
ATOM   3902  C   ARG   376      43.090  51.270  12.000  1.00  0.00            
ATOM   3903  O   ARG   376      43.860  51.180  12.960  1.00  0.00            
ATOM   3904  N   LEU   377      42.740  50.150  11.350  1.00  0.00            
ATOM   3905  HN  LEU   377      42.190  50.250  10.530  1.00  0.00            
ATOM   3906  CA  LEU   377      43.070  48.830  11.800  1.00  0.00            
ATOM   3907  HA  LEU   377      43.210  48.770  12.870  1.00  0.00            
ATOM   3908  CB  LEU   377      42.010  47.810  11.350  1.00  0.00            
ATOM   3909  HB1 LEU   377      41.100  48.190  11.860  1.00  0.00            
ATOM   3910  HB2 LEU   377      41.920  47.870  10.240  1.00  0.00            
ATOM   3911  CG  LEU   377      42.310  46.350  11.710  1.00  0.00            
ATOM   3912  HG  LEU   377      43.090  45.950  11.020  1.00  0.00            
ATOM   3913  CD1 LEU   377      42.560  46.080  13.200  1.00  0.00            
ATOM   3914 1HD1 LEU   377      41.620  46.280  13.780  1.00  0.00            
ATOM   3915 2HD1 LEU   377      42.660  45.010  13.480  1.00  0.00            
ATOM   3916 3HD1 LEU   377      43.390  46.640  13.680  1.00  0.00            
ATOM   3917  CD2 LEU   377      41.030  45.550  11.420  1.00  0.00            
ATOM   3918 1HD2 LEU   377      40.280  45.910  12.160  1.00  0.00            
ATOM   3919 2HD2 LEU   377      40.620  45.730  10.410  1.00  0.00            
ATOM   3920 3HD2 LEU   377      41.080  44.440  11.510  1.00  0.00            
ATOM   3921  C   LEU   377      44.340  48.320  11.220  1.00  0.00            
ATOM   3922  O   LEU   377      45.140  47.750  11.970  1.00  0.00            
ATOM   3923  N   VAL   378      44.660  48.640   9.960  1.00  0.00            
ATOM   3924  HN  VAL   378      43.900  49.030   9.450  1.00  0.00            
ATOM   3925  CA  VAL   378      45.900  48.470   9.270  1.00  0.00            
ATOM   3926  HA  VAL   378      46.250  47.450   9.250  1.00  0.00            
ATOM   3927  CB  VAL   378      45.690  49.010   7.880  1.00  0.00            
ATOM   3928  HB  VAL   378      45.050  49.910   7.970  1.00  0.00            
ATOM   3929  CG1 VAL   378      47.020  49.120   7.130  1.00  0.00            
ATOM   3930 1HG1 VAL   378      46.930  49.320   6.040  1.00  0.00            
ATOM   3931 2HG1 VAL   378      47.600  49.960   7.580  1.00  0.00            
ATOM   3932 3HG1 VAL   378      47.530  48.150   7.320  1.00  0.00            
ATOM   3933  CG2 VAL   378      44.690  48.180   7.060  1.00  0.00            
ATOM   3934 1HG2 VAL   378      44.380  47.240   7.570  1.00  0.00            
ATOM   3935 2HG2 VAL   378      43.730  48.710   6.870  1.00  0.00            
ATOM   3936 3HG2 VAL   378      45.140  47.910   6.080  1.00  0.00            
ATOM   3937  C   VAL   378      46.940  49.230  10.010  1.00  0.00            
ATOM   3938  O   VAL   378      47.980  48.640  10.310  1.00  0.00            
ATOM   3939  N   GLN   379      46.650  50.490  10.400  1.00  0.00            
ATOM   3940  HN  GLN   379      45.820  50.970  10.130  1.00  0.00            
ATOM   3941  CA  GLN   379      47.490  51.240  11.280  1.00  0.00            
ATOM   3942  HA  GLN   379      48.430  51.350  10.770  1.00  0.00            
ATOM   3943  CB  GLN   379      46.970  52.670  11.470  1.00  0.00            
ATOM   3944  HB1 GLN   379      45.920  52.500  11.790  1.00  0.00            
ATOM   3945  HB2 GLN   379      47.390  53.270  12.310  1.00  0.00            
ATOM   3946  CG  GLN   379      47.040  53.520  10.190  1.00  0.00            
ATOM   3947  HG1 GLN   379      48.140  53.640  10.120  1.00  0.00            
ATOM   3948  HG2 GLN   379      46.700  52.980   9.280  1.00  0.00            
ATOM   3949  CD  GLN   379      46.300  54.840  10.330  1.00  0.00            
ATOM   3950  OE1 GLN   379      45.470  55.050  11.220  1.00  0.00            
ATOM   3951  NE2 GLN   379      46.640  55.840   9.470  1.00  0.00            
ATOM   3952 1HE2 GLN   379      47.250  55.690   8.690  1.00  0.00            
ATOM   3953 2HE2 GLN   379      46.210  56.730   9.610  1.00  0.00            
ATOM   3954  C   GLN   379      47.940  50.660  12.580  1.00  0.00            
ATOM   3955  O   GLN   379      49.130  50.670  12.890  1.00  0.00            
ATOM   3956  N   ASN   380      46.970  50.080  13.320  1.00  0.00            
ATOM   3957  HN  ASN   380      46.070  50.140  12.910  1.00  0.00            
ATOM   3958  CA  ASN   380      47.150  49.640  14.670  1.00  0.00            
ATOM   3959  HA  ASN   380      47.700  50.430  15.160  1.00  0.00            
ATOM   3960  CB  ASN   380      45.740  49.410  15.240  1.00  0.00            
ATOM   3961  HB1 ASN   380      45.310  50.430  15.380  1.00  0.00            
ATOM   3962  HB2 ASN   380      45.120  48.800  14.550  1.00  0.00            
ATOM   3963  CG  ASN   380      45.670  48.650  16.550  1.00  0.00            
ATOM   3964  OD1 ASN   380      45.760  47.420  16.620  1.00  0.00            
ATOM   3965  ND2 ASN   380      45.640  49.330  17.730  1.00  0.00            
ATOM   3966 1HD2 ASN   380      45.660  50.330  17.790  1.00  0.00            
ATOM   3967 2HD2 ASN   380      45.430  48.850  18.580  1.00  0.00            
ATOM   3968  C   ASN   380      47.930  48.370  14.630  1.00  0.00            
ATOM   3969  O   ASN   380      48.920  48.330  15.360  1.00  0.00            
ATOM   3970  N   CYS   381      47.620  47.420  13.730  1.00  0.00            
ATOM   3971  HN  CYS   381      46.820  47.550  13.150  1.00  0.00            
ATOM   3972  CA  CYS   381      48.330  46.210  13.500  1.00  0.00            
ATOM   3973  HA  CYS   381      48.430  45.650  14.420  1.00  0.00            
ATOM   3974  CB  CYS   381      47.530  45.330  12.520  1.00  0.00            
ATOM   3975  HB1 CYS   381      47.190  45.910  11.640  1.00  0.00            
ATOM   3976  HB2 CYS   381      48.050  44.460  12.060  1.00  0.00            
ATOM   3977  SG  CYS   381      46.160  44.600  13.470  1.00  0.00            
ATOM   3978  HG1 CYS   381      45.310  45.570  13.170  1.00  0.00            
ATOM   3979  C   CYS   381      49.740  46.370  13.030  1.00  0.00            
ATOM   3980  O   CYS   381      50.550  45.550  13.450  1.00  0.00            
ATOM   3981  N   LEU   382      50.010  47.320  12.110  1.00  0.00            
ATOM   3982  HN  LEU   382      49.310  48.010  11.980  1.00  0.00            
ATOM   3983  CA  LEU   382      51.330  47.520  11.600  1.00  0.00            
ATOM   3984  HA  LEU   382      51.750  46.580  11.280  1.00  0.00            
ATOM   3985  CB  LEU   382      51.410  48.550  10.460  1.00  0.00            
ATOM   3986  HB1 LEU   382      50.560  48.410   9.750  1.00  0.00            
ATOM   3987  HB2 LEU   382      51.290  49.540  10.960  1.00  0.00            
ATOM   3988  CG  LEU   382      52.720  48.740   9.680  1.00  0.00            
ATOM   3989  HG  LEU   382      53.600  49.030  10.280  1.00  0.00            
ATOM   3990  CD1 LEU   382      53.130  47.470   8.910  1.00  0.00            
ATOM   3991 1HD1 LEU   382      53.920  47.670   8.160  1.00  0.00            
ATOM   3992 2HD1 LEU   382      53.470  46.720   9.660  1.00  0.00            
ATOM   3993 3HD1 LEU   382      52.210  47.030   8.460  1.00  0.00            
ATOM   3994  CD2 LEU   382      52.540  49.860   8.640  1.00  0.00            
ATOM   3995 1HD2 LEU   382      53.360  50.050   7.920  1.00  0.00            
ATOM   3996 2HD2 LEU   382      51.640  49.830   8.000  1.00  0.00            
ATOM   3997 3HD2 LEU   382      52.300  50.800   9.190  1.00  0.00            
ATOM   3998  C   LEU   382      52.320  47.890  12.650  1.00  0.00            
ATOM   3999  O   LEU   382      53.420  47.320  12.610  1.00  0.00            
ATOM   4000  N   TRP   383      51.940  48.690  13.660  1.00  0.00            
ATOM   4001  HN  TRP   383      50.990  48.970  13.640  1.00  0.00            
ATOM   4002  CA  TRP   383      52.780  48.930  14.790  1.00  0.00            
ATOM   4003  HA  TRP   383      53.690  49.440  14.510  1.00  0.00            
ATOM   4004  CB  TRP   383      52.140  49.910  15.790  1.00  0.00            
ATOM   4005  HB1 TRP   383      51.750  50.750  15.170  1.00  0.00            
ATOM   4006  HB2 TRP   383      51.230  49.520  16.310  1.00  0.00            
ATOM   4007  CG  TRP   383      53.050  50.520  16.820  1.00  0.00            
ATOM   4008  CD1 TRP   383      53.850  51.610  16.620  1.00  0.00            
ATOM   4009  HD1 TRP   383      53.780  52.040  15.630  1.00  0.00            
ATOM   4010  NE1 TRP   383      54.550  51.890  17.770  1.00  0.00            
ATOM   4011  HE1 TRP   383      55.030  52.710  17.980  1.00  0.00            
ATOM   4012  CE2 TRP   383      54.230  50.940  18.700  1.00  0.00            
ATOM   4013  CD2 TRP   383      53.250  50.090  18.180  1.00  0.00            
ATOM   4014  CE3 TRP   383      52.740  49.040  18.890  1.00  0.00            
ATOM   4015  HE3 TRP   383      52.050  48.350  18.420  1.00  0.00            
ATOM   4016  CZ3 TRP   383      53.280  48.760  20.130  1.00  0.00            
ATOM   4017  HZ3 TRP   383      53.190  47.870  20.740  1.00  0.00            
ATOM   4018  CZ2 TRP   383      54.670  50.720  19.980  1.00  0.00            
ATOM   4019  HZ2 TRP   383      55.220  51.440  20.580  1.00  0.00            
ATOM   4020  CH2 TRP   383      54.180  49.640  20.680  1.00  0.00            
ATOM   4021  HH2 TRP   383      54.580  49.410  21.650  1.00  0.00            
ATOM   4022  C   TRP   383      53.180  47.700  15.540  1.00  0.00            
ATOM   4023  O   TRP   383      54.360  47.460  15.820  1.00  0.00            
ATOM   4024  N   THR   384      52.220  46.810  15.830  1.00  0.00            
ATOM   4025  HN  THR   384      51.270  47.090  15.680  1.00  0.00            
ATOM   4026  CA  THR   384      52.480  45.650  16.620  1.00  0.00            
ATOM   4027  HA  THR   384      53.030  45.870  17.520  1.00  0.00            
ATOM   4028  CB  THR   384      51.200  44.980  17.010  1.00  0.00            
ATOM   4029  HB  THR   384      50.600  44.560  16.170  1.00  0.00            
ATOM   4030  OG1 THR   384      50.320  45.910  17.630  1.00  0.00            
ATOM   4031  HG1 THR   384      49.450  45.580  17.370  1.00  0.00            
ATOM   4032  CG2 THR   384      51.400  43.820  18.000  1.00  0.00            
ATOM   4033 1HG2 THR   384      50.400  43.480  18.330  1.00  0.00            
ATOM   4034 2HG2 THR   384      51.860  42.960  17.450  1.00  0.00            
ATOM   4035 3HG2 THR   384      52.080  44.180  18.800  1.00  0.00            
ATOM   4036  C   THR   384      53.250  44.670  15.800  1.00  0.00            
ATOM   4037  O   THR   384      54.150  43.990  16.300  1.00  0.00            
ATOM   4038  N   LEU   385      52.960  44.550  14.490  1.00  0.00            
ATOM   4039  HN  LEU   385      52.220  45.120  14.150  1.00  0.00            
ATOM   4040  CA  LEU   385      53.680  43.660  13.630  1.00  0.00            
ATOM   4041  HA  LEU   385      53.650  42.660  14.020  1.00  0.00            
ATOM   4042  CB  LEU   385      53.090  43.700  12.210  1.00  0.00            
ATOM   4043  HB1 LEU   385      52.040  43.340  12.250  1.00  0.00            
ATOM   4044  HB2 LEU   385      53.030  44.740  11.830  1.00  0.00            
ATOM   4045  CG  LEU   385      53.770  42.780  11.180  1.00  0.00            
ATOM   4046  HG  LEU   385      54.860  42.990  11.140  1.00  0.00            
ATOM   4047  CD1 LEU   385      53.600  41.330  11.650  1.00  0.00            
ATOM   4048 1HD1 LEU   385      54.020  41.130  12.660  1.00  0.00            
ATOM   4049 2HD1 LEU   385      52.520  41.100  11.730  1.00  0.00            
ATOM   4050 3HD1 LEU   385      54.110  40.640  10.940  1.00  0.00            
ATOM   4051  CD2 LEU   385      53.100  42.900   9.790  1.00  0.00            
ATOM   4052 1HD2 LEU   385      52.000  42.940   9.860  1.00  0.00            
ATOM   4053 2HD2 LEU   385      53.510  43.820   9.320  1.00  0.00            
ATOM   4054 3HD2 LEU   385      53.350  41.980   9.210  1.00  0.00            
ATOM   4055  C   LEU   385      55.100  44.100  13.530  1.00  0.00            
ATOM   4056  O   LEU   385      55.990  43.250  13.460  1.00  0.00            
ATOM   4057  N   ARG   386      55.370  45.420  13.520  1.00  0.00            
ATOM   4058  HN  ARG   386      54.600  46.060  13.520  1.00  0.00            
ATOM   4059  CA  ARG   386      56.700  45.930  13.500  1.00  0.00            
ATOM   4060  HA  ARG   386      57.270  45.470  12.700  1.00  0.00            
ATOM   4061  CB  ARG   386      56.690  47.420  13.140  1.00  0.00            
ATOM   4062  HB1 ARG   386      55.710  47.810  13.500  1.00  0.00            
ATOM   4063  HB2 ARG   386      57.510  47.890  13.730  1.00  0.00            
ATOM   4064  CG  ARG   386      56.860  47.650  11.640  1.00  0.00            
ATOM   4065  HG1 ARG   386      57.840  47.290  11.280  1.00  0.00            
ATOM   4066  HG2 ARG   386      55.960  47.090  11.290  1.00  0.00            
ATOM   4067  CD  ARG   386      56.630  49.090  11.190  1.00  0.00            
ATOM   4068  HD1 ARG   386      55.620  49.450  11.480  1.00  0.00            
ATOM   4069  HD2 ARG   386      57.380  49.830  11.570  1.00  0.00            
ATOM   4070  NE  ARG   386      56.820  49.010   9.710  1.00  0.00            
ATOM   4071  HE  ARG   386      57.340  48.250   9.330  1.00  0.00            
ATOM   4072  CZ  ARG   386      56.360  49.950   8.830  1.00  0.00            
ATOM   4073  NH1 ARG   386      55.800  51.120   9.250  1.00  0.00            
ATOM   4074 1HH1 ARG   386      55.760  51.410  10.210  1.00  0.00            
ATOM   4075 2HH1 ARG   386      55.530  51.730   8.500  1.00  0.00            
ATOM   4076  NH2 ARG   386      56.580  49.810   7.490  1.00  0.00            
ATOM   4077 1HH2 ARG   386      56.760  48.870   7.210  1.00  0.00            
ATOM   4078 2HH2 ARG   386      56.710  50.650   6.950  1.00  0.00            
ATOM   4079  C   ARG   386      57.550  45.560  14.660  1.00  0.00            
ATOM   4080  O   ARG   386      58.700  45.140  14.530  1.00  0.00            
ATOM   4081  N   ASN   387      56.990  45.620  15.880  1.00  0.00            
ATOM   4082  HN  ASN   387      56.100  46.080  15.880  1.00  0.00            
ATOM   4083  CA  ASN   387      57.550  45.100  17.090  1.00  0.00            
ATOM   4084  HA  ASN   387      58.530  45.530  17.180  1.00  0.00            
ATOM   4085  CB  ASN   387      56.660  45.400  18.310  1.00  0.00            
ATOM   4086  HB1 ASN   387      55.590  45.140  18.140  1.00  0.00            
ATOM   4087  HB2 ASN   387      57.050  44.880  19.210  1.00  0.00            
ATOM   4088  CG  ASN   387      56.800  46.850  18.750  1.00  0.00            
ATOM   4089  OD1 ASN   387      57.500  47.190  19.710  1.00  0.00            
ATOM   4090  ND2 ASN   387      56.260  47.790  17.930  1.00  0.00            
ATOM   4091 1HD2 ASN   387      55.580  47.490  17.260  1.00  0.00            
ATOM   4092 2HD2 ASN   387      56.390  48.760  18.150  1.00  0.00            
ATOM   4093  C   ASN   387      57.860  43.640  17.060  1.00  0.00            
ATOM   4094  O   ASN   387      58.930  43.180  17.450  1.00  0.00            
ATOM   4095  N   LEU   388      56.950  42.760  16.620  1.00  0.00            
ATOM   4096  HN  LEU   388      56.060  43.030  16.260  1.00  0.00            
ATOM   4097  CA  LEU   388      57.220  41.370  16.400  1.00  0.00            
ATOM   4098  HA  LEU   388      57.590  41.070  17.370  1.00  0.00            
ATOM   4099  CB  LEU   388      55.930  40.600  16.100  1.00  0.00            
ATOM   4100  HB1 LEU   388      55.440  41.150  15.270  1.00  0.00            
ATOM   4101  HB2 LEU   388      56.100  39.540  15.820  1.00  0.00            
ATOM   4102  CG  LEU   388      54.960  40.700  17.300  1.00  0.00            
ATOM   4103  HG  LEU   388      55.140  41.680  17.800  1.00  0.00            
ATOM   4104  CD1 LEU   388      53.490  40.650  16.880  1.00  0.00            
ATOM   4105 1HD1 LEU   388      52.810  40.900  17.720  1.00  0.00            
ATOM   4106 2HD1 LEU   388      53.390  41.430  16.090  1.00  0.00            
ATOM   4107 3HD1 LEU   388      53.320  39.640  16.440  1.00  0.00            
ATOM   4108  CD2 LEU   388      55.270  39.700  18.420  1.00  0.00            
ATOM   4109 1HD2 LEU   388      54.620  39.980  19.270  1.00  0.00            
ATOM   4110 2HD2 LEU   388      55.090  38.680  18.000  1.00  0.00            
ATOM   4111 3HD2 LEU   388      56.310  39.870  18.780  1.00  0.00            
ATOM   4112  C   LEU   388      58.220  41.110  15.320  1.00  0.00            
ATOM   4113  O   LEU   388      59.080  40.230  15.450  1.00  0.00            
ATOM   4114  N   SER   389      58.080  41.810  14.180  1.00  0.00            
ATOM   4115  HN  SER   389      57.460  42.590  14.130  1.00  0.00            
ATOM   4116  CA  SER   389      58.950  41.470  13.100  1.00  0.00            
ATOM   4117  HA  SER   389      58.880  40.420  12.850  1.00  0.00            
ATOM   4118  CB  SER   389      58.580  42.260  11.830  1.00  0.00            
ATOM   4119  HB1 SER   389      58.740  43.340  11.990  1.00  0.00            
ATOM   4120  HB2 SER   389      59.260  42.000  10.990  1.00  0.00            
ATOM   4121  OG  SER   389      57.290  41.950  11.320  1.00  0.00            
ATOM   4122  HG1 SER   389      56.750  42.100  12.100  1.00  0.00            
ATOM   4123  C   SER   389      60.360  41.890  13.320  1.00  0.00            
ATOM   4124  O   SER   389      61.310  41.240  12.880  1.00  0.00            
ATOM   4125  N   ASP   390      60.520  43.020  14.040  1.00  0.00            
ATOM   4126  HN  ASP   390      59.680  43.490  14.310  1.00  0.00            
ATOM   4127  CA  ASP   390      61.780  43.370  14.620  1.00  0.00            
ATOM   4128  HA  ASP   390      62.410  43.470  13.760  1.00  0.00            
ATOM   4129  CB  ASP   390      61.550  44.700  15.370  1.00  0.00            
ATOM   4130  HB1 ASP   390      61.050  45.490  14.760  1.00  0.00            
ATOM   4131  HB2 ASP   390      60.900  44.550  16.260  1.00  0.00            
ATOM   4132  CG  ASP   390      62.910  45.260  15.750  1.00  0.00            
ATOM   4133  OD1 ASP   390      63.680  45.630  14.820  1.00  0.00            
ATOM   4134  OD2 ASP   390      63.230  45.350  16.970  1.00  0.00            
ATOM   4135  C   ASP   390      62.390  42.410  15.590  1.00  0.00            
ATOM   4136  O   ASP   390      63.560  42.080  15.450  1.00  0.00            
ATOM   4137  N   ALA   391      61.660  41.930  16.610  1.00  0.00            
ATOM   4138  HN  ALA   391      60.680  42.090  16.730  1.00  0.00            
ATOM   4139  CA  ALA   391      62.220  40.960  17.500  1.00  0.00            
ATOM   4140  HA  ALA   391      63.150  41.280  17.930  1.00  0.00            
ATOM   4141  CB  ALA   391      61.150  40.590  18.550  1.00  0.00            
ATOM   4142  HB1 ALA   391      61.680  39.870  19.210  1.00  0.00            
ATOM   4143  HB2 ALA   391      60.860  41.460  19.170  1.00  0.00            
ATOM   4144  HB3 ALA   391      60.190  40.190  18.150  1.00  0.00            
ATOM   4145  C   ALA   391      62.550  39.660  16.860  1.00  0.00            
ATOM   4146  O   ALA   391      63.520  38.940  17.130  1.00  0.00            
ATOM   4147  N   ALA   392      61.740  39.270  15.860  1.00  0.00            
ATOM   4148  HN  ALA   392      60.980  39.880  15.680  1.00  0.00            
ATOM   4149  CA  ALA   392      61.810  38.140  14.980  1.00  0.00            
ATOM   4150  HA  ALA   392      61.590  37.340  15.670  1.00  0.00            
ATOM   4151  CB  ALA   392      60.750  38.160  13.870  1.00  0.00            
ATOM   4152  HB1 ALA   392      59.770  38.330  14.370  1.00  0.00            
ATOM   4153  HB2 ALA   392      60.800  38.910  13.050  1.00  0.00            
ATOM   4154  HB3 ALA   392      60.800  37.230  13.260  1.00  0.00            
ATOM   4155  C   ALA   392      63.150  37.870  14.400  1.00  0.00            
ATOM   4156  O   ALA   392      63.550  36.710  14.410  1.00  0.00            
ATOM   4157  N   THR   393      63.870  38.880  13.880  1.00  0.00            
ATOM   4158  HN  THR   393      63.340  39.710  13.740  1.00  0.00            
ATOM   4159  CA  THR   393      65.170  38.720  13.310  1.00  0.00            
ATOM   4160  HA  THR   393      65.120  37.880  12.640  1.00  0.00            
ATOM   4161  CB  THR   393      65.580  40.000  12.650  1.00  0.00            
ATOM   4162  HB  THR   393      66.620  39.890  12.250  1.00  0.00            
ATOM   4163  OG1 THR   393      65.490  41.150  13.490  1.00  0.00            
ATOM   4164  HG1 THR   393      65.460  41.910  12.910  1.00  0.00            
ATOM   4165  CG2 THR   393      64.550  40.190  11.530  1.00  0.00            
ATOM   4166 1HG2 THR   393      65.010  40.880  10.780  1.00  0.00            
ATOM   4167 2HG2 THR   393      64.470  39.180  11.080  1.00  0.00            
ATOM   4168 3HG2 THR   393      63.500  40.440  11.790  1.00  0.00            
ATOM   4169  C   THR   393      66.220  38.420  14.320  1.00  0.00            
ATOM   4170  O   THR   393      67.330  37.990  13.990  1.00  0.00            
ATOM   4171  N   LYS   394      66.010  38.660  15.630  1.00  0.00            
ATOM   4172  HN  LYS   394      65.130  38.960  15.990  1.00  0.00            
ATOM   4173  CA  LYS   394      67.070  38.790  16.590  1.00  0.00            
ATOM   4174  HA  LYS   394      68.040  38.770  16.120  1.00  0.00            
ATOM   4175  CB  LYS   394      66.800  40.070  17.390  1.00  0.00            
ATOM   4176  HB1 LYS   394      65.790  40.100  17.860  1.00  0.00            
ATOM   4177  HB2 LYS   394      67.540  40.140  18.210  1.00  0.00            
ATOM   4178  CG  LYS   394      66.940  41.420  16.670  1.00  0.00            
ATOM   4179  HG1 LYS   394      67.990  41.700  16.480  1.00  0.00            
ATOM   4180  HG2 LYS   394      66.540  41.380  15.640  1.00  0.00            
ATOM   4181  CD  LYS   394      66.380  42.610  17.460  1.00  0.00            
ATOM   4182  HD1 LYS   394      65.360  42.370  17.810  1.00  0.00            
ATOM   4183  HD2 LYS   394      67.040  42.730  18.350  1.00  0.00            
ATOM   4184  CE  LYS   394      66.430  43.890  16.630  1.00  0.00            
ATOM   4185  HE1 LYS   394      66.060  44.760  17.210  1.00  0.00            
ATOM   4186  HE2 LYS   394      67.470  44.150  16.350  1.00  0.00            
ATOM   4187  NZ  LYS   394      65.720  43.750  15.330  1.00  0.00            
ATOM   4188  HZ1 LYS   394      65.190  44.640  15.210  1.00  0.00            
ATOM   4189  HZ2 LYS   394      66.420  43.660  14.570  1.00  0.00            
ATOM   4190  HZ3 LYS   394      65.040  42.970  15.370  1.00  0.00            
ATOM   4191  C   LYS   394      67.030  37.580  17.460  1.00  0.00            
ATOM   4192  O   LYS   394      67.770  37.460  18.430  1.00  0.00            
ATOM   4193  N   GLN   395      66.210  36.570  17.110  1.00  0.00            
ATOM   4194  HN  GLN   395      65.570  36.700  16.360  1.00  0.00            
ATOM   4195  CA  GLN   395      66.120  35.370  17.890  1.00  0.00            
ATOM   4196  HA  GLN   395      66.180  35.640  18.930  1.00  0.00            
ATOM   4197  CB  GLN   395      64.770  34.680  17.650  1.00  0.00            
ATOM   4198  HB1 GLN   395      64.620  34.400  16.590  1.00  0.00            
ATOM   4199  HB2 GLN   395      64.710  33.740  18.250  1.00  0.00            
ATOM   4200  CG  GLN   395      63.520  35.440  18.100  1.00  0.00            
ATOM   4201  HG1 GLN   395      63.530  35.590  19.200  1.00  0.00            
ATOM   4202  HG2 GLN   395      63.390  36.430  17.610  1.00  0.00            
ATOM   4203  CD  GLN   395      62.210  34.700  17.860  1.00  0.00            
ATOM   4204  OE1 GLN   395      61.200  34.830  18.550  1.00  0.00            
ATOM   4205  NE2 GLN   395      62.060  33.980  16.710  1.00  0.00            
ATOM   4206 1HE2 GLN   395      62.790  33.930  16.030  1.00  0.00            
ATOM   4207 2HE2 GLN   395      61.160  33.580  16.540  1.00  0.00            
ATOM   4208  C   GLN   395      67.190  34.350  17.550  1.00  0.00            
ATOM   4209  OT1 GLN   395      67.740  34.280  16.420  1.00  0.00            
ATOM   4210  OT2 GLN   395      67.450  33.510  18.460  1.00  0.00            
TER
ENDMDL
