# Supplementary material for: Design of target specific peptide inhibitors using generative deep learning and molecular dynamics simulations
Source: Nat Commun. 2024 Feb 21;15:1611. doi: 10.1038/s41467-024-45766-2 (PMC10882002; doi:10.1038/s41467-024-45766-2)
Supplement: Supplementary file 4 — Source Data [file 41467_2024_45766_MOESM4_ESM.zip › Sourcedata/Supl_Fig5/Nal-10/output2/iflen20_72_0001_0001_0001-VLLEU20_complex.pdb]

TITLE     Protein in water
REMARK    THIS IS A SIMULATION BOX
CRYST1   98.470   63.979   59.837  90.00  90.00  90.00 P 1           1
MODEL        1
ATOM      1  N   ALA     1      24.780  16.120  51.760  1.00  0.00            
ATOM      2  H1  ALA     1      24.270  15.310  52.170  1.00  0.00            
ATOM      3  H2  ALA     1      25.640  16.240  52.340  1.00  0.00            
ATOM      4  H3  ALA     1      24.210  16.970  51.930  1.00  0.00            
ATOM      5  CA  ALA     1      25.180  15.930  50.340  1.00  0.00            
ATOM      6  HA  ALA     1      25.970  15.200  50.250  1.00  0.00            
ATOM      7  CB  ALA     1      23.950  15.350  49.620  1.00  0.00            
ATOM      8  HB1 ALA     1      24.150  15.340  48.520  1.00  0.00            
ATOM      9  HB2 ALA     1      23.730  14.320  49.950  1.00  0.00            
ATOM     10  HB3 ALA     1      23.080  16.040  49.630  1.00  0.00            
ATOM     11  C   ALA     1      25.640  17.180  49.670  1.00  0.00            
ATOM     12  O   ALA     1      26.640  17.710  50.150  1.00  0.00            
ATOM     13  N   GLY     2      25.040  17.730  48.590  1.00  0.00            
ATOM     14  HN  GLY     2      24.220  17.370  48.140  1.00  0.00            
ATOM     15  CA  GLY     2      25.490  19.010  48.170  1.00  0.00            
ATOM     16  HA1 GLY     2      24.640  19.440  47.670  1.00  0.00            
ATOM     17  HA2 GLY     2      25.820  19.620  49.010  1.00  0.00            
ATOM     18  C   GLY     2      26.610  18.990  47.180  1.00  0.00            
ATOM     19  O   GLY     2      27.010  17.900  46.790  1.00  0.00            
ATOM     20  N   SER     3      26.960  20.220  46.770  1.00  0.00            
ATOM     21  HN  SER     3      26.400  20.970  47.120  1.00  0.00            
ATOM     22  CA  SER     3      27.900  20.580  45.760  1.00  0.00            
ATOM     23  HA  SER     3      27.510  20.110  44.870  1.00  0.00            
ATOM     24  CB  SER     3      27.920  22.090  45.470  1.00  0.00            
ATOM     25  HB1 SER     3      27.880  22.590  46.450  1.00  0.00            
ATOM     26  HB2 SER     3      28.860  22.420  44.980  1.00  0.00            
ATOM     27  OG  SER     3      26.820  22.390  44.630  1.00  0.00            
ATOM     28  HG1 SER     3      26.980  23.280  44.310  1.00  0.00            
ATOM     29  C   SER     3      29.310  20.130  45.970  1.00  0.00            
ATOM     30  O   SER     3      30.120  20.000  45.050  1.00  0.00            
ATOM     31  N   GLN     4      29.690  19.910  47.240  1.00  0.00            
ATOM     32  HN  GLN     4      29.160  20.030  48.070  1.00  0.00            
ATOM     33  CA  GLN     4      31.040  19.700  47.660  1.00  0.00            
ATOM     34  HA  GLN     4      31.740  20.260  47.060  1.00  0.00            
ATOM     35  CB  GLN     4      31.200  20.210  49.100  1.00  0.00            
ATOM     36  HB1 GLN     4      30.380  19.800  49.720  1.00  0.00            
ATOM     37  HB2 GLN     4      32.220  19.840  49.350  1.00  0.00            
ATOM     38  CG  GLN     4      31.040  21.730  49.240  1.00  0.00            
ATOM     39  HG1 GLN     4      31.930  22.200  48.780  1.00  0.00            
ATOM     40  HG2 GLN     4      30.100  22.060  48.740  1.00  0.00            
ATOM     41  CD  GLN     4      30.940  22.170  50.690  1.00  0.00            
ATOM     42  OE1 GLN     4      30.680  21.460  51.660  1.00  0.00            
ATOM     43  NE2 GLN     4      31.030  23.520  50.890  1.00  0.00            
ATOM     44 1HE2 GLN     4      30.930  24.100  50.080  1.00  0.00            
ATOM     45 2HE2 GLN     4      30.800  23.950  51.760  1.00  0.00            
ATOM     46  C   GLN     4      31.460  18.280  47.560  1.00  0.00            
ATOM     47  O   GLN     4      32.610  18.100  47.150  1.00  0.00            
ATOM     48  N   PRO     5      30.750  17.210  47.770  1.00  0.00            
ATOM     49  CD  PRO     5      29.690  17.130  48.770  1.00  0.00            
ATOM     50  HD1 PRO     5      28.870  17.840  48.520  1.00  0.00            
ATOM     51  HD2 PRO     5      30.150  17.460  49.730  1.00  0.00            
ATOM     52  CA  PRO     5      31.340  15.920  47.560  1.00  0.00            
ATOM     53  HA  PRO     5      32.420  15.940  47.700  1.00  0.00            
ATOM     54  CB  PRO     5      30.620  14.940  48.480  1.00  0.00            
ATOM     55  HB1 PRO     5      30.370  13.960  48.030  1.00  0.00            
ATOM     56  HB2 PRO     5      31.240  14.660  49.360  1.00  0.00            
ATOM     57  CG  PRO     5      29.330  15.650  48.920  1.00  0.00            
ATOM     58  HG1 PRO     5      28.550  15.400  48.170  1.00  0.00            
ATOM     59  HG2 PRO     5      28.840  15.460  49.900  1.00  0.00            
ATOM     60  C   PRO     5      31.230  15.530  46.120  1.00  0.00            
ATOM     61  O   PRO     5      31.940  14.600  45.720  1.00  0.00            
ATOM     62  N   TYR     6      30.310  16.170  45.390  1.00  0.00            
ATOM     63  HN  TYR     6      30.000  17.010  45.830  1.00  0.00            
ATOM     64  CA  TYR     6      30.010  15.960  44.000  1.00  0.00            
ATOM     65  HA  TYR     6      29.650  14.940  44.010  1.00  0.00            
ATOM     66  CB  TYR     6      28.790  16.810  43.650  1.00  0.00            
ATOM     67  HB1 TYR     6      28.120  16.820  44.540  1.00  0.00            
ATOM     68  HB2 TYR     6      29.130  17.860  43.530  1.00  0.00            
ATOM     69  CG  TYR     6      28.150  16.350  42.380  1.00  0.00            
ATOM     70  CD1 TYR     6      28.340  17.080  41.220  1.00  0.00            
ATOM     71  HD1 TYR     6      29.000  17.930  41.270  1.00  0.00            
ATOM     72  CE1 TYR     6      27.750  16.680  40.050  1.00  0.00            
ATOM     73  HE1 TYR     6      28.040  17.290  39.210  1.00  0.00            
ATOM     74  CZ  TYR     6      26.930  15.580  40.010  1.00  0.00            
ATOM     75  OH  TYR     6      26.230  15.050  38.900  1.00  0.00            
ATOM     76  HH  TYR     6      26.490  15.660  38.210  1.00  0.00            
ATOM     77  CD2 TYR     6      27.390  15.210  42.340  1.00  0.00            
ATOM     78  HD2 TYR     6      27.330  14.640  43.250  1.00  0.00            
ATOM     79  CE2 TYR     6      26.830  14.810  41.150  1.00  0.00            
ATOM     80  HE2 TYR     6      26.330  13.860  41.010  1.00  0.00            
ATOM     81  C   TYR     6      31.150  15.940  43.040  1.00  0.00            
ATOM     82  O   TYR     6      31.160  14.970  42.290  1.00  0.00            
ATOM     83  N   PRO     7      32.150  16.780  42.950  1.00  0.00            
ATOM     84  CD  PRO     7      32.320  18.060  43.620  1.00  0.00            
ATOM     85  HD1 PRO     7      32.330  17.960  44.720  1.00  0.00            
ATOM     86  HD2 PRO     7      31.440  18.680  43.350  1.00  0.00            
ATOM     87  CA  PRO     7      32.930  16.750  41.750  1.00  0.00            
ATOM     88  HA  PRO     7      32.380  16.580  40.840  1.00  0.00            
ATOM     89  CB  PRO     7      33.410  18.200  41.590  1.00  0.00            
ATOM     90  HB1 PRO     7      34.290  18.400  40.940  1.00  0.00            
ATOM     91  HB2 PRO     7      32.580  18.810  41.190  1.00  0.00            
ATOM     92  CG  PRO     7      33.620  18.640  43.050  1.00  0.00            
ATOM     93  HG1 PRO     7      34.490  18.140  43.540  1.00  0.00            
ATOM     94  HG2 PRO     7      33.680  19.740  43.160  1.00  0.00            
ATOM     95  C   PRO     7      34.000  15.710  41.730  1.00  0.00            
ATOM     96  O   PRO     7      34.650  15.520  40.710  1.00  0.00            
ATOM     97  N   GLU     8      34.190  15.070  42.910  1.00  0.00            
ATOM     98  HN  GLU     8      33.640  15.380  43.680  1.00  0.00            
ATOM     99  CA  GLU     8      34.920  13.860  43.110  1.00  0.00            
ATOM    100  HA  GLU     8      35.860  13.870  42.580  1.00  0.00            
ATOM    101  CB  GLU     8      35.180  13.690  44.620  1.00  0.00            
ATOM    102  HB1 GLU     8      34.230  13.900  45.150  1.00  0.00            
ATOM    103  HB2 GLU     8      35.480  12.670  44.960  1.00  0.00            
ATOM    104  CG  GLU     8      36.060  14.730  45.310  1.00  0.00            
ATOM    105  HG1 GLU     8      37.030  14.730  44.780  1.00  0.00            
ATOM    106  HG2 GLU     8      35.530  15.680  45.070  1.00  0.00            
ATOM    107  CD  GLU     8      36.380  14.670  46.790  1.00  0.00            
ATOM    108  OE1 GLU     8      36.800  13.580  47.260  1.00  0.00            
ATOM    109  OE2 GLU     8      36.020  15.600  47.560  1.00  0.00            
ATOM    110  C   GLU     8      34.290  12.660  42.500  1.00  0.00            
ATOM    111  O   GLU     8      34.930  11.800  41.890  1.00  0.00            
ATOM    112  N   ASP     9      32.950  12.610  42.600  1.00  0.00            
ATOM    113  HN  ASP     9      32.550  13.390  43.080  1.00  0.00            
ATOM    114  CA  ASP     9      32.100  11.580  42.080  1.00  0.00            
ATOM    115  HA  ASP     9      32.570  10.630  42.250  1.00  0.00            
ATOM    116  CB  ASP     9      30.700  11.880  42.650  1.00  0.00            
ATOM    117  HB1 ASP     9      30.740  12.010  43.750  1.00  0.00            
ATOM    118  HB2 ASP     9      30.440  12.830  42.140  1.00  0.00            
ATOM    119  CG  ASP     9      29.640  10.880  42.210  1.00  0.00            
ATOM    120  OD1 ASP     9      29.090  10.960  41.080  1.00  0.00            
ATOM    121  OD2 ASP     9      29.390   9.890  42.960  1.00  0.00            
ATOM    122  C   ASP     9      32.080  11.570  40.590  1.00  0.00            
ATOM    123  O   ASP     9      32.000  10.470  40.040  1.00  0.00            
ATOM    124  N   ILE    10      32.240  12.730  39.930  1.00  0.00            
ATOM    125  HN  ILE    10      32.100  13.550  40.490  1.00  0.00            
ATOM    126  CA  ILE    10      32.320  13.020  38.530  1.00  0.00            
ATOM    127  HA  ILE    10      31.630  12.360  38.030  1.00  0.00            
ATOM    128  CB  ILE    10      32.270  14.490  38.230  1.00  0.00            
ATOM    129  HB  ILE    10      33.090  14.990  38.790  1.00  0.00            
ATOM    130  CG2 ILE    10      32.400  14.680  36.710  1.00  0.00            
ATOM    131 1HG2 ILE    10      31.670  14.040  36.180  1.00  0.00            
ATOM    132 2HG2 ILE    10      32.250  15.770  36.550  1.00  0.00            
ATOM    133 3HG2 ILE    10      33.390  14.460  36.270  1.00  0.00            
ATOM    134  CG1 ILE    10      30.960  15.070  38.780  1.00  0.00            
ATOM    135 1HG1 ILE    10      30.090  14.590  38.290  1.00  0.00            
ATOM    136 2HG1 ILE    10      30.940  14.840  39.870  1.00  0.00            
ATOM    137  CD  ILE    10      30.930  16.590  38.620  1.00  0.00            
ATOM    138  HD1 ILE    10      31.990  16.910  38.630  1.00  0.00            
ATOM    139  HD2 ILE    10      30.440  16.760  37.640  1.00  0.00            
ATOM    140  HD3 ILE    10      30.380  17.070  39.450  1.00  0.00            
ATOM    141  C   ILE    10      33.670  12.570  38.080  1.00  0.00            
ATOM    142  O   ILE    10      33.780  11.890  37.060  1.00  0.00            
ATOM    143  N   LEU    11      34.730  12.920  38.830  1.00  0.00            
ATOM    144  HN  LEU    11      34.710  13.410  39.690  1.00  0.00            
ATOM    145  CA  LEU    11      36.100  12.640  38.530  1.00  0.00            
ATOM    146  HA  LEU    11      36.250  13.070  37.550  1.00  0.00            
ATOM    147  CB  LEU    11      37.030  13.200  39.610  1.00  0.00            
ATOM    148  HB1 LEU    11      36.710  14.230  39.880  1.00  0.00            
ATOM    149  HB2 LEU    11      36.960  12.570  40.530  1.00  0.00            
ATOM    150  CG  LEU    11      38.490  13.270  39.120  1.00  0.00            
ATOM    151  HG  LEU    11      38.910  12.310  38.730  1.00  0.00            
ATOM    152  CD1 LEU    11      38.690  14.520  38.250  1.00  0.00            
ATOM    153 1HD1 LEU    11      38.400  15.410  38.850  1.00  0.00            
ATOM    154 2HD1 LEU    11      39.780  14.660  38.100  1.00  0.00            
ATOM    155 3HD1 LEU    11      38.160  14.500  37.270  1.00  0.00            
ATOM    156  CD2 LEU    11      39.290  13.550  40.410  1.00  0.00            
ATOM    157 1HD2 LEU    11      39.130  12.860  41.270  1.00  0.00            
ATOM    158 2HD2 LEU    11      40.390  13.610  40.290  1.00  0.00            
ATOM    159 3HD2 LEU    11      39.030  14.590  40.720  1.00  0.00            
ATOM    160  C   LEU    11      36.340  11.170  38.480  1.00  0.00            
ATOM    161  O   LEU    11      37.140  10.620  37.720  1.00  0.00            
ATOM    162  N   ASP    12      35.600  10.480  39.360  1.00  0.00            
ATOM    163  HN  ASP    12      35.040  10.970  40.020  1.00  0.00            
ATOM    164  CA  ASP    12      35.710   9.090  39.680  1.00  0.00            
ATOM    165  HA  ASP    12      36.750   8.800  39.750  1.00  0.00            
ATOM    166  CB  ASP    12      34.960   8.740  40.970  1.00  0.00            
ATOM    167  HB1 ASP    12      35.230   9.520  41.720  1.00  0.00            
ATOM    168  HB2 ASP    12      33.850   8.810  40.920  1.00  0.00            
ATOM    169  CG  ASP    12      35.360   7.370  41.490  1.00  0.00            
ATOM    170  OD1 ASP    12      34.400   6.570  41.700  1.00  0.00            
ATOM    171  OD2 ASP    12      36.570   7.020  41.550  1.00  0.00            
ATOM    172  C   ASP    12      35.150   8.310  38.550  1.00  0.00            
ATOM    173  O   ASP    12      35.660   7.310  38.040  1.00  0.00            
ATOM    174  N   LYS    13      33.920   8.700  38.160  1.00  0.00            
ATOM    175  HN  LYS    13      33.440   9.460  38.590  1.00  0.00            
ATOM    176  CA  LYS    13      33.250   8.190  37.000  1.00  0.00            
ATOM    177  HA  LYS    13      33.210   7.130  37.180  1.00  0.00            
ATOM    178  CB  LYS    13      31.780   8.620  36.820  1.00  0.00            
ATOM    179  HB1 LYS    13      31.850   9.720  36.870  1.00  0.00            
ATOM    180  HB2 LYS    13      31.370   8.170  35.890  1.00  0.00            
ATOM    181  CG  LYS    13      30.860   8.110  37.930  1.00  0.00            
ATOM    182  HG1 LYS    13      30.600   7.070  37.670  1.00  0.00            
ATOM    183  HG2 LYS    13      31.390   8.070  38.910  1.00  0.00            
ATOM    184  CD  LYS    13      29.570   8.890  38.160  1.00  0.00            
ATOM    185  HD1 LYS    13      29.780   9.930  38.480  1.00  0.00            
ATOM    186  HD2 LYS    13      29.100   8.990  37.160  1.00  0.00            
ATOM    187  CE  LYS    13      28.700   8.210  39.220  1.00  0.00            
ATOM    188  HE1 LYS    13      27.640   8.540  39.230  1.00  0.00            
ATOM    189  HE2 LYS    13      28.630   7.140  38.910  1.00  0.00            
ATOM    190  NZ  LYS    13      29.340   8.320  40.550  1.00  0.00            
ATOM    191  HZ1 LYS    13      29.390   9.330  40.800  1.00  0.00            
ATOM    192  HZ2 LYS    13      28.810   7.760  41.250  1.00  0.00            
ATOM    193  HZ3 LYS    13      30.250   7.830  40.470  1.00  0.00            
ATOM    194  C   LYS    13      34.010   8.330  35.720  1.00  0.00            
ATOM    195  O   LYS    13      34.190   7.390  34.960  1.00  0.00            
ATOM    196  N   HIS    14      34.580   9.540  35.570  1.00  0.00            
ATOM    197  HN  HIS    14      34.560  10.160  36.340  1.00  0.00            
ATOM    198  CA  HIS    14      35.470   9.860  34.490  1.00  0.00            
ATOM    199  HA  HIS    14      34.930   9.640  33.580  1.00  0.00            
ATOM    200  CB  HIS    14      35.790  11.360  34.560  1.00  0.00            
ATOM    201  HB1 HIS    14      34.870  11.920  34.860  1.00  0.00            
ATOM    202  HB2 HIS    14      36.570  11.630  35.300  1.00  0.00            
ATOM    203  ND1 HIS    14      36.020  13.220  32.990  1.00  0.00            
ATOM    204  CG  HIS    14      36.250  11.880  33.230  1.00  0.00            
ATOM    205  CE1 HIS    14      36.450  13.450  31.770  1.00  0.00            
ATOM    206  HE1 HIS    14      36.430  14.410  31.250  1.00  0.00            
ATOM    207  NE2 HIS    14      37.050  12.350  31.250  1.00  0.00            
ATOM    208  HE2 HIS    14      37.440  12.260  30.330  1.00  0.00            
ATOM    209  CD2 HIS    14      36.840  11.320  32.140  1.00  0.00            
ATOM    210  HD2 HIS    14      37.350  10.370  32.020  1.00  0.00            
ATOM    211  C   HIS    14      36.680   8.990  34.450  1.00  0.00            
ATOM    212  O   HIS    14      37.180   8.620  33.390  1.00  0.00            
ATOM    213  N   LEU    15      37.270   8.580  35.590  1.00  0.00            
ATOM    214  HN  LEU    15      37.050   8.930  36.500  1.00  0.00            
ATOM    215  CA  LEU    15      38.420   7.740  35.710  1.00  0.00            
ATOM    216  HA  LEU    15      39.240   8.020  35.070  1.00  0.00            
ATOM    217  CB  LEU    15      38.770   7.890  37.200  1.00  0.00            
ATOM    218  HB1 LEU    15      38.980   8.960  37.410  1.00  0.00            
ATOM    219  HB2 LEU    15      37.900   7.680  37.870  1.00  0.00            
ATOM    220  CG  LEU    15      39.950   7.150  37.850  1.00  0.00            
ATOM    221  HG  LEU    15      39.830   6.110  37.470  1.00  0.00            
ATOM    222  CD1 LEU    15      41.220   7.790  37.270  1.00  0.00            
ATOM    223 1HD1 LEU    15      41.070   8.870  37.470  1.00  0.00            
ATOM    224 2HD1 LEU    15      42.120   7.360  37.760  1.00  0.00            
ATOM    225 3HD1 LEU    15      41.260   7.640  36.170  1.00  0.00            
ATOM    226  CD2 LEU    15      39.880   7.230  39.380  1.00  0.00            
ATOM    227 1HD2 LEU    15      40.430   6.410  39.900  1.00  0.00            
ATOM    228 2HD2 LEU    15      40.170   8.220  39.780  1.00  0.00            
ATOM    229 3HD2 LEU    15      38.850   6.990  39.720  1.00  0.00            
ATOM    230  C   LEU    15      38.140   6.310  35.390  1.00  0.00            
ATOM    231  O   LEU    15      38.920   5.760  34.620  1.00  0.00            
ATOM    232  N   GLN    16      36.980   5.830  35.870  1.00  0.00            
ATOM    233  HN  GLN    16      36.510   6.500  36.440  1.00  0.00            
ATOM    234  CA  GLN    16      36.430   4.610  35.370  1.00  0.00            
ATOM    235  HA  GLN    16      37.090   3.800  35.640  1.00  0.00            
ATOM    236  CB  GLN    16      35.110   4.290  36.100  1.00  0.00            
ATOM    237  HB1 GLN    16      35.230   4.390  37.200  1.00  0.00            
ATOM    238  HB2 GLN    16      34.360   5.080  35.880  1.00  0.00            
ATOM    239  CG  GLN    16      34.480   2.920  35.890  1.00  0.00            
ATOM    240  HG1 GLN    16      33.380   2.900  36.070  1.00  0.00            
ATOM    241  HG2 GLN    16      34.500   2.720  34.790  1.00  0.00            
ATOM    242  CD  GLN    16      35.230   1.810  36.610  1.00  0.00            
ATOM    243  OE1 GLN    16      35.970   1.030  36.000  1.00  0.00            
ATOM    244  NE2 GLN    16      34.960   1.680  37.930  1.00  0.00            
ATOM    245 1HE2 GLN    16      34.440   2.410  38.380  1.00  0.00            
ATOM    246 2HE2 GLN    16      35.520   1.050  38.470  1.00  0.00            
ATOM    247  C   GLN    16      36.330   4.540  33.880  1.00  0.00            
ATOM    248  O   GLN    16      36.560   3.490  33.280  1.00  0.00            
ATOM    249  N   ARG    17      35.910   5.610  33.190  1.00  0.00            
ATOM    250  HN  ARG    17      35.880   6.440  33.760  1.00  0.00            
ATOM    251  CA  ARG    17      35.750   5.700  31.770  1.00  0.00            
ATOM    252  HA  ARG    17      35.080   4.890  31.550  1.00  0.00            
ATOM    253  CB  ARG    17      35.120   7.060  31.440  1.00  0.00            
ATOM    254  HB1 ARG    17      34.420   7.320  32.260  1.00  0.00            
ATOM    255  HB2 ARG    17      35.880   7.870  31.560  1.00  0.00            
ATOM    256  CG  ARG    17      34.530   7.240  30.030  1.00  0.00            
ATOM    257  HG1 ARG    17      34.070   8.250  29.990  1.00  0.00            
ATOM    258  HG2 ARG    17      35.370   7.280  29.310  1.00  0.00            
ATOM    259  CD  ARG    17      33.370   6.320  29.640  1.00  0.00            
ATOM    260  HD1 ARG    17      33.010   6.750  28.680  1.00  0.00            
ATOM    261  HD2 ARG    17      33.760   5.290  29.480  1.00  0.00            
ATOM    262  NE  ARG    17      32.280   6.430  30.650  1.00  0.00            
ATOM    263  HE  ARG    17      32.480   6.790  31.560  1.00  0.00            
ATOM    264  CZ  ARG    17      31.000   5.990  30.480  1.00  0.00            
ATOM    265  NH1 ARG    17      30.650   5.350  29.320  1.00  0.00            
ATOM    266 1HH1 ARG    17      31.320   5.190  28.600  1.00  0.00            
ATOM    267 2HH1 ARG    17      29.770   4.880  29.210  1.00  0.00            
ATOM    268  NH2 ARG    17      30.030   6.100  31.430  1.00  0.00            
ATOM    269 1HH2 ARG    17      30.310   6.550  32.280  1.00  0.00            
ATOM    270 2HH2 ARG    17      29.380   5.350  31.510  1.00  0.00            
ATOM    271  C   ARG    17      37.020   5.560  31.010  1.00  0.00            
ATOM    272  O   ARG    17      37.010   5.090  29.870  1.00  0.00            
ATOM    273  N   VAL    18      38.170   6.020  31.550  1.00  0.00            
ATOM    274  HN  VAL    18      38.180   6.510  32.410  1.00  0.00            
ATOM    275  CA  VAL    18      39.430   5.790  30.910  1.00  0.00            
ATOM    276  HA  VAL    18      39.300   6.280  29.960  1.00  0.00            
ATOM    277  CB  VAL    18      40.540   6.550  31.580  1.00  0.00            
ATOM    278  HB  VAL    18      40.670   6.160  32.610  1.00  0.00            
ATOM    279  CG1 VAL    18      41.890   6.400  30.870  1.00  0.00            
ATOM    280 1HG1 VAL    18      42.150   5.320  30.770  1.00  0.00            
ATOM    281 2HG1 VAL    18      41.780   6.850  29.860  1.00  0.00            
ATOM    282 3HG1 VAL    18      42.710   6.860  31.460  1.00  0.00            
ATOM    283  CG2 VAL    18      40.230   8.060  31.580  1.00  0.00            
ATOM    284 1HG2 VAL    18      40.180   8.390  30.520  1.00  0.00            
ATOM    285 2HG2 VAL    18      39.350   8.330  32.210  1.00  0.00            
ATOM    286 3HG2 VAL    18      41.190   8.540  31.880  1.00  0.00            
ATOM    287  C   VAL    18      39.710   4.350  30.660  1.00  0.00            
ATOM    288  O   VAL    18      40.080   3.990  29.540  1.00  0.00            
ATOM    289  N   ILE    19      39.490   3.420  31.600  1.00  0.00            
ATOM    290  HN  ILE    19      39.080   3.830  32.420  1.00  0.00            
ATOM    291  CA  ILE    19      39.770   2.020  31.540  1.00  0.00            
ATOM    292  HA  ILE    19      40.590   1.900  30.850  1.00  0.00            
ATOM    293  CB  ILE    19      40.450   1.570  32.800  1.00  0.00            
ATOM    294  HB  ILE    19      41.170   2.340  33.140  1.00  0.00            
ATOM    295  CG2 ILE    19      39.490   1.430  34.000  1.00  0.00            
ATOM    296 1HG2 ILE    19      38.710   0.660  33.890  1.00  0.00            
ATOM    297 2HG2 ILE    19      40.150   1.260  34.880  1.00  0.00            
ATOM    298 3HG2 ILE    19      38.890   2.350  34.190  1.00  0.00            
ATOM    299  CG1 ILE    19      41.420   0.400  32.560  1.00  0.00            
ATOM    300 1HG1 ILE    19      40.840  -0.510  32.310  1.00  0.00            
ATOM    301 2HG1 ILE    19      42.070   0.580  31.680  1.00  0.00            
ATOM    302  CD  ILE    19      42.330   0.010  33.730  1.00  0.00            
ATOM    303  HD1 ILE    19      43.010   0.840  33.990  1.00  0.00            
ATOM    304  HD2 ILE    19      41.650  -0.140  34.600  1.00  0.00            
ATOM    305  HD3 ILE    19      42.920  -0.900  33.520  1.00  0.00            
ATOM    306  C   ILE    19      38.610   1.170  31.150  1.00  0.00            
ATOM    307  O   ILE    19      38.730  -0.050  31.010  1.00  0.00            
ATOM    308  N   LEU    20      37.430   1.780  30.940  1.00  0.00            
ATOM    309  HN  LEU    20      37.430   2.770  31.080  1.00  0.00            
ATOM    310  CA  LEU    20      36.230   1.220  30.410  1.00  0.00            
ATOM    311  HA  LEU    20      36.190   0.180  30.710  1.00  0.00            
ATOM    312  CB  LEU    20      34.980   2.030  30.800  1.00  0.00            
ATOM    313  HB1 LEU    20      34.890   2.080  31.900  1.00  0.00            
ATOM    314  HB2 LEU    20      35.090   3.100  30.520  1.00  0.00            
ATOM    315  CG  LEU    20      33.680   1.500  30.170  1.00  0.00            
ATOM    316  HG  LEU    20      33.770   1.310  29.080  1.00  0.00            
ATOM    317  CD1 LEU    20      33.120   0.250  30.890  1.00  0.00            
ATOM    318 1HD1 LEU    20      33.860  -0.570  30.990  1.00  0.00            
ATOM    319 2HD1 LEU    20      32.840   0.440  31.950  1.00  0.00            
ATOM    320 3HD1 LEU    20      32.270  -0.180  30.310  1.00  0.00            
ATOM    321  CD2 LEU    20      32.570   2.550  30.370  1.00  0.00            
ATOM    322 1HD2 LEU    20      32.810   3.450  29.760  1.00  0.00            
ATOM    323 2HD2 LEU    20      31.770   2.050  29.780  1.00  0.00            
ATOM    324 3HD2 LEU    20      32.330   2.720  31.440  1.00  0.00            
ATOM    325  C   LEU    20      36.340   1.150  28.890  1.00  0.00            
ATOM    326  OT1 LEU    20      35.970   0.090  28.320  1.00  0.00            
ATOM    327  OT2 LEU    20      36.880   2.050  28.190  1.00  0.00            
ATOM    328  N   LEU   148      11.280  26.210  31.450  1.00  0.00            
ATOM    329  H1  LEU   148      10.380  25.930  31.020  1.00  0.00            
ATOM    330  H2  LEU   148      11.780  25.350  31.730  1.00  0.00            
ATOM    331  H3  LEU   148      10.970  26.760  32.280  1.00  0.00            
ATOM    332  CA  LEU   148      12.110  26.980  30.490  1.00  0.00            
ATOM    333  HA  LEU   148      12.810  26.250  30.110  1.00  0.00            
ATOM    334  CB  LEU   148      11.400  27.550  29.250  1.00  0.00            
ATOM    335  HB1 LEU   148      10.470  28.030  29.610  1.00  0.00            
ATOM    336  HB2 LEU   148      11.930  28.400  28.770  1.00  0.00            
ATOM    337  CG  LEU   148      10.920  26.600  28.140  1.00  0.00            
ATOM    338  HG  LEU   148      10.080  25.990  28.540  1.00  0.00            
ATOM    339  CD1 LEU   148      10.380  27.500  27.020  1.00  0.00            
ATOM    340 1HD1 LEU   148       9.840  27.010  26.180  1.00  0.00            
ATOM    341 2HD1 LEU   148       9.790  28.320  27.470  1.00  0.00            
ATOM    342 3HD1 LEU   148      11.240  28.050  26.590  1.00  0.00            
ATOM    343  CD2 LEU   148      12.010  25.630  27.640  1.00  0.00            
ATOM    344 1HD2 LEU   148      12.860  26.250  27.270  1.00  0.00            
ATOM    345 2HD2 LEU   148      12.440  25.040  28.480  1.00  0.00            
ATOM    346 3HD2 LEU   148      11.630  24.880  26.910  1.00  0.00            
ATOM    347  C   LEU   148      12.870  28.100  31.110  1.00  0.00            
ATOM    348  O   LEU   148      12.360  28.780  32.000  1.00  0.00            
ATOM    349  N   ALA   149      14.110  28.330  30.640  1.00  0.00            
ATOM    350  HN  ALA   149      14.530  27.700  30.000  1.00  0.00            
ATOM    351  CA  ALA   149      15.120  29.170  31.210  1.00  0.00            
ATOM    352  HA  ALA   149      14.920  29.460  32.230  1.00  0.00            
ATOM    353  CB  ALA   149      16.480  28.460  31.170  1.00  0.00            
ATOM    354  HB1 ALA   149      17.300  29.190  31.320  1.00  0.00            
ATOM    355  HB2 ALA   149      16.530  27.790  32.050  1.00  0.00            
ATOM    356  HB3 ALA   149      16.720  27.900  30.240  1.00  0.00            
ATOM    357  C   ALA   149      15.190  30.460  30.450  1.00  0.00            
ATOM    358  O   ALA   149      16.020  31.290  30.800  1.00  0.00            
ATOM    359  N   THR   150      14.380  30.620  29.390  1.00  0.00            
ATOM    360  HN  THR   150      13.630  30.010  29.120  1.00  0.00            
ATOM    361  CA  THR   150      14.650  31.580  28.370  1.00  0.00            
ATOM    362  HA  THR   150      15.670  31.470  28.010  1.00  0.00            
ATOM    363  CB  THR   150      13.820  31.480  27.120  1.00  0.00            
ATOM    364  HB  THR   150      14.020  32.290  26.390  1.00  0.00            
ATOM    365  OG1 THR   150      12.430  31.500  27.360  1.00  0.00            
ATOM    366  HG1 THR   150      12.080  31.230  26.510  1.00  0.00            
ATOM    367  CG2 THR   150      14.080  30.150  26.390  1.00  0.00            
ATOM    368 1HG2 THR   150      15.130  29.900  26.140  1.00  0.00            
ATOM    369 2HG2 THR   150      13.680  29.290  26.970  1.00  0.00            
ATOM    370 3HG2 THR   150      13.530  30.080  25.430  1.00  0.00            
ATOM    371  C   THR   150      14.660  33.020  28.750  1.00  0.00            
ATOM    372  O   THR   150      15.610  33.760  28.520  1.00  0.00            
ATOM    373  N   ARG   151      13.660  33.460  29.550  1.00  0.00            
ATOM    374  HN  ARG   151      12.900  32.830  29.700  1.00  0.00            
ATOM    375  CA  ARG   151      13.730  34.730  30.190  1.00  0.00            
ATOM    376  HA  ARG   151      14.030  35.480  29.470  1.00  0.00            
ATOM    377  CB  ARG   151      12.310  34.980  30.750  1.00  0.00            
ATOM    378  HB1 ARG   151      11.950  34.270  31.530  1.00  0.00            
ATOM    379  HB2 ARG   151      12.260  35.960  31.280  1.00  0.00            
ATOM    380  CG  ARG   151      11.330  35.010  29.580  1.00  0.00            
ATOM    381  HG1 ARG   151      11.110  33.960  29.300  1.00  0.00            
ATOM    382  HG2 ARG   151      10.460  35.540  30.020  1.00  0.00            
ATOM    383  CD  ARG   151      11.830  35.720  28.330  1.00  0.00            
ATOM    384  HD1 ARG   151      12.630  35.080  27.900  1.00  0.00            
ATOM    385  HD2 ARG   151      11.100  35.710  27.490  1.00  0.00            
ATOM    386  NE  ARG   151      12.260  37.140  28.470  1.00  0.00            
ATOM    387  HE  ARG   151      12.010  37.640  29.300  1.00  0.00            
ATOM    388  CZ  ARG   151      13.300  37.710  27.790  1.00  0.00            
ATOM    389  NH1 ARG   151      13.840  37.090  26.700  1.00  0.00            
ATOM    390 1HH1 ARG   151      13.550  36.200  26.330  1.00  0.00            
ATOM    391 2HH1 ARG   151      14.380  37.690  26.110  1.00  0.00            
ATOM    392  NH2 ARG   151      13.750  38.910  28.250  1.00  0.00            
ATOM    393 1HH2 ARG   151      13.050  39.320  28.820  1.00  0.00            
ATOM    394 2HH2 ARG   151      14.110  39.530  27.550  1.00  0.00            
ATOM    395  C   ARG   151      14.710  34.920  31.290  1.00  0.00            
ATOM    396  O   ARG   151      15.150  36.010  31.650  1.00  0.00            
ATOM    397  N   ALA   152      15.070  33.810  31.950  1.00  0.00            
ATOM    398  HN  ALA   152      14.780  32.910  31.620  1.00  0.00            
ATOM    399  CA  ALA   152      16.000  33.760  33.040  1.00  0.00            
ATOM    400  HA  ALA   152      15.690  34.540  33.720  1.00  0.00            
ATOM    401  CB  ALA   152      15.970  32.420  33.800  1.00  0.00            
ATOM    402  HB1 ALA   152      16.460  31.620  33.220  1.00  0.00            
ATOM    403  HB2 ALA   152      16.450  32.480  34.800  1.00  0.00            
ATOM    404  HB3 ALA   152      14.900  32.130  33.890  1.00  0.00            
ATOM    405  C   ALA   152      17.370  34.180  32.640  1.00  0.00            
ATOM    406  O   ALA   152      18.040  34.820  33.450  1.00  0.00            
ATOM    407  N   ILE   153      17.870  33.750  31.470  1.00  0.00            
ATOM    408  HN  ILE   153      17.320  33.230  30.810  1.00  0.00            
ATOM    409  CA  ILE   153      19.170  34.130  31.010  1.00  0.00            
ATOM    410  HA  ILE   153      19.770  33.690  31.790  1.00  0.00            
ATOM    411  CB  ILE   153      19.530  33.400  29.760  1.00  0.00            
ATOM    412  HB  ILE   153      18.810  33.560  28.920  1.00  0.00            
ATOM    413  CG2 ILE   153      20.860  33.900  29.160  1.00  0.00            
ATOM    414 1HG2 ILE   153      21.750  34.060  29.800  1.00  0.00            
ATOM    415 2HG2 ILE   153      21.220  33.220  28.360  1.00  0.00            
ATOM    416 3HG2 ILE   153      20.840  34.890  28.660  1.00  0.00            
ATOM    417  CG1 ILE   153      19.450  31.880  29.980  1.00  0.00            
ATOM    418 1HG1 ILE   153      18.420  31.470  30.020  1.00  0.00            
ATOM    419 2HG1 ILE   153      19.760  31.390  29.030  1.00  0.00            
ATOM    420  CD  ILE   153      20.360  31.270  31.050  1.00  0.00            
ATOM    421  HD1 ILE   153      20.490  30.190  30.810  1.00  0.00            
ATOM    422  HD2 ILE   153      21.340  31.770  30.970  1.00  0.00            
ATOM    423  HD3 ILE   153      19.970  31.410  32.080  1.00  0.00            
ATOM    424  C   ILE   153      19.550  35.570  30.880  1.00  0.00            
ATOM    425  O   ILE   153      20.530  35.900  31.540  1.00  0.00            
ATOM    426  N   PRO   154      18.880  36.460  30.210  1.00  0.00            
ATOM    427  CD  PRO   154      17.660  36.180  29.470  1.00  0.00            
ATOM    428  HD1 PRO   154      16.860  35.570  29.940  1.00  0.00            
ATOM    429  HD2 PRO   154      17.980  35.770  28.490  1.00  0.00            
ATOM    430  CA  PRO   154      19.250  37.850  30.230  1.00  0.00            
ATOM    431  HA  PRO   154      20.220  37.930  29.760  1.00  0.00            
ATOM    432  CB  PRO   154      18.270  38.540  29.290  1.00  0.00            
ATOM    433  HB1 PRO   154      17.810  39.510  29.590  1.00  0.00            
ATOM    434  HB2 PRO   154      18.700  38.690  28.280  1.00  0.00            
ATOM    435  CG  PRO   154      17.070  37.570  29.210  1.00  0.00            
ATOM    436  HG1 PRO   154      16.290  37.860  29.940  1.00  0.00            
ATOM    437  HG2 PRO   154      16.690  37.680  28.170  1.00  0.00            
ATOM    438  C   PRO   154      19.360  38.500  31.560  1.00  0.00            
ATOM    439  O   PRO   154      20.320  39.260  31.630  1.00  0.00            
ATOM    440  N   GLU   155      18.460  38.220  32.530  1.00  0.00            
ATOM    441  HN  GLU   155      17.640  37.710  32.300  1.00  0.00            
ATOM    442  CA  GLU   155      18.570  38.550  33.920  1.00  0.00            
ATOM    443  HA  GLU   155      18.530  39.630  33.940  1.00  0.00            
ATOM    444  CB  GLU   155      17.330  38.060  34.680  1.00  0.00            
ATOM    445  HB1 GLU   155      16.520  38.760  34.370  1.00  0.00            
ATOM    446  HB2 GLU   155      17.150  37.080  34.180  1.00  0.00            
ATOM    447  CG  GLU   155      17.340  38.090  36.210  1.00  0.00            
ATOM    448  HG1 GLU   155      17.940  37.230  36.560  1.00  0.00            
ATOM    449  HG2 GLU   155      17.860  39.030  36.480  1.00  0.00            
ATOM    450  CD  GLU   155      16.010  37.970  36.940  1.00  0.00            
ATOM    451  OE1 GLU   155      15.740  36.930  37.590  1.00  0.00            
ATOM    452  OE2 GLU   155      15.180  38.870  36.650  1.00  0.00            
ATOM    453  C   GLU   155      19.830  38.250  34.640  1.00  0.00            
ATOM    454  O   GLU   155      20.530  39.060  35.250  1.00  0.00            
ATOM    455  N   LEU   156      20.190  36.950  34.680  1.00  0.00            
ATOM    456  HN  LEU   156      19.680  36.240  34.210  1.00  0.00            
ATOM    457  CA  LEU   156      21.340  36.290  35.210  1.00  0.00            
ATOM    458  HA  LEU   156      21.560  36.620  36.220  1.00  0.00            
ATOM    459  CB  LEU   156      21.280  34.750  35.230  1.00  0.00            
ATOM    460  HB1 LEU   156      21.340  34.400  34.180  1.00  0.00            
ATOM    461  HB2 LEU   156      22.270  34.380  35.560  1.00  0.00            
ATOM    462  CG  LEU   156      20.070  34.190  36.000  1.00  0.00            
ATOM    463  HG  LEU   156      19.240  34.900  35.810  1.00  0.00            
ATOM    464  CD1 LEU   156      19.710  32.760  35.560  1.00  0.00            
ATOM    465 1HD1 LEU   156      18.630  32.550  35.510  1.00  0.00            
ATOM    466 2HD1 LEU   156      20.030  32.690  34.490  1.00  0.00            
ATOM    467 3HD1 LEU   156      20.260  31.920  36.030  1.00  0.00            
ATOM    468  CD2 LEU   156      20.300  34.140  37.520  1.00  0.00            
ATOM    469 1HD2 LEU   156      20.890  33.250  37.810  1.00  0.00            
ATOM    470 2HD2 LEU   156      20.840  35.060  37.830  1.00  0.00            
ATOM    471 3HD2 LEU   156      19.290  34.000  37.970  1.00  0.00            
ATOM    472  C   LEU   156      22.570  36.780  34.530  1.00  0.00            
ATOM    473  O   LEU   156      23.630  36.990  35.130  1.00  0.00            
ATOM    474  N   THR   157      22.480  37.010  33.210  1.00  0.00            
ATOM    475  HN  THR   157      21.640  36.760  32.750  1.00  0.00            
ATOM    476  CA  THR   157      23.560  37.700  32.560  1.00  0.00            
ATOM    477  HA  THR   157      24.450  37.120  32.710  1.00  0.00            
ATOM    478  CB  THR   157      23.290  37.780  31.080  1.00  0.00            
ATOM    479  HB  THR   157      22.390  38.430  31.010  1.00  0.00            
ATOM    480  OG1 THR   157      22.890  36.610  30.380  1.00  0.00            
ATOM    481  HG1 THR   157      22.140  36.270  30.870  1.00  0.00            
ATOM    482  CG2 THR   157      24.520  38.290  30.320  1.00  0.00            
ATOM    483 1HG2 THR   157      25.480  37.890  30.710  1.00  0.00            
ATOM    484 2HG2 THR   157      24.430  38.170  29.220  1.00  0.00            
ATOM    485 3HG2 THR   157      24.670  39.390  30.300  1.00  0.00            
ATOM    486  C   THR   157      23.930  39.050  33.050  1.00  0.00            
ATOM    487  O   THR   157      25.100  39.380  33.260  1.00  0.00            
ATOM    488  N   LYS   158      22.890  39.870  33.300  1.00  0.00            
ATOM    489  HN  LYS   158      21.970  39.500  33.160  1.00  0.00            
ATOM    490  CA  LYS   158      23.010  41.180  33.840  1.00  0.00            
ATOM    491  HA  LYS   158      23.770  41.680  33.260  1.00  0.00            
ATOM    492  CB  LYS   158      21.690  41.950  33.640  1.00  0.00            
ATOM    493  HB1 LYS   158      21.330  41.580  32.650  1.00  0.00            
ATOM    494  HB2 LYS   158      20.910  41.660  34.370  1.00  0.00            
ATOM    495  CG  LYS   158      21.820  43.450  33.910  1.00  0.00            
ATOM    496  HG1 LYS   158      20.750  43.740  33.910  1.00  0.00            
ATOM    497  HG2 LYS   158      22.310  43.690  34.890  1.00  0.00            
ATOM    498  CD  LYS   158      22.420  44.190  32.710  1.00  0.00            
ATOM    499  HD1 LYS   158      23.290  43.610  32.350  1.00  0.00            
ATOM    500  HD2 LYS   158      21.710  44.220  31.860  1.00  0.00            
ATOM    501  CE  LYS   158      22.850  45.630  33.010  1.00  0.00            
ATOM    502  HE1 LYS   158      23.740  45.730  33.670  1.00  0.00            
ATOM    503  HE2 LYS   158      23.240  46.010  32.040  1.00  0.00            
ATOM    504  NZ  LYS   158      21.760  46.560  33.380  1.00  0.00            
ATOM    505  HZ1 LYS   158      21.550  46.500  34.400  1.00  0.00            
ATOM    506  HZ2 LYS   158      21.970  47.550  33.130  1.00  0.00            
ATOM    507  HZ3 LYS   158      20.920  46.310  32.820  1.00  0.00            
ATOM    508  C   LYS   158      23.550  41.190  35.230  1.00  0.00            
ATOM    509  O   LYS   158      24.430  41.970  35.620  1.00  0.00            
ATOM    510  N   LEU   159      23.070  40.300  36.110  1.00  0.00            
ATOM    511  HN  LEU   159      22.270  39.750  35.870  1.00  0.00            
ATOM    512  CA  LEU   159      23.530  40.220  37.460  1.00  0.00            
ATOM    513  HA  LEU   159      23.280  41.150  37.950  1.00  0.00            
ATOM    514  CB  LEU   159      22.760  39.100  38.180  1.00  0.00            
ATOM    515  HB1 LEU   159      22.730  38.210  37.520  1.00  0.00            
ATOM    516  HB2 LEU   159      23.200  38.870  39.180  1.00  0.00            
ATOM    517  CG  LEU   159      21.360  39.500  38.680  1.00  0.00            
ATOM    518  HG  LEU   159      20.930  40.150  37.880  1.00  0.00            
ATOM    519  CD1 LEU   159      20.540  38.220  38.890  1.00  0.00            
ATOM    520 1HD1 LEU   159      19.720  38.460  39.590  1.00  0.00            
ATOM    521 2HD1 LEU   159      20.240  37.730  37.940  1.00  0.00            
ATOM    522 3HD1 LEU   159      21.270  37.500  39.330  1.00  0.00            
ATOM    523  CD2 LEU   159      21.510  40.380  39.930  1.00  0.00            
ATOM    524 1HD2 LEU   159      22.110  41.290  39.740  1.00  0.00            
ATOM    525 2HD2 LEU   159      20.530  40.600  40.410  1.00  0.00            
ATOM    526 3HD2 LEU   159      22.000  39.650  40.610  1.00  0.00            
ATOM    527  C   LEU   159      24.960  39.800  37.540  1.00  0.00            
ATOM    528  O   LEU   159      25.830  40.230  38.300  1.00  0.00            
ATOM    529  N   LEU   160      25.400  38.920  36.630  1.00  0.00            
ATOM    530  HN  LEU   160      24.770  38.420  36.040  1.00  0.00            
ATOM    531  CA  LEU   160      26.780  38.600  36.410  1.00  0.00            
ATOM    532  HA  LEU   160      27.130  38.160  37.340  1.00  0.00            
ATOM    533  CB  LEU   160      27.000  37.490  35.370  1.00  0.00            
ATOM    534  HB1 LEU   160      26.280  37.860  34.610  1.00  0.00            
ATOM    535  HB2 LEU   160      27.980  37.620  34.870  1.00  0.00            
ATOM    536  CG  LEU   160      26.720  36.030  35.790  1.00  0.00            
ATOM    537  HG  LEU   160      25.720  35.930  36.250  1.00  0.00            
ATOM    538  CD1 LEU   160      26.630  35.060  34.610  1.00  0.00            
ATOM    539 1HD1 LEU   160      27.680  34.920  34.260  1.00  0.00            
ATOM    540 2HD1 LEU   160      26.200  34.100  34.990  1.00  0.00            
ATOM    541 3HD1 LEU   160      26.010  35.420  33.760  1.00  0.00            
ATOM    542  CD2 LEU   160      27.670  35.450  36.860  1.00  0.00            
ATOM    543 1HD2 LEU   160      28.690  35.260  36.470  1.00  0.00            
ATOM    544 2HD2 LEU   160      27.630  36.090  37.760  1.00  0.00            
ATOM    545 3HD2 LEU   160      27.400  34.430  37.200  1.00  0.00            
ATOM    546  C   LEU   160      27.630  39.800  36.170  1.00  0.00            
ATOM    547  O   LEU   160      28.780  39.820  36.590  1.00  0.00            
ATOM    548  N   ASN   161      27.100  40.760  35.390  1.00  0.00            
ATOM    549  HN  ASN   161      26.190  40.620  35.010  1.00  0.00            
ATOM    550  CA  ASN   161      27.940  41.840  34.960  1.00  0.00            
ATOM    551  HA  ASN   161      28.960  41.520  34.850  1.00  0.00            
ATOM    552  CB  ASN   161      27.510  42.300  33.560  1.00  0.00            
ATOM    553  HB1 ASN   161      26.430  42.550  33.510  1.00  0.00            
ATOM    554  HB2 ASN   161      27.940  43.280  33.240  1.00  0.00            
ATOM    555  CG  ASN   161      27.820  41.230  32.520  1.00  0.00            
ATOM    556  OD1 ASN   161      28.840  40.540  32.550  1.00  0.00            
ATOM    557  ND2 ASN   161      26.990  41.010  31.470  1.00  0.00            
ATOM    558 1HD2 ASN   161      26.070  41.420  31.500  1.00  0.00            
ATOM    559 2HD2 ASN   161      27.240  40.750  30.540  1.00  0.00            
ATOM    560  C   ASN   161      27.890  43.050  35.820  1.00  0.00            
ATOM    561  O   ASN   161      28.350  44.140  35.460  1.00  0.00            
ATOM    562  N   ASP   162      27.430  42.870  37.070  1.00  0.00            
ATOM    563  HN  ASP   162      27.300  42.000  37.540  1.00  0.00            
ATOM    564  CA  ASP   162      27.250  43.870  38.080  1.00  0.00            
ATOM    565  HA  ASP   162      26.830  44.780  37.680  1.00  0.00            
ATOM    566  CB  ASP   162      26.410  43.370  39.260  1.00  0.00            
ATOM    567  HB1 ASP   162      25.520  42.920  38.770  1.00  0.00            
ATOM    568  HB2 ASP   162      26.970  42.650  39.900  1.00  0.00            
ATOM    569  CG  ASP   162      25.790  44.510  40.050  1.00  0.00            
ATOM    570  OD1 ASP   162      24.580  44.770  39.850  1.00  0.00            
ATOM    571  OD2 ASP   162      26.510  45.130  40.880  1.00  0.00            
ATOM    572  C   ASP   162      28.610  44.190  38.600  1.00  0.00            
ATOM    573  O   ASP   162      29.480  43.320  38.700  1.00  0.00            
ATOM    574  N   GLU   163      28.910  45.390  39.120  1.00  0.00            
ATOM    575  HN  GLU   163      28.260  46.130  39.270  1.00  0.00            
ATOM    576  CA  GLU   163      30.230  45.750  39.540  1.00  0.00            
ATOM    577  HA  GLU   163      30.970  45.340  38.870  1.00  0.00            
ATOM    578  CB  GLU   163      30.340  47.280  39.630  1.00  0.00            
ATOM    579  HB1 GLU   163      29.770  47.570  38.720  1.00  0.00            
ATOM    580  HB2 GLU   163      29.780  47.700  40.500  1.00  0.00            
ATOM    581  CG  GLU   163      31.790  47.770  39.580  1.00  0.00            
ATOM    582  HG1 GLU   163      32.270  47.500  40.540  1.00  0.00            
ATOM    583  HG2 GLU   163      32.220  47.260  38.690  1.00  0.00            
ATOM    584  CD  GLU   163      31.910  49.280  39.470  1.00  0.00            
ATOM    585  OE1 GLU   163      31.390  49.990  40.380  1.00  0.00            
ATOM    586  OE2 GLU   163      32.420  49.880  38.480  1.00  0.00            
ATOM    587  C   GLU   163      30.490  45.150  40.880  1.00  0.00            
ATOM    588  O   GLU   163      31.670  44.930  41.130  1.00  0.00            
ATOM    589  N   ASP   164      29.500  44.800  41.730  1.00  0.00            
ATOM    590  HN  ASP   164      28.570  44.720  41.390  1.00  0.00            
ATOM    591  CA  ASP   164      29.740  44.560  43.120  1.00  0.00            
ATOM    592  HA  ASP   164      30.650  44.970  43.510  1.00  0.00            
ATOM    593  CB  ASP   164      28.690  45.340  43.930  1.00  0.00            
ATOM    594  HB1 ASP   164      27.640  45.110  43.650  1.00  0.00            
ATOM    595  HB2 ASP   164      28.910  45.120  44.990  1.00  0.00            
ATOM    596  CG  ASP   164      28.910  46.840  43.770  1.00  0.00            
ATOM    597  OD1 ASP   164      28.110  47.610  43.180  1.00  0.00            
ATOM    598  OD2 ASP   164      29.990  47.300  44.220  1.00  0.00            
ATOM    599  C   ASP   164      29.610  43.090  43.320  1.00  0.00            
ATOM    600  O   ASP   164      28.630  42.510  42.850  1.00  0.00            
ATOM    601  N   GLN   165      30.650  42.480  43.920  1.00  0.00            
ATOM    602  HN  GLN   165      31.350  42.970  44.430  1.00  0.00            
ATOM    603  CA  GLN   165      30.890  41.080  43.770  1.00  0.00            
ATOM    604  HA  GLN   165      30.670  40.790  42.750  1.00  0.00            
ATOM    605  CB  GLN   165      32.400  40.950  44.030  1.00  0.00            
ATOM    606  HB1 GLN   165      32.710  41.220  45.060  1.00  0.00            
ATOM    607  HB2 GLN   165      32.690  39.890  43.860  1.00  0.00            
ATOM    608  CG  GLN   165      33.410  41.770  43.220  1.00  0.00            
ATOM    609  HG1 GLN   165      33.140  42.830  43.360  1.00  0.00            
ATOM    610  HG2 GLN   165      34.490  41.680  43.500  1.00  0.00            
ATOM    611  CD  GLN   165      33.320  41.350  41.760  1.00  0.00            
ATOM    612  OE1 GLN   165      33.650  40.220  41.410  1.00  0.00            
ATOM    613  NE2 GLN   165      32.720  42.200  40.880  1.00  0.00            
ATOM    614 1HE2 GLN   165      32.430  43.130  41.090  1.00  0.00            
ATOM    615 2HE2 GLN   165      32.380  41.720  40.060  1.00  0.00            
ATOM    616  C   GLN   165      30.080  40.170  44.620  1.00  0.00            
ATOM    617  O   GLN   165      30.020  38.960  44.410  1.00  0.00            
ATOM    618  N   VAL   166      29.380  40.680  45.660  1.00  0.00            
ATOM    619  HN  VAL   166      29.510  41.670  45.730  1.00  0.00            
ATOM    620  CA  VAL   166      28.410  40.020  46.470  1.00  0.00            
ATOM    621  HA  VAL   166      28.880  39.150  46.920  1.00  0.00            
ATOM    622  CB  VAL   166      27.940  40.900  47.590  1.00  0.00            
ATOM    623  HB  VAL   166      27.330  40.250  48.260  1.00  0.00            
ATOM    624  CG1 VAL   166      29.280  41.300  48.230  1.00  0.00            
ATOM    625 1HG1 VAL   166      29.840  40.390  48.540  1.00  0.00            
ATOM    626 2HG1 VAL   166      29.940  42.050  47.750  1.00  0.00            
ATOM    627 3HG1 VAL   166      29.040  41.760  49.220  1.00  0.00            
ATOM    628  CG2 VAL   166      27.240  42.240  47.330  1.00  0.00            
ATOM    629 1HG2 VAL   166      26.380  42.200  46.620  1.00  0.00            
ATOM    630 2HG2 VAL   166      26.770  42.640  48.250  1.00  0.00            
ATOM    631 3HG2 VAL   166      28.010  42.970  47.000  1.00  0.00            
ATOM    632  C   VAL   166      27.170  39.640  45.740  1.00  0.00            
ATOM    633  O   VAL   166      26.670  38.550  45.980  1.00  0.00            
ATOM    634  N   VAL   167      26.750  40.360  44.680  1.00  0.00            
ATOM    635  HN  VAL   167      27.370  41.120  44.480  1.00  0.00            
ATOM    636  CA  VAL   167      25.820  39.870  43.710  1.00  0.00            
ATOM    637  HA  VAL   167      25.030  39.470  44.320  1.00  0.00            
ATOM    638  CB  VAL   167      25.220  40.950  42.860  1.00  0.00            
ATOM    639  HB  VAL   167      25.840  41.110  41.950  1.00  0.00            
ATOM    640  CG1 VAL   167      23.800  40.570  42.410  1.00  0.00            
ATOM    641 1HG1 VAL   167      23.320  41.310  41.720  1.00  0.00            
ATOM    642 2HG1 VAL   167      23.710  39.570  41.950  1.00  0.00            
ATOM    643 3HG1 VAL   167      23.190  40.620  43.340  1.00  0.00            
ATOM    644  CG2 VAL   167      25.270  42.340  43.500  1.00  0.00            
ATOM    645 1HG2 VAL   167      26.250  42.630  43.930  1.00  0.00            
ATOM    646 2HG2 VAL   167      24.930  43.110  42.770  1.00  0.00            
ATOM    647 3HG2 VAL   167      24.510  42.260  44.300  1.00  0.00            
ATOM    648  C   VAL   167      26.370  38.810  42.810  1.00  0.00            
ATOM    649  O   VAL   167      25.660  37.850  42.520  1.00  0.00            
ATOM    650  N   VAL   168      27.630  38.920  42.350  1.00  0.00            
ATOM    651  HN  VAL   168      28.060  39.810  42.330  1.00  0.00            
ATOM    652  CA  VAL   168      28.220  37.930  41.500  1.00  0.00            
ATOM    653  HA  VAL   168      27.620  37.890  40.600  1.00  0.00            
ATOM    654  CB  VAL   168      29.560  38.370  40.990  1.00  0.00            
ATOM    655  HB  VAL   168      30.300  38.460  41.810  1.00  0.00            
ATOM    656  CG1 VAL   168      30.140  37.310  40.030  1.00  0.00            
ATOM    657 1HG1 VAL   168      30.550  36.400  40.500  1.00  0.00            
ATOM    658 2HG1 VAL   168      29.330  37.100  39.290  1.00  0.00            
ATOM    659 3HG1 VAL   168      30.890  37.740  39.330  1.00  0.00            
ATOM    660  CG2 VAL   168      29.460  39.680  40.190  1.00  0.00            
ATOM    661 1HG2 VAL   168      29.300  40.530  40.880  1.00  0.00            
ATOM    662 2HG2 VAL   168      30.440  39.820  39.670  1.00  0.00            
ATOM    663 3HG2 VAL   168      28.630  39.680  39.450  1.00  0.00            
ATOM    664  C   VAL   168      28.270  36.550  42.050  1.00  0.00            
ATOM    665  O   VAL   168      27.970  35.580  41.340  1.00  0.00            
ATOM    666  N   ASN   169      28.600  36.420  43.340  1.00  0.00            
ATOM    667  HN  ASN   169      28.770  37.230  43.910  1.00  0.00            
ATOM    668  CA  ASN   169      28.610  35.220  44.130  1.00  0.00            
ATOM    669  HA  ASN   169      29.130  34.520  43.500  1.00  0.00            
ATOM    670  CB  ASN   169      29.410  35.460  45.420  1.00  0.00            
ATOM    671  HB1 ASN   169      30.420  35.900  45.230  1.00  0.00            
ATOM    672  HB2 ASN   169      28.880  36.290  45.930  1.00  0.00            
ATOM    673  CG  ASN   169      29.480  34.260  46.360  1.00  0.00            
ATOM    674  OD1 ASN   169      28.960  34.160  47.470  1.00  0.00            
ATOM    675  ND2 ASN   169      30.220  33.210  45.910  1.00  0.00            
ATOM    676 1HD2 ASN   169      30.870  33.290  45.160  1.00  0.00            
ATOM    677 2HD2 ASN   169      30.220  32.400  46.500  1.00  0.00            
ATOM    678  C   ASN   169      27.270  34.600  44.350  1.00  0.00            
ATOM    679  O   ASN   169      27.110  33.390  44.190  1.00  0.00            
ATOM    680  N   LYS   170      26.220  35.380  44.670  1.00  0.00            
ATOM    681  HN  LYS   170      26.400  36.360  44.750  1.00  0.00            
ATOM    682  CA  LYS   170      24.880  34.890  44.750  1.00  0.00            
ATOM    683  HA  LYS   170      24.890  34.000  45.370  1.00  0.00            
ATOM    684  CB  LYS   170      23.940  35.940  45.360  1.00  0.00            
ATOM    685  HB1 LYS   170      24.330  36.250  46.350  1.00  0.00            
ATOM    686  HB2 LYS   170      24.010  36.820  44.690  1.00  0.00            
ATOM    687  CG  LYS   170      22.470  35.620  45.650  1.00  0.00            
ATOM    688  HG1 LYS   170      21.980  35.160  44.770  1.00  0.00            
ATOM    689  HG2 LYS   170      22.430  34.810  46.410  1.00  0.00            
ATOM    690  CD  LYS   170      21.700  36.860  46.110  1.00  0.00            
ATOM    691  HD1 LYS   170      21.900  37.290  47.110  1.00  0.00            
ATOM    692  HD2 LYS   170      22.010  37.680  45.430  1.00  0.00            
ATOM    693  CE  LYS   170      20.200  36.740  45.820  1.00  0.00            
ATOM    694  HE1 LYS   170      20.100  36.260  44.830  1.00  0.00            
ATOM    695  HE2 LYS   170      19.700  36.050  46.540  1.00  0.00            
ATOM    696  NZ  LYS   170      19.450  38.010  45.730  1.00  0.00            
ATOM    697  HZ1 LYS   170      18.420  37.870  45.810  1.00  0.00            
ATOM    698  HZ2 LYS   170      19.810  38.640  46.470  1.00  0.00            
ATOM    699  HZ3 LYS   170      19.600  38.400  44.770  1.00  0.00            
ATOM    700  C   LYS   170      24.270  34.380  43.490  1.00  0.00            
ATOM    701  O   LYS   170      23.650  33.310  43.470  1.00  0.00            
ATOM    702  N   ALA   171      24.580  35.100  42.400  1.00  0.00            
ATOM    703  HN  ALA   171      25.060  35.970  42.540  1.00  0.00            
ATOM    704  CA  ALA   171      24.200  34.880  41.050  1.00  0.00            
ATOM    705  HA  ALA   171      23.120  34.750  41.050  1.00  0.00            
ATOM    706  CB  ALA   171      24.770  35.860  40.010  1.00  0.00            
ATOM    707  HB1 ALA   171      24.760  35.570  38.940  1.00  0.00            
ATOM    708  HB2 ALA   171      24.130  36.760  40.150  1.00  0.00            
ATOM    709  HB3 ALA   171      25.780  36.250  40.270  1.00  0.00            
ATOM    710  C   ALA   171      24.720  33.550  40.600  1.00  0.00            
ATOM    711  O   ALA   171      24.040  32.680  40.060  1.00  0.00            
ATOM    712  N   ALA   172      26.010  33.230  40.800  1.00  0.00            
ATOM    713  HN  ALA   172      26.460  33.970  41.290  1.00  0.00            
ATOM    714  CA  ALA   172      26.750  32.070  40.400  1.00  0.00            
ATOM    715  HA  ALA   172      26.700  31.940  39.330  1.00  0.00            
ATOM    716  CB  ALA   172      28.280  32.180  40.550  1.00  0.00            
ATOM    717  HB1 ALA   172      28.720  31.320  40.010  1.00  0.00            
ATOM    718  HB2 ALA   172      28.530  33.160  40.100  1.00  0.00            
ATOM    719  HB3 ALA   172      28.590  32.120  41.610  1.00  0.00            
ATOM    720  C   ALA   172      26.170  30.830  40.970  1.00  0.00            
ATOM    721  O   ALA   172      26.010  29.810  40.300  1.00  0.00            
ATOM    722  N   VAL   173      25.670  30.930  42.220  1.00  0.00            
ATOM    723  HN  VAL   173      26.000  31.660  42.800  1.00  0.00            
ATOM    724  CA  VAL   173      24.850  29.890  42.770  1.00  0.00            
ATOM    725  HA  VAL   173      25.380  28.950  42.650  1.00  0.00            
ATOM    726  CB  VAL   173      24.590  30.160  44.220  1.00  0.00            
ATOM    727  HB  VAL   173      24.010  31.100  44.230  1.00  0.00            
ATOM    728  CG1 VAL   173      23.720  29.140  44.970  1.00  0.00            
ATOM    729 1HG1 VAL   173      24.190  28.140  44.850  1.00  0.00            
ATOM    730 2HG1 VAL   173      23.720  29.360  46.060  1.00  0.00            
ATOM    731 3HG1 VAL   173      22.690  29.140  44.570  1.00  0.00            
ATOM    732  CG2 VAL   173      25.970  30.330  44.870  1.00  0.00            
ATOM    733 1HG2 VAL   173      26.010  29.760  45.830  1.00  0.00            
ATOM    734 2HG2 VAL   173      26.860  29.890  44.370  1.00  0.00            
ATOM    735 3HG2 VAL   173      26.280  31.360  45.150  1.00  0.00            
ATOM    736  C   VAL   173      23.590  29.560  42.050  1.00  0.00            
ATOM    737  O   VAL   173      23.270  28.410  41.750  1.00  0.00            
ATOM    738  N   MET   174      22.810  30.580  41.640  1.00  0.00            
ATOM    739  HN  MET   174      23.030  31.540  41.790  1.00  0.00            
ATOM    740  CA  MET   174      21.640  30.410  40.840  1.00  0.00            
ATOM    741  HA  MET   174      20.990  29.720  41.340  1.00  0.00            
ATOM    742  CB  MET   174      20.800  31.700  40.780  1.00  0.00            
ATOM    743  HB1 MET   174      21.220  32.330  39.970  1.00  0.00            
ATOM    744  HB2 MET   174      19.820  31.380  40.380  1.00  0.00            
ATOM    745  CG  MET   174      20.660  32.570  42.040  1.00  0.00            
ATOM    746  HG1 MET   174      21.690  32.830  42.350  1.00  0.00            
ATOM    747  HG2 MET   174      20.070  33.470  41.770  1.00  0.00            
ATOM    748  SD  MET   174      19.910  31.600  43.380  1.00  0.00            
ATOM    749  CE  MET   174      19.680  33.110  44.360  1.00  0.00            
ATOM    750  HE1 MET   174      19.000  33.800  43.820  1.00  0.00            
ATOM    751  HE2 MET   174      19.230  32.920  45.360  1.00  0.00            
ATOM    752  HE3 MET   174      20.650  33.610  44.530  1.00  0.00            
ATOM    753  C   MET   174      21.860  29.910  39.450  1.00  0.00            
ATOM    754  O   MET   174      21.150  28.980  39.090  1.00  0.00            
ATOM    755  N   VAL   175      22.950  30.310  38.770  1.00  0.00            
ATOM    756  HN  VAL   175      23.400  31.160  39.040  1.00  0.00            
ATOM    757  CA  VAL   175      23.390  29.780  37.520  1.00  0.00            
ATOM    758  HA  VAL   175      22.520  29.810  36.880  1.00  0.00            
ATOM    759  CB  VAL   175      24.410  30.740  36.980  1.00  0.00            
ATOM    760  HB  VAL   175      25.180  30.900  37.770  1.00  0.00            
ATOM    761  CG1 VAL   175      25.070  30.340  35.660  1.00  0.00            
ATOM    762 1HG1 VAL   175      25.480  29.310  35.660  1.00  0.00            
ATOM    763 2HG1 VAL   175      24.400  30.240  34.770  1.00  0.00            
ATOM    764 3HG1 VAL   175      25.810  31.120  35.350  1.00  0.00            
ATOM    765  CG2 VAL   175      23.740  32.130  36.880  1.00  0.00            
ATOM    766 1HG2 VAL   175      23.190  32.480  37.770  1.00  0.00            
ATOM    767 2HG2 VAL   175      24.490  32.870  36.520  1.00  0.00            
ATOM    768 3HG2 VAL   175      23.010  32.000  36.050  1.00  0.00            
ATOM    769  C   VAL   175      23.950  28.400  37.470  1.00  0.00            
ATOM    770  O   VAL   175      23.630  27.660  36.540  1.00  0.00            
ATOM    771  N   HIS   176      24.720  28.000  38.500  1.00  0.00            
ATOM    772  HN  HIS   176      25.010  28.660  39.190  1.00  0.00            
ATOM    773  CA  HIS   176      24.960  26.610  38.710  1.00  0.00            
ATOM    774  HA  HIS   176      25.540  26.340  37.830  1.00  0.00            
ATOM    775  CB  HIS   176      25.910  26.460  39.910  1.00  0.00            
ATOM    776  HB1 HIS   176      26.740  27.170  39.700  1.00  0.00            
ATOM    777  HB2 HIS   176      25.460  26.800  40.860  1.00  0.00            
ATOM    778  ND1 HIS   176      26.930  24.630  41.230  1.00  0.00            
ATOM    779  CG  HIS   176      26.430  25.060  40.010  1.00  0.00            
ATOM    780  CE1 HIS   176      27.410  23.440  40.940  1.00  0.00            
ATOM    781  HE1 HIS   176      27.980  22.810  41.630  1.00  0.00            
ATOM    782  NE2 HIS   176      27.210  23.080  39.640  1.00  0.00            
ATOM    783  HE2 HIS   176      27.430  22.180  39.270  1.00  0.00            
ATOM    784  CD2 HIS   176      26.580  24.140  39.020  1.00  0.00            
ATOM    785  HD2 HIS   176      26.200  24.200  38.010  1.00  0.00            
ATOM    786  C   HIS   176      23.750  25.790  39.000  1.00  0.00            
ATOM    787  O   HIS   176      23.690  24.690  38.450  1.00  0.00            
ATOM    788  N   GLN   177      22.770  26.310  39.750  1.00  0.00            
ATOM    789  HN  GLN   177      22.820  27.220  40.150  1.00  0.00            
ATOM    790  CA  GLN   177      21.580  25.580  40.070  1.00  0.00            
ATOM    791  HA  GLN   177      21.890  24.600  40.410  1.00  0.00            
ATOM    792  CB  GLN   177      20.840  26.100  41.310  1.00  0.00            
ATOM    793  HB1 GLN   177      20.840  27.210  41.240  1.00  0.00            
ATOM    794  HB2 GLN   177      19.780  25.790  41.230  1.00  0.00            
ATOM    795  CG  GLN   177      21.490  25.750  42.650  1.00  0.00            
ATOM    796  HG1 GLN   177      21.570  24.650  42.750  1.00  0.00            
ATOM    797  HG2 GLN   177      22.500  26.210  42.640  1.00  0.00            
ATOM    798  CD  GLN   177      20.610  26.210  43.800  1.00  0.00            
ATOM    799  OE1 GLN   177      20.170  25.500  44.700  1.00  0.00            
ATOM    800  NE2 GLN   177      20.420  27.560  43.840  1.00  0.00            
ATOM    801 1HE2 GLN   177      20.880  28.090  43.120  1.00  0.00            
ATOM    802 2HE2 GLN   177      20.010  27.970  44.650  1.00  0.00            
ATOM    803  C   GLN   177      20.670  25.360  38.910  1.00  0.00            
ATOM    804  O   GLN   177      20.130  24.270  38.710  1.00  0.00            
ATOM    805  N   LEU   178      20.590  26.360  38.020  1.00  0.00            
ATOM    806  HN  LEU   178      20.940  27.210  38.420  1.00  0.00            
ATOM    807  CA  LEU   178      20.130  26.370  36.670  1.00  0.00            
ATOM    808  HA  LEU   178      19.120  26.000  36.720  1.00  0.00            
ATOM    809  CB  LEU   178      20.370  27.740  36.030  1.00  0.00            
ATOM    810  HB1 LEU   178      19.940  28.540  36.670  1.00  0.00            
ATOM    811  HB2 LEU   178      21.460  27.950  36.000  1.00  0.00            
ATOM    812  CG  LEU   178      19.680  28.090  34.700  1.00  0.00            
ATOM    813  HG  LEU   178      19.940  27.410  33.860  1.00  0.00            
ATOM    814  CD1 LEU   178      18.160  28.240  34.890  1.00  0.00            
ATOM    815 1HD1 LEU   178      17.830  29.000  35.640  1.00  0.00            
ATOM    816 2HD1 LEU   178      17.650  28.490  33.940  1.00  0.00            
ATOM    817 3HD1 LEU   178      17.700  27.260  35.140  1.00  0.00            
ATOM    818  CD2 LEU   178      20.200  29.460  34.240  1.00  0.00            
ATOM    819 1HD2 LEU   178      19.940  30.190  35.030  1.00  0.00            
ATOM    820 2HD2 LEU   178      21.310  29.520  34.120  1.00  0.00            
ATOM    821 3HD2 LEU   178      19.670  29.720  33.300  1.00  0.00            
ATOM    822  C   LEU   178      20.680  25.310  35.760  1.00  0.00            
ATOM    823  O   LEU   178      20.040  24.630  34.960  1.00  0.00            
ATOM    824  N   SER   179      21.990  25.050  35.830  1.00  0.00            
ATOM    825  HN  SER   179      22.460  25.690  36.450  1.00  0.00            
ATOM    826  CA  SER   179      22.690  24.370  34.790  1.00  0.00            
ATOM    827  HA  SER   179      22.220  24.560  33.840  1.00  0.00            
ATOM    828  CB  SER   179      24.200  24.620  34.640  1.00  0.00            
ATOM    829  HB1 SER   179      24.670  23.970  33.870  1.00  0.00            
ATOM    830  HB2 SER   179      24.350  25.650  34.260  1.00  0.00            
ATOM    831  OG  SER   179      24.950  24.420  35.830  1.00  0.00            
ATOM    832  HG1 SER   179      24.610  25.060  36.460  1.00  0.00            
ATOM    833  C   SER   179      22.480  22.900  34.900  1.00  0.00            
ATOM    834  O   SER   179      22.700  22.100  33.990  1.00  0.00            
ATOM    835  N   LYS   180      22.000  22.440  36.080  1.00  0.00            
ATOM    836  HN  LYS   180      22.040  23.020  36.890  1.00  0.00            
ATOM    837  CA  LYS   180      21.750  21.070  36.390  1.00  0.00            
ATOM    838  HA  LYS   180      22.730  20.630  36.300  1.00  0.00            
ATOM    839  CB  LYS   180      21.350  20.970  37.880  1.00  0.00            
ATOM    840  HB1 LYS   180      20.490  21.670  37.880  1.00  0.00            
ATOM    841  HB2 LYS   180      21.050  19.960  38.230  1.00  0.00            
ATOM    842  CG  LYS   180      22.380  21.550  38.860  1.00  0.00            
ATOM    843  HG1 LYS   180      23.320  20.970  38.810  1.00  0.00            
ATOM    844  HG2 LYS   180      22.710  22.570  38.540  1.00  0.00            
ATOM    845  CD  LYS   180      21.950  21.600  40.320  1.00  0.00            
ATOM    846  HD1 LYS   180      22.470  22.390  40.900  1.00  0.00            
ATOM    847  HD2 LYS   180      20.890  21.920  40.220  1.00  0.00            
ATOM    848  CE  LYS   180      21.970  20.230  41.010  1.00  0.00            
ATOM    849  HE1 LYS   180      21.440  19.440  40.430  1.00  0.00            
ATOM    850  HE2 LYS   180      22.990  19.870  41.270  1.00  0.00            
ATOM    851  NZ  LYS   180      21.350  20.310  42.350  1.00  0.00            
ATOM    852  HZ1 LYS   180      21.490  19.400  42.820  1.00  0.00            
ATOM    853  HZ2 LYS   180      21.880  20.990  42.930  1.00  0.00            
ATOM    854  HZ3 LYS   180      20.330  20.540  42.330  1.00  0.00            
ATOM    855  C   LYS   180      20.730  20.400  35.550  1.00  0.00            
ATOM    856  O   LYS   180      20.890  19.270  35.080  1.00  0.00            
ATOM    857  N   LYS   181      19.610  21.080  35.240  1.00  0.00            
ATOM    858  HN  LYS   181      19.430  21.980  35.630  1.00  0.00            
ATOM    859  CA  LYS   181      18.600  20.440  34.460  1.00  0.00            
ATOM    860  HA  LYS   181      18.570  19.370  34.550  1.00  0.00            
ATOM    861  CB  LYS   181      17.280  21.020  34.990  1.00  0.00            
ATOM    862  HB1 LYS   181      17.500  22.100  35.130  1.00  0.00            
ATOM    863  HB2 LYS   181      16.540  20.980  34.160  1.00  0.00            
ATOM    864  CG  LYS   181      16.630  20.500  36.270  1.00  0.00            
ATOM    865  HG1 LYS   181      16.710  19.400  36.160  1.00  0.00            
ATOM    866  HG2 LYS   181      17.240  20.930  37.090  1.00  0.00            
ATOM    867  CD  LYS   181      15.180  20.950  36.420  1.00  0.00            
ATOM    868  HD1 LYS   181      15.010  22.030  36.210  1.00  0.00            
ATOM    869  HD2 LYS   181      14.740  20.580  35.460  1.00  0.00            
ATOM    870  CE  LYS   181      14.490  20.560  37.730  1.00  0.00            
ATOM    871  HE1 LYS   181      14.660  19.470  37.860  1.00  0.00            
ATOM    872  HE2 LYS   181      14.880  21.280  38.480  1.00  0.00            
ATOM    873  NZ  LYS   181      13.040  20.870  37.780  1.00  0.00            
ATOM    874  HZ1 LYS   181      12.620  20.340  37.000  1.00  0.00            
ATOM    875  HZ2 LYS   181      12.650  20.580  38.700  1.00  0.00            
ATOM    876  HZ3 LYS   181      12.930  21.890  37.620  1.00  0.00            
ATOM    877  C   LYS   181      18.690  20.720  33.000  1.00  0.00            
ATOM    878  O   LYS   181      18.870  21.870  32.600  1.00  0.00            
ATOM    879  N   GLU   182      18.630  19.710  32.110  1.00  0.00            
ATOM    880  HN  GLU   182      18.270  18.860  32.490  1.00  0.00            
ATOM    881  CA  GLU   182      18.990  19.830  30.730  1.00  0.00            
ATOM    882  HA  GLU   182      20.050  20.040  30.690  1.00  0.00            
ATOM    883  CB  GLU   182      18.830  18.510  29.950  1.00  0.00            
ATOM    884  HB1 GLU   182      17.780  18.150  30.040  1.00  0.00            
ATOM    885  HB2 GLU   182      19.110  18.690  28.890  1.00  0.00            
ATOM    886  CG  GLU   182      19.810  17.460  30.480  1.00  0.00            
ATOM    887  HG1 GLU   182      20.840  17.870  30.460  1.00  0.00            
ATOM    888  HG2 GLU   182      19.530  17.180  31.520  1.00  0.00            
ATOM    889  CD  GLU   182      19.720  16.270  29.530  1.00  0.00            
ATOM    890  OE1 GLU   182      20.800  15.910  29.000  1.00  0.00            
ATOM    891  OE2 GLU   182      18.670  15.630  29.290  1.00  0.00            
ATOM    892  C   GLU   182      18.280  20.880  29.950  1.00  0.00            
ATOM    893  O   GLU   182      18.930  21.680  29.270  1.00  0.00            
ATOM    894  N   ALA   183      16.940  20.970  29.970  1.00  0.00            
ATOM    895  HN  ALA   183      16.380  20.390  30.550  1.00  0.00            
ATOM    896  CA  ALA   183      16.260  21.970  29.210  1.00  0.00            
ATOM    897  HA  ALA   183      16.430  21.890  28.140  1.00  0.00            
ATOM    898  CB  ALA   183      14.730  21.800  29.200  1.00  0.00            
ATOM    899  HB1 ALA   183      14.310  22.460  28.400  1.00  0.00            
ATOM    900  HB2 ALA   183      14.360  20.770  29.020  1.00  0.00            
ATOM    901  HB3 ALA   183      14.230  22.160  30.120  1.00  0.00            
ATOM    902  C   ALA   183      16.610  23.350  29.630  1.00  0.00            
ATOM    903  O   ALA   183      16.720  24.310  28.870  1.00  0.00            
ATOM    904  N   SER   184      16.840  23.560  30.940  1.00  0.00            
ATOM    905  HN  SER   184      16.880  22.860  31.640  1.00  0.00            
ATOM    906  CA  SER   184      17.270  24.850  31.400  1.00  0.00            
ATOM    907  HA  SER   184      16.550  25.580  31.040  1.00  0.00            
ATOM    908  CB  SER   184      17.200  25.020  32.920  1.00  0.00            
ATOM    909  HB1 SER   184      17.990  24.420  33.420  1.00  0.00            
ATOM    910  HB2 SER   184      17.380  26.110  33.040  1.00  0.00            
ATOM    911  OG  SER   184      15.910  24.710  33.440  1.00  0.00            
ATOM    912  HG1 SER   184      15.890  24.950  34.370  1.00  0.00            
ATOM    913  C   SER   184      18.640  25.170  30.900  1.00  0.00            
ATOM    914  O   SER   184      18.980  26.270  30.470  1.00  0.00            
ATOM    915  N   ARG   185      19.570  24.200  30.920  1.00  0.00            
ATOM    916  HN  ARG   185      19.370  23.370  31.440  1.00  0.00            
ATOM    917  CA  ARG   185      20.930  24.210  30.470  1.00  0.00            
ATOM    918  HA  ARG   185      21.330  25.000  31.090  1.00  0.00            
ATOM    919  CB  ARG   185      21.580  22.900  30.930  1.00  0.00            
ATOM    920  HB1 ARG   185      21.220  22.660  31.960  1.00  0.00            
ATOM    921  HB2 ARG   185      21.130  22.030  30.400  1.00  0.00            
ATOM    922  CG  ARG   185      23.090  22.720  30.870  1.00  0.00            
ATOM    923  HG1 ARG   185      23.440  23.240  29.950  1.00  0.00            
ATOM    924  HG2 ARG   185      23.460  23.230  31.790  1.00  0.00            
ATOM    925  CD  ARG   185      23.400  21.230  30.720  1.00  0.00            
ATOM    926  HD1 ARG   185      22.780  20.720  29.960  1.00  0.00            
ATOM    927  HD2 ARG   185      24.450  21.160  30.340  1.00  0.00            
ATOM    928  NE  ARG   185      23.290  20.480  32.000  1.00  0.00            
ATOM    929  HE  ARG   185      23.130  20.960  32.870  1.00  0.00            
ATOM    930  CZ  ARG   185      23.410  19.140  32.230  1.00  0.00            
ATOM    931  NH1 ARG   185      23.600  18.260  31.210  1.00  0.00            
ATOM    932 1HH1 ARG   185      23.590  18.430  30.230  1.00  0.00            
ATOM    933 2HH1 ARG   185      23.340  17.310  31.400  1.00  0.00            
ATOM    934  NH2 ARG   185      23.320  18.670  33.510  1.00  0.00            
ATOM    935 1HH2 ARG   185      22.980  19.250  34.250  1.00  0.00            
ATOM    936 2HH2 ARG   185      23.320  17.680  33.650  1.00  0.00            
ATOM    937  C   ARG   185      21.170  24.500  29.030  1.00  0.00            
ATOM    938  O   ARG   185      22.140  25.130  28.600  1.00  0.00            
ATOM    939  N   HIS   186      20.250  24.090  28.150  1.00  0.00            
ATOM    940  HN  HIS   186      19.660  23.310  28.360  1.00  0.00            
ATOM    941  CA  HIS   186      20.270  24.470  26.770  1.00  0.00            
ATOM    942  HA  HIS   186      21.170  24.110  26.290  1.00  0.00            
ATOM    943  CB  HIS   186      19.120  23.820  25.970  1.00  0.00            
ATOM    944  HB1 HIS   186      18.170  24.040  26.510  1.00  0.00            
ATOM    945  HB2 HIS   186      19.070  24.190  24.930  1.00  0.00            
ATOM    946  ND1 HIS   186      17.920  21.650  25.480  1.00  0.00            
ATOM    947  CG  HIS   186      18.970  22.330  26.060  1.00  0.00            
ATOM    948  CE1 HIS   186      18.230  20.380  25.630  1.00  0.00            
ATOM    949  HE1 HIS   186      17.530  19.570  25.420  1.00  0.00            
ATOM    950  NE2 HIS   186      19.410  20.170  26.280  1.00  0.00            
ATOM    951  HE2 HIS   186      19.850  19.300  26.510  1.00  0.00            
ATOM    952  CD2 HIS   186      19.910  21.440  26.490  1.00  0.00            
ATOM    953  HD2 HIS   186      20.810  21.570  27.080  1.00  0.00            
ATOM    954  C   HIS   186      20.260  25.940  26.520  1.00  0.00            
ATOM    955  O   HIS   186      21.050  26.460  25.740  1.00  0.00            
ATOM    956  N   ALA   187      19.470  26.720  27.270  1.00  0.00            
ATOM    957  HN  ALA   187      18.710  26.380  27.810  1.00  0.00            
ATOM    958  CA  ALA   187      19.420  28.150  27.230  1.00  0.00            
ATOM    959  HA  ALA   187      19.070  28.300  26.220  1.00  0.00            
ATOM    960  CB  ALA   187      18.310  28.750  28.120  1.00  0.00            
ATOM    961  HB1 ALA   187      18.580  28.380  29.130  1.00  0.00            
ATOM    962  HB2 ALA   187      18.330  29.850  27.950  1.00  0.00            
ATOM    963  HB3 ALA   187      17.320  28.350  27.820  1.00  0.00            
ATOM    964  C   ALA   187      20.720  28.820  27.480  1.00  0.00            
ATOM    965  O   ALA   187      20.980  29.900  26.960  1.00  0.00            
ATOM    966  N   ILE   188      21.630  28.300  28.330  1.00  0.00            
ATOM    967  HN  ILE   188      21.400  27.530  28.910  1.00  0.00            
ATOM    968  CA  ILE   188      22.940  28.810  28.570  1.00  0.00            
ATOM    969  HA  ILE   188      22.890  29.850  28.860  1.00  0.00            
ATOM    970  CB  ILE   188      23.670  28.240  29.750  1.00  0.00            
ATOM    971  HB  ILE   188      23.670  27.140  29.600  1.00  0.00            
ATOM    972  CG2 ILE   188      25.110  28.770  29.820  1.00  0.00            
ATOM    973 1HG2 ILE   188      25.540  28.570  30.820  1.00  0.00            
ATOM    974 2HG2 ILE   188      25.770  28.240  29.100  1.00  0.00            
ATOM    975 3HG2 ILE   188      25.220  29.880  29.730  1.00  0.00            
ATOM    976  CG1 ILE   188      22.890  28.580  31.040  1.00  0.00            
ATOM    977 1HG1 ILE   188      22.930  29.690  31.050  1.00  0.00            
ATOM    978 2HG1 ILE   188      21.820  28.290  30.980  1.00  0.00            
ATOM    979  CD  ILE   188      23.500  27.910  32.270  1.00  0.00            
ATOM    980  HD1 ILE   188      22.950  27.940  33.230  1.00  0.00            
ATOM    981  HD2 ILE   188      23.740  26.840  32.080  1.00  0.00            
ATOM    982  HD3 ILE   188      24.500  28.370  32.450  1.00  0.00            
ATOM    983  C   ILE   188      23.770  28.680  27.340  1.00  0.00            
ATOM    984  O   ILE   188      24.420  29.630  26.900  1.00  0.00            
ATOM    985  N   MET   189      23.720  27.500  26.690  1.00  0.00            
ATOM    986  HN  MET   189      23.050  26.780  26.860  1.00  0.00            
ATOM    987  CA  MET   189      24.490  27.240  25.510  1.00  0.00            
ATOM    988  HA  MET   189      25.530  27.500  25.660  1.00  0.00            
ATOM    989  CB  MET   189      24.780  25.760  25.200  1.00  0.00            
ATOM    990  HB1 MET   189      25.720  25.680  24.620  1.00  0.00            
ATOM    991  HB2 MET   189      25.010  25.230  26.150  1.00  0.00            
ATOM    992  CG  MET   189      23.690  24.990  24.450  1.00  0.00            
ATOM    993  HG1 MET   189      22.690  25.460  24.510  1.00  0.00            
ATOM    994  HG2 MET   189      23.870  25.110  23.360  1.00  0.00            
ATOM    995  SD  MET   189      23.660  23.210  24.830  1.00  0.00            
ATOM    996  CE  MET   189      22.140  23.080  23.860  1.00  0.00            
ATOM    997  HE1 MET   189      21.460  23.870  24.240  1.00  0.00            
ATOM    998  HE2 MET   189      22.370  23.240  22.780  1.00  0.00            
ATOM    999  HE3 MET   189      21.640  22.090  23.940  1.00  0.00            
ATOM   1000  C   MET   189      24.120  27.980  24.280  1.00  0.00            
ATOM   1001  O   MET   189      25.010  28.280  23.480  1.00  0.00            
ATOM   1002  N   ARG   190      22.840  28.340  24.090  1.00  0.00            
ATOM   1003  HN  ARG   190      22.230  28.150  24.860  1.00  0.00            
ATOM   1004  CA  ARG   190      22.410  28.970  22.880  1.00  0.00            
ATOM   1005  HA  ARG   190      23.140  28.810  22.100  1.00  0.00            
ATOM   1006  CB  ARG   190      21.040  28.430  22.430  1.00  0.00            
ATOM   1007  HB1 ARG   190      20.380  28.320  23.320  1.00  0.00            
ATOM   1008  HB2 ARG   190      20.510  29.140  21.760  1.00  0.00            
ATOM   1009  CG  ARG   190      21.170  27.080  21.730  1.00  0.00            
ATOM   1010  HG1 ARG   190      21.270  27.190  20.630  1.00  0.00            
ATOM   1011  HG2 ARG   190      22.070  26.580  22.130  1.00  0.00            
ATOM   1012  CD  ARG   190      20.040  26.100  22.050  1.00  0.00            
ATOM   1013  HD1 ARG   190      19.910  26.140  23.150  1.00  0.00            
ATOM   1014  HD2 ARG   190      19.050  26.460  21.700  1.00  0.00            
ATOM   1015  NE  ARG   190      20.390  24.810  21.390  1.00  0.00            
ATOM   1016  HE  ARG   190      21.200  24.710  20.810  1.00  0.00            
ATOM   1017  CZ  ARG   190      19.570  23.720  21.300  1.00  0.00            
ATOM   1018  NH1 ARG   190      18.370  23.650  21.950  1.00  0.00            
ATOM   1019 1HH1 ARG   190      18.000  24.430  22.450  1.00  0.00            
ATOM   1020 2HH1 ARG   190      17.730  22.920  21.710  1.00  0.00            
ATOM   1021  NH2 ARG   190      19.960  22.540  20.730  1.00  0.00            
ATOM   1022 1HH2 ARG   190      20.800  22.590  20.190  1.00  0.00            
ATOM   1023 2HH2 ARG   190      19.220  21.880  20.650  1.00  0.00            
ATOM   1024  C   ARG   190      22.270  30.450  22.980  1.00  0.00            
ATOM   1025  O   ARG   190      21.730  31.080  22.070  1.00  0.00            
ATOM   1026  N   SER   191      22.800  31.060  24.050  1.00  0.00            
ATOM   1027  HN  SER   191      23.350  30.430  24.600  1.00  0.00            
ATOM   1028  CA  SER   191      22.940  32.460  24.280  1.00  0.00            
ATOM   1029  HA  SER   191      22.520  32.980  23.420  1.00  0.00            
ATOM   1030  CB  SER   191      22.220  32.950  25.540  1.00  0.00            
ATOM   1031  HB1 SER   191      21.150  32.660  25.490  1.00  0.00            
ATOM   1032  HB2 SER   191      22.670  32.610  26.500  1.00  0.00            
ATOM   1033  OG  SER   191      22.250  34.360  25.460  1.00  0.00            
ATOM   1034  HG1 SER   191      21.360  34.690  25.320  1.00  0.00            
ATOM   1035  C   SER   191      24.390  32.810  24.250  1.00  0.00            
ATOM   1036  O   SER   191      25.150  32.680  25.210  1.00  0.00            
ATOM   1037  N   PRO   192      24.890  33.420  23.220  1.00  0.00            
ATOM   1038  CD  PRO   192      24.390  33.280  21.860  1.00  0.00            
ATOM   1039  HD1 PRO   192      23.720  34.160  21.700  1.00  0.00            
ATOM   1040  HD2 PRO   192      23.910  32.300  21.660  1.00  0.00            
ATOM   1041  CA  PRO   192      26.290  33.730  23.150  1.00  0.00            
ATOM   1042  HA  PRO   192      26.850  32.820  23.330  1.00  0.00            
ATOM   1043  CB  PRO   192      26.540  34.240  21.740  1.00  0.00            
ATOM   1044  HB1 PRO   192      26.380  35.320  21.510  1.00  0.00            
ATOM   1045  HB2 PRO   192      27.590  34.010  21.440  1.00  0.00            
ATOM   1046  CG  PRO   192      25.570  33.400  20.890  1.00  0.00            
ATOM   1047  HG1 PRO   192      25.380  33.900  19.920  1.00  0.00            
ATOM   1048  HG2 PRO   192      25.890  32.350  20.720  1.00  0.00            
ATOM   1049  C   PRO   192      26.700  34.750  24.150  1.00  0.00            
ATOM   1050  O   PRO   192      27.900  34.740  24.440  1.00  0.00            
ATOM   1051  N   GLN   193      25.760  35.610  24.580  1.00  0.00            
ATOM   1052  HN  GLN   193      24.810  35.600  24.250  1.00  0.00            
ATOM   1053  CA  GLN   193      25.990  36.530  25.650  1.00  0.00            
ATOM   1054  HA  GLN   193      26.930  37.010  25.410  1.00  0.00            
ATOM   1055  CB  GLN   193      24.980  37.690  25.770  1.00  0.00            
ATOM   1056  HB1 GLN   193      23.930  37.330  25.650  1.00  0.00            
ATOM   1057  HB2 GLN   193      24.950  38.120  26.800  1.00  0.00            
ATOM   1058  CG  GLN   193      25.100  38.780  24.710  1.00  0.00            
ATOM   1059  HG1 GLN   193      25.160  38.300  23.710  1.00  0.00            
ATOM   1060  HG2 GLN   193      24.120  39.280  24.770  1.00  0.00            
ATOM   1061  CD  GLN   193      26.200  39.820  24.920  1.00  0.00            
ATOM   1062  OE1 GLN   193      26.630  40.240  25.990  1.00  0.00            
ATOM   1063  NE2 GLN   193      26.620  40.390  23.760  1.00  0.00            
ATOM   1064 1HE2 GLN   193      26.220  40.090  22.890  1.00  0.00            
ATOM   1065 2HE2 GLN   193      27.250  41.170  23.770  1.00  0.00            
ATOM   1066  C   GLN   193      26.250  35.970  27.000  1.00  0.00            
ATOM   1067  O   GLN   193      27.190  36.350  27.690  1.00  0.00            
ATOM   1068  N   MET   194      25.500  34.900  27.340  1.00  0.00            
ATOM   1069  HN  MET   194      24.970  34.520  26.600  1.00  0.00            
ATOM   1070  CA  MET   194      25.740  34.240  28.590  1.00  0.00            
ATOM   1071  HA  MET   194      25.710  34.920  29.430  1.00  0.00            
ATOM   1072  CB  MET   194      24.560  33.280  28.820  1.00  0.00            
ATOM   1073  HB1 MET   194      23.650  33.820  28.500  1.00  0.00            
ATOM   1074  HB2 MET   194      24.680  32.440  28.100  1.00  0.00            
ATOM   1075  CG  MET   194      24.340  32.720  30.220  1.00  0.00            
ATOM   1076  HG1 MET   194      23.550  31.930  30.130  1.00  0.00            
ATOM   1077  HG2 MET   194      25.270  32.170  30.490  1.00  0.00            
ATOM   1078  SD  MET   194      24.110  33.820  31.660  1.00  0.00            
ATOM   1079  CE  MET   194      23.930  32.480  32.880  1.00  0.00            
ATOM   1080  HE1 MET   194      23.170  31.770  32.490  1.00  0.00            
ATOM   1081  HE2 MET   194      24.830  31.870  33.080  1.00  0.00            
ATOM   1082  HE3 MET   194      23.630  32.830  33.890  1.00  0.00            
ATOM   1083  C   MET   194      26.920  33.330  28.680  1.00  0.00            
ATOM   1084  O   MET   194      27.650  33.350  29.670  1.00  0.00            
ATOM   1085  N   VAL   195      27.270  32.590  27.620  1.00  0.00            
ATOM   1086  HN  VAL   195      26.710  32.680  26.800  1.00  0.00            
ATOM   1087  CA  VAL   195      28.500  31.890  27.440  1.00  0.00            
ATOM   1088  HA  VAL   195      28.510  31.140  28.220  1.00  0.00            
ATOM   1089  CB  VAL   195      28.540  31.260  26.080  1.00  0.00            
ATOM   1090  HB  VAL   195      28.440  32.030  25.280  1.00  0.00            
ATOM   1091  CG1 VAL   195      29.830  30.440  25.880  1.00  0.00            
ATOM   1092 1HG1 VAL   195      29.770  29.550  26.540  1.00  0.00            
ATOM   1093 2HG1 VAL   195      29.890  30.150  24.810  1.00  0.00            
ATOM   1094 3HG1 VAL   195      30.730  31.010  26.190  1.00  0.00            
ATOM   1095  CG2 VAL   195      27.360  30.280  25.910  1.00  0.00            
ATOM   1096 1HG2 VAL   195      26.370  30.780  26.050  1.00  0.00            
ATOM   1097 2HG2 VAL   195      27.400  29.810  24.910  1.00  0.00            
ATOM   1098 3HG2 VAL   195      27.340  29.490  26.700  1.00  0.00            
ATOM   1099  C   VAL   195      29.700  32.750  27.640  1.00  0.00            
ATOM   1100  O   VAL   195      30.660  32.440  28.340  1.00  0.00            
ATOM   1101  N   SER   196      29.800  33.970  27.080  1.00  0.00            
ATOM   1102  HN  SER   196      29.090  34.100  26.390  1.00  0.00            
ATOM   1103  CA  SER   196      30.780  35.000  27.210  1.00  0.00            
ATOM   1104  HA  SER   196      31.720  34.540  26.960  1.00  0.00            
ATOM   1105  CB  SER   196      30.660  35.960  26.010  1.00  0.00            
ATOM   1106  HB1 SER   196      30.220  35.380  25.170  1.00  0.00            
ATOM   1107  HB2 SER   196      30.130  36.890  26.290  1.00  0.00            
ATOM   1108  OG  SER   196      31.960  36.470  25.740  1.00  0.00            
ATOM   1109  HG1 SER   196      31.860  37.090  25.020  1.00  0.00            
ATOM   1110  C   SER   196      30.780  35.530  28.600  1.00  0.00            
ATOM   1111  O   SER   196      31.850  35.700  29.190  1.00  0.00            
ATOM   1112  N   ALA   197      29.650  35.740  29.300  1.00  0.00            
ATOM   1113  HN  ALA   197      28.800  35.320  28.990  1.00  0.00            
ATOM   1114  CA  ALA   197      29.610  36.150  30.670  1.00  0.00            
ATOM   1115  HA  ALA   197      30.290  36.980  30.610  1.00  0.00            
ATOM   1116  CB  ALA   197      28.220  36.700  31.040  1.00  0.00            
ATOM   1117  HB1 ALA   197      28.260  37.050  32.090  1.00  0.00            
ATOM   1118  HB2 ALA   197      27.990  37.560  30.370  1.00  0.00            
ATOM   1119  HB3 ALA   197      27.440  35.920  30.950  1.00  0.00            
ATOM   1120  C   ALA   197      30.130  35.160  31.650  1.00  0.00            
ATOM   1121  O   ALA   197      30.850  35.530  32.580  1.00  0.00            
ATOM   1122  N   ILE   198      29.770  33.870  31.560  1.00  0.00            
ATOM   1123  HN  ILE   198      29.110  33.620  30.860  1.00  0.00            
ATOM   1124  CA  ILE   198      30.340  32.880  32.410  1.00  0.00            
ATOM   1125  HA  ILE   198      30.230  33.310  33.390  1.00  0.00            
ATOM   1126  CB  ILE   198      29.610  31.570  32.460  1.00  0.00            
ATOM   1127  HB  ILE   198      29.930  30.990  33.350  1.00  0.00            
ATOM   1128  CG2 ILE   198      28.110  31.860  32.700  1.00  0.00            
ATOM   1129 1HG2 ILE   198      27.640  30.930  33.080  1.00  0.00            
ATOM   1130 2HG2 ILE   198      28.060  32.630  33.500  1.00  0.00            
ATOM   1131 3HG2 ILE   198      27.580  32.290  31.830  1.00  0.00            
ATOM   1132  CG1 ILE   198      29.720  30.670  31.220  1.00  0.00            
ATOM   1133 1HG1 ILE   198      29.550  31.350  30.350  1.00  0.00            
ATOM   1134 2HG1 ILE   198      30.730  30.250  31.040  1.00  0.00            
ATOM   1135  CD  ILE   198      28.760  29.490  31.100  1.00  0.00            
ATOM   1136  HD1 ILE   198      29.150  28.830  30.300  1.00  0.00            
ATOM   1137  HD2 ILE   198      28.640  28.910  32.040  1.00  0.00            
ATOM   1138  HD3 ILE   198      27.740  29.880  30.860  1.00  0.00            
ATOM   1139  C   ILE   198      31.810  32.630  32.320  1.00  0.00            
ATOM   1140  O   ILE   198      32.400  32.440  33.380  1.00  0.00            
ATOM   1141  N   VAL   199      32.420  32.640  31.120  1.00  0.00            
ATOM   1142  HN  VAL   199      31.950  32.930  30.280  1.00  0.00            
ATOM   1143  CA  VAL   199      33.820  32.460  30.940  1.00  0.00            
ATOM   1144  HA  VAL   199      34.200  31.630  31.530  1.00  0.00            
ATOM   1145  CB  VAL   199      34.110  32.290  29.480  1.00  0.00            
ATOM   1146  HB  VAL   199      33.540  32.990  28.840  1.00  0.00            
ATOM   1147  CG1 VAL   199      35.610  32.410  29.140  1.00  0.00            
ATOM   1148 1HG1 VAL   199      36.120  33.340  29.460  1.00  0.00            
ATOM   1149 2HG1 VAL   199      36.140  31.750  29.860  1.00  0.00            
ATOM   1150 3HG1 VAL   199      35.850  32.120  28.090  1.00  0.00            
ATOM   1151  CG2 VAL   199      33.440  30.960  29.070  1.00  0.00            
ATOM   1152 1HG2 VAL   199      33.930  30.140  29.630  1.00  0.00            
ATOM   1153 2HG2 VAL   199      32.360  31.020  29.300  1.00  0.00            
ATOM   1154 3HG2 VAL   199      33.600  30.650  28.020  1.00  0.00            
ATOM   1155  C   VAL   199      34.580  33.620  31.470  1.00  0.00            
ATOM   1156  O   VAL   199      35.580  33.450  32.170  1.00  0.00            
ATOM   1157  N   ARG   200      34.010  34.820  31.280  1.00  0.00            
ATOM   1158  HN  ARG   200      33.140  34.960  30.810  1.00  0.00            
ATOM   1159  CA  ARG   200      34.640  36.060  31.620  1.00  0.00            
ATOM   1160  HA  ARG   200      35.590  36.070  31.110  1.00  0.00            
ATOM   1161  CB  ARG   200      33.790  37.210  31.060  1.00  0.00            
ATOM   1162  HB1 ARG   200      33.540  37.040  29.990  1.00  0.00            
ATOM   1163  HB2 ARG   200      32.770  37.180  31.510  1.00  0.00            
ATOM   1164  CG  ARG   200      34.380  38.580  31.390  1.00  0.00            
ATOM   1165  HG1 ARG   200      34.120  38.830  32.440  1.00  0.00            
ATOM   1166  HG2 ARG   200      35.490  38.480  31.370  1.00  0.00            
ATOM   1167  CD  ARG   200      33.870  39.730  30.520  1.00  0.00            
ATOM   1168  HD1 ARG   200      34.480  40.610  30.800  1.00  0.00            
ATOM   1169  HD2 ARG   200      34.030  39.590  29.430  1.00  0.00            
ATOM   1170  NE  ARG   200      32.400  39.940  30.710  1.00  0.00            
ATOM   1171  HE  ARG   200      31.910  39.700  31.550  1.00  0.00            
ATOM   1172  CZ  ARG   200      31.510  39.840  29.680  1.00  0.00            
ATOM   1173  NH1 ARG   200      31.810  39.820  28.350  1.00  0.00            
ATOM   1174 1HH1 ARG   200      32.740  39.820  27.980  1.00  0.00            
ATOM   1175 2HH1 ARG   200      31.080  39.590  27.710  1.00  0.00            
ATOM   1176  NH2 ARG   200      30.180  39.810  29.980  1.00  0.00            
ATOM   1177 1HH2 ARG   200      29.880  39.970  30.920  1.00  0.00            
ATOM   1178 2HH2 ARG   200      29.590  39.730  29.170  1.00  0.00            
ATOM   1179  C   ARG   200      34.810  36.280  33.090  1.00  0.00            
ATOM   1180  O   ARG   200      35.870  36.580  33.630  1.00  0.00            
ATOM   1181  N   THR   201      33.700  36.000  33.790  1.00  0.00            
ATOM   1182  HN  THR   201      32.860  35.960  33.240  1.00  0.00            
ATOM   1183  CA  THR   201      33.550  35.890  35.210  1.00  0.00            
ATOM   1184  HA  THR   201      33.590  36.860  35.690  1.00  0.00            
ATOM   1185  CB  THR   201      32.260  35.300  35.690  1.00  0.00            
ATOM   1186  HB  THR   201      32.170  34.260  35.320  1.00  0.00            
ATOM   1187  OG1 THR   201      31.120  35.990  35.190  1.00  0.00            
ATOM   1188  HG1 THR   201      30.790  35.660  34.350  1.00  0.00            
ATOM   1189  CG2 THR   201      32.090  35.260  37.220  1.00  0.00            
ATOM   1190 1HG2 THR   201      31.070  34.960  37.540  1.00  0.00            
ATOM   1191 2HG2 THR   201      32.830  34.660  37.800  1.00  0.00            
ATOM   1192 3HG2 THR   201      32.100  36.300  37.630  1.00  0.00            
ATOM   1193  C   THR   201      34.580  35.050  35.890  1.00  0.00            
ATOM   1194  O   THR   201      35.160  35.430  36.910  1.00  0.00            
ATOM   1195  N   MET   202      34.720  33.810  35.410  1.00  0.00            
ATOM   1196  HN  MET   202      34.150  33.540  34.640  1.00  0.00            
ATOM   1197  CA  MET   202      35.590  32.830  35.980  1.00  0.00            
ATOM   1198  HA  MET   202      35.410  32.730  37.040  1.00  0.00            
ATOM   1199  CB  MET   202      35.350  31.510  35.230  1.00  0.00            
ATOM   1200  HB1 MET   202      34.270  31.270  35.260  1.00  0.00            
ATOM   1201  HB2 MET   202      35.590  31.840  34.190  1.00  0.00            
ATOM   1202  CG  MET   202      36.170  30.380  35.850  1.00  0.00            
ATOM   1203  HG1 MET   202      37.280  30.470  35.740  1.00  0.00            
ATOM   1204  HG2 MET   202      36.070  30.580  36.940  1.00  0.00            
ATOM   1205  SD  MET   202      35.560  28.700  35.550  1.00  0.00            
ATOM   1206  CE  MET   202      36.050  28.870  33.810  1.00  0.00            
ATOM   1207  HE1 MET   202      35.920  27.890  33.310  1.00  0.00            
ATOM   1208  HE2 MET   202      35.460  29.580  33.190  1.00  0.00            
ATOM   1209  HE3 MET   202      37.140  29.080  33.840  1.00  0.00            
ATOM   1210  C   MET   202      37.010  33.220  35.720  1.00  0.00            
ATOM   1211  O   MET   202      37.860  33.040  36.580  1.00  0.00            
ATOM   1212  N   GLN   203      37.300  33.850  34.560  1.00  0.00            
ATOM   1213  HN  GLN   203      36.610  33.900  33.850  1.00  0.00            
ATOM   1214  CA  GLN   203      38.600  34.380  34.270  1.00  0.00            
ATOM   1215  HA  GLN   203      39.330  33.630  34.530  1.00  0.00            
ATOM   1216  CB  GLN   203      38.750  34.700  32.770  1.00  0.00            
ATOM   1217  HB1 GLN   203      38.250  33.860  32.250  1.00  0.00            
ATOM   1218  HB2 GLN   203      38.260  35.630  32.430  1.00  0.00            
ATOM   1219  CG  GLN   203      40.230  34.730  32.370  1.00  0.00            
ATOM   1220  HG1 GLN   203      40.840  35.580  32.760  1.00  0.00            
ATOM   1221  HG2 GLN   203      40.800  33.830  32.670  1.00  0.00            
ATOM   1222  CD  GLN   203      40.370  34.840  30.860  1.00  0.00            
ATOM   1223  OE1 GLN   203      40.760  33.840  30.260  1.00  0.00            
ATOM   1224  NE2 GLN   203      40.050  36.000  30.240  1.00  0.00            
ATOM   1225 1HE2 GLN   203      40.000  36.820  30.820  1.00  0.00            
ATOM   1226 2HE2 GLN   203      40.200  36.000  29.250  1.00  0.00            
ATOM   1227  C   GLN   203      38.840  35.570  35.130  1.00  0.00            
ATOM   1228  O   GLN   203      39.940  35.580  35.680  1.00  0.00            
ATOM   1229  N   ASN   204      37.900  36.490  35.440  1.00  0.00            
ATOM   1230  HN  ASN   204      37.050  36.550  34.940  1.00  0.00            
ATOM   1231  CA  ASN   204      38.070  37.450  36.490  1.00  0.00            
ATOM   1232  HA  ASN   204      39.030  37.920  36.310  1.00  0.00            
ATOM   1233  CB  ASN   204      36.990  38.540  36.450  1.00  0.00            
ATOM   1234  HB1 ASN   204      35.960  38.160  36.620  1.00  0.00            
ATOM   1235  HB2 ASN   204      37.310  39.300  37.190  1.00  0.00            
ATOM   1236  CG  ASN   204      37.030  39.280  35.120  1.00  0.00            
ATOM   1237  OD1 ASN   204      37.940  39.290  34.290  1.00  0.00            
ATOM   1238  ND2 ASN   204      35.860  39.930  34.890  1.00  0.00            
ATOM   1239 1HD2 ASN   204      35.180  40.100  35.600  1.00  0.00            
ATOM   1240 2HD2 ASN   204      35.780  40.410  34.010  1.00  0.00            
ATOM   1241  C   ASN   204      38.270  37.010  37.900  1.00  0.00            
ATOM   1242  O   ASN   204      38.880  37.730  38.690  1.00  0.00            
ATOM   1243  N   THR   205      37.550  35.940  38.290  1.00  0.00            
ATOM   1244  HN  THR   205      36.960  35.510  37.610  1.00  0.00            
ATOM   1245  CA  THR   205      37.400  35.660  39.680  1.00  0.00            
ATOM   1246  HA  THR   205      37.000  36.580  40.080  1.00  0.00            
ATOM   1247  CB  THR   205      36.340  34.620  39.920  1.00  0.00            
ATOM   1248  HB  THR   205      35.490  34.870  39.260  1.00  0.00            
ATOM   1249  OG1 THR   205      35.820  34.700  41.240  1.00  0.00            
ATOM   1250  HG1 THR   205      35.100  35.340  41.240  1.00  0.00            
ATOM   1251  CG2 THR   205      36.860  33.190  39.670  1.00  0.00            
ATOM   1252 1HG2 THR   205      37.620  32.900  40.430  1.00  0.00            
ATOM   1253 2HG2 THR   205      36.020  32.480  39.770  1.00  0.00            
ATOM   1254 3HG2 THR   205      37.330  33.000  38.680  1.00  0.00            
ATOM   1255  C   THR   205      38.590  35.470  40.560  1.00  0.00            
ATOM   1256  O   THR   205      39.640  34.950  40.170  1.00  0.00            
ATOM   1257  N   ASN   206      38.420  35.990  41.790  1.00  0.00            
ATOM   1258  HN  ASN   206      37.610  36.550  41.930  1.00  0.00            
ATOM   1259  CA  ASN   206      39.270  35.790  42.930  1.00  0.00            
ATOM   1260  HA  ASN   206      40.100  35.240  42.510  1.00  0.00            
ATOM   1261  CB  ASN   206      39.720  37.160  43.470  1.00  0.00            
ATOM   1262  HB1 ASN   206      38.810  37.790  43.580  1.00  0.00            
ATOM   1263  HB2 ASN   206      40.340  37.020  44.380  1.00  0.00            
ATOM   1264  CG  ASN   206      40.720  37.770  42.500  1.00  0.00            
ATOM   1265  OD1 ASN   206      41.820  37.220  42.480  1.00  0.00            
ATOM   1266  ND2 ASN   206      40.390  38.840  41.730  1.00  0.00            
ATOM   1267 1HD2 ASN   206      39.440  39.160  41.740  1.00  0.00            
ATOM   1268 2HD2 ASN   206      41.080  39.460  41.360  1.00  0.00            
ATOM   1269  C   ASN   206      38.560  34.970  43.940  1.00  0.00            
ATOM   1270  O   ASN   206      39.120  34.610  44.980  1.00  0.00            
ATOM   1271  N   ASP   207      37.290  34.590  43.730  1.00  0.00            
ATOM   1272  HN  ASP   207      36.890  34.960  42.890  1.00  0.00            
ATOM   1273  CA  ASP   207      36.440  34.030  44.740  1.00  0.00            
ATOM   1274  HA  ASP   207      36.820  34.200  45.740  1.00  0.00            
ATOM   1275  CB  ASP   207      35.050  34.680  44.900  1.00  0.00            
ATOM   1276  HB1 ASP   207      34.600  34.590  43.890  1.00  0.00            
ATOM   1277  HB2 ASP   207      34.360  34.180  45.610  1.00  0.00            
ATOM   1278  CG  ASP   207      35.220  36.120  45.370  1.00  0.00            
ATOM   1279  OD1 ASP   207      35.390  36.330  46.600  1.00  0.00            
ATOM   1280  OD2 ASP   207      34.950  36.990  44.500  1.00  0.00            
ATOM   1281  C   ASP   207      36.240  32.570  44.520  1.00  0.00            
ATOM   1282  O   ASP   207      35.910  32.070  43.450  1.00  0.00            
ATOM   1283  N   VAL   208      36.520  31.760  45.560  1.00  0.00            
ATOM   1284  HN  VAL   208      36.880  32.100  46.420  1.00  0.00            
ATOM   1285  CA  VAL   208      36.600  30.330  45.520  1.00  0.00            
ATOM   1286  HA  VAL   208      37.220  29.930  44.730  1.00  0.00            
ATOM   1287  CB  VAL   208      37.280  29.840  46.770  1.00  0.00            
ATOM   1288  HB  VAL   208      36.900  30.400  47.640  1.00  0.00            
ATOM   1289  CG1 VAL   208      37.110  28.320  46.970  1.00  0.00            
ATOM   1290 1HG1 VAL   208      37.910  28.080  47.710  1.00  0.00            
ATOM   1291 2HG1 VAL   208      36.190  28.000  47.500  1.00  0.00            
ATOM   1292 3HG1 VAL   208      37.110  27.870  45.960  1.00  0.00            
ATOM   1293  CG2 VAL   208      38.790  30.130  46.720  1.00  0.00            
ATOM   1294 1HG2 VAL   208      39.310  29.670  45.850  1.00  0.00            
ATOM   1295 2HG2 VAL   208      38.960  31.210  46.530  1.00  0.00            
ATOM   1296 3HG2 VAL   208      39.320  29.910  47.670  1.00  0.00            
ATOM   1297  C   VAL   208      35.300  29.640  45.300  1.00  0.00            
ATOM   1298  O   VAL   208      35.160  28.670  44.560  1.00  0.00            
ATOM   1299  N   GLU   209      34.230  30.160  45.930  1.00  0.00            
ATOM   1300  HN  GLU   209      34.470  30.860  46.600  1.00  0.00            
ATOM   1301  CA  GLU   209      32.910  29.630  45.780  1.00  0.00            
ATOM   1302  HA  GLU   209      32.950  28.550  45.890  1.00  0.00            
ATOM   1303  CB  GLU   209      32.030  30.300  46.840  1.00  0.00            
ATOM   1304  HB1 GLU   209      32.530  30.170  47.830  1.00  0.00            
ATOM   1305  HB2 GLU   209      32.040  31.400  46.710  1.00  0.00            
ATOM   1306  CG  GLU   209      30.580  29.820  46.970  1.00  0.00            
ATOM   1307  HG1 GLU   209      30.170  30.590  47.650  1.00  0.00            
ATOM   1308  HG2 GLU   209      29.970  29.830  46.040  1.00  0.00            
ATOM   1309  CD  GLU   209      30.580  28.450  47.620  1.00  0.00            
ATOM   1310  OE1 GLU   209      30.540  27.470  46.820  1.00  0.00            
ATOM   1311  OE2 GLU   209      30.640  28.350  48.870  1.00  0.00            
ATOM   1312  C   GLU   209      32.430  29.960  44.410  1.00  0.00            
ATOM   1313  O   GLU   209      31.860  29.110  43.720  1.00  0.00            
ATOM   1314  N   THR   210      32.670  31.210  43.980  1.00  0.00            
ATOM   1315  HN  THR   210      33.050  31.880  44.610  1.00  0.00            
ATOM   1316  CA  THR   210      32.450  31.660  42.640  1.00  0.00            
ATOM   1317  HA  THR   210      31.400  31.490  42.480  1.00  0.00            
ATOM   1318  CB  THR   210      32.660  33.130  42.500  1.00  0.00            
ATOM   1319  HB  THR   210      33.730  33.410  42.500  1.00  0.00            
ATOM   1320  OG1 THR   210      31.960  33.780  43.560  1.00  0.00            
ATOM   1321  HG1 THR   210      32.230  34.700  43.640  1.00  0.00            
ATOM   1322  CG2 THR   210      31.930  33.580  41.220  1.00  0.00            
ATOM   1323 1HG2 THR   210      31.690  34.660  41.260  1.00  0.00            
ATOM   1324 2HG2 THR   210      32.660  33.420  40.400  1.00  0.00            
ATOM   1325 3HG2 THR   210      31.000  32.980  41.100  1.00  0.00            
ATOM   1326  C   THR   210      33.140  30.810  41.620  1.00  0.00            
ATOM   1327  O   THR   210      32.460  30.480  40.650  1.00  0.00            
ATOM   1328  N   ALA   211      34.420  30.440  41.810  1.00  0.00            
ATOM   1329  HN  ALA   211      35.000  30.910  42.470  1.00  0.00            
ATOM   1330  CA  ALA   211      35.080  29.580  40.880  1.00  0.00            
ATOM   1331  HA  ALA   211      35.070  29.820  39.820  1.00  0.00            
ATOM   1332  CB  ALA   211      36.540  29.450  41.350  1.00  0.00            
ATOM   1333  HB1 ALA   211      37.120  28.930  40.570  1.00  0.00            
ATOM   1334  HB2 ALA   211      36.930  30.490  41.400  1.00  0.00            
ATOM   1335  HB3 ALA   211      36.820  29.030  42.340  1.00  0.00            
ATOM   1336  C   ALA   211      34.460  28.220  40.860  1.00  0.00            
ATOM   1337  O   ALA   211      34.190  27.720  39.770  1.00  0.00            
ATOM   1338  N   ARG   212      34.150  27.600  42.010  1.00  0.00            
ATOM   1339  HN  ARG   212      34.360  28.090  42.860  1.00  0.00            
ATOM   1340  CA  ARG   212      33.540  26.310  42.030  1.00  0.00            
ATOM   1341  HA  ARG   212      34.200  25.750  41.390  1.00  0.00            
ATOM   1342  CB  ARG   212      33.760  25.510  43.320  1.00  0.00            
ATOM   1343  HB1 ARG   212      33.610  24.440  43.050  1.00  0.00            
ATOM   1344  HB2 ARG   212      34.850  25.600  43.560  1.00  0.00            
ATOM   1345  CG  ARG   212      32.920  25.890  44.540  1.00  0.00            
ATOM   1346  HG1 ARG   212      33.090  26.980  44.660  1.00  0.00            
ATOM   1347  HG2 ARG   212      31.830  25.690  44.640  1.00  0.00            
ATOM   1348  CD  ARG   212      33.550  25.380  45.840  1.00  0.00            
ATOM   1349  HD1 ARG   212      33.560  24.280  45.710  1.00  0.00            
ATOM   1350  HD2 ARG   212      34.600  25.730  45.990  1.00  0.00            
ATOM   1351  NE  ARG   212      32.720  25.870  46.970  1.00  0.00            
ATOM   1352  HE  ARG   212      32.130  26.660  46.840  1.00  0.00            
ATOM   1353  CZ  ARG   212      33.060  25.490  48.240  1.00  0.00            
ATOM   1354  NH1 ARG   212      33.920  24.510  48.650  1.00  0.00            
ATOM   1355 1HH1 ARG   212      34.210  23.780  48.020  1.00  0.00            
ATOM   1356 2HH1 ARG   212      34.220  24.420  49.590  1.00  0.00            
ATOM   1357  NH2 ARG   212      32.490  26.260  49.210  1.00  0.00            
ATOM   1358 1HH2 ARG   212      31.860  26.990  48.930  1.00  0.00            
ATOM   1359 2HH2 ARG   212      32.780  26.080  50.150  1.00  0.00            
ATOM   1360  C   ARG   212      32.190  26.300  41.390  1.00  0.00            
ATOM   1361  O   ARG   212      31.900  25.380  40.630  1.00  0.00            
ATOM   1362  N   CYS   213      31.370  27.350  41.610  1.00  0.00            
ATOM   1363  HN  CYS   213      31.670  28.050  42.250  1.00  0.00            
ATOM   1364  CA  CYS   213      30.090  27.540  41.010  1.00  0.00            
ATOM   1365  HA  CYS   213      29.470  26.660  41.100  1.00  0.00            
ATOM   1366  CB  CYS   213      29.340  28.750  41.600  1.00  0.00            
ATOM   1367  HB1 CYS   213      29.990  29.610  41.840  1.00  0.00            
ATOM   1368  HB2 CYS   213      28.480  29.080  40.980  1.00  0.00            
ATOM   1369  SG  CYS   213      28.720  28.300  43.260  1.00  0.00            
ATOM   1370  HG1 CYS   213      29.910  28.670  43.710  1.00  0.00            
ATOM   1371  C   CYS   213      30.080  27.670  39.530  1.00  0.00            
ATOM   1372  O   CYS   213      29.330  26.980  38.830  1.00  0.00            
ATOM   1373  N   THR   214      30.980  28.500  38.970  1.00  0.00            
ATOM   1374  HN  THR   214      31.570  28.990  39.610  1.00  0.00            
ATOM   1375  CA  THR   214      31.200  28.750  37.580  1.00  0.00            
ATOM   1376  HA  THR   214      30.220  28.970  37.190  1.00  0.00            
ATOM   1377  CB  THR   214      31.920  30.050  37.330  1.00  0.00            
ATOM   1378  HB  THR   214      32.980  29.890  37.590  1.00  0.00            
ATOM   1379  OG1 THR   214      31.450  31.150  38.110  1.00  0.00            
ATOM   1380  HG1 THR   214      31.880  31.090  38.960  1.00  0.00            
ATOM   1381  CG2 THR   214      31.620  30.480  35.890  1.00  0.00            
ATOM   1382 1HG2 THR   214      31.850  29.680  35.160  1.00  0.00            
ATOM   1383 2HG2 THR   214      30.540  30.770  35.910  1.00  0.00            
ATOM   1384 3HG2 THR   214      32.240  31.350  35.590  1.00  0.00            
ATOM   1385  C   THR   214      31.800  27.630  36.810  1.00  0.00            
ATOM   1386  O   THR   214      31.340  27.140  35.780  1.00  0.00            
ATOM   1387  N   ALA   215      32.800  26.950  37.400  1.00  0.00            
ATOM   1388  HN  ALA   215      33.230  27.200  38.270  1.00  0.00            
ATOM   1389  CA  ALA   215      33.260  25.710  36.870  1.00  0.00            
ATOM   1390  HA  ALA   215      33.380  25.920  35.810  1.00  0.00            
ATOM   1391  CB  ALA   215      34.670  25.380  37.400  1.00  0.00            
ATOM   1392  HB1 ALA   215      35.320  26.270  37.260  1.00  0.00            
ATOM   1393  HB2 ALA   215      34.670  25.090  38.470  1.00  0.00            
ATOM   1394  HB3 ALA   215      35.180  24.580  36.820  1.00  0.00            
ATOM   1395  C   ALA   215      32.370  24.520  36.900  1.00  0.00            
ATOM   1396  O   ALA   215      32.480  23.580  36.100  1.00  0.00            
ATOM   1397  N   GLY   216      31.430  24.440  37.850  1.00  0.00            
ATOM   1398  HN  GLY   216      31.420  25.010  38.670  1.00  0.00            
ATOM   1399  CA  GLY   216      30.340  23.500  37.850  1.00  0.00            
ATOM   1400  HA1 GLY   216      30.800  22.550  37.600  1.00  0.00            
ATOM   1401  HA2 GLY   216      29.810  23.660  38.770  1.00  0.00            
ATOM   1402  C   GLY   216      29.320  23.760  36.800  1.00  0.00            
ATOM   1403  O   GLY   216      28.900  22.850  36.090  1.00  0.00            
ATOM   1404  N   THR   217      29.010  25.030  36.480  1.00  0.00            
ATOM   1405  HN  THR   217      29.400  25.750  37.050  1.00  0.00            
ATOM   1406  CA  THR   217      28.270  25.430  35.330  1.00  0.00            
ATOM   1407  HA  THR   217      27.290  24.980  35.360  1.00  0.00            
ATOM   1408  CB  THR   217      28.010  26.910  35.250  1.00  0.00            
ATOM   1409  HB  THR   217      28.990  27.420  35.340  1.00  0.00            
ATOM   1410  OG1 THR   217      27.180  27.200  36.370  1.00  0.00            
ATOM   1411  HG1 THR   217      27.730  26.890  37.100  1.00  0.00            
ATOM   1412  CG2 THR   217      27.220  27.430  34.030  1.00  0.00            
ATOM   1413 1HG2 THR   217      27.140  28.530  34.030  1.00  0.00            
ATOM   1414 2HG2 THR   217      27.760  27.140  33.100  1.00  0.00            
ATOM   1415 3HG2 THR   217      26.240  26.930  33.890  1.00  0.00            
ATOM   1416  C   THR   217      28.870  24.950  34.060  1.00  0.00            
ATOM   1417  O   THR   217      28.210  24.400  33.180  1.00  0.00            
ATOM   1418  N   LEU   218      30.190  25.090  33.820  1.00  0.00            
ATOM   1419  HN  LEU   218      30.740  25.460  34.570  1.00  0.00            
ATOM   1420  CA  LEU   218      30.960  24.830  32.650  1.00  0.00            
ATOM   1421  HA  LEU   218      30.410  25.250  31.820  1.00  0.00            
ATOM   1422  CB  LEU   218      32.370  25.420  32.470  1.00  0.00            
ATOM   1423  HB1 LEU   218      32.900  25.630  33.420  1.00  0.00            
ATOM   1424  HB2 LEU   218      32.960  24.770  31.780  1.00  0.00            
ATOM   1425  CG  LEU   218      32.340  26.800  31.790  1.00  0.00            
ATOM   1426  HG  LEU   218      31.600  26.660  30.970  1.00  0.00            
ATOM   1427  CD1 LEU   218      31.850  27.900  32.750  1.00  0.00            
ATOM   1428 1HD1 LEU   218      31.820  28.890  32.250  1.00  0.00            
ATOM   1429 2HD1 LEU   218      30.810  27.670  33.060  1.00  0.00            
ATOM   1430 3HD1 LEU   218      32.510  27.930  33.640  1.00  0.00            
ATOM   1431  CD2 LEU   218      33.680  27.050  31.090  1.00  0.00            
ATOM   1432 1HD2 LEU   218      34.540  26.890  31.780  1.00  0.00            
ATOM   1433 2HD2 LEU   218      34.020  26.360  30.290  1.00  0.00            
ATOM   1434 3HD2 LEU   218      33.720  28.110  30.760  1.00  0.00            
ATOM   1435  C   LEU   218      31.110  23.360  32.450  1.00  0.00            
ATOM   1436  O   LEU   218      31.140  22.930  31.290  1.00  0.00            
ATOM   1437  N   HIS   219      31.250  22.570  33.520  1.00  0.00            
ATOM   1438  HN  HIS   219      31.410  22.910  34.440  1.00  0.00            
ATOM   1439  CA  HIS   219      31.150  21.150  33.400  1.00  0.00            
ATOM   1440  HA  HIS   219      31.860  20.920  32.620  1.00  0.00            
ATOM   1441  CB  HIS   219      31.540  20.450  34.710  1.00  0.00            
ATOM   1442  HB1 HIS   219      32.510  20.880  35.050  1.00  0.00            
ATOM   1443  HB2 HIS   219      30.730  20.700  35.430  1.00  0.00            
ATOM   1444  ND1 HIS   219      30.630  18.150  35.120  1.00  0.00            
ATOM   1445  CG  HIS   219      31.590  18.960  34.540  1.00  0.00            
ATOM   1446  CE1 HIS   219      30.970  16.930  34.770  1.00  0.00            
ATOM   1447  HE1 HIS   219      30.240  16.120  34.830  1.00  0.00            
ATOM   1448  NE2 HIS   219      32.080  16.900  33.980  1.00  0.00            
ATOM   1449  HE2 HIS   219      32.540  16.090  33.610  1.00  0.00            
ATOM   1450  CD2 HIS   219      32.470  18.220  33.830  1.00  0.00            
ATOM   1451  HD2 HIS   219      33.330  18.540  33.260  1.00  0.00            
ATOM   1452  C   HIS   219      29.840  20.590  32.940  1.00  0.00            
ATOM   1453  O   HIS   219      29.830  19.780  32.010  1.00  0.00            
ATOM   1454  N   ASN   220      28.680  21.030  33.460  1.00  0.00            
ATOM   1455  HN  ASN   220      28.660  21.630  34.250  1.00  0.00            
ATOM   1456  CA  ASN   220      27.390  20.800  32.890  1.00  0.00            
ATOM   1457  HA  ASN   220      27.220  19.730  32.830  1.00  0.00            
ATOM   1458  CB  ASN   220      26.400  21.580  33.770  1.00  0.00            
ATOM   1459  HB1 ASN   220      26.780  22.600  33.980  1.00  0.00            
ATOM   1460  HB2 ASN   220      25.430  21.770  33.250  1.00  0.00            
ATOM   1461  CG  ASN   220      26.150  20.920  35.120  1.00  0.00            
ATOM   1462  OD1 ASN   220      26.600  19.810  35.380  1.00  0.00            
ATOM   1463  ND2 ASN   220      25.440  21.590  36.070  1.00  0.00            
ATOM   1464 1HD2 ASN   220      25.250  22.540  35.820  1.00  0.00            
ATOM   1465 2HD2 ASN   220      25.200  21.190  36.960  1.00  0.00            
ATOM   1466  C   ASN   220      27.250  21.250  31.480  1.00  0.00            
ATOM   1467  O   ASN   220      26.770  20.510  30.620  1.00  0.00            
ATOM   1468  N   LEU   221      27.870  22.380  31.110  1.00  0.00            
ATOM   1469  HN  LEU   221      28.160  22.890  31.920  1.00  0.00            
ATOM   1470  CA  LEU   221      27.740  22.950  29.810  1.00  0.00            
ATOM   1471  HA  LEU   221      26.690  23.000  29.580  1.00  0.00            
ATOM   1472  CB  LEU   221      28.170  24.420  29.910  1.00  0.00            
ATOM   1473  HB1 LEU   221      27.680  24.780  30.840  1.00  0.00            
ATOM   1474  HB2 LEU   221      29.280  24.530  29.940  1.00  0.00            
ATOM   1475  CG  LEU   221      27.660  25.310  28.760  1.00  0.00            
ATOM   1476  HG  LEU   221      28.100  24.780  27.890  1.00  0.00            
ATOM   1477  CD1 LEU   221      26.130  25.380  28.610  1.00  0.00            
ATOM   1478 1HD1 LEU   221      25.640  25.740  29.540  1.00  0.00            
ATOM   1479 2HD1 LEU   221      25.940  26.160  27.840  1.00  0.00            
ATOM   1480 3HD1 LEU   221      25.650  24.460  28.220  1.00  0.00            
ATOM   1481  CD2 LEU   221      28.170  26.760  28.800  1.00  0.00            
ATOM   1482 1HD2 LEU   221      29.250  26.840  28.520  1.00  0.00            
ATOM   1483 2HD2 LEU   221      27.640  27.320  27.990  1.00  0.00            
ATOM   1484 3HD2 LEU   221      27.920  27.240  29.770  1.00  0.00            
ATOM   1485  C   LEU   221      28.370  22.210  28.670  1.00  0.00            
ATOM   1486  O   LEU   221      27.880  22.150  27.540  1.00  0.00            
ATOM   1487  N   SER   222      29.370  21.400  29.050  1.00  0.00            
ATOM   1488  HN  SER   222      29.710  21.410  29.990  1.00  0.00            
ATOM   1489  CA  SER   222      30.130  20.560  28.180  1.00  0.00            
ATOM   1490  HA  SER   222      30.390  21.230  27.360  1.00  0.00            
ATOM   1491  CB  SER   222      31.460  20.190  28.870  1.00  0.00            
ATOM   1492  HB1 SER   222      32.250  19.970  28.120  1.00  0.00            
ATOM   1493  HB2 SER   222      31.820  21.120  29.350  1.00  0.00            
ATOM   1494  OG  SER   222      31.350  19.140  29.810  1.00  0.00            
ATOM   1495  HG1 SER   222      30.900  19.390  30.620  1.00  0.00            
ATOM   1496  C   SER   222      29.380  19.350  27.750  1.00  0.00            
ATOM   1497  O   SER   222      29.800  18.660  26.820  1.00  0.00            
ATOM   1498  N   HIS   223      28.220  19.020  28.330  1.00  0.00            
ATOM   1499  HN  HIS   223      27.920  19.660  29.030  1.00  0.00            
ATOM   1500  CA  HIS   223      27.410  17.890  27.980  1.00  0.00            
ATOM   1501  HA  HIS   223      28.080  17.050  27.830  1.00  0.00            
ATOM   1502  CB  HIS   223      26.600  17.390  29.190  1.00  0.00            
ATOM   1503  HB1 HIS   223      26.050  18.260  29.610  1.00  0.00            
ATOM   1504  HB2 HIS   223      25.880  16.590  28.950  1.00  0.00            
ATOM   1505  ND1 HIS   223      28.300  17.590  31.110  1.00  0.00            
ATOM   1506  HD1 HIS   223      28.220  18.590  31.150  1.00  0.00            
ATOM   1507  CG  HIS   223      27.470  16.850  30.290  1.00  0.00            
ATOM   1508  CE1 HIS   223      29.090  16.760  31.830  1.00  0.00            
ATOM   1509  HE1 HIS   223      29.810  17.170  32.540  1.00  0.00            
ATOM   1510  NE2 HIS   223      28.830  15.490  31.560  1.00  0.00            
ATOM   1511  CD2 HIS   223      27.800  15.580  30.640  1.00  0.00            
ATOM   1512  HD2 HIS   223      27.360  14.640  30.350  1.00  0.00            
ATOM   1513  C   HIS   223      26.550  17.940  26.760  1.00  0.00            
ATOM   1514  O   HIS   223      25.600  17.170  26.670  1.00  0.00            
ATOM   1515  N   HIS   224      27.000  18.780  25.810  1.00  0.00            
ATOM   1516  HN  HIS   224      27.920  19.140  25.860  1.00  0.00            
ATOM   1517  CA  HIS   224      26.400  18.800  24.510  1.00  0.00            
ATOM   1518  HA  HIS   224      26.010  17.820  24.290  1.00  0.00            
ATOM   1519  CB  HIS   224      25.230  19.800  24.580  1.00  0.00            
ATOM   1520  HB1 HIS   224      24.790  19.630  25.580  1.00  0.00            
ATOM   1521  HB2 HIS   224      25.480  20.880  24.710  1.00  0.00            
ATOM   1522  ND1 HIS   224      24.640  19.820  22.140  1.00  0.00            
ATOM   1523  CG  HIS   224      24.250  19.660  23.450  1.00  0.00            
ATOM   1524  CE1 HIS   224      23.550  19.670  21.410  1.00  0.00            
ATOM   1525  HE1 HIS   224      23.470  19.800  20.330  1.00  0.00            
ATOM   1526  NE2 HIS   224      22.470  19.420  22.180  1.00  0.00            
ATOM   1527  HE2 HIS   224      21.570  19.200  21.790  1.00  0.00            
ATOM   1528  CD2 HIS   224      22.910  19.400  23.490  1.00  0.00            
ATOM   1529  HD2 HIS   224      22.300  19.270  24.370  1.00  0.00            
ATOM   1530  C   HIS   224      27.420  19.180  23.500  1.00  0.00            
ATOM   1531  O   HIS   224      28.320  19.950  23.860  1.00  0.00            
ATOM   1532  N   ARG   225      27.370  18.890  22.190  1.00  0.00            
ATOM   1533  HN  ARG   225      26.690  18.260  21.830  1.00  0.00            
ATOM   1534  CA  ARG   225      28.210  19.450  21.180  1.00  0.00            
ATOM   1535  HA  ARG   225      29.190  19.160  21.510  1.00  0.00            
ATOM   1536  CB  ARG   225      27.940  18.910  19.760  1.00  0.00            
ATOM   1537  HB1 ARG   225      27.480  17.920  19.990  1.00  0.00            
ATOM   1538  HB2 ARG   225      27.140  19.480  19.260  1.00  0.00            
ATOM   1539  CG  ARG   225      29.270  18.740  19.020  1.00  0.00            
ATOM   1540  HG1 ARG   225      29.810  19.710  19.040  1.00  0.00            
ATOM   1541  HG2 ARG   225      29.870  17.980  19.560  1.00  0.00            
ATOM   1542  CD  ARG   225      29.170  18.330  17.550  1.00  0.00            
ATOM   1543  HD1 ARG   225      28.810  17.290  17.370  1.00  0.00            
ATOM   1544  HD2 ARG   225      28.440  19.040  17.110  1.00  0.00            
ATOM   1545  NE  ARG   225      30.540  18.480  16.970  1.00  0.00            
ATOM   1546  HE  ARG   225      31.320  18.760  17.530  1.00  0.00            
ATOM   1547  CZ  ARG   225      30.580  18.830  15.650  1.00  0.00            
ATOM   1548  NH1 ARG   225      29.510  18.710  14.810  1.00  0.00            
ATOM   1549 1HH1 ARG   225      28.820  18.030  15.050  1.00  0.00            
ATOM   1550 2HH1 ARG   225      29.650  18.900  13.840  1.00  0.00            
ATOM   1551  NH2 ARG   225      31.730  19.340  15.100  1.00  0.00            
ATOM   1552 1HH2 ARG   225      32.650  19.310  15.490  1.00  0.00            
ATOM   1553 2HH2 ARG   225      31.660  19.760  14.200  1.00  0.00            
ATOM   1554  C   ARG   225      28.150  20.940  21.080  1.00  0.00            
ATOM   1555  O   ARG   225      29.200  21.570  21.010  1.00  0.00            
ATOM   1556  N   GLU   226      26.930  21.510  21.210  1.00  0.00            
ATOM   1557  HN  GLU   226      26.190  20.860  21.270  1.00  0.00            
ATOM   1558  CA  GLU   226      26.680  22.920  21.210  1.00  0.00            
ATOM   1559  HA  GLU   226      27.170  23.330  20.340  1.00  0.00            
ATOM   1560  CB  GLU   226      25.190  23.290  21.110  1.00  0.00            
ATOM   1561  HB1 GLU   226      24.700  22.840  22.000  1.00  0.00            
ATOM   1562  HB2 GLU   226      25.090  24.390  21.130  1.00  0.00            
ATOM   1563  CG  GLU   226      24.590  22.730  19.810  1.00  0.00            
ATOM   1564  HG1 GLU   226      25.140  23.120  18.930  1.00  0.00            
ATOM   1565  HG2 GLU   226      24.580  21.620  19.900  1.00  0.00            
ATOM   1566  CD  GLU   226      23.150  23.220  19.750  1.00  0.00            
ATOM   1567  OE1 GLU   226      22.750  24.400  19.900  1.00  0.00            
ATOM   1568  OE2 GLU   226      22.280  22.340  19.480  1.00  0.00            
ATOM   1569  C   GLU   226      27.310  23.670  22.330  1.00  0.00            
ATOM   1570  O   GLU   226      27.780  24.790  22.140  1.00  0.00            
ATOM   1571  N   GLY   227      27.420  22.950  23.460  1.00  0.00            
ATOM   1572  HN  GLY   227      27.140  22.000  23.540  1.00  0.00            
ATOM   1573  CA  GLY   227      28.150  23.440  24.590  1.00  0.00            
ATOM   1574  HA1 GLY   227      27.760  24.420  24.820  1.00  0.00            
ATOM   1575  HA2 GLY   227      27.860  22.780  25.400  1.00  0.00            
ATOM   1576  C   GLY   227      29.620  23.530  24.410  1.00  0.00            
ATOM   1577  O   GLY   227      30.330  24.460  24.770  1.00  0.00            
ATOM   1578  N   LEU   228      30.200  22.490  23.780  1.00  0.00            
ATOM   1579  HN  LEU   228      29.690  21.700  23.460  1.00  0.00            
ATOM   1580  CA  LEU   228      31.600  22.470  23.480  1.00  0.00            
ATOM   1581  HA  LEU   228      32.130  22.710  24.390  1.00  0.00            
ATOM   1582  CB  LEU   228      32.100  21.060  23.130  1.00  0.00            
ATOM   1583  HB1 LEU   228      31.510  20.850  22.200  1.00  0.00            
ATOM   1584  HB2 LEU   228      33.140  21.140  22.740  1.00  0.00            
ATOM   1585  CG  LEU   228      31.840  19.870  24.070  1.00  0.00            
ATOM   1586  HG  LEU   228      30.820  19.940  24.500  1.00  0.00            
ATOM   1587  CD1 LEU   228      31.930  18.540  23.290  1.00  0.00            
ATOM   1588 1HD1 LEU   228      32.910  18.520  22.770  1.00  0.00            
ATOM   1589 2HD1 LEU   228      31.760  17.710  24.010  1.00  0.00            
ATOM   1590 3HD1 LEU   228      31.150  18.580  22.510  1.00  0.00            
ATOM   1591  CD2 LEU   228      32.760  19.750  25.290  1.00  0.00            
ATOM   1592 1HD2 LEU   228      33.840  19.910  25.070  1.00  0.00            
ATOM   1593 2HD2 LEU   228      32.470  20.620  25.920  1.00  0.00            
ATOM   1594 3HD2 LEU   228      32.630  18.830  25.900  1.00  0.00            
ATOM   1595  C   LEU   228      32.090  23.390  22.420  1.00  0.00            
ATOM   1596  O   LEU   228      33.180  23.950  22.530  1.00  0.00            
ATOM   1597  N   LEU   229      31.210  23.640  21.430  1.00  0.00            
ATOM   1598  HN  LEU   229      30.350  23.170  21.240  1.00  0.00            
ATOM   1599  CA  LEU   229      31.400  24.660  20.440  1.00  0.00            
ATOM   1600  HA  LEU   229      32.300  24.530  19.860  1.00  0.00            
ATOM   1601  CB  LEU   229      30.210  24.510  19.490  1.00  0.00            
ATOM   1602  HB1 LEU   229      29.320  24.500  20.150  1.00  0.00            
ATOM   1603  HB2 LEU   229      30.130  25.440  18.880  1.00  0.00            
ATOM   1604  CG  LEU   229      30.260  23.370  18.460  1.00  0.00            
ATOM   1605  HG  LEU   229      30.580  22.450  18.990  1.00  0.00            
ATOM   1606  CD1 LEU   229      28.910  23.180  17.750  1.00  0.00            
ATOM   1607 1HD1 LEU   229      29.030  22.340  17.040  1.00  0.00            
ATOM   1608 2HD1 LEU   229      28.120  22.850  18.460  1.00  0.00            
ATOM   1609 3HD1 LEU   229      28.700  24.190  17.330  1.00  0.00            
ATOM   1610  CD2 LEU   229      31.320  23.650  17.390  1.00  0.00            
ATOM   1611 1HD2 LEU   229      31.070  24.650  16.970  1.00  0.00            
ATOM   1612 2HD2 LEU   229      32.390  23.660  17.710  1.00  0.00            
ATOM   1613 3HD2 LEU   229      31.230  22.910  16.570  1.00  0.00            
ATOM   1614  C   LEU   229      31.320  26.020  21.040  1.00  0.00            
ATOM   1615  O   LEU   229      32.120  26.930  20.810  1.00  0.00            
ATOM   1616  N   ALA   230      30.380  26.310  21.960  1.00  0.00            
ATOM   1617  HN  ALA   230      29.690  25.650  22.240  1.00  0.00            
ATOM   1618  CA  ALA   230      30.320  27.550  22.670  1.00  0.00            
ATOM   1619  HA  ALA   230      30.290  28.280  21.880  1.00  0.00            
ATOM   1620  CB  ALA   230      29.000  27.660  23.450  1.00  0.00            
ATOM   1621  HB1 ALA   230      29.010  28.410  24.270  1.00  0.00            
ATOM   1622  HB2 ALA   230      28.090  27.740  22.820  1.00  0.00            
ATOM   1623  HB3 ALA   230      28.810  26.710  23.990  1.00  0.00            
ATOM   1624  C   ALA   230      31.520  27.760  23.530  1.00  0.00            
ATOM   1625  O   ALA   230      32.030  28.880  23.570  1.00  0.00            
ATOM   1626  N   ILE   231      32.000  26.800  24.340  1.00  0.00            
ATOM   1627  HN  ILE   231      31.530  25.920  24.430  1.00  0.00            
ATOM   1628  CA  ILE   231      32.990  27.040  25.340  1.00  0.00            
ATOM   1629  HA  ILE   231      32.650  27.830  25.980  1.00  0.00            
ATOM   1630  CB  ILE   231      33.080  25.830  26.220  1.00  0.00            
ATOM   1631  HB  ILE   231      33.150  24.910  25.610  1.00  0.00            
ATOM   1632  CG2 ILE   231      34.370  25.890  27.060  1.00  0.00            
ATOM   1633 1HG2 ILE   231      34.380  26.910  27.500  1.00  0.00            
ATOM   1634 2HG2 ILE   231      34.370  25.200  27.930  1.00  0.00            
ATOM   1635 3HG2 ILE   231      35.300  25.730  26.480  1.00  0.00            
ATOM   1636  CG1 ILE   231      31.790  25.770  27.050  1.00  0.00            
ATOM   1637 1HG1 ILE   231      32.020  26.490  27.860  1.00  0.00            
ATOM   1638 2HG1 ILE   231      30.920  26.190  26.500  1.00  0.00            
ATOM   1639  CD  ILE   231      31.520  24.390  27.660  1.00  0.00            
ATOM   1640  HD1 ILE   231      32.130  24.100  28.540  1.00  0.00            
ATOM   1641  HD2 ILE   231      30.450  24.320  27.950  1.00  0.00            
ATOM   1642  HD3 ILE   231      31.660  23.580  26.910  1.00  0.00            
ATOM   1643  C   ILE   231      34.290  27.320  24.670  1.00  0.00            
ATOM   1644  O   ILE   231      34.920  28.340  24.930  1.00  0.00            
ATOM   1645  N   PHE   232      34.740  26.470  23.730  1.00  0.00            
ATOM   1646  HN  PHE   232      34.210  25.640  23.560  1.00  0.00            
ATOM   1647  CA  PHE   232      35.760  26.860  22.800  1.00  0.00            
ATOM   1648  HA  PHE   232      36.690  26.960  23.340  1.00  0.00            
ATOM   1649  CB  PHE   232      35.770  25.740  21.750  1.00  0.00            
ATOM   1650  HB1 PHE   232      35.850  24.750  22.270  1.00  0.00            
ATOM   1651  HB2 PHE   232      34.810  25.760  21.200  1.00  0.00            
ATOM   1652  CG  PHE   232      36.860  25.790  20.740  1.00  0.00            
ATOM   1653  CD1 PHE   232      38.090  25.310  21.100  1.00  0.00            
ATOM   1654  HD1 PHE   232      38.310  24.860  22.060  1.00  0.00            
ATOM   1655  CE1 PHE   232      39.090  25.240  20.160  1.00  0.00            
ATOM   1656  HE1 PHE   232      40.010  24.820  20.540  1.00  0.00            
ATOM   1657  CZ  PHE   232      38.890  25.740  18.900  1.00  0.00            
ATOM   1658  HZ  PHE   232      39.710  25.610  18.210  1.00  0.00            
ATOM   1659  CD2 PHE   232      36.650  26.270  19.460  1.00  0.00            
ATOM   1660  HD2 PHE   232      35.770  26.860  19.240  1.00  0.00            
ATOM   1661  CE2 PHE   232      37.650  26.200  18.520  1.00  0.00            
ATOM   1662  HE2 PHE   232      37.510  26.660  17.550  1.00  0.00            
ATOM   1663  C   PHE   232      35.670  28.170  22.090  1.00  0.00            
ATOM   1664  O   PHE   232      36.650  28.900  21.960  1.00  0.00            
ATOM   1665  N   LYS   233      34.560  28.610  21.470  1.00  0.00            
ATOM   1666  HN  LYS   233      33.750  28.060  21.300  1.00  0.00            
ATOM   1667  CA  LYS   233      34.410  29.880  20.840  1.00  0.00            
ATOM   1668  HA  LYS   233      35.130  29.950  20.040  1.00  0.00            
ATOM   1669  CB  LYS   233      33.030  30.110  20.190  1.00  0.00            
ATOM   1670  HB1 LYS   233      32.280  29.680  20.890  1.00  0.00            
ATOM   1671  HB2 LYS   233      32.860  31.180  19.950  1.00  0.00            
ATOM   1672  CG  LYS   233      33.020  29.430  18.820  1.00  0.00            
ATOM   1673  HG1 LYS   233      33.850  29.840  18.200  1.00  0.00            
ATOM   1674  HG2 LYS   233      33.280  28.350  18.900  1.00  0.00            
ATOM   1675  CD  LYS   233      31.680  29.410  18.090  1.00  0.00            
ATOM   1676  HD1 LYS   233      31.080  29.060  18.960  1.00  0.00            
ATOM   1677  HD2 LYS   233      31.240  30.340  17.660  1.00  0.00            
ATOM   1678  CE  LYS   233      31.280  28.270  17.150  1.00  0.00            
ATOM   1679  HE1 LYS   233      31.780  27.360  17.560  1.00  0.00            
ATOM   1680  HE2 LYS   233      30.180  28.120  17.120  1.00  0.00            
ATOM   1681  NZ  LYS   233      31.850  28.530  15.810  1.00  0.00            
ATOM   1682  HZ1 LYS   233      31.520  29.420  15.390  1.00  0.00            
ATOM   1683  HZ2 LYS   233      32.860  28.750  15.850  1.00  0.00            
ATOM   1684  HZ3 LYS   233      31.550  27.770  15.160  1.00  0.00            
ATOM   1685  C   LYS   233      34.670  31.120  21.620  1.00  0.00            
ATOM   1686  O   LYS   233      35.190  32.120  21.130  1.00  0.00            
ATOM   1687  N   SER   234      34.370  31.110  22.930  1.00  0.00            
ATOM   1688  HN  SER   234      33.960  30.290  23.340  1.00  0.00            
ATOM   1689  CA  SER   234      34.270  32.330  23.660  1.00  0.00            
ATOM   1690  HA  SER   234      34.190  33.160  22.980  1.00  0.00            
ATOM   1691  CB  SER   234      33.080  32.380  24.630  1.00  0.00            
ATOM   1692  HB1 SER   234      33.200  31.730  25.530  1.00  0.00            
ATOM   1693  HB2 SER   234      32.950  33.400  25.060  1.00  0.00            
ATOM   1694  OG  SER   234      31.850  32.120  23.960  1.00  0.00            
ATOM   1695  HG1 SER   234      31.950  31.380  23.360  1.00  0.00            
ATOM   1696  C   SER   234      35.480  32.550  24.510  1.00  0.00            
ATOM   1697  O   SER   234      35.520  33.480  25.310  1.00  0.00            
ATOM   1698  N   GLY   235      36.480  31.660  24.380  1.00  0.00            
ATOM   1699  HN  GLY   235      36.400  30.970  23.670  1.00  0.00            
ATOM   1700  CA  GLY   235      37.710  31.730  25.100  1.00  0.00            
ATOM   1701  HA1 GLY   235      38.460  31.340  24.430  1.00  0.00            
ATOM   1702  HA2 GLY   235      37.990  32.760  25.240  1.00  0.00            
ATOM   1703  C   GLY   235      37.680  30.960  26.380  1.00  0.00            
ATOM   1704  O   GLY   235      38.420  31.290  27.310  1.00  0.00            
ATOM   1705  N   GLY   236      36.880  29.900  26.570  1.00  0.00            
ATOM   1706  HN  GLY   236      36.270  29.560  25.860  1.00  0.00            
ATOM   1707  CA  GLY   236      36.890  29.150  27.790  1.00  0.00            
ATOM   1708  HA1 GLY   236      36.540  29.820  28.560  1.00  0.00            
ATOM   1709  HA2 GLY   236      36.240  28.300  27.620  1.00  0.00            
ATOM   1710  C   GLY   236      38.130  28.410  28.130  1.00  0.00            
ATOM   1711  O   GLY   236      38.370  28.190  29.320  1.00  0.00            
ATOM   1712  N   ILE   237      38.930  28.020  27.120  1.00  0.00            
ATOM   1713  HN  ILE   237      38.590  28.210  26.200  1.00  0.00            
ATOM   1714  CA  ILE   237      40.120  27.320  27.480  1.00  0.00            
ATOM   1715  HA  ILE   237      39.850  26.510  28.140  1.00  0.00            
ATOM   1716  CB  ILE   237      40.750  26.500  26.390  1.00  0.00            
ATOM   1717  HB  ILE   237      40.820  27.170  25.500  1.00  0.00            
ATOM   1718  CG2 ILE   237      42.150  25.960  26.720  1.00  0.00            
ATOM   1719 1HG2 ILE   237      42.230  25.090  27.410  1.00  0.00            
ATOM   1720 2HG2 ILE   237      42.530  25.420  25.820  1.00  0.00            
ATOM   1721 3HG2 ILE   237      42.880  26.770  26.890  1.00  0.00            
ATOM   1722  CG1 ILE   237      39.770  25.380  26.010  1.00  0.00            
ATOM   1723 1HG1 ILE   237      39.810  24.640  26.840  1.00  0.00            
ATOM   1724 2HG1 ILE   237      38.730  25.760  25.880  1.00  0.00            
ATOM   1725  CD  ILE   237      40.170  24.700  24.700  1.00  0.00            
ATOM   1726  HD1 ILE   237      41.230  24.350  24.670  1.00  0.00            
ATOM   1727  HD2 ILE   237      39.470  23.850  24.580  1.00  0.00            
ATOM   1728  HD3 ILE   237      40.040  25.450  23.890  1.00  0.00            
ATOM   1729  C   ILE   237      41.090  28.090  28.300  1.00  0.00            
ATOM   1730  O   ILE   237      41.420  27.620  29.390  1.00  0.00            
ATOM   1731  N   PRO   238      41.460  29.300  28.000  1.00  0.00            
ATOM   1732  CD  PRO   238      41.710  29.680  26.620  1.00  0.00            
ATOM   1733  HD1 PRO   238      40.750  30.160  26.330  1.00  0.00            
ATOM   1734  HD2 PRO   238      41.950  28.780  26.000  1.00  0.00            
ATOM   1735  CA  PRO   238      42.170  30.090  28.960  1.00  0.00            
ATOM   1736  HA  PRO   238      43.030  29.500  29.230  1.00  0.00            
ATOM   1737  CB  PRO   238      42.400  31.350  28.130  1.00  0.00            
ATOM   1738  HB1 PRO   238      41.550  32.040  27.980  1.00  0.00            
ATOM   1739  HB2 PRO   238      43.280  31.850  28.590  1.00  0.00            
ATOM   1740  CG  PRO   238      42.810  30.740  26.780  1.00  0.00            
ATOM   1741  HG1 PRO   238      42.810  31.560  26.030  1.00  0.00            
ATOM   1742  HG2 PRO   238      43.820  30.300  26.890  1.00  0.00            
ATOM   1743  C   PRO   238      41.520  30.410  30.260  1.00  0.00            
ATOM   1744  O   PRO   238      42.300  30.380  31.220  1.00  0.00            
ATOM   1745  N   ALA   239      40.190  30.590  30.390  1.00  0.00            
ATOM   1746  HN  ALA   239      39.660  30.620  29.550  1.00  0.00            
ATOM   1747  CA  ALA   239      39.530  30.640  31.650  1.00  0.00            
ATOM   1748  HA  ALA   239      40.060  31.410  32.190  1.00  0.00            
ATOM   1749  CB  ALA   239      38.060  31.050  31.470  1.00  0.00            
ATOM   1750  HB1 ALA   239      38.050  32.040  30.960  1.00  0.00            
ATOM   1751  HB2 ALA   239      37.490  30.450  30.730  1.00  0.00            
ATOM   1752  HB3 ALA   239      37.490  31.190  32.410  1.00  0.00            
ATOM   1753  C   ALA   239      39.700  29.460  32.550  1.00  0.00            
ATOM   1754  O   ALA   239      39.850  29.510  33.770  1.00  0.00            
ATOM   1755  N   LEU   240      39.540  28.250  31.970  1.00  0.00            
ATOM   1756  HN  LEU   240      39.260  28.180  31.020  1.00  0.00            
ATOM   1757  CA  LEU   240      39.810  26.980  32.580  1.00  0.00            
ATOM   1758  HA  LEU   240      39.360  26.940  33.550  1.00  0.00            
ATOM   1759  CB  LEU   240      39.530  25.840  31.590  1.00  0.00            
ATOM   1760  HB1 LEU   240      40.060  25.980  30.630  1.00  0.00            
ATOM   1761  HB2 LEU   240      39.820  24.830  31.940  1.00  0.00            
ATOM   1762  CG  LEU   240      38.020  25.620  31.390  1.00  0.00            
ATOM   1763  HG  LEU   240      37.570  26.600  31.120  1.00  0.00            
ATOM   1764  CD1 LEU   240      37.840  24.590  30.250  1.00  0.00            
ATOM   1765 1HD1 LEU   240      38.360  23.640  30.470  1.00  0.00            
ATOM   1766 2HD1 LEU   240      36.780  24.270  30.150  1.00  0.00            
ATOM   1767 3HD1 LEU   240      38.270  24.950  29.300  1.00  0.00            
ATOM   1768  CD2 LEU   240      37.360  25.170  32.700  1.00  0.00            
ATOM   1769 1HD2 LEU   240      37.590  25.880  33.520  1.00  0.00            
ATOM   1770 2HD2 LEU   240      36.270  25.010  32.740  1.00  0.00            
ATOM   1771 3HD2 LEU   240      37.690  24.120  32.890  1.00  0.00            
ATOM   1772  C   LEU   240      41.250  26.740  32.900  1.00  0.00            
ATOM   1773  O   LEU   240      41.470  26.200  33.980  1.00  0.00            
ATOM   1774  N   VAL   241      42.280  27.110  32.130  1.00  0.00            
ATOM   1775  HN  VAL   241      42.110  27.590  31.280  1.00  0.00            
ATOM   1776  CA  VAL   241      43.680  26.970  32.430  1.00  0.00            
ATOM   1777  HA  VAL   241      43.780  25.940  32.720  1.00  0.00            
ATOM   1778  CB  VAL   241      44.600  27.230  31.280  1.00  0.00            
ATOM   1779  HB  VAL   241      44.340  28.180  30.780  1.00  0.00            
ATOM   1780  CG1 VAL   241      46.070  27.390  31.700  1.00  0.00            
ATOM   1781 1HG1 VAL   241      46.640  27.310  30.750  1.00  0.00            
ATOM   1782 2HG1 VAL   241      46.300  28.360  32.200  1.00  0.00            
ATOM   1783 3HG1 VAL   241      46.310  26.540  32.380  1.00  0.00            
ATOM   1784  CG2 VAL   241      44.520  26.050  30.300  1.00  0.00            
ATOM   1785 1HG2 VAL   241      44.560  25.100  30.870  1.00  0.00            
ATOM   1786 2HG2 VAL   241      43.670  25.980  29.590  1.00  0.00            
ATOM   1787 3HG2 VAL   241      45.410  25.970  29.640  1.00  0.00            
ATOM   1788  C   VAL   241      43.910  27.840  33.610  1.00  0.00            
ATOM   1789  O   VAL   241      44.720  27.480  34.460  1.00  0.00            
ATOM   1790  N   LYS   242      43.260  29.000  33.820  1.00  0.00            
ATOM   1791  HN  LYS   242      42.500  29.250  33.220  1.00  0.00            
ATOM   1792  CA  LYS   242      43.440  29.730  35.040  1.00  0.00            
ATOM   1793  HA  LYS   242      44.510  29.800  35.160  1.00  0.00            
ATOM   1794  CB  LYS   242      42.940  31.180  34.870  1.00  0.00            
ATOM   1795  HB1 LYS   242      43.270  31.380  33.830  1.00  0.00            
ATOM   1796  HB2 LYS   242      41.830  31.140  34.820  1.00  0.00            
ATOM   1797  CG  LYS   242      43.380  32.280  35.840  1.00  0.00            
ATOM   1798  HG1 LYS   242      43.000  32.000  36.850  1.00  0.00            
ATOM   1799  HG2 LYS   242      44.490  32.290  35.880  1.00  0.00            
ATOM   1800  CD  LYS   242      42.910  33.650  35.370  1.00  0.00            
ATOM   1801  HD1 LYS   242      43.060  33.610  34.270  1.00  0.00            
ATOM   1802  HD2 LYS   242      41.810  33.640  35.520  1.00  0.00            
ATOM   1803  CE  LYS   242      43.490  34.870  36.090  1.00  0.00            
ATOM   1804  HE1 LYS   242      43.380  34.700  37.180  1.00  0.00            
ATOM   1805  HE2 LYS   242      44.530  35.040  35.730  1.00  0.00            
ATOM   1806  NZ  LYS   242      42.730  36.110  35.800  1.00  0.00            
ATOM   1807  HZ1 LYS   242      42.850  36.470  34.840  1.00  0.00            
ATOM   1808  HZ2 LYS   242      41.740  35.920  36.050  1.00  0.00            
ATOM   1809  HZ3 LYS   242      43.050  36.870  36.430  1.00  0.00            
ATOM   1810  C   LYS   242      43.040  29.100  36.320  1.00  0.00            
ATOM   1811  O   LYS   242      43.590  29.330  37.400  1.00  0.00            
ATOM   1812  N   MET   243      42.080  28.160  36.220  1.00  0.00            
ATOM   1813  HN  MET   243      41.800  27.950  35.290  1.00  0.00            
ATOM   1814  CA  MET   243      41.520  27.420  37.310  1.00  0.00            
ATOM   1815  HA  MET   243      41.440  28.000  38.220  1.00  0.00            
ATOM   1816  CB  MET   243      40.130  26.910  36.900  1.00  0.00            
ATOM   1817  HB1 MET   243      40.070  26.370  35.930  1.00  0.00            
ATOM   1818  HB2 MET   243      39.870  26.130  37.640  1.00  0.00            
ATOM   1819  CG  MET   243      38.970  27.900  37.040  1.00  0.00            
ATOM   1820  HG1 MET   243      39.260  28.550  36.180  1.00  0.00            
ATOM   1821  HG2 MET   243      37.960  27.550  36.730  1.00  0.00            
ATOM   1822  SD  MET   243      38.790  28.840  38.580  1.00  0.00            
ATOM   1823  CE  MET   243      39.750  30.280  38.010  1.00  0.00            
ATOM   1824  HE1 MET   243      39.570  30.400  36.920  1.00  0.00            
ATOM   1825  HE2 MET   243      39.490  31.130  38.660  1.00  0.00            
ATOM   1826  HE3 MET   243      40.840  30.120  38.170  1.00  0.00            
ATOM   1827  C   MET   243      42.350  26.200  37.510  1.00  0.00            
ATOM   1828  O   MET   243      42.320  25.550  38.560  1.00  0.00            
ATOM   1829  N   LEU   244      43.350  25.930  36.650  1.00  0.00            
ATOM   1830  HN  LEU   244      43.400  26.360  35.760  1.00  0.00            
ATOM   1831  CA  LEU   244      44.410  25.010  36.920  1.00  0.00            
ATOM   1832  HA  LEU   244      43.980  24.090  37.300  1.00  0.00            
ATOM   1833  CB  LEU   244      44.970  24.450  35.610  1.00  0.00            
ATOM   1834  HB1 LEU   244      45.500  25.270  35.070  1.00  0.00            
ATOM   1835  HB2 LEU   244      45.840  23.790  35.820  1.00  0.00            
ATOM   1836  CG  LEU   244      44.030  23.690  34.660  1.00  0.00            
ATOM   1837  HG  LEU   244      43.180  24.290  34.270  1.00  0.00            
ATOM   1838  CD1 LEU   244      44.770  23.250  33.390  1.00  0.00            
ATOM   1839 1HD1 LEU   244      45.500  24.050  33.110  1.00  0.00            
ATOM   1840 2HD1 LEU   244      45.330  22.290  33.460  1.00  0.00            
ATOM   1841 3HD1 LEU   244      44.070  23.050  32.560  1.00  0.00            
ATOM   1842  CD2 LEU   244      43.460  22.390  35.260  1.00  0.00            
ATOM   1843 1HD2 LEU   244      42.840  22.580  36.160  1.00  0.00            
ATOM   1844 2HD2 LEU   244      42.870  21.770  34.550  1.00  0.00            
ATOM   1845 3HD2 LEU   244      44.320  21.850  35.730  1.00  0.00            
ATOM   1846  C   LEU   244      45.470  25.590  37.790  1.00  0.00            
ATOM   1847  O   LEU   244      46.050  24.850  38.590  1.00  0.00            
ATOM   1848  N   GLY   245      45.620  26.920  37.900  1.00  0.00            
ATOM   1849  HN  GLY   245      44.990  27.480  37.360  1.00  0.00            
ATOM   1850  CA  GLY   245      46.450  27.660  38.800  1.00  0.00            
ATOM   1851  HA1 GLY   245      47.450  27.260  38.830  1.00  0.00            
ATOM   1852  HA2 GLY   245      46.460  28.630  38.320  1.00  0.00            
ATOM   1853  C   GLY   245      45.960  27.790  40.200  1.00  0.00            
ATOM   1854  O   GLY   245      46.700  28.390  40.990  1.00  0.00            
ATOM   1855  N   SER   246      44.780  27.280  40.580  1.00  0.00            
ATOM   1856  HN  SER   246      44.220  26.850  39.880  1.00  0.00            
ATOM   1857  CA  SER   246      44.140  27.370  41.860  1.00  0.00            
ATOM   1858  HA  SER   246      44.520  28.260  42.340  1.00  0.00            
ATOM   1859  CB  SER   246      42.610  27.470  41.770  1.00  0.00            
ATOM   1860  HB1 SER   246      42.410  27.980  40.800  1.00  0.00            
ATOM   1861  HB2 SER   246      42.240  26.450  41.500  1.00  0.00            
ATOM   1862  OG  SER   246      41.970  27.820  42.980  1.00  0.00            
ATOM   1863  HG1 SER   246      41.450  28.620  42.850  1.00  0.00            
ATOM   1864  C   SER   246      44.400  26.170  42.710  1.00  0.00            
ATOM   1865  O   SER   246      44.700  25.140  42.110  1.00  0.00            
ATOM   1866  N   PRO   247      44.380  26.220  44.000  1.00  0.00            
ATOM   1867  CD  PRO   247      44.640  27.470  44.700  1.00  0.00            
ATOM   1868  HD1 PRO   247      43.830  28.220  44.710  1.00  0.00            
ATOM   1869  HD2 PRO   247      45.570  27.860  44.230  1.00  0.00            
ATOM   1870  CA  PRO   247      44.750  25.060  44.780  1.00  0.00            
ATOM   1871  HA  PRO   247      45.400  24.500  44.120  1.00  0.00            
ATOM   1872  CB  PRO   247      45.510  25.630  45.970  1.00  0.00            
ATOM   1873  HB1 PRO   247      45.370  25.010  46.880  1.00  0.00            
ATOM   1874  HB2 PRO   247      46.570  25.620  45.670  1.00  0.00            
ATOM   1875  CG  PRO   247      44.900  27.030  46.150  1.00  0.00            
ATOM   1876  HG1 PRO   247      43.920  26.970  46.680  1.00  0.00            
ATOM   1877  HG2 PRO   247      45.480  27.690  46.840  1.00  0.00            
ATOM   1878  C   PRO   247      43.580  24.220  45.130  1.00  0.00            
ATOM   1879  O   PRO   247      43.760  23.130  45.670  1.00  0.00            
ATOM   1880  N   VAL   248      42.350  24.760  44.990  1.00  0.00            
ATOM   1881  HN  VAL   248      42.130  25.450  44.310  1.00  0.00            
ATOM   1882  CA  VAL   248      41.200  24.230  45.660  1.00  0.00            
ATOM   1883  HA  VAL   248      41.370  23.780  46.630  1.00  0.00            
ATOM   1884  CB  VAL   248      40.090  25.230  45.800  1.00  0.00            
ATOM   1885  HB  VAL   248      39.920  25.650  44.790  1.00  0.00            
ATOM   1886  CG1 VAL   248      38.730  24.690  46.280  1.00  0.00            
ATOM   1887 1HG1 VAL   248      38.130  25.550  46.640  1.00  0.00            
ATOM   1888 2HG1 VAL   248      38.230  24.100  45.480  1.00  0.00            
ATOM   1889 3HG1 VAL   248      38.630  23.950  47.110  1.00  0.00            
ATOM   1890  CG2 VAL   248      40.530  26.350  46.760  1.00  0.00            
ATOM   1891 1HG2 VAL   248      40.650  25.810  47.720  1.00  0.00            
ATOM   1892 2HG2 VAL   248      41.450  26.890  46.430  1.00  0.00            
ATOM   1893 3HG2 VAL   248      39.700  27.090  46.810  1.00  0.00            
ATOM   1894  C   VAL   248      40.820  23.060  44.830  1.00  0.00            
ATOM   1895  O   VAL   248      40.640  23.150  43.610  1.00  0.00            
ATOM   1896  N   ASP   249      40.720  21.890  45.490  1.00  0.00            
ATOM   1897  HN  ASP   249      40.860  21.900  46.480  1.00  0.00            
ATOM   1898  CA  ASP   249      40.450  20.640  44.850  1.00  0.00            
ATOM   1899  HA  ASP   249      41.300  20.470  44.200  1.00  0.00            
ATOM   1900  CB  ASP   249      40.340  19.560  45.950  1.00  0.00            
ATOM   1901  HB1 ASP   249      39.460  19.670  46.630  1.00  0.00            
ATOM   1902  HB2 ASP   249      40.420  18.520  45.570  1.00  0.00            
ATOM   1903  CG  ASP   249      41.550  19.620  46.860  1.00  0.00            
ATOM   1904  OD1 ASP   249      42.660  19.440  46.290  1.00  0.00            
ATOM   1905  OD2 ASP   249      41.420  19.910  48.080  1.00  0.00            
ATOM   1906  C   ASP   249      39.290  20.530  43.920  1.00  0.00            
ATOM   1907  O   ASP   249      39.460  20.110  42.780  1.00  0.00            
ATOM   1908  N   SER   250      38.120  21.050  44.320  1.00  0.00            
ATOM   1909  HN  SER   250      37.990  21.330  45.270  1.00  0.00            
ATOM   1910  CA  SER   250      36.940  21.050  43.510  1.00  0.00            
ATOM   1911  HA  SER   250      36.590  20.070  43.200  1.00  0.00            
ATOM   1912  CB  SER   250      35.730  21.700  44.200  1.00  0.00            
ATOM   1913  HB1 SER   250      34.890  21.900  43.510  1.00  0.00            
ATOM   1914  HB2 SER   250      35.400  20.900  44.900  1.00  0.00            
ATOM   1915  OG  SER   250      36.110  22.860  44.930  1.00  0.00            
ATOM   1916  HG1 SER   250      36.500  22.490  45.730  1.00  0.00            
ATOM   1917  C   SER   250      37.170  21.840  42.270  1.00  0.00            
ATOM   1918  O   SER   250      36.790  21.360  41.200  1.00  0.00            
ATOM   1919  N   VAL   251      37.740  23.050  42.340  1.00  0.00            
ATOM   1920  HN  VAL   251      37.990  23.390  43.240  1.00  0.00            
ATOM   1921  CA  VAL   251      38.050  23.970  41.290  1.00  0.00            
ATOM   1922  HA  VAL   251      37.150  24.140  40.700  1.00  0.00            
ATOM   1923  CB  VAL   251      38.630  25.230  41.870  1.00  0.00            
ATOM   1924  HB  VAL   251      39.490  24.950  42.510  1.00  0.00            
ATOM   1925  CG1 VAL   251      39.190  26.180  40.800  1.00  0.00            
ATOM   1926 1HG1 VAL   251      38.510  26.270  39.930  1.00  0.00            
ATOM   1927 2HG1 VAL   251      39.460  27.130  41.300  1.00  0.00            
ATOM   1928 3HG1 VAL   251      40.150  25.690  40.500  1.00  0.00            
ATOM   1929  CG2 VAL   251      37.650  26.010  42.750  1.00  0.00            
ATOM   1930 1HG2 VAL   251      38.140  26.910  43.180  1.00  0.00            
ATOM   1931 2HG2 VAL   251      36.750  26.270  42.140  1.00  0.00            
ATOM   1932 3HG2 VAL   251      37.490  25.320  43.610  1.00  0.00            
ATOM   1933  C   VAL   251      38.890  23.290  40.260  1.00  0.00            
ATOM   1934  O   VAL   251      38.530  23.270  39.090  1.00  0.00            
ATOM   1935  N   LEU   252      40.020  22.660  40.630  1.00  0.00            
ATOM   1936  HN  LEU   252      40.190  22.620  41.610  1.00  0.00            
ATOM   1937  CA  LEU   252      40.830  21.800  39.820  1.00  0.00            
ATOM   1938  HA  LEU   252      41.200  22.360  38.980  1.00  0.00            
ATOM   1939  CB  LEU   252      41.960  21.290  40.730  1.00  0.00            
ATOM   1940  HB1 LEU   252      41.480  21.200  41.730  1.00  0.00            
ATOM   1941  HB2 LEU   252      42.420  20.360  40.320  1.00  0.00            
ATOM   1942  CG  LEU   252      43.090  22.320  40.920  1.00  0.00            
ATOM   1943  HG  LEU   252      42.610  23.220  41.360  1.00  0.00            
ATOM   1944  CD1 LEU   252      43.990  21.730  42.020  1.00  0.00            
ATOM   1945 1HD1 LEU   252      45.070  21.690  41.790  1.00  0.00            
ATOM   1946 2HD1 LEU   252      43.900  22.380  42.920  1.00  0.00            
ATOM   1947 3HD1 LEU   252      43.700  20.670  42.110  1.00  0.00            
ATOM   1948  CD2 LEU   252      43.820  22.650  39.600  1.00  0.00            
ATOM   1949 1HD2 LEU   252      44.570  23.450  39.790  1.00  0.00            
ATOM   1950 2HD2 LEU   252      44.350  21.790  39.130  1.00  0.00            
ATOM   1951 3HD2 LEU   252      43.130  23.100  38.860  1.00  0.00            
ATOM   1952  C   LEU   252      40.200  20.560  39.270  1.00  0.00            
ATOM   1953  O   LEU   252      40.420  20.220  38.110  1.00  0.00            
ATOM   1954  N   PHE   253      39.310  19.860  40.000  1.00  0.00            
ATOM   1955  HN  PHE   253      39.240  20.010  40.980  1.00  0.00            
ATOM   1956  CA  PHE   253      38.640  18.690  39.530  1.00  0.00            
ATOM   1957  HA  PHE   253      39.330  18.040  39.020  1.00  0.00            
ATOM   1958  CB  PHE   253      37.870  17.870  40.570  1.00  0.00            
ATOM   1959  HB1 PHE   253      37.050  18.500  40.980  1.00  0.00            
ATOM   1960  HB2 PHE   253      37.450  17.030  39.980  1.00  0.00            
ATOM   1961  CG  PHE   253      38.560  17.230  41.730  1.00  0.00            
ATOM   1962  CD1 PHE   253      39.890  16.890  41.610  1.00  0.00            
ATOM   1963  HD1 PHE   253      40.370  16.940  40.650  1.00  0.00            
ATOM   1964  CE1 PHE   253      40.540  16.330  42.690  1.00  0.00            
ATOM   1965  HE1 PHE   253      41.510  15.870  42.590  1.00  0.00            
ATOM   1966  CZ  PHE   253      39.930  16.390  43.920  1.00  0.00            
ATOM   1967  HZ  PHE   253      40.490  16.130  44.810  1.00  0.00            
ATOM   1968  CD2 PHE   253      37.940  17.140  42.950  1.00  0.00            
ATOM   1969  HD2 PHE   253      36.900  17.310  43.220  1.00  0.00            
ATOM   1970  CE2 PHE   253      38.640  16.820  44.090  1.00  0.00            
ATOM   1971  HE2 PHE   253      38.120  16.840  45.040  1.00  0.00            
ATOM   1972  C   PHE   253      37.680  18.960  38.420  1.00  0.00            
ATOM   1973  O   PHE   253      37.460  18.080  37.590  1.00  0.00            
ATOM   1974  N   TYR   254      37.070  20.160  38.420  1.00  0.00            
ATOM   1975  HN  TYR   254      37.340  20.920  39.010  1.00  0.00            
ATOM   1976  CA  TYR   254      36.200  20.510  37.340  1.00  0.00            
ATOM   1977  HA  TYR   254      35.640  19.650  37.000  1.00  0.00            
ATOM   1978  CB  TYR   254      35.310  21.730  37.630  1.00  0.00            
ATOM   1979  HB1 TYR   254      35.890  22.630  37.900  1.00  0.00            
ATOM   1980  HB2 TYR   254      34.790  21.960  36.670  1.00  0.00            
ATOM   1981  CG  TYR   254      34.240  21.450  38.630  1.00  0.00            
ATOM   1982  CD1 TYR   254      34.120  22.240  39.740  1.00  0.00            
ATOM   1983  HD1 TYR   254      34.820  23.040  39.940  1.00  0.00            
ATOM   1984  CE1 TYR   254      32.980  22.220  40.520  1.00  0.00            
ATOM   1985  HE1 TYR   254      32.870  22.810  41.420  1.00  0.00            
ATOM   1986  CZ  TYR   254      31.950  21.370  40.190  1.00  0.00            
ATOM   1987  OH  TYR   254      30.700  21.370  40.840  1.00  0.00            
ATOM   1988  HH  TYR   254      30.060  21.140  40.160  1.00  0.00            
ATOM   1989  CD2 TYR   254      33.200  20.620  38.280  1.00  0.00            
ATOM   1990  HD2 TYR   254      33.220  19.970  37.410  1.00  0.00            
ATOM   1991  CE2 TYR   254      32.080  20.580  39.070  1.00  0.00            
ATOM   1992  HE2 TYR   254      31.220  19.960  38.860  1.00  0.00            
ATOM   1993  C   TYR   254      37.010  21.000  36.180  1.00  0.00            
ATOM   1994  O   TYR   254      36.740  20.640  35.030  1.00  0.00            
ATOM   1995  N   ALA   255      38.090  21.750  36.460  1.00  0.00            
ATOM   1996  HN  ALA   255      38.340  22.030  37.380  1.00  0.00            
ATOM   1997  CA  ALA   255      38.920  22.200  35.390  1.00  0.00            
ATOM   1998  HA  ALA   255      38.210  22.720  34.760  1.00  0.00            
ATOM   1999  CB  ALA   255      40.110  23.040  35.890  1.00  0.00            
ATOM   2000  HB1 ALA   255      40.690  22.480  36.650  1.00  0.00            
ATOM   2001  HB2 ALA   255      40.680  23.490  35.050  1.00  0.00            
ATOM   2002  HB3 ALA   255      39.680  23.860  36.500  1.00  0.00            
ATOM   2003  C   ALA   255      39.490  21.130  34.530  1.00  0.00            
ATOM   2004  O   ALA   255      39.400  21.290  33.320  1.00  0.00            
ATOM   2005  N   ILE   256      39.970  19.990  35.070  1.00  0.00            
ATOM   2006  HN  ILE   256      40.130  20.020  36.050  1.00  0.00            
ATOM   2007  CA  ILE   256      40.630  19.010  34.260  1.00  0.00            
ATOM   2008  HA  ILE   256      41.230  19.570  33.550  1.00  0.00            
ATOM   2009  CB  ILE   256      41.570  18.110  35.000  1.00  0.00            
ATOM   2010  HB  ILE   256      42.290  18.710  35.600  1.00  0.00            
ATOM   2011  CG2 ILE   256      40.870  17.100  35.930  1.00  0.00            
ATOM   2012 1HG2 ILE   256      41.690  16.490  36.370  1.00  0.00            
ATOM   2013 2HG2 ILE   256      40.340  17.560  36.790  1.00  0.00            
ATOM   2014 3HG2 ILE   256      40.210  16.380  35.410  1.00  0.00            
ATOM   2015  CG1 ILE   256      42.570  17.310  34.160  1.00  0.00            
ATOM   2016 1HG1 ILE   256      43.260  16.730  34.810  1.00  0.00            
ATOM   2017 2HG1 ILE   256      42.020  16.520  33.590  1.00  0.00            
ATOM   2018  CD  ILE   256      43.470  18.230  33.340  1.00  0.00            
ATOM   2019  HD1 ILE   256      43.780  19.080  33.990  1.00  0.00            
ATOM   2020  HD2 ILE   256      44.370  17.700  32.980  1.00  0.00            
ATOM   2021  HD3 ILE   256      42.890  18.680  32.510  1.00  0.00            
ATOM   2022  C   ILE   256      39.620  18.230  33.500  1.00  0.00            
ATOM   2023  O   ILE   256      39.880  17.970  32.330  1.00  0.00            
ATOM   2024  N   THR   257      38.460  17.800  34.050  1.00  0.00            
ATOM   2025  HN  THR   257      38.290  17.970  35.010  1.00  0.00            
ATOM   2026  CA  THR   257      37.420  17.090  33.370  1.00  0.00            
ATOM   2027  HA  THR   257      37.780  16.300  32.730  1.00  0.00            
ATOM   2028  CB  THR   257      36.450  16.430  34.310  1.00  0.00            
ATOM   2029  HB  THR   257      35.680  15.990  33.630  1.00  0.00            
ATOM   2030  OG1 THR   257      35.840  17.400  35.140  1.00  0.00            
ATOM   2031  HG1 THR   257      35.550  16.900  35.910  1.00  0.00            
ATOM   2032  CG2 THR   257      37.200  15.430  35.200  1.00  0.00            
ATOM   2033 1HG2 THR   257      38.060  16.060  35.520  1.00  0.00            
ATOM   2034 2HG2 THR   257      36.670  15.040  36.090  1.00  0.00            
ATOM   2035 3HG2 THR   257      37.560  14.580  34.580  1.00  0.00            
ATOM   2036  C   THR   257      36.710  17.830  32.290  1.00  0.00            
ATOM   2037  O   THR   257      36.440  17.220  31.250  1.00  0.00            
ATOM   2038  N   THR   258      36.500  19.140  32.490  1.00  0.00            
ATOM   2039  HN  THR   258      36.660  19.530  33.390  1.00  0.00            
ATOM   2040  CA  THR   258      36.040  20.050  31.480  1.00  0.00            
ATOM   2041  HA  THR   258      35.200  19.510  31.070  1.00  0.00            
ATOM   2042  CB  THR   258      35.620  21.400  31.970  1.00  0.00            
ATOM   2043  HB  THR   258      36.580  21.860  32.290  1.00  0.00            
ATOM   2044  OG1 THR   258      34.860  21.300  33.170  1.00  0.00            
ATOM   2045  HG1 THR   258      35.210  20.700  33.820  1.00  0.00            
ATOM   2046  CG2 THR   258      34.820  22.370  31.080  1.00  0.00            
ATOM   2047 1HG2 THR   258      35.250  22.510  30.070  1.00  0.00            
ATOM   2048 2HG2 THR   258      33.760  22.030  31.040  1.00  0.00            
ATOM   2049 3HG2 THR   258      34.840  23.400  31.500  1.00  0.00            
ATOM   2050  C   THR   258      37.020  20.200  30.370  1.00  0.00            
ATOM   2051  O   THR   258      36.560  20.070  29.230  1.00  0.00            
ATOM   2052  N   LEU   259      38.340  20.220  30.590  1.00  0.00            
ATOM   2053  HN  LEU   259      38.750  20.290  31.500  1.00  0.00            
ATOM   2054  CA  LEU   259      39.310  20.150  29.540  1.00  0.00            
ATOM   2055  HA  LEU   259      39.180  20.790  28.680  1.00  0.00            
ATOM   2056  CB  LEU   259      40.670  20.540  30.160  1.00  0.00            
ATOM   2057  HB1 LEU   259      40.820  19.910  31.060  1.00  0.00            
ATOM   2058  HB2 LEU   259      41.590  20.380  29.550  1.00  0.00            
ATOM   2059  CG  LEU   259      40.710  22.020  30.560  1.00  0.00            
ATOM   2060  HG  LEU   259      39.820  22.280  31.170  1.00  0.00            
ATOM   2061  CD1 LEU   259      41.980  22.240  31.390  1.00  0.00            
ATOM   2062 1HD1 LEU   259      41.940  23.220  31.920  1.00  0.00            
ATOM   2063 2HD1 LEU   259      42.210  21.360  32.030  1.00  0.00            
ATOM   2064 3HD1 LEU   259      42.790  22.380  30.640  1.00  0.00            
ATOM   2065  CD2 LEU   259      40.740  22.980  29.360  1.00  0.00            
ATOM   2066 1HD2 LEU   259      41.440  22.440  28.680  1.00  0.00            
ATOM   2067 2HD2 LEU   259      39.780  23.100  28.810  1.00  0.00            
ATOM   2068 3HD2 LEU   259      41.160  23.940  29.720  1.00  0.00            
ATOM   2069  C   LEU   259      39.370  18.860  28.800  1.00  0.00            
ATOM   2070  O   LEU   259      39.510  18.840  27.580  1.00  0.00            
ATOM   2071  N   HIS   260      39.170  17.710  29.480  1.00  0.00            
ATOM   2072  HN  HIS   260      39.130  17.820  30.470  1.00  0.00            
ATOM   2073  CA  HIS   260      39.380  16.440  28.850  1.00  0.00            
ATOM   2074  HA  HIS   260      40.300  16.360  28.300  1.00  0.00            
ATOM   2075  CB  HIS   260      39.260  15.350  29.930  1.00  0.00            
ATOM   2076  HB1 HIS   260      40.030  15.540  30.710  1.00  0.00            
ATOM   2077  HB2 HIS   260      38.240  15.310  30.370  1.00  0.00            
ATOM   2078  ND1 HIS   260      38.600  13.260  28.690  1.00  0.00            
ATOM   2079  CG  HIS   260      39.490  13.930  29.510  1.00  0.00            
ATOM   2080  CE1 HIS   260      39.280  12.210  28.280  1.00  0.00            
ATOM   2081  HE1 HIS   260      38.910  11.380  27.680  1.00  0.00            
ATOM   2082  NE2 HIS   260      40.510  12.120  28.860  1.00  0.00            
ATOM   2083  HE2 HIS   260      41.060  11.290  28.780  1.00  0.00            
ATOM   2084  CD2 HIS   260      40.650  13.230  29.670  1.00  0.00            
ATOM   2085  HD2 HIS   260      41.480  13.520  30.300  1.00  0.00            
ATOM   2086  C   HIS   260      38.300  16.280  27.840  1.00  0.00            
ATOM   2087  O   HIS   260      38.490  15.890  26.690  1.00  0.00            
ATOM   2088  N   ASN   261      37.070  16.630  28.280  1.00  0.00            
ATOM   2089  HN  ASN   261      36.860  16.650  29.250  1.00  0.00            
ATOM   2090  CA  ASN   261      35.890  16.840  27.500  1.00  0.00            
ATOM   2091  HA  ASN   261      35.600  15.900  27.060  1.00  0.00            
ATOM   2092  CB  ASN   261      34.660  17.280  28.310  1.00  0.00            
ATOM   2093  HB1 ASN   261      34.960  18.210  28.830  1.00  0.00            
ATOM   2094  HB2 ASN   261      33.790  17.500  27.650  1.00  0.00            
ATOM   2095  CG  ASN   261      34.320  16.320  29.450  1.00  0.00            
ATOM   2096  OD1 ASN   261      34.710  15.160  29.480  1.00  0.00            
ATOM   2097  ND2 ASN   261      33.470  16.840  30.370  1.00  0.00            
ATOM   2098 1HD2 ASN   261      32.870  17.600  30.100  1.00  0.00            
ATOM   2099 2HD2 ASN   261      33.150  16.170  31.040  1.00  0.00            
ATOM   2100  C   ASN   261      36.050  17.710  26.300  1.00  0.00            
ATOM   2101  O   ASN   261      35.660  17.330  25.200  1.00  0.00            
ATOM   2102  N   LEU   262      36.690  18.890  26.400  1.00  0.00            
ATOM   2103  HN  LEU   262      37.010  19.270  27.270  1.00  0.00            
ATOM   2104  CA  LEU   262      37.080  19.650  25.260  1.00  0.00            
ATOM   2105  HA  LEU   262      36.220  19.700  24.610  1.00  0.00            
ATOM   2106  CB  LEU   262      37.490  21.110  25.550  1.00  0.00            
ATOM   2107  HB1 LEU   262      38.330  21.010  26.270  1.00  0.00            
ATOM   2108  HB2 LEU   262      37.910  21.520  24.600  1.00  0.00            
ATOM   2109  CG  LEU   262      36.290  21.960  25.990  1.00  0.00            
ATOM   2110  HG  LEU   262      35.600  21.340  26.600  1.00  0.00            
ATOM   2111  CD1 LEU   262      36.840  22.980  27.000  1.00  0.00            
ATOM   2112 1HD1 LEU   262      37.220  22.470  27.900  1.00  0.00            
ATOM   2113 2HD1 LEU   262      37.640  23.510  26.440  1.00  0.00            
ATOM   2114 3HD1 LEU   262      36.040  23.670  27.350  1.00  0.00            
ATOM   2115  CD2 LEU   262      35.490  22.580  24.830  1.00  0.00            
ATOM   2116 1HD2 LEU   262      35.110  21.830  24.100  1.00  0.00            
ATOM   2117 2HD2 LEU   262      34.720  23.210  25.330  1.00  0.00            
ATOM   2118 3HD2 LEU   262      36.140  23.280  24.260  1.00  0.00            
ATOM   2119  C   LEU   262      38.090  18.990  24.390  1.00  0.00            
ATOM   2120  O   LEU   262      38.040  18.960  23.160  1.00  0.00            
ATOM   2121  N   LEU   263      39.150  18.380  24.940  1.00  0.00            
ATOM   2122  HN  LEU   263      39.300  18.570  25.910  1.00  0.00            
ATOM   2123  CA  LEU   263      40.170  17.740  24.170  1.00  0.00            
ATOM   2124  HA  LEU   263      40.430  18.450  23.400  1.00  0.00            
ATOM   2125  CB  LEU   263      41.360  17.410  25.090  1.00  0.00            
ATOM   2126  HB1 LEU   263      41.160  16.690  25.910  1.00  0.00            
ATOM   2127  HB2 LEU   263      42.040  16.820  24.440  1.00  0.00            
ATOM   2128  CG  LEU   263      42.150  18.660  25.530  1.00  0.00            
ATOM   2129  HG  LEU   263      41.400  19.390  25.880  1.00  0.00            
ATOM   2130  CD1 LEU   263      42.880  18.240  26.820  1.00  0.00            
ATOM   2131 1HD1 LEU   263      43.800  17.670  26.590  1.00  0.00            
ATOM   2132 2HD1 LEU   263      43.240  19.140  27.360  1.00  0.00            
ATOM   2133 3HD1 LEU   263      42.270  17.680  27.560  1.00  0.00            
ATOM   2134  CD2 LEU   263      43.100  19.140  24.420  1.00  0.00            
ATOM   2135 1HD2 LEU   263      43.610  20.070  24.770  1.00  0.00            
ATOM   2136 2HD2 LEU   263      43.800  18.340  24.130  1.00  0.00            
ATOM   2137 3HD2 LEU   263      42.570  19.390  23.470  1.00  0.00            
ATOM   2138  C   LEU   263      39.710  16.530  23.450  1.00  0.00            
ATOM   2139  O   LEU   263      39.910  16.410  22.240  1.00  0.00            
ATOM   2140  N   LEU   264      38.930  15.650  24.110  1.00  0.00            
ATOM   2141  HN  LEU   264      38.890  15.780  25.100  1.00  0.00            
ATOM   2142  CA  LEU   264      38.290  14.580  23.430  1.00  0.00            
ATOM   2143  HA  LEU   264      39.020  14.080  22.800  1.00  0.00            
ATOM   2144  CB  LEU   264      37.590  13.780  24.540  1.00  0.00            
ATOM   2145  HB1 LEU   264      38.300  13.670  25.390  1.00  0.00            
ATOM   2146  HB2 LEU   264      36.770  14.450  24.880  1.00  0.00            
ATOM   2147  CG  LEU   264      37.090  12.410  24.070  1.00  0.00            
ATOM   2148  HG  LEU   264      36.470  12.460  23.150  1.00  0.00            
ATOM   2149  CD1 LEU   264      38.320  11.560  23.690  1.00  0.00            
ATOM   2150 1HD1 LEU   264      38.060  10.530  23.380  1.00  0.00            
ATOM   2151 2HD1 LEU   264      38.940  12.010  22.890  1.00  0.00            
ATOM   2152 3HD1 LEU   264      38.910  11.570  24.630  1.00  0.00            
ATOM   2153  CD2 LEU   264      36.350  11.770  25.260  1.00  0.00            
ATOM   2154 1HD2 LEU   264      35.450  12.330  25.590  1.00  0.00            
ATOM   2155 2HD2 LEU   264      36.180  10.690  25.040  1.00  0.00            
ATOM   2156 3HD2 LEU   264      37.080  11.870  26.090  1.00  0.00            
ATOM   2157  C   LEU   264      37.340  14.930  22.340  1.00  0.00            
ATOM   2158  O   LEU   264      37.460  14.430  21.220  1.00  0.00            
ATOM   2159  N   HIS   265      36.490  15.960  22.520  1.00  0.00            
ATOM   2160  HN  HIS   265      36.610  16.510  23.340  1.00  0.00            
ATOM   2161  CA  HIS   265      35.310  16.270  21.770  1.00  0.00            
ATOM   2162  HA  HIS   265      35.280  15.560  20.960  1.00  0.00            
ATOM   2163  CB  HIS   265      34.070  15.910  22.590  1.00  0.00            
ATOM   2164  HB1 HIS   265      34.120  16.380  23.590  1.00  0.00            
ATOM   2165  HB2 HIS   265      33.150  16.310  22.100  1.00  0.00            
ATOM   2166  ND1 HIS   265      33.330  13.560  21.850  1.00  0.00            
ATOM   2167  CG  HIS   265      33.800  14.450  22.790  1.00  0.00            
ATOM   2168  CE1 HIS   265      33.200  12.420  22.500  1.00  0.00            
ATOM   2169  HE1 HIS   265      32.910  11.450  22.100  1.00  0.00            
ATOM   2170  NE2 HIS   265      33.520  12.530  23.810  1.00  0.00            
ATOM   2171  HE2 HIS   265      33.330  11.880  24.550  1.00  0.00            
ATOM   2172  CD2 HIS   265      33.930  13.840  24.000  1.00  0.00            
ATOM   2173  HD2 HIS   265      34.320  14.310  24.900  1.00  0.00            
ATOM   2174  C   HIS   265      35.220  17.590  21.080  1.00  0.00            
ATOM   2175  O   HIS   265      34.150  18.000  20.620  1.00  0.00            
ATOM   2176  N   GLN   266      36.350  18.280  20.870  1.00  0.00            
ATOM   2177  HN  GLN   266      37.160  17.980  21.360  1.00  0.00            
ATOM   2178  CA  GLN   266      36.450  19.450  20.060  1.00  0.00            
ATOM   2179  HA  GLN   266      35.680  19.440  19.300  1.00  0.00            
ATOM   2180  CB  GLN   266      36.310  20.750  20.870  1.00  0.00            
ATOM   2181  HB1 GLN   266      35.310  20.720  21.350  1.00  0.00            
ATOM   2182  HB2 GLN   266      37.150  20.730  21.610  1.00  0.00            
ATOM   2183  CG  GLN   266      36.360  22.120  20.200  1.00  0.00            
ATOM   2184  HG1 GLN   266      36.220  22.990  20.880  1.00  0.00            
ATOM   2185  HG2 GLN   266      37.310  22.340  19.670  1.00  0.00            
ATOM   2186  CD  GLN   266      35.150  22.170  19.280  1.00  0.00            
ATOM   2187  OE1 GLN   266      34.140  21.470  19.370  1.00  0.00            
ATOM   2188  NE2 GLN   266      35.230  23.140  18.320  1.00  0.00            
ATOM   2189 1HE2 GLN   266      35.990  23.790  18.320  1.00  0.00            
ATOM   2190 2HE2 GLN   266      34.470  23.220  17.670  1.00  0.00            
ATOM   2191  C   GLN   266      37.750  19.440  19.320  1.00  0.00            
ATOM   2192  O   GLN   266      38.820  19.420  19.940  1.00  0.00            
ATOM   2193  N   GLU   267      37.760  19.420  17.980  1.00  0.00            
ATOM   2194  HN  GLU   267      36.940  19.370  17.400  1.00  0.00            
ATOM   2195  CA  GLU   267      38.950  19.500  17.190  1.00  0.00            
ATOM   2196  HA  GLU   267      39.700  18.840  17.610  1.00  0.00            
ATOM   2197  CB  GLU   267      38.850  19.000  15.740  1.00  0.00            
ATOM   2198  HB1 GLU   267      38.300  19.790  15.190  1.00  0.00            
ATOM   2199  HB2 GLU   267      39.870  18.920  15.320  1.00  0.00            
ATOM   2200  CG  GLU   267      38.160  17.640  15.610  1.00  0.00            
ATOM   2201  HG1 GLU   267      38.570  16.830  16.250  1.00  0.00            
ATOM   2202  HG2 GLU   267      37.090  17.770  15.870  1.00  0.00            
ATOM   2203  CD  GLU   267      38.150  17.140  14.170  1.00  0.00            
ATOM   2204  OE1 GLU   267      38.150  15.890  14.030  1.00  0.00            
ATOM   2205  OE2 GLU   267      38.170  17.870  13.140  1.00  0.00            
ATOM   2206  C   GLU   267      39.480  20.890  17.200  1.00  0.00            
ATOM   2207  O   GLU   267      38.740  21.870  17.220  1.00  0.00            
ATOM   2208  N   GLY   268      40.820  21.020  17.260  1.00  0.00            
ATOM   2209  HN  GLY   268      41.490  20.280  17.210  1.00  0.00            
ATOM   2210  CA  GLY   268      41.390  22.290  17.560  1.00  0.00            
ATOM   2211  HA1 GLY   268      42.340  22.300  17.040  1.00  0.00            
ATOM   2212  HA2 GLY   268      40.820  23.160  17.250  1.00  0.00            
ATOM   2213  C   GLY   268      41.590  22.640  18.990  1.00  0.00            
ATOM   2214  O   GLY   268      42.240  23.620  19.340  1.00  0.00            
ATOM   2215  N   ALA   269      41.080  21.780  19.900  1.00  0.00            
ATOM   2216  HN  ALA   269      40.530  21.000  19.610  1.00  0.00            
ATOM   2217  CA  ALA   269      41.250  21.930  21.310  1.00  0.00            
ATOM   2218  HA  ALA   269      41.000  22.920  21.680  1.00  0.00            
ATOM   2219  CB  ALA   269      40.390  20.810  21.910  1.00  0.00            
ATOM   2220  HB1 ALA   269      39.320  21.050  21.770  1.00  0.00            
ATOM   2221  HB2 ALA   269      40.670  19.850  21.430  1.00  0.00            
ATOM   2222  HB3 ALA   269      40.540  20.800  23.010  1.00  0.00            
ATOM   2223  C   ALA   269      42.670  21.770  21.750  1.00  0.00            
ATOM   2224  O   ALA   269      43.090  22.410  22.720  1.00  0.00            
ATOM   2225  N   LYS   270      43.460  20.860  21.160  1.00  0.00            
ATOM   2226  HN  LYS   270      43.110  20.300  20.410  1.00  0.00            
ATOM   2227  CA  LYS   270      44.810  20.620  21.540  1.00  0.00            
ATOM   2228  HA  LYS   270      44.950  20.260  22.550  1.00  0.00            
ATOM   2229  CB  LYS   270      45.430  19.520  20.650  1.00  0.00            
ATOM   2230  HB1 LYS   270      45.360  19.750  19.570  1.00  0.00            
ATOM   2231  HB2 LYS   270      46.480  19.310  20.950  1.00  0.00            
ATOM   2232  CG  LYS   270      44.790  18.160  20.950  1.00  0.00            
ATOM   2233  HG1 LYS   270      44.990  18.010  22.030  1.00  0.00            
ATOM   2234  HG2 LYS   270      43.690  18.090  20.890  1.00  0.00            
ATOM   2235  CD  LYS   270      45.460  17.080  20.100  1.00  0.00            
ATOM   2236  HD1 LYS   270      45.690  17.450  19.080  1.00  0.00            
ATOM   2237  HD2 LYS   270      46.450  16.920  20.580  1.00  0.00            
ATOM   2238  CE  LYS   270      44.610  15.810  20.010  1.00  0.00            
ATOM   2239  HE1 LYS   270      44.580  15.420  21.050  1.00  0.00            
ATOM   2240  HE2 LYS   270      43.610  15.970  19.540  1.00  0.00            
ATOM   2241  NZ  LYS   270      45.220  14.710  19.230  1.00  0.00            
ATOM   2242  HZ1 LYS   270      45.400  14.910  18.230  1.00  0.00            
ATOM   2243  HZ2 LYS   270      46.200  14.550  19.530  1.00  0.00            
ATOM   2244  HZ3 LYS   270      44.650  13.850  19.380  1.00  0.00            
ATOM   2245  C   LYS   270      45.590  21.880  21.390  1.00  0.00            
ATOM   2246  O   LYS   270      46.350  22.220  22.300  1.00  0.00            
ATOM   2247  N   MET   271      45.490  22.540  20.230  1.00  0.00            
ATOM   2248  HN  MET   271      45.010  22.180  19.430  1.00  0.00            
ATOM   2249  CA  MET   271      46.130  23.790  19.970  1.00  0.00            
ATOM   2250  HA  MET   271      47.210  23.710  20.010  1.00  0.00            
ATOM   2251  CB  MET   271      45.740  24.250  18.550  1.00  0.00            
ATOM   2252  HB1 MET   271      46.160  23.580  17.770  1.00  0.00            
ATOM   2253  HB2 MET   271      44.640  24.300  18.440  1.00  0.00            
ATOM   2254  CG  MET   271      46.160  25.690  18.230  1.00  0.00            
ATOM   2255  HG1 MET   271      45.570  25.910  17.310  1.00  0.00            
ATOM   2256  HG2 MET   271      45.660  26.390  18.930  1.00  0.00            
ATOM   2257  SD  MET   271      47.930  26.110  18.090  1.00  0.00            
ATOM   2258  CE  MET   271      47.570  27.860  17.810  1.00  0.00            
ATOM   2259  HE1 MET   271      48.480  28.370  17.430  1.00  0.00            
ATOM   2260  HE2 MET   271      46.890  27.920  16.930  1.00  0.00            
ATOM   2261  HE3 MET   271      47.130  28.420  18.660  1.00  0.00            
ATOM   2262  C   MET   271      45.810  24.860  20.950  1.00  0.00            
ATOM   2263  O   MET   271      46.710  25.500  21.480  1.00  0.00            
ATOM   2264  N   ALA   272      44.510  24.920  21.300  1.00  0.00            
ATOM   2265  HN  ALA   272      43.850  24.430  20.740  1.00  0.00            
ATOM   2266  CA  ALA   272      43.970  25.900  22.190  1.00  0.00            
ATOM   2267  HA  ALA   272      44.310  26.850  21.800  1.00  0.00            
ATOM   2268  CB  ALA   272      42.440  25.740  22.110  1.00  0.00            
ATOM   2269  HB1 ALA   272      42.010  26.580  22.690  1.00  0.00            
ATOM   2270  HB2 ALA   272      42.080  25.810  21.060  1.00  0.00            
ATOM   2271  HB3 ALA   272      42.060  24.780  22.500  1.00  0.00            
ATOM   2272  C   ALA   272      44.530  25.720  23.560  1.00  0.00            
ATOM   2273  O   ALA   272      44.830  26.670  24.280  1.00  0.00            
ATOM   2274  N   VAL   273      44.600  24.440  23.990  1.00  0.00            
ATOM   2275  HN  VAL   273      44.150  23.740  23.450  1.00  0.00            
ATOM   2276  CA  VAL   273      45.170  24.160  25.270  1.00  0.00            
ATOM   2277  HA  VAL   273      44.680  24.720  26.050  1.00  0.00            
ATOM   2278  CB  VAL   273      44.880  22.730  25.630  1.00  0.00            
ATOM   2279  HB  VAL   273      45.130  22.140  24.730  1.00  0.00            
ATOM   2280  CG1 VAL   273      45.600  22.190  26.880  1.00  0.00            
ATOM   2281 1HG1 VAL   273      46.710  22.190  26.790  1.00  0.00            
ATOM   2282 2HG1 VAL   273      45.290  22.780  27.760  1.00  0.00            
ATOM   2283 3HG1 VAL   273      45.440  21.110  27.090  1.00  0.00            
ATOM   2284  CG2 VAL   273      43.380  22.600  25.960  1.00  0.00            
ATOM   2285 1HG2 VAL   273      43.200  23.090  26.940  1.00  0.00            
ATOM   2286 2HG2 VAL   273      42.690  23.140  25.280  1.00  0.00            
ATOM   2287 3HG2 VAL   273      42.990  21.560  26.070  1.00  0.00            
ATOM   2288  C   VAL   273      46.630  24.440  25.290  1.00  0.00            
ATOM   2289  O   VAL   273      47.210  24.880  26.280  1.00  0.00            
ATOM   2290  N   ARG   274      47.310  24.200  24.150  1.00  0.00            
ATOM   2291  HN  ARG   274      46.890  23.780  23.350  1.00  0.00            
ATOM   2292  CA  ARG   274      48.720  24.390  24.090  1.00  0.00            
ATOM   2293  HA  ARG   274      49.170  23.850  24.910  1.00  0.00            
ATOM   2294  CB  ARG   274      49.220  23.840  22.740  1.00  0.00            
ATOM   2295  HB1 ARG   274      48.990  22.750  22.820  1.00  0.00            
ATOM   2296  HB2 ARG   274      48.660  24.280  21.890  1.00  0.00            
ATOM   2297  CG  ARG   274      50.720  23.890  22.460  1.00  0.00            
ATOM   2298  HG1 ARG   274      50.950  24.950  22.210  1.00  0.00            
ATOM   2299  HG2 ARG   274      51.280  23.720  23.410  1.00  0.00            
ATOM   2300  CD  ARG   274      51.280  22.940  21.400  1.00  0.00            
ATOM   2301  HD1 ARG   274      52.390  22.960  21.430  1.00  0.00            
ATOM   2302  HD2 ARG   274      51.060  21.870  21.620  1.00  0.00            
ATOM   2303  NE  ARG   274      50.770  23.340  20.060  1.00  0.00            
ATOM   2304  HE  ARG   274      51.390  23.900  19.510  1.00  0.00            
ATOM   2305  CZ  ARG   274      49.820  22.690  19.320  1.00  0.00            
ATOM   2306  NH1 ARG   274      49.230  21.520  19.680  1.00  0.00            
ATOM   2307 1HH1 ARG   274      49.820  20.930  20.230  1.00  0.00            
ATOM   2308 2HH1 ARG   274      48.620  21.060  19.040  1.00  0.00            
ATOM   2309  NH2 ARG   274      49.380  23.170  18.120  1.00  0.00            
ATOM   2310 1HH2 ARG   274      50.030  23.820  17.720  1.00  0.00            
ATOM   2311 2HH2 ARG   274      48.810  22.650  17.480  1.00  0.00            
ATOM   2312  C   ARG   274      49.070  25.840  24.090  1.00  0.00            
ATOM   2313  O   ARG   274      49.900  26.360  24.840  1.00  0.00            
ATOM   2314  N   LEU   275      48.250  26.660  23.410  1.00  0.00            
ATOM   2315  HN  LEU   275      47.590  26.180  22.840  1.00  0.00            
ATOM   2316  CA  LEU   275      48.210  28.090  23.360  1.00  0.00            
ATOM   2317  HA  LEU   275      49.200  28.380  23.040  1.00  0.00            
ATOM   2318  CB  LEU   275      47.190  28.570  22.310  1.00  0.00            
ATOM   2319  HB1 LEU   275      47.440  28.260  21.270  1.00  0.00            
ATOM   2320  HB2 LEU   275      46.210  28.080  22.510  1.00  0.00            
ATOM   2321  CG  LEU   275      47.010  30.090  22.140  1.00  0.00            
ATOM   2322  HG  LEU   275      46.770  30.390  23.180  1.00  0.00            
ATOM   2323  CD1 LEU   275      48.290  30.860  21.760  1.00  0.00            
ATOM   2324 1HD1 LEU   275      48.100  31.930  21.550  1.00  0.00            
ATOM   2325 2HD1 LEU   275      49.080  30.750  22.530  1.00  0.00            
ATOM   2326 3HD1 LEU   275      48.750  30.490  20.810  1.00  0.00            
ATOM   2327  CD2 LEU   275      45.930  30.460  21.110  1.00  0.00            
ATOM   2328 1HD2 LEU   275      44.970  29.890  21.100  1.00  0.00            
ATOM   2329 2HD2 LEU   275      45.890  31.560  21.240  1.00  0.00            
ATOM   2330 3HD2 LEU   275      46.310  30.340  20.070  1.00  0.00            
ATOM   2331  C   LEU   275      47.990  28.710  24.690  1.00  0.00            
ATOM   2332  O   LEU   275      48.590  29.690  25.140  1.00  0.00            
ATOM   2333  N   ALA   276      47.080  28.140  25.500  1.00  0.00            
ATOM   2334  HN  ALA   276      46.510  27.390  25.180  1.00  0.00            
ATOM   2335  CA  ALA   276      46.730  28.640  26.800  1.00  0.00            
ATOM   2336  HA  ALA   276      46.440  29.670  26.610  1.00  0.00            
ATOM   2337  CB  ALA   276      45.480  27.930  27.330  1.00  0.00            
ATOM   2338  HB1 ALA   276      45.700  26.890  27.660  1.00  0.00            
ATOM   2339  HB2 ALA   276      45.050  28.490  28.190  1.00  0.00            
ATOM   2340  HB3 ALA   276      44.660  28.060  26.590  1.00  0.00            
ATOM   2341  C   ALA   276      47.740  28.600  27.890  1.00  0.00            
ATOM   2342  O   ALA   276      47.570  29.120  28.990  1.00  0.00            
ATOM   2343  N   GLY   277      48.850  27.890  27.630  1.00  0.00            
ATOM   2344  HN  GLY   277      48.900  27.610  26.670  1.00  0.00            
ATOM   2345  CA  GLY   277      49.970  27.530  28.440  1.00  0.00            
ATOM   2346  HA1 GLY   277      50.790  27.190  27.830  1.00  0.00            
ATOM   2347  HA2 GLY   277      50.210  28.320  29.140  1.00  0.00            
ATOM   2348  C   GLY   277      49.640  26.340  29.280  1.00  0.00            
ATOM   2349  O   GLY   277      50.300  25.920  30.230  1.00  0.00            
ATOM   2350  N   GLY   278      48.470  25.760  28.950  1.00  0.00            
ATOM   2351  HN  GLY   278      48.110  26.170  28.120  1.00  0.00            
ATOM   2352  CA  GLY   278      47.850  24.660  29.620  1.00  0.00            
ATOM   2353  HA1 GLY   278      47.950  24.870  30.680  1.00  0.00            
ATOM   2354  HA2 GLY   278      46.840  24.610  29.260  1.00  0.00            
ATOM   2355  C   GLY   278      48.540  23.340  29.490  1.00  0.00            
ATOM   2356  O   GLY   278      48.390  22.560  30.420  1.00  0.00            
ATOM   2357  N   LEU   279      49.420  23.120  28.500  1.00  0.00            
ATOM   2358  HN  LEU   279      49.410  23.770  27.750  1.00  0.00            
ATOM   2359  CA  LEU   279      50.270  21.960  28.450  1.00  0.00            
ATOM   2360  HA  LEU   279      49.680  21.050  28.420  1.00  0.00            
ATOM   2361  CB  LEU   279      50.970  21.930  27.080  1.00  0.00            
ATOM   2362  HB1 LEU   279      50.110  21.970  26.380  1.00  0.00            
ATOM   2363  HB2 LEU   279      51.600  22.820  26.870  1.00  0.00            
ATOM   2364  CG  LEU   279      51.730  20.640  26.720  1.00  0.00            
ATOM   2365  HG  LEU   279      51.330  19.750  27.260  1.00  0.00            
ATOM   2366  CD1 LEU   279      51.750  20.380  25.210  1.00  0.00            
ATOM   2367 1HD1 LEU   279      50.740  20.190  24.800  1.00  0.00            
ATOM   2368 2HD1 LEU   279      52.200  21.270  24.710  1.00  0.00            
ATOM   2369 3HD1 LEU   279      52.500  19.580  25.020  1.00  0.00            
ATOM   2370  CD2 LEU   279      53.190  20.810  27.200  1.00  0.00            
ATOM   2371 1HD2 LEU   279      53.320  20.640  28.290  1.00  0.00            
ATOM   2372 2HD2 LEU   279      53.910  20.110  26.740  1.00  0.00            
ATOM   2373 3HD2 LEU   279      53.390  21.900  27.090  1.00  0.00            
ATOM   2374  C   LEU   279      51.190  21.810  29.610  1.00  0.00            
ATOM   2375  O   LEU   279      51.190  20.900  30.430  1.00  0.00            
ATOM   2376  N   GLN   280      51.880  22.950  29.790  1.00  0.00            
ATOM   2377  HN  GLN   280      51.850  23.630  29.070  1.00  0.00            
ATOM   2378  CA  GLN   280      52.770  23.270  30.860  1.00  0.00            
ATOM   2379  HA  GLN   280      53.530  22.500  30.800  1.00  0.00            
ATOM   2380  CB  GLN   280      53.440  24.620  30.590  1.00  0.00            
ATOM   2381  HB1 GLN   280      52.660  25.410  30.620  1.00  0.00            
ATOM   2382  HB2 GLN   280      54.040  24.870  31.490  1.00  0.00            
ATOM   2383  CG  GLN   280      54.390  24.680  29.400  1.00  0.00            
ATOM   2384  HG1 GLN   280      55.150  25.410  29.760  1.00  0.00            
ATOM   2385  HG2 GLN   280      54.860  23.700  29.190  1.00  0.00            
ATOM   2386  CD  GLN   280      53.900  25.170  28.040  1.00  0.00            
ATOM   2387  OE1 GLN   280      52.710  25.280  27.740  1.00  0.00            
ATOM   2388  NE2 GLN   280      54.810  25.760  27.220  1.00  0.00            
ATOM   2389 1HE2 GLN   280      55.780  25.890  27.390  1.00  0.00            
ATOM   2390 2HE2 GLN   280      54.360  26.260  26.470  1.00  0.00            
ATOM   2391  C   GLN   280      52.150  23.290  32.220  1.00  0.00            
ATOM   2392  O   GLN   280      52.770  22.890  33.190  1.00  0.00            
ATOM   2393  N   LYS   281      50.950  23.850  32.480  1.00  0.00            
ATOM   2394  HN  LYS   281      50.430  24.430  31.860  1.00  0.00            
ATOM   2395  CA  LYS   281      50.410  23.660  33.790  1.00  0.00            
ATOM   2396  HA  LYS   281      51.190  23.940  34.480  1.00  0.00            
ATOM   2397  CB  LYS   281      49.220  24.600  34.010  1.00  0.00            
ATOM   2398  HB1 LYS   281      48.570  24.470  33.120  1.00  0.00            
ATOM   2399  HB2 LYS   281      48.590  24.280  34.870  1.00  0.00            
ATOM   2400  CG  LYS   281      49.560  26.070  34.250  1.00  0.00            
ATOM   2401  HG1 LYS   281      50.290  26.080  35.090  1.00  0.00            
ATOM   2402  HG2 LYS   281      50.040  26.590  33.390  1.00  0.00            
ATOM   2403  CD  LYS   281      48.340  26.700  34.920  1.00  0.00            
ATOM   2404  HD1 LYS   281      47.470  26.570  34.240  1.00  0.00            
ATOM   2405  HD2 LYS   281      48.080  26.190  35.880  1.00  0.00            
ATOM   2406  CE  LYS   281      48.440  28.210  35.170  1.00  0.00            
ATOM   2407  HE1 LYS   281      48.440  28.700  34.170  1.00  0.00            
ATOM   2408  HE2 LYS   281      47.590  28.670  35.730  1.00  0.00            
ATOM   2409  NZ  LYS   281      49.680  28.430  35.950  1.00  0.00            
ATOM   2410  HZ1 LYS   281      50.530  28.330  35.360  1.00  0.00            
ATOM   2411  HZ2 LYS   281      49.710  29.300  36.500  1.00  0.00            
ATOM   2412  HZ3 LYS   281      49.640  27.600  36.580  1.00  0.00            
ATOM   2413  C   LYS   281      50.060  22.240  34.110  1.00  0.00            
ATOM   2414  O   LYS   281      50.320  21.820  35.240  1.00  0.00            
ATOM   2415  N   MET   282      49.400  21.580  33.150  1.00  0.00            
ATOM   2416  HN  MET   282      49.150  21.890  32.240  1.00  0.00            
ATOM   2417  CA  MET   282      49.220  20.190  33.450  1.00  0.00            
ATOM   2418  HA  MET   282      48.690  20.070  34.380  1.00  0.00            
ATOM   2419  CB  MET   282      48.340  19.380  32.480  1.00  0.00            
ATOM   2420  HB1 MET   282      48.910  19.210  31.540  1.00  0.00            
ATOM   2421  HB2 MET   282      48.240  18.350  32.880  1.00  0.00            
ATOM   2422  CG  MET   282      46.940  19.940  32.220  1.00  0.00            
ATOM   2423  HG1 MET   282      46.440  19.870  33.210  1.00  0.00            
ATOM   2424  HG2 MET   282      47.080  21.030  32.030  1.00  0.00            
ATOM   2425  SD  MET   282      45.850  19.130  31.020  1.00  0.00            
ATOM   2426  CE  MET   282      47.030  19.150  29.640  1.00  0.00            
ATOM   2427  HE1 MET   282      47.410  20.180  29.440  1.00  0.00            
ATOM   2428  HE2 MET   282      47.900  18.470  29.800  1.00  0.00            
ATOM   2429  HE3 MET   282      46.590  18.780  28.690  1.00  0.00            
ATOM   2430  C   MET   282      50.440  19.350  33.610  1.00  0.00            
ATOM   2431  O   MET   282      50.340  18.590  34.580  1.00  0.00            
ATOM   2432  N   VAL   283      51.580  19.550  32.930  1.00  0.00            
ATOM   2433  HN  VAL   283      51.670  20.200  32.180  1.00  0.00            
ATOM   2434  CA  VAL   283      52.760  18.790  33.210  1.00  0.00            
ATOM   2435  HA  VAL   283      52.650  17.720  33.120  1.00  0.00            
ATOM   2436  CB  VAL   283      53.980  19.050  32.390  1.00  0.00            
ATOM   2437  HB  VAL   283      54.410  20.070  32.370  1.00  0.00            
ATOM   2438  CG1 VAL   283      55.150  18.100  32.730  1.00  0.00            
ATOM   2439 1HG1 VAL   283      55.600  18.200  33.740  1.00  0.00            
ATOM   2440 2HG1 VAL   283      54.740  17.080  32.540  1.00  0.00            
ATOM   2441 3HG1 VAL   283      55.950  18.280  31.980  1.00  0.00            
ATOM   2442  CG2 VAL   283      53.680  18.730  30.920  1.00  0.00            
ATOM   2443 1HG2 VAL   283      52.980  17.870  30.940  1.00  0.00            
ATOM   2444 2HG2 VAL   283      53.100  19.590  30.530  1.00  0.00            
ATOM   2445 3HG2 VAL   283      54.520  18.470  30.240  1.00  0.00            
ATOM   2446  C   VAL   283      53.160  19.080  34.620  1.00  0.00            
ATOM   2447  O   VAL   283      53.470  18.150  35.360  1.00  0.00            
ATOM   2448  N   ALA   284      53.000  20.280  35.210  1.00  0.00            
ATOM   2449  HN  ALA   284      52.600  21.080  34.770  1.00  0.00            
ATOM   2450  CA  ALA   284      53.520  20.590  36.510  1.00  0.00            
ATOM   2451  HA  ALA   284      54.440  20.050  36.690  1.00  0.00            
ATOM   2452  CB  ALA   284      53.760  22.100  36.460  1.00  0.00            
ATOM   2453  HB1 ALA   284      52.800  22.620  36.260  1.00  0.00            
ATOM   2454  HB2 ALA   284      54.130  22.480  37.440  1.00  0.00            
ATOM   2455  HB3 ALA   284      54.500  22.290  35.660  1.00  0.00            
ATOM   2456  C   ALA   284      52.560  20.370  37.630  1.00  0.00            
ATOM   2457  O   ALA   284      52.840  20.700  38.780  1.00  0.00            
ATOM   2458  N   LEU   285      51.420  19.730  37.300  1.00  0.00            
ATOM   2459  HN  LEU   285      51.250  19.650  36.330  1.00  0.00            
ATOM   2460  CA  LEU   285      50.360  19.220  38.120  1.00  0.00            
ATOM   2461  HA  LEU   285      50.510  19.540  39.140  1.00  0.00            
ATOM   2462  CB  LEU   285      49.070  19.780  37.510  1.00  0.00            
ATOM   2463  HB1 LEU   285      49.150  19.740  36.410  1.00  0.00            
ATOM   2464  HB2 LEU   285      48.210  19.130  37.800  1.00  0.00            
ATOM   2465  CG  LEU   285      48.620  21.210  37.840  1.00  0.00            
ATOM   2466  HG  LEU   285      49.460  21.940  37.750  1.00  0.00            
ATOM   2467  CD1 LEU   285      47.630  21.780  36.810  1.00  0.00            
ATOM   2468 1HD1 LEU   285      46.620  21.360  37.040  1.00  0.00            
ATOM   2469 2HD1 LEU   285      47.630  22.890  36.790  1.00  0.00            
ATOM   2470 3HD1 LEU   285      47.880  21.440  35.780  1.00  0.00            
ATOM   2471  CD2 LEU   285      48.020  21.400  39.240  1.00  0.00            
ATOM   2472 1HD2 LEU   285      47.840  22.480  39.380  1.00  0.00            
ATOM   2473 2HD2 LEU   285      47.080  20.820  39.400  1.00  0.00            
ATOM   2474 3HD2 LEU   285      48.810  21.090  39.960  1.00  0.00            
ATOM   2475  C   LEU   285      50.370  17.730  38.170  1.00  0.00            
ATOM   2476  O   LEU   285      49.580  17.160  38.920  1.00  0.00            
ATOM   2477  N   LEU   286      51.380  17.090  37.550  1.00  0.00            
ATOM   2478  HN  LEU   286      52.020  17.540  36.940  1.00  0.00            
ATOM   2479  CA  LEU   286      51.690  15.720  37.820  1.00  0.00            
ATOM   2480  HA  LEU   286      50.760  15.190  38.000  1.00  0.00            
ATOM   2481  CB  LEU   286      52.480  15.070  36.670  1.00  0.00            
ATOM   2482  HB1 LEU   286      53.500  15.510  36.600  1.00  0.00            
ATOM   2483  HB2 LEU   286      52.730  14.020  36.970  1.00  0.00            
ATOM   2484  CG  LEU   286      51.700  15.020  35.350  1.00  0.00            
ATOM   2485  HG  LEU   286      51.500  16.080  35.080  1.00  0.00            
ATOM   2486  CD1 LEU   286      52.480  14.460  34.150  1.00  0.00            
ATOM   2487 1HD1 LEU   286      52.490  13.380  34.410  1.00  0.00            
ATOM   2488 2HD1 LEU   286      51.930  14.660  33.210  1.00  0.00            
ATOM   2489 3HD1 LEU   286      53.530  14.820  34.200  1.00  0.00            
ATOM   2490  CD2 LEU   286      50.310  14.380  35.520  1.00  0.00            
ATOM   2491 1HD2 LEU   286      50.340  13.290  35.730  1.00  0.00            
ATOM   2492 2HD2 LEU   286      49.690  14.860  36.310  1.00  0.00            
ATOM   2493 3HD2 LEU   286      49.700  14.520  34.600  1.00  0.00            
ATOM   2494  C   LEU   286      52.400  15.490  39.100  1.00  0.00            
ATOM   2495  O   LEU   286      52.450  14.340  39.530  1.00  0.00            
ATOM   2496  N   ASN   287      52.950  16.600  39.630  1.00  0.00            
ATOM   2497  HN  ASN   287      52.870  17.510  39.230  1.00  0.00            
ATOM   2498  CA  ASN   287      53.640  16.680  40.880  1.00  0.00            
ATOM   2499  HA  ASN   287      54.380  15.890  40.890  1.00  0.00            
ATOM   2500  CB  ASN   287      54.420  18.000  40.890  1.00  0.00            
ATOM   2501  HB1 ASN   287      53.840  18.950  40.930  1.00  0.00            
ATOM   2502  HB2 ASN   287      55.030  18.030  41.820  1.00  0.00            
ATOM   2503  CG  ASN   287      55.340  18.060  39.680  1.00  0.00            
ATOM   2504  OD1 ASN   287      55.210  18.960  38.850  1.00  0.00            
ATOM   2505  ND2 ASN   287      56.320  17.140  39.490  1.00  0.00            
ATOM   2506 1HD2 ASN   287      56.570  16.420  40.140  1.00  0.00            
ATOM   2507 2HD2 ASN   287      56.840  17.420  38.680  1.00  0.00            
ATOM   2508  C   ASN   287      52.790  16.580  42.100  1.00  0.00            
ATOM   2509  O   ASN   287      53.270  16.080  43.120  1.00  0.00            
ATOM   2510  N   LYS   288      51.520  17.010  42.020  1.00  0.00            
ATOM   2511  HN  LYS   288      51.190  17.300  41.120  1.00  0.00            
ATOM   2512  CA  LYS   288      50.440  16.660  42.890  1.00  0.00            
ATOM   2513  HA  LYS   288      50.620  17.100  43.860  1.00  0.00            
ATOM   2514  CB  LYS   288      49.130  17.210  42.300  1.00  0.00            
ATOM   2515  HB1 LYS   288      49.180  16.820  41.260  1.00  0.00            
ATOM   2516  HB2 LYS   288      48.230  16.850  42.840  1.00  0.00            
ATOM   2517  CG  LYS   288      49.070  18.730  42.200  1.00  0.00            
ATOM   2518  HG1 LYS   288      49.880  19.170  41.570  1.00  0.00            
ATOM   2519  HG2 LYS   288      48.080  18.920  41.730  1.00  0.00            
ATOM   2520  CD  LYS   288      48.940  19.560  43.480  1.00  0.00            
ATOM   2521  HD1 LYS   288      48.170  19.180  44.190  1.00  0.00            
ATOM   2522  HD2 LYS   288      49.930  19.640  43.970  1.00  0.00            
ATOM   2523  CE  LYS   288      48.620  21.030  43.190  1.00  0.00            
ATOM   2524  HE1 LYS   288      49.380  21.520  42.550  1.00  0.00            
ATOM   2525  HE2 LYS   288      47.580  21.240  42.850  1.00  0.00            
ATOM   2526  NZ  LYS   288      48.740  21.830  44.430  1.00  0.00            
ATOM   2527  HZ1 LYS   288      48.210  22.720  44.340  1.00  0.00            
ATOM   2528  HZ2 LYS   288      48.380  21.330  45.260  1.00  0.00            
ATOM   2529  HZ3 LYS   288      49.740  22.110  44.510  1.00  0.00            
ATOM   2530  C   LYS   288      50.320  15.210  43.230  1.00  0.00            
ATOM   2531  O   LYS   288      50.900  14.340  42.580  1.00  0.00            
ATOM   2532  N   THR   289      49.530  14.760  44.210  1.00  0.00            
ATOM   2533  HN  THR   289      48.920  15.470  44.570  1.00  0.00            
ATOM   2534  CA  THR   289      49.370  13.390  44.580  1.00  0.00            
ATOM   2535  HA  THR   289      49.940  12.830  43.850  1.00  0.00            
ATOM   2536  CB  THR   289      50.080  13.060  45.860  1.00  0.00            
ATOM   2537  HB  THR   289      50.170  11.980  46.090  1.00  0.00            
ATOM   2538  OG1 THR   289      49.560  13.810  46.950  1.00  0.00            
ATOM   2539  HG1 THR   289      50.100  13.640  47.730  1.00  0.00            
ATOM   2540  CG2 THR   289      51.550  13.480  45.700  1.00  0.00            
ATOM   2541 1HG2 THR   289      51.910  13.310  44.670  1.00  0.00            
ATOM   2542 2HG2 THR   289      51.710  14.560  45.930  1.00  0.00            
ATOM   2543 3HG2 THR   289      52.070  12.840  46.440  1.00  0.00            
ATOM   2544  C   THR   289      48.080  12.630  44.510  1.00  0.00            
ATOM   2545  O   THR   289      48.020  11.430  44.750  1.00  0.00            
ATOM   2546  N   ASN   290      46.960  13.300  44.200  1.00  0.00            
ATOM   2547  HN  ASN   290      46.970  14.290  44.120  1.00  0.00            
ATOM   2548  CA  ASN   290      45.690  12.640  44.060  1.00  0.00            
ATOM   2549  HA  ASN   290      45.540  11.950  44.880  1.00  0.00            
ATOM   2550  CB  ASN   290      44.580  13.710  44.010  1.00  0.00            
ATOM   2551  HB1 ASN   290      44.600  14.170  45.020  1.00  0.00            
ATOM   2552  HB2 ASN   290      44.860  14.410  43.190  1.00  0.00            
ATOM   2553  CG  ASN   290      43.180  13.170  43.800  1.00  0.00            
ATOM   2554  OD1 ASN   290      42.890  12.420  42.870  1.00  0.00            
ATOM   2555  ND2 ASN   290      42.220  13.520  44.700  1.00  0.00            
ATOM   2556 1HD2 ASN   290      42.460  14.190  45.400  1.00  0.00            
ATOM   2557 2HD2 ASN   290      41.260  13.280  44.550  1.00  0.00            
ATOM   2558  C   ASN   290      45.700  11.780  42.850  1.00  0.00            
ATOM   2559  O   ASN   290      45.990  12.190  41.730  1.00  0.00            
ATOM   2560  N   VAL   291      45.330  10.480  42.870  1.00  0.00            
ATOM   2561  HN  VAL   291      44.820  10.110  43.640  1.00  0.00            
ATOM   2562  CA  VAL   291      45.520   9.570  41.780  1.00  0.00            
ATOM   2563  HA  VAL   291      46.310   9.920  41.140  1.00  0.00            
ATOM   2564  CB  VAL   291      45.810   8.200  42.310  1.00  0.00            
ATOM   2565  HB  VAL   291      45.880   7.530  41.420  1.00  0.00            
ATOM   2566  CG1 VAL   291      47.110   8.170  43.130  1.00  0.00            
ATOM   2567 1HG1 VAL   291      47.880   8.770  42.600  1.00  0.00            
ATOM   2568 2HG1 VAL   291      46.800   8.630  44.090  1.00  0.00            
ATOM   2569 3HG1 VAL   291      47.490   7.130  43.230  1.00  0.00            
ATOM   2570  CG2 VAL   291      44.600   7.560  43.030  1.00  0.00            
ATOM   2571 1HG2 VAL   291      43.730   7.510  42.350  1.00  0.00            
ATOM   2572 2HG2 VAL   291      44.880   6.510  43.230  1.00  0.00            
ATOM   2573 3HG2 VAL   291      44.280   8.120  43.940  1.00  0.00            
ATOM   2574  C   VAL   291      44.420   9.540  40.780  1.00  0.00            
ATOM   2575  O   VAL   291      44.620   9.100  39.640  1.00  0.00            
ATOM   2576  N   LYS   292      43.280  10.170  41.100  1.00  0.00            
ATOM   2577  HN  LYS   292      43.250  10.740  41.920  1.00  0.00            
ATOM   2578  CA  LYS   292      42.190  10.280  40.180  1.00  0.00            
ATOM   2579  HA  LYS   292      42.240   9.430  39.520  1.00  0.00            
ATOM   2580  CB  LYS   292      40.870  10.410  40.960  1.00  0.00            
ATOM   2581  HB1 LYS   292      40.810  11.430  41.400  1.00  0.00            
ATOM   2582  HB2 LYS   292      39.980  10.290  40.300  1.00  0.00            
ATOM   2583  CG  LYS   292      40.660   9.370  42.060  1.00  0.00            
ATOM   2584  HG1 LYS   292      41.130   8.390  41.780  1.00  0.00            
ATOM   2585  HG2 LYS   292      41.310   9.730  42.890  1.00  0.00            
ATOM   2586  CD  LYS   292      39.240   9.110  42.550  1.00  0.00            
ATOM   2587  HD1 LYS   292      38.940  10.130  42.880  1.00  0.00            
ATOM   2588  HD2 LYS   292      38.600   8.780  41.700  1.00  0.00            
ATOM   2589  CE  LYS   292      39.220   8.110  43.700  1.00  0.00            
ATOM   2590  HE1 LYS   292      39.880   7.230  43.530  1.00  0.00            
ATOM   2591  HE2 LYS   292      39.380   8.510  44.720  1.00  0.00            
ATOM   2592  NZ  LYS   292      37.890   7.460  43.730  1.00  0.00            
ATOM   2593  HZ1 LYS   292      37.450   7.400  42.790  1.00  0.00            
ATOM   2594  HZ2 LYS   292      37.750   6.680  44.400  1.00  0.00            
ATOM   2595  HZ3 LYS   292      37.280   8.210  44.120  1.00  0.00            
ATOM   2596  C   LYS   292      42.470  11.500  39.380  1.00  0.00            
ATOM   2597  O   LYS   292      42.420  11.620  38.160  1.00  0.00            
ATOM   2598  N   PHE   293      42.900  12.610  40.010  1.00  0.00            
ATOM   2599  HN  PHE   293      43.010  12.530  41.000  1.00  0.00            
ATOM   2600  CA  PHE   293      43.470  13.780  39.420  1.00  0.00            
ATOM   2601  HA  PHE   293      42.680  14.060  38.740  1.00  0.00            
ATOM   2602  CB  PHE   293      43.740  14.840  40.510  1.00  0.00            
ATOM   2603  HB1 PHE   293      42.770  14.970  41.030  1.00  0.00            
ATOM   2604  HB2 PHE   293      44.520  14.550  41.250  1.00  0.00            
ATOM   2605  CG  PHE   293      44.040  16.170  39.910  1.00  0.00            
ATOM   2606  CD1 PHE   293      43.240  16.750  38.950  1.00  0.00            
ATOM   2607  HD1 PHE   293      42.440  16.200  38.480  1.00  0.00            
ATOM   2608  CE1 PHE   293      43.470  18.020  38.490  1.00  0.00            
ATOM   2609  HE1 PHE   293      42.810  18.410  37.730  1.00  0.00            
ATOM   2610  CZ  PHE   293      44.600  18.690  38.920  1.00  0.00            
ATOM   2611  HZ  PHE   293      44.850  19.680  38.560  1.00  0.00            
ATOM   2612  CD2 PHE   293      45.190  16.830  40.270  1.00  0.00            
ATOM   2613  HD2 PHE   293      45.870  16.410  40.990  1.00  0.00            
ATOM   2614  CE2 PHE   293      45.480  18.080  39.780  1.00  0.00            
ATOM   2615  HE2 PHE   293      46.390  18.570  40.080  1.00  0.00            
ATOM   2616  C   PHE   293      44.670  13.570  38.550  1.00  0.00            
ATOM   2617  O   PHE   293      44.710  14.070  37.430  1.00  0.00            
ATOM   2618  N   LEU   294      45.620  12.720  38.960  1.00  0.00            
ATOM   2619  HN  LEU   294      45.650  12.370  39.890  1.00  0.00            
ATOM   2620  CA  LEU   294      46.780  12.230  38.260  1.00  0.00            
ATOM   2621  HA  LEU   294      47.420  13.080  38.080  1.00  0.00            
ATOM   2622  CB  LEU   294      47.820  11.380  39.010  1.00  0.00            
ATOM   2623  HB1 LEU   294      47.290  10.560  39.540  1.00  0.00            
ATOM   2624  HB2 LEU   294      48.700  11.080  38.410  1.00  0.00            
ATOM   2625  CG  LEU   294      48.640  12.150  40.060  1.00  0.00            
ATOM   2626  HG  LEU   294      48.000  12.620  40.830  1.00  0.00            
ATOM   2627  CD1 LEU   294      49.490  11.180  40.900  1.00  0.00            
ATOM   2628 1HD1 LEU   294      49.710  11.610  41.900  1.00  0.00            
ATOM   2629 2HD1 LEU   294      48.870  10.320  41.230  1.00  0.00            
ATOM   2630 3HD1 LEU   294      50.430  10.900  40.360  1.00  0.00            
ATOM   2631  CD2 LEU   294      49.440  13.340  39.490  1.00  0.00            
ATOM   2632 1HD2 LEU   294      48.850  14.210  39.130  1.00  0.00            
ATOM   2633 2HD2 LEU   294      50.110  13.750  40.270  1.00  0.00            
ATOM   2634 3HD2 LEU   294      50.030  12.980  38.620  1.00  0.00            
ATOM   2635  C   LEU   294      46.450  11.510  37.000  1.00  0.00            
ATOM   2636  O   LEU   294      47.030  11.830  35.960  1.00  0.00            
ATOM   2637  N   ALA   295      45.500  10.560  37.030  1.00  0.00            
ATOM   2638  HN  ALA   295      45.120  10.280  37.900  1.00  0.00            
ATOM   2639  CA  ALA   295      45.040   9.750  35.930  1.00  0.00            
ATOM   2640  HA  ALA   295      45.890   9.330  35.420  1.00  0.00            
ATOM   2641  CB  ALA   295      44.100   8.630  36.390  1.00  0.00            
ATOM   2642  HB1 ALA   295      43.600   8.180  35.500  1.00  0.00            
ATOM   2643  HB2 ALA   295      44.730   7.860  36.880  1.00  0.00            
ATOM   2644  HB3 ALA   295      43.400   9.030  37.140  1.00  0.00            
ATOM   2645  C   ALA   295      44.440  10.550  34.830  1.00  0.00            
ATOM   2646  O   ALA   295      44.880  10.480  33.690  1.00  0.00            
ATOM   2647  N   ILE   296      43.440  11.400  35.140  1.00  0.00            
ATOM   2648  HN  ILE   296      43.160  11.360  36.100  1.00  0.00            
ATOM   2649  CA  ILE   296      42.760  12.220  34.190  1.00  0.00            
ATOM   2650  HA  ILE   296      42.550  11.620  33.320  1.00  0.00            
ATOM   2651  CB  ILE   296      41.490  12.860  34.660  1.00  0.00            
ATOM   2652  HB  ILE   296      41.720  13.520  35.520  1.00  0.00            
ATOM   2653  CG2 ILE   296      40.770  13.700  33.590  1.00  0.00            
ATOM   2654 1HG2 ILE   296      40.470  13.070  32.720  1.00  0.00            
ATOM   2655 2HG2 ILE   296      39.850  14.200  33.980  1.00  0.00            
ATOM   2656 3HG2 ILE   296      41.420  14.550  33.290  1.00  0.00            
ATOM   2657  CG1 ILE   296      40.480  11.820  35.160  1.00  0.00            
ATOM   2658 1HG1 ILE   296      40.940  11.210  35.970  1.00  0.00            
ATOM   2659 2HG1 ILE   296      39.520  12.200  35.580  1.00  0.00            
ATOM   2660  CD  ILE   296      40.040  10.790  34.120  1.00  0.00            
ATOM   2661  HD1 ILE   296      39.030  10.390  34.350  1.00  0.00            
ATOM   2662  HD2 ILE   296      40.060  11.140  33.070  1.00  0.00            
ATOM   2663  HD3 ILE   296      40.680   9.880  34.200  1.00  0.00            
ATOM   2664  C   ILE   296      43.650  13.300  33.650  1.00  0.00            
ATOM   2665  O   ILE   296      43.630  13.700  32.490  1.00  0.00            
ATOM   2666  N   THR   297      44.590  13.860  34.430  1.00  0.00            
ATOM   2667  HN  THR   297      44.770  13.630  35.390  1.00  0.00            
ATOM   2668  CA  THR   297      45.490  14.870  33.960  1.00  0.00            
ATOM   2669  HA  THR   297      44.910  15.630  33.460  1.00  0.00            
ATOM   2670  CB  THR   297      46.250  15.400  35.130  1.00  0.00            
ATOM   2671  HB  THR   297      46.720  14.570  35.700  1.00  0.00            
ATOM   2672  OG1 THR   297      45.410  16.120  36.020  1.00  0.00            
ATOM   2673  HG1 THR   297      45.070  15.420  36.570  1.00  0.00            
ATOM   2674  CG2 THR   297      47.320  16.450  34.760  1.00  0.00            
ATOM   2675 1HG2 THR   297      48.050  16.100  34.000  1.00  0.00            
ATOM   2676 2HG2 THR   297      46.940  17.430  34.420  1.00  0.00            
ATOM   2677 3HG2 THR   297      48.010  16.720  35.580  1.00  0.00            
ATOM   2678  C   THR   297      46.480  14.310  33.000  1.00  0.00            
ATOM   2679  O   THR   297      46.750  15.000  32.010  1.00  0.00            
ATOM   2680  N   THR   298      47.010  13.110  33.300  1.00  0.00            
ATOM   2681  HN  THR   298      46.740  12.710  34.170  1.00  0.00            
ATOM   2682  CA  THR   298      47.830  12.310  32.440  1.00  0.00            
ATOM   2683  HA  THR   298      48.770  12.820  32.270  1.00  0.00            
ATOM   2684  CB  THR   298      48.190  11.050  33.170  1.00  0.00            
ATOM   2685  HB  THR   298      47.320  10.480  33.540  1.00  0.00            
ATOM   2686  OG1 THR   298      49.030  11.380  34.260  1.00  0.00            
ATOM   2687  HG1 THR   298      48.440  11.550  35.000  1.00  0.00            
ATOM   2688  CG2 THR   298      49.110  10.150  32.320  1.00  0.00            
ATOM   2689 1HG2 THR   298      48.540   9.580  31.560  1.00  0.00            
ATOM   2690 2HG2 THR   298      49.900  10.740  31.800  1.00  0.00            
ATOM   2691 3HG2 THR   298      49.710   9.510  33.000  1.00  0.00            
ATOM   2692  C   THR   298      47.150  11.940  31.170  1.00  0.00            
ATOM   2693  O   THR   298      47.820  12.030  30.140  1.00  0.00            
ATOM   2694  N   ASP   299      45.850  11.590  31.160  1.00  0.00            
ATOM   2695  HN  ASP   299      45.480  11.420  32.070  1.00  0.00            
ATOM   2696  CA  ASP   299      45.050  11.300  30.010  1.00  0.00            
ATOM   2697  HA  ASP   299      45.690  10.670  29.420  1.00  0.00            
ATOM   2698  CB  ASP   299      43.810  10.430  30.310  1.00  0.00            
ATOM   2699  HB1 ASP   299      44.090   9.680  31.080  1.00  0.00            
ATOM   2700  HB2 ASP   299      42.840  10.890  30.610  1.00  0.00            
ATOM   2701  CG  ASP   299      43.420   9.610  29.100  1.00  0.00            
ATOM   2702  OD1 ASP   299      44.360   8.920  28.620  1.00  0.00            
ATOM   2703  OD2 ASP   299      42.250   9.660  28.630  1.00  0.00            
ATOM   2704  C   ASP   299      44.750  12.450  29.110  1.00  0.00            
ATOM   2705  O   ASP   299      44.650  12.250  27.900  1.00  0.00            
ATOM   2706  N   CYS   300      44.550  13.660  29.650  1.00  0.00            
ATOM   2707  HN  CYS   300      44.470  13.850  30.630  1.00  0.00            
ATOM   2708  CA  CYS   300      44.620  14.880  28.900  1.00  0.00            
ATOM   2709  HA  CYS   300      43.940  14.810  28.060  1.00  0.00            
ATOM   2710  CB  CYS   300      44.340  16.120  29.760  1.00  0.00            
ATOM   2711  HB1 CYS   300      44.960  15.900  30.650  1.00  0.00            
ATOM   2712  HB2 CYS   300      44.590  17.080  29.250  1.00  0.00            
ATOM   2713  SG  CYS   300      42.670  16.370  30.440  1.00  0.00            
ATOM   2714  HG1 CYS   300      42.950  17.220  31.420  1.00  0.00            
ATOM   2715  C   CYS   300      45.960  15.000  28.260  1.00  0.00            
ATOM   2716  O   CYS   300      45.920  15.450  27.110  1.00  0.00            
ATOM   2717  N   LEU   301      47.110  14.720  28.900  1.00  0.00            
ATOM   2718  HN  LEU   301      47.120  14.320  29.810  1.00  0.00            
ATOM   2719  CA  LEU   301      48.410  14.850  28.320  1.00  0.00            
ATOM   2720  HA  LEU   301      48.390  15.820  27.830  1.00  0.00            
ATOM   2721  CB  LEU   301      49.650  14.850  29.240  1.00  0.00            
ATOM   2722  HB1 LEU   301      49.490  13.900  29.790  1.00  0.00            
ATOM   2723  HB2 LEU   301      50.550  14.690  28.620  1.00  0.00            
ATOM   2724  CG  LEU   301      49.790  16.150  30.060  1.00  0.00            
ATOM   2725  HG  LEU   301      48.720  16.350  30.280  1.00  0.00            
ATOM   2726  CD1 LEU   301      50.420  15.890  31.440  1.00  0.00            
ATOM   2727 1HD1 LEU   301      51.430  15.430  31.330  1.00  0.00            
ATOM   2728 2HD1 LEU   301      50.420  16.850  32.000  1.00  0.00            
ATOM   2729 3HD1 LEU   301      49.890  15.070  31.970  1.00  0.00            
ATOM   2730  CD2 LEU   301      50.410  17.370  29.360  1.00  0.00            
ATOM   2731 1HD2 LEU   301      50.070  18.300  29.850  1.00  0.00            
ATOM   2732 2HD2 LEU   301      51.520  17.300  29.310  1.00  0.00            
ATOM   2733 3HD2 LEU   301      50.040  17.540  28.330  1.00  0.00            
ATOM   2734  C   LEU   301      48.600  13.940  27.160  1.00  0.00            
ATOM   2735  O   LEU   301      49.040  14.330  26.070  1.00  0.00            
ATOM   2736  N   GLN   302      48.170  12.690  27.380  1.00  0.00            
ATOM   2737  HN  GLN   302      48.030  12.360  28.320  1.00  0.00            
ATOM   2738  CA  GLN   302      48.050  11.620  26.430  1.00  0.00            
ATOM   2739  HA  GLN   302      49.060  11.380  26.130  1.00  0.00            
ATOM   2740  CB  GLN   302      47.490  10.340  27.060  1.00  0.00            
ATOM   2741  HB1 GLN   302      48.130  10.260  27.970  1.00  0.00            
ATOM   2742  HB2 GLN   302      46.420  10.500  27.330  1.00  0.00            
ATOM   2743  CG  GLN   302      47.450   9.100  26.160  1.00  0.00            
ATOM   2744  HG1 GLN   302      48.400   8.900  25.630  1.00  0.00            
ATOM   2745  HG2 GLN   302      47.350   8.260  26.880  1.00  0.00            
ATOM   2746  CD  GLN   302      46.360   9.020  25.100  1.00  0.00            
ATOM   2747  OE1 GLN   302      46.660   8.740  23.940  1.00  0.00            
ATOM   2748  NE2 GLN   302      45.110   9.050  25.640  1.00  0.00            
ATOM   2749 1HE2 GLN   302      45.080   9.100  26.630  1.00  0.00            
ATOM   2750 2HE2 GLN   302      44.330   8.770  25.090  1.00  0.00            
ATOM   2751  C   GLN   302      47.330  11.900  25.160  1.00  0.00            
ATOM   2752  O   GLN   302      47.650  11.530  24.030  1.00  0.00            
ATOM   2753  N   ILE   303      46.220  12.640  25.310  1.00  0.00            
ATOM   2754  HN  ILE   303      45.930  12.840  26.240  1.00  0.00            
ATOM   2755  CA  ILE   303      45.450  13.130  24.200  1.00  0.00            
ATOM   2756  HA  ILE   303      45.300  12.280  23.550  1.00  0.00            
ATOM   2757  CB  ILE   303      44.090  13.620  24.580  1.00  0.00            
ATOM   2758  HB  ILE   303      44.200  14.280  25.460  1.00  0.00            
ATOM   2759  CG2 ILE   303      43.500  14.460  23.430  1.00  0.00            
ATOM   2760 1HG2 ILE   303      42.510  14.860  23.750  1.00  0.00            
ATOM   2761 2HG2 ILE   303      44.190  15.230  23.010  1.00  0.00            
ATOM   2762 3HG2 ILE   303      43.280  13.750  22.610  1.00  0.00            
ATOM   2763  CG1 ILE   303      43.130  12.450  24.860  1.00  0.00            
ATOM   2764 1HG1 ILE   303      42.770  11.960  23.930  1.00  0.00            
ATOM   2765 2HG1 ILE   303      43.730  11.670  25.390  1.00  0.00            
ATOM   2766  CD  ILE   303      41.990  12.840  25.800  1.00  0.00            
ATOM   2767  HD1 ILE   303      42.380  13.000  26.830  1.00  0.00            
ATOM   2768  HD2 ILE   303      41.510  13.800  25.530  1.00  0.00            
ATOM   2769  HD3 ILE   303      41.320  11.970  25.930  1.00  0.00            
ATOM   2770  C   ILE   303      46.270  14.120  23.450  1.00  0.00            
ATOM   2771  O   ILE   303      46.500  14.070  22.250  1.00  0.00            
ATOM   2772  N   LEU   304      46.830  15.110  24.180  1.00  0.00            
ATOM   2773  HN  LEU   304      46.590  15.140  25.150  1.00  0.00            
ATOM   2774  CA  LEU   304      47.370  16.300  23.610  1.00  0.00            
ATOM   2775  HA  LEU   304      46.630  16.680  22.930  1.00  0.00            
ATOM   2776  CB  LEU   304      47.550  17.260  24.800  1.00  0.00            
ATOM   2777  HB1 LEU   304      46.520  17.480  25.150  1.00  0.00            
ATOM   2778  HB2 LEU   304      47.990  16.650  25.620  1.00  0.00            
ATOM   2779  CG  LEU   304      48.330  18.580  24.640  1.00  0.00            
ATOM   2780  HG  LEU   304      49.310  18.300  24.200  1.00  0.00            
ATOM   2781  CD1 LEU   304      47.620  19.630  23.770  1.00  0.00            
ATOM   2782 1HD1 LEU   304      47.330  18.940  22.950  1.00  0.00            
ATOM   2783 2HD1 LEU   304      46.730  20.060  24.280  1.00  0.00            
ATOM   2784 3HD1 LEU   304      48.200  20.520  23.420  1.00  0.00            
ATOM   2785  CD2 LEU   304      48.510  19.260  26.010  1.00  0.00            
ATOM   2786 1HD2 LEU   304      49.120  20.170  25.810  1.00  0.00            
ATOM   2787 2HD2 LEU   304      47.590  19.600  26.530  1.00  0.00            
ATOM   2788 3HD2 LEU   304      49.150  18.660  26.690  1.00  0.00            
ATOM   2789  C   LEU   304      48.640  15.960  22.900  1.00  0.00            
ATOM   2790  O   LEU   304      48.970  16.470  21.830  1.00  0.00            
ATOM   2791  N   ALA   305      49.410  14.980  23.410  1.00  0.00            
ATOM   2792  HN  ALA   305      49.250  14.770  24.370  1.00  0.00            
ATOM   2793  CA  ALA   305      50.480  14.320  22.730  1.00  0.00            
ATOM   2794  HA  ALA   305      51.210  15.100  22.640  1.00  0.00            
ATOM   2795  CB  ALA   305      50.930  13.120  23.580  1.00  0.00            
ATOM   2796  HB1 ALA   305      50.100  12.410  23.810  1.00  0.00            
ATOM   2797  HB2 ALA   305      51.810  12.590  23.160  1.00  0.00            
ATOM   2798  HB3 ALA   305      51.250  13.500  24.570  1.00  0.00            
ATOM   2799  C   ALA   305      50.140  13.620  21.460  1.00  0.00            
ATOM   2800  O   ALA   305      50.900  13.770  20.510  1.00  0.00            
ATOM   2801  N   TYR   306      49.030  12.860  21.360  1.00  0.00            
ATOM   2802  HN  TYR   306      48.360  12.600  22.050  1.00  0.00            
ATOM   2803  CA  TYR   306      48.770  12.130  20.160  1.00  0.00            
ATOM   2804  HA  TYR   306      49.630  11.530  19.890  1.00  0.00            
ATOM   2805  CB  TYR   306      47.510  11.300  20.430  1.00  0.00            
ATOM   2806  HB1 TYR   306      47.520  11.130  21.530  1.00  0.00            
ATOM   2807  HB2 TYR   306      46.620  11.910  20.160  1.00  0.00            
ATOM   2808  CG  TYR   306      47.440   9.990  19.710  1.00  0.00            
ATOM   2809  CD1 TYR   306      47.930   8.900  20.390  1.00  0.00            
ATOM   2810  HD1 TYR   306      48.390   9.010  21.360  1.00  0.00            
ATOM   2811  CE1 TYR   306      47.760   7.600  19.960  1.00  0.00            
ATOM   2812  HE1 TYR   306      48.030   6.750  20.570  1.00  0.00            
ATOM   2813  CZ  TYR   306      47.230   7.400  18.710  1.00  0.00            
ATOM   2814  OH  TYR   306      47.100   6.120  18.140  1.00  0.00            
ATOM   2815  HH  TYR   306      46.440   6.220  17.450  1.00  0.00            
ATOM   2816  CD2 TYR   306      46.910   9.730  18.470  1.00  0.00            
ATOM   2817  HD2 TYR   306      46.610  10.540  17.830  1.00  0.00            
ATOM   2818  CE2 TYR   306      46.930   8.480  17.910  1.00  0.00            
ATOM   2819  HE2 TYR   306      46.820   8.240  16.860  1.00  0.00            
ATOM   2820  C   TYR   306      48.470  13.030  19.010  1.00  0.00            
ATOM   2821  O   TYR   306      47.770  14.010  19.220  1.00  0.00            
ATOM   2822  N   GLY   307      48.950  12.730  17.790  1.00  0.00            
ATOM   2823  HN  GLY   307      49.430  11.880  17.580  1.00  0.00            
ATOM   2824  CA  GLY   307      48.600  13.450  16.600  1.00  0.00            
ATOM   2825  HA1 GLY   307      48.880  12.850  15.750  1.00  0.00            
ATOM   2826  HA2 GLY   307      47.540  13.660  16.580  1.00  0.00            
ATOM   2827  C   GLY   307      49.240  14.780  16.420  1.00  0.00            
ATOM   2828  O   GLY   307      48.830  15.390  15.430  1.00  0.00            
ATOM   2829  N   ASN   308      50.230  15.200  17.230  1.00  0.00            
ATOM   2830  HN  ASN   308      50.530  14.750  18.070  1.00  0.00            
ATOM   2831  CA  ASN   308      50.890  16.440  16.970  1.00  0.00            
ATOM   2832  HA  ASN   308      50.870  16.620  15.900  1.00  0.00            
ATOM   2833  CB  ASN   308      50.150  17.500  17.800  1.00  0.00            
ATOM   2834  HB1 ASN   308      49.080  17.570  17.520  1.00  0.00            
ATOM   2835  HB2 ASN   308      50.170  17.190  18.870  1.00  0.00            
ATOM   2836  CG  ASN   308      50.790  18.870  17.650  1.00  0.00            
ATOM   2837  OD1 ASN   308      51.380  19.500  18.520  1.00  0.00            
ATOM   2838  ND2 ASN   308      50.620  19.440  16.420  1.00  0.00            
ATOM   2839 1HD2 ASN   308      49.800  19.100  15.950  1.00  0.00            
ATOM   2840 2HD2 ASN   308      50.720  20.430  16.340  1.00  0.00            
ATOM   2841  C   ASN   308      52.320  16.490  17.370  1.00  0.00            
ATOM   2842  O   ASN   308      52.600  16.300  18.550  1.00  0.00            
ATOM   2843  N   GLN   309      53.270  16.880  16.500  1.00  0.00            
ATOM   2844  HN  GLN   309      53.080  16.930  15.520  1.00  0.00            
ATOM   2845  CA  GLN   309      54.650  17.020  16.820  1.00  0.00            
ATOM   2846  HA  GLN   309      55.050  16.090  17.200  1.00  0.00            
ATOM   2847  CB  GLN   309      55.550  17.220  15.590  1.00  0.00            
ATOM   2848  HB1 GLN   309      55.260  18.180  15.120  1.00  0.00            
ATOM   2849  HB2 GLN   309      56.620  17.360  15.870  1.00  0.00            
ATOM   2850  CG  GLN   309      55.240  16.100  14.610  1.00  0.00            
ATOM   2851  HG1 GLN   309      54.830  15.210  15.130  1.00  0.00            
ATOM   2852  HG2 GLN   309      54.470  16.390  13.860  1.00  0.00            
ATOM   2853  CD  GLN   309      56.470  15.670  13.820  1.00  0.00            
ATOM   2854  OE1 GLN   309      57.110  14.680  14.170  1.00  0.00            
ATOM   2855  NE2 GLN   309      56.820  16.500  12.800  1.00  0.00            
ATOM   2856 1HE2 GLN   309      56.160  17.240  12.680  1.00  0.00            
ATOM   2857 2HE2 GLN   309      57.770  16.520  12.480  1.00  0.00            
ATOM   2858  C   GLN   309      55.160  18.050  17.780  1.00  0.00            
ATOM   2859  O   GLN   309      56.050  17.800  18.590  1.00  0.00            
ATOM   2860  N   GLU   310      54.590  19.260  17.810  1.00  0.00            
ATOM   2861  HN  GLU   310      53.890  19.550  17.160  1.00  0.00            
ATOM   2862  CA  GLU   310      54.850  20.380  18.670  1.00  0.00            
ATOM   2863  HA  GLU   310      55.900  20.650  18.570  1.00  0.00            
ATOM   2864  CB  GLU   310      54.110  21.630  18.150  1.00  0.00            
ATOM   2865  HB1 GLU   310      54.340  21.780  17.070  1.00  0.00            
ATOM   2866  HB2 GLU   310      53.010  21.560  18.280  1.00  0.00            
ATOM   2867  CG  GLU   310      54.570  22.910  18.850  1.00  0.00            
ATOM   2868  HG1 GLU   310      54.220  22.790  19.900  1.00  0.00            
ATOM   2869  HG2 GLU   310      55.680  22.860  18.770  1.00  0.00            
ATOM   2870  CD  GLU   310      53.930  24.180  18.330  1.00  0.00            
ATOM   2871  OE1 GLU   310      54.500  24.820  17.400  1.00  0.00            
ATOM   2872  OE2 GLU   310      52.890  24.710  18.820  1.00  0.00            
ATOM   2873  C   GLU   310      54.580  20.160  20.110  1.00  0.00            
ATOM   2874  O   GLU   310      55.360  20.440  21.030  1.00  0.00            
ATOM   2875  N   SER   311      53.450  19.500  20.410  1.00  0.00            
ATOM   2876  HN  SER   311      52.870  19.210  19.650  1.00  0.00            
ATOM   2877  CA  SER   311      53.000  19.150  21.720  1.00  0.00            
ATOM   2878  HA  SER   311      52.850  20.040  22.310  1.00  0.00            
ATOM   2879  CB  SER   311      51.660  18.390  21.750  1.00  0.00            
ATOM   2880  HB1 SER   311      51.660  17.740  20.850  1.00  0.00            
ATOM   2881  HB2 SER   311      51.580  17.770  22.660  1.00  0.00            
ATOM   2882  OG  SER   311      50.530  19.250  21.700  1.00  0.00            
ATOM   2883  HG1 SER   311      49.780  18.660  21.800  1.00  0.00            
ATOM   2884  C   SER   311      53.960  18.250  22.430  1.00  0.00            
ATOM   2885  O   SER   311      54.410  18.350  23.570  1.00  0.00            
ATOM   2886  N   LYS   312      54.430  17.260  21.660  1.00  0.00            
ATOM   2887  HN  LYS   312      54.110  17.060  20.740  1.00  0.00            
ATOM   2888  CA  LYS   312      55.340  16.280  22.160  1.00  0.00            
ATOM   2889  HA  LYS   312      54.970  15.890  23.100  1.00  0.00            
ATOM   2890  CB  LYS   312      55.470  15.110  21.160  1.00  0.00            
ATOM   2891  HB1 LYS   312      56.060  15.500  20.320  1.00  0.00            
ATOM   2892  HB2 LYS   312      56.100  14.330  21.650  1.00  0.00            
ATOM   2893  CG  LYS   312      54.180  14.400  20.710  1.00  0.00            
ATOM   2894  HG1 LYS   312      53.740  13.820  21.550  1.00  0.00            
ATOM   2895  HG2 LYS   312      53.370  15.050  20.320  1.00  0.00            
ATOM   2896  CD  LYS   312      54.500  13.510  19.510  1.00  0.00            
ATOM   2897  HD1 LYS   312      55.080  14.120  18.790  1.00  0.00            
ATOM   2898  HD2 LYS   312      55.180  12.680  19.790  1.00  0.00            
ATOM   2899  CE  LYS   312      53.290  13.110  18.660  1.00  0.00            
ATOM   2900  HE1 LYS   312      52.520  12.620  19.290  1.00  0.00            
ATOM   2901  HE2 LYS   312      52.750  13.990  18.270  1.00  0.00            
ATOM   2902  NZ  LYS   312      53.700  12.250  17.530  1.00  0.00            
ATOM   2903  HZ1 LYS   312      54.730  12.230  17.460  1.00  0.00            
ATOM   2904  HZ2 LYS   312      53.390  11.300  17.830  1.00  0.00            
ATOM   2905  HZ3 LYS   312      53.360  12.580  16.600  1.00  0.00            
ATOM   2906  C   LYS   312      56.700  16.820  22.460  1.00  0.00            
ATOM   2907  O   LYS   312      57.300  16.380  23.430  1.00  0.00            
ATOM   2908  N   LEU   313      57.290  17.790  21.730  1.00  0.00            
ATOM   2909  HN  LEU   313      56.760  18.320  21.080  1.00  0.00            
ATOM   2910  CA  LEU   313      58.480  18.470  22.120  1.00  0.00            
ATOM   2911  HA  LEU   313      59.220  17.700  22.290  1.00  0.00            
ATOM   2912  CB  LEU   313      58.930  19.500  21.070  1.00  0.00            
ATOM   2913  HB1 LEU   313      58.640  19.040  20.100  1.00  0.00            
ATOM   2914  HB2 LEU   313      58.400  20.480  21.060  1.00  0.00            
ATOM   2915  CG  LEU   313      60.420  19.760  20.790  1.00  0.00            
ATOM   2916  HG  LEU   313      60.640  20.170  19.780  1.00  0.00            
ATOM   2917  CD1 LEU   313      60.950  20.760  21.830  1.00  0.00            
ATOM   2918 1HD1 LEU   313      60.380  21.700  21.910  1.00  0.00            
ATOM   2919 2HD1 LEU   313      60.970  20.270  22.830  1.00  0.00            
ATOM   2920 3HD1 LEU   313      61.970  21.180  21.700  1.00  0.00            
ATOM   2921  CD2 LEU   313      61.300  18.510  20.700  1.00  0.00            
ATOM   2922 1HD2 LEU   313      61.070  17.870  19.820  1.00  0.00            
ATOM   2923 2HD2 LEU   313      62.360  18.820  20.670  1.00  0.00            
ATOM   2924 3HD2 LEU   313      61.130  17.890  21.610  1.00  0.00            
ATOM   2925  C   LEU   313      58.390  19.200  23.410  1.00  0.00            
ATOM   2926  O   LEU   313      59.270  19.130  24.270  1.00  0.00            
ATOM   2927  N   ILE   314      57.260  19.860  23.710  1.00  0.00            
ATOM   2928  HN  ILE   314      56.610  20.010  22.970  1.00  0.00            
ATOM   2929  CA  ILE   314      57.130  20.720  24.850  1.00  0.00            
ATOM   2930  HA  ILE   314      58.080  21.210  25.010  1.00  0.00            
ATOM   2931  CB  ILE   314      56.210  21.880  24.630  1.00  0.00            
ATOM   2932  HB  ILE   314      55.230  21.440  24.330  1.00  0.00            
ATOM   2933  CG2 ILE   314      56.020  22.790  25.850  1.00  0.00            
ATOM   2934 1HG2 ILE   314      56.950  23.280  26.220  1.00  0.00            
ATOM   2935 2HG2 ILE   314      55.280  23.530  25.500  1.00  0.00            
ATOM   2936 3HG2 ILE   314      55.670  22.200  26.730  1.00  0.00            
ATOM   2937  CG1 ILE   314      56.690  22.780  23.470  1.00  0.00            
ATOM   2938 1HG1 ILE   314      57.360  23.550  23.900  1.00  0.00            
ATOM   2939 2HG1 ILE   314      57.230  22.230  22.670  1.00  0.00            
ATOM   2940  CD  ILE   314      55.610  23.520  22.690  1.00  0.00            
ATOM   2941  HD1 ILE   314      56.020  24.350  22.070  1.00  0.00            
ATOM   2942  HD2 ILE   314      54.890  22.990  22.030  1.00  0.00            
ATOM   2943  HD3 ILE   314      54.940  23.940  23.460  1.00  0.00            
ATOM   2944  C   ILE   314      56.880  19.920  26.080  1.00  0.00            
ATOM   2945  O   ILE   314      57.330  20.300  27.160  1.00  0.00            
ATOM   2946  N   ILE   315      56.310  18.700  26.020  1.00  0.00            
ATOM   2947  HN  ILE   315      56.010  18.490  25.090  1.00  0.00            
ATOM   2948  CA  ILE   315      56.160  17.710  27.050  1.00  0.00            
ATOM   2949  HA  ILE   315      55.720  18.210  27.900  1.00  0.00            
ATOM   2950  CB  ILE   315      55.210  16.640  26.620  1.00  0.00            
ATOM   2951  HB  ILE   315      55.550  16.450  25.570  1.00  0.00            
ATOM   2952  CG2 ILE   315      55.490  15.380  27.460  1.00  0.00            
ATOM   2953 1HG2 ILE   315      56.390  14.850  27.100  1.00  0.00            
ATOM   2954 2HG2 ILE   315      55.680  15.590  28.540  1.00  0.00            
ATOM   2955 3HG2 ILE   315      54.650  14.660  27.370  1.00  0.00            
ATOM   2956  CG1 ILE   315      53.710  16.970  26.510  1.00  0.00            
ATOM   2957 1HG1 ILE   315      53.400  17.220  27.550  1.00  0.00            
ATOM   2958 2HG1 ILE   315      53.610  17.880  25.880  1.00  0.00            
ATOM   2959  CD  ILE   315      52.830  15.850  25.980  1.00  0.00            
ATOM   2960  HD1 ILE   315      53.160  15.470  24.980  1.00  0.00            
ATOM   2961  HD2 ILE   315      52.800  14.930  26.600  1.00  0.00            
ATOM   2962  HD3 ILE   315      51.800  16.250  25.960  1.00  0.00            
ATOM   2963  C   ILE   315      57.540  17.270  27.410  1.00  0.00            
ATOM   2964  O   ILE   315      57.880  17.140  28.580  1.00  0.00            
ATOM   2965  N   LEU   316      58.450  17.080  26.430  1.00  0.00            
ATOM   2966  HN  LEU   316      58.240  17.200  25.470  1.00  0.00            
ATOM   2967  CA  LEU   316      59.800  16.690  26.690  1.00  0.00            
ATOM   2968  HA  LEU   316      59.870  15.850  27.360  1.00  0.00            
ATOM   2969  CB  LEU   316      60.640  16.510  25.420  1.00  0.00            
ATOM   2970  HB1 LEU   316      60.210  15.610  24.930  1.00  0.00            
ATOM   2971  HB2 LEU   316      60.700  17.470  24.850  1.00  0.00            
ATOM   2972  CG  LEU   316      62.140  16.180  25.560  1.00  0.00            
ATOM   2973  HG  LEU   316      62.630  16.980  26.160  1.00  0.00            
ATOM   2974  CD1 LEU   316      62.270  14.790  26.210  1.00  0.00            
ATOM   2975 1HD1 LEU   316      61.740  13.960  25.690  1.00  0.00            
ATOM   2976 2HD1 LEU   316      63.350  14.610  26.360  1.00  0.00            
ATOM   2977 3HD1 LEU   316      61.880  14.880  27.240  1.00  0.00            
ATOM   2978  CD2 LEU   316      62.810  16.190  24.180  1.00  0.00            
ATOM   2979 1HD2 LEU   316      62.570  15.300  23.550  1.00  0.00            
ATOM   2980 2HD2 LEU   316      62.390  17.120  23.750  1.00  0.00            
ATOM   2981 3HD2 LEU   316      63.900  16.330  24.360  1.00  0.00            
ATOM   2982  C   LEU   316      60.530  17.720  27.500  1.00  0.00            
ATOM   2983  O   LEU   316      61.020  17.440  28.590  1.00  0.00            
ATOM   2984  N   ALA   317      60.380  18.970  27.030  1.00  0.00            
ATOM   2985  HN  ALA   317      59.880  19.130  26.180  1.00  0.00            
ATOM   2986  CA  ALA   317      60.940  20.140  27.650  1.00  0.00            
ATOM   2987  HA  ALA   317      61.990  19.910  27.700  1.00  0.00            
ATOM   2988  CB  ALA   317      60.820  21.330  26.680  1.00  0.00            
ATOM   2989  HB1 ALA   317      61.150  22.270  27.160  1.00  0.00            
ATOM   2990  HB2 ALA   317      61.530  21.140  25.840  1.00  0.00            
ATOM   2991  HB3 ALA   317      59.760  21.500  26.400  1.00  0.00            
ATOM   2992  C   ALA   317      60.470  20.440  29.030  1.00  0.00            
ATOM   2993  O   ALA   317      61.160  20.900  29.940  1.00  0.00            
ATOM   2994  N   SER   318      59.220  20.040  29.340  1.00  0.00            
ATOM   2995  HN  SER   318      58.720  19.720  28.550  1.00  0.00            
ATOM   2996  CA  SER   318      58.590  20.250  30.610  1.00  0.00            
ATOM   2997  HA  SER   318      58.990  21.080  31.170  1.00  0.00            
ATOM   2998  CB  SER   318      57.080  20.380  30.340  1.00  0.00            
ATOM   2999  HB1 SER   318      56.700  19.750  29.510  1.00  0.00            
ATOM   3000  HB2 SER   318      56.530  20.130  31.280  1.00  0.00            
ATOM   3001  OG  SER   318      56.730  21.750  30.240  1.00  0.00            
ATOM   3002  HG1 SER   318      56.100  21.870  30.950  1.00  0.00            
ATOM   3003  C   SER   318      58.770  19.120  31.560  1.00  0.00            
ATOM   3004  O   SER   318      58.050  19.080  32.560  1.00  0.00            
ATOM   3005  N   GLY   319      59.600  18.110  31.230  1.00  0.00            
ATOM   3006  HN  GLY   319      60.050  18.090  30.340  1.00  0.00            
ATOM   3007  CA  GLY   319      59.810  17.040  32.160  1.00  0.00            
ATOM   3008  HA1 GLY   319      60.770  16.630  31.880  1.00  0.00            
ATOM   3009  HA2 GLY   319      59.810  17.440  33.160  1.00  0.00            
ATOM   3010  C   GLY   319      58.820  15.930  32.250  1.00  0.00            
ATOM   3011  O   GLY   319      58.910  15.050  33.120  1.00  0.00            
ATOM   3012  N   GLY   320      57.820  15.890  31.360  1.00  0.00            
ATOM   3013  HN  GLY   320      57.730  16.620  30.700  1.00  0.00            
ATOM   3014  CA  GLY   320      56.910  14.800  31.160  1.00  0.00            
ATOM   3015  HA1 GLY   320      56.150  14.950  31.910  1.00  0.00            
ATOM   3016  HA2 GLY   320      56.520  15.030  30.180  1.00  0.00            
ATOM   3017  C   GLY   320      57.380  13.390  31.090  1.00  0.00            
ATOM   3018  O   GLY   320      56.810  12.510  31.730  1.00  0.00            
ATOM   3019  N   PRO   321      58.350  12.990  30.320  1.00  0.00            
ATOM   3020  CD  PRO   321      58.700  13.660  29.070  1.00  0.00            
ATOM   3021  HD1 PRO   321      59.180  14.630  29.310  1.00  0.00            
ATOM   3022  HD2 PRO   321      57.880  13.680  28.330  1.00  0.00            
ATOM   3023  CA  PRO   321      58.820  11.640  30.400  1.00  0.00            
ATOM   3024  HA  PRO   321      58.060  10.930  30.140  1.00  0.00            
ATOM   3025  CB  PRO   321      59.930  11.600  29.350  1.00  0.00            
ATOM   3026  HB1 PRO   321      60.850  11.950  29.870  1.00  0.00            
ATOM   3027  HB2 PRO   321      60.110  10.640  28.830  1.00  0.00            
ATOM   3028  CG  PRO   321      59.710  12.750  28.360  1.00  0.00            
ATOM   3029  HG1 PRO   321      60.680  13.250  28.140  1.00  0.00            
ATOM   3030  HG2 PRO   321      59.360  12.320  27.390  1.00  0.00            
ATOM   3031  C   PRO   321      59.380  11.160  31.700  1.00  0.00            
ATOM   3032  O   PRO   321      59.130   9.990  31.970  1.00  0.00            
ATOM   3033  N   GLN   322      60.130  11.940  32.490  1.00  0.00            
ATOM   3034  HN  GLN   322      60.300  12.880  32.200  1.00  0.00            
ATOM   3035  CA  GLN   322      60.600  11.480  33.770  1.00  0.00            
ATOM   3036  HA  GLN   322      61.020  10.500  33.670  1.00  0.00            
ATOM   3037  CB  GLN   322      61.530  12.470  34.480  1.00  0.00            
ATOM   3038  HB1 GLN   322      62.280  12.810  33.730  1.00  0.00            
ATOM   3039  HB2 GLN   322      60.990  13.430  34.660  1.00  0.00            
ATOM   3040  CG  GLN   322      62.250  11.860  35.690  1.00  0.00            
ATOM   3041  HG1 GLN   322      63.020  12.600  36.000  1.00  0.00            
ATOM   3042  HG2 GLN   322      61.630  11.520  36.550  1.00  0.00            
ATOM   3043  CD  GLN   322      62.960  10.590  35.270  1.00  0.00            
ATOM   3044  OE1 GLN   322      64.040  10.560  34.680  1.00  0.00            
ATOM   3045  NE2 GLN   322      62.480   9.430  35.790  1.00  0.00            
ATOM   3046 1HE2 GLN   322      61.680   9.590  36.380  1.00  0.00            
ATOM   3047 2HE2 GLN   322      62.910   8.540  35.640  1.00  0.00            
ATOM   3048  C   GLN   322      59.420  11.420  34.680  1.00  0.00            
ATOM   3049  O   GLN   322      59.310  10.480  35.470  1.00  0.00            
ATOM   3050  N   ALA   323      58.380  12.240  34.470  1.00  0.00            
ATOM   3051  HN  ALA   323      58.510  12.930  33.760  1.00  0.00            
ATOM   3052  CA  ALA   323      57.230  12.250  35.320  1.00  0.00            
ATOM   3053  HA  ALA   323      57.600  12.290  36.330  1.00  0.00            
ATOM   3054  CB  ALA   323      56.280  13.390  34.910  1.00  0.00            
ATOM   3055  HB1 ALA   323      55.890  13.330  33.870  1.00  0.00            
ATOM   3056  HB2 ALA   323      55.390  13.610  35.530  1.00  0.00            
ATOM   3057  HB3 ALA   323      56.920  14.290  34.820  1.00  0.00            
ATOM   3058  C   ALA   323      56.370  11.030  35.320  1.00  0.00            
ATOM   3059  O   ALA   323      56.020  10.470  36.360  1.00  0.00            
ATOM   3060  N   LEU   324      56.070  10.530  34.110  1.00  0.00            
ATOM   3061  HN  LEU   324      56.320  11.030  33.280  1.00  0.00            
ATOM   3062  CA  LEU   324      55.330   9.330  33.910  1.00  0.00            
ATOM   3063  HA  LEU   324      54.400   9.340  34.450  1.00  0.00            
ATOM   3064  CB  LEU   324      55.130   9.250  32.390  1.00  0.00            
ATOM   3065  HB1 LEU   324      56.150   9.550  32.060  1.00  0.00            
ATOM   3066  HB2 LEU   324      54.700   8.300  32.010  1.00  0.00            
ATOM   3067  CG  LEU   324      54.310  10.480  31.950  1.00  0.00            
ATOM   3068  HG  LEU   324      54.840  11.420  32.190  1.00  0.00            
ATOM   3069  CD1 LEU   324      54.340  10.590  30.420  1.00  0.00            
ATOM   3070 1HD1 LEU   324      55.390  10.510  30.070  1.00  0.00            
ATOM   3071 2HD1 LEU   324      53.720   9.810  29.920  1.00  0.00            
ATOM   3072 3HD1 LEU   324      53.870  11.510  30.020  1.00  0.00            
ATOM   3073  CD2 LEU   324      52.870  10.460  32.490  1.00  0.00            
ATOM   3074 1HD2 LEU   324      52.450   9.470  32.240  1.00  0.00            
ATOM   3075 2HD2 LEU   324      52.860  10.730  33.570  1.00  0.00            
ATOM   3076 3HD2 LEU   324      52.300  11.260  31.970  1.00  0.00            
ATOM   3077  C   LEU   324      56.070   8.100  34.300  1.00  0.00            
ATOM   3078  O   LEU   324      55.400   7.200  34.820  1.00  0.00            
ATOM   3079  N   VAL   325      57.410   8.060  34.250  1.00  0.00            
ATOM   3080  HN  VAL   325      57.930   8.810  33.850  1.00  0.00            
ATOM   3081  CA  VAL   325      58.150   6.910  34.640  1.00  0.00            
ATOM   3082  HA  VAL   325      57.590   6.010  34.410  1.00  0.00            
ATOM   3083  CB  VAL   325      59.470   6.870  33.930  1.00  0.00            
ATOM   3084  HB  VAL   325      59.900   7.880  34.090  1.00  0.00            
ATOM   3085  CG1 VAL   325      60.450   5.930  34.640  1.00  0.00            
ATOM   3086 1HG1 VAL   325      60.160   4.850  34.600  1.00  0.00            
ATOM   3087 2HG1 VAL   325      61.450   5.880  34.160  1.00  0.00            
ATOM   3088 3HG1 VAL   325      60.680   6.210  35.690  1.00  0.00            
ATOM   3089  CG2 VAL   325      59.300   6.670  32.410  1.00  0.00            
ATOM   3090 1HG2 VAL   325      59.110   5.580  32.310  1.00  0.00            
ATOM   3091 2HG2 VAL   325      58.490   7.290  31.990  1.00  0.00            
ATOM   3092 3HG2 VAL   325      60.250   7.000  31.930  1.00  0.00            
ATOM   3093  C   VAL   325      58.180   6.860  36.130  1.00  0.00            
ATOM   3094  O   VAL   325      58.290   5.830  36.780  1.00  0.00            
ATOM   3095  N   ASN   326      58.110   8.010  36.820  1.00  0.00            
ATOM   3096  HN  ASN   326      58.120   8.910  36.380  1.00  0.00            
ATOM   3097  CA  ASN   326      57.960   8.230  38.230  1.00  0.00            
ATOM   3098  HA  ASN   326      58.690   7.580  38.690  1.00  0.00            
ATOM   3099  CB  ASN   326      58.220   9.670  38.720  1.00  0.00            
ATOM   3100  HB1 ASN   326      57.610  10.470  38.250  1.00  0.00            
ATOM   3101  HB2 ASN   326      58.000   9.640  39.810  1.00  0.00            
ATOM   3102  CG  ASN   326      59.690  10.040  38.660  1.00  0.00            
ATOM   3103  OD1 ASN   326      60.610   9.310  38.300  1.00  0.00            
ATOM   3104  ND2 ASN   326      59.970  11.330  38.990  1.00  0.00            
ATOM   3105 1HD2 ASN   326      59.270  12.000  39.220  1.00  0.00            
ATOM   3106 2HD2 ASN   326      60.960  11.500  38.980  1.00  0.00            
ATOM   3107  C   ASN   326      56.660   7.730  38.760  1.00  0.00            
ATOM   3108  O   ASN   326      56.580   7.030  39.770  1.00  0.00            
ATOM   3109  N   ILE   327      55.570   8.110  38.060  1.00  0.00            
ATOM   3110  HN  ILE   327      55.610   8.790  37.330  1.00  0.00            
ATOM   3111  CA  ILE   327      54.230   7.760  38.420  1.00  0.00            
ATOM   3112  HA  ILE   327      54.120   7.990  39.460  1.00  0.00            
ATOM   3113  CB  ILE   327      53.220   8.530  37.610  1.00  0.00            
ATOM   3114  HB  ILE   327      53.600   8.640  36.570  1.00  0.00            
ATOM   3115  CG2 ILE   327      51.790   7.980  37.550  1.00  0.00            
ATOM   3116 1HG2 ILE   327      51.670   6.910  37.250  1.00  0.00            
ATOM   3117 2HG2 ILE   327      51.370   7.910  38.570  1.00  0.00            
ATOM   3118 3HG2 ILE   327      51.120   8.610  36.920  1.00  0.00            
ATOM   3119  CG1 ILE   327      53.070   9.940  38.220  1.00  0.00            
ATOM   3120 1HG1 ILE   327      52.450   9.770  39.120  1.00  0.00            
ATOM   3121 2HG1 ILE   327      54.070  10.290  38.570  1.00  0.00            
ATOM   3122  CD  ILE   327      52.380  11.010  37.370  1.00  0.00            
ATOM   3123  HD1 ILE   327      52.920  11.020  36.400  1.00  0.00            
ATOM   3124  HD2 ILE   327      51.340  10.760  37.110  1.00  0.00            
ATOM   3125  HD3 ILE   327      52.350  12.070  37.710  1.00  0.00            
ATOM   3126  C   ILE   327      53.970   6.300  38.350  1.00  0.00            
ATOM   3127  O   ILE   327      53.290   5.770  39.230  1.00  0.00            
ATOM   3128  N   MET   328      54.560   5.600  37.370  1.00  0.00            
ATOM   3129  HN  MET   328      55.180   6.070  36.750  1.00  0.00            
ATOM   3130  CA  MET   328      54.340   4.200  37.160  1.00  0.00            
ATOM   3131  HA  MET   328      53.290   4.020  36.980  1.00  0.00            
ATOM   3132  CB  MET   328      55.040   3.800  35.850  1.00  0.00            
ATOM   3133  HB1 MET   328      54.640   4.550  35.130  1.00  0.00            
ATOM   3134  HB2 MET   328      56.140   3.960  35.900  1.00  0.00            
ATOM   3135  CG  MET   328      54.600   2.480  35.220  1.00  0.00            
ATOM   3136  HG1 MET   328      55.080   2.420  34.220  1.00  0.00            
ATOM   3137  HG2 MET   328      54.840   1.660  35.950  1.00  0.00            
ATOM   3138  SD  MET   328      52.810   2.460  34.910  1.00  0.00            
ATOM   3139  CE  MET   328      52.690   0.670  34.640  1.00  0.00            
ATOM   3140  HE1 MET   328      51.690   0.200  34.670  1.00  0.00            
ATOM   3141  HE2 MET   328      53.190   0.330  33.700  1.00  0.00            
ATOM   3142  HE3 MET   328      53.260   0.180  35.460  1.00  0.00            
ATOM   3143  C   MET   328      54.890   3.380  38.280  1.00  0.00            
ATOM   3144  O   MET   328      54.270   2.400  38.680  1.00  0.00            
ATOM   3145  N   ARG   329      56.100   3.700  38.770  1.00  0.00            
ATOM   3146  HN  ARG   329      56.660   4.340  38.250  1.00  0.00            
ATOM   3147  CA  ARG   329      56.740   2.980  39.830  1.00  0.00            
ATOM   3148  HA  ARG   329      56.340   1.970  39.820  1.00  0.00            
ATOM   3149  CB  ARG   329      58.270   2.980  39.700  1.00  0.00            
ATOM   3150  HB1 ARG   329      58.710   2.240  40.400  1.00  0.00            
ATOM   3151  HB2 ARG   329      58.580   2.570  38.710  1.00  0.00            
ATOM   3152  CG  ARG   329      58.970   4.340  39.740  1.00  0.00            
ATOM   3153  HG1 ARG   329      58.330   5.000  39.120  1.00  0.00            
ATOM   3154  HG2 ARG   329      59.030   4.760  40.770  1.00  0.00            
ATOM   3155  CD  ARG   329      60.400   4.340  39.210  1.00  0.00            
ATOM   3156  HD1 ARG   329      61.100   3.600  39.650  1.00  0.00            
ATOM   3157  HD2 ARG   329      60.280   4.210  38.110  1.00  0.00            
ATOM   3158  NE  ARG   329      60.900   5.730  39.410  1.00  0.00            
ATOM   3159  HE  ARG   329      60.380   6.390  39.960  1.00  0.00            
ATOM   3160  CZ  ARG   329      62.100   6.080  38.860  1.00  0.00            
ATOM   3161  NH1 ARG   329      62.820   5.220  38.090  1.00  0.00            
ATOM   3162 1HH1 ARG   329      62.340   4.360  37.900  1.00  0.00            
ATOM   3163 2HH1 ARG   329      63.690   5.510  37.690  1.00  0.00            
ATOM   3164  NH2 ARG   329      62.590   7.320  39.160  1.00  0.00            
ATOM   3165 1HH2 ARG   329      62.230   7.860  39.920  1.00  0.00            
ATOM   3166 2HH2 ARG   329      63.590   7.320  39.180  1.00  0.00            
ATOM   3167  C   ARG   329      56.570   3.510  41.210  1.00  0.00            
ATOM   3168  O   ARG   329      56.790   2.820  42.200  1.00  0.00            
ATOM   3169  N   THR   330      56.080   4.740  41.410  1.00  0.00            
ATOM   3170  HN  THR   330      55.870   5.240  40.570  1.00  0.00            
ATOM   3171  CA  THR   330      55.490   5.250  42.610  1.00  0.00            
ATOM   3172  HA  THR   330      56.170   4.980  43.410  1.00  0.00            
ATOM   3173  CB  THR   330      55.460   6.750  42.610  1.00  0.00            
ATOM   3174  HB  THR   330      54.690   7.170  41.940  1.00  0.00            
ATOM   3175  OG1 THR   330      56.760   7.230  42.280  1.00  0.00            
ATOM   3176  HG1 THR   330      56.890   7.070  41.350  1.00  0.00            
ATOM   3177  CG2 THR   330      55.160   7.340  44.000  1.00  0.00            
ATOM   3178 1HG2 THR   330      54.140   7.070  44.330  1.00  0.00            
ATOM   3179 2HG2 THR   330      55.730   6.840  44.810  1.00  0.00            
ATOM   3180 3HG2 THR   330      55.240   8.450  43.960  1.00  0.00            
ATOM   3181  C   THR   330      54.190   4.700  43.060  1.00  0.00            
ATOM   3182  O   THR   330      54.040   4.300  44.220  1.00  0.00            
ATOM   3183  N   TYR   331      53.210   4.630  42.140  1.00  0.00            
ATOM   3184  HN  TYR   331      53.270   4.860  41.170  1.00  0.00            
ATOM   3185  CA  TYR   331      51.880   4.370  42.590  1.00  0.00            
ATOM   3186  HA  TYR   331      51.790   4.370  43.670  1.00  0.00            
ATOM   3187  CB  TYR   331      50.890   5.480  42.190  1.00  0.00            
ATOM   3188  HB1 TYR   331      50.770   5.510  41.080  1.00  0.00            
ATOM   3189  HB2 TYR   331      49.830   5.250  42.430  1.00  0.00            
ATOM   3190  CG  TYR   331      51.180   6.820  42.760  1.00  0.00            
ATOM   3191  CD1 TYR   331      51.490   7.820  41.860  1.00  0.00            
ATOM   3192  HD1 TYR   331      51.410   7.740  40.790  1.00  0.00            
ATOM   3193  CE1 TYR   331      51.830   9.110  42.210  1.00  0.00            
ATOM   3194  HE1 TYR   331      52.100   9.870  41.500  1.00  0.00            
ATOM   3195  CZ  TYR   331      51.940   9.340  43.560  1.00  0.00            
ATOM   3196  OH  TYR   331      52.540  10.550  43.970  1.00  0.00            
ATOM   3197  HH  TYR   331      52.750  11.120  43.220  1.00  0.00            
ATOM   3198  CD2 TYR   331      51.180   7.140  44.090  1.00  0.00            
ATOM   3199  HD2 TYR   331      50.900   6.390  44.810  1.00  0.00            
ATOM   3200  CE2 TYR   331      51.650   8.370  44.490  1.00  0.00            
ATOM   3201  HE2 TYR   331      51.900   8.550  45.530  1.00  0.00            
ATOM   3202  C   TYR   331      51.360   3.030  42.210  1.00  0.00            
ATOM   3203  O   TYR   331      51.880   2.370  41.310  1.00  0.00            
ATOM   3204  N   THR   332      50.400   2.540  43.000  1.00  0.00            
ATOM   3205  HN  THR   332      49.970   3.090  43.710  1.00  0.00            
ATOM   3206  CA  THR   332      50.000   1.160  43.090  1.00  0.00            
ATOM   3207  HA  THR   332      50.780   0.600  42.600  1.00  0.00            
ATOM   3208  CB  THR   332      49.930   0.700  44.510  1.00  0.00            
ATOM   3209  HB  THR   332      49.680  -0.380  44.580  1.00  0.00            
ATOM   3210  OG1 THR   332      48.940   1.510  45.130  1.00  0.00            
ATOM   3211  HG1 THR   332      48.140   1.400  44.620  1.00  0.00            
ATOM   3212  CG2 THR   332      51.310   1.040  45.090  1.00  0.00            
ATOM   3213 1HG2 THR   332      52.140   0.560  44.520  1.00  0.00            
ATOM   3214 2HG2 THR   332      51.450   2.140  45.170  1.00  0.00            
ATOM   3215 3HG2 THR   332      51.490   0.740  46.140  1.00  0.00            
ATOM   3216  C   THR   332      48.690   0.920  42.420  1.00  0.00            
ATOM   3217  O   THR   332      48.280  -0.220  42.200  1.00  0.00            
ATOM   3218  N   TYR   333      47.890   1.970  42.120  1.00  0.00            
ATOM   3219  HN  TYR   333      48.270   2.890  42.230  1.00  0.00            
ATOM   3220  CA  TYR   333      46.520   1.940  41.740  1.00  0.00            
ATOM   3221  HA  TYR   333      46.000   1.160  42.280  1.00  0.00            
ATOM   3222  CB  TYR   333      45.980   3.340  42.080  1.00  0.00            
ATOM   3223  HB1 TYR   333      46.110   3.580  43.160  1.00  0.00            
ATOM   3224  HB2 TYR   333      46.450   4.160  41.500  1.00  0.00            
ATOM   3225  CG  TYR   333      44.520   3.420  41.830  1.00  0.00            
ATOM   3226  CD1 TYR   333      44.020   4.310  40.900  1.00  0.00            
ATOM   3227  HD1 TYR   333      44.610   4.920  40.240  1.00  0.00            
ATOM   3228  CE1 TYR   333      42.660   4.420  40.710  1.00  0.00            
ATOM   3229  HE1 TYR   333      42.230   5.090  39.980  1.00  0.00            
ATOM   3230  CZ  TYR   333      41.800   3.840  41.610  1.00  0.00            
ATOM   3231  OH  TYR   333      40.400   3.840  41.410  1.00  0.00            
ATOM   3232  HH  TYR   333      40.040   3.150  41.980  1.00  0.00            
ATOM   3233  CD2 TYR   333      43.680   2.760  42.700  1.00  0.00            
ATOM   3234  HD2 TYR   333      44.060   2.100  43.460  1.00  0.00            
ATOM   3235  CE2 TYR   333      42.330   2.940  42.510  1.00  0.00            
ATOM   3236  HE2 TYR   333      41.660   2.370  43.120  1.00  0.00            
ATOM   3237  C   TYR   333      46.550   1.670  40.270  1.00  0.00            
ATOM   3238  O   TYR   333      47.180   2.330  39.450  1.00  0.00            
ATOM   3239  N   GLU   334      45.770   0.660  39.860  1.00  0.00            
ATOM   3240  HN  GLU   334      45.190   0.240  40.550  1.00  0.00            
ATOM   3241  CA  GLU   334      45.790   0.020  38.580  1.00  0.00            
ATOM   3242  HA  GLU   334      46.760  -0.410  38.380  1.00  0.00            
ATOM   3243  CB  GLU   334      44.830  -1.180  38.620  1.00  0.00            
ATOM   3244  HB1 GLU   334      44.990  -1.770  39.550  1.00  0.00            
ATOM   3245  HB2 GLU   334      43.820  -0.780  38.840  1.00  0.00            
ATOM   3246  CG  GLU   334      44.840  -1.930  37.280  1.00  0.00            
ATOM   3247  HG1 GLU   334      44.410  -1.130  36.640  1.00  0.00            
ATOM   3248  HG2 GLU   334      45.840  -2.140  36.860  1.00  0.00            
ATOM   3249  CD  GLU   334      43.810  -3.040  37.160  1.00  0.00            
ATOM   3250  OE1 GLU   334      43.080  -3.250  38.170  1.00  0.00            
ATOM   3251  OE2 GLU   334      43.680  -3.660  36.070  1.00  0.00            
ATOM   3252  C   GLU   334      45.430   0.910  37.440  1.00  0.00            
ATOM   3253  O   GLU   334      46.110   0.950  36.420  1.00  0.00            
ATOM   3254  N   LYS   335      44.410   1.780  37.600  1.00  0.00            
ATOM   3255  HN  LYS   335      43.900   1.750  38.450  1.00  0.00            
ATOM   3256  CA  LYS   335      43.830   2.670  36.630  1.00  0.00            
ATOM   3257  HA  LYS   335      43.420   2.050  35.840  1.00  0.00            
ATOM   3258  CB  LYS   335      42.600   3.440  37.160  1.00  0.00            
ATOM   3259  HB1 LYS   335      42.910   3.990  38.070  1.00  0.00            
ATOM   3260  HB2 LYS   335      42.190   4.130  36.390  1.00  0.00            
ATOM   3261  CG  LYS   335      41.400   2.550  37.490  1.00  0.00            
ATOM   3262  HG1 LYS   335      41.120   1.740  36.770  1.00  0.00            
ATOM   3263  HG2 LYS   335      41.830   1.930  38.310  1.00  0.00            
ATOM   3264  CD  LYS   335      40.120   3.370  37.650  1.00  0.00            
ATOM   3265  HD1 LYS   335      40.420   4.170  38.370  1.00  0.00            
ATOM   3266  HD2 LYS   335      39.870   3.820  36.670  1.00  0.00            
ATOM   3267  CE  LYS   335      38.930   2.530  38.110  1.00  0.00            
ATOM   3268  HE1 LYS   335      37.930   2.970  37.940  1.00  0.00            
ATOM   3269  HE2 LYS   335      38.990   1.560  37.570  1.00  0.00            
ATOM   3270  NZ  LYS   335      39.000   2.190  39.550  1.00  0.00            
ATOM   3271  HZ1 LYS   335      38.080   2.020  40.000  1.00  0.00            
ATOM   3272  HZ2 LYS   335      39.360   1.220  39.570  1.00  0.00            
ATOM   3273  HZ3 LYS   335      39.670   2.780  40.100  1.00  0.00            
ATOM   3274  C   LYS   335      44.870   3.590  36.100  1.00  0.00            
ATOM   3275  O   LYS   335      45.070   3.770  34.900  1.00  0.00            
ATOM   3276  N   LEU   336      45.630   4.140  37.050  1.00  0.00            
ATOM   3277  HN  LEU   336      45.500   3.850  37.990  1.00  0.00            
ATOM   3278  CA  LEU   336      46.700   5.090  36.950  1.00  0.00            
ATOM   3279  HA  LEU   336      46.330   5.760  36.190  1.00  0.00            
ATOM   3280  CB  LEU   336      46.970   5.630  38.360  1.00  0.00            
ATOM   3281  HB1 LEU   336      46.000   5.970  38.780  1.00  0.00            
ATOM   3282  HB2 LEU   336      47.320   4.800  39.020  1.00  0.00            
ATOM   3283  CG  LEU   336      48.060   6.710  38.470  1.00  0.00            
ATOM   3284  HG  LEU   336      49.010   6.250  38.130  1.00  0.00            
ATOM   3285  CD1 LEU   336      47.780   7.920  37.560  1.00  0.00            
ATOM   3286 1HD1 LEU   336      47.970   7.740  36.480  1.00  0.00            
ATOM   3287 2HD1 LEU   336      46.710   8.240  37.620  1.00  0.00            
ATOM   3288 3HD1 LEU   336      48.470   8.730  37.880  1.00  0.00            
ATOM   3289  CD2 LEU   336      48.280   7.360  39.850  1.00  0.00            
ATOM   3290 1HD2 LEU   336      48.090   6.610  40.650  1.00  0.00            
ATOM   3291 2HD2 LEU   336      49.360   7.610  39.880  1.00  0.00            
ATOM   3292 3HD2 LEU   336      47.470   8.070  40.110  1.00  0.00            
ATOM   3293  C   LEU   336      47.820   4.410  36.250  1.00  0.00            
ATOM   3294  O   LEU   336      48.350   4.950  35.280  1.00  0.00            
ATOM   3295  N   LEU   337      48.170   3.160  36.610  1.00  0.00            
ATOM   3296  HN  LEU   337      47.760   2.680  37.380  1.00  0.00            
ATOM   3297  CA  LEU   337      49.180   2.420  35.920  1.00  0.00            
ATOM   3298  HA  LEU   337      50.120   2.890  36.170  1.00  0.00            
ATOM   3299  CB  LEU   337      49.300   1.050  36.610  1.00  0.00            
ATOM   3300  HB1 LEU   337      48.290   0.600  36.560  1.00  0.00            
ATOM   3301  HB2 LEU   337      50.020   0.340  36.140  1.00  0.00            
ATOM   3302  CG  LEU   337      49.840   1.130  38.040  1.00  0.00            
ATOM   3303  HG  LEU   337      49.330   1.970  38.560  1.00  0.00            
ATOM   3304  CD1 LEU   337      49.710  -0.130  38.930  1.00  0.00            
ATOM   3305 1HD1 LEU   337      50.300  -0.970  38.500  1.00  0.00            
ATOM   3306 2HD1 LEU   337      50.110   0.070  39.950  1.00  0.00            
ATOM   3307 3HD1 LEU   337      48.650  -0.440  39.030  1.00  0.00            
ATOM   3308  CD2 LEU   337      51.360   1.390  38.030  1.00  0.00            
ATOM   3309 1HD2 LEU   337      51.630   1.730  39.060  1.00  0.00            
ATOM   3310 2HD2 LEU   337      52.030   0.560  37.730  1.00  0.00            
ATOM   3311 3HD2 LEU   337      51.510   2.060  37.160  1.00  0.00            
ATOM   3312  C   LEU   337      49.000   2.170  34.460  1.00  0.00            
ATOM   3313  O   LEU   337      49.820   2.300  33.550  1.00  0.00            
ATOM   3314  N   TRP   338      47.750   1.830  34.110  1.00  0.00            
ATOM   3315  HN  TRP   338      47.070   1.600  34.810  1.00  0.00            
ATOM   3316  CA  TRP   338      47.260   1.670  32.780  1.00  0.00            
ATOM   3317  HA  TRP   338      47.850   0.870  32.350  1.00  0.00            
ATOM   3318  CB  TRP   338      45.800   1.190  32.890  1.00  0.00            
ATOM   3319  HB1 TRP   338      45.720   0.390  33.650  1.00  0.00            
ATOM   3320  HB2 TRP   338      45.080   1.990  33.180  1.00  0.00            
ATOM   3321  CG  TRP   338      45.290   0.490  31.650  1.00  0.00            
ATOM   3322  CD1 TRP   338      45.220  -0.830  31.320  1.00  0.00            
ATOM   3323  HD1 TRP   338      45.300  -1.630  32.050  1.00  0.00            
ATOM   3324  NE1 TRP   338      44.550  -1.010  30.140  1.00  0.00            
ATOM   3325  HE1 TRP   338      44.300  -1.880  29.770  1.00  0.00            
ATOM   3326  CE2 TRP   338      44.020   0.200  29.760  1.00  0.00            
ATOM   3327  CD2 TRP   338      44.460   1.160  30.680  1.00  0.00            
ATOM   3328  CE3 TRP   338      44.100   2.470  30.580  1.00  0.00            
ATOM   3329  HE3 TRP   338      44.380   3.260  31.260  1.00  0.00            
ATOM   3330  CZ3 TRP   338      43.190   2.770  29.580  1.00  0.00            
ATOM   3331  HZ3 TRP   338      42.870   3.800  29.530  1.00  0.00            
ATOM   3332  CZ2 TRP   338      43.200   0.580  28.730  1.00  0.00            
ATOM   3333  HZ2 TRP   338      42.840  -0.170  28.050  1.00  0.00            
ATOM   3334  CH2 TRP   338      42.650   1.840  28.720  1.00  0.00            
ATOM   3335  HH2 TRP   338      41.910   2.230  28.040  1.00  0.00            
ATOM   3336  C   TRP   338      47.300   2.890  31.930  1.00  0.00            
ATOM   3337  O   TRP   338      47.790   2.960  30.810  1.00  0.00            
ATOM   3338  N   THR   339      46.880   3.990  32.590  1.00  0.00            
ATOM   3339  HN  THR   339      46.380   3.840  33.440  1.00  0.00            
ATOM   3340  CA  THR   339      46.840   5.320  32.050  1.00  0.00            
ATOM   3341  HA  THR   339      46.270   5.290  31.140  1.00  0.00            
ATOM   3342  CB  THR   339      46.110   6.230  32.990  1.00  0.00            
ATOM   3343  HB  THR   339      46.620   6.440  33.950  1.00  0.00            
ATOM   3344  OG1 THR   339      44.800   5.700  33.200  1.00  0.00            
ATOM   3345  HG1 THR   339      44.870   5.140  33.970  1.00  0.00            
ATOM   3346  CG2 THR   339      45.870   7.590  32.320  1.00  0.00            
ATOM   3347 1HG2 THR   339      44.870   7.880  32.730  1.00  0.00            
ATOM   3348 2HG2 THR   339      46.710   8.270  32.570  1.00  0.00            
ATOM   3349 3HG2 THR   339      45.850   7.550  31.210  1.00  0.00            
ATOM   3350  C   THR   339      48.190   5.870  31.730  1.00  0.00            
ATOM   3351  O   THR   339      48.430   6.480  30.690  1.00  0.00            
ATOM   3352  N   THR   340      49.130   5.660  32.660  1.00  0.00            
ATOM   3353  HN  THR   340      48.880   5.080  33.430  1.00  0.00            
ATOM   3354  CA  THR   340      50.530   5.960  32.570  1.00  0.00            
ATOM   3355  HA  THR   340      50.590   6.980  32.220  1.00  0.00            
ATOM   3356  CB  THR   340      51.120   5.810  33.940  1.00  0.00            
ATOM   3357  HB  THR   340      50.940   4.770  34.280  1.00  0.00            
ATOM   3358  OG1 THR   340      50.440   6.780  34.710  1.00  0.00            
ATOM   3359  HG1 THR   340      49.630   6.340  35.000  1.00  0.00            
ATOM   3360  CG2 THR   340      52.620   6.150  34.010  1.00  0.00            
ATOM   3361 1HG2 THR   340      52.790   7.130  33.520  1.00  0.00            
ATOM   3362 2HG2 THR   340      52.970   6.350  35.050  1.00  0.00            
ATOM   3363 3HG2 THR   340      53.240   5.370  33.520  1.00  0.00            
ATOM   3364  C   THR   340      51.290   5.090  31.630  1.00  0.00            
ATOM   3365  O   THR   340      52.260   5.520  31.020  1.00  0.00            
ATOM   3366  N   SER   341      50.810   3.860  31.360  1.00  0.00            
ATOM   3367  HN  SER   341      49.880   3.640  31.630  1.00  0.00            
ATOM   3368  CA  SER   341      51.500   3.020  30.430  1.00  0.00            
ATOM   3369  HA  SER   341      52.560   3.190  30.540  1.00  0.00            
ATOM   3370  CB  SER   341      51.230   1.520  30.600  1.00  0.00            
ATOM   3371  HB1 SER   341      51.680   1.300  31.600  1.00  0.00            
ATOM   3372  HB2 SER   341      50.130   1.330  30.660  1.00  0.00            
ATOM   3373  OG  SER   341      51.920   0.740  29.640  1.00  0.00            
ATOM   3374  HG1 SER   341      51.220   0.410  29.080  1.00  0.00            
ATOM   3375  C   SER   341      51.170   3.490  29.050  1.00  0.00            
ATOM   3376  O   SER   341      52.060   3.700  28.230  1.00  0.00            
ATOM   3377  N   ARG   342      49.910   3.850  28.750  1.00  0.00            
ATOM   3378  HN  ARG   342      49.200   3.660  29.420  1.00  0.00            
ATOM   3379  CA  ARG   342      49.540   4.260  27.430  1.00  0.00            
ATOM   3380  HA  ARG   342      49.940   3.630  26.640  1.00  0.00            
ATOM   3381  CB  ARG   342      48.010   4.240  27.430  1.00  0.00            
ATOM   3382  HB1 ARG   342      47.750   3.190  27.700  1.00  0.00            
ATOM   3383  HB2 ARG   342      47.680   5.000  28.170  1.00  0.00            
ATOM   3384  CG  ARG   342      47.400   4.480  26.040  1.00  0.00            
ATOM   3385  HG1 ARG   342      47.660   5.440  25.530  1.00  0.00            
ATOM   3386  HG2 ARG   342      47.820   3.690  25.390  1.00  0.00            
ATOM   3387  CD  ARG   342      45.880   4.330  25.950  1.00  0.00            
ATOM   3388  HD1 ARG   342      45.660   4.330  24.870  1.00  0.00            
ATOM   3389  HD2 ARG   342      45.550   3.370  26.400  1.00  0.00            
ATOM   3390  NE  ARG   342      45.280   5.430  26.760  1.00  0.00            
ATOM   3391  HE  ARG   342      45.800   6.080  27.320  1.00  0.00            
ATOM   3392  CZ  ARG   342      43.930   5.630  26.810  1.00  0.00            
ATOM   3393  NH1 ARG   342      43.150   4.870  26.000  1.00  0.00            
ATOM   3394 1HH1 ARG   342      43.540   4.260  25.300  1.00  0.00            
ATOM   3395 2HH1 ARG   342      42.160   4.960  26.090  1.00  0.00            
ATOM   3396  NH2 ARG   342      43.310   6.540  27.610  1.00  0.00            
ATOM   3397 1HH2 ARG   342      43.830   7.190  28.170  1.00  0.00            
ATOM   3398 2HH2 ARG   342      42.310   6.580  27.590  1.00  0.00            
ATOM   3399  C   ARG   342      50.120   5.550  26.960  1.00  0.00            
ATOM   3400  O   ARG   342      50.460   5.680  25.780  1.00  0.00            
ATOM   3401  N   VAL   343      50.370   6.460  27.910  1.00  0.00            
ATOM   3402  HN  VAL   343      49.990   6.250  28.800  1.00  0.00            
ATOM   3403  CA  VAL   343      50.910   7.760  27.620  1.00  0.00            
ATOM   3404  HA  VAL   343      50.360   8.080  26.750  1.00  0.00            
ATOM   3405  CB  VAL   343      50.550   8.760  28.680  1.00  0.00            
ATOM   3406  HB  VAL   343      49.450   8.820  28.730  1.00  0.00            
ATOM   3407  CG1 VAL   343      51.210   8.400  30.020  1.00  0.00            
ATOM   3408 1HG1 VAL   343      50.690   7.450  30.260  1.00  0.00            
ATOM   3409 2HG1 VAL   343      52.320   8.380  29.950  1.00  0.00            
ATOM   3410 3HG1 VAL   343      50.930   9.260  30.660  1.00  0.00            
ATOM   3411  CG2 VAL   343      51.030  10.170  28.270  1.00  0.00            
ATOM   3412 1HG2 VAL   343      50.410  10.950  28.770  1.00  0.00            
ATOM   3413 2HG2 VAL   343      52.090  10.200  28.590  1.00  0.00            
ATOM   3414 3HG2 VAL   343      50.910  10.390  27.190  1.00  0.00            
ATOM   3415  C   VAL   343      52.310   7.630  27.120  1.00  0.00            
ATOM   3416  O   VAL   343      52.650   8.190  26.080  1.00  0.00            
ATOM   3417  N   LEU   344      53.100   6.740  27.740  1.00  0.00            
ATOM   3418  HN  LEU   344      52.630   6.100  28.340  1.00  0.00            
ATOM   3419  CA  LEU   344      54.400   6.300  27.330  1.00  0.00            
ATOM   3420  HA  LEU   344      54.950   7.220  27.200  1.00  0.00            
ATOM   3421  CB  LEU   344      55.170   5.530  28.420  1.00  0.00            
ATOM   3422  HB1 LEU   344      54.750   4.520  28.640  1.00  0.00            
ATOM   3423  HB2 LEU   344      56.130   5.170  28.010  1.00  0.00            
ATOM   3424  CG  LEU   344      55.540   6.270  29.710  1.00  0.00            
ATOM   3425  HG  LEU   344      54.580   6.530  30.220  1.00  0.00            
ATOM   3426  CD1 LEU   344      56.370   5.390  30.660  1.00  0.00            
ATOM   3427 1HD1 LEU   344      56.030   4.330  30.650  1.00  0.00            
ATOM   3428 2HD1 LEU   344      57.440   5.400  30.360  1.00  0.00            
ATOM   3429 3HD1 LEU   344      56.370   5.760  31.700  1.00  0.00            
ATOM   3430  CD2 LEU   344      56.280   7.570  29.370  1.00  0.00            
ATOM   3431 1HD2 LEU   344      56.500   8.060  30.340  1.00  0.00            
ATOM   3432 2HD2 LEU   344      57.220   7.380  28.810  1.00  0.00            
ATOM   3433 3HD2 LEU   344      55.660   8.330  28.850  1.00  0.00            
ATOM   3434  C   LEU   344      54.450   5.630  26.000  1.00  0.00            
ATOM   3435  O   LEU   344      55.430   5.740  25.270  1.00  0.00            
ATOM   3436  N   LYS   345      53.420   4.920  25.490  1.00  0.00            
ATOM   3437  HN  LYS   345      52.640   4.700  26.060  1.00  0.00            
ATOM   3438  CA  LYS   345      53.390   4.380  24.170  1.00  0.00            
ATOM   3439  HA  LYS   345      54.300   3.820  24.020  1.00  0.00            
ATOM   3440  CB  LYS   345      52.280   3.310  24.150  1.00  0.00            
ATOM   3441  HB1 LYS   345      52.230   2.850  25.160  1.00  0.00            
ATOM   3442  HB2 LYS   345      51.310   3.820  23.980  1.00  0.00            
ATOM   3443  CG  LYS   345      52.450   2.220  23.090  1.00  0.00            
ATOM   3444  HG1 LYS   345      52.380   2.710  22.090  1.00  0.00            
ATOM   3445  HG2 LYS   345      53.420   1.720  23.280  1.00  0.00            
ATOM   3446  CD  LYS   345      51.380   1.130  23.010  1.00  0.00            
ATOM   3447  HD1 LYS   345      51.760   0.250  22.460  1.00  0.00            
ATOM   3448  HD2 LYS   345      51.290   0.800  24.070  1.00  0.00            
ATOM   3449  CE  LYS   345      49.960   1.420  22.530  1.00  0.00            
ATOM   3450  HE1 LYS   345      49.180   0.640  22.680  1.00  0.00            
ATOM   3451  HE2 LYS   345      49.670   2.330  23.090  1.00  0.00            
ATOM   3452  NZ  LYS   345      49.890   1.700  21.070  1.00  0.00            
ATOM   3453  HZ1 LYS   345      50.540   2.460  20.780  1.00  0.00            
ATOM   3454  HZ2 LYS   345      50.180   0.880  20.500  1.00  0.00            
ATOM   3455  HZ3 LYS   345      48.890   1.840  20.810  1.00  0.00            
ATOM   3456  C   LYS   345      53.170   5.380  23.090  1.00  0.00            
ATOM   3457  O   LYS   345      53.590   5.070  21.970  1.00  0.00            
ATOM   3458  N   VAL   346      52.530   6.530  23.350  1.00  0.00            
ATOM   3459  HN  VAL   346      52.100   6.620  24.240  1.00  0.00            
ATOM   3460  CA  VAL   346      52.500   7.760  22.610  1.00  0.00            
ATOM   3461  HA  VAL   346      52.230   7.550  21.580  1.00  0.00            
ATOM   3462  CB  VAL   346      51.530   8.780  23.130  1.00  0.00            
ATOM   3463  HB  VAL   346      51.890   9.300  24.040  1.00  0.00            
ATOM   3464  CG1 VAL   346      51.220   9.870  22.090  1.00  0.00            
ATOM   3465 1HG1 VAL   346      52.050  10.570  21.860  1.00  0.00            
ATOM   3466 2HG1 VAL   346      50.860   9.500  21.100  1.00  0.00            
ATOM   3467 3HG1 VAL   346      50.300  10.390  22.450  1.00  0.00            
ATOM   3468  CG2 VAL   346      50.220   8.080  23.510  1.00  0.00            
ATOM   3469 1HG2 VAL   346      49.390   8.810  23.570  1.00  0.00            
ATOM   3470 2HG2 VAL   346      50.040   7.180  22.880  1.00  0.00            
ATOM   3471 3HG2 VAL   346      50.330   7.690  24.550  1.00  0.00            
ATOM   3472  C   VAL   346      53.850   8.370  22.460  1.00  0.00            
ATOM   3473  O   VAL   346      54.280   8.900  21.440  1.00  0.00            
ATOM   3474  N   LEU   347      54.640   8.330  23.550  1.00  0.00            
ATOM   3475  HN  LEU   347      54.310   7.900  24.390  1.00  0.00            
ATOM   3476  CA  LEU   347      55.910   8.970  23.690  1.00  0.00            
ATOM   3477  HA  LEU   347      56.080   9.780  22.990  1.00  0.00            
ATOM   3478  CB  LEU   347      56.280   9.590  25.050  1.00  0.00            
ATOM   3479  HB1 LEU   347      56.240   8.760  25.790  1.00  0.00            
ATOM   3480  HB2 LEU   347      57.320   9.990  25.070  1.00  0.00            
ATOM   3481  CG  LEU   347      55.390  10.710  25.610  1.00  0.00            
ATOM   3482  HG  LEU   347      54.460  10.130  25.800  1.00  0.00            
ATOM   3483  CD1 LEU   347      55.890  11.360  26.910  1.00  0.00            
ATOM   3484 1HD1 LEU   347      56.200  10.530  27.580  1.00  0.00            
ATOM   3485 2HD1 LEU   347      56.800  11.980  26.750  1.00  0.00            
ATOM   3486 3HD1 LEU   347      55.130  11.990  27.430  1.00  0.00            
ATOM   3487  CD2 LEU   347      54.940  11.740  24.570  1.00  0.00            
ATOM   3488 1HD2 LEU   347      55.840  12.300  24.210  1.00  0.00            
ATOM   3489 2HD2 LEU   347      54.590  11.320  23.600  1.00  0.00            
ATOM   3490 3HD2 LEU   347      54.130  12.420  24.900  1.00  0.00            
ATOM   3491  C   LEU   347      57.040   8.090  23.310  1.00  0.00            
ATOM   3492  O   LEU   347      58.150   8.600  23.180  1.00  0.00            
ATOM   3493  N   SER   348      56.840   6.760  23.190  1.00  0.00            
ATOM   3494  HN  SER   348      56.090   6.380  23.720  1.00  0.00            
ATOM   3495  CA  SER   348      57.840   5.800  22.840  1.00  0.00            
ATOM   3496  HA  SER   348      58.760   6.280  23.140  1.00  0.00            
ATOM   3497  CB  SER   348      57.850   4.450  23.560  1.00  0.00            
ATOM   3498  HB1 SER   348      58.650   3.840  23.090  1.00  0.00            
ATOM   3499  HB2 SER   348      58.000   4.540  24.650  1.00  0.00            
ATOM   3500  OG  SER   348      56.680   3.670  23.320  1.00  0.00            
ATOM   3501  HG1 SER   348      56.050   3.690  24.050  1.00  0.00            
ATOM   3502  C   SER   348      58.070   5.620  21.380  1.00  0.00            
ATOM   3503  O   SER   348      59.120   5.130  20.960  1.00  0.00            
ATOM   3504  N   VAL   349      57.170   6.200  20.560  1.00  0.00            
ATOM   3505  HN  VAL   349      56.430   6.550  21.120  1.00  0.00            
ATOM   3506  CA  VAL   349      57.120   6.050  19.140  1.00  0.00            
ATOM   3507  HA  VAL   349      57.860   5.350  18.780  1.00  0.00            
ATOM   3508  CB  VAL   349      55.770   5.560  18.710  1.00  0.00            
ATOM   3509  HB  VAL   349      55.780   5.610  17.600  1.00  0.00            
ATOM   3510  CG1 VAL   349      55.700   4.090  19.140  1.00  0.00            
ATOM   3511 1HG1 VAL   349      56.510   3.470  18.680  1.00  0.00            
ATOM   3512 2HG1 VAL   349      55.790   4.000  20.240  1.00  0.00            
ATOM   3513 3HG1 VAL   349      54.770   3.540  18.890  1.00  0.00            
ATOM   3514  CG2 VAL   349      54.650   6.370  19.390  1.00  0.00            
ATOM   3515 1HG2 VAL   349      54.640   7.350  18.860  1.00  0.00            
ATOM   3516 2HG2 VAL   349      53.710   5.940  18.990  1.00  0.00            
ATOM   3517 3HG2 VAL   349      54.670   6.470  20.500  1.00  0.00            
ATOM   3518  C   VAL   349      57.450   7.370  18.520  1.00  0.00            
ATOM   3519  O   VAL   349      57.220   7.520  17.320  1.00  0.00            
ATOM   3520  N   CYS   350      57.970   8.380  19.230  1.00  0.00            
ATOM   3521  HN  CYS   350      58.090   8.380  20.220  1.00  0.00            
ATOM   3522  CA  CYS   350      58.410   9.580  18.600  1.00  0.00            
ATOM   3523  HA  CYS   350      58.400   9.520  17.520  1.00  0.00            
ATOM   3524  CB  CYS   350      57.440  10.720  18.960  1.00  0.00            
ATOM   3525  HB1 CYS   350      57.720  11.530  18.260  1.00  0.00            
ATOM   3526  HB2 CYS   350      56.400  10.410  18.700  1.00  0.00            
ATOM   3527  SG  CYS   350      57.340  11.190  20.710  1.00  0.00            
ATOM   3528  HG1 CYS   350      57.390   9.930  21.120  1.00  0.00            
ATOM   3529  C   CYS   350      59.810   9.870  19.010  1.00  0.00            
ATOM   3530  O   CYS   350      60.270   9.520  20.100  1.00  0.00            
ATOM   3531  N   SER   351      60.510  10.420  18.000  1.00  0.00            
ATOM   3532  HN  SER   351      60.050  10.780  17.190  1.00  0.00            
ATOM   3533  CA  SER   351      61.930  10.510  17.980  1.00  0.00            
ATOM   3534  HA  SER   351      62.360   9.540  18.190  1.00  0.00            
ATOM   3535  CB  SER   351      62.520  10.900  16.610  1.00  0.00            
ATOM   3536  HB1 SER   351      61.950  11.840  16.410  1.00  0.00            
ATOM   3537  HB2 SER   351      63.620  11.060  16.610  1.00  0.00            
ATOM   3538  OG  SER   351      62.160   9.950  15.620  1.00  0.00            
ATOM   3539  HG1 SER   351      61.210  10.030  15.500  1.00  0.00            
ATOM   3540  C   SER   351      62.500  11.400  19.040  1.00  0.00            
ATOM   3541  O   SER   351      63.560  11.090  19.600  1.00  0.00            
ATOM   3542  N   SER   352      61.760  12.480  19.320  1.00  0.00            
ATOM   3543  HN  SER   352      60.850  12.520  18.920  1.00  0.00            
ATOM   3544  CA  SER   352      62.060  13.470  20.310  1.00  0.00            
ATOM   3545  HA  SER   352      63.070  13.790  20.130  1.00  0.00            
ATOM   3546  CB  SER   352      61.080  14.650  20.180  1.00  0.00            
ATOM   3547  HB1 SER   352      61.330  15.480  20.870  1.00  0.00            
ATOM   3548  HB2 SER   352      61.220  15.110  19.170  1.00  0.00            
ATOM   3549  OG  SER   352      59.740  14.230  20.330  1.00  0.00            
ATOM   3550  HG1 SER   352      59.190  14.860  19.860  1.00  0.00            
ATOM   3551  C   SER   352      62.120  12.910  21.690  1.00  0.00            
ATOM   3552  O   SER   352      62.990  13.250  22.490  1.00  0.00            
ATOM   3553  N   ASN   353      61.210  12.030  22.140  1.00  0.00            
ATOM   3554  HN  ASN   353      60.470  11.700  21.560  1.00  0.00            
ATOM   3555  CA  ASN   353      60.970  11.630  23.490  1.00  0.00            
ATOM   3556  HA  ASN   353      61.540  12.310  24.110  1.00  0.00            
ATOM   3557  CB  ASN   353      59.450  11.740  23.750  1.00  0.00            
ATOM   3558  HB1 ASN   353      58.980  11.450  22.790  1.00  0.00            
ATOM   3559  HB2 ASN   353      59.140  11.030  24.540  1.00  0.00            
ATOM   3560  CG  ASN   353      59.010  13.120  24.220  1.00  0.00            
ATOM   3561  OD1 ASN   353      58.650  13.450  25.350  1.00  0.00            
ATOM   3562  ND2 ASN   353      58.920  14.010  23.200  1.00  0.00            
ATOM   3563 1HD2 ASN   353      59.170  13.770  22.260  1.00  0.00            
ATOM   3564 2HD2 ASN   353      58.600  14.960  23.290  1.00  0.00            
ATOM   3565  C   ASN   353      61.500  10.280  23.790  1.00  0.00            
ATOM   3566  O   ASN   353      61.540   9.840  24.940  1.00  0.00            
ATOM   3567  N   LYS   354      61.850   9.490  22.760  1.00  0.00            
ATOM   3568  HN  LYS   354      62.010   9.720  21.800  1.00  0.00            
ATOM   3569  CA  LYS   354      62.140   8.100  22.910  1.00  0.00            
ATOM   3570  HA  LYS   354      61.340   7.730  23.530  1.00  0.00            
ATOM   3571  CB  LYS   354      61.880   7.290  21.620  1.00  0.00            
ATOM   3572  HB1 LYS   354      62.010   6.200  21.770  1.00  0.00            
ATOM   3573  HB2 LYS   354      60.840   7.520  21.320  1.00  0.00            
ATOM   3574  CG  LYS   354      62.780   7.380  20.390  1.00  0.00            
ATOM   3575  HG1 LYS   354      62.980   8.390  19.980  1.00  0.00            
ATOM   3576  HG2 LYS   354      63.760   6.920  20.660  1.00  0.00            
ATOM   3577  CD  LYS   354      62.200   6.530  19.260  1.00  0.00            
ATOM   3578  HD1 LYS   354      61.930   5.540  19.700  1.00  0.00            
ATOM   3579  HD2 LYS   354      61.240   7.050  19.080  1.00  0.00            
ATOM   3580  CE  LYS   354      63.170   6.400  18.080  1.00  0.00            
ATOM   3581  HE1 LYS   354      63.440   7.340  17.550  1.00  0.00            
ATOM   3582  HE2 LYS   354      64.150   5.960  18.380  1.00  0.00            
ATOM   3583  NZ  LYS   354      62.680   5.530  16.990  1.00  0.00            
ATOM   3584  HZ1 LYS   354      63.320   5.570  16.170  1.00  0.00            
ATOM   3585  HZ2 LYS   354      62.470   4.550  17.260  1.00  0.00            
ATOM   3586  HZ3 LYS   354      61.760   5.930  16.700  1.00  0.00            
ATOM   3587  C   LYS   354      63.300   7.630  23.720  1.00  0.00            
ATOM   3588  O   LYS   354      63.120   6.750  24.560  1.00  0.00            
ATOM   3589  N   PRO   355      64.470   8.180  23.630  1.00  0.00            
ATOM   3590  CD  PRO   355      64.910   9.060  22.550  1.00  0.00            
ATOM   3591  HD1 PRO   355      64.370  10.020  22.390  1.00  0.00            
ATOM   3592  HD2 PRO   355      64.950   8.660  21.510  1.00  0.00            
ATOM   3593  CA  PRO   355      65.500   7.850  24.570  1.00  0.00            
ATOM   3594  HA  PRO   355      65.590   6.780  24.620  1.00  0.00            
ATOM   3595  CB  PRO   355      66.780   8.380  23.930  1.00  0.00            
ATOM   3596  HB1 PRO   355      67.460   8.690  24.760  1.00  0.00            
ATOM   3597  HB2 PRO   355      67.150   7.620  23.210  1.00  0.00            
ATOM   3598  CG  PRO   355      66.240   9.570  23.130  1.00  0.00            
ATOM   3599  HG1 PRO   355      65.970  10.380  23.840  1.00  0.00            
ATOM   3600  HG2 PRO   355      66.910   9.980  22.340  1.00  0.00            
ATOM   3601  C   PRO   355      65.220   8.350  25.940  1.00  0.00            
ATOM   3602  O   PRO   355      65.680   7.790  26.940  1.00  0.00            
ATOM   3603  N   ALA   356      64.400   9.410  26.080  1.00  0.00            
ATOM   3604  HN  ALA   356      64.110   9.850  25.230  1.00  0.00            
ATOM   3605  CA  ALA   356      64.090   9.980  27.350  1.00  0.00            
ATOM   3606  HA  ALA   356      65.050  10.130  27.830  1.00  0.00            
ATOM   3607  CB  ALA   356      63.240  11.250  27.190  1.00  0.00            
ATOM   3608  HB1 ALA   356      63.220  11.620  28.240  1.00  0.00            
ATOM   3609  HB2 ALA   356      63.620  12.050  26.520  1.00  0.00            
ATOM   3610  HB3 ALA   356      62.180  10.940  27.100  1.00  0.00            
ATOM   3611  C   ALA   356      63.390   9.090  28.320  1.00  0.00            
ATOM   3612  O   ALA   356      63.460   9.260  29.540  1.00  0.00            
ATOM   3613  N   ILE   357      62.680   8.070  27.800  1.00  0.00            
ATOM   3614  HN  ILE   357      62.540   8.120  26.810  1.00  0.00            
ATOM   3615  CA  ILE   357      62.020   7.070  28.570  1.00  0.00            
ATOM   3616  HA  ILE   357      61.610   7.580  29.430  1.00  0.00            
ATOM   3617  CB  ILE   357      60.970   6.400  27.730  1.00  0.00            
ATOM   3618  HB  ILE   357      61.470   5.950  26.850  1.00  0.00            
ATOM   3619  CG2 ILE   357      60.270   5.310  28.550  1.00  0.00            
ATOM   3620 1HG2 ILE   357      61.010   4.710  29.120  1.00  0.00            
ATOM   3621 2HG2 ILE   357      59.690   5.770  29.380  1.00  0.00            
ATOM   3622 3HG2 ILE   357      59.490   4.750  27.990  1.00  0.00            
ATOM   3623  CG1 ILE   357      59.910   7.430  27.280  1.00  0.00            
ATOM   3624 1HG1 ILE   357      59.310   7.820  28.130  1.00  0.00            
ATOM   3625 2HG1 ILE   357      60.500   8.230  26.780  1.00  0.00            
ATOM   3626  CD  ILE   357      58.960   6.780  26.270  1.00  0.00            
ATOM   3627  HD1 ILE   357      58.500   5.830  26.600  1.00  0.00            
ATOM   3628  HD2 ILE   357      58.210   7.530  25.950  1.00  0.00            
ATOM   3629  HD3 ILE   357      59.540   6.570  25.340  1.00  0.00            
ATOM   3630  C   ILE   357      63.080   6.140  29.050  1.00  0.00            
ATOM   3631  O   ILE   357      63.070   5.640  30.170  1.00  0.00            
ATOM   3632  N   VAL   358      64.030   5.730  28.190  1.00  0.00            
ATOM   3633  HN  VAL   358      63.940   5.990  27.230  1.00  0.00            
ATOM   3634  CA  VAL   358      65.040   4.770  28.500  1.00  0.00            
ATOM   3635  HA  VAL   358      64.460   3.960  28.930  1.00  0.00            
ATOM   3636  CB  VAL   358      65.680   4.230  27.260  1.00  0.00            
ATOM   3637  HB  VAL   358      66.290   5.030  26.770  1.00  0.00            
ATOM   3638  CG1 VAL   358      66.620   3.060  27.600  1.00  0.00            
ATOM   3639 1HG1 VAL   358      67.490   3.360  28.220  1.00  0.00            
ATOM   3640 2HG1 VAL   358      66.170   2.160  28.050  1.00  0.00            
ATOM   3641 3HG1 VAL   358      67.140   2.710  26.680  1.00  0.00            
ATOM   3642  CG2 VAL   358      64.730   3.790  26.140  1.00  0.00            
ATOM   3643 1HG2 VAL   358      64.290   4.720  25.720  1.00  0.00            
ATOM   3644 2HG2 VAL   358      65.320   3.260  25.360  1.00  0.00            
ATOM   3645 3HG2 VAL   358      63.900   3.110  26.450  1.00  0.00            
ATOM   3646  C   VAL   358      66.010   5.130  29.580  1.00  0.00            
ATOM   3647  O   VAL   358      66.400   4.270  30.370  1.00  0.00            
ATOM   3648  N   GLU   359      66.490   6.390  29.560  1.00  0.00            
ATOM   3649  HN  GLU   359      66.310   6.890  28.730  1.00  0.00            
ATOM   3650  CA  GLU   359      67.500   6.790  30.490  1.00  0.00            
ATOM   3651  HA  GLU   359      68.120   5.990  30.870  1.00  0.00            
ATOM   3652  CB  GLU   359      68.350   7.850  29.770  1.00  0.00            
ATOM   3653  HB1 GLU   359      69.300   8.030  30.310  1.00  0.00            
ATOM   3654  HB2 GLU   359      68.740   7.400  28.830  1.00  0.00            
ATOM   3655  CG  GLU   359      67.730   9.230  29.540  1.00  0.00            
ATOM   3656  HG1 GLU   359      66.760   9.040  29.020  1.00  0.00            
ATOM   3657  HG2 GLU   359      67.640   9.750  30.520  1.00  0.00            
ATOM   3658  CD  GLU   359      68.630  10.090  28.670  1.00  0.00            
ATOM   3659  OE1 GLU   359      68.250  11.110  28.030  1.00  0.00            
ATOM   3660  OE2 GLU   359      69.820   9.710  28.530  1.00  0.00            
ATOM   3661  C   GLU   359      66.910   7.340  31.750  1.00  0.00            
ATOM   3662  O   GLU   359      67.600   8.050  32.470  1.00  0.00            
ATOM   3663  N   ALA   360      65.630   7.040  32.030  1.00  0.00            
ATOM   3664  HN  ALA   360      65.220   6.720  31.170  1.00  0.00            
ATOM   3665  CA  ALA   360      64.810   7.400  33.140  1.00  0.00            
ATOM   3666  HA  ALA   360      65.360   8.010  33.840  1.00  0.00            
ATOM   3667  CB  ALA   360      63.490   7.980  32.590  1.00  0.00            
ATOM   3668  HB1 ALA   360      62.860   7.320  31.960  1.00  0.00            
ATOM   3669  HB2 ALA   360      62.780   8.340  33.370  1.00  0.00            
ATOM   3670  HB3 ALA   360      63.690   8.870  31.950  1.00  0.00            
ATOM   3671  C   ALA   360      64.430   6.210  33.960  1.00  0.00            
ATOM   3672  O   ALA   360      63.710   6.360  34.940  1.00  0.00            
ATOM   3673  N   GLY   361      64.850   5.010  33.520  1.00  0.00            
ATOM   3674  HN  GLY   361      65.440   4.900  32.720  1.00  0.00            
ATOM   3675  CA  GLY   361      64.360   3.810  34.130  1.00  0.00            
ATOM   3676  HA1 GLY   361      65.150   3.090  33.970  1.00  0.00            
ATOM   3677  HA2 GLY   361      64.150   4.020  35.170  1.00  0.00            
ATOM   3678  C   GLY   361      63.190   3.170  33.460  1.00  0.00            
ATOM   3679  O   GLY   361      62.560   2.370  34.140  1.00  0.00            
ATOM   3680  N   GLY   362      62.720   3.620  32.280  1.00  0.00            
ATOM   3681  HN  GLY   362      63.140   4.320  31.700  1.00  0.00            
ATOM   3682  CA  GLY   362      61.370   3.300  31.950  1.00  0.00            
ATOM   3683  HA1 GLY   362      60.680   3.560  32.730  1.00  0.00            
ATOM   3684  HA2 GLY   362      61.060   3.900  31.100  1.00  0.00            
ATOM   3685  C   GLY   362      61.160   1.870  31.580  1.00  0.00            
ATOM   3686  O   GLY   362      60.120   1.300  31.900  1.00  0.00            
ATOM   3687  N   MET   363      62.060   1.110  30.930  1.00  0.00            
ATOM   3688  HN  MET   363      62.950   1.480  30.650  1.00  0.00            
ATOM   3689  CA  MET   363      61.840  -0.290  30.710  1.00  0.00            
ATOM   3690  HA  MET   363      60.940  -0.420  30.120  1.00  0.00            
ATOM   3691  CB  MET   363      63.050  -0.670  29.850  1.00  0.00            
ATOM   3692  HB1 MET   363      63.950  -0.190  30.300  1.00  0.00            
ATOM   3693  HB2 MET   363      63.240  -1.760  29.730  1.00  0.00            
ATOM   3694  CG  MET   363      62.920  -0.100  28.440  1.00  0.00            
ATOM   3695  HG1 MET   363      61.970  -0.540  28.070  1.00  0.00            
ATOM   3696  HG2 MET   363      62.940   1.010  28.550  1.00  0.00            
ATOM   3697  SD  MET   363      64.250  -0.520  27.280  1.00  0.00            
ATOM   3698  CE  MET   363      63.450  -1.980  26.570  1.00  0.00            
ATOM   3699  HE1 MET   363      62.490  -1.790  26.040  1.00  0.00            
ATOM   3700  HE2 MET   363      64.100  -2.610  25.930  1.00  0.00            
ATOM   3701  HE3 MET   363      63.100  -2.670  27.370  1.00  0.00            
ATOM   3702  C   MET   363      61.690  -1.160  31.910  1.00  0.00            
ATOM   3703  O   MET   363      61.070  -2.220  31.980  1.00  0.00            
ATOM   3704  N   GLN   364      62.360  -0.740  33.000  1.00  0.00            
ATOM   3705  HN  GLN   364      62.920   0.070  32.840  1.00  0.00            
ATOM   3706  CA  GLN   364      62.280  -1.390  34.270  1.00  0.00            
ATOM   3707  HA  GLN   364      62.170  -2.460  34.160  1.00  0.00            
ATOM   3708  CB  GLN   364      63.510  -1.130  35.150  1.00  0.00            
ATOM   3709  HB1 GLN   364      63.450  -0.090  35.530  1.00  0.00            
ATOM   3710  HB2 GLN   364      63.470  -1.730  36.080  1.00  0.00            
ATOM   3711  CG  GLN   364      64.890  -1.450  34.560  1.00  0.00            
ATOM   3712  HG1 GLN   364      64.730  -2.400  34.010  1.00  0.00            
ATOM   3713  HG2 GLN   364      65.200  -0.740  33.770  1.00  0.00            
ATOM   3714  CD  GLN   364      65.990  -1.730  35.580  1.00  0.00            
ATOM   3715  OE1 GLN   364      65.710  -1.950  36.760  1.00  0.00            
ATOM   3716  NE2 GLN   364      67.290  -1.820  35.190  1.00  0.00            
ATOM   3717 1HE2 GLN   364      67.690  -1.370  34.390  1.00  0.00            
ATOM   3718 2HE2 GLN   364      67.910  -2.160  35.890  1.00  0.00            
ATOM   3719  C   GLN   364      61.110  -1.100  35.140  1.00  0.00            
ATOM   3720  O   GLN   364      60.540  -1.900  35.880  1.00  0.00            
ATOM   3721  N   ALA   365      60.600   0.140  34.990  1.00  0.00            
ATOM   3722  HN  ALA   365      61.140   0.680  34.350  1.00  0.00            
ATOM   3723  CA  ALA   365      59.400   0.730  35.490  1.00  0.00            
ATOM   3724  HA  ALA   365      59.560   0.790  36.560  1.00  0.00            
ATOM   3725  CB  ALA   365      59.270   2.210  35.080  1.00  0.00            
ATOM   3726  HB1 ALA   365      60.130   2.880  35.310  1.00  0.00            
ATOM   3727  HB2 ALA   365      59.150   2.300  33.980  1.00  0.00            
ATOM   3728  HB3 ALA   365      58.370   2.700  35.510  1.00  0.00            
ATOM   3729  C   ALA   365      58.150   0.130  34.960  1.00  0.00            
ATOM   3730  O   ALA   365      57.250  -0.240  35.720  1.00  0.00            
ATOM   3731  N   LEU   366      58.130  -0.120  33.640  1.00  0.00            
ATOM   3732  HN  LEU   366      58.850   0.180  33.010  1.00  0.00            
ATOM   3733  CA  LEU   366      57.110  -0.880  33.000  1.00  0.00            
ATOM   3734  HA  LEU   366      56.120  -0.510  33.230  1.00  0.00            
ATOM   3735  CB  LEU   366      57.320  -0.800  31.480  1.00  0.00            
ATOM   3736  HB1 LEU   366      58.410  -0.980  31.370  1.00  0.00            
ATOM   3737  HB2 LEU   366      56.750  -1.610  30.970  1.00  0.00            
ATOM   3738  CG  LEU   366      57.020   0.560  30.820  1.00  0.00            
ATOM   3739  HG  LEU   366      57.680   1.290  31.340  1.00  0.00            
ATOM   3740  CD1 LEU   366      57.460   0.420  29.350  1.00  0.00            
ATOM   3741 1HD1 LEU   366      58.480   0.040  29.140  1.00  0.00            
ATOM   3742 2HD1 LEU   366      56.790  -0.170  28.690  1.00  0.00            
ATOM   3743 3HD1 LEU   366      57.410   1.410  28.860  1.00  0.00            
ATOM   3744  CD2 LEU   366      55.540   0.950  30.860  1.00  0.00            
ATOM   3745 1HD2 LEU   366      55.220   1.100  31.920  1.00  0.00            
ATOM   3746 2HD2 LEU   366      55.510   1.900  30.290  1.00  0.00            
ATOM   3747 3HD2 LEU   366      54.900   0.190  30.360  1.00  0.00            
ATOM   3748  C   LEU   366      57.230  -2.310  33.400  1.00  0.00            
ATOM   3749  O   LEU   366      56.160  -2.840  33.700  1.00  0.00            
ATOM   3750  N   GLY   367      58.410  -2.950  33.440  1.00  0.00            
ATOM   3751  HN  GLY   367      59.260  -2.430  33.370  1.00  0.00            
ATOM   3752  CA  GLY   367      58.470  -4.370  33.610  1.00  0.00            
ATOM   3753  HA1 GLY   367      57.760  -4.830  32.930  1.00  0.00            
ATOM   3754  HA2 GLY   367      59.450  -4.760  33.360  1.00  0.00            
ATOM   3755  C   GLY   367      58.250  -4.830  35.010  1.00  0.00            
ATOM   3756  O   GLY   367      58.070  -5.990  35.360  1.00  0.00            
ATOM   3757  N   LEU   368      58.210  -3.860  35.940  1.00  0.00            
ATOM   3758  HN  LEU   368      58.320  -2.880  35.770  1.00  0.00            
ATOM   3759  CA  LEU   368      57.760  -3.990  37.290  1.00  0.00            
ATOM   3760  HA  LEU   368      58.380  -4.730  37.770  1.00  0.00            
ATOM   3761  CB  LEU   368      57.880  -2.640  38.010  1.00  0.00            
ATOM   3762  HB1 LEU   368      58.940  -2.290  38.010  1.00  0.00            
ATOM   3763  HB2 LEU   368      57.400  -1.890  37.340  1.00  0.00            
ATOM   3764  CG  LEU   368      57.300  -2.450  39.420  1.00  0.00            
ATOM   3765  HG  LEU   368      56.190  -2.430  39.480  1.00  0.00            
ATOM   3766  CD1 LEU   368      57.930  -3.400  40.450  1.00  0.00            
ATOM   3767 1HD1 LEU   368      57.550  -3.250  41.480  1.00  0.00            
ATOM   3768 2HD1 LEU   368      57.720  -4.440  40.130  1.00  0.00            
ATOM   3769 3HD1 LEU   368      59.030  -3.320  40.350  1.00  0.00            
ATOM   3770  CD2 LEU   368      57.630  -0.990  39.780  1.00  0.00            
ATOM   3771 1HD2 LEU   368      58.720  -0.880  39.970  1.00  0.00            
ATOM   3772 2HD2 LEU   368      57.360  -0.320  38.940  1.00  0.00            
ATOM   3773 3HD2 LEU   368      57.070  -0.680  40.690  1.00  0.00            
ATOM   3774  C   LEU   368      56.310  -4.340  37.330  1.00  0.00            
ATOM   3775  O   LEU   368      55.870  -5.330  37.920  1.00  0.00            
ATOM   3776  N   HIS   369      55.510  -3.690  36.460  1.00  0.00            
ATOM   3777  HN  HIS   369      55.860  -3.030  35.810  1.00  0.00            
ATOM   3778  CA  HIS   369      54.100  -3.910  36.470  1.00  0.00            
ATOM   3779  HA  HIS   369      53.680  -4.330  37.370  1.00  0.00            
ATOM   3780  CB  HIS   369      53.380  -2.560  36.270  1.00  0.00            
ATOM   3781  HB1 HIS   369      53.850  -1.990  35.440  1.00  0.00            
ATOM   3782  HB2 HIS   369      52.310  -2.580  35.980  1.00  0.00            
ATOM   3783  ND1 HIS   369      52.740  -2.080  38.600  1.00  0.00            
ATOM   3784  CG  HIS   369      53.510  -1.710  37.510  1.00  0.00            
ATOM   3785  CE1 HIS   369      53.140  -1.250  39.540  1.00  0.00            
ATOM   3786  HE1 HIS   369      52.860  -1.280  40.590  1.00  0.00            
ATOM   3787  NE2 HIS   369      54.120  -0.400  39.100  1.00  0.00            
ATOM   3788  HE2 HIS   369      54.220   0.490  39.540  1.00  0.00            
ATOM   3789  CD2 HIS   369      54.410  -0.740  37.800  1.00  0.00            
ATOM   3790  HD2 HIS   369      55.220  -0.300  37.220  1.00  0.00            
ATOM   3791  C   HIS   369      53.720  -4.870  35.400  1.00  0.00            
ATOM   3792  O   HIS   369      52.570  -4.930  34.950  1.00  0.00            
ATOM   3793  N   LEU   370      54.680  -5.700  34.960  1.00  0.00            
ATOM   3794  HN  LEU   370      55.630  -5.500  35.190  1.00  0.00            
ATOM   3795  CA  LEU   370      54.490  -6.800  34.070  1.00  0.00            
ATOM   3796  HA  LEU   370      53.540  -6.750  33.560  1.00  0.00            
ATOM   3797  CB  LEU   370      55.700  -6.850  33.110  1.00  0.00            
ATOM   3798  HB1 LEU   370      56.040  -5.890  32.680  1.00  0.00            
ATOM   3799  HB2 LEU   370      56.560  -7.300  33.640  1.00  0.00            
ATOM   3800  CG  LEU   370      55.470  -7.540  31.760  1.00  0.00            
ATOM   3801  HG  LEU   370      55.230  -8.620  31.920  1.00  0.00            
ATOM   3802  CD1 LEU   370      54.350  -6.930  30.900  1.00  0.00            
ATOM   3803 1HD1 LEU   370      54.320  -7.500  29.950  1.00  0.00            
ATOM   3804 2HD1 LEU   370      53.300  -6.990  31.260  1.00  0.00            
ATOM   3805 3HD1 LEU   370      54.650  -5.930  30.520  1.00  0.00            
ATOM   3806  CD2 LEU   370      56.710  -7.480  30.840  1.00  0.00            
ATOM   3807 1HD2 LEU   370      56.460  -7.690  29.780  1.00  0.00            
ATOM   3808 2HD2 LEU   370      57.090  -6.440  30.860  1.00  0.00            
ATOM   3809 3HD2 LEU   370      57.580  -8.010  31.290  1.00  0.00            
ATOM   3810  C   LEU   370      54.260  -8.100  34.770  1.00  0.00            
ATOM   3811  O   LEU   370      53.890  -9.100  34.160  1.00  0.00            
ATOM   3812  N   THR   371      54.330  -8.090  36.110  1.00  0.00            
ATOM   3813  HN  THR   371      54.520  -7.240  36.610  1.00  0.00            
ATOM   3814  CA  THR   371      54.230  -9.250  36.940  1.00  0.00            
ATOM   3815  HA  THR   371      54.100 -10.080  36.250  1.00  0.00            
ATOM   3816  CB  THR   371      55.570  -9.620  37.500  1.00  0.00            
ATOM   3817  HB  THR   371      55.700  -8.800  38.230  1.00  0.00            
ATOM   3818  OG1 THR   371      56.580  -9.700  36.510  1.00  0.00            
ATOM   3819  HG1 THR   371      57.150  -8.950  36.680  1.00  0.00            
ATOM   3820  CG2 THR   371      55.560 -11.040  38.110  1.00  0.00            
ATOM   3821 1HG2 THR   371      54.990 -11.030  39.070  1.00  0.00            
ATOM   3822 2HG2 THR   371      55.140 -11.760  37.370  1.00  0.00            
ATOM   3823 3HG2 THR   371      56.600 -11.340  38.340  1.00  0.00            
ATOM   3824  C   THR   371      52.940  -9.220  37.680  1.00  0.00            
ATOM   3825  O   THR   371      52.570 -10.080  38.480  1.00  0.00            
ATOM   3826  N   ASP   372      52.080  -8.240  37.340  1.00  0.00            
ATOM   3827  HN  ASP   372      52.380  -7.520  36.730  1.00  0.00            
ATOM   3828  CA  ASP   372      50.780  -8.020  37.900  1.00  0.00            
ATOM   3829  HA  ASP   372      50.900  -7.880  38.960  1.00  0.00            
ATOM   3830  CB  ASP   372      50.230  -6.700  37.320  1.00  0.00            
ATOM   3831  HB1 ASP   372      51.050  -5.970  37.160  1.00  0.00            
ATOM   3832  HB2 ASP   372      49.680  -6.680  36.360  1.00  0.00            
ATOM   3833  CG  ASP   372      49.340  -6.000  38.340  1.00  0.00            
ATOM   3834  OD1 ASP   372      49.910  -5.540  39.360  1.00  0.00            
ATOM   3835  OD2 ASP   372      48.100  -5.870  38.180  1.00  0.00            
ATOM   3836  C   ASP   372      49.740  -9.070  37.700  1.00  0.00            
ATOM   3837  O   ASP   372      49.850  -9.800  36.710  1.00  0.00            
ATOM   3838  N   PRO   373      48.730  -9.350  38.470  1.00  0.00            
ATOM   3839  CD  PRO   373      48.680  -8.930  39.860  1.00  0.00            
ATOM   3840  HD1 PRO   373      48.620  -7.820  39.960  1.00  0.00            
ATOM   3841  HD2 PRO   373      49.660  -9.120  40.330  1.00  0.00            
ATOM   3842  CA  PRO   373      47.840 -10.450  38.240  1.00  0.00            
ATOM   3843  HA  PRO   373      48.270 -11.280  37.690  1.00  0.00            
ATOM   3844  CB  PRO   373      47.560 -10.910  39.660  1.00  0.00            
ATOM   3845  HB1 PRO   373      46.630 -11.510  39.760  1.00  0.00            
ATOM   3846  HB2 PRO   373      48.360 -11.620  39.950  1.00  0.00            
ATOM   3847  CG  PRO   373      47.480  -9.630  40.510  1.00  0.00            
ATOM   3848  HG1 PRO   373      46.630  -9.040  40.130  1.00  0.00            
ATOM   3849  HG2 PRO   373      47.500  -9.650  41.630  1.00  0.00            
ATOM   3850  C   PRO   373      46.710  -9.940  37.410  1.00  0.00            
ATOM   3851  O   PRO   373      45.980 -10.750  36.840  1.00  0.00            
ATOM   3852  N   SER   374      46.490  -8.620  37.260  1.00  0.00            
ATOM   3853  HN  SER   374      47.160  -8.040  37.700  1.00  0.00            
ATOM   3854  CA  SER   374      45.550  -8.030  36.350  1.00  0.00            
ATOM   3855  HA  SER   374      44.620  -8.570  36.450  1.00  0.00            
ATOM   3856  CB  SER   374      45.110  -6.590  36.680  1.00  0.00            
ATOM   3857  HB1 SER   374      44.850  -6.430  37.750  1.00  0.00            
ATOM   3858  HB2 SER   374      45.980  -5.930  36.490  1.00  0.00            
ATOM   3859  OG  SER   374      44.110  -6.170  35.770  1.00  0.00            
ATOM   3860  HG1 SER   374      43.910  -5.250  35.980  1.00  0.00            
ATOM   3861  C   SER   374      46.110  -8.070  34.970  1.00  0.00            
ATOM   3862  O   SER   374      47.070  -7.410  34.590  1.00  0.00            
ATOM   3863  N   GLN   375      45.370  -8.800  34.120  1.00  0.00            
ATOM   3864  HN  GLN   375      44.500  -9.160  34.430  1.00  0.00            
ATOM   3865  CA  GLN   375      45.670  -8.990  32.730  1.00  0.00            
ATOM   3866  HA  GLN   375      46.700  -9.320  32.690  1.00  0.00            
ATOM   3867  CB  GLN   375      44.680 -10.090  32.300  1.00  0.00            
ATOM   3868  HB1 GLN   375      43.680  -9.650  32.490  1.00  0.00            
ATOM   3869  HB2 GLN   375      44.780 -10.300  31.210  1.00  0.00            
ATOM   3870  CG  GLN   375      44.720 -11.400  33.090  1.00  0.00            
ATOM   3871  HG1 GLN   375      44.380 -11.200  34.130  1.00  0.00            
ATOM   3872  HG2 GLN   375      43.890 -12.040  32.730  1.00  0.00            
ATOM   3873  CD  GLN   375      46.100 -12.030  33.030  1.00  0.00            
ATOM   3874  OE1 GLN   375      46.610 -12.430  31.980  1.00  0.00            
ATOM   3875  NE2 GLN   375      46.880 -11.860  34.140  1.00  0.00            
ATOM   3876 1HE2 GLN   375      47.860 -11.960  33.980  1.00  0.00            
ATOM   3877 2HE2 GLN   375      46.570 -11.410  34.980  1.00  0.00            
ATOM   3878  C   GLN   375      45.550  -7.800  31.850  1.00  0.00            
ATOM   3879  O   GLN   375      46.220  -7.650  30.830  1.00  0.00            
ATOM   3880  N   ARG   376      44.720  -6.830  32.280  1.00  0.00            
ATOM   3881  HN  ARG   376      44.200  -6.990  33.110  1.00  0.00            
ATOM   3882  CA  ARG   376      44.610  -5.530  31.680  1.00  0.00            
ATOM   3883  HA  ARG   376      44.400  -5.670  30.630  1.00  0.00            
ATOM   3884  CB  ARG   376      43.700  -4.570  32.460  1.00  0.00            
ATOM   3885  HB1 ARG   376      44.200  -4.370  33.430  1.00  0.00            
ATOM   3886  HB2 ARG   376      43.650  -3.550  32.010  1.00  0.00            
ATOM   3887  CG  ARG   376      42.220  -4.960  32.580  1.00  0.00            
ATOM   3888  HG1 ARG   376      41.870  -5.320  31.590  1.00  0.00            
ATOM   3889  HG2 ARG   376      42.090  -5.850  33.240  1.00  0.00            
ATOM   3890  CD  ARG   376      41.170  -3.930  32.990  1.00  0.00            
ATOM   3891  HD1 ARG   376      41.290  -2.990  32.410  1.00  0.00            
ATOM   3892  HD2 ARG   376      40.220  -4.490  32.870  1.00  0.00            
ATOM   3893  NE  ARG   376      41.350  -3.670  34.450  1.00  0.00            
ATOM   3894  HE  ARG   376      42.200  -3.790  34.970  1.00  0.00            
ATOM   3895  CZ  ARG   376      40.340  -3.150  35.200  1.00  0.00            
ATOM   3896  NH1 ARG   376      39.210  -2.560  34.710  1.00  0.00            
ATOM   3897 1HH1 ARG   376      39.030  -2.530  33.720  1.00  0.00            
ATOM   3898 2HH1 ARG   376      38.510  -2.160  35.300  1.00  0.00            
ATOM   3899  NH2 ARG   376      40.540  -2.840  36.520  1.00  0.00            
ATOM   3900 1HH2 ARG   376      41.390  -3.120  36.970  1.00  0.00            
ATOM   3901 2HH2 ARG   376      39.960  -2.210  37.040  1.00  0.00            
ATOM   3902  C   ARG   376      45.920  -4.820  31.650  1.00  0.00            
ATOM   3903  O   ARG   376      46.300  -4.130  30.710  1.00  0.00            
ATOM   3904  N   LEU   377      46.660  -4.890  32.770  1.00  0.00            
ATOM   3905  HN  LEU   377      46.280  -5.450  33.500  1.00  0.00            
ATOM   3906  CA  LEU   377      47.850  -4.160  33.050  1.00  0.00            
ATOM   3907  HA  LEU   377      47.760  -3.200  32.560  1.00  0.00            
ATOM   3908  CB  LEU   377      48.140  -3.910  34.540  1.00  0.00            
ATOM   3909  HB1 LEU   377      47.210  -3.420  34.910  1.00  0.00            
ATOM   3910  HB2 LEU   377      48.340  -4.880  35.040  1.00  0.00            
ATOM   3911  CG  LEU   377      49.330  -2.960  34.760  1.00  0.00            
ATOM   3912  HG  LEU   377      50.180  -3.380  34.180  1.00  0.00            
ATOM   3913  CD1 LEU   377      49.160  -1.530  34.220  1.00  0.00            
ATOM   3914 1HD1 LEU   377      50.170  -1.060  34.250  1.00  0.00            
ATOM   3915 2HD1 LEU   377      48.730  -1.530  33.190  1.00  0.00            
ATOM   3916 3HD1 LEU   377      48.360  -1.110  34.860  1.00  0.00            
ATOM   3917  CD2 LEU   377      49.620  -2.770  36.250  1.00  0.00            
ATOM   3918 1HD2 LEU   377      48.740  -2.280  36.720  1.00  0.00            
ATOM   3919 2HD2 LEU   377      49.620  -3.730  36.800  1.00  0.00            
ATOM   3920 3HD2 LEU   377      50.580  -2.220  36.390  1.00  0.00            
ATOM   3921  C   LEU   377      49.020  -4.840  32.420  1.00  0.00            
ATOM   3922  O   LEU   377      49.870  -4.260  31.750  1.00  0.00            
ATOM   3923  N   VAL   378      49.050  -6.180  32.410  1.00  0.00            
ATOM   3924  HN  VAL   378      48.510  -6.720  33.060  1.00  0.00            
ATOM   3925  CA  VAL   378      49.980  -6.960  31.660  1.00  0.00            
ATOM   3926  HA  VAL   378      51.000  -6.680  31.880  1.00  0.00            
ATOM   3927  CB  VAL   378      49.920  -8.410  32.040  1.00  0.00            
ATOM   3928  HB  VAL   378      48.850  -8.640  31.800  1.00  0.00            
ATOM   3929  CG1 VAL   378      50.880  -9.290  31.230  1.00  0.00            
ATOM   3930 1HG1 VAL   378      51.960  -9.040  31.260  1.00  0.00            
ATOM   3931 2HG1 VAL   378      50.800 -10.290  31.710  1.00  0.00            
ATOM   3932 3HG1 VAL   378      50.580  -9.480  30.170  1.00  0.00            
ATOM   3933  CG2 VAL   378      50.230  -8.650  33.530  1.00  0.00            
ATOM   3934 1HG2 VAL   378      51.300  -8.400  33.650  1.00  0.00            
ATOM   3935 2HG2 VAL   378      49.630  -8.030  34.220  1.00  0.00            
ATOM   3936 3HG2 VAL   378      50.060  -9.720  33.770  1.00  0.00            
ATOM   3937  C   VAL   378      50.020  -6.790  30.180  1.00  0.00            
ATOM   3938  O   VAL   378      51.050  -6.650  29.520  1.00  0.00            
ATOM   3939  N   GLN   379      48.850  -6.780  29.520  1.00  0.00            
ATOM   3940  HN  GLN   379      47.980  -6.920  29.970  1.00  0.00            
ATOM   3941  CA  GLN   379      48.800  -6.440  28.130  1.00  0.00            
ATOM   3942  HA  GLN   379      49.530  -7.020  27.570  1.00  0.00            
ATOM   3943  CB  GLN   379      47.350  -6.680  27.670  1.00  0.00            
ATOM   3944  HB1 GLN   379      47.110  -7.740  27.900  1.00  0.00            
ATOM   3945  HB2 GLN   379      46.570  -6.060  28.150  1.00  0.00            
ATOM   3946  CG  GLN   379      47.220  -6.440  26.160  1.00  0.00            
ATOM   3947  HG1 GLN   379      47.390  -5.410  25.790  1.00  0.00            
ATOM   3948  HG2 GLN   379      48.040  -6.940  25.610  1.00  0.00            
ATOM   3949  CD  GLN   379      45.960  -6.920  25.450  1.00  0.00            
ATOM   3950  OE1 GLN   379      46.030  -7.690  24.500  1.00  0.00            
ATOM   3951  NE2 GLN   379      44.780  -6.480  25.970  1.00  0.00            
ATOM   3952 1HE2 GLN   379      44.780  -5.880  26.770  1.00  0.00            
ATOM   3953 2HE2 GLN   379      43.950  -6.700  25.460  1.00  0.00            
ATOM   3954  C   GLN   379      49.230  -5.040  27.860  1.00  0.00            
ATOM   3955  O   GLN   379      50.070  -4.870  26.980  1.00  0.00            
ATOM   3956  N   ASN   380      48.820  -4.060  28.690  1.00  0.00            
ATOM   3957  HN  ASN   380      48.340  -4.250  29.540  1.00  0.00            
ATOM   3958  CA  ASN   380      49.130  -2.710  28.360  1.00  0.00            
ATOM   3959  HA  ASN   380      48.810  -2.600  27.330  1.00  0.00            
ATOM   3960  CB  ASN   380      48.320  -1.770  29.280  1.00  0.00            
ATOM   3961  HB1 ASN   380      47.280  -2.130  29.380  1.00  0.00            
ATOM   3962  HB2 ASN   380      48.710  -1.760  30.320  1.00  0.00            
ATOM   3963  CG  ASN   380      48.240  -0.400  28.620  1.00  0.00            
ATOM   3964  OD1 ASN   380      49.210   0.320  28.410  1.00  0.00            
ATOM   3965  ND2 ASN   380      46.980  -0.040  28.240  1.00  0.00            
ATOM   3966 1HD2 ASN   380      46.230  -0.640  28.540  1.00  0.00            
ATOM   3967 2HD2 ASN   380      46.720   0.890  27.980  1.00  0.00            
ATOM   3968  C   ASN   380      50.560  -2.350  28.530  1.00  0.00            
ATOM   3969  O   ASN   380      51.190  -1.590  27.790  1.00  0.00            
ATOM   3970  N   CYS   381      51.240  -2.980  29.510  1.00  0.00            
ATOM   3971  HN  CYS   381      50.810  -3.630  30.130  1.00  0.00            
ATOM   3972  CA  CYS   381      52.610  -2.680  29.770  1.00  0.00            
ATOM   3973  HA  CYS   381      52.780  -1.620  29.660  1.00  0.00            
ATOM   3974  CB  CYS   381      53.160  -3.300  31.070  1.00  0.00            
ATOM   3975  HB1 CYS   381      52.710  -4.300  31.240  1.00  0.00            
ATOM   3976  HB2 CYS   381      54.260  -3.460  31.030  1.00  0.00            
ATOM   3977  SG  CYS   381      52.670  -2.280  32.490  1.00  0.00            
ATOM   3978  HG1 CYS   381      51.400  -2.650  32.470  1.00  0.00            
ATOM   3979  C   CYS   381      53.440  -3.420  28.760  1.00  0.00            
ATOM   3980  O   CYS   381      54.410  -2.900  28.220  1.00  0.00            
ATOM   3981  N   LEU   382      53.070  -4.650  28.380  1.00  0.00            
ATOM   3982  HN  LEU   382      52.270  -5.100  28.770  1.00  0.00            
ATOM   3983  CA  LEU   382      53.710  -5.370  27.320  1.00  0.00            
ATOM   3984  HA  LEU   382      54.760  -5.290  27.590  1.00  0.00            
ATOM   3985  CB  LEU   382      53.240  -6.820  27.180  1.00  0.00            
ATOM   3986  HB1 LEU   382      53.030  -7.330  28.150  1.00  0.00            
ATOM   3987  HB2 LEU   382      52.300  -6.800  26.590  1.00  0.00            
ATOM   3988  CG  LEU   382      54.140  -7.850  26.470  1.00  0.00            
ATOM   3989  HG  LEU   382      54.350  -7.520  25.430  1.00  0.00            
ATOM   3990  CD1 LEU   382      55.440  -8.330  27.140  1.00  0.00            
ATOM   3991 1HD1 LEU   382      55.930  -9.130  26.540  1.00  0.00            
ATOM   3992 2HD1 LEU   382      56.160  -7.520  27.410  1.00  0.00            
ATOM   3993 3HD1 LEU   382      55.280  -8.810  28.130  1.00  0.00            
ATOM   3994  CD2 LEU   382      53.230  -9.090  26.420  1.00  0.00            
ATOM   3995 1HD2 LEU   382      53.420  -9.550  25.430  1.00  0.00            
ATOM   3996 2HD2 LEU   382      53.560  -9.880  27.110  1.00  0.00            
ATOM   3997 3HD2 LEU   382      52.150  -8.820  26.380  1.00  0.00            
ATOM   3998  C   LEU   382      53.770  -4.710  25.980  1.00  0.00            
ATOM   3999  O   LEU   382      54.770  -4.700  25.280  1.00  0.00            
ATOM   4000  N   TRP   383      52.610  -4.120  25.610  1.00  0.00            
ATOM   4001  HN  TRP   383      51.880  -4.100  26.290  1.00  0.00            
ATOM   4002  CA  TRP   383      52.480  -3.290  24.460  1.00  0.00            
ATOM   4003  HA  TRP   383      52.940  -3.870  23.670  1.00  0.00            
ATOM   4004  CB  TRP   383      51.010  -2.940  24.180  1.00  0.00            
ATOM   4005  HB1 TRP   383      50.480  -2.540  25.070  1.00  0.00            
ATOM   4006  HB2 TRP   383      51.070  -2.260  23.310  1.00  0.00            
ATOM   4007  CG  TRP   383      50.070  -4.000  23.660  1.00  0.00            
ATOM   4008  CD1 TRP   383      50.010  -5.340  23.930  1.00  0.00            
ATOM   4009  HD1 TRP   383      50.600  -5.900  24.630  1.00  0.00            
ATOM   4010  NE1 TRP   383      48.950  -5.920  23.280  1.00  0.00            
ATOM   4011  HE1 TRP   383      48.570  -6.810  23.380  1.00  0.00            
ATOM   4012  CE2 TRP   383      48.350  -4.950  22.510  1.00  0.00            
ATOM   4013  CD2 TRP   383      48.940  -3.720  22.810  1.00  0.00            
ATOM   4014  CE3 TRP   383      48.480  -2.570  22.210  1.00  0.00            
ATOM   4015  HE3 TRP   383      48.880  -1.610  22.520  1.00  0.00            
ATOM   4016  CZ3 TRP   383      47.370  -2.690  21.420  1.00  0.00            
ATOM   4017  HZ3 TRP   383      46.870  -1.760  21.170  1.00  0.00            
ATOM   4018  CZ2 TRP   383      47.270  -5.030  21.670  1.00  0.00            
ATOM   4019  HZ2 TRP   383      46.740  -5.950  21.450  1.00  0.00            
ATOM   4020  CH2 TRP   383      46.740  -3.880  21.130  1.00  0.00            
ATOM   4021  HH2 TRP   383      45.910  -4.010  20.450  1.00  0.00            
ATOM   4022  C   TRP   383      53.290  -2.030  24.440  1.00  0.00            
ATOM   4023  O   TRP   383      53.840  -1.690  23.390  1.00  0.00            
ATOM   4024  N   THR   384      53.390  -1.300  25.570  1.00  0.00            
ATOM   4025  HN  THR   384      52.780  -1.550  26.320  1.00  0.00            
ATOM   4026  CA  THR   384      54.380  -0.290  25.730  1.00  0.00            
ATOM   4027  HA  THR   384      54.110   0.350  24.900  1.00  0.00            
ATOM   4028  CB  THR   384      54.230   0.580  26.940  1.00  0.00            
ATOM   4029  HB  THR   384      54.390  -0.040  27.850  1.00  0.00            
ATOM   4030  OG1 THR   384      52.920   1.120  27.060  1.00  0.00            
ATOM   4031  HG1 THR   384      52.740   1.270  27.990  1.00  0.00            
ATOM   4032  CG2 THR   384      55.220   1.760  26.980  1.00  0.00            
ATOM   4033 1HG2 THR   384      56.300   1.510  27.070  1.00  0.00            
ATOM   4034 2HG2 THR   384      55.170   2.330  26.030  1.00  0.00            
ATOM   4035 3HG2 THR   384      54.940   2.430  27.820  1.00  0.00            
ATOM   4036  C   THR   384      55.800  -0.710  25.540  1.00  0.00            
ATOM   4037  O   THR   384      56.540  -0.000  24.860  1.00  0.00            
ATOM   4038  N   LEU   385      56.170  -1.850  26.150  1.00  0.00            
ATOM   4039  HN  LEU   385      55.560  -2.490  26.620  1.00  0.00            
ATOM   4040  CA  LEU   385      57.520  -2.320  26.190  1.00  0.00            
ATOM   4041  HA  LEU   385      58.190  -1.560  26.560  1.00  0.00            
ATOM   4042  CB  LEU   385      57.560  -3.470  27.210  1.00  0.00            
ATOM   4043  HB1 LEU   385      56.920  -3.230  28.080  1.00  0.00            
ATOM   4044  HB2 LEU   385      57.030  -4.400  26.930  1.00  0.00            
ATOM   4045  CG  LEU   385      58.960  -3.850  27.730  1.00  0.00            
ATOM   4046  HG  LEU   385      59.610  -3.920  26.830  1.00  0.00            
ATOM   4047  CD1 LEU   385      59.620  -2.810  28.640  1.00  0.00            
ATOM   4048 1HD1 LEU   385      60.030  -1.950  28.070  1.00  0.00            
ATOM   4049 2HD1 LEU   385      58.880  -2.500  29.410  1.00  0.00            
ATOM   4050 3HD1 LEU   385      60.470  -3.340  29.120  1.00  0.00            
ATOM   4051  CD2 LEU   385      58.990  -5.280  28.310  1.00  0.00            
ATOM   4052 1HD2 LEU   385      60.020  -5.620  28.560  1.00  0.00            
ATOM   4053 2HD2 LEU   385      58.490  -5.210  29.310  1.00  0.00            
ATOM   4054 3HD2 LEU   385      58.510  -6.070  27.700  1.00  0.00            
ATOM   4055  C   LEU   385      57.950  -2.720  24.820  1.00  0.00            
ATOM   4056  O   LEU   385      59.100  -2.530  24.450  1.00  0.00            
ATOM   4057  N   ARG   386      57.040  -3.300  24.020  1.00  0.00            
ATOM   4058  HN  ARG   386      56.150  -3.480  24.430  1.00  0.00            
ATOM   4059  CA  ARG   386      57.360  -3.650  22.670  1.00  0.00            
ATOM   4060  HA  ARG   386      58.110  -4.420  22.670  1.00  0.00            
ATOM   4061  CB  ARG   386      56.090  -4.270  22.050  1.00  0.00            
ATOM   4062  HB1 ARG   386      55.710  -4.990  22.810  1.00  0.00            
ATOM   4063  HB2 ARG   386      55.320  -3.470  22.010  1.00  0.00            
ATOM   4064  CG  ARG   386      56.310  -4.940  20.700  1.00  0.00            
ATOM   4065  HG1 ARG   386      57.130  -4.430  20.160  1.00  0.00            
ATOM   4066  HG2 ARG   386      56.720  -5.960  20.870  1.00  0.00            
ATOM   4067  CD  ARG   386      55.100  -5.060  19.770  1.00  0.00            
ATOM   4068  HD1 ARG   386      55.390  -5.500  18.790  1.00  0.00            
ATOM   4069  HD2 ARG   386      54.450  -5.860  20.210  1.00  0.00            
ATOM   4070  NE  ARG   386      54.550  -3.690  19.560  1.00  0.00            
ATOM   4071  HE  ARG   386      53.630  -3.550  19.930  1.00  0.00            
ATOM   4072  CZ  ARG   386      54.880  -3.000  18.440  1.00  0.00            
ATOM   4073  NH1 ARG   386      56.020  -3.210  17.720  1.00  0.00            
ATOM   4074 1HH1 ARG   386      56.650  -3.980  17.820  1.00  0.00            
ATOM   4075 2HH1 ARG   386      56.120  -2.540  16.980  1.00  0.00            
ATOM   4076  NH2 ARG   386      54.030  -2.030  17.990  1.00  0.00            
ATOM   4077 1HH2 ARG   386      53.430  -1.510  18.590  1.00  0.00            
ATOM   4078 2HH2 ARG   386      54.330  -1.570  17.160  1.00  0.00            
ATOM   4079  C   ARG   386      57.750  -2.480  21.830  1.00  0.00            
ATOM   4080  O   ARG   386      58.740  -2.510  21.100  1.00  0.00            
ATOM   4081  N   ASN   387      57.110  -1.320  22.040  1.00  0.00            
ATOM   4082  HN  ASN   387      56.470  -1.270  22.800  1.00  0.00            
ATOM   4083  CA  ASN   387      57.500  -0.110  21.380  1.00  0.00            
ATOM   4084  HA  ASN   387      57.690  -0.360  20.340  1.00  0.00            
ATOM   4085  CB  ASN   387      56.470   1.020  21.460  1.00  0.00            
ATOM   4086  HB1 ASN   387      56.030   1.130  22.480  1.00  0.00            
ATOM   4087  HB2 ASN   387      56.840   2.020  21.150  1.00  0.00            
ATOM   4088  CG  ASN   387      55.420   0.690  20.410  1.00  0.00            
ATOM   4089  OD1 ASN   387      55.660   0.650  19.210  1.00  0.00            
ATOM   4090  ND2 ASN   387      54.170   0.490  20.920  1.00  0.00            
ATOM   4091 1HD2 ASN   387      54.020   0.320  21.890  1.00  0.00            
ATOM   4092 2HD2 ASN   387      53.420   0.160  20.350  1.00  0.00            
ATOM   4093  C   ASN   387      58.850   0.390  21.760  1.00  0.00            
ATOM   4094  O   ASN   387      59.650   0.800  20.920  1.00  0.00            
ATOM   4095  N   LEU   388      59.080   0.440  23.090  1.00  0.00            
ATOM   4096  HN  LEU   388      58.290   0.300  23.680  1.00  0.00            
ATOM   4097  CA  LEU   388      60.270   0.890  23.740  1.00  0.00            
ATOM   4098  HA  LEU   388      60.600   1.800  23.260  1.00  0.00            
ATOM   4099  CB  LEU   388      59.930   1.120  25.220  1.00  0.00            
ATOM   4100  HB1 LEU   388      58.990   1.720  25.240  1.00  0.00            
ATOM   4101  HB2 LEU   388      59.730   0.140  25.700  1.00  0.00            
ATOM   4102  CG  LEU   388      60.910   1.910  26.110  1.00  0.00            
ATOM   4103  HG  LEU   388      61.910   1.430  26.150  1.00  0.00            
ATOM   4104  CD1 LEU   388      61.290   3.310  25.590  1.00  0.00            
ATOM   4105 1HD1 LEU   388      60.430   4.010  25.550  1.00  0.00            
ATOM   4106 2HD1 LEU   388      62.030   3.740  26.290  1.00  0.00            
ATOM   4107 3HD1 LEU   388      61.760   3.360  24.580  1.00  0.00            
ATOM   4108  CD2 LEU   388      60.430   2.040  27.570  1.00  0.00            
ATOM   4109 1HD2 LEU   388      60.440   1.050  28.070  1.00  0.00            
ATOM   4110 2HD2 LEU   388      61.090   2.700  28.180  1.00  0.00            
ATOM   4111 3HD2 LEU   388      59.420   2.490  27.500  1.00  0.00            
ATOM   4112  C   LEU   388      61.460   0.030  23.480  1.00  0.00            
ATOM   4113  O   LEU   388      62.530   0.600  23.280  1.00  0.00            
ATOM   4114  N   SER   389      61.220  -1.290  23.360  1.00  0.00            
ATOM   4115  HN  SER   389      60.390  -1.720  23.710  1.00  0.00            
ATOM   4116  CA  SER   389      62.260  -2.140  22.880  1.00  0.00            
ATOM   4117  HA  SER   389      63.090  -2.030  23.560  1.00  0.00            
ATOM   4118  CB  SER   389      61.710  -3.580  22.930  1.00  0.00            
ATOM   4119  HB1 SER   389      61.280  -3.630  23.960  1.00  0.00            
ATOM   4120  HB2 SER   389      60.930  -3.640  22.140  1.00  0.00            
ATOM   4121  OG  SER   389      62.690  -4.590  22.760  1.00  0.00            
ATOM   4122  HG1 SER   389      62.330  -5.360  22.310  1.00  0.00            
ATOM   4123  C   SER   389      62.770  -1.890  21.500  1.00  0.00            
ATOM   4124  O   SER   389      63.970  -1.870  21.270  1.00  0.00            
ATOM   4125  N   ASP   390      61.860  -1.490  20.590  1.00  0.00            
ATOM   4126  HN  ASP   390      60.900  -1.410  20.840  1.00  0.00            
ATOM   4127  CA  ASP   390      62.200  -1.020  19.280  1.00  0.00            
ATOM   4128  HA  ASP   390      62.690  -1.860  18.810  1.00  0.00            
ATOM   4129  CB  ASP   390      60.920  -0.770  18.480  1.00  0.00            
ATOM   4130  HB1 ASP   390      60.120  -1.530  18.620  1.00  0.00            
ATOM   4131  HB2 ASP   390      60.420   0.220  18.570  1.00  0.00            
ATOM   4132  CG  ASP   390      61.200  -1.010  17.000  1.00  0.00            
ATOM   4133  OD1 ASP   390      60.630  -0.210  16.220  1.00  0.00            
ATOM   4134  OD2 ASP   390      61.820  -2.070  16.690  1.00  0.00            
ATOM   4135  C   ASP   390      63.130   0.140  19.300  1.00  0.00            
ATOM   4136  O   ASP   390      64.190   0.170  18.680  1.00  0.00            
ATOM   4137  N   ALA   391      62.810   1.190  20.080  1.00  0.00            
ATOM   4138  HN  ALA   391      62.020   1.010  20.660  1.00  0.00            
ATOM   4139  CA  ALA   391      63.510   2.430  20.240  1.00  0.00            
ATOM   4140  HA  ALA   391      63.570   2.870  19.260  1.00  0.00            
ATOM   4141  CB  ALA   391      62.790   3.370  21.230  1.00  0.00            
ATOM   4142  HB1 ALA   391      62.470   2.930  22.200  1.00  0.00            
ATOM   4143  HB2 ALA   391      63.490   4.210  21.420  1.00  0.00            
ATOM   4144  HB3 ALA   391      61.880   3.800  20.770  1.00  0.00            
ATOM   4145  C   ALA   391      64.910   2.250  20.730  1.00  0.00            
ATOM   4146  O   ALA   391      65.750   2.910  20.120  1.00  0.00            
ATOM   4147  N   ALA   392      65.190   1.370  21.710  1.00  0.00            
ATOM   4148  HN  ALA   392      64.520   0.850  22.240  1.00  0.00            
ATOM   4149  CA  ALA   392      66.550   1.110  22.060  1.00  0.00            
ATOM   4150  HA  ALA   392      67.110   2.020  22.250  1.00  0.00            
ATOM   4151  CB  ALA   392      66.390   0.280  23.340  1.00  0.00            
ATOM   4152  HB1 ALA   392      65.530   0.630  23.960  1.00  0.00            
ATOM   4153  HB2 ALA   392      66.200  -0.800  23.180  1.00  0.00            
ATOM   4154  HB3 ALA   392      67.290   0.470  23.970  1.00  0.00            
ATOM   4155  C   ALA   392      67.300   0.290  21.070  1.00  0.00            
ATOM   4156  O   ALA   392      68.520   0.150  21.110  1.00  0.00            
ATOM   4157  N   THR   393      66.630  -0.330  20.080  1.00  0.00            
ATOM   4158  HN  THR   393      65.660  -0.170  19.950  1.00  0.00            
ATOM   4159  CA  THR   393      67.220  -1.220  19.120  1.00  0.00            
ATOM   4160  HA  THR   393      68.090  -1.670  19.570  1.00  0.00            
ATOM   4161  CB  THR   393      66.380  -2.440  18.880  1.00  0.00            
ATOM   4162  HB  THR   393      65.400  -2.190  18.420  1.00  0.00            
ATOM   4163  OG1 THR   393      66.110  -3.180  20.060  1.00  0.00            
ATOM   4164  HG1 THR   393      65.500  -2.630  20.560  1.00  0.00            
ATOM   4165  CG2 THR   393      67.130  -3.370  17.910  1.00  0.00            
ATOM   4166 1HG2 THR   393      68.090  -3.770  18.280  1.00  0.00            
ATOM   4167 2HG2 THR   393      66.400  -4.170  17.640  1.00  0.00            
ATOM   4168 3HG2 THR   393      67.380  -2.850  16.960  1.00  0.00            
ATOM   4169  C   THR   393      67.580  -0.450  17.900  1.00  0.00            
ATOM   4170  O   THR   393      68.710  -0.450  17.410  1.00  0.00            
ATOM   4171  N   LYS   394      66.650   0.440  17.500  1.00  0.00            
ATOM   4172  HN  LYS   394      65.770   0.570  17.950  1.00  0.00            
ATOM   4173  CA  LYS   394      66.760   1.230  16.310  1.00  0.00            
ATOM   4174  HA  LYS   394      67.300   0.620  15.600  1.00  0.00            
ATOM   4175  CB  LYS   394      65.380   1.550  15.720  1.00  0.00            
ATOM   4176  HB1 LYS   394      64.730   1.900  16.550  1.00  0.00            
ATOM   4177  HB2 LYS   394      65.530   2.330  14.930  1.00  0.00            
ATOM   4178  CG  LYS   394      64.680   0.370  15.050  1.00  0.00            
ATOM   4179  HG1 LYS   394      65.440  -0.260  14.550  1.00  0.00            
ATOM   4180  HG2 LYS   394      64.250  -0.400  15.730  1.00  0.00            
ATOM   4181  CD  LYS   394      63.590   0.810  14.070  1.00  0.00            
ATOM   4182  HD1 LYS   394      62.740   1.260  14.630  1.00  0.00            
ATOM   4183  HD2 LYS   394      64.120   1.570  13.470  1.00  0.00            
ATOM   4184  CE  LYS   394      62.910  -0.160  13.100  1.00  0.00            
ATOM   4185  HE1 LYS   394      62.200   0.320  12.390  1.00  0.00            
ATOM   4186  HE2 LYS   394      63.690  -0.690  12.510  1.00  0.00            
ATOM   4187  NZ  LYS   394      62.210  -1.230  13.840  1.00  0.00            
ATOM   4188  HZ1 LYS   394      62.790  -2.040  14.150  1.00  0.00            
ATOM   4189  HZ2 LYS   394      61.700  -0.870  14.670  1.00  0.00            
ATOM   4190  HZ3 LYS   394      61.430  -1.660  13.310  1.00  0.00            
ATOM   4191  C   LYS   394      67.570   2.470  16.490  1.00  0.00            
ATOM   4192  O   LYS   394      68.270   2.790  15.530  1.00  0.00            
ATOM   4193  N   GLN   395      67.420   3.160  17.630  1.00  0.00            
ATOM   4194  HN  GLN   395      66.900   2.850  18.420  1.00  0.00            
ATOM   4195  CA  GLN   395      68.100   4.410  17.770  1.00  0.00            
ATOM   4196  HA  GLN   395      68.360   4.900  16.850  1.00  0.00            
ATOM   4197  CB  GLN   395      67.120   5.440  18.340  1.00  0.00            
ATOM   4198  HB1 GLN   395      66.590   5.940  17.500  1.00  0.00            
ATOM   4199  HB2 GLN   395      66.460   5.070  19.150  1.00  0.00            
ATOM   4200  CG  GLN   395      67.890   6.600  18.980  1.00  0.00            
ATOM   4201  HG1 GLN   395      68.210   6.120  19.930  1.00  0.00            
ATOM   4202  HG2 GLN   395      68.690   7.100  18.400  1.00  0.00            
ATOM   4203  CD  GLN   395      66.970   7.770  19.320  1.00  0.00            
ATOM   4204  OE1 GLN   395      65.780   7.610  19.080  1.00  0.00            
ATOM   4205  NE2 GLN   395      67.610   8.810  19.920  1.00  0.00            
ATOM   4206 1HE2 GLN   395      68.610   8.880  19.860  1.00  0.00            
ATOM   4207 2HE2 GLN   395      67.060   9.470  20.430  1.00  0.00            
ATOM   4208  C   GLN   395      69.370   4.190  18.580  1.00  0.00            
ATOM   4209  OT1 GLN   395      69.240   3.570  19.670  1.00  0.00            
ATOM   4210  OT2 GLN   395      70.400   4.850  18.280  1.00  0.00            
TER
ENDMDL
