# Supplementary material for: Design of target specific peptide inhibitors using generative deep learning and molecular dynamics simulations
Source: Nat Commun. 2024 Feb 21;15:1611. doi: 10.1038/s41467-024-45766-2 (PMC10882002; doi:10.1038/s41467-024-45766-2)
Supplement: Supplementary file 4 — Source Data [file 41467_2024_45766_MOESM4_ESM.zip › Sourcedata/Supl_Fig5/Nal-4/output0/iflen19_38_0001_0001_0001-VLLEU20_complex.pdb]

TITLE     Protein in water
REMARK    THIS IS A SIMULATION BOX
CRYST1   97.960   62.462   59.816  90.00  90.00  90.00 P 1           1
MODEL        1
ATOM      1  N   SER     2      49.730  12.200  49.510  1.00  0.00            
ATOM      2  H1  SER     2      50.210  11.280  49.550  1.00  0.00            
ATOM      3  H2  SER     2      49.550  12.300  50.520  1.00  0.00            
ATOM      4  H3  SER     2      48.790  12.060  49.090  1.00  0.00            
ATOM      5  CA  SER     2      50.470  13.310  48.860  1.00  0.00            
ATOM      6  HA  SER     2      49.990  14.240  49.120  1.00  0.00            
ATOM      7  CB  SER     2      51.960  13.350  49.220  1.00  0.00            
ATOM      8  HB1 SER     2      52.010  13.530  50.320  1.00  0.00            
ATOM      9  HB2 SER     2      52.540  12.420  49.050  1.00  0.00            
ATOM     10  OG  SER     2      52.710  14.410  48.640  1.00  0.00            
ATOM     11  HG1 SER     2      53.580  14.310  49.030  1.00  0.00            
ATOM     12  C   SER     2      50.400  13.140  47.380  1.00  0.00            
ATOM     13  O   SER     2      50.320  12.030  46.850  1.00  0.00            
ATOM     14  N   GLN     3      50.390  14.280  46.670  1.00  0.00            
ATOM     15  HN  GLN     3      50.330  15.160  47.140  1.00  0.00            
ATOM     16  CA  GLN     3      50.430  14.290  45.240  1.00  0.00            
ATOM     17  HA  GLN     3      50.410  13.260  44.900  1.00  0.00            
ATOM     18  CB  GLN     3      49.260  15.110  44.680  1.00  0.00            
ATOM     19  HB1 GLN     3      49.420  16.170  44.980  1.00  0.00            
ATOM     20  HB2 GLN     3      49.250  15.240  43.570  1.00  0.00            
ATOM     21  CG  GLN     3      47.870  14.630  45.080  1.00  0.00            
ATOM     22  HG1 GLN     3      47.810  14.420  46.170  1.00  0.00            
ATOM     23  HG2 GLN     3      47.040  15.240  44.660  1.00  0.00            
ATOM     24  CD  GLN     3      47.660  13.210  44.570  1.00  0.00            
ATOM     25  OE1 GLN     3      48.080  12.190  45.100  1.00  0.00            
ATOM     26  NE2 GLN     3      46.700  13.130  43.610  1.00  0.00            
ATOM     27 1HE2 GLN     3      46.580  13.960  43.050  1.00  0.00            
ATOM     28 2HE2 GLN     3      46.390  12.200  43.440  1.00  0.00            
ATOM     29  C   GLN     3      51.770  14.730  44.760  1.00  0.00            
ATOM     30  O   GLN     3      52.030  14.830  43.560  1.00  0.00            
ATOM     31  N   ARG     4      52.760  14.910  45.660  1.00  0.00            
ATOM     32  HN  ARG     4      52.570  14.860  46.640  1.00  0.00            
ATOM     33  CA  ARG     4      54.100  15.230  45.300  1.00  0.00            
ATOM     34  HA  ARG     4      54.120  16.120  44.680  1.00  0.00            
ATOM     35  CB  ARG     4      54.950  15.660  46.510  1.00  0.00            
ATOM     36  HB1 ARG     4      54.660  16.730  46.610  1.00  0.00            
ATOM     37  HB2 ARG     4      54.740  15.010  47.380  1.00  0.00            
ATOM     38  CG  ARG     4      56.460  15.690  46.260  1.00  0.00            
ATOM     39  HG1 ARG     4      56.700  14.610  46.340  1.00  0.00            
ATOM     40  HG2 ARG     4      56.700  16.020  45.230  1.00  0.00            
ATOM     41  CD  ARG     4      57.330  16.440  47.280  1.00  0.00            
ATOM     42  HD1 ARG     4      57.150  17.530  47.170  1.00  0.00            
ATOM     43  HD2 ARG     4      57.170  16.050  48.300  1.00  0.00            
ATOM     44  NE  ARG     4      58.740  16.170  46.880  1.00  0.00            
ATOM     45  HE  ARG     4      58.930  15.410  46.270  1.00  0.00            
ATOM     46  CZ  ARG     4      59.770  16.690  47.600  1.00  0.00            
ATOM     47  NH1 ARG     4      59.610  17.620  48.600  1.00  0.00            
ATOM     48 1HH1 ARG     4      58.690  17.910  48.850  1.00  0.00            
ATOM     49 2HH1 ARG     4      60.400  18.190  48.800  1.00  0.00            
ATOM     50  NH2 ARG     4      61.030  16.250  47.320  1.00  0.00            
ATOM     51 1HH2 ARG     4      61.240  15.460  46.740  1.00  0.00            
ATOM     52 2HH2 ARG     4      61.800  16.280  47.960  1.00  0.00            
ATOM     53  C   ARG     4      54.790  14.230  44.430  1.00  0.00            
ATOM     54  O   ARG     4      55.470  14.720  43.530  1.00  0.00            
ATOM     55  N   PRO     5      54.780  12.940  44.610  1.00  0.00            
ATOM     56  CD  PRO     5      54.210  12.290  45.780  1.00  0.00            
ATOM     57  HD1 PRO     5      53.110  12.380  45.650  1.00  0.00            
ATOM     58  HD2 PRO     5      54.520  12.840  46.700  1.00  0.00            
ATOM     59  CA  PRO     5      55.500  12.010  43.800  1.00  0.00            
ATOM     60  HA  PRO     5      56.560  12.130  43.960  1.00  0.00            
ATOM     61  CB  PRO     5      55.000  10.640  44.270  1.00  0.00            
ATOM     62  HB1 PRO     5      53.990  10.440  43.850  1.00  0.00            
ATOM     63  HB2 PRO     5      55.760   9.850  44.120  1.00  0.00            
ATOM     64  CG  PRO     5      54.740  10.840  45.770  1.00  0.00            
ATOM     65  HG1 PRO     5      53.940  10.180  46.150  1.00  0.00            
ATOM     66  HG2 PRO     5      55.660  10.780  46.400  1.00  0.00            
ATOM     67  C   PRO     5      55.440  12.130  42.320  1.00  0.00            
ATOM     68  O   PRO     5      56.440  11.840  41.660  1.00  0.00            
ATOM     69  N   TYR     6      54.250  12.440  41.780  1.00  0.00            
ATOM     70  HN  TYR     6      53.510  12.680  42.410  1.00  0.00            
ATOM     71  CA  TYR     6      53.980  12.510  40.370  1.00  0.00            
ATOM     72  HA  TYR     6      54.390  11.600  39.950  1.00  0.00            
ATOM     73  CB  TYR     6      52.500  12.460  39.970  1.00  0.00            
ATOM     74  HB1 TYR     6      51.920  13.400  40.130  1.00  0.00            
ATOM     75  HB2 TYR     6      52.320  12.220  38.900  1.00  0.00            
ATOM     76  CG  TYR     6      51.730  11.470  40.770  1.00  0.00            
ATOM     77  CD1 TYR     6      51.910  10.160  40.400  1.00  0.00            
ATOM     78  HD1 TYR     6      52.390   9.940  39.460  1.00  0.00            
ATOM     79  CE1 TYR     6      51.440   9.110  41.160  1.00  0.00            
ATOM     80  HE1 TYR     6      51.810   8.130  40.880  1.00  0.00            
ATOM     81  CZ  TYR     6      50.960   9.360  42.420  1.00  0.00            
ATOM     82  OH  TYR     6      50.830   8.280  43.330  1.00  0.00            
ATOM     83  HH  TYR     6      50.490   8.760  44.090  1.00  0.00            
ATOM     84  CD2 TYR     6      51.040  11.680  41.950  1.00  0.00            
ATOM     85  HD2 TYR     6      50.940  12.660  42.390  1.00  0.00            
ATOM     86  CE2 TYR     6      50.600  10.650  42.740  1.00  0.00            
ATOM     87  HE2 TYR     6      50.060  10.950  43.620  1.00  0.00            
ATOM     88  C   TYR     6      54.750  13.590  39.700  1.00  0.00            
ATOM     89  O   TYR     6      55.290  13.280  38.640  1.00  0.00            
ATOM     90  N   PRO     7      54.920  14.820  40.100  1.00  0.00            
ATOM     91  CD  PRO     7      53.840  15.460  40.820  1.00  0.00            
ATOM     92  HD1 PRO     7      53.780  15.080  41.860  1.00  0.00            
ATOM     93  HD2 PRO     7      52.860  15.290  40.320  1.00  0.00            
ATOM     94  CA  PRO     7      55.790  15.670  39.330  1.00  0.00            
ATOM     95  HA  PRO     7      55.900  15.400  38.290  1.00  0.00            
ATOM     96  CB  PRO     7      55.050  16.990  39.490  1.00  0.00            
ATOM     97  HB1 PRO     7      55.750  17.840  39.380  1.00  0.00            
ATOM     98  HB2 PRO     7      54.340  17.030  38.630  1.00  0.00            
ATOM     99  CG  PRO     7      54.250  16.940  40.800  1.00  0.00            
ATOM    100  HG1 PRO     7      54.850  17.130  41.710  1.00  0.00            
ATOM    101  HG2 PRO     7      53.380  17.640  40.720  1.00  0.00            
ATOM    102  C   PRO     7      57.160  15.780  39.900  1.00  0.00            
ATOM    103  O   PRO     7      58.020  16.240  39.160  1.00  0.00            
ATOM    104  N   GLU     8      57.440  15.280  41.120  1.00  0.00            
ATOM    105  HN  GLU     8      56.720  15.000  41.750  1.00  0.00            
ATOM    106  CA  GLU     8      58.780  15.030  41.570  1.00  0.00            
ATOM    107  HA  GLU     8      59.360  15.930  41.450  1.00  0.00            
ATOM    108  CB  GLU     8      58.820  14.690  43.070  1.00  0.00            
ATOM    109  HB1 GLU     8      58.590  15.580  43.690  1.00  0.00            
ATOM    110  HB2 GLU     8      58.130  13.850  43.280  1.00  0.00            
ATOM    111  CG  GLU     8      60.230  14.310  43.520  1.00  0.00            
ATOM    112  HG1 GLU     8      60.550  13.330  43.100  1.00  0.00            
ATOM    113  HG2 GLU     8      60.800  15.220  43.220  1.00  0.00            
ATOM    114  CD  GLU     8      60.360  14.060  45.010  1.00  0.00            
ATOM    115  OE1 GLU     8      61.510  14.230  45.490  1.00  0.00            
ATOM    116  OE2 GLU     8      59.390  13.840  45.780  1.00  0.00            
ATOM    117  C   GLU     8      59.460  13.980  40.760  1.00  0.00            
ATOM    118  O   GLU     8      60.660  14.090  40.510  1.00  0.00            
ATOM    119  N   ASP     9      58.840  12.900  40.260  1.00  0.00            
ATOM    120  HN  ASP     9      57.880  12.790  40.520  1.00  0.00            
ATOM    121  CA  ASP     9      59.240  12.050  39.180  1.00  0.00            
ATOM    122  HA  ASP     9      60.140  11.540  39.500  1.00  0.00            
ATOM    123  CB  ASP     9      58.140  10.980  39.190  1.00  0.00            
ATOM    124  HB1 ASP     9      57.740  10.730  40.200  1.00  0.00            
ATOM    125  HB2 ASP     9      57.300  11.370  38.580  1.00  0.00            
ATOM    126  CG  ASP     9      58.490   9.640  38.560  1.00  0.00            
ATOM    127  OD1 ASP     9      57.860   9.200  37.560  1.00  0.00            
ATOM    128  OD2 ASP     9      59.390   8.960  39.130  1.00  0.00            
ATOM    129  C   ASP     9      59.420  12.630  37.820  1.00  0.00            
ATOM    130  O   ASP     9      60.480  12.460  37.210  1.00  0.00            
ATOM    131  N   ILE    10      58.510  13.460  37.280  1.00  0.00            
ATOM    132  HN  ILE    10      57.670  13.640  37.770  1.00  0.00            
ATOM    133  CA  ILE    10      58.800  14.180  36.080  1.00  0.00            
ATOM    134  HA  ILE    10      58.980  13.530  35.240  1.00  0.00            
ATOM    135  CB  ILE    10      57.740  15.120  35.580  1.00  0.00            
ATOM    136  HB  ILE    10      57.530  16.010  36.210  1.00  0.00            
ATOM    137  CG2 ILE    10      58.180  15.760  34.250  1.00  0.00            
ATOM    138 1HG2 ILE    10      58.420  15.070  33.410  1.00  0.00            
ATOM    139 2HG2 ILE    10      57.320  16.360  33.870  1.00  0.00            
ATOM    140 3HG2 ILE    10      58.860  16.620  34.390  1.00  0.00            
ATOM    141  CG1 ILE    10      56.420  14.370  35.330  1.00  0.00            
ATOM    142 1HG1 ILE    10      56.670  13.510  34.680  1.00  0.00            
ATOM    143 2HG1 ILE    10      56.150  13.970  36.330  1.00  0.00            
ATOM    144  CD  ILE    10      55.290  15.340  34.980  1.00  0.00            
ATOM    145  HD1 ILE    10      55.240  16.170  35.720  1.00  0.00            
ATOM    146  HD2 ILE    10      55.460  15.650  33.920  1.00  0.00            
ATOM    147  HD3 ILE    10      54.400  14.690  35.050  1.00  0.00            
ATOM    148  C   ILE    10      60.060  14.970  36.090  1.00  0.00            
ATOM    149  O   ILE    10      60.860  14.840  35.160  1.00  0.00            
ATOM    150  N   LEU    11      60.380  15.710  37.170  1.00  0.00            
ATOM    151  HN  LEU    11      59.680  15.730  37.880  1.00  0.00            
ATOM    152  CA  LEU    11      61.590  16.460  37.330  1.00  0.00            
ATOM    153  HA  LEU    11      61.650  17.050  36.430  1.00  0.00            
ATOM    154  CB  LEU    11      61.430  17.430  38.510  1.00  0.00            
ATOM    155  HB1 LEU    11      60.600  18.150  38.320  1.00  0.00            
ATOM    156  HB2 LEU    11      60.920  16.880  39.320  1.00  0.00            
ATOM    157  CG  LEU    11      62.700  18.140  38.980  1.00  0.00            
ATOM    158  HG  LEU    11      63.480  17.470  39.400  1.00  0.00            
ATOM    159  CD1 LEU    11      63.340  18.960  37.850  1.00  0.00            
ATOM    160 1HD1 LEU    11      63.610  18.260  37.030  1.00  0.00            
ATOM    161 2HD1 LEU    11      62.740  19.820  37.460  1.00  0.00            
ATOM    162 3HD1 LEU    11      64.210  19.490  38.290  1.00  0.00            
ATOM    163  CD2 LEU    11      62.390  19.080  40.160  1.00  0.00            
ATOM    164 1HD2 LEU    11      61.660  18.650  40.870  1.00  0.00            
ATOM    165 2HD2 LEU    11      63.300  19.270  40.770  1.00  0.00            
ATOM    166 3HD2 LEU    11      62.000  20.060  39.820  1.00  0.00            
ATOM    167  C   LEU    11      62.810  15.600  37.420  1.00  0.00            
ATOM    168  O   LEU    11      63.770  15.810  36.690  1.00  0.00            
ATOM    169  N   ASP    12      62.740  14.500  38.190  1.00  0.00            
ATOM    170  HN  ASP    12      62.010  14.380  38.860  1.00  0.00            
ATOM    171  CA  ASP    12      63.770  13.510  38.360  1.00  0.00            
ATOM    172  HA  ASP    12      64.680  14.030  38.620  1.00  0.00            
ATOM    173  CB  ASP    12      63.380  12.600  39.530  1.00  0.00            
ATOM    174  HB1 ASP    12      63.270  13.160  40.490  1.00  0.00            
ATOM    175  HB2 ASP    12      62.360  12.160  39.420  1.00  0.00            
ATOM    176  CG  ASP    12      64.220  11.400  39.930  1.00  0.00            
ATOM    177  OD1 ASP    12      63.810  10.310  39.440  1.00  0.00            
ATOM    178  OD2 ASP    12      65.210  11.520  40.700  1.00  0.00            
ATOM    179  C   ASP    12      64.170  12.770  37.140  1.00  0.00            
ATOM    180  O   ASP    12      65.350  12.700  36.800  1.00  0.00            
ATOM    181  N   LYS    13      63.190  12.330  36.330  1.00  0.00            
ATOM    182  HN  LYS    13      62.260  12.480  36.670  1.00  0.00            
ATOM    183  CA  LYS    13      63.350  11.770  35.020  1.00  0.00            
ATOM    184  HA  LYS    13      64.040  10.940  35.050  1.00  0.00            
ATOM    185  CB  LYS    13      61.980  11.260  34.540  1.00  0.00            
ATOM    186  HB1 LYS    13      61.200  12.040  34.470  1.00  0.00            
ATOM    187  HB2 LYS    13      62.170  11.070  33.460  1.00  0.00            
ATOM    188  CG  LYS    13      61.590   9.940  35.210  1.00  0.00            
ATOM    189  HG1 LYS    13      62.320   9.100  35.140  1.00  0.00            
ATOM    190  HG2 LYS    13      61.620   9.970  36.320  1.00  0.00            
ATOM    191  CD  LYS    13      60.230   9.410  34.750  1.00  0.00            
ATOM    192  HD1 LYS    13      59.420  10.160  34.910  1.00  0.00            
ATOM    193  HD2 LYS    13      60.280   9.390  33.640  1.00  0.00            
ATOM    194  CE  LYS    13      59.940   7.960  35.120  1.00  0.00            
ATOM    195  HE1 LYS    13      58.990   7.600  34.660  1.00  0.00            
ATOM    196  HE2 LYS    13      60.840   7.440  34.720  1.00  0.00            
ATOM    197  NZ  LYS    13      59.970   7.800  36.590  1.00  0.00            
ATOM    198  HZ1 LYS    13      59.250   8.330  37.120  1.00  0.00            
ATOM    199  HZ2 LYS    13      59.840   6.800  36.850  1.00  0.00            
ATOM    200  HZ3 LYS    13      60.890   8.020  37.020  1.00  0.00            
ATOM    201  C   LYS    13      63.940  12.740  34.050  1.00  0.00            
ATOM    202  O   LYS    13      64.820  12.340  33.290  1.00  0.00            
ATOM    203  N   HIS    14      63.440  13.990  34.090  1.00  0.00            
ATOM    204  HN  HIS    14      62.780  14.320  34.760  1.00  0.00            
ATOM    205  CA  HIS    14      63.890  14.940  33.120  1.00  0.00            
ATOM    206  HA  HIS    14      63.720  14.540  32.130  1.00  0.00            
ATOM    207  CB  HIS    14      63.000  16.190  33.170  1.00  0.00            
ATOM    208  HB1 HIS    14      61.940  15.920  33.000  1.00  0.00            
ATOM    209  HB2 HIS    14      63.120  16.810  34.090  1.00  0.00            
ATOM    210  ND1 HIS    14      62.750  17.180  30.870  1.00  0.00            
ATOM    211  CG  HIS    14      63.270  17.260  32.150  1.00  0.00            
ATOM    212  CE1 HIS    14      63.330  18.170  30.220  1.00  0.00            
ATOM    213  HE1 HIS    14      63.150  18.390  29.160  1.00  0.00            
ATOM    214  NE2 HIS    14      64.180  18.910  30.970  1.00  0.00            
ATOM    215  HE2 HIS    14      64.730  19.710  30.710  1.00  0.00            
ATOM    216  CD2 HIS    14      64.160  18.290  32.200  1.00  0.00            
ATOM    217  HD2 HIS    14      64.700  18.590  33.090  1.00  0.00            
ATOM    218  C   HIS    14      65.290  15.440  33.230  1.00  0.00            
ATOM    219  O   HIS    14      66.040  15.500  32.270  1.00  0.00            
ATOM    220  N   LEU    15      65.750  15.700  34.470  1.00  0.00            
ATOM    221  HN  LEU    15      65.110  15.600  35.220  1.00  0.00            
ATOM    222  CA  LEU    15      67.110  15.880  34.890  1.00  0.00            
ATOM    223  HA  LEU    15      67.480  16.750  34.390  1.00  0.00            
ATOM    224  CB  LEU    15      67.170  16.020  36.420  1.00  0.00            
ATOM    225  HB1 LEU    15      66.480  16.860  36.640  1.00  0.00            
ATOM    226  HB2 LEU    15      66.730  15.090  36.850  1.00  0.00            
ATOM    227  CG  LEU    15      68.560  16.330  37.020  1.00  0.00            
ATOM    228  HG  LEU    15      69.330  15.710  36.520  1.00  0.00            
ATOM    229  CD1 LEU    15      68.810  17.830  36.760  1.00  0.00            
ATOM    230 1HD1 LEU    15      68.040  18.480  37.220  1.00  0.00            
ATOM    231 2HD1 LEU    15      69.810  18.170  37.100  1.00  0.00            
ATOM    232 3HD1 LEU    15      68.850  18.000  35.660  1.00  0.00            
ATOM    233  CD2 LEU    15      68.600  15.920  38.500  1.00  0.00            
ATOM    234 1HD2 LEU    15      69.600  16.140  38.950  1.00  0.00            
ATOM    235 2HD2 LEU    15      67.830  16.410  39.140  1.00  0.00            
ATOM    236 3HD2 LEU    15      68.330  14.850  38.620  1.00  0.00            
ATOM    237  C   LEU    15      68.050  14.770  34.570  1.00  0.00            
ATOM    238  O   LEU    15      69.120  15.120  34.050  1.00  0.00            
ATOM    239  N   GLN    16      67.550  13.530  34.530  1.00  0.00            
ATOM    240  HN  GLN    16      66.640  13.380  34.910  1.00  0.00            
ATOM    241  CA  GLN    16      68.250  12.370  34.060  1.00  0.00            
ATOM    242  HA  GLN    16      69.200  12.410  34.570  1.00  0.00            
ATOM    243  CB  GLN    16      67.460  11.150  34.540  1.00  0.00            
ATOM    244  HB1 GLN    16      66.960  11.440  35.490  1.00  0.00            
ATOM    245  HB2 GLN    16      66.680  10.850  33.800  1.00  0.00            
ATOM    246  CG  GLN    16      68.250   9.860  34.810  1.00  0.00            
ATOM    247  HG1 GLN    16      68.480   9.460  33.800  1.00  0.00            
ATOM    248  HG2 GLN    16      69.160  10.010  35.430  1.00  0.00            
ATOM    249  CD  GLN    16      67.350   8.870  35.540  1.00  0.00            
ATOM    250  OE1 GLN    16      67.810   8.390  36.570  1.00  0.00            
ATOM    251  NE2 GLN    16      66.160   8.490  35.000  1.00  0.00            
ATOM    252 1HE2 GLN    16      65.860   8.960  34.170  1.00  0.00            
ATOM    253 2HE2 GLN    16      65.830   7.640  35.410  1.00  0.00            
ATOM    254  C   GLN    16      68.400  12.280  32.580  1.00  0.00            
ATOM    255  O   GLN    16      69.360  11.640  32.160  1.00  0.00            
ATOM    256  N   ARG    17      67.650  13.070  31.780  1.00  0.00            
ATOM    257  HN  ARG    17      66.900  13.560  32.220  1.00  0.00            
ATOM    258  CA  ARG    17      67.600  12.910  30.360  1.00  0.00            
ATOM    259  HA  ARG    17      68.170  12.040  30.090  1.00  0.00            
ATOM    260  CB  ARG    17      66.100  12.920  30.010  1.00  0.00            
ATOM    261  HB1 ARG    17      65.640  12.170  30.700  1.00  0.00            
ATOM    262  HB2 ARG    17      65.830  13.930  30.400  1.00  0.00            
ATOM    263  CG  ARG    17      65.600  12.800  28.570  1.00  0.00            
ATOM    264  HG1 ARG    17      66.220  13.430  27.900  1.00  0.00            
ATOM    265  HG2 ARG    17      65.750  11.730  28.300  1.00  0.00            
ATOM    266  CD  ARG    17      64.140  13.250  28.530  1.00  0.00            
ATOM    267  HD1 ARG    17      63.910  14.240  28.990  1.00  0.00            
ATOM    268  HD2 ARG    17      63.820  13.180  27.470  1.00  0.00            
ATOM    269  NE  ARG    17      63.410  12.170  29.250  1.00  0.00            
ATOM    270  HE  ARG    17      63.660  11.220  29.080  1.00  0.00            
ATOM    271  CZ  ARG    17      62.210  12.280  29.900  1.00  0.00            
ATOM    272  NH1 ARG    17      61.630  13.520  29.950  1.00  0.00            
ATOM    273 1HH1 ARG    17      62.030  14.180  29.320  1.00  0.00            
ATOM    274 2HH1 ARG    17      60.660  13.600  30.180  1.00  0.00            
ATOM    275  NH2 ARG    17      61.710  11.210  30.570  1.00  0.00            
ATOM    276 1HH2 ARG    17      62.150  10.310  30.580  1.00  0.00            
ATOM    277 2HH2 ARG    17      60.890  11.230  31.140  1.00  0.00            
ATOM    278  C   ARG    17      68.400  14.030  29.810  1.00  0.00            
ATOM    279  O   ARG    17      69.130  13.820  28.840  1.00  0.00            
ATOM    280  N   VAL    18      68.480  15.170  30.530  1.00  0.00            
ATOM    281  HN  VAL    18      67.750  15.350  31.180  1.00  0.00            
ATOM    282  CA  VAL    18      69.220  16.300  30.070  1.00  0.00            
ATOM    283  HA  VAL    18      69.420  16.040  29.040  1.00  0.00            
ATOM    284  CB  VAL    18      68.400  17.550  30.140  1.00  0.00            
ATOM    285  HB  VAL    18      69.100  18.370  29.870  1.00  0.00            
ATOM    286  CG1 VAL    18      67.160  17.320  29.260  1.00  0.00            
ATOM    287 1HG1 VAL    18      66.600  18.280  29.210  1.00  0.00            
ATOM    288 2HG1 VAL    18      67.580  17.220  28.230  1.00  0.00            
ATOM    289 3HG1 VAL    18      66.560  16.420  29.500  1.00  0.00            
ATOM    290  CG2 VAL    18      68.020  17.980  31.570  1.00  0.00            
ATOM    291 1HG2 VAL    18      68.980  18.300  32.040  1.00  0.00            
ATOM    292 2HG2 VAL    18      67.270  18.800  31.590  1.00  0.00            
ATOM    293 3HG2 VAL    18      67.680  17.150  32.220  1.00  0.00            
ATOM    294  C   VAL    18      70.540  16.410  30.750  1.00  0.00            
ATOM    295  O   VAL    18      70.900  17.480  31.250  1.00  0.00            
ATOM    296  N   ILE    19      71.370  15.350  30.740  1.00  0.00            
ATOM    297  HN  ILE    19      71.060  14.470  30.390  1.00  0.00            
ATOM    298  CA  ILE    19      72.560  15.410  31.530  1.00  0.00            
ATOM    299  HA  ILE    19      72.360  15.970  32.430  1.00  0.00            
ATOM    300  CB  ILE    19      73.130  14.090  31.960  1.00  0.00            
ATOM    301  HB  ILE    19      74.160  14.100  32.370  1.00  0.00            
ATOM    302  CG2 ILE    19      72.180  13.610  33.070  1.00  0.00            
ATOM    303 1HG2 ILE    19      72.080  14.470  33.770  1.00  0.00            
ATOM    304 2HG2 ILE    19      71.220  13.380  32.560  1.00  0.00            
ATOM    305 3HG2 ILE    19      72.550  12.750  33.650  1.00  0.00            
ATOM    306  CG1 ILE    19      73.270  13.050  30.830  1.00  0.00            
ATOM    307 1HG1 ILE    19      72.220  12.770  30.590  1.00  0.00            
ATOM    308 2HG1 ILE    19      73.770  13.570  29.980  1.00  0.00            
ATOM    309  CD  ILE    19      74.150  11.850  31.170  1.00  0.00            
ATOM    310  HD1 ILE    19      74.440  11.430  30.190  1.00  0.00            
ATOM    311  HD2 ILE    19      75.110  12.130  31.650  1.00  0.00            
ATOM    312  HD3 ILE    19      73.540  11.140  31.780  1.00  0.00            
ATOM    313  C   ILE    19      73.710  16.180  30.990  1.00  0.00            
ATOM    314  O   ILE    19      74.660  16.470  31.720  1.00  0.00            
ATOM    315  N   LEU    20      73.670  16.560  29.700  1.00  0.00            
ATOM    316  HN  LEU    20      72.950  16.260  29.090  1.00  0.00            
ATOM    317  CA  LEU    20      74.720  17.340  29.120  1.00  0.00            
ATOM    318  HA  LEU    20      75.660  16.980  29.510  1.00  0.00            
ATOM    319  CB  LEU    20      74.760  17.150  27.590  1.00  0.00            
ATOM    320  HB1 LEU    20      73.800  17.380  27.070  1.00  0.00            
ATOM    321  HB2 LEU    20      75.510  17.860  27.180  1.00  0.00            
ATOM    322  CG  LEU    20      75.140  15.760  27.070  1.00  0.00            
ATOM    323  HG  LEU    20      74.340  15.070  27.420  1.00  0.00            
ATOM    324  CD1 LEU    20      75.130  15.760  25.530  1.00  0.00            
ATOM    325 1HD1 LEU    20      75.530  16.760  25.250  1.00  0.00            
ATOM    326 2HD1 LEU    20      75.830  14.970  25.200  1.00  0.00            
ATOM    327 3HD1 LEU    20      74.180  15.740  24.960  1.00  0.00            
ATOM    328  CD2 LEU    20      76.530  15.330  27.580  1.00  0.00            
ATOM    329 1HD2 LEU    20      77.260  16.090  27.250  1.00  0.00            
ATOM    330 2HD2 LEU    20      76.520  15.210  28.690  1.00  0.00            
ATOM    331 3HD2 LEU    20      76.870  14.380  27.120  1.00  0.00            
ATOM    332  C   LEU    20      74.430  18.830  29.290  1.00  0.00            
ATOM    333  OT1 LEU    20      73.270  19.270  29.070  1.00  0.00            
ATOM    334  OT2 LEU    20      75.420  19.570  29.530  1.00  0.00            
ATOM    335  N   LEU   148      37.830  16.420  19.520  1.00  0.00            
ATOM    336  H1  LEU   148      37.500  15.870  18.700  1.00  0.00            
ATOM    337  H2  LEU   148      38.360  17.290  19.350  1.00  0.00            
ATOM    338  H3  LEU   148      38.440  15.800  20.090  1.00  0.00            
ATOM    339  CA  LEU   148      36.770  16.870  20.440  1.00  0.00            
ATOM    340  HA  LEU   148      36.260  16.040  20.920  1.00  0.00            
ATOM    341  CB  LEU   148      37.380  17.530  21.690  1.00  0.00            
ATOM    342  HB1 LEU   148      36.660  18.160  22.260  1.00  0.00            
ATOM    343  HB2 LEU   148      37.650  16.710  22.400  1.00  0.00            
ATOM    344  CG  LEU   148      38.730  18.270  21.600  1.00  0.00            
ATOM    345  HG  LEU   148      39.520  17.630  21.160  1.00  0.00            
ATOM    346  CD1 LEU   148      38.500  19.590  20.840  1.00  0.00            
ATOM    347 1HD1 LEU   148      39.500  20.030  20.680  1.00  0.00            
ATOM    348 2HD1 LEU   148      37.890  19.460  19.920  1.00  0.00            
ATOM    349 3HD1 LEU   148      37.920  20.260  21.510  1.00  0.00            
ATOM    350  CD2 LEU   148      39.210  18.610  23.020  1.00  0.00            
ATOM    351 1HD2 LEU   148      38.450  19.220  23.560  1.00  0.00            
ATOM    352 2HD2 LEU   148      39.430  17.640  23.510  1.00  0.00            
ATOM    353 3HD2 LEU   148      40.080  19.300  22.910  1.00  0.00            
ATOM    354  C   LEU   148      35.720  17.670  19.750  1.00  0.00            
ATOM    355  O   LEU   148      35.890  18.030  18.590  1.00  0.00            
ATOM    356  N   ALA   149      34.640  18.050  20.450  1.00  0.00            
ATOM    357  HN  ALA   149      34.490  17.750  21.400  1.00  0.00            
ATOM    358  CA  ALA   149      33.570  18.760  19.810  1.00  0.00            
ATOM    359  HA  ALA   149      33.270  18.260  18.900  1.00  0.00            
ATOM    360  CB  ALA   149      32.440  18.530  20.830  1.00  0.00            
ATOM    361  HB1 ALA   149      32.670  19.010  21.810  1.00  0.00            
ATOM    362  HB2 ALA   149      31.500  18.920  20.390  1.00  0.00            
ATOM    363  HB3 ALA   149      32.310  17.430  20.890  1.00  0.00            
ATOM    364  C   ALA   149      33.800  20.180  19.440  1.00  0.00            
ATOM    365  O   ALA   149      34.700  20.810  20.000  1.00  0.00            
ATOM    366  N   THR   150      32.980  20.840  18.600  1.00  0.00            
ATOM    367  HN  THR   150      32.140  20.430  18.250  1.00  0.00            
ATOM    368  CA  THR   150      33.090  22.220  18.240  1.00  0.00            
ATOM    369  HA  THR   150      34.090  22.240  17.830  1.00  0.00            
ATOM    370  CB  THR   150      32.240  22.700  17.100  1.00  0.00            
ATOM    371  HB  THR   150      32.610  23.710  16.830  1.00  0.00            
ATOM    372  OG1 THR   150      30.870  22.820  17.480  1.00  0.00            
ATOM    373  HG1 THR   150      30.400  23.190  16.730  1.00  0.00            
ATOM    374  CG2 THR   150      32.530  21.690  15.980  1.00  0.00            
ATOM    375 1HG2 THR   150      31.800  21.960  15.190  1.00  0.00            
ATOM    376 2HG2 THR   150      33.590  21.770  15.650  1.00  0.00            
ATOM    377 3HG2 THR   150      32.400  20.620  16.260  1.00  0.00            
ATOM    378  C   THR   150      33.040  23.230  19.330  1.00  0.00            
ATOM    379  O   THR   150      33.850  24.160  19.310  1.00  0.00            
ATOM    380  N   ARG   151      32.150  23.140  20.330  1.00  0.00            
ATOM    381  HN  ARG   151      31.430  22.470  20.180  1.00  0.00            
ATOM    382  CA  ARG   151      31.900  23.900  21.510  1.00  0.00            
ATOM    383  HA  ARG   151      31.860  24.920  21.160  1.00  0.00            
ATOM    384  CB  ARG   151      30.500  23.550  22.060  1.00  0.00            
ATOM    385  HB1 ARG   151      30.220  24.430  22.680  1.00  0.00            
ATOM    386  HB2 ARG   151      29.780  23.690  21.230  1.00  0.00            
ATOM    387  CG  ARG   151      30.430  22.200  22.770  1.00  0.00            
ATOM    388  HG1 ARG   151      30.650  21.370  22.070  1.00  0.00            
ATOM    389  HG2 ARG   151      31.250  22.080  23.510  1.00  0.00            
ATOM    390  CD  ARG   151      29.070  22.000  23.450  1.00  0.00            
ATOM    391  HD1 ARG   151      28.250  22.010  22.690  1.00  0.00            
ATOM    392  HD2 ARG   151      28.970  20.940  23.770  1.00  0.00            
ATOM    393  NE  ARG   151      28.880  23.070  24.470  1.00  0.00            
ATOM    394  HE  ARG   151      29.650  23.160  25.110  1.00  0.00            
ATOM    395  CZ  ARG   151      27.910  24.030  24.520  1.00  0.00            
ATOM    396  NH1 ARG   151      26.870  24.000  23.640  1.00  0.00            
ATOM    397 1HH1 ARG   151      26.910  23.440  22.820  1.00  0.00            
ATOM    398 2HH1 ARG   151      26.240  24.780  23.580  1.00  0.00            
ATOM    399  NH2 ARG   151      27.920  25.090  25.380  1.00  0.00            
ATOM    400 1HH2 ARG   151      28.580  25.060  26.130  1.00  0.00            
ATOM    401 2HH2 ARG   151      27.130  25.710  25.420  1.00  0.00            
ATOM    402  C   ARG   151      33.070  23.870  22.430  1.00  0.00            
ATOM    403  O   ARG   151      33.250  24.880  23.120  1.00  0.00            
ATOM    404  N   ALA   152      33.840  22.770  22.400  1.00  0.00            
ATOM    405  HN  ALA   152      33.660  22.050  21.750  1.00  0.00            
ATOM    406  CA  ALA   152      34.770  22.400  23.430  1.00  0.00            
ATOM    407  HA  ALA   152      34.240  22.490  24.370  1.00  0.00            
ATOM    408  CB  ALA   152      35.330  20.970  23.290  1.00  0.00            
ATOM    409  HB1 ALA   152      34.530  20.210  23.410  1.00  0.00            
ATOM    410  HB2 ALA   152      35.860  20.990  22.320  1.00  0.00            
ATOM    411  HB3 ALA   152      36.130  20.790  24.030  1.00  0.00            
ATOM    412  C   ALA   152      35.900  23.340  23.660  1.00  0.00            
ATOM    413  O   ALA   152      36.010  23.910  24.750  1.00  0.00            
ATOM    414  N   ILE   153      36.750  23.700  22.680  1.00  0.00            
ATOM    415  HN  ILE   153      36.600  23.400  21.740  1.00  0.00            
ATOM    416  CA  ILE   153      37.780  24.680  22.840  1.00  0.00            
ATOM    417  HA  ILE   153      38.300  24.430  23.750  1.00  0.00            
ATOM    418  CB  ILE   153      38.820  24.660  21.760  1.00  0.00            
ATOM    419  HB  ILE   153      38.370  24.890  20.770  1.00  0.00            
ATOM    420  CG2 ILE   153      39.790  25.830  21.980  1.00  0.00            
ATOM    421 1HG2 ILE   153      39.550  26.860  21.660  1.00  0.00            
ATOM    422 2HG2 ILE   153      40.130  26.060  23.010  1.00  0.00            
ATOM    423 3HG2 ILE   153      40.700  25.570  21.390  1.00  0.00            
ATOM    424  CG1 ILE   153      39.490  23.270  21.670  1.00  0.00            
ATOM    425 1HG1 ILE   153      38.720  22.470  21.620  1.00  0.00            
ATOM    426 2HG1 ILE   153      40.140  23.230  20.770  1.00  0.00            
ATOM    427  CD  ILE   153      40.390  22.930  22.850  1.00  0.00            
ATOM    428  HD1 ILE   153      41.310  23.550  22.850  1.00  0.00            
ATOM    429  HD2 ILE   153      39.850  23.110  23.800  1.00  0.00            
ATOM    430  HD3 ILE   153      40.800  21.910  22.700  1.00  0.00            
ATOM    431  C   ILE   153      37.320  26.050  23.220  1.00  0.00            
ATOM    432  O   ILE   153      37.750  26.540  24.260  1.00  0.00            
ATOM    433  N   PRO   154      36.390  26.800  22.700  1.00  0.00            
ATOM    434  CD  PRO   154      35.940  26.570  21.340  1.00  0.00            
ATOM    435  HD1 PRO   154      35.210  25.730  21.330  1.00  0.00            
ATOM    436  HD2 PRO   154      36.760  26.500  20.600  1.00  0.00            
ATOM    437  CA  PRO   154      35.720  27.890  23.350  1.00  0.00            
ATOM    438  HA  PRO   154      36.460  28.670  23.430  1.00  0.00            
ATOM    439  CB  PRO   154      34.650  28.300  22.340  1.00  0.00            
ATOM    440  HB1 PRO   154      33.640  27.920  22.580  1.00  0.00            
ATOM    441  HB2 PRO   154      34.590  29.410  22.400  1.00  0.00            
ATOM    442  CG  PRO   154      35.240  27.890  20.980  1.00  0.00            
ATOM    443  HG1 PRO   154      34.350  27.810  20.320  1.00  0.00            
ATOM    444  HG2 PRO   154      35.990  28.590  20.550  1.00  0.00            
ATOM    445  C   PRO   154      35.200  27.750  24.740  1.00  0.00            
ATOM    446  O   PRO   154      35.360  28.640  25.570  1.00  0.00            
ATOM    447  N   GLU   155      34.520  26.670  25.150  1.00  0.00            
ATOM    448  HN  GLU   155      34.390  25.960  24.460  1.00  0.00            
ATOM    449  CA  GLU   155      34.060  26.420  26.480  1.00  0.00            
ATOM    450  HA  GLU   155      33.490  27.280  26.800  1.00  0.00            
ATOM    451  CB  GLU   155      33.190  25.150  26.490  1.00  0.00            
ATOM    452  HB1 GLU   155      32.750  25.010  25.480  1.00  0.00            
ATOM    453  HB2 GLU   155      33.720  24.200  26.700  1.00  0.00            
ATOM    454  CG  GLU   155      32.040  25.320  27.490  1.00  0.00            
ATOM    455  HG1 GLU   155      32.380  25.610  28.500  1.00  0.00            
ATOM    456  HG2 GLU   155      31.370  26.150  27.160  1.00  0.00            
ATOM    457  CD  GLU   155      31.210  24.050  27.470  1.00  0.00            
ATOM    458  OE1 GLU   155      30.400  23.690  26.570  1.00  0.00            
ATOM    459  OE2 GLU   155      31.220  23.430  28.560  1.00  0.00            
ATOM    460  C   GLU   155      35.150  26.330  27.490  1.00  0.00            
ATOM    461  O   GLU   155      35.120  27.020  28.510  1.00  0.00            
ATOM    462  N   LEU   156      36.240  25.590  27.220  1.00  0.00            
ATOM    463  HN  LEU   156      36.130  25.120  26.350  1.00  0.00            
ATOM    464  CA  LEU   156      37.370  25.410  28.090  1.00  0.00            
ATOM    465  HA  LEU   156      36.960  25.130  29.050  1.00  0.00            
ATOM    466  CB  LEU   156      38.140  24.210  27.530  1.00  0.00            
ATOM    467  HB1 LEU   156      38.280  24.490  26.460  1.00  0.00            
ATOM    468  HB2 LEU   156      39.140  24.110  28.010  1.00  0.00            
ATOM    469  CG  LEU   156      37.480  22.820  27.440  1.00  0.00            
ATOM    470  HG  LEU   156      36.420  22.950  27.130  1.00  0.00            
ATOM    471  CD1 LEU   156      38.170  21.960  26.370  1.00  0.00            
ATOM    472 1HD1 LEU   156      39.260  21.920  26.600  1.00  0.00            
ATOM    473 2HD1 LEU   156      37.800  20.910  26.400  1.00  0.00            
ATOM    474 3HD1 LEU   156      38.080  22.460  25.380  1.00  0.00            
ATOM    475  CD2 LEU   156      37.410  22.220  28.850  1.00  0.00            
ATOM    476 1HD2 LEU   156      38.300  21.700  29.260  1.00  0.00            
ATOM    477 2HD2 LEU   156      37.190  23.000  29.610  1.00  0.00            
ATOM    478 3HD2 LEU   156      36.620  21.430  28.850  1.00  0.00            
ATOM    479  C   LEU   156      38.090  26.700  28.320  1.00  0.00            
ATOM    480  O   LEU   156      38.370  27.060  29.460  1.00  0.00            
ATOM    481  N   THR   157      38.250  27.430  27.210  1.00  0.00            
ATOM    482  HN  THR   157      37.970  27.040  26.330  1.00  0.00            
ATOM    483  CA  THR   157      38.680  28.800  27.220  1.00  0.00            
ATOM    484  HA  THR   157      39.630  28.760  27.730  1.00  0.00            
ATOM    485  CB  THR   157      38.750  29.370  25.840  1.00  0.00            
ATOM    486  HB  THR   157      37.730  29.600  25.440  1.00  0.00            
ATOM    487  OG1 THR   157      39.360  28.570  24.840  1.00  0.00            
ATOM    488  HG1 THR   157      38.820  27.810  24.610  1.00  0.00            
ATOM    489  CG2 THR   157      39.620  30.640  25.900  1.00  0.00            
ATOM    490 1HG2 THR   157      40.640  30.430  26.280  1.00  0.00            
ATOM    491 2HG2 THR   157      39.480  31.170  24.940  1.00  0.00            
ATOM    492 3HG2 THR   157      39.220  31.360  26.650  1.00  0.00            
ATOM    493  C   THR   157      37.890  29.720  28.080  1.00  0.00            
ATOM    494  O   THR   157      38.380  30.420  28.970  1.00  0.00            
ATOM    495  N   LYS   158      36.570  29.730  27.840  1.00  0.00            
ATOM    496  HN  LYS   158      36.200  29.190  27.090  1.00  0.00            
ATOM    497  CA  LYS   158      35.720  30.570  28.630  1.00  0.00            
ATOM    498  HA  LYS   158      36.130  31.570  28.650  1.00  0.00            
ATOM    499  CB  LYS   158      34.460  30.800  27.770  1.00  0.00            
ATOM    500  HB1 LYS   158      34.800  31.270  26.820  1.00  0.00            
ATOM    501  HB2 LYS   158      33.950  29.840  27.540  1.00  0.00            
ATOM    502  CG  LYS   158      33.440  31.710  28.450  1.00  0.00            
ATOM    503  HG1 LYS   158      32.910  31.060  29.180  1.00  0.00            
ATOM    504  HG2 LYS   158      34.020  32.560  28.880  1.00  0.00            
ATOM    505  CD  LYS   158      32.490  32.230  27.370  1.00  0.00            
ATOM    506  HD1 LYS   158      33.000  32.980  26.740  1.00  0.00            
ATOM    507  HD2 LYS   158      32.100  31.420  26.720  1.00  0.00            
ATOM    508  CE  LYS   158      31.260  32.980  27.880  1.00  0.00            
ATOM    509  HE1 LYS   158      30.750  33.360  26.980  1.00  0.00            
ATOM    510  HE2 LYS   158      30.580  32.300  28.460  1.00  0.00            
ATOM    511  NZ  LYS   158      31.640  34.130  28.720  1.00  0.00            
ATOM    512  HZ1 LYS   158      32.170  33.870  29.580  1.00  0.00            
ATOM    513  HZ2 LYS   158      32.140  34.810  28.110  1.00  0.00            
ATOM    514  HZ3 LYS   158      30.760  34.600  29.010  1.00  0.00            
ATOM    515  C   LYS   158      35.540  30.150  30.050  1.00  0.00            
ATOM    516  O   LYS   158      35.240  30.980  30.900  1.00  0.00            
ATOM    517  N   LEU   159      35.630  28.860  30.430  1.00  0.00            
ATOM    518  HN  LEU   159      35.810  28.120  29.800  1.00  0.00            
ATOM    519  CA  LEU   159      35.580  28.430  31.800  1.00  0.00            
ATOM    520  HA  LEU   159      34.770  28.900  32.330  1.00  0.00            
ATOM    521  CB  LEU   159      35.580  26.900  31.950  1.00  0.00            
ATOM    522  HB1 LEU   159      36.270  26.370  31.270  1.00  0.00            
ATOM    523  HB2 LEU   159      35.820  26.630  33.000  1.00  0.00            
ATOM    524  CG  LEU   159      34.160  26.390  31.650  1.00  0.00            
ATOM    525  HG  LEU   159      33.810  26.790  30.680  1.00  0.00            
ATOM    526  CD1 LEU   159      34.250  24.870  31.450  1.00  0.00            
ATOM    527 1HD1 LEU   159      35.020  24.540  30.720  1.00  0.00            
ATOM    528 2HD1 LEU   159      34.300  24.360  32.430  1.00  0.00            
ATOM    529 3HD1 LEU   159      33.290  24.460  31.070  1.00  0.00            
ATOM    530  CD2 LEU   159      33.070  26.770  32.670  1.00  0.00            
ATOM    531 1HD2 LEU   159      33.320  26.270  33.630  1.00  0.00            
ATOM    532 2HD2 LEU   159      33.060  27.870  32.820  1.00  0.00            
ATOM    533 3HD2 LEU   159      32.080  26.490  32.250  1.00  0.00            
ATOM    534  C   LEU   159      36.740  28.930  32.580  1.00  0.00            
ATOM    535  O   LEU   159      36.680  29.410  33.710  1.00  0.00            
ATOM    536  N   LEU   160      37.950  29.010  32.000  1.00  0.00            
ATOM    537  HN  LEU   160      38.010  28.510  31.140  1.00  0.00            
ATOM    538  CA  LEU   160      39.180  29.380  32.640  1.00  0.00            
ATOM    539  HA  LEU   160      39.230  29.040  33.660  1.00  0.00            
ATOM    540  CB  LEU   160      40.390  28.810  31.880  1.00  0.00            
ATOM    541  HB1 LEU   160      40.160  28.930  30.800  1.00  0.00            
ATOM    542  HB2 LEU   160      41.320  29.290  32.250  1.00  0.00            
ATOM    543  CG  LEU   160      40.660  27.300  32.020  1.00  0.00            
ATOM    544  HG  LEU   160      39.680  26.800  31.850  1.00  0.00            
ATOM    545  CD1 LEU   160      41.470  26.850  30.790  1.00  0.00            
ATOM    546 1HD1 LEU   160      42.500  27.260  30.820  1.00  0.00            
ATOM    547 2HD1 LEU   160      41.520  25.740  30.710  1.00  0.00            
ATOM    548 3HD1 LEU   160      40.870  27.090  29.890  1.00  0.00            
ATOM    549  CD2 LEU   160      41.170  26.870  33.400  1.00  0.00            
ATOM    550 1HD2 LEU   160      40.400  27.010  34.200  1.00  0.00            
ATOM    551 2HD2 LEU   160      41.400  25.790  33.310  1.00  0.00            
ATOM    552 3HD2 LEU   160      42.140  27.320  33.670  1.00  0.00            
ATOM    553  C   LEU   160      39.350  30.850  32.550  1.00  0.00            
ATOM    554  O   LEU   160      40.210  31.430  33.210  1.00  0.00            
ATOM    555  N   ASN   161      38.510  31.560  31.760  1.00  0.00            
ATOM    556  HN  ASN   161      37.730  31.170  31.270  1.00  0.00            
ATOM    557  CA  ASN   161      38.290  32.960  31.950  1.00  0.00            
ATOM    558  HA  ASN   161      39.120  33.460  32.430  1.00  0.00            
ATOM    559  CB  ASN   161      38.120  33.620  30.580  1.00  0.00            
ATOM    560  HB1 ASN   161      37.370  33.130  29.930  1.00  0.00            
ATOM    561  HB2 ASN   161      37.890  34.710  30.630  1.00  0.00            
ATOM    562  CG  ASN   161      39.470  33.560  29.870  1.00  0.00            
ATOM    563  OD1 ASN   161      40.440  34.240  30.190  1.00  0.00            
ATOM    564  ND2 ASN   161      39.580  32.730  28.800  1.00  0.00            
ATOM    565 1HD2 ASN   161      40.450  32.830  28.310  1.00  0.00            
ATOM    566 2HD2 ASN   161      38.980  31.950  28.640  1.00  0.00            
ATOM    567  C   ASN   161      37.150  33.300  32.840  1.00  0.00            
ATOM    568  O   ASN   161      36.850  34.490  32.990  1.00  0.00            
ATOM    569  N   ASP   162      36.360  32.400  33.460  1.00  0.00            
ATOM    570  HN  ASP   162      36.600  31.430  33.400  1.00  0.00            
ATOM    571  CA  ASP   162      35.240  32.760  34.280  1.00  0.00            
ATOM    572  HA  ASP   162      34.620  33.450  33.720  1.00  0.00            
ATOM    573  CB  ASP   162      34.330  31.540  34.500  1.00  0.00            
ATOM    574  HB1 ASP   162      34.560  30.820  33.680  1.00  0.00            
ATOM    575  HB2 ASP   162      34.720  30.970  35.370  1.00  0.00            
ATOM    576  CG  ASP   162      32.860  31.910  34.560  1.00  0.00            
ATOM    577  OD1 ASP   162      32.080  31.650  33.610  1.00  0.00            
ATOM    578  OD2 ASP   162      32.490  32.580  35.560  1.00  0.00            
ATOM    579  C   ASP   162      35.660  33.490  35.500  1.00  0.00            
ATOM    580  O   ASP   162      36.770  33.290  35.980  1.00  0.00            
ATOM    581  N   GLU   163      34.910  34.430  36.100  1.00  0.00            
ATOM    582  HN  GLU   163      34.000  34.660  35.750  1.00  0.00            
ATOM    583  CA  GLU   163      35.210  35.220  37.250  1.00  0.00            
ATOM    584  HA  GLU   163      36.260  35.450  37.330  1.00  0.00            
ATOM    585  CB  GLU   163      34.370  36.510  37.220  1.00  0.00            
ATOM    586  HB1 GLU   163      33.320  36.180  37.080  1.00  0.00            
ATOM    587  HB2 GLU   163      34.520  37.100  38.150  1.00  0.00            
ATOM    588  CG  GLU   163      34.820  37.370  36.040  1.00  0.00            
ATOM    589  HG1 GLU   163      35.900  37.640  36.030  1.00  0.00            
ATOM    590  HG2 GLU   163      34.530  36.810  35.130  1.00  0.00            
ATOM    591  CD  GLU   163      34.090  38.700  35.960  1.00  0.00            
ATOM    592  OE1 GLU   163      32.840  38.660  36.070  1.00  0.00            
ATOM    593  OE2 GLU   163      34.820  39.730  35.930  1.00  0.00            
ATOM    594  C   GLU   163      34.870  34.650  38.590  1.00  0.00            
ATOM    595  O   GLU   163      35.260  35.150  39.650  1.00  0.00            
ATOM    596  N   ASP   164      34.230  33.470  38.550  1.00  0.00            
ATOM    597  HN  ASP   164      33.870  33.130  37.680  1.00  0.00            
ATOM    598  CA  ASP   164      34.110  32.690  39.740  1.00  0.00            
ATOM    599  HA  ASP   164      34.250  33.170  40.700  1.00  0.00            
ATOM    600  CB  ASP   164      32.650  32.240  39.840  1.00  0.00            
ATOM    601  HB1 ASP   164      31.990  33.000  39.380  1.00  0.00            
ATOM    602  HB2 ASP   164      32.410  31.400  39.140  1.00  0.00            
ATOM    603  CG  ASP   164      32.080  32.040  41.240  1.00  0.00            
ATOM    604  OD1 ASP   164      30.870  31.730  41.420  1.00  0.00            
ATOM    605  OD2 ASP   164      32.850  32.120  42.240  1.00  0.00            
ATOM    606  C   ASP   164      35.050  31.520  39.780  1.00  0.00            
ATOM    607  O   ASP   164      35.170  30.740  38.840  1.00  0.00            
ATOM    608  N   GLN   165      35.910  31.360  40.800  1.00  0.00            
ATOM    609  HN  GLN   165      35.720  31.910  41.600  1.00  0.00            
ATOM    610  CA  GLN   165      37.110  30.590  40.670  1.00  0.00            
ATOM    611  HA  GLN   165      37.380  30.680  39.630  1.00  0.00            
ATOM    612  CB  GLN   165      38.280  31.070  41.540  1.00  0.00            
ATOM    613  HB1 GLN   165      37.820  31.100  42.550  1.00  0.00            
ATOM    614  HB2 GLN   165      39.180  30.420  41.650  1.00  0.00            
ATOM    615  CG  GLN   165      38.750  32.500  41.300  1.00  0.00            
ATOM    616  HG1 GLN   165      37.910  33.190  41.510  1.00  0.00            
ATOM    617  HG2 GLN   165      39.560  32.750  42.020  1.00  0.00            
ATOM    618  CD  GLN   165      39.250  32.780  39.890  1.00  0.00            
ATOM    619  OE1 GLN   165      40.430  32.540  39.610  1.00  0.00            
ATOM    620  NE2 GLN   165      38.360  33.250  38.980  1.00  0.00            
ATOM    621 1HE2 GLN   165      37.460  33.580  39.280  1.00  0.00            
ATOM    622 2HE2 GLN   165      38.730  33.450  38.070  1.00  0.00            
ATOM    623  C   GLN   165      36.960  29.150  41.050  1.00  0.00            
ATOM    624  O   GLN   165      37.880  28.350  40.900  1.00  0.00            
ATOM    625  N   VAL   166      35.760  28.720  41.480  1.00  0.00            
ATOM    626  HN  VAL   166      34.950  29.290  41.590  1.00  0.00            
ATOM    627  CA  VAL   166      35.520  27.350  41.770  1.00  0.00            
ATOM    628  HA  VAL   166      36.410  26.830  42.110  1.00  0.00            
ATOM    629  CB  VAL   166      34.460  27.130  42.820  1.00  0.00            
ATOM    630  HB  VAL   166      34.260  26.040  42.900  1.00  0.00            
ATOM    631  CG1 VAL   166      34.820  27.510  44.260  1.00  0.00            
ATOM    632 1HG1 VAL   166      33.890  27.370  44.850  1.00  0.00            
ATOM    633 2HG1 VAL   166      35.710  26.960  44.670  1.00  0.00            
ATOM    634 3HG1 VAL   166      35.050  28.590  44.370  1.00  0.00            
ATOM    635  CG2 VAL   166      33.110  27.750  42.420  1.00  0.00            
ATOM    636 1HG2 VAL   166      33.220  28.780  42.030  1.00  0.00            
ATOM    637 2HG2 VAL   166      32.630  27.170  41.600  1.00  0.00            
ATOM    638 3HG2 VAL   166      32.450  27.760  43.310  1.00  0.00            
ATOM    639  C   VAL   166      35.150  26.600  40.540  1.00  0.00            
ATOM    640  O   VAL   166      35.510  25.430  40.360  1.00  0.00            
ATOM    641  N   VAL   167      34.650  27.370  39.560  1.00  0.00            
ATOM    642  HN  VAL   167      34.240  28.250  39.800  1.00  0.00            
ATOM    643  CA  VAL   167      34.640  27.000  38.180  1.00  0.00            
ATOM    644  HA  VAL   167      34.130  26.050  38.120  1.00  0.00            
ATOM    645  CB  VAL   167      33.910  28.030  37.360  1.00  0.00            
ATOM    646  HB  VAL   167      34.550  28.900  37.110  1.00  0.00            
ATOM    647  CG1 VAL   167      33.530  27.430  36.000  1.00  0.00            
ATOM    648 1HG1 VAL   167      34.310  26.930  35.390  1.00  0.00            
ATOM    649 2HG1 VAL   167      32.700  26.700  36.120  1.00  0.00            
ATOM    650 3HG1 VAL   167      33.070  28.170  35.300  1.00  0.00            
ATOM    651  CG2 VAL   167      32.630  28.490  38.090  1.00  0.00            
ATOM    652 1HG2 VAL   167      32.000  27.630  38.400  1.00  0.00            
ATOM    653 2HG2 VAL   167      32.770  29.100  39.010  1.00  0.00            
ATOM    654 3HG2 VAL   167      32.050  29.050  37.330  1.00  0.00            
ATOM    655  C   VAL   167      36.000  26.850  37.600  1.00  0.00            
ATOM    656  O   VAL   167      36.360  25.820  37.040  1.00  0.00            
ATOM    657  N   VAL   168      36.890  27.830  37.850  1.00  0.00            
ATOM    658  HN  VAL   168      36.560  28.670  38.280  1.00  0.00            
ATOM    659  CA  VAL   168      38.250  27.810  37.400  1.00  0.00            
ATOM    660  HA  VAL   168      38.100  27.570  36.360  1.00  0.00            
ATOM    661  CB  VAL   168      38.880  29.160  37.600  1.00  0.00            
ATOM    662  HB  VAL   168      38.840  29.310  38.700  1.00  0.00            
ATOM    663  CG1 VAL   168      40.370  29.290  37.270  1.00  0.00            
ATOM    664 1HG1 VAL   168      40.930  28.760  38.080  1.00  0.00            
ATOM    665 2HG1 VAL   168      40.680  28.750  36.350  1.00  0.00            
ATOM    666 3HG1 VAL   168      40.710  30.340  37.120  1.00  0.00            
ATOM    667  CG2 VAL   168      38.130  30.270  36.840  1.00  0.00            
ATOM    668 1HG2 VAL   168      37.140  30.620  37.210  1.00  0.00            
ATOM    669 2HG2 VAL   168      38.780  31.170  36.780  1.00  0.00            
ATOM    670 3HG2 VAL   168      38.070  29.920  35.790  1.00  0.00            
ATOM    671  C   VAL   168      39.040  26.690  37.970  1.00  0.00            
ATOM    672  O   VAL   168      39.850  26.020  37.330  1.00  0.00            
ATOM    673  N   ASN   169      38.850  26.340  39.250  1.00  0.00            
ATOM    674  HN  ASN   169      38.280  26.990  39.750  1.00  0.00            
ATOM    675  CA  ASN   169      39.240  25.110  39.870  1.00  0.00            
ATOM    676  HA  ASN   169      40.320  25.040  39.840  1.00  0.00            
ATOM    677  CB  ASN   169      38.840  25.010  41.350  1.00  0.00            
ATOM    678  HB1 ASN   169      39.440  25.760  41.910  1.00  0.00            
ATOM    679  HB2 ASN   169      37.800  25.360  41.530  1.00  0.00            
ATOM    680  CG  ASN   169      38.960  23.710  42.130  1.00  0.00            
ATOM    681  OD1 ASN   169      37.970  23.210  42.650  1.00  0.00            
ATOM    682  ND2 ASN   169      40.230  23.230  42.210  1.00  0.00            
ATOM    683 1HD2 ASN   169      40.910  23.700  41.650  1.00  0.00            
ATOM    684 2HD2 ASN   169      40.480  22.530  42.870  1.00  0.00            
ATOM    685  C   ASN   169      38.920  23.850  39.130  1.00  0.00            
ATOM    686  O   ASN   169      39.780  23.010  38.860  1.00  0.00            
ATOM    687  N   LYS   170      37.630  23.720  38.800  1.00  0.00            
ATOM    688  HN  LYS   170      37.060  24.490  39.080  1.00  0.00            
ATOM    689  CA  LYS   170      37.040  22.640  38.060  1.00  0.00            
ATOM    690  HA  LYS   170      37.370  21.730  38.540  1.00  0.00            
ATOM    691  CB  LYS   170      35.500  22.750  38.100  1.00  0.00            
ATOM    692  HB1 LYS   170      35.180  22.610  39.150  1.00  0.00            
ATOM    693  HB2 LYS   170      35.070  23.730  37.800  1.00  0.00            
ATOM    694  CG  LYS   170      34.720  21.750  37.250  1.00  0.00            
ATOM    695  HG1 LYS   170      33.640  22.010  37.270  1.00  0.00            
ATOM    696  HG2 LYS   170      34.990  21.910  36.180  1.00  0.00            
ATOM    697  CD  LYS   170      35.010  20.300  37.640  1.00  0.00            
ATOM    698  HD1 LYS   170      36.030  19.980  37.350  1.00  0.00            
ATOM    699  HD2 LYS   170      35.030  20.230  38.740  1.00  0.00            
ATOM    700  CE  LYS   170      33.960  19.340  37.080  1.00  0.00            
ATOM    701  HE1 LYS   170      32.910  19.630  37.300  1.00  0.00            
ATOM    702  HE2 LYS   170      34.200  19.290  36.000  1.00  0.00            
ATOM    703  NZ  LYS   170      34.200  17.990  37.620  1.00  0.00            
ATOM    704  HZ1 LYS   170      33.560  17.310  37.160  1.00  0.00            
ATOM    705  HZ2 LYS   170      35.190  17.700  37.480  1.00  0.00            
ATOM    706  HZ3 LYS   170      33.980  17.930  38.630  1.00  0.00            
ATOM    707  C   LYS   170      37.470  22.610  36.640  1.00  0.00            
ATOM    708  O   LYS   170      37.560  21.600  35.950  1.00  0.00            
ATOM    709  N   ALA   171      37.790  23.780  36.040  1.00  0.00            
ATOM    710  HN  ALA   171      37.670  24.700  36.390  1.00  0.00            
ATOM    711  CA  ALA   171      38.340  23.800  34.720  1.00  0.00            
ATOM    712  HA  ALA   171      37.810  23.160  34.030  1.00  0.00            
ATOM    713  CB  ALA   171      38.220  25.210  34.110  1.00  0.00            
ATOM    714  HB1 ALA   171      37.190  25.640  34.180  1.00  0.00            
ATOM    715  HB2 ALA   171      38.950  25.800  34.700  1.00  0.00            
ATOM    716  HB3 ALA   171      38.590  25.150  33.070  1.00  0.00            
ATOM    717  C   ALA   171      39.790  23.480  34.630  1.00  0.00            
ATOM    718  O   ALA   171      40.190  22.920  33.610  1.00  0.00            
ATOM    719  N   ALA   172      40.530  23.750  35.720  1.00  0.00            
ATOM    720  HN  ALA   172      40.090  24.300  36.420  1.00  0.00            
ATOM    721  CA  ALA   172      41.910  23.390  35.830  1.00  0.00            
ATOM    722  HA  ALA   172      42.360  23.940  35.020  1.00  0.00            
ATOM    723  CB  ALA   172      42.510  23.950  37.140  1.00  0.00            
ATOM    724  HB1 ALA   172      42.340  25.050  37.140  1.00  0.00            
ATOM    725  HB2 ALA   172      41.980  23.500  38.000  1.00  0.00            
ATOM    726  HB3 ALA   172      43.590  23.730  37.250  1.00  0.00            
ATOM    727  C   ALA   172      42.200  21.940  35.690  1.00  0.00            
ATOM    728  O   ALA   172      42.980  21.480  34.850  1.00  0.00            
ATOM    729  N   VAL   173      41.440  21.140  36.460  1.00  0.00            
ATOM    730  HN  VAL   173      40.850  21.490  37.170  1.00  0.00            
ATOM    731  CA  VAL   173      41.350  19.710  36.420  1.00  0.00            
ATOM    732  HA  VAL   173      42.290  19.210  36.610  1.00  0.00            
ATOM    733  CB  VAL   173      40.360  19.090  37.370  1.00  0.00            
ATOM    734  HB  VAL   173      39.410  19.660  37.420  1.00  0.00            
ATOM    735  CG1 VAL   173      40.010  17.620  37.110  1.00  0.00            
ATOM    736 1HG1 VAL   173      39.540  17.170  38.010  1.00  0.00            
ATOM    737 2HG1 VAL   173      39.240  17.570  36.300  1.00  0.00            
ATOM    738 3HG1 VAL   173      40.930  17.110  36.750  1.00  0.00            
ATOM    739  CG2 VAL   173      41.000  19.160  38.770  1.00  0.00            
ATOM    740 1HG2 VAL   173      41.890  18.500  38.820  1.00  0.00            
ATOM    741 2HG2 VAL   173      41.220  20.190  39.140  1.00  0.00            
ATOM    742 3HG2 VAL   173      40.300  18.780  39.540  1.00  0.00            
ATOM    743  C   VAL   173      41.010  19.220  35.060  1.00  0.00            
ATOM    744  O   VAL   173      41.620  18.300  34.520  1.00  0.00            
ATOM    745  N   MET   174      40.030  19.840  34.380  1.00  0.00            
ATOM    746  HN  MET   174      39.680  20.760  34.560  1.00  0.00            
ATOM    747  CA  MET   174      39.390  19.270  33.230  1.00  0.00            
ATOM    748  HA  MET   174      39.210  18.210  33.370  1.00  0.00            
ATOM    749  CB  MET   174      38.120  20.030  32.820  1.00  0.00            
ATOM    750  HB1 MET   174      37.500  20.060  33.740  1.00  0.00            
ATOM    751  HB2 MET   174      38.240  21.090  32.510  1.00  0.00            
ATOM    752  CG  MET   174      37.160  19.540  31.730  1.00  0.00            
ATOM    753  HG1 MET   174      36.240  20.160  31.630  1.00  0.00            
ATOM    754  HG2 MET   174      37.620  19.790  30.750  1.00  0.00            
ATOM    755  SD  MET   174      36.790  17.760  31.760  1.00  0.00            
ATOM    756  CE  MET   174      35.600  17.680  33.130  1.00  0.00            
ATOM    757  HE1 MET   174      36.090  18.090  34.040  1.00  0.00            
ATOM    758  HE2 MET   174      34.680  18.290  33.060  1.00  0.00            
ATOM    759  HE3 MET   174      35.330  16.610  33.240  1.00  0.00            
ATOM    760  C   MET   174      40.340  19.190  32.090  1.00  0.00            
ATOM    761  O   MET   174      40.600  18.200  31.420  1.00  0.00            
ATOM    762  N   VAL   175      41.050  20.320  31.910  1.00  0.00            
ATOM    763  HN  VAL   175      40.870  21.040  32.580  1.00  0.00            
ATOM    764  CA  VAL   175      42.110  20.540  30.970  1.00  0.00            
ATOM    765  HA  VAL   175      41.830  20.050  30.050  1.00  0.00            
ATOM    766  CB  VAL   175      42.280  21.990  30.650  1.00  0.00            
ATOM    767  HB  VAL   175      42.960  22.110  29.780  1.00  0.00            
ATOM    768  CG1 VAL   175      40.900  22.570  30.290  1.00  0.00            
ATOM    769 1HG1 VAL   175      40.840  23.670  30.180  1.00  0.00            
ATOM    770 2HG1 VAL   175      40.540  22.060  29.360  1.00  0.00            
ATOM    771 3HG1 VAL   175      40.170  22.430  31.120  1.00  0.00            
ATOM    772  CG2 VAL   175      42.860  22.820  31.810  1.00  0.00            
ATOM    773 1HG2 VAL   175      43.880  22.460  32.050  1.00  0.00            
ATOM    774 2HG2 VAL   175      42.840  23.880  31.470  1.00  0.00            
ATOM    775 3HG2 VAL   175      42.290  22.760  32.760  1.00  0.00            
ATOM    776  C   VAL   175      43.440  19.950  31.290  1.00  0.00            
ATOM    777  O   VAL   175      44.250  19.730  30.390  1.00  0.00            
ATOM    778  N   HIS   176      43.700  19.520  32.540  1.00  0.00            
ATOM    779  HN  HIS   176      43.030  19.620  33.270  1.00  0.00            
ATOM    780  CA  HIS   176      44.810  18.700  32.910  1.00  0.00            
ATOM    781  HA  HIS   176      45.660  19.200  32.470  1.00  0.00            
ATOM    782  CB  HIS   176      44.890  18.570  34.440  1.00  0.00            
ATOM    783  HB1 HIS   176      44.590  19.470  35.030  1.00  0.00            
ATOM    784  HB2 HIS   176      44.230  17.750  34.800  1.00  0.00            
ATOM    785  ND1 HIS   176      46.350  17.800  36.230  1.00  0.00            
ATOM    786  CG  HIS   176      46.270  18.290  34.950  1.00  0.00            
ATOM    787  CE1 HIS   176      47.640  17.820  36.500  1.00  0.00            
ATOM    788  HE1 HIS   176      48.000  17.380  37.430  1.00  0.00            
ATOM    789  NE2 HIS   176      48.420  18.210  35.460  1.00  0.00            
ATOM    790  HE2 HIS   176      49.380  18.030  35.240  1.00  0.00            
ATOM    791  CD2 HIS   176      47.520  18.490  34.450  1.00  0.00            
ATOM    792  HD2 HIS   176      47.660  18.960  33.480  1.00  0.00            
ATOM    793  C   HIS   176      44.580  17.330  32.380  1.00  0.00            
ATOM    794  O   HIS   176      45.480  16.660  31.870  1.00  0.00            
ATOM    795  N   GLN   177      43.350  16.790  32.450  1.00  0.00            
ATOM    796  HN  GLN   177      42.610  17.250  32.940  1.00  0.00            
ATOM    797  CA  GLN   177      42.920  15.570  31.850  1.00  0.00            
ATOM    798  HA  GLN   177      43.680  14.860  32.150  1.00  0.00            
ATOM    799  CB  GLN   177      41.560  15.030  32.320  1.00  0.00            
ATOM    800  HB1 GLN   177      40.770  15.800  32.160  1.00  0.00            
ATOM    801  HB2 GLN   177      41.220  14.140  31.750  1.00  0.00            
ATOM    802  CG  GLN   177      41.410  14.730  33.810  1.00  0.00            
ATOM    803  HG1 GLN   177      41.670  15.670  34.350  1.00  0.00            
ATOM    804  HG2 GLN   177      40.350  14.600  34.120  1.00  0.00            
ATOM    805  CD  GLN   177      42.240  13.500  34.160  1.00  0.00            
ATOM    806  OE1 GLN   177      43.370  13.630  34.620  1.00  0.00            
ATOM    807  NE2 GLN   177      41.640  12.310  33.890  1.00  0.00            
ATOM    808 1HE2 GLN   177      40.820  12.220  33.330  1.00  0.00            
ATOM    809 2HE2 GLN   177      42.100  11.440  34.100  1.00  0.00            
ATOM    810  C   GLN   177      43.010  15.670  30.370  1.00  0.00            
ATOM    811  O   GLN   177      43.500  14.740  29.720  1.00  0.00            
ATOM    812  N   LEU   178      42.480  16.700  29.670  1.00  0.00            
ATOM    813  HN  LEU   178      41.910  17.360  30.160  1.00  0.00            
ATOM    814  CA  LEU   178      42.450  16.770  28.250  1.00  0.00            
ATOM    815  HA  LEU   178      41.980  15.880  27.840  1.00  0.00            
ATOM    816  CB  LEU   178      41.540  17.940  27.830  1.00  0.00            
ATOM    817  HB1 LEU   178      41.990  18.850  28.290  1.00  0.00            
ATOM    818  HB2 LEU   178      41.470  17.970  26.720  1.00  0.00            
ATOM    819  CG  LEU   178      40.090  17.760  28.330  1.00  0.00            
ATOM    820  HG  LEU   178      40.100  17.430  29.390  1.00  0.00            
ATOM    821  CD1 LEU   178      39.310  19.090  28.380  1.00  0.00            
ATOM    822 1HD1 LEU   178      39.330  19.660  27.430  1.00  0.00            
ATOM    823 2HD1 LEU   178      38.240  18.870  28.610  1.00  0.00            
ATOM    824 3HD1 LEU   178      39.820  19.670  29.180  1.00  0.00            
ATOM    825  CD2 LEU   178      39.420  16.660  27.500  1.00  0.00            
ATOM    826 1HD2 LEU   178      39.510  16.750  26.400  1.00  0.00            
ATOM    827 2HD2 LEU   178      39.770  15.660  27.840  1.00  0.00            
ATOM    828 3HD2 LEU   178      38.330  16.790  27.670  1.00  0.00            
ATOM    829  C   LEU   178      43.740  17.000  27.540  1.00  0.00            
ATOM    830  O   LEU   178      44.090  16.350  26.560  1.00  0.00            
ATOM    831  N   SER   179      44.650  17.770  28.160  1.00  0.00            
ATOM    832  HN  SER   179      44.470  18.320  28.980  1.00  0.00            
ATOM    833  CA  SER   179      45.970  18.010  27.660  1.00  0.00            
ATOM    834  HA  SER   179      45.780  18.130  26.600  1.00  0.00            
ATOM    835  CB  SER   179      46.710  19.250  28.170  1.00  0.00            
ATOM    836  HB1 SER   179      47.670  19.330  27.610  1.00  0.00            
ATOM    837  HB2 SER   179      46.150  20.190  28.000  1.00  0.00            
ATOM    838  OG  SER   179      46.930  19.060  29.560  1.00  0.00            
ATOM    839  HG1 SER   179      46.190  19.380  30.070  1.00  0.00            
ATOM    840  C   SER   179      46.910  16.850  27.760  1.00  0.00            
ATOM    841  O   SER   179      47.920  16.800  27.060  1.00  0.00            
ATOM    842  N   LYS   180      46.650  15.850  28.620  1.00  0.00            
ATOM    843  HN  LYS   180      45.930  15.850  29.310  1.00  0.00            
ATOM    844  CA  LYS   180      47.280  14.590  28.390  1.00  0.00            
ATOM    845  HA  LYS   180      48.330  14.730  28.180  1.00  0.00            
ATOM    846  CB  LYS   180      47.070  13.680  29.620  1.00  0.00            
ATOM    847  HB1 LYS   180      47.390  14.220  30.530  1.00  0.00            
ATOM    848  HB2 LYS   180      45.980  13.470  29.740  1.00  0.00            
ATOM    849  CG  LYS   180      47.640  12.260  29.600  1.00  0.00            
ATOM    850  HG1 LYS   180      47.140  11.670  28.800  1.00  0.00            
ATOM    851  HG2 LYS   180      48.700  12.300  29.270  1.00  0.00            
ATOM    852  CD  LYS   180      47.650  11.490  30.930  1.00  0.00            
ATOM    853  HD1 LYS   180      48.540  10.830  30.870  1.00  0.00            
ATOM    854  HD2 LYS   180      47.810  12.170  31.790  1.00  0.00            
ATOM    855  CE  LYS   180      46.540  10.450  31.110  1.00  0.00            
ATOM    856  HE1 LYS   180      46.470   9.760  30.250  1.00  0.00            
ATOM    857  HE2 LYS   180      46.750   9.820  32.000  1.00  0.00            
ATOM    858  NZ  LYS   180      45.280  11.180  31.390  1.00  0.00            
ATOM    859  HZ1 LYS   180      44.470  10.620  31.710  1.00  0.00            
ATOM    860  HZ2 LYS   180      45.490  12.000  32.000  1.00  0.00            
ATOM    861  HZ3 LYS   180      45.010  11.460  30.430  1.00  0.00            
ATOM    862  C   LYS   180      47.090  13.810  27.140  1.00  0.00            
ATOM    863  O   LYS   180      48.000  13.450  26.400  1.00  0.00            
ATOM    864  N   LYS   181      45.810  13.700  26.730  1.00  0.00            
ATOM    865  HN  LYS   181      45.070  14.160  27.200  1.00  0.00            
ATOM    866  CA  LYS   181      45.470  12.960  25.550  1.00  0.00            
ATOM    867  HA  LYS   181      45.910  11.980  25.590  1.00  0.00            
ATOM    868  CB  LYS   181      43.940  12.860  25.440  1.00  0.00            
ATOM    869  HB1 LYS   181      43.620  12.430  26.410  1.00  0.00            
ATOM    870  HB2 LYS   181      43.570  13.890  25.260  1.00  0.00            
ATOM    871  CG  LYS   181      43.560  11.920  24.290  1.00  0.00            
ATOM    872  HG1 LYS   181      43.720  12.490  23.360  1.00  0.00            
ATOM    873  HG2 LYS   181      44.210  11.020  24.300  1.00  0.00            
ATOM    874  CD  LYS   181      42.080  11.550  24.420  1.00  0.00            
ATOM    875  HD1 LYS   181      41.820  11.400  25.490  1.00  0.00            
ATOM    876  HD2 LYS   181      41.460  12.400  24.060  1.00  0.00            
ATOM    877  CE  LYS   181      41.710  10.390  23.500  1.00  0.00            
ATOM    878  HE1 LYS   181      41.940  10.570  22.430  1.00  0.00            
ATOM    879  HE2 LYS   181      42.200   9.430  23.780  1.00  0.00            
ATOM    880  NZ  LYS   181      40.250  10.150  23.610  1.00  0.00            
ATOM    881  HZ1 LYS   181      39.690  10.970  23.310  1.00  0.00            
ATOM    882  HZ2 LYS   181      40.100   9.280  23.070  1.00  0.00            
ATOM    883  HZ3 LYS   181      40.060   9.990  24.620  1.00  0.00            
ATOM    884  C   LYS   181      45.940  13.710  24.350  1.00  0.00            
ATOM    885  O   LYS   181      45.800  14.920  24.250  1.00  0.00            
ATOM    886  N   GLU   182      46.570  12.980  23.410  1.00  0.00            
ATOM    887  HN  GLU   182      46.690  12.000  23.510  1.00  0.00            
ATOM    888  CA  GLU   182      47.280  13.500  22.280  1.00  0.00            
ATOM    889  HA  GLU   182      48.040  14.130  22.720  1.00  0.00            
ATOM    890  CB  GLU   182      47.820  12.260  21.550  1.00  0.00            
ATOM    891  HB1 GLU   182      48.130  11.530  22.330  1.00  0.00            
ATOM    892  HB2 GLU   182      46.940  11.740  21.120  1.00  0.00            
ATOM    893  CG  GLU   182      48.960  12.510  20.560  1.00  0.00            
ATOM    894  HG1 GLU   182      48.710  13.060  19.630  1.00  0.00            
ATOM    895  HG2 GLU   182      49.830  13.070  20.980  1.00  0.00            
ATOM    896  CD  GLU   182      49.670  11.210  20.210  1.00  0.00            
ATOM    897  OE1 GLU   182      49.540  10.700  19.060  1.00  0.00            
ATOM    898  OE2 GLU   182      50.400  10.710  21.100  1.00  0.00            
ATOM    899  C   GLU   182      46.480  14.320  21.320  1.00  0.00            
ATOM    900  O   GLU   182      46.900  15.450  21.060  1.00  0.00            
ATOM    901  N   ALA   183      45.260  13.940  20.910  1.00  0.00            
ATOM    902  HN  ALA   183      45.050  13.000  21.180  1.00  0.00            
ATOM    903  CA  ALA   183      44.420  14.580  19.950  1.00  0.00            
ATOM    904  HA  ALA   183      44.850  14.900  19.020  1.00  0.00            
ATOM    905  CB  ALA   183      43.150  13.770  19.650  1.00  0.00            
ATOM    906  HB1 ALA   183      42.410  14.360  19.070  1.00  0.00            
ATOM    907  HB2 ALA   183      43.370  12.760  19.250  1.00  0.00            
ATOM    908  HB3 ALA   183      42.600  13.620  20.610  1.00  0.00            
ATOM    909  C   ALA   183      43.980  15.880  20.540  1.00  0.00            
ATOM    910  O   ALA   183      43.970  16.910  19.870  1.00  0.00            
ATOM    911  N   SER   184      43.630  15.850  21.840  1.00  0.00            
ATOM    912  HN  SER   184      43.750  14.960  22.270  1.00  0.00            
ATOM    913  CA  SER   184      43.170  16.870  22.720  1.00  0.00            
ATOM    914  HA  SER   184      42.340  17.370  22.250  1.00  0.00            
ATOM    915  CB  SER   184      42.420  16.290  23.940  1.00  0.00            
ATOM    916  HB1 SER   184      43.080  15.550  24.420  1.00  0.00            
ATOM    917  HB2 SER   184      42.270  17.120  24.670  1.00  0.00            
ATOM    918  OG  SER   184      41.170  15.660  23.680  1.00  0.00            
ATOM    919  HG1 SER   184      40.960  15.040  24.380  1.00  0.00            
ATOM    920  C   SER   184      44.250  17.820  23.120  1.00  0.00            
ATOM    921  O   SER   184      43.970  19.020  23.140  1.00  0.00            
ATOM    922  N   ARG   185      45.500  17.390  23.330  1.00  0.00            
ATOM    923  HN  ARG   185      45.600  16.420  23.510  1.00  0.00            
ATOM    924  CA  ARG   185      46.680  18.190  23.520  1.00  0.00            
ATOM    925  HA  ARG   185      46.460  18.850  24.350  1.00  0.00            
ATOM    926  CB  ARG   185      47.880  17.260  23.770  1.00  0.00            
ATOM    927  HB1 ARG   185      47.580  16.520  24.540  1.00  0.00            
ATOM    928  HB2 ARG   185      48.110  16.720  22.820  1.00  0.00            
ATOM    929  CG  ARG   185      49.200  17.940  24.090  1.00  0.00            
ATOM    930  HG1 ARG   185      49.420  18.610  23.230  1.00  0.00            
ATOM    931  HG2 ARG   185      49.180  18.430  25.090  1.00  0.00            
ATOM    932  CD  ARG   185      50.360  16.950  24.180  1.00  0.00            
ATOM    933  HD1 ARG   185      50.530  16.270  23.310  1.00  0.00            
ATOM    934  HD2 ARG   185      51.260  17.590  24.310  1.00  0.00            
ATOM    935  NE  ARG   185      50.220  16.090  25.380  1.00  0.00            
ATOM    936  HE  ARG   185      49.430  16.190  25.990  1.00  0.00            
ATOM    937  CZ  ARG   185      51.080  15.080  25.700  1.00  0.00            
ATOM    938  NH1 ARG   185      52.220  14.860  24.990  1.00  0.00            
ATOM    939 1HH1 ARG   185      52.510  15.380  24.180  1.00  0.00            
ATOM    940 2HH1 ARG   185      52.920  14.270  25.400  1.00  0.00            
ATOM    941  NH2 ARG   185      50.740  14.200  26.690  1.00  0.00            
ATOM    942 1HH2 ARG   185      49.910  14.410  27.200  1.00  0.00            
ATOM    943 2HH2 ARG   185      51.260  13.350  26.700  1.00  0.00            
ATOM    944  C   ARG   185      46.960  19.050  22.350  1.00  0.00            
ATOM    945  O   ARG   185      47.280  20.240  22.380  1.00  0.00            
ATOM    946  N   HIS   186      46.850  18.460  21.140  1.00  0.00            
ATOM    947  HN  HIS   186      46.530  17.520  21.180  1.00  0.00            
ATOM    948  CA  HIS   186      47.150  19.060  19.880  1.00  0.00            
ATOM    949  HA  HIS   186      48.130  19.510  19.790  1.00  0.00            
ATOM    950  CB  HIS   186      47.160  18.020  18.750  1.00  0.00            
ATOM    951  HB1 HIS   186      46.250  17.410  18.940  1.00  0.00            
ATOM    952  HB2 HIS   186      47.070  18.440  17.720  1.00  0.00            
ATOM    953  ND1 HIS   186      48.700  16.270  17.900  1.00  0.00            
ATOM    954  CG  HIS   186      48.410  17.210  18.860  1.00  0.00            
ATOM    955  CE1 HIS   186      49.810  15.680  18.320  1.00  0.00            
ATOM    956  HE1 HIS   186      50.390  14.910  17.810  1.00  0.00            
ATOM    957  NE2 HIS   186      50.220  16.270  19.480  1.00  0.00            
ATOM    958  HE2 HIS   186      50.940  15.890  20.070  1.00  0.00            
ATOM    959  CD2 HIS   186      49.340  17.250  19.860  1.00  0.00            
ATOM    960  HD2 HIS   186      49.550  17.810  20.760  1.00  0.00            
ATOM    961  C   HIS   186      46.150  20.140  19.620  1.00  0.00            
ATOM    962  O   HIS   186      46.570  21.240  19.260  1.00  0.00            
ATOM    963  N   ALA   187      44.850  19.860  19.820  1.00  0.00            
ATOM    964  HN  ALA   187      44.580  18.930  20.030  1.00  0.00            
ATOM    965  CA  ALA   187      43.920  20.930  19.670  1.00  0.00            
ATOM    966  HA  ALA   187      43.770  21.260  18.650  1.00  0.00            
ATOM    967  CB  ALA   187      42.460  20.540  19.970  1.00  0.00            
ATOM    968  HB1 ALA   187      42.380  20.070  20.970  1.00  0.00            
ATOM    969  HB2 ALA   187      41.770  21.410  20.000  1.00  0.00            
ATOM    970  HB3 ALA   187      42.120  19.870  19.150  1.00  0.00            
ATOM    971  C   ALA   187      44.090  22.130  20.540  1.00  0.00            
ATOM    972  O   ALA   187      43.940  23.310  20.220  1.00  0.00            
ATOM    973  N   ILE   188      44.440  21.940  21.820  1.00  0.00            
ATOM    974  HN  ILE   188      44.410  20.990  22.110  1.00  0.00            
ATOM    975  CA  ILE   188      44.850  22.970  22.740  1.00  0.00            
ATOM    976  HA  ILE   188      43.980  23.600  22.720  1.00  0.00            
ATOM    977  CB  ILE   188      45.070  22.480  24.140  1.00  0.00            
ATOM    978  HB  ILE   188      45.870  21.710  24.230  1.00  0.00            
ATOM    979  CG2 ILE   188      45.510  23.560  25.140  1.00  0.00            
ATOM    980 1HG2 ILE   188      46.060  23.070  25.970  1.00  0.00            
ATOM    981 2HG2 ILE   188      46.280  24.270  24.760  1.00  0.00            
ATOM    982 3HG2 ILE   188      44.620  24.030  25.610  1.00  0.00            
ATOM    983  CG1 ILE   188      43.840  21.720  24.660  1.00  0.00            
ATOM    984 1HG1 ILE   188      43.180  22.550  25.010  1.00  0.00            
ATOM    985 2HG1 ILE   188      43.200  21.230  23.890  1.00  0.00            
ATOM    986  CD  ILE   188      44.160  20.850  25.880  1.00  0.00            
ATOM    987  HD1 ILE   188      43.210  20.600  26.410  1.00  0.00            
ATOM    988  HD2 ILE   188      44.640  19.890  25.610  1.00  0.00            
ATOM    989  HD3 ILE   188      44.830  21.320  26.630  1.00  0.00            
ATOM    990  C   ILE   188      45.910  23.910  22.270  1.00  0.00            
ATOM    991  O   ILE   188      45.710  25.120  22.270  1.00  0.00            
ATOM    992  N   MET   189      47.100  23.430  21.880  1.00  0.00            
ATOM    993  HN  MET   189      47.150  22.430  21.860  1.00  0.00            
ATOM    994  CA  MET   189      48.310  24.120  21.540  1.00  0.00            
ATOM    995  HA  MET   189      48.620  24.670  22.420  1.00  0.00            
ATOM    996  CB  MET   189      49.590  23.320  21.270  1.00  0.00            
ATOM    997  HB1 MET   189      50.420  24.030  21.050  1.00  0.00            
ATOM    998  HB2 MET   189      49.910  22.790  22.190  1.00  0.00            
ATOM    999  CG  MET   189      49.680  22.220  20.210  1.00  0.00            
ATOM   1000  HG1 MET   189      48.850  21.480  20.330  1.00  0.00            
ATOM   1001  HG2 MET   189      49.440  22.690  19.230  1.00  0.00            
ATOM   1002  SD  MET   189      51.280  21.370  20.170  1.00  0.00            
ATOM   1003  CE  MET   189      50.920  20.340  18.720  1.00  0.00            
ATOM   1004  HE1 MET   189      51.200  20.860  17.780  1.00  0.00            
ATOM   1005  HE2 MET   189      51.530  19.420  18.790  1.00  0.00            
ATOM   1006  HE3 MET   189      49.840  20.100  18.650  1.00  0.00            
ATOM   1007  C   MET   189      48.130  25.060  20.400  1.00  0.00            
ATOM   1008  O   MET   189      48.640  26.180  20.460  1.00  0.00            
ATOM   1009  N   ARG   190      47.330  24.680  19.390  1.00  0.00            
ATOM   1010  HN  ARG   190      46.770  23.860  19.460  1.00  0.00            
ATOM   1011  CA  ARG   190      47.160  25.230  18.080  1.00  0.00            
ATOM   1012  HA  ARG   190      48.000  25.820  17.740  1.00  0.00            
ATOM   1013  CB  ARG   190      46.850  24.090  17.100  1.00  0.00            
ATOM   1014  HB1 ARG   190      46.090  23.380  17.500  1.00  0.00            
ATOM   1015  HB2 ARG   190      46.450  24.590  16.190  1.00  0.00            
ATOM   1016  CG  ARG   190      48.070  23.300  16.610  1.00  0.00            
ATOM   1017  HG1 ARG   190      48.630  23.960  15.920  1.00  0.00            
ATOM   1018  HG2 ARG   190      48.610  22.970  17.530  1.00  0.00            
ATOM   1019  CD  ARG   190      47.680  22.060  15.810  1.00  0.00            
ATOM   1020  HD1 ARG   190      47.170  21.340  16.480  1.00  0.00            
ATOM   1021  HD2 ARG   190      47.110  22.350  14.900  1.00  0.00            
ATOM   1022  NE  ARG   190      48.980  21.440  15.400  1.00  0.00            
ATOM   1023  HE  ARG   190      49.780  22.030  15.350  1.00  0.00            
ATOM   1024  CZ  ARG   190      49.310  20.130  15.180  1.00  0.00            
ATOM   1025  NH1 ARG   190      48.480  19.090  15.480  1.00  0.00            
ATOM   1026 1HH1 ARG   190      47.520  19.130  15.730  1.00  0.00            
ATOM   1027 2HH1 ARG   190      48.880  18.200  15.230  1.00  0.00            
ATOM   1028  NH2 ARG   190      50.620  19.860  14.900  1.00  0.00            
ATOM   1029 1HH2 ARG   190      51.370  20.510  14.820  1.00  0.00            
ATOM   1030 2HH2 ARG   190      50.940  18.920  14.830  1.00  0.00            
ATOM   1031  C   ARG   190      45.980  26.130  18.040  1.00  0.00            
ATOM   1032  O   ARG   190      45.530  26.730  17.060  1.00  0.00            
ATOM   1033  N   SER   191      45.540  26.490  19.270  1.00  0.00            
ATOM   1034  HN  SER   191      46.180  26.250  19.990  1.00  0.00            
ATOM   1035  CA  SER   191      44.440  27.330  19.610  1.00  0.00            
ATOM   1036  HA  SER   191      44.050  27.600  18.640  1.00  0.00            
ATOM   1037  CB  SER   191      43.300  26.620  20.360  1.00  0.00            
ATOM   1038  HB1 SER   191      43.740  26.240  21.310  1.00  0.00            
ATOM   1039  HB2 SER   191      42.510  27.370  20.570  1.00  0.00            
ATOM   1040  OG  SER   191      42.840  25.510  19.590  1.00  0.00            
ATOM   1041  HG1 SER   191      43.350  24.740  19.820  1.00  0.00            
ATOM   1042  C   SER   191      44.850  28.490  20.460  1.00  0.00            
ATOM   1043  O   SER   191      45.090  28.170  21.620  1.00  0.00            
ATOM   1044  N   PRO   192      44.990  29.730  20.100  1.00  0.00            
ATOM   1045  CD  PRO   192      44.810  30.120  18.710  1.00  0.00            
ATOM   1046  HD1 PRO   192      43.750  30.120  18.380  1.00  0.00            
ATOM   1047  HD2 PRO   192      45.450  29.470  18.080  1.00  0.00            
ATOM   1048  CA  PRO   192      45.860  30.620  20.820  1.00  0.00            
ATOM   1049  HA  PRO   192      46.740  30.110  21.180  1.00  0.00            
ATOM   1050  CB  PRO   192      46.240  31.730  19.850  1.00  0.00            
ATOM   1051  HB1 PRO   192      46.280  32.770  20.220  1.00  0.00            
ATOM   1052  HB2 PRO   192      47.270  31.550  19.450  1.00  0.00            
ATOM   1053  CG  PRO   192      45.320  31.570  18.630  1.00  0.00            
ATOM   1054  HG1 PRO   192      44.430  32.190  18.840  1.00  0.00            
ATOM   1055  HG2 PRO   192      45.690  31.920  17.640  1.00  0.00            
ATOM   1056  C   PRO   192      45.260  31.260  22.030  1.00  0.00            
ATOM   1057  O   PRO   192      45.920  31.500  23.040  1.00  0.00            
ATOM   1058  N   GLN   193      43.940  31.490  22.020  1.00  0.00            
ATOM   1059  HN  GLN   193      43.450  31.240  21.180  1.00  0.00            
ATOM   1060  CA  GLN   193      43.250  32.030  23.150  1.00  0.00            
ATOM   1061  HA  GLN   193      43.940  32.810  23.450  1.00  0.00            
ATOM   1062  CB  GLN   193      41.890  32.660  22.810  1.00  0.00            
ATOM   1063  HB1 GLN   193      41.110  31.910  22.540  1.00  0.00            
ATOM   1064  HB2 GLN   193      41.460  32.970  23.780  1.00  0.00            
ATOM   1065  CG  GLN   193      41.920  33.680  21.670  1.00  0.00            
ATOM   1066  HG1 GLN   193      42.860  34.270  21.610  1.00  0.00            
ATOM   1067  HG2 GLN   193      41.800  32.990  20.800  1.00  0.00            
ATOM   1068  CD  GLN   193      40.660  34.540  21.650  1.00  0.00            
ATOM   1069  OE1 GLN   193      40.500  35.400  22.520  1.00  0.00            
ATOM   1070  NE2 GLN   193      39.730  34.290  20.700  1.00  0.00            
ATOM   1071 1HE2 GLN   193      39.810  33.530  20.050  1.00  0.00            
ATOM   1072 2HE2 GLN   193      38.900  34.840  20.780  1.00  0.00            
ATOM   1073  C   GLN   193      43.210  31.080  24.290  1.00  0.00            
ATOM   1074  O   GLN   193      43.310  31.450  25.460  1.00  0.00            
ATOM   1075  N   MET   194      43.030  29.780  24.010  1.00  0.00            
ATOM   1076  HN  MET   194      42.870  29.540  23.050  1.00  0.00            
ATOM   1077  CA  MET   194      43.090  28.740  24.990  1.00  0.00            
ATOM   1078  HA  MET   194      42.460  29.120  25.780  1.00  0.00            
ATOM   1079  CB  MET   194      42.540  27.460  24.350  1.00  0.00            
ATOM   1080  HB1 MET   194      41.540  27.670  23.930  1.00  0.00            
ATOM   1081  HB2 MET   194      43.290  27.200  23.560  1.00  0.00            
ATOM   1082  CG  MET   194      42.470  26.190  25.200  1.00  0.00            
ATOM   1083  HG1 MET   194      42.020  25.430  24.530  1.00  0.00            
ATOM   1084  HG2 MET   194      43.430  25.830  25.630  1.00  0.00            
ATOM   1085  SD  MET   194      41.370  26.310  26.640  1.00  0.00            
ATOM   1086  CE  MET   194      42.180  24.830  27.300  1.00  0.00            
ATOM   1087  HE1 MET   194      43.270  24.960  27.450  1.00  0.00            
ATOM   1088  HE2 MET   194      41.670  24.530  28.250  1.00  0.00            
ATOM   1089  HE3 MET   194      41.970  23.970  26.630  1.00  0.00            
ATOM   1090  C   MET   194      44.340  28.480  25.760  1.00  0.00            
ATOM   1091  O   MET   194      44.270  28.340  26.980  1.00  0.00            
ATOM   1092  N   VAL   195      45.510  28.680  25.120  1.00  0.00            
ATOM   1093  HN  VAL   195      45.570  28.710  24.120  1.00  0.00            
ATOM   1094  CA  VAL   195      46.800  28.650  25.730  1.00  0.00            
ATOM   1095  HA  VAL   195      46.800  27.880  26.490  1.00  0.00            
ATOM   1096  CB  VAL   195      47.870  28.400  24.710  1.00  0.00            
ATOM   1097  HB  VAL   195      47.830  29.160  23.910  1.00  0.00            
ATOM   1098  CG1 VAL   195      49.330  28.450  25.190  1.00  0.00            
ATOM   1099 1HG1 VAL   195      49.480  29.420  25.730  1.00  0.00            
ATOM   1100 2HG1 VAL   195      49.600  27.570  25.800  1.00  0.00            
ATOM   1101 3HG1 VAL   195      50.020  28.530  24.320  1.00  0.00            
ATOM   1102  CG2 VAL   195      47.600  27.010  24.100  1.00  0.00            
ATOM   1103 1HG2 VAL   195      47.240  26.300  24.870  1.00  0.00            
ATOM   1104 2HG2 VAL   195      46.730  27.000  23.410  1.00  0.00            
ATOM   1105 3HG2 VAL   195      48.530  26.720  23.580  1.00  0.00            
ATOM   1106  C   VAL   195      47.000  29.890  26.540  1.00  0.00            
ATOM   1107  O   VAL   195      47.310  29.860  27.730  1.00  0.00            
ATOM   1108  N   SER   196      46.730  31.110  26.050  1.00  0.00            
ATOM   1109  HN  SER   196      46.250  31.240  25.180  1.00  0.00            
ATOM   1110  CA  SER   196      46.800  32.300  26.830  1.00  0.00            
ATOM   1111  HA  SER   196      47.800  32.300  27.230  1.00  0.00            
ATOM   1112  CB  SER   196      46.760  33.590  25.990  1.00  0.00            
ATOM   1113  HB1 SER   196      47.140  34.400  26.650  1.00  0.00            
ATOM   1114  HB2 SER   196      47.400  33.580  25.080  1.00  0.00            
ATOM   1115  OG  SER   196      45.470  33.930  25.510  1.00  0.00            
ATOM   1116  HG1 SER   196      45.530  34.540  24.770  1.00  0.00            
ATOM   1117  C   SER   196      45.860  32.480  27.970  1.00  0.00            
ATOM   1118  O   SER   196      46.160  33.240  28.890  1.00  0.00            
ATOM   1119  N   ALA   197      44.740  31.740  27.970  1.00  0.00            
ATOM   1120  HN  ALA   197      44.380  31.340  27.130  1.00  0.00            
ATOM   1121  CA  ALA   197      44.000  31.610  29.180  1.00  0.00            
ATOM   1122  HA  ALA   197      43.760  32.640  29.440  1.00  0.00            
ATOM   1123  CB  ALA   197      42.680  30.840  29.020  1.00  0.00            
ATOM   1124  HB1 ALA   197      42.870  29.770  28.770  1.00  0.00            
ATOM   1125  HB2 ALA   197      42.130  30.720  29.980  1.00  0.00            
ATOM   1126  HB3 ALA   197      41.900  31.300  28.370  1.00  0.00            
ATOM   1127  C   ALA   197      44.660  30.910  30.320  1.00  0.00            
ATOM   1128  O   ALA   197      44.610  31.450  31.430  1.00  0.00            
ATOM   1129  N   ILE   198      45.310  29.770  30.040  1.00  0.00            
ATOM   1130  HN  ILE   198      45.100  29.270  29.200  1.00  0.00            
ATOM   1131  CA  ILE   198      46.070  29.020  30.980  1.00  0.00            
ATOM   1132  HA  ILE   198      45.400  28.830  31.810  1.00  0.00            
ATOM   1133  CB  ILE   198      46.660  27.800  30.340  1.00  0.00            
ATOM   1134  HB  ILE   198      47.180  28.220  29.450  1.00  0.00            
ATOM   1135  CG2 ILE   198      47.710  27.150  31.270  1.00  0.00            
ATOM   1136 1HG2 ILE   198      48.420  27.750  31.870  1.00  0.00            
ATOM   1137 2HG2 ILE   198      47.110  26.550  32.000  1.00  0.00            
ATOM   1138 3HG2 ILE   198      48.300  26.360  30.760  1.00  0.00            
ATOM   1139  CG1 ILE   198      45.550  26.870  29.850  1.00  0.00            
ATOM   1140 1HG1 ILE   198      45.200  26.450  30.820  1.00  0.00            
ATOM   1141 2HG1 ILE   198      44.790  27.420  29.250  1.00  0.00            
ATOM   1142  CD  ILE   198      46.090  25.720  28.990  1.00  0.00            
ATOM   1143  HD1 ILE   198      45.260  25.300  28.380  1.00  0.00            
ATOM   1144  HD2 ILE   198      46.710  26.210  28.200  1.00  0.00            
ATOM   1145  HD3 ILE   198      46.710  25.040  29.610  1.00  0.00            
ATOM   1146  C   ILE   198      47.190  29.870  31.500  1.00  0.00            
ATOM   1147  O   ILE   198      47.300  29.960  32.720  1.00  0.00            
ATOM   1148  N   VAL   199      47.960  30.520  30.610  1.00  0.00            
ATOM   1149  HN  VAL   199      47.590  30.360  29.690  1.00  0.00            
ATOM   1150  CA  VAL   199      48.980  31.440  30.990  1.00  0.00            
ATOM   1151  HA  VAL   199      49.750  30.910  31.520  1.00  0.00            
ATOM   1152  CB  VAL   199      49.670  31.930  29.750  1.00  0.00            
ATOM   1153  HB  VAL   199      48.840  32.340  29.140  1.00  0.00            
ATOM   1154  CG1 VAL   199      50.740  33.000  30.010  1.00  0.00            
ATOM   1155 1HG1 VAL   199      50.270  33.960  30.310  1.00  0.00            
ATOM   1156 2HG1 VAL   199      51.520  32.620  30.710  1.00  0.00            
ATOM   1157 3HG1 VAL   199      51.230  33.240  29.050  1.00  0.00            
ATOM   1158  CG2 VAL   199      50.350  30.750  29.050  1.00  0.00            
ATOM   1159 1HG2 VAL   199      49.660  29.910  28.810  1.00  0.00            
ATOM   1160 2HG2 VAL   199      50.780  31.170  28.110  1.00  0.00            
ATOM   1161 3HG2 VAL   199      51.100  30.390  29.780  1.00  0.00            
ATOM   1162  C   VAL   199      48.530  32.530  31.910  1.00  0.00            
ATOM   1163  O   VAL   199      49.110  32.740  32.970  1.00  0.00            
ATOM   1164  N   ARG   200      47.530  33.330  31.510  1.00  0.00            
ATOM   1165  HN  ARG   200      47.210  33.330  30.560  1.00  0.00            
ATOM   1166  CA  ARG   200      47.070  34.370  32.370  1.00  0.00            
ATOM   1167  HA  ARG   200      47.950  34.980  32.490  1.00  0.00            
ATOM   1168  CB  ARG   200      46.010  35.150  31.560  1.00  0.00            
ATOM   1169  HB1 ARG   200      46.410  35.460  30.570  1.00  0.00            
ATOM   1170  HB2 ARG   200      45.130  34.490  31.460  1.00  0.00            
ATOM   1171  CG  ARG   200      45.620  36.480  32.210  1.00  0.00            
ATOM   1172  HG1 ARG   200      45.270  36.250  33.240  1.00  0.00            
ATOM   1173  HG2 ARG   200      46.410  37.260  32.230  1.00  0.00            
ATOM   1174  CD  ARG   200      44.550  37.240  31.430  1.00  0.00            
ATOM   1175  HD1 ARG   200      45.080  37.480  30.480  1.00  0.00            
ATOM   1176  HD2 ARG   200      43.630  36.640  31.250  1.00  0.00            
ATOM   1177  NE  ARG   200      44.220  38.440  32.240  1.00  0.00            
ATOM   1178  HE  ARG   200      44.550  38.510  33.180  1.00  0.00            
ATOM   1179  CZ  ARG   200      43.730  39.580  31.670  1.00  0.00            
ATOM   1180  NH1 ARG   200      43.410  39.660  30.340  1.00  0.00            
ATOM   1181 1HH1 ARG   200      43.350  38.840  29.770  1.00  0.00            
ATOM   1182 2HH1 ARG   200      43.080  40.560  30.040  1.00  0.00            
ATOM   1183  NH2 ARG   200      43.710  40.720  32.420  1.00  0.00            
ATOM   1184 1HH2 ARG   200      44.300  40.530  33.200  1.00  0.00            
ATOM   1185 2HH2 ARG   200      43.350  41.570  32.040  1.00  0.00            
ATOM   1186  C   ARG   200      46.500  33.950  33.690  1.00  0.00            
ATOM   1187  O   ARG   200      46.790  34.570  34.710  1.00  0.00            
ATOM   1188  N   THR   201      45.660  32.900  33.760  1.00  0.00            
ATOM   1189  HN  THR   201      45.310  32.400  32.980  1.00  0.00            
ATOM   1190  CA  THR   201      45.060  32.480  34.990  1.00  0.00            
ATOM   1191  HA  THR   201      44.770  33.400  35.490  1.00  0.00            
ATOM   1192  CB  THR   201      43.730  31.810  34.800  1.00  0.00            
ATOM   1193  HB  THR   201      43.170  32.130  33.900  1.00  0.00            
ATOM   1194  OG1 THR   201      42.790  32.060  35.830  1.00  0.00            
ATOM   1195  HG1 THR   201      42.070  31.470  35.570  1.00  0.00            
ATOM   1196  CG2 THR   201      43.930  30.280  34.800  1.00  0.00            
ATOM   1197 1HG2 THR   201      44.480  30.000  33.870  1.00  0.00            
ATOM   1198 2HG2 THR   201      44.540  30.010  35.680  1.00  0.00            
ATOM   1199 3HG2 THR   201      42.950  29.760  34.910  1.00  0.00            
ATOM   1200  C   THR   201      46.010  31.870  35.950  1.00  0.00            
ATOM   1201  O   THR   201      45.900  31.960  37.180  1.00  0.00            
ATOM   1202  N   MET   202      47.030  31.180  35.400  1.00  0.00            
ATOM   1203  HN  MET   202      47.020  30.930  34.430  1.00  0.00            
ATOM   1204  CA  MET   202      47.940  30.410  36.180  1.00  0.00            
ATOM   1205  HA  MET   202      47.540  29.700  36.890  1.00  0.00            
ATOM   1206  CB  MET   202      48.920  29.720  35.220  1.00  0.00            
ATOM   1207  HB1 MET   202      48.370  28.990  34.580  1.00  0.00            
ATOM   1208  HB2 MET   202      49.320  30.430  34.470  1.00  0.00            
ATOM   1209  CG  MET   202      50.030  28.950  35.940  1.00  0.00            
ATOM   1210  HG1 MET   202      50.510  29.490  36.780  1.00  0.00            
ATOM   1211  HG2 MET   202      49.650  28.010  36.400  1.00  0.00            
ATOM   1212  SD  MET   202      51.260  28.300  34.770  1.00  0.00            
ATOM   1213  CE  MET   202      52.260  29.800  34.520  1.00  0.00            
ATOM   1214  HE1 MET   202      53.120  29.760  35.220  1.00  0.00            
ATOM   1215  HE2 MET   202      52.560  29.830  33.460  1.00  0.00            
ATOM   1216  HE3 MET   202      51.740  30.770  34.670  1.00  0.00            
ATOM   1217  C   MET   202      48.760  31.340  37.010  1.00  0.00            
ATOM   1218  O   MET   202      48.940  31.020  38.190  1.00  0.00            
ATOM   1219  N   GLN   203      49.240  32.510  36.550  1.00  0.00            
ATOM   1220  HN  GLN   203      49.190  32.780  35.590  1.00  0.00            
ATOM   1221  CA  GLN   203      50.000  33.330  37.440  1.00  0.00            
ATOM   1222  HA  GLN   203      50.740  32.740  37.950  1.00  0.00            
ATOM   1223  CB  GLN   203      50.760  34.300  36.520  1.00  0.00            
ATOM   1224  HB1 GLN   203      51.530  34.810  37.140  1.00  0.00            
ATOM   1225  HB2 GLN   203      51.340  33.680  35.800  1.00  0.00            
ATOM   1226  CG  GLN   203      49.930  35.390  35.840  1.00  0.00            
ATOM   1227  HG1 GLN   203      49.070  34.950  35.290  1.00  0.00            
ATOM   1228  HG2 GLN   203      49.620  36.130  36.610  1.00  0.00            
ATOM   1229  CD  GLN   203      50.670  36.150  34.760  1.00  0.00            
ATOM   1230  OE1 GLN   203      51.890  36.280  34.640  1.00  0.00            
ATOM   1231  NE2 GLN   203      49.880  36.910  33.940  1.00  0.00            
ATOM   1232 1HE2 GLN   203      48.900  36.810  33.780  1.00  0.00            
ATOM   1233 2HE2 GLN   203      50.270  37.610  33.350  1.00  0.00            
ATOM   1234  C   GLN   203      49.240  34.040  38.510  1.00  0.00            
ATOM   1235  O   GLN   203      49.780  34.590  39.470  1.00  0.00            
ATOM   1236  N   ASN   204      47.900  34.040  38.420  1.00  0.00            
ATOM   1237  HN  ASN   204      47.380  33.520  37.740  1.00  0.00            
ATOM   1238  CA  ASN   204      46.990  34.780  39.230  1.00  0.00            
ATOM   1239  HA  ASN   204      47.540  35.580  39.720  1.00  0.00            
ATOM   1240  CB  ASN   204      45.820  35.470  38.510  1.00  0.00            
ATOM   1241  HB1 ASN   204      45.310  34.590  38.060  1.00  0.00            
ATOM   1242  HB2 ASN   204      45.230  36.040  39.260  1.00  0.00            
ATOM   1243  CG  ASN   204      46.270  36.530  37.520  1.00  0.00            
ATOM   1244  OD1 ASN   204      47.120  37.400  37.700  1.00  0.00            
ATOM   1245  ND2 ASN   204      45.480  36.640  36.420  1.00  0.00            
ATOM   1246 1HD2 ASN   204      45.000  35.830  36.060  1.00  0.00            
ATOM   1247 2HD2 ASN   204      45.770  37.430  35.880  1.00  0.00            
ATOM   1248  C   ASN   204      46.550  33.890  40.340  1.00  0.00            
ATOM   1249  O   ASN   204      45.850  34.290  41.270  1.00  0.00            
ATOM   1250  N   THR   205      46.920  32.600  40.260  1.00  0.00            
ATOM   1251  HN  THR   205      47.500  32.310  39.510  1.00  0.00            
ATOM   1252  CA  THR   205      46.330  31.570  41.070  1.00  0.00            
ATOM   1253  HA  THR   205      45.410  31.960  41.470  1.00  0.00            
ATOM   1254  CB  THR   205      46.080  30.310  40.300  1.00  0.00            
ATOM   1255  HB  THR   205      47.060  29.970  39.890  1.00  0.00            
ATOM   1256  OG1 THR   205      45.190  30.510  39.220  1.00  0.00            
ATOM   1257  HG1 THR   205      45.550  31.240  38.720  1.00  0.00            
ATOM   1258  CG2 THR   205      45.330  29.200  41.060  1.00  0.00            
ATOM   1259 1HG2 THR   205      45.310  28.300  40.420  1.00  0.00            
ATOM   1260 2HG2 THR   205      45.920  29.000  41.980  1.00  0.00            
ATOM   1261 3HG2 THR   205      44.300  29.440  41.390  1.00  0.00            
ATOM   1262  C   THR   205      47.170  31.220  42.250  1.00  0.00            
ATOM   1263  O   THR   205      48.360  30.920  42.090  1.00  0.00            
ATOM   1264  N   ASN   206      46.600  31.210  43.460  1.00  0.00            
ATOM   1265  HN  ASN   206      45.600  31.260  43.410  1.00  0.00            
ATOM   1266  CA  ASN   206      47.290  30.960  44.690  1.00  0.00            
ATOM   1267  HA  ASN   206      48.350  30.980  44.510  1.00  0.00            
ATOM   1268  CB  ASN   206      46.870  32.060  45.670  1.00  0.00            
ATOM   1269  HB1 ASN   206      45.800  31.920  45.950  1.00  0.00            
ATOM   1270  HB2 ASN   206      47.360  32.050  46.670  1.00  0.00            
ATOM   1271  CG  ASN   206      47.090  33.430  45.030  1.00  0.00            
ATOM   1272  OD1 ASN   206      48.210  33.860  44.750  1.00  0.00            
ATOM   1273  ND2 ASN   206      46.010  34.240  44.940  1.00  0.00            
ATOM   1274 1HD2 ASN   206      45.220  34.000  45.510  1.00  0.00            
ATOM   1275 2HD2 ASN   206      46.070  35.220  44.730  1.00  0.00            
ATOM   1276  C   ASN   206      46.870  29.620  45.190  1.00  0.00            
ATOM   1277  O   ASN   206      47.620  28.810  45.740  1.00  0.00            
ATOM   1278  N   ASP   207      45.600  29.250  44.930  1.00  0.00            
ATOM   1279  HN  ASP   207      44.990  29.930  44.540  1.00  0.00            
ATOM   1280  CA  ASP   207      45.020  27.980  45.230  1.00  0.00            
ATOM   1281  HA  ASP   207      44.960  27.960  46.310  1.00  0.00            
ATOM   1282  CB  ASP   207      43.650  27.760  44.560  1.00  0.00            
ATOM   1283  HB1 ASP   207      43.620  27.960  43.470  1.00  0.00            
ATOM   1284  HB2 ASP   207      43.350  26.690  44.680  1.00  0.00            
ATOM   1285  CG  ASP   207      42.580  28.640  45.170  1.00  0.00            
ATOM   1286  OD1 ASP   207      42.520  28.780  46.430  1.00  0.00            
ATOM   1287  OD2 ASP   207      41.900  29.320  44.350  1.00  0.00            
ATOM   1288  C   ASP   207      45.800  26.810  44.750  1.00  0.00            
ATOM   1289  O   ASP   207      46.310  26.780  43.630  1.00  0.00            
ATOM   1290  N   VAL   208      45.960  25.770  45.590  1.00  0.00            
ATOM   1291  HN  VAL   208      45.620  25.860  46.530  1.00  0.00            
ATOM   1292  CA  VAL   208      46.900  24.730  45.320  1.00  0.00            
ATOM   1293  HA  VAL   208      47.860  25.150  45.090  1.00  0.00            
ATOM   1294  CB  VAL   208      47.060  23.900  46.560  1.00  0.00            
ATOM   1295  HB  VAL   208      46.130  23.330  46.740  1.00  0.00            
ATOM   1296  CG1 VAL   208      48.330  23.050  46.370  1.00  0.00            
ATOM   1297 1HG1 VAL   208      48.230  22.280  45.570  1.00  0.00            
ATOM   1298 2HG1 VAL   208      49.150  23.750  46.130  1.00  0.00            
ATOM   1299 3HG1 VAL   208      48.620  22.490  47.290  1.00  0.00            
ATOM   1300  CG2 VAL   208      47.450  24.770  47.770  1.00  0.00            
ATOM   1301 1HG2 VAL   208      48.290  25.430  47.460  1.00  0.00            
ATOM   1302 2HG2 VAL   208      46.620  25.400  48.170  1.00  0.00            
ATOM   1303 3HG2 VAL   208      47.830  24.100  48.570  1.00  0.00            
ATOM   1304  C   VAL   208      46.510  23.820  44.210  1.00  0.00            
ATOM   1305  O   VAL   208      47.270  23.590  43.260  1.00  0.00            
ATOM   1306  N   GLU   209      45.290  23.260  44.240  1.00  0.00            
ATOM   1307  HN  GLU   209      44.610  23.640  44.870  1.00  0.00            
ATOM   1308  CA  GLU   209      44.930  22.340  43.210  1.00  0.00            
ATOM   1309  HA  GLU   209      45.610  21.510  43.110  1.00  0.00            
ATOM   1310  CB  GLU   209      43.620  21.670  43.660  1.00  0.00            
ATOM   1311  HB1 GLU   209      43.780  21.300  44.690  1.00  0.00            
ATOM   1312  HB2 GLU   209      42.880  22.500  43.730  1.00  0.00            
ATOM   1313  CG  GLU   209      42.960  20.580  42.800  1.00  0.00            
ATOM   1314  HG1 GLU   209      42.670  21.020  41.820  1.00  0.00            
ATOM   1315  HG2 GLU   209      43.630  19.710  42.660  1.00  0.00            
ATOM   1316  CD  GLU   209      41.650  20.110  43.420  1.00  0.00            
ATOM   1317  OE1 GLU   209      40.820  20.920  43.920  1.00  0.00            
ATOM   1318  OE2 GLU   209      41.510  18.860  43.490  1.00  0.00            
ATOM   1319  C   GLU   209      44.850  22.960  41.860  1.00  0.00            
ATOM   1320  O   GLU   209      45.370  22.380  40.920  1.00  0.00            
ATOM   1321  N   THR   210      44.180  24.120  41.750  1.00  0.00            
ATOM   1322  HN  THR   210      43.830  24.620  42.540  1.00  0.00            
ATOM   1323  CA  THR   210      44.020  24.810  40.500  1.00  0.00            
ATOM   1324  HA  THR   210      43.420  24.170  39.860  1.00  0.00            
ATOM   1325  CB  THR   210      43.280  26.100  40.670  1.00  0.00            
ATOM   1326  HB  THR   210      43.940  26.840  41.170  1.00  0.00            
ATOM   1327  OG1 THR   210      42.020  26.040  41.330  1.00  0.00            
ATOM   1328  HG1 THR   210      41.820  26.980  41.430  1.00  0.00            
ATOM   1329  CG2 THR   210      42.840  26.820  39.380  1.00  0.00            
ATOM   1330 1HG2 THR   210      43.730  26.970  38.720  1.00  0.00            
ATOM   1331 2HG2 THR   210      42.120  26.220  38.790  1.00  0.00            
ATOM   1332 3HG2 THR   210      42.410  27.830  39.560  1.00  0.00            
ATOM   1333  C   THR   210      45.340  25.140  39.890  1.00  0.00            
ATOM   1334  O   THR   210      45.540  24.910  38.700  1.00  0.00            
ATOM   1335  N   ALA   211      46.300  25.700  40.640  1.00  0.00            
ATOM   1336  HN  ALA   211      46.100  25.880  41.600  1.00  0.00            
ATOM   1337  CA  ALA   211      47.590  26.110  40.170  1.00  0.00            
ATOM   1338  HA  ALA   211      47.480  26.830  39.370  1.00  0.00            
ATOM   1339  CB  ALA   211      48.440  26.660  41.320  1.00  0.00            
ATOM   1340  HB1 ALA   211      48.480  26.100  42.280  1.00  0.00            
ATOM   1341  HB2 ALA   211      49.520  26.730  41.060  1.00  0.00            
ATOM   1342  HB3 ALA   211      48.120  27.670  41.650  1.00  0.00            
ATOM   1343  C   ALA   211      48.330  24.920  39.670  1.00  0.00            
ATOM   1344  O   ALA   211      48.900  25.020  38.590  1.00  0.00            
ATOM   1345  N   ARG   212      48.390  23.790  40.400  1.00  0.00            
ATOM   1346  HN  ARG   212      47.990  23.840  41.310  1.00  0.00            
ATOM   1347  CA  ARG   212      49.190  22.700  39.910  1.00  0.00            
ATOM   1348  HA  ARG   212      50.150  23.180  39.750  1.00  0.00            
ATOM   1349  CB  ARG   212      49.520  21.660  40.990  1.00  0.00            
ATOM   1350  HB1 ARG   212      50.280  20.930  40.640  1.00  0.00            
ATOM   1351  HB2 ARG   212      50.020  22.220  41.820  1.00  0.00            
ATOM   1352  CG  ARG   212      48.360  20.870  41.590  1.00  0.00            
ATOM   1353  HG1 ARG   212      47.790  21.690  42.070  1.00  0.00            
ATOM   1354  HG2 ARG   212      47.780  20.290  40.830  1.00  0.00            
ATOM   1355  CD  ARG   212      48.750  19.820  42.640  1.00  0.00            
ATOM   1356  HD1 ARG   212      49.330  18.990  42.170  1.00  0.00            
ATOM   1357  HD2 ARG   212      49.380  20.260  43.450  1.00  0.00            
ATOM   1358  NE  ARG   212      47.520  19.270  43.250  1.00  0.00            
ATOM   1359  HE  ARG   212      47.390  19.370  44.230  1.00  0.00            
ATOM   1360  CZ  ARG   212      46.660  18.400  42.630  1.00  0.00            
ATOM   1361  NH1 ARG   212      46.810  18.080  41.310  1.00  0.00            
ATOM   1362 1HH1 ARG   212      47.570  18.400  40.750  1.00  0.00            
ATOM   1363 2HH1 ARG   212      46.140  17.450  40.910  1.00  0.00            
ATOM   1364  NH2 ARG   212      45.540  17.980  43.290  1.00  0.00            
ATOM   1365 1HH2 ARG   212      45.450  17.950  44.290  1.00  0.00            
ATOM   1366 2HH2 ARG   212      45.120  17.210  42.810  1.00  0.00            
ATOM   1367  C   ARG   212      48.650  22.080  38.670  1.00  0.00            
ATOM   1368  O   ARG   212      49.390  21.570  37.830  1.00  0.00            
ATOM   1369  N   CYS   213      47.320  22.070  38.430  1.00  0.00            
ATOM   1370  HN  CYS   213      46.780  22.500  39.150  1.00  0.00            
ATOM   1371  CA  CYS   213      46.710  21.660  37.200  1.00  0.00            
ATOM   1372  HA  CYS   213      47.110  20.700  36.910  1.00  0.00            
ATOM   1373  CB  CYS   213      45.220  21.520  37.530  1.00  0.00            
ATOM   1374  HB1 CYS   213      44.730  22.410  37.990  1.00  0.00            
ATOM   1375  HB2 CYS   213      44.760  21.110  36.610  1.00  0.00            
ATOM   1376  SG  CYS   213      44.880  20.100  38.610  1.00  0.00            
ATOM   1377  HG1 CYS   213      45.410  20.670  39.680  1.00  0.00            
ATOM   1378  C   CYS   213      46.900  22.560  36.030  1.00  0.00            
ATOM   1379  O   CYS   213      47.110  22.030  34.940  1.00  0.00            
ATOM   1380  N   THR   214      46.940  23.890  36.250  1.00  0.00            
ATOM   1381  HN  THR   214      46.820  24.210  37.190  1.00  0.00            
ATOM   1382  CA  THR   214      47.180  24.810  35.190  1.00  0.00            
ATOM   1383  HA  THR   214      46.570  24.570  34.330  1.00  0.00            
ATOM   1384  CB  THR   214      46.760  26.230  35.420  1.00  0.00            
ATOM   1385  HB  THR   214      47.210  26.920  34.670  1.00  0.00            
ATOM   1386  OG1 THR   214      47.010  26.640  36.750  1.00  0.00            
ATOM   1387  HG1 THR   214      46.350  26.180  37.270  1.00  0.00            
ATOM   1388  CG2 THR   214      45.230  26.330  35.290  1.00  0.00            
ATOM   1389 1HG2 THR   214      44.920  27.350  35.590  1.00  0.00            
ATOM   1390 2HG2 THR   214      44.830  26.210  34.260  1.00  0.00            
ATOM   1391 3HG2 THR   214      44.700  25.610  35.950  1.00  0.00            
ATOM   1392  C   THR   214      48.620  24.800  34.790  1.00  0.00            
ATOM   1393  O   THR   214      48.960  24.670  33.610  1.00  0.00            
ATOM   1394  N   ALA   215      49.590  24.810  35.720  1.00  0.00            
ATOM   1395  HN  ALA   215      49.330  25.040  36.650  1.00  0.00            
ATOM   1396  CA  ALA   215      50.980  24.620  35.450  1.00  0.00            
ATOM   1397  HA  ALA   215      51.290  25.440  34.820  1.00  0.00            
ATOM   1398  CB  ALA   215      51.790  24.920  36.720  1.00  0.00            
ATOM   1399  HB1 ALA   215      52.820  25.170  36.380  1.00  0.00            
ATOM   1400  HB2 ALA   215      51.470  25.820  37.290  1.00  0.00            
ATOM   1401  HB3 ALA   215      51.720  24.080  37.440  1.00  0.00            
ATOM   1402  C   ALA   215      51.320  23.270  34.920  1.00  0.00            
ATOM   1403  O   ALA   215      52.200  23.230  34.060  1.00  0.00            
ATOM   1404  N   GLY   216      50.690  22.120  35.240  1.00  0.00            
ATOM   1405  HN  GLY   216      50.030  22.130  35.980  1.00  0.00            
ATOM   1406  CA  GLY   216      50.970  20.890  34.560  1.00  0.00            
ATOM   1407  HA1 GLY   216      52.050  20.810  34.640  1.00  0.00            
ATOM   1408  HA2 GLY   216      50.570  20.040  35.100  1.00  0.00            
ATOM   1409  C   GLY   216      50.530  20.710  33.150  1.00  0.00            
ATOM   1410  O   GLY   216      51.100  19.980  32.350  1.00  0.00            
ATOM   1411  N   THR   217      49.490  21.490  32.780  1.00  0.00            
ATOM   1412  HN  THR   217      49.090  21.960  33.560  1.00  0.00            
ATOM   1413  CA  THR   217      48.960  21.720  31.480  1.00  0.00            
ATOM   1414  HA  THR   217      48.950  20.730  31.030  1.00  0.00            
ATOM   1415  CB  THR   217      47.580  22.310  31.490  1.00  0.00            
ATOM   1416  HB  THR   217      47.700  23.320  31.940  1.00  0.00            
ATOM   1417  OG1 THR   217      46.760  21.380  32.180  1.00  0.00            
ATOM   1418  HG1 THR   217      46.740  21.780  33.050  1.00  0.00            
ATOM   1419  CG2 THR   217      47.010  22.510  30.080  1.00  0.00            
ATOM   1420 1HG2 THR   217      47.710  23.060  29.420  1.00  0.00            
ATOM   1421 2HG2 THR   217      46.950  21.500  29.610  1.00  0.00            
ATOM   1422 3HG2 THR   217      46.050  23.060  30.080  1.00  0.00            
ATOM   1423  C   THR   217      49.910  22.440  30.590  1.00  0.00            
ATOM   1424  O   THR   217      50.210  21.940  29.500  1.00  0.00            
ATOM   1425  N   LEU   218      50.530  23.530  31.060  1.00  0.00            
ATOM   1426  HN  LEU   218      50.310  23.940  31.950  1.00  0.00            
ATOM   1427  CA  LEU   218      51.670  23.940  30.310  1.00  0.00            
ATOM   1428  HA  LEU   218      51.360  24.110  29.290  1.00  0.00            
ATOM   1429  CB  LEU   218      52.360  25.210  30.840  1.00  0.00            
ATOM   1430  HB1 LEU   218      52.950  25.160  31.780  1.00  0.00            
ATOM   1431  HB2 LEU   218      53.120  25.530  30.090  1.00  0.00            
ATOM   1432  CG  LEU   218      51.330  26.340  30.990  1.00  0.00            
ATOM   1433  HG  LEU   218      50.460  26.030  31.610  1.00  0.00            
ATOM   1434  CD1 LEU   218      52.070  27.480  31.720  1.00  0.00            
ATOM   1435 1HD1 LEU   218      52.600  27.120  32.630  1.00  0.00            
ATOM   1436 2HD1 LEU   218      52.820  27.820  30.980  1.00  0.00            
ATOM   1437 3HD1 LEU   218      51.410  28.330  32.000  1.00  0.00            
ATOM   1438  CD2 LEU   218      50.920  26.870  29.600  1.00  0.00            
ATOM   1439 1HD2 LEU   218      50.200  27.700  29.740  1.00  0.00            
ATOM   1440 2HD2 LEU   218      51.760  27.270  28.990  1.00  0.00            
ATOM   1441 3HD2 LEU   218      50.420  26.110  28.960  1.00  0.00            
ATOM   1442  C   LEU   218      52.820  23.010  30.090  1.00  0.00            
ATOM   1443  O   LEU   218      53.430  22.880  29.030  1.00  0.00            
ATOM   1444  N   HIS   219      53.110  22.230  31.140  1.00  0.00            
ATOM   1445  HN  HIS   219      52.480  22.110  31.910  1.00  0.00            
ATOM   1446  CA  HIS   219      54.120  21.230  31.010  1.00  0.00            
ATOM   1447  HA  HIS   219      55.010  21.700  30.600  1.00  0.00            
ATOM   1448  CB  HIS   219      54.480  20.780  32.430  1.00  0.00            
ATOM   1449  HB1 HIS   219      54.700  21.680  33.040  1.00  0.00            
ATOM   1450  HB2 HIS   219      53.600  20.290  32.890  1.00  0.00            
ATOM   1451  ND1 HIS   219      55.520  18.600  32.290  1.00  0.00            
ATOM   1452  CG  HIS   219      55.730  19.960  32.280  1.00  0.00            
ATOM   1453  CE1 HIS   219      56.700  18.120  31.950  1.00  0.00            
ATOM   1454  HE1 HIS   219      56.920  17.060  31.840  1.00  0.00            
ATOM   1455  NE2 HIS   219      57.640  19.070  31.690  1.00  0.00            
ATOM   1456  HE2 HIS   219      58.530  18.860  31.300  1.00  0.00            
ATOM   1457  CD2 HIS   219      57.020  20.270  31.990  1.00  0.00            
ATOM   1458  HD2 HIS   219      57.590  21.190  31.960  1.00  0.00            
ATOM   1459  C   HIS   219      53.880  20.110  30.060  1.00  0.00            
ATOM   1460  O   HIS   219      54.710  19.730  29.240  1.00  0.00            
ATOM   1461  N   ASN   220      52.650  19.560  30.040  1.00  0.00            
ATOM   1462  HN  ASN   220      51.910  20.000  30.550  1.00  0.00            
ATOM   1463  CA  ASN   220      52.190  18.670  29.020  1.00  0.00            
ATOM   1464  HA  ASN   220      52.830  17.800  28.960  1.00  0.00            
ATOM   1465  CB  ASN   220      50.700  18.330  29.170  1.00  0.00            
ATOM   1466  HB1 ASN   220      50.110  19.280  29.170  1.00  0.00            
ATOM   1467  HB2 ASN   220      50.270  17.620  28.440  1.00  0.00            
ATOM   1468  CG  ASN   220      50.420  17.510  30.430  1.00  0.00            
ATOM   1469  OD1 ASN   220      51.370  16.870  30.860  1.00  0.00            
ATOM   1470  ND2 ASN   220      49.170  17.460  30.960  1.00  0.00            
ATOM   1471 1HD2 ASN   220      48.370  17.910  30.570  1.00  0.00            
ATOM   1472 2HD2 ASN   220      48.930  16.750  31.630  1.00  0.00            
ATOM   1473  C   ASN   220      52.380  19.160  27.630  1.00  0.00            
ATOM   1474  O   ASN   220      52.830  18.450  26.730  1.00  0.00            
ATOM   1475  N   LEU   221      52.050  20.440  27.360  1.00  0.00            
ATOM   1476  HN  LEU   221      51.620  20.990  28.070  1.00  0.00            
ATOM   1477  CA  LEU   221      52.390  21.050  26.110  1.00  0.00            
ATOM   1478  HA  LEU   221      51.920  20.430  25.350  1.00  0.00            
ATOM   1479  CB  LEU   221      51.710  22.420  25.950  1.00  0.00            
ATOM   1480  HB1 LEU   221      52.220  23.160  26.600  1.00  0.00            
ATOM   1481  HB2 LEU   221      51.830  22.740  24.900  1.00  0.00            
ATOM   1482  CG  LEU   221      50.190  22.360  26.190  1.00  0.00            
ATOM   1483  HG  LEU   221      49.960  22.280  27.270  1.00  0.00            
ATOM   1484  CD1 LEU   221      49.610  23.700  25.700  1.00  0.00            
ATOM   1485 1HD1 LEU   221      49.540  23.690  24.590  1.00  0.00            
ATOM   1486 2HD1 LEU   221      48.580  23.910  26.070  1.00  0.00            
ATOM   1487 3HD1 LEU   221      50.320  24.500  25.990  1.00  0.00            
ATOM   1488  CD2 LEU   221      49.380  21.250  25.500  1.00  0.00            
ATOM   1489 1HD2 LEU   221      48.310  21.360  25.760  1.00  0.00            
ATOM   1490 2HD2 LEU   221      49.570  21.220  24.400  1.00  0.00            
ATOM   1491 3HD2 LEU   221      49.710  20.290  25.940  1.00  0.00            
ATOM   1492  C   LEU   221      53.830  21.170  25.740  1.00  0.00            
ATOM   1493  O   LEU   221      54.130  21.400  24.570  1.00  0.00            
ATOM   1494  N   SER   222      54.820  21.000  26.630  1.00  0.00            
ATOM   1495  HN  SER   222      54.560  20.730  27.560  1.00  0.00            
ATOM   1496  CA  SER   222      56.190  21.360  26.440  1.00  0.00            
ATOM   1497  HA  SER   222      56.100  22.140  25.700  1.00  0.00            
ATOM   1498  CB  SER   222      56.990  21.780  27.690  1.00  0.00            
ATOM   1499  HB1 SER   222      57.900  22.340  27.390  1.00  0.00            
ATOM   1500  HB2 SER   222      56.230  22.370  28.240  1.00  0.00            
ATOM   1501  OG  SER   222      57.420  20.750  28.580  1.00  0.00            
ATOM   1502  HG1 SER   222      56.670  20.330  29.000  1.00  0.00            
ATOM   1503  C   SER   222      57.010  20.300  25.800  1.00  0.00            
ATOM   1504  O   SER   222      58.240  20.330  25.830  1.00  0.00            
ATOM   1505  N   HIS   223      56.370  19.250  25.260  1.00  0.00            
ATOM   1506  HN  HIS   223      55.390  19.300  25.460  1.00  0.00            
ATOM   1507  CA  HIS   223      56.960  18.070  24.720  1.00  0.00            
ATOM   1508  HA  HIS   223      58.010  17.960  24.910  1.00  0.00            
ATOM   1509  CB  HIS   223      56.280  16.810  25.290  1.00  0.00            
ATOM   1510  HB1 HIS   223      55.320  16.630  24.770  1.00  0.00            
ATOM   1511  HB2 HIS   223      56.850  15.910  24.970  1.00  0.00            
ATOM   1512  ND1 HIS   223      55.390  17.250  27.680  1.00  0.00            
ATOM   1513  HD1 HIS   223      54.500  17.570  27.370  1.00  0.00            
ATOM   1514  CG  HIS   223      56.300  16.720  26.790  1.00  0.00            
ATOM   1515  CE1 HIS   223      55.740  16.950  28.960  1.00  0.00            
ATOM   1516  HE1 HIS   223      55.270  17.320  29.870  1.00  0.00            
ATOM   1517  NE2 HIS   223      56.890  16.300  28.940  1.00  0.00            
ATOM   1518  CD2 HIS   223      57.170  16.070  27.610  1.00  0.00            
ATOM   1519  HD2 HIS   223      58.070  15.520  27.370  1.00  0.00            
ATOM   1520  C   HIS   223      56.920  18.060  23.230  1.00  0.00            
ATOM   1521  O   HIS   223      57.590  17.300  22.530  1.00  0.00            
ATOM   1522  N   HIS   224      56.220  19.080  22.690  1.00  0.00            
ATOM   1523  HN  HIS   224      55.780  19.810  23.200  1.00  0.00            
ATOM   1524  CA  HIS   224      56.130  19.240  21.270  1.00  0.00            
ATOM   1525  HA  HIS   224      56.780  18.550  20.760  1.00  0.00            
ATOM   1526  CB  HIS   224      54.740  18.850  20.740  1.00  0.00            
ATOM   1527  HB1 HIS   224      54.700  17.820  21.150  1.00  0.00            
ATOM   1528  HB2 HIS   224      53.930  19.450  21.210  1.00  0.00            
ATOM   1529  ND1 HIS   224      54.670  19.910  18.580  1.00  0.00            
ATOM   1530  CG  HIS   224      54.460  18.730  19.270  1.00  0.00            
ATOM   1531  CE1 HIS   224      54.200  19.650  17.380  1.00  0.00            
ATOM   1532  HE1 HIS   224      54.300  20.220  16.450  1.00  0.00            
ATOM   1533  NE2 HIS   224      53.730  18.380  17.260  1.00  0.00            
ATOM   1534  HE2 HIS   224      53.400  18.020  16.390  1.00  0.00            
ATOM   1535  CD2 HIS   224      54.000  17.740  18.450  1.00  0.00            
ATOM   1536  HD2 HIS   224      53.900  16.680  18.620  1.00  0.00            
ATOM   1537  C   HIS   224      56.530  20.610  20.840  1.00  0.00            
ATOM   1538  O   HIS   224      56.270  21.630  21.470  1.00  0.00            
ATOM   1539  N   ARG   225      57.080  20.790  19.620  1.00  0.00            
ATOM   1540  HN  ARG   225      56.940  20.010  19.020  1.00  0.00            
ATOM   1541  CA  ARG   225      57.620  21.980  19.050  1.00  0.00            
ATOM   1542  HA  ARG   225      58.360  22.380  19.730  1.00  0.00            
ATOM   1543  CB  ARG   225      58.180  21.510  17.700  1.00  0.00            
ATOM   1544  HB1 ARG   225      59.020  20.910  18.120  1.00  0.00            
ATOM   1545  HB2 ARG   225      57.420  20.910  17.160  1.00  0.00            
ATOM   1546  CG  ARG   225      58.760  22.620  16.830  1.00  0.00            
ATOM   1547  HG1 ARG   225      57.960  23.340  16.550  1.00  0.00            
ATOM   1548  HG2 ARG   225      59.560  23.090  17.450  1.00  0.00            
ATOM   1549  CD  ARG   225      59.380  22.140  15.520  1.00  0.00            
ATOM   1550  HD1 ARG   225      58.590  21.470  15.110  1.00  0.00            
ATOM   1551  HD2 ARG   225      59.440  22.870  14.690  1.00  0.00            
ATOM   1552  NE  ARG   225      60.660  21.450  15.870  1.00  0.00            
ATOM   1553  HE  ARG   225      61.030  21.300  16.780  1.00  0.00            
ATOM   1554  CZ  ARG   225      61.570  21.090  14.920  1.00  0.00            
ATOM   1555  NH1 ARG   225      61.380  21.300  13.580  1.00  0.00            
ATOM   1556 1HH1 ARG   225      60.700  21.960  13.260  1.00  0.00            
ATOM   1557 2HH1 ARG   225      62.250  21.300  13.090  1.00  0.00            
ATOM   1558  NH2 ARG   225      62.780  20.660  15.360  1.00  0.00            
ATOM   1559 1HH2 ARG   225      63.120  20.950  16.260  1.00  0.00            
ATOM   1560 2HH2 ARG   225      63.550  20.520  14.730  1.00  0.00            
ATOM   1561  C   ARG   225      56.650  23.100  18.870  1.00  0.00            
ATOM   1562  O   ARG   225      56.980  24.240  19.180  1.00  0.00            
ATOM   1563  N   GLU   226      55.380  22.850  18.500  1.00  0.00            
ATOM   1564  HN  GLU   226      55.160  21.880  18.360  1.00  0.00            
ATOM   1565  CA  GLU   226      54.330  23.820  18.420  1.00  0.00            
ATOM   1566  HA  GLU   226      54.770  24.700  17.980  1.00  0.00            
ATOM   1567  CB  GLU   226      53.340  23.200  17.420  1.00  0.00            
ATOM   1568  HB1 GLU   226      53.200  22.130  17.700  1.00  0.00            
ATOM   1569  HB2 GLU   226      52.360  23.710  17.520  1.00  0.00            
ATOM   1570  CG  GLU   226      53.750  23.130  15.950  1.00  0.00            
ATOM   1571  HG1 GLU   226      53.860  24.120  15.460  1.00  0.00            
ATOM   1572  HG2 GLU   226      54.720  22.600  15.830  1.00  0.00            
ATOM   1573  CD  GLU   226      52.650  22.340  15.250  1.00  0.00            
ATOM   1574  OE1 GLU   226      51.470  22.750  15.090  1.00  0.00            
ATOM   1575  OE2 GLU   226      52.970  21.180  14.880  1.00  0.00            
ATOM   1576  C   GLU   226      53.640  24.080  19.710  1.00  0.00            
ATOM   1577  O   GLU   226      52.800  24.960  19.870  1.00  0.00            
ATOM   1578  N   GLY   227      53.990  23.320  20.770  1.00  0.00            
ATOM   1579  HN  GLY   227      54.550  22.530  20.520  1.00  0.00            
ATOM   1580  CA  GLY   227      53.610  23.570  22.120  1.00  0.00            
ATOM   1581  HA1 GLY   227      52.590  23.900  22.270  1.00  0.00            
ATOM   1582  HA2 GLY   227      53.690  22.640  22.660  1.00  0.00            
ATOM   1583  C   GLY   227      54.560  24.510  22.770  1.00  0.00            
ATOM   1584  O   GLY   227      54.080  25.330  23.560  1.00  0.00            
ATOM   1585  N   LEU   228      55.880  24.560  22.530  1.00  0.00            
ATOM   1586  HN  LEU   228      56.310  23.870  21.950  1.00  0.00            
ATOM   1587  CA  LEU   228      56.740  25.580  23.040  1.00  0.00            
ATOM   1588  HA  LEU   228      56.620  25.750  24.100  1.00  0.00            
ATOM   1589  CB  LEU   228      58.180  25.300  22.560  1.00  0.00            
ATOM   1590  HB1 LEU   228      58.200  25.340  21.450  1.00  0.00            
ATOM   1591  HB2 LEU   228      58.850  26.090  22.940  1.00  0.00            
ATOM   1592  CG  LEU   228      58.600  23.850  22.830  1.00  0.00            
ATOM   1593  HG  LEU   228      58.000  23.050  22.340  1.00  0.00            
ATOM   1594  CD1 LEU   228      60.060  23.760  22.350  1.00  0.00            
ATOM   1595 1HD1 LEU   228      60.720  24.510  22.830  1.00  0.00            
ATOM   1596 2HD1 LEU   228      60.420  22.720  22.540  1.00  0.00            
ATOM   1597 3HD1 LEU   228      59.990  23.790  21.240  1.00  0.00            
ATOM   1598  CD2 LEU   228      58.690  23.610  24.350  1.00  0.00            
ATOM   1599 1HD2 LEU   228      57.780  24.040  24.820  1.00  0.00            
ATOM   1600 2HD2 LEU   228      58.790  22.530  24.610  1.00  0.00            
ATOM   1601 3HD2 LEU   228      59.590  24.130  24.720  1.00  0.00            
ATOM   1602  C   LEU   228      56.450  26.890  22.400  1.00  0.00            
ATOM   1603  O   LEU   228      56.250  27.910  23.050  1.00  0.00            
ATOM   1604  N   LEU   229      56.310  26.920  21.060  1.00  0.00            
ATOM   1605  HN  LEU   229      56.490  26.120  20.490  1.00  0.00            
ATOM   1606  CA  LEU   229      55.980  28.080  20.290  1.00  0.00            
ATOM   1607  HA  LEU   229      56.770  28.820  20.330  1.00  0.00            
ATOM   1608  CB  LEU   229      55.870  27.660  18.810  1.00  0.00            
ATOM   1609  HB1 LEU   229      55.410  26.650  18.820  1.00  0.00            
ATOM   1610  HB2 LEU   229      55.250  28.400  18.270  1.00  0.00            
ATOM   1611  CG  LEU   229      57.230  27.550  18.100  1.00  0.00            
ATOM   1612  HG  LEU   229      57.820  26.890  18.770  1.00  0.00            
ATOM   1613  CD1 LEU   229      57.120  26.780  16.770  1.00  0.00            
ATOM   1614 1HD1 LEU   229      56.740  25.740  16.790  1.00  0.00            
ATOM   1615 2HD1 LEU   229      56.320  27.350  16.230  1.00  0.00            
ATOM   1616 3HD1 LEU   229      58.090  26.840  16.240  1.00  0.00            
ATOM   1617  CD2 LEU   229      57.840  28.940  17.830  1.00  0.00            
ATOM   1618 1HD2 LEU   229      57.090  29.520  17.250  1.00  0.00            
ATOM   1619 2HD2 LEU   229      58.150  29.520  18.720  1.00  0.00            
ATOM   1620 3HD2 LEU   229      58.780  28.740  17.270  1.00  0.00            
ATOM   1621  C   LEU   229      54.740  28.750  20.770  1.00  0.00            
ATOM   1622  O   LEU   229      54.650  29.970  20.920  1.00  0.00            
ATOM   1623  N   ALA   230      53.700  27.990  21.160  1.00  0.00            
ATOM   1624  HN  ALA   230      53.730  26.990  21.200  1.00  0.00            
ATOM   1625  CA  ALA   230      52.480  28.480  21.730  1.00  0.00            
ATOM   1626  HA  ALA   230      52.130  29.300  21.120  1.00  0.00            
ATOM   1627  CB  ALA   230      51.430  27.370  21.820  1.00  0.00            
ATOM   1628  HB1 ALA   230      51.840  26.400  22.170  1.00  0.00            
ATOM   1629  HB2 ALA   230      50.650  27.550  22.600  1.00  0.00            
ATOM   1630  HB3 ALA   230      50.990  27.250  20.800  1.00  0.00            
ATOM   1631  C   ALA   230      52.710  29.080  23.070  1.00  0.00            
ATOM   1632  O   ALA   230      52.080  30.100  23.330  1.00  0.00            
ATOM   1633  N   ILE   231      53.640  28.570  23.900  1.00  0.00            
ATOM   1634  HN  ILE   231      54.070  27.730  23.580  1.00  0.00            
ATOM   1635  CA  ILE   231      53.830  28.950  25.270  1.00  0.00            
ATOM   1636  HA  ILE   231      52.850  29.270  25.580  1.00  0.00            
ATOM   1637  CB  ILE   231      54.610  28.030  26.160  1.00  0.00            
ATOM   1638  HB  ILE   231      55.500  27.770  25.560  1.00  0.00            
ATOM   1639  CG2 ILE   231      55.040  28.660  27.490  1.00  0.00            
ATOM   1640 1HG2 ILE   231      54.160  29.100  28.010  1.00  0.00            
ATOM   1641 2HG2 ILE   231      55.380  27.880  28.210  1.00  0.00            
ATOM   1642 3HG2 ILE   231      55.810  29.460  27.500  1.00  0.00            
ATOM   1643  CG1 ILE   231      53.710  26.820  26.460  1.00  0.00            
ATOM   1644 1HG1 ILE   231      52.920  27.080  27.200  1.00  0.00            
ATOM   1645 2HG1 ILE   231      53.160  26.590  25.520  1.00  0.00            
ATOM   1646  CD  ILE   231      54.410  25.530  26.890  1.00  0.00            
ATOM   1647  HD1 ILE   231      54.960  25.710  27.840  1.00  0.00            
ATOM   1648  HD2 ILE   231      53.730  24.720  27.230  1.00  0.00            
ATOM   1649  HD3 ILE   231      55.090  25.180  26.080  1.00  0.00            
ATOM   1650  C   ILE   231      54.550  30.250  25.180  1.00  0.00            
ATOM   1651  O   ILE   231      54.190  31.270  25.760  1.00  0.00            
ATOM   1652  N   PHE   232      55.530  30.410  24.280  1.00  0.00            
ATOM   1653  HN  PHE   232      55.800  29.580  23.790  1.00  0.00            
ATOM   1654  CA  PHE   232      56.290  31.580  23.980  1.00  0.00            
ATOM   1655  HA  PHE   232      56.840  31.900  24.850  1.00  0.00            
ATOM   1656  CB  PHE   232      57.310  31.260  22.880  1.00  0.00            
ATOM   1657  HB1 PHE   232      57.810  30.320  23.200  1.00  0.00            
ATOM   1658  HB2 PHE   232      56.740  31.160  21.930  1.00  0.00            
ATOM   1659  CG  PHE   232      58.420  32.250  22.750  1.00  0.00            
ATOM   1660  CD1 PHE   232      59.410  32.400  23.700  1.00  0.00            
ATOM   1661  HD1 PHE   232      59.440  31.750  24.560  1.00  0.00            
ATOM   1662  CE1 PHE   232      60.390  33.350  23.530  1.00  0.00            
ATOM   1663  HE1 PHE   232      61.130  33.460  24.310  1.00  0.00            
ATOM   1664  CZ  PHE   232      60.460  34.030  22.340  1.00  0.00            
ATOM   1665  HZ  PHE   232      61.240  34.780  22.270  1.00  0.00            
ATOM   1666  CD2 PHE   232      58.510  32.970  21.590  1.00  0.00            
ATOM   1667  HD2 PHE   232      57.700  32.850  20.890  1.00  0.00            
ATOM   1668  CE2 PHE   232      59.500  33.910  21.370  1.00  0.00            
ATOM   1669  HE2 PHE   232      59.430  34.410  20.410  1.00  0.00            
ATOM   1670  C   PHE   232      55.480  32.760  23.540  1.00  0.00            
ATOM   1671  O   PHE   232      55.530  33.840  24.110  1.00  0.00            
ATOM   1672  N   LYS   233      54.620  32.450  22.560  1.00  0.00            
ATOM   1673  HN  LYS   233      54.640  31.540  22.150  1.00  0.00            
ATOM   1674  CA  LYS   233      53.780  33.440  21.950  1.00  0.00            
ATOM   1675  HA  LYS   233      54.450  34.220  21.630  1.00  0.00            
ATOM   1676  CB  LYS   233      53.140  33.140  20.590  1.00  0.00            
ATOM   1677  HB1 LYS   233      52.560  32.200  20.700  1.00  0.00            
ATOM   1678  HB2 LYS   233      52.370  33.880  20.290  1.00  0.00            
ATOM   1679  CG  LYS   233      54.180  33.050  19.460  1.00  0.00            
ATOM   1680  HG1 LYS   233      54.610  34.060  19.340  1.00  0.00            
ATOM   1681  HG2 LYS   233      54.990  32.310  19.650  1.00  0.00            
ATOM   1682  CD  LYS   233      53.470  32.700  18.150  1.00  0.00            
ATOM   1683  HD1 LYS   233      53.380  31.590  18.240  1.00  0.00            
ATOM   1684  HD2 LYS   233      52.440  33.070  18.000  1.00  0.00            
ATOM   1685  CE  LYS   233      54.290  33.050  16.900  1.00  0.00            
ATOM   1686  HE1 LYS   233      55.280  32.550  16.810  1.00  0.00            
ATOM   1687  HE2 LYS   233      53.740  32.750  15.990  1.00  0.00            
ATOM   1688  NZ  LYS   233      54.500  34.500  16.780  1.00  0.00            
ATOM   1689  HZ1 LYS   233      53.890  35.030  17.440  1.00  0.00            
ATOM   1690  HZ2 LYS   233      55.460  34.800  17.060  1.00  0.00            
ATOM   1691  HZ3 LYS   233      54.250  34.860  15.830  1.00  0.00            
ATOM   1692  C   LYS   233      52.700  34.020  22.800  1.00  0.00            
ATOM   1693  O   LYS   233      52.190  35.120  22.590  1.00  0.00            
ATOM   1694  N   SER   234      52.340  33.300  23.880  1.00  0.00            
ATOM   1695  HN  SER   234      52.890  32.490  24.050  1.00  0.00            
ATOM   1696  CA  SER   234      51.370  33.730  24.830  1.00  0.00            
ATOM   1697  HA  SER   234      50.710  34.430  24.360  1.00  0.00            
ATOM   1698  CB  SER   234      50.460  32.560  25.260  1.00  0.00            
ATOM   1699  HB1 SER   234      51.030  31.770  25.800  1.00  0.00            
ATOM   1700  HB2 SER   234      49.810  33.000  26.050  1.00  0.00            
ATOM   1701  OG  SER   234      49.810  31.920  24.180  1.00  0.00            
ATOM   1702  HG1 SER   234      50.520  31.380  23.840  1.00  0.00            
ATOM   1703  C   SER   234      52.020  34.430  25.980  1.00  0.00            
ATOM   1704  O   SER   234      51.320  34.720  26.940  1.00  0.00            
ATOM   1705  N   GLY   235      53.320  34.740  26.070  1.00  0.00            
ATOM   1706  HN  GLY   235      53.970  34.590  25.320  1.00  0.00            
ATOM   1707  CA  GLY   235      53.960  35.360  27.180  1.00  0.00            
ATOM   1708  HA1 GLY   235      54.950  35.730  26.940  1.00  0.00            
ATOM   1709  HA2 GLY   235      53.340  36.200  27.480  1.00  0.00            
ATOM   1710  C   GLY   235      54.210  34.400  28.300  1.00  0.00            
ATOM   1711  O   GLY   235      54.130  34.750  29.480  1.00  0.00            
ATOM   1712  N   GLY   236      54.470  33.120  27.990  1.00  0.00            
ATOM   1713  HN  GLY   236      54.580  32.860  27.030  1.00  0.00            
ATOM   1714  CA  GLY   236      54.620  32.110  28.990  1.00  0.00            
ATOM   1715  HA1 GLY   236      53.800  32.230  29.680  1.00  0.00            
ATOM   1716  HA2 GLY   236      54.640  31.190  28.420  1.00  0.00            
ATOM   1717  C   GLY   236      55.870  32.120  29.790  1.00  0.00            
ATOM   1718  O   GLY   236      55.860  31.540  30.870  1.00  0.00            
ATOM   1719  N   ILE   237      57.000  32.710  29.360  1.00  0.00            
ATOM   1720  HN  ILE   237      57.020  33.050  28.430  1.00  0.00            
ATOM   1721  CA  ILE   237      58.220  32.910  30.090  1.00  0.00            
ATOM   1722  HA  ILE   237      58.470  31.920  30.440  1.00  0.00            
ATOM   1723  CB  ILE   237      59.400  33.220  29.220  1.00  0.00            
ATOM   1724  HB  ILE   237      59.000  33.990  28.520  1.00  0.00            
ATOM   1725  CG2 ILE   237      60.640  33.760  29.950  1.00  0.00            
ATOM   1726 1HG2 ILE   237      61.000  33.110  30.770  1.00  0.00            
ATOM   1727 2HG2 ILE   237      61.350  33.940  29.110  1.00  0.00            
ATOM   1728 3HG2 ILE   237      60.350  34.770  30.320  1.00  0.00            
ATOM   1729  CG1 ILE   237      59.730  31.910  28.490  1.00  0.00            
ATOM   1730 1HG1 ILE   237      60.270  31.290  29.220  1.00  0.00            
ATOM   1731 2HG1 ILE   237      58.750  31.400  28.340  1.00  0.00            
ATOM   1732  CD  ILE   237      60.580  32.040  27.230  1.00  0.00            
ATOM   1733  HD1 ILE   237      60.120  32.740  26.500  1.00  0.00            
ATOM   1734  HD2 ILE   237      61.560  32.520  27.470  1.00  0.00            
ATOM   1735  HD3 ILE   237      60.680  31.030  26.780  1.00  0.00            
ATOM   1736  C   ILE   237      57.910  33.710  31.300  1.00  0.00            
ATOM   1737  O   ILE   237      58.300  33.240  32.370  1.00  0.00            
ATOM   1738  N   PRO   238      57.250  34.840  31.280  1.00  0.00            
ATOM   1739  CD  PRO   238      57.370  35.840  30.230  1.00  0.00            
ATOM   1740  HD1 PRO   238      56.610  35.610  29.450  1.00  0.00            
ATOM   1741  HD2 PRO   238      58.370  35.810  29.750  1.00  0.00            
ATOM   1742  CA  PRO   238      57.030  35.590  32.480  1.00  0.00            
ATOM   1743  HA  PRO   238      57.950  35.750  33.020  1.00  0.00            
ATOM   1744  CB  PRO   238      56.350  36.870  32.010  1.00  0.00            
ATOM   1745  HB1 PRO   238      55.320  36.710  31.620  1.00  0.00            
ATOM   1746  HB2 PRO   238      56.270  37.630  32.810  1.00  0.00            
ATOM   1747  CG  PRO   238      57.200  37.260  30.790  1.00  0.00            
ATOM   1748  HG1 PRO   238      56.720  37.970  30.090  1.00  0.00            
ATOM   1749  HG2 PRO   238      58.160  37.760  31.000  1.00  0.00            
ATOM   1750  C   PRO   238      56.150  34.980  33.520  1.00  0.00            
ATOM   1751  O   PRO   238      56.350  35.270  34.700  1.00  0.00            
ATOM   1752  N   ALA   239      55.180  34.140  33.120  1.00  0.00            
ATOM   1753  HN  ALA   239      55.150  33.990  32.130  1.00  0.00            
ATOM   1754  CA  ALA   239      54.300  33.410  33.980  1.00  0.00            
ATOM   1755  HA  ALA   239      54.070  34.070  34.800  1.00  0.00            
ATOM   1756  CB  ALA   239      53.060  33.140  33.120  1.00  0.00            
ATOM   1757  HB1 ALA   239      52.770  34.070  32.590  1.00  0.00            
ATOM   1758  HB2 ALA   239      53.270  32.380  32.330  1.00  0.00            
ATOM   1759  HB3 ALA   239      52.130  32.850  33.650  1.00  0.00            
ATOM   1760  C   ALA   239      54.940  32.190  34.540  1.00  0.00            
ATOM   1761  O   ALA   239      54.900  31.980  35.760  1.00  0.00            
ATOM   1762  N   LEU   240      55.710  31.460  33.720  1.00  0.00            
ATOM   1763  HN  LEU   240      55.730  31.600  32.730  1.00  0.00            
ATOM   1764  CA  LEU   240      56.580  30.460  34.250  1.00  0.00            
ATOM   1765  HA  LEU   240      55.970  29.840  34.890  1.00  0.00            
ATOM   1766  CB  LEU   240      57.240  29.690  33.100  1.00  0.00            
ATOM   1767  HB1 LEU   240      57.550  30.400  32.300  1.00  0.00            
ATOM   1768  HB2 LEU   240      58.080  29.110  33.550  1.00  0.00            
ATOM   1769  CG  LEU   240      56.280  28.640  32.520  1.00  0.00            
ATOM   1770  HG  LEU   240      55.290  29.140  32.420  1.00  0.00            
ATOM   1771  CD1 LEU   240      56.770  28.200  31.120  1.00  0.00            
ATOM   1772 1HD1 LEU   240      57.730  27.650  31.220  1.00  0.00            
ATOM   1773 2HD1 LEU   240      55.930  27.560  30.760  1.00  0.00            
ATOM   1774 3HD1 LEU   240      56.880  29.120  30.510  1.00  0.00            
ATOM   1775  CD2 LEU   240      56.210  27.420  33.450  1.00  0.00            
ATOM   1776 1HD2 LEU   240      55.670  26.580  32.980  1.00  0.00            
ATOM   1777 2HD2 LEU   240      57.240  27.070  33.700  1.00  0.00            
ATOM   1778 3HD2 LEU   240      55.680  27.670  34.390  1.00  0.00            
ATOM   1779  C   LEU   240      57.610  30.940  35.210  1.00  0.00            
ATOM   1780  O   LEU   240      57.920  30.330  36.230  1.00  0.00            
ATOM   1781  N   VAL   241      58.240  32.110  34.960  1.00  0.00            
ATOM   1782  HN  VAL   241      57.960  32.690  34.200  1.00  0.00            
ATOM   1783  CA  VAL   241      59.230  32.710  35.790  1.00  0.00            
ATOM   1784  HA  VAL   241      59.930  31.920  36.030  1.00  0.00            
ATOM   1785  CB  VAL   241      59.910  33.810  35.030  1.00  0.00            
ATOM   1786  HB  VAL   241      59.150  34.280  34.370  1.00  0.00            
ATOM   1787  CG1 VAL   241      60.550  34.890  35.930  1.00  0.00            
ATOM   1788 1HG1 VAL   241      61.090  34.500  36.820  1.00  0.00            
ATOM   1789 2HG1 VAL   241      61.200  35.540  35.310  1.00  0.00            
ATOM   1790 3HG1 VAL   241      59.720  35.580  36.160  1.00  0.00            
ATOM   1791  CG2 VAL   241      61.030  33.240  34.150  1.00  0.00            
ATOM   1792 1HG2 VAL   241      61.940  33.080  34.760  1.00  0.00            
ATOM   1793 2HG2 VAL   241      60.700  32.310  33.640  1.00  0.00            
ATOM   1794 3HG2 VAL   241      61.420  33.980  33.410  1.00  0.00            
ATOM   1795  C   VAL   241      58.640  33.130  37.090  1.00  0.00            
ATOM   1796  O   VAL   241      59.240  33.090  38.170  1.00  0.00            
ATOM   1797  N   LYS   242      57.400  33.650  37.090  1.00  0.00            
ATOM   1798  HN  LYS   242      57.040  33.960  36.220  1.00  0.00            
ATOM   1799  CA  LYS   242      56.650  33.980  38.270  1.00  0.00            
ATOM   1800  HA  LYS   242      57.220  34.710  38.830  1.00  0.00            
ATOM   1801  CB  LYS   242      55.320  34.670  37.910  1.00  0.00            
ATOM   1802  HB1 LYS   242      55.090  34.090  37.000  1.00  0.00            
ATOM   1803  HB2 LYS   242      54.550  34.540  38.700  1.00  0.00            
ATOM   1804  CG  LYS   242      55.540  36.170  37.680  1.00  0.00            
ATOM   1805  HG1 LYS   242      55.880  36.560  38.660  1.00  0.00            
ATOM   1806  HG2 LYS   242      56.420  36.340  37.020  1.00  0.00            
ATOM   1807  CD  LYS   242      54.240  36.810  37.190  1.00  0.00            
ATOM   1808  HD1 LYS   242      53.710  36.240  36.400  1.00  0.00            
ATOM   1809  HD2 LYS   242      53.620  36.980  38.100  1.00  0.00            
ATOM   1810  CE  LYS   242      54.470  38.170  36.540  1.00  0.00            
ATOM   1811  HE1 LYS   242      54.970  38.950  37.150  1.00  0.00            
ATOM   1812  HE2 LYS   242      55.090  38.070  35.620  1.00  0.00            
ATOM   1813  NZ  LYS   242      53.140  38.620  36.090  1.00  0.00            
ATOM   1814  HZ1 LYS   242      52.690  37.930  35.450  1.00  0.00            
ATOM   1815  HZ2 LYS   242      52.470  38.840  36.860  1.00  0.00            
ATOM   1816  HZ3 LYS   242      53.120  39.470  35.490  1.00  0.00            
ATOM   1817  C   LYS   242      56.430  32.820  39.170  1.00  0.00            
ATOM   1818  O   LYS   242      56.400  33.000  40.390  1.00  0.00            
ATOM   1819  N   MET   243      56.220  31.600  38.650  1.00  0.00            
ATOM   1820  HN  MET   243      56.180  31.610  37.650  1.00  0.00            
ATOM   1821  CA  MET   243      55.770  30.420  39.320  1.00  0.00            
ATOM   1822  HA  MET   243      55.120  30.720  40.120  1.00  0.00            
ATOM   1823  CB  MET   243      55.130  29.520  38.250  1.00  0.00            
ATOM   1824  HB1 MET   243      54.420  30.210  37.750  1.00  0.00            
ATOM   1825  HB2 MET   243      55.810  29.180  37.440  1.00  0.00            
ATOM   1826  CG  MET   243      54.330  28.370  38.870  1.00  0.00            
ATOM   1827  HG1 MET   243      54.600  27.360  38.490  1.00  0.00            
ATOM   1828  HG2 MET   243      54.500  28.340  39.970  1.00  0.00            
ATOM   1829  SD  MET   243      52.550  28.450  38.540  1.00  0.00            
ATOM   1830  CE  MET   243      52.150  29.650  39.840  1.00  0.00            
ATOM   1831  HE1 MET   243      51.090  29.960  39.960  1.00  0.00            
ATOM   1832  HE2 MET   243      52.610  29.290  40.790  1.00  0.00            
ATOM   1833  HE3 MET   243      52.640  30.620  39.640  1.00  0.00            
ATOM   1834  C   MET   243      56.920  29.680  39.920  1.00  0.00            
ATOM   1835  O   MET   243      56.650  28.770  40.700  1.00  0.00            
ATOM   1836  N   LEU   244      58.150  30.190  39.770  1.00  0.00            
ATOM   1837  HN  LEU   244      58.370  30.850  39.060  1.00  0.00            
ATOM   1838  CA  LEU   244      59.240  29.830  40.620  1.00  0.00            
ATOM   1839  HA  LEU   244      59.240  28.750  40.680  1.00  0.00            
ATOM   1840  CB  LEU   244      60.540  30.180  39.880  1.00  0.00            
ATOM   1841  HB1 LEU   244      60.660  31.290  39.880  1.00  0.00            
ATOM   1842  HB2 LEU   244      61.340  29.680  40.470  1.00  0.00            
ATOM   1843  CG  LEU   244      60.810  29.620  38.470  1.00  0.00            
ATOM   1844  HG  LEU   244      59.990  30.010  37.820  1.00  0.00            
ATOM   1845  CD1 LEU   244      62.110  30.190  37.900  1.00  0.00            
ATOM   1846 1HD1 LEU   244      62.760  29.330  37.630  1.00  0.00            
ATOM   1847 2HD1 LEU   244      61.970  30.750  36.950  1.00  0.00            
ATOM   1848 3HD1 LEU   244      62.570  30.860  38.650  1.00  0.00            
ATOM   1849  CD2 LEU   244      60.860  28.100  38.250  1.00  0.00            
ATOM   1850 1HD2 LEU   244      61.500  27.660  39.050  1.00  0.00            
ATOM   1851 2HD2 LEU   244      59.840  27.670  38.250  1.00  0.00            
ATOM   1852 3HD2 LEU   244      61.300  27.840  37.260  1.00  0.00            
ATOM   1853  C   LEU   244      59.170  30.440  41.980  1.00  0.00            
ATOM   1854  O   LEU   244      59.900  30.070  42.900  1.00  0.00            
ATOM   1855  N   GLY   245      58.180  31.330  42.170  1.00  0.00            
ATOM   1856  HN  GLY   245      57.610  31.630  41.410  1.00  0.00            
ATOM   1857  CA  GLY   245      57.860  31.790  43.490  1.00  0.00            
ATOM   1858  HA1 GLY   245      58.740  31.950  44.100  1.00  0.00            
ATOM   1859  HA2 GLY   245      57.400  32.750  43.290  1.00  0.00            
ATOM   1860  C   GLY   245      56.930  31.010  44.350  1.00  0.00            
ATOM   1861  O   GLY   245      56.690  31.260  45.530  1.00  0.00            
ATOM   1862  N   SER   246      56.230  30.000  43.790  1.00  0.00            
ATOM   1863  HN  SER   246      56.360  29.910  42.810  1.00  0.00            
ATOM   1864  CA  SER   246      55.410  29.070  44.510  1.00  0.00            
ATOM   1865  HA  SER   246      54.710  29.680  45.060  1.00  0.00            
ATOM   1866  CB  SER   246      54.660  28.070  43.620  1.00  0.00            
ATOM   1867  HB1 SER   246      54.520  28.430  42.580  1.00  0.00            
ATOM   1868  HB2 SER   246      55.330  27.200  43.460  1.00  0.00            
ATOM   1869  OG  SER   246      53.440  27.640  44.200  1.00  0.00            
ATOM   1870  HG1 SER   246      52.680  27.930  43.680  1.00  0.00            
ATOM   1871  C   SER   246      56.190  28.330  45.540  1.00  0.00            
ATOM   1872  O   SER   246      57.290  27.830  45.320  1.00  0.00            
ATOM   1873  N   PRO   247      55.680  28.120  46.720  1.00  0.00            
ATOM   1874  CD  PRO   247      54.680  28.930  47.400  1.00  0.00            
ATOM   1875  HD1 PRO   247      53.670  28.700  46.980  1.00  0.00            
ATOM   1876  HD2 PRO   247      54.910  30.010  47.340  1.00  0.00            
ATOM   1877  CA  PRO   247      56.250  27.230  47.700  1.00  0.00            
ATOM   1878  HA  PRO   247      57.310  27.170  47.540  1.00  0.00            
ATOM   1879  CB  PRO   247      55.860  27.740  49.090  1.00  0.00            
ATOM   1880  HB1 PRO   247      55.580  26.950  49.810  1.00  0.00            
ATOM   1881  HB2 PRO   247      56.650  28.400  49.500  1.00  0.00            
ATOM   1882  CG  PRO   247      54.590  28.600  48.900  1.00  0.00            
ATOM   1883  HG1 PRO   247      53.740  27.890  48.990  1.00  0.00            
ATOM   1884  HG2 PRO   247      54.590  29.380  49.690  1.00  0.00            
ATOM   1885  C   PRO   247      55.680  25.860  47.580  1.00  0.00            
ATOM   1886  O   PRO   247      56.260  24.970  48.210  1.00  0.00            
ATOM   1887  N   VAL   248      54.650  25.620  46.760  1.00  0.00            
ATOM   1888  HN  VAL   248      54.130  26.360  46.310  1.00  0.00            
ATOM   1889  CA  VAL   248      54.110  24.310  46.580  1.00  0.00            
ATOM   1890  HA  VAL   248      54.230  23.790  47.520  1.00  0.00            
ATOM   1891  CB  VAL   248      52.690  24.290  46.090  1.00  0.00            
ATOM   1892  HB  VAL   248      52.660  24.880  45.150  1.00  0.00            
ATOM   1893  CG1 VAL   248      52.150  22.850  45.990  1.00  0.00            
ATOM   1894 1HG1 VAL   248      51.040  22.880  46.090  1.00  0.00            
ATOM   1895 2HG1 VAL   248      52.360  22.440  44.980  1.00  0.00            
ATOM   1896 3HG1 VAL   248      52.690  22.230  46.730  1.00  0.00            
ATOM   1897  CG2 VAL   248      51.770  25.190  46.930  1.00  0.00            
ATOM   1898 1HG2 VAL   248      51.820  24.840  47.980  1.00  0.00            
ATOM   1899 2HG2 VAL   248      52.110  26.250  46.930  1.00  0.00            
ATOM   1900 3HG2 VAL   248      50.690  25.190  46.700  1.00  0.00            
ATOM   1901  C   VAL   248      54.940  23.510  45.650  1.00  0.00            
ATOM   1902  O   VAL   248      55.270  23.900  44.520  1.00  0.00            
ATOM   1903  N   ASP   249      55.490  22.370  46.100  1.00  0.00            
ATOM   1904  HN  ASP   249      55.330  22.050  47.030  1.00  0.00            
ATOM   1905  CA  ASP   249      56.460  21.580  45.410  1.00  0.00            
ATOM   1906  HA  ASP   249      57.340  22.190  45.250  1.00  0.00            
ATOM   1907  CB  ASP   249      56.820  20.340  46.250  1.00  0.00            
ATOM   1908  HB1 ASP   249      55.910  19.740  46.450  1.00  0.00            
ATOM   1909  HB2 ASP   249      57.560  19.730  45.680  1.00  0.00            
ATOM   1910  CG  ASP   249      57.360  20.800  47.590  1.00  0.00            
ATOM   1911  OD1 ASP   249      56.610  20.750  48.600  1.00  0.00            
ATOM   1912  OD2 ASP   249      58.530  21.280  47.570  1.00  0.00            
ATOM   1913  C   ASP   249      56.050  21.070  44.080  1.00  0.00            
ATOM   1914  O   ASP   249      56.780  21.120  43.090  1.00  0.00            
ATOM   1915  N   SER   250      54.850  20.460  43.940  1.00  0.00            
ATOM   1916  HN  SER   250      54.340  20.180  44.750  1.00  0.00            
ATOM   1917  CA  SER   250      54.180  20.150  42.720  1.00  0.00            
ATOM   1918  HA  SER   250      54.750  19.380  42.220  1.00  0.00            
ATOM   1919  CB  SER   250      52.800  19.520  43.010  1.00  0.00            
ATOM   1920  HB1 SER   250      52.280  19.220  42.080  1.00  0.00            
ATOM   1921  HB2 SER   250      52.960  18.700  43.740  1.00  0.00            
ATOM   1922  OG  SER   250      51.980  20.380  43.790  1.00  0.00            
ATOM   1923  HG1 SER   250      51.540  19.830  44.450  1.00  0.00            
ATOM   1924  C   SER   250      54.060  21.230  41.700  1.00  0.00            
ATOM   1925  O   SER   250      54.450  21.080  40.540  1.00  0.00            
ATOM   1926  N   VAL   251      53.680  22.480  42.020  1.00  0.00            
ATOM   1927  HN  VAL   251      53.430  22.630  42.980  1.00  0.00            
ATOM   1928  CA  VAL   251      53.580  23.640  41.190  1.00  0.00            
ATOM   1929  HA  VAL   251      53.050  23.290  40.320  1.00  0.00            
ATOM   1930  CB  VAL   251      52.890  24.810  41.850  1.00  0.00            
ATOM   1931  HB  VAL   251      53.630  25.130  42.610  1.00  0.00            
ATOM   1932  CG1 VAL   251      52.530  25.930  40.860  1.00  0.00            
ATOM   1933 1HG1 VAL   251      53.460  26.260  40.350  1.00  0.00            
ATOM   1934 2HG1 VAL   251      51.780  25.640  40.090  1.00  0.00            
ATOM   1935 3HG1 VAL   251      52.180  26.790  41.470  1.00  0.00            
ATOM   1936  CG2 VAL   251      51.620  24.470  42.660  1.00  0.00            
ATOM   1937 1HG2 VAL   251      51.880  23.770  43.480  1.00  0.00            
ATOM   1938 2HG2 VAL   251      51.330  25.390  43.210  1.00  0.00            
ATOM   1939 3HG2 VAL   251      50.730  24.160  42.080  1.00  0.00            
ATOM   1940  C   VAL   251      54.910  24.100  40.720  1.00  0.00            
ATOM   1941  O   VAL   251      55.090  24.290  39.520  1.00  0.00            
ATOM   1942  N   LEU   252      55.900  24.180  41.630  1.00  0.00            
ATOM   1943  HN  LEU   252      55.760  23.840  42.560  1.00  0.00            
ATOM   1944  CA  LEU   252      57.250  24.550  41.350  1.00  0.00            
ATOM   1945  HA  LEU   252      57.390  25.480  40.820  1.00  0.00            
ATOM   1946  CB  LEU   252      57.870  24.590  42.760  1.00  0.00            
ATOM   1947  HB1 LEU   252      57.360  25.370  43.360  1.00  0.00            
ATOM   1948  HB2 LEU   252      57.660  23.580  43.190  1.00  0.00            
ATOM   1949  CG  LEU   252      59.370  24.880  42.820  1.00  0.00            
ATOM   1950  HG  LEU   252      59.820  24.160  42.100  1.00  0.00            
ATOM   1951  CD1 LEU   252      59.630  26.280  42.230  1.00  0.00            
ATOM   1952 1HD1 LEU   252      59.120  27.110  42.770  1.00  0.00            
ATOM   1953 2HD1 LEU   252      60.720  26.460  42.370  1.00  0.00            
ATOM   1954 3HD1 LEU   252      59.290  26.330  41.170  1.00  0.00            
ATOM   1955  CD2 LEU   252      60.020  24.700  44.210  1.00  0.00            
ATOM   1956 1HD2 LEU   252      61.050  25.110  44.130  1.00  0.00            
ATOM   1957 2HD2 LEU   252      59.440  25.240  44.990  1.00  0.00            
ATOM   1958 3HD2 LEU   252      60.120  23.610  44.380  1.00  0.00            
ATOM   1959  C   LEU   252      58.000  23.610  40.470  1.00  0.00            
ATOM   1960  O   LEU   252      58.540  24.000  39.440  1.00  0.00            
ATOM   1961  N   PHE   253      57.930  22.290  40.710  1.00  0.00            
ATOM   1962  HN  PHE   253      57.530  21.850  41.510  1.00  0.00            
ATOM   1963  CA  PHE   253      58.650  21.290  39.990  1.00  0.00            
ATOM   1964  HA  PHE   253      59.700  21.550  40.050  1.00  0.00            
ATOM   1965  CB  PHE   253      58.420  19.930  40.660  1.00  0.00            
ATOM   1966  HB1 PHE   253      57.360  19.580  40.670  1.00  0.00            
ATOM   1967  HB2 PHE   253      58.950  19.100  40.130  1.00  0.00            
ATOM   1968  CG  PHE   253      59.160  19.780  41.940  1.00  0.00            
ATOM   1969  CD1 PHE   253      60.220  20.540  42.380  1.00  0.00            
ATOM   1970  HD1 PHE   253      60.730  21.230  41.730  1.00  0.00            
ATOM   1971  CE1 PHE   253      60.780  20.240  43.600  1.00  0.00            
ATOM   1972  HE1 PHE   253      61.660  20.740  43.980  1.00  0.00            
ATOM   1973  CZ  PHE   253      60.250  19.230  44.380  1.00  0.00            
ATOM   1974  HZ  PHE   253      60.730  19.030  45.320  1.00  0.00            
ATOM   1975  CD2 PHE   253      58.640  18.790  42.730  1.00  0.00            
ATOM   1976  HD2 PHE   253      57.900  18.070  42.400  1.00  0.00            
ATOM   1977  CE2 PHE   253      59.140  18.530  43.980  1.00  0.00            
ATOM   1978  HE2 PHE   253      58.730  17.730  44.590  1.00  0.00            
ATOM   1979  C   PHE   253      58.270  21.250  38.550  1.00  0.00            
ATOM   1980  O   PHE   253      59.160  21.090  37.710  1.00  0.00            
ATOM   1981  N   TYR   254      57.000  21.390  38.150  1.00  0.00            
ATOM   1982  HN  TYR   254      56.260  21.460  38.820  1.00  0.00            
ATOM   1983  CA  TYR   254      56.580  21.590  36.800  1.00  0.00            
ATOM   1984  HA  TYR   254      56.810  20.770  36.130  1.00  0.00            
ATOM   1985  CB  TYR   254      55.080  21.880  36.630  1.00  0.00            
ATOM   1986  HB1 TYR   254      54.820  22.640  37.400  1.00  0.00            
ATOM   1987  HB2 TYR   254      54.890  22.340  35.640  1.00  0.00            
ATOM   1988  CG  TYR   254      54.210  20.690  36.860  1.00  0.00            
ATOM   1989  CD1 TYR   254      53.050  20.990  37.540  1.00  0.00            
ATOM   1990  HD1 TYR   254      52.920  21.870  38.150  1.00  0.00            
ATOM   1991  CE1 TYR   254      52.140  19.980  37.730  1.00  0.00            
ATOM   1992  HE1 TYR   254      51.290  20.100  38.390  1.00  0.00            
ATOM   1993  CZ  TYR   254      52.380  18.720  37.230  1.00  0.00            
ATOM   1994  OH  TYR   254      51.360  17.760  37.420  1.00  0.00            
ATOM   1995  HH  TYR   254      51.540  16.990  36.880  1.00  0.00            
ATOM   1996  CD2 TYR   254      54.390  19.490  36.220  1.00  0.00            
ATOM   1997  HD2 TYR   254      55.210  19.380  35.520  1.00  0.00            
ATOM   1998  CE2 TYR   254      53.450  18.500  36.410  1.00  0.00            
ATOM   1999  HE2 TYR   254      53.550  17.580  35.850  1.00  0.00            
ATOM   2000  C   TYR   254      57.140  22.830  36.190  1.00  0.00            
ATOM   2001  O   TYR   254      57.620  22.760  35.070  1.00  0.00            
ATOM   2002  N   ALA   255      57.070  23.950  36.930  1.00  0.00            
ATOM   2003  HN  ALA   255      56.520  24.030  37.760  1.00  0.00            
ATOM   2004  CA  ALA   255      57.470  25.260  36.510  1.00  0.00            
ATOM   2005  HA  ALA   255      56.970  25.540  35.600  1.00  0.00            
ATOM   2006  CB  ALA   255      57.230  26.190  37.710  1.00  0.00            
ATOM   2007  HB1 ALA   255      56.240  26.110  38.220  1.00  0.00            
ATOM   2008  HB2 ALA   255      58.030  26.060  38.470  1.00  0.00            
ATOM   2009  HB3 ALA   255      57.490  27.230  37.390  1.00  0.00            
ATOM   2010  C   ALA   255      58.900  25.340  36.100  1.00  0.00            
ATOM   2011  O   ALA   255      59.180  25.870  35.030  1.00  0.00            
ATOM   2012  N   ILE   256      59.820  24.760  36.890  1.00  0.00            
ATOM   2013  HN  ILE   256      59.630  24.460  37.820  1.00  0.00            
ATOM   2014  CA  ILE   256      61.190  24.820  36.470  1.00  0.00            
ATOM   2015  HA  ILE   256      61.360  25.800  36.060  1.00  0.00            
ATOM   2016  CB  ILE   256      62.110  24.610  37.630  1.00  0.00            
ATOM   2017  HB  ILE   256      61.770  25.240  38.480  1.00  0.00            
ATOM   2018  CG2 ILE   256      61.980  23.160  38.120  1.00  0.00            
ATOM   2019 1HG2 ILE   256      62.310  22.390  37.380  1.00  0.00            
ATOM   2020 2HG2 ILE   256      62.620  22.980  39.010  1.00  0.00            
ATOM   2021 3HG2 ILE   256      60.950  22.960  38.480  1.00  0.00            
ATOM   2022  CG1 ILE   256      63.590  24.930  37.340  1.00  0.00            
ATOM   2023 1HG1 ILE   256      64.290  24.720  38.170  1.00  0.00            
ATOM   2024 2HG1 ILE   256      63.950  24.300  36.500  1.00  0.00            
ATOM   2025  CD  ILE   256      64.040  26.360  37.020  1.00  0.00            
ATOM   2026  HD1 ILE   256      63.570  26.800  36.120  1.00  0.00            
ATOM   2027  HD2 ILE   256      63.870  27.020  37.890  1.00  0.00            
ATOM   2028  HD3 ILE   256      65.110  26.190  36.790  1.00  0.00            
ATOM   2029  C   ILE   256      61.520  23.940  35.310  1.00  0.00            
ATOM   2030  O   ILE   256      62.280  24.280  34.410  1.00  0.00            
ATOM   2031  N   THR   257      60.930  22.740  35.260  1.00  0.00            
ATOM   2032  HN  THR   257      60.260  22.410  35.930  1.00  0.00            
ATOM   2033  CA  THR   257      61.020  21.830  34.150  1.00  0.00            
ATOM   2034  HA  THR   257      62.040  21.540  33.970  1.00  0.00            
ATOM   2035  CB  THR   257      60.330  20.540  34.460  1.00  0.00            
ATOM   2036  HB  THR   257      59.220  20.670  34.490  1.00  0.00            
ATOM   2037  OG1 THR   257      60.640  20.010  35.740  1.00  0.00            
ATOM   2038  HG1 THR   257      60.070  20.410  36.400  1.00  0.00            
ATOM   2039  CG2 THR   257      60.520  19.490  33.350  1.00  0.00            
ATOM   2040 1HG2 THR   257      61.620  19.320  33.310  1.00  0.00            
ATOM   2041 2HG2 THR   257      59.850  18.620  33.460  1.00  0.00            
ATOM   2042 3HG2 THR   257      60.400  19.870  32.320  1.00  0.00            
ATOM   2043  C   THR   257      60.550  22.350  32.840  1.00  0.00            
ATOM   2044  O   THR   257      61.310  22.470  31.880  1.00  0.00            
ATOM   2045  N   THR   258      59.320  22.900  32.850  1.00  0.00            
ATOM   2046  HN  THR   258      58.710  22.890  33.630  1.00  0.00            
ATOM   2047  CA  THR   258      58.720  23.550  31.730  1.00  0.00            
ATOM   2048  HA  THR   258      58.390  22.870  30.960  1.00  0.00            
ATOM   2049  CB  THR   258      57.460  24.300  32.030  1.00  0.00            
ATOM   2050  HB  THR   258      57.530  25.190  32.690  1.00  0.00            
ATOM   2051  OG1 THR   258      56.500  23.460  32.670  1.00  0.00            
ATOM   2052  HG1 THR   258      56.120  23.940  33.410  1.00  0.00            
ATOM   2053  CG2 THR   258      56.750  24.800  30.750  1.00  0.00            
ATOM   2054 1HG2 THR   258      56.240  24.010  30.160  1.00  0.00            
ATOM   2055 2HG2 THR   258      55.920  25.460  31.070  1.00  0.00            
ATOM   2056 3HG2 THR   258      57.410  25.430  30.120  1.00  0.00            
ATOM   2057  C   THR   258      59.570  24.630  31.150  1.00  0.00            
ATOM   2058  O   THR   258      59.680  24.890  29.950  1.00  0.00            
ATOM   2059  N   LEU   259      60.250  25.360  32.050  1.00  0.00            
ATOM   2060  HN  LEU   259      60.070  25.230  33.020  1.00  0.00            
ATOM   2061  CA  LEU   259      61.170  26.410  31.740  1.00  0.00            
ATOM   2062  HA  LEU   259      60.570  26.960  31.030  1.00  0.00            
ATOM   2063  CB  LEU   259      61.170  27.310  32.990  1.00  0.00            
ATOM   2064  HB1 LEU   259      60.110  27.520  33.250  1.00  0.00            
ATOM   2065  HB2 LEU   259      61.580  26.710  33.840  1.00  0.00            
ATOM   2066  CG  LEU   259      61.730  28.740  32.860  1.00  0.00            
ATOM   2067  HG  LEU   259      62.800  28.730  32.590  1.00  0.00            
ATOM   2068  CD1 LEU   259      60.910  29.520  31.820  1.00  0.00            
ATOM   2069 1HD1 LEU   259      59.840  29.420  32.110  1.00  0.00            
ATOM   2070 2HD1 LEU   259      61.030  30.620  31.800  1.00  0.00            
ATOM   2071 3HD1 LEU   259      61.000  29.150  30.780  1.00  0.00            
ATOM   2072  CD2 LEU   259      61.430  29.440  34.200  1.00  0.00            
ATOM   2073 1HD2 LEU   259      62.020  30.380  34.250  1.00  0.00            
ATOM   2074 2HD2 LEU   259      60.370  29.620  34.450  1.00  0.00            
ATOM   2075 3HD2 LEU   259      61.770  28.790  35.030  1.00  0.00            
ATOM   2076  C   LEU   259      62.430  26.000  31.070  1.00  0.00            
ATOM   2077  O   LEU   259      62.860  26.720  30.170  1.00  0.00            
ATOM   2078  N   HIS   260      63.070  24.870  31.440  1.00  0.00            
ATOM   2079  HN  HIS   260      62.760  24.480  32.300  1.00  0.00            
ATOM   2080  CA  HIS   260      64.250  24.310  30.870  1.00  0.00            
ATOM   2081  HA  HIS   260      64.970  25.110  30.840  1.00  0.00            
ATOM   2082  CB  HIS   260      64.810  23.120  31.670  1.00  0.00            
ATOM   2083  HB1 HIS   260      64.940  23.550  32.690  1.00  0.00            
ATOM   2084  HB2 HIS   260      64.010  22.360  31.700  1.00  0.00            
ATOM   2085  ND1 HIS   260      66.180  21.600  30.330  1.00  0.00            
ATOM   2086  CG  HIS   260      66.120  22.420  31.430  1.00  0.00            
ATOM   2087  CE1 HIS   260      67.410  21.120  30.340  1.00  0.00            
ATOM   2088  HE1 HIS   260      67.750  20.430  29.560  1.00  0.00            
ATOM   2089  NE2 HIS   260      68.120  21.570  31.410  1.00  0.00            
ATOM   2090  HE2 HIS   260      69.060  21.290  31.630  1.00  0.00            
ATOM   2091  CD2 HIS   260      67.320  22.490  32.060  1.00  0.00            
ATOM   2092  HD2 HIS   260      67.620  23.140  32.870  1.00  0.00            
ATOM   2093  C   HIS   260      64.150  23.850  29.460  1.00  0.00            
ATOM   2094  O   HIS   260      65.000  24.170  28.620  1.00  0.00            
ATOM   2095  N   ASN   261      62.970  23.270  29.160  1.00  0.00            
ATOM   2096  HN  ASN   261      62.400  23.100  29.960  1.00  0.00            
ATOM   2097  CA  ASN   261      62.510  22.960  27.850  1.00  0.00            
ATOM   2098  HA  ASN   261      63.230  22.280  27.410  1.00  0.00            
ATOM   2099  CB  ASN   261      61.150  22.250  27.950  1.00  0.00            
ATOM   2100  HB1 ASN   261      60.370  22.860  28.450  1.00  0.00            
ATOM   2101  HB2 ASN   261      60.700  22.040  26.960  1.00  0.00            
ATOM   2102  CG  ASN   261      61.300  20.860  28.560  1.00  0.00            
ATOM   2103  OD1 ASN   261      62.260  20.110  28.420  1.00  0.00            
ATOM   2104  ND2 ASN   261      60.280  20.620  29.430  1.00  0.00            
ATOM   2105 1HD2 ASN   261      59.540  21.270  29.570  1.00  0.00            
ATOM   2106 2HD2 ASN   261      60.330  19.730  29.890  1.00  0.00            
ATOM   2107  C   ASN   261      62.410  24.100  26.900  1.00  0.00            
ATOM   2108  O   ASN   261      62.860  23.990  25.760  1.00  0.00            
ATOM   2109  N   LEU   262      61.860  25.220  27.410  1.00  0.00            
ATOM   2110  HN  LEU   262      61.560  25.300  28.350  1.00  0.00            
ATOM   2111  CA  LEU   262      61.860  26.430  26.640  1.00  0.00            
ATOM   2112  HA  LEU   262      61.510  26.250  25.640  1.00  0.00            
ATOM   2113  CB  LEU   262      60.950  27.500  27.290  1.00  0.00            
ATOM   2114  HB1 LEU   262      61.350  27.580  28.320  1.00  0.00            
ATOM   2115  HB2 LEU   262      60.950  28.480  26.780  1.00  0.00            
ATOM   2116  CG  LEU   262      59.460  27.190  27.490  1.00  0.00            
ATOM   2117  HG  LEU   262      59.350  26.120  27.760  1.00  0.00            
ATOM   2118  CD1 LEU   262      58.670  28.090  28.460  1.00  0.00            
ATOM   2119 1HD1 LEU   262      57.620  27.790  28.620  1.00  0.00            
ATOM   2120 2HD1 LEU   262      59.270  28.040  29.400  1.00  0.00            
ATOM   2121 3HD1 LEU   262      58.670  29.140  28.080  1.00  0.00            
ATOM   2122  CD2 LEU   262      58.670  27.250  26.170  1.00  0.00            
ATOM   2123 1HD2 LEU   262      58.980  26.560  25.370  1.00  0.00            
ATOM   2124 2HD2 LEU   262      57.590  27.050  26.370  1.00  0.00            
ATOM   2125 3HD2 LEU   262      58.800  28.240  25.690  1.00  0.00            
ATOM   2126  C   LEU   262      63.160  27.130  26.500  1.00  0.00            
ATOM   2127  O   LEU   262      63.380  27.620  25.400  1.00  0.00            
ATOM   2128  N   LEU   263      64.010  27.330  27.530  1.00  0.00            
ATOM   2129  HN  LEU   263      63.660  26.980  28.400  1.00  0.00            
ATOM   2130  CA  LEU   263      65.310  27.900  27.380  1.00  0.00            
ATOM   2131  HA  LEU   263      65.330  28.910  27.010  1.00  0.00            
ATOM   2132  CB  LEU   263      66.010  27.920  28.750  1.00  0.00            
ATOM   2133  HB1 LEU   263      65.770  26.920  29.170  1.00  0.00            
ATOM   2134  HB2 LEU   263      67.110  28.060  28.660  1.00  0.00            
ATOM   2135  CG  LEU   263      65.650  29.080  29.690  1.00  0.00            
ATOM   2136  HG  LEU   263      64.550  29.200  29.760  1.00  0.00            
ATOM   2137  CD1 LEU   263      66.250  28.890  31.090  1.00  0.00            
ATOM   2138 1HD1 LEU   263      65.680  28.110  31.650  1.00  0.00            
ATOM   2139 2HD1 LEU   263      67.320  28.600  31.000  1.00  0.00            
ATOM   2140 3HD1 LEU   263      66.190  29.830  31.680  1.00  0.00            
ATOM   2141  CD2 LEU   263      66.220  30.420  29.180  1.00  0.00            
ATOM   2142 1HD2 LEU   263      65.900  31.230  29.870  1.00  0.00            
ATOM   2143 2HD2 LEU   263      67.310  30.560  29.300  1.00  0.00            
ATOM   2144 3HD2 LEU   263      65.750  30.670  28.210  1.00  0.00            
ATOM   2145  C   LEU   263      66.130  27.120  26.410  1.00  0.00            
ATOM   2146  O   LEU   263      66.840  27.700  25.590  1.00  0.00            
ATOM   2147  N   LEU   264      66.280  25.780  26.460  1.00  0.00            
ATOM   2148  HN  LEU   264      66.050  25.370  27.340  1.00  0.00            
ATOM   2149  CA  LEU   264      67.080  25.060  25.520  1.00  0.00            
ATOM   2150  HA  LEU   264      68.040  25.540  25.410  1.00  0.00            
ATOM   2151  CB  LEU   264      67.300  23.610  25.970  1.00  0.00            
ATOM   2152  HB1 LEU   264      67.530  23.560  27.050  1.00  0.00            
ATOM   2153  HB2 LEU   264      66.430  23.000  25.660  1.00  0.00            
ATOM   2154  CG  LEU   264      68.560  22.960  25.370  1.00  0.00            
ATOM   2155  HG  LEU   264      68.690  22.980  24.260  1.00  0.00            
ATOM   2156  CD1 LEU   264      69.810  23.690  25.890  1.00  0.00            
ATOM   2157 1HD1 LEU   264      69.790  24.800  25.890  1.00  0.00            
ATOM   2158 2HD1 LEU   264      70.200  23.350  26.870  1.00  0.00            
ATOM   2159 3HD1 LEU   264      70.600  23.380  25.170  1.00  0.00            
ATOM   2160  CD2 LEU   264      68.660  21.490  25.790  1.00  0.00            
ATOM   2161 1HD2 LEU   264      69.620  20.950  25.660  1.00  0.00            
ATOM   2162 2HD2 LEU   264      68.280  21.300  26.820  1.00  0.00            
ATOM   2163 3HD2 LEU   264      67.980  21.000  25.060  1.00  0.00            
ATOM   2164  C   LEU   264      66.470  24.990  24.160  1.00  0.00            
ATOM   2165  O   LEU   264      67.230  25.350  23.260  1.00  0.00            
ATOM   2166  N   HIS   265      65.200  24.580  24.030  1.00  0.00            
ATOM   2167  HN  HIS   265      64.560  24.280  24.730  1.00  0.00            
ATOM   2168  CA  HIS   265      64.650  24.130  22.790  1.00  0.00            
ATOM   2169  HA  HIS   265      65.450  24.050  22.070  1.00  0.00            
ATOM   2170  CB  HIS   265      63.910  22.790  22.930  1.00  0.00            
ATOM   2171  HB1 HIS   265      63.050  22.920  23.610  1.00  0.00            
ATOM   2172  HB2 HIS   265      63.540  22.560  21.900  1.00  0.00            
ATOM   2173  ND1 HIS   265      65.330  20.910  22.300  1.00  0.00            
ATOM   2174  CG  HIS   265      64.790  21.640  23.340  1.00  0.00            
ATOM   2175  CE1 HIS   265      65.930  19.900  22.920  1.00  0.00            
ATOM   2176  HE1 HIS   265      66.620  19.150  22.540  1.00  0.00            
ATOM   2177  NE2 HIS   265      65.670  19.900  24.260  1.00  0.00            
ATOM   2178  HE2 HIS   265      65.920  19.220  24.960  1.00  0.00            
ATOM   2179  CD2 HIS   265      64.970  21.050  24.550  1.00  0.00            
ATOM   2180  HD2 HIS   265      64.620  21.380  25.520  1.00  0.00            
ATOM   2181  C   HIS   265      63.810  25.160  22.110  1.00  0.00            
ATOM   2182  O   HIS   265      63.410  24.890  20.980  1.00  0.00            
ATOM   2183  N   GLN   266      63.600  26.340  22.720  1.00  0.00            
ATOM   2184  HN  GLN   266      63.930  26.480  23.650  1.00  0.00            
ATOM   2185  CA  GLN   266      63.000  27.460  22.070  1.00  0.00            
ATOM   2186  HA  GLN   266      62.760  27.160  21.060  1.00  0.00            
ATOM   2187  CB  GLN   266      61.720  27.930  22.770  1.00  0.00            
ATOM   2188  HB1 GLN   266      60.980  27.090  22.780  1.00  0.00            
ATOM   2189  HB2 GLN   266      61.950  28.220  23.820  1.00  0.00            
ATOM   2190  CG  GLN   266      61.020  29.160  22.190  1.00  0.00            
ATOM   2191  HG1 GLN   266      60.180  29.370  22.880  1.00  0.00            
ATOM   2192  HG2 GLN   266      61.720  30.020  22.260  1.00  0.00            
ATOM   2193  CD  GLN   266      60.500  29.090  20.760  1.00  0.00            
ATOM   2194  OE1 GLN   266      59.760  28.170  20.390  1.00  0.00            
ATOM   2195  NE2 GLN   266      60.910  30.020  19.860  1.00  0.00            
ATOM   2196 1HE2 GLN   266      61.550  30.760  20.090  1.00  0.00            
ATOM   2197 2HE2 GLN   266      60.640  30.040  18.900  1.00  0.00            
ATOM   2198  C   GLN   266      63.960  28.600  21.970  1.00  0.00            
ATOM   2199  O   GLN   266      64.500  29.040  22.990  1.00  0.00            
ATOM   2200  N   GLU   267      64.200  29.120  20.750  1.00  0.00            
ATOM   2201  HN  GLU   267      63.830  28.690  19.930  1.00  0.00            
ATOM   2202  CA  GLU   267      64.960  30.310  20.500  1.00  0.00            
ATOM   2203  HA  GLU   267      65.790  30.200  21.180  1.00  0.00            
ATOM   2204  CB  GLU   267      65.490  30.370  19.060  1.00  0.00            
ATOM   2205  HB1 GLU   267      64.610  30.120  18.430  1.00  0.00            
ATOM   2206  HB2 GLU   267      65.830  31.410  18.860  1.00  0.00            
ATOM   2207  CG  GLU   267      66.470  29.210  18.840  1.00  0.00            
ATOM   2208  HG1 GLU   267      67.270  29.540  19.530  1.00  0.00            
ATOM   2209  HG2 GLU   267      65.990  28.310  19.270  1.00  0.00            
ATOM   2210  CD  GLU   267      66.910  29.010  17.400  1.00  0.00            
ATOM   2211  OE1 GLU   267      67.360  29.960  16.700  1.00  0.00            
ATOM   2212  OE2 GLU   267      66.860  27.810  17.010  1.00  0.00            
ATOM   2213  C   GLU   267      64.190  31.540  20.840  1.00  0.00            
ATOM   2214  O   GLU   267      62.980  31.630  20.640  1.00  0.00            
ATOM   2215  N   GLY   268      64.980  32.460  21.430  1.00  0.00            
ATOM   2216  HN  GLY   268      65.960  32.330  21.560  1.00  0.00            
ATOM   2217  CA  GLY   268      64.550  33.690  22.020  1.00  0.00            
ATOM   2218  HA1 GLY   268      65.320  34.450  22.070  1.00  0.00            
ATOM   2219  HA2 GLY   268      63.670  34.070  21.540  1.00  0.00            
ATOM   2220  C   GLY   268      64.080  33.500  23.420  1.00  0.00            
ATOM   2221  O   GLY   268      63.640  34.480  24.020  1.00  0.00            
ATOM   2222  N   ALA   269      64.200  32.290  24.000  1.00  0.00            
ATOM   2223  HN  ALA   269      64.670  31.530  23.560  1.00  0.00            
ATOM   2224  CA  ALA   269      63.940  32.050  25.390  1.00  0.00            
ATOM   2225  HA  ALA   269      63.130  32.720  25.670  1.00  0.00            
ATOM   2226  CB  ALA   269      63.460  30.620  25.690  1.00  0.00            
ATOM   2227  HB1 ALA   269      62.980  30.560  26.680  1.00  0.00            
ATOM   2228  HB2 ALA   269      62.790  30.280  24.870  1.00  0.00            
ATOM   2229  HB3 ALA   269      64.290  29.890  25.700  1.00  0.00            
ATOM   2230  C   ALA   269      65.000  32.520  26.320  1.00  0.00            
ATOM   2231  O   ALA   269      64.680  32.880  27.450  1.00  0.00            
ATOM   2232  N   LYS   270      66.290  32.480  25.930  1.00  0.00            
ATOM   2233  HN  LYS   270      66.540  32.250  24.990  1.00  0.00            
ATOM   2234  CA  LYS   270      67.390  32.840  26.760  1.00  0.00            
ATOM   2235  HA  LYS   270      67.400  32.200  27.630  1.00  0.00            
ATOM   2236  CB  LYS   270      68.740  32.440  26.150  1.00  0.00            
ATOM   2237  HB1 LYS   270      69.110  32.900  25.200  1.00  0.00            
ATOM   2238  HB2 LYS   270      69.590  32.500  26.870  1.00  0.00            
ATOM   2239  CG  LYS   270      68.850  30.930  25.920  1.00  0.00            
ATOM   2240  HG1 LYS   270      68.520  30.350  26.800  1.00  0.00            
ATOM   2241  HG2 LYS   270      68.050  30.660  25.200  1.00  0.00            
ATOM   2242  CD  LYS   270      70.200  30.570  25.310  1.00  0.00            
ATOM   2243  HD1 LYS   270      70.330  31.110  24.350  1.00  0.00            
ATOM   2244  HD2 LYS   270      71.000  31.000  25.950  1.00  0.00            
ATOM   2245  CE  LYS   270      70.430  29.070  25.110  1.00  0.00            
ATOM   2246  HE1 LYS   270      70.490  28.450  26.030  1.00  0.00            
ATOM   2247  HE2 LYS   270      69.620  28.650  24.480  1.00  0.00            
ATOM   2248  NZ  LYS   270      71.770  29.050  24.490  1.00  0.00            
ATOM   2249  HZ1 LYS   270      71.750  29.420  23.520  1.00  0.00            
ATOM   2250  HZ2 LYS   270      72.440  29.520  25.140  1.00  0.00            
ATOM   2251  HZ3 LYS   270      72.110  28.070  24.430  1.00  0.00            
ATOM   2252  C   LYS   270      67.450  34.270  27.170  1.00  0.00            
ATOM   2253  O   LYS   270      67.810  34.600  28.300  1.00  0.00            
ATOM   2254  N   MET   271      67.190  35.260  26.290  1.00  0.00            
ATOM   2255  HN  MET   271      67.180  35.010  25.330  1.00  0.00            
ATOM   2256  CA  MET   271      66.960  36.640  26.540  1.00  0.00            
ATOM   2257  HA  MET   271      67.680  37.080  27.210  1.00  0.00            
ATOM   2258  CB  MET   271      66.980  37.470  25.240  1.00  0.00            
ATOM   2259  HB1 MET   271      67.880  37.030  24.740  1.00  0.00            
ATOM   2260  HB2 MET   271      66.080  37.250  24.630  1.00  0.00            
ATOM   2261  CG  MET   271      66.930  38.990  25.440  1.00  0.00            
ATOM   2262  HG1 MET   271      66.750  39.520  24.480  1.00  0.00            
ATOM   2263  HG2 MET   271      66.190  39.360  26.170  1.00  0.00            
ATOM   2264  SD  MET   271      68.450  39.650  26.190  1.00  0.00            
ATOM   2265  CE  MET   271      68.070  41.400  25.870  1.00  0.00            
ATOM   2266  HE1 MET   271      67.270  41.550  25.120  1.00  0.00            
ATOM   2267  HE2 MET   271      67.610  42.000  26.680  1.00  0.00            
ATOM   2268  HE3 MET   271      68.940  41.990  25.510  1.00  0.00            
ATOM   2269  C   MET   271      65.670  36.980  27.220  1.00  0.00            
ATOM   2270  O   MET   271      65.550  37.880  28.050  1.00  0.00            
ATOM   2271  N   ALA   272      64.630  36.190  26.890  1.00  0.00            
ATOM   2272  HN  ALA   272      64.770  35.700  26.030  1.00  0.00            
ATOM   2273  CA  ALA   272      63.300  36.360  27.380  1.00  0.00            
ATOM   2274  HA  ALA   272      63.130  37.420  27.270  1.00  0.00            
ATOM   2275  CB  ALA   272      62.310  35.650  26.440  1.00  0.00            
ATOM   2276  HB1 ALA   272      61.240  35.850  26.680  1.00  0.00            
ATOM   2277  HB2 ALA   272      62.540  36.010  25.420  1.00  0.00            
ATOM   2278  HB3 ALA   272      62.490  34.560  26.490  1.00  0.00            
ATOM   2279  C   ALA   272      63.090  36.070  28.830  1.00  0.00            
ATOM   2280  O   ALA   272      62.280  36.680  29.530  1.00  0.00            
ATOM   2281  N   VAL   273      63.870  35.120  29.370  1.00  0.00            
ATOM   2282  HN  VAL   273      64.330  34.610  28.650  1.00  0.00            
ATOM   2283  CA  VAL   273      64.210  34.960  30.750  1.00  0.00            
ATOM   2284  HA  VAL   273      63.280  34.940  31.310  1.00  0.00            
ATOM   2285  CB  VAL   273      64.900  33.670  31.060  1.00  0.00            
ATOM   2286  HB  VAL   273      65.740  33.420  30.370  1.00  0.00            
ATOM   2287  CG1 VAL   273      65.690  33.660  32.380  1.00  0.00            
ATOM   2288 1HG1 VAL   273      66.220  32.710  32.580  1.00  0.00            
ATOM   2289 2HG1 VAL   273      66.540  34.370  32.500  1.00  0.00            
ATOM   2290 3HG1 VAL   273      65.050  33.880  33.260  1.00  0.00            
ATOM   2291  CG2 VAL   273      63.780  32.610  31.140  1.00  0.00            
ATOM   2292 1HG2 VAL   273      64.360  31.660  31.180  1.00  0.00            
ATOM   2293 2HG2 VAL   273      63.140  32.770  32.040  1.00  0.00            
ATOM   2294 3HG2 VAL   273      63.300  32.610  30.140  1.00  0.00            
ATOM   2295  C   VAL   273      64.840  36.110  31.450  1.00  0.00            
ATOM   2296  O   VAL   273      64.380  36.470  32.540  1.00  0.00            
ATOM   2297  N   ARG   274      65.870  36.810  30.950  1.00  0.00            
ATOM   2298  HN  ARG   274      66.300  36.520  30.100  1.00  0.00            
ATOM   2299  CA  ARG   274      66.500  37.900  31.620  1.00  0.00            
ATOM   2300  HA  ARG   274      66.910  37.630  32.590  1.00  0.00            
ATOM   2301  CB  ARG   274      67.590  38.400  30.670  1.00  0.00            
ATOM   2302  HB1 ARG   274      68.230  37.560  30.310  1.00  0.00            
ATOM   2303  HB2 ARG   274      67.140  38.910  29.790  1.00  0.00            
ATOM   2304  CG  ARG   274      68.590  39.400  31.270  1.00  0.00            
ATOM   2305  HG1 ARG   274      67.910  40.160  31.700  1.00  0.00            
ATOM   2306  HG2 ARG   274      69.190  39.000  32.110  1.00  0.00            
ATOM   2307  CD  ARG   274      69.460  40.140  30.260  1.00  0.00            
ATOM   2308  HD1 ARG   274      68.770  40.630  29.530  1.00  0.00            
ATOM   2309  HD2 ARG   274      70.040  40.930  30.790  1.00  0.00            
ATOM   2310  NE  ARG   274      70.360  39.120  29.650  1.00  0.00            
ATOM   2311  HE  ARG   274      70.190  38.130  29.660  1.00  0.00            
ATOM   2312  CZ  ARG   274      71.110  39.450  28.560  1.00  0.00            
ATOM   2313  NH1 ARG   274      71.280  40.710  28.050  1.00  0.00            
ATOM   2314 1HH1 ARG   274      71.120  41.510  28.630  1.00  0.00            
ATOM   2315 2HH1 ARG   274      71.570  40.920  27.120  1.00  0.00            
ATOM   2316  NH2 ARG   274      71.540  38.450  27.740  1.00  0.00            
ATOM   2317 1HH2 ARG   274      71.530  37.490  28.030  1.00  0.00            
ATOM   2318 2HH2 ARG   274      71.980  38.650  26.860  1.00  0.00            
ATOM   2319  C   ARG   274      65.600  39.050  31.920  1.00  0.00            
ATOM   2320  O   ARG   274      65.470  39.490  33.060  1.00  0.00            
ATOM   2321  N   LEU   275      64.830  39.530  30.920  1.00  0.00            
ATOM   2322  HN  LEU   275      64.820  39.020  30.060  1.00  0.00            
ATOM   2323  CA  LEU   275      64.070  40.730  30.860  1.00  0.00            
ATOM   2324  HA  LEU   275      64.730  41.540  31.140  1.00  0.00            
ATOM   2325  CB  LEU   275      63.460  41.000  29.470  1.00  0.00            
ATOM   2326  HB1 LEU   275      62.700  40.220  29.280  1.00  0.00            
ATOM   2327  HB2 LEU   275      62.770  41.870  29.550  1.00  0.00            
ATOM   2328  CG  LEU   275      64.530  41.060  28.370  1.00  0.00            
ATOM   2329  HG  LEU   275      65.250  40.240  28.610  1.00  0.00            
ATOM   2330  CD1 LEU   275      63.890  40.940  26.980  1.00  0.00            
ATOM   2331 1HD1 LEU   275      63.270  40.010  26.950  1.00  0.00            
ATOM   2332 2HD1 LEU   275      63.220  41.820  26.840  1.00  0.00            
ATOM   2333 3HD1 LEU   275      64.670  40.950  26.190  1.00  0.00            
ATOM   2334  CD2 LEU   275      65.230  42.420  28.490  1.00  0.00            
ATOM   2335 1HD2 LEU   275      65.790  42.400  29.450  1.00  0.00            
ATOM   2336 2HD2 LEU   275      65.920  42.740  27.680  1.00  0.00            
ATOM   2337 3HD2 LEU   275      64.500  43.200  28.800  1.00  0.00            
ATOM   2338  C   LEU   275      62.950  40.590  31.840  1.00  0.00            
ATOM   2339  O   LEU   275      62.500  41.570  32.430  1.00  0.00            
ATOM   2340  N   ALA   276      62.550  39.350  32.180  1.00  0.00            
ATOM   2341  HN  ALA   276      62.910  38.500  31.810  1.00  0.00            
ATOM   2342  CA  ALA   276      61.460  39.050  33.060  1.00  0.00            
ATOM   2343  HA  ALA   276      60.870  39.960  33.100  1.00  0.00            
ATOM   2344  CB  ALA   276      60.560  37.930  32.520  1.00  0.00            
ATOM   2345  HB1 ALA   276      59.660  37.910  33.170  1.00  0.00            
ATOM   2346  HB2 ALA   276      60.270  38.070  31.450  1.00  0.00            
ATOM   2347  HB3 ALA   276      61.010  36.930  32.690  1.00  0.00            
ATOM   2348  C   ALA   276      61.910  38.730  34.450  1.00  0.00            
ATOM   2349  O   ALA   276      61.170  38.210  35.280  1.00  0.00            
ATOM   2350  N   GLY   277      63.150  39.120  34.790  1.00  0.00            
ATOM   2351  HN  GLY   277      63.790  39.440  34.100  1.00  0.00            
ATOM   2352  CA  GLY   277      63.620  38.900  36.120  1.00  0.00            
ATOM   2353  HA1 GLY   277      64.490  39.550  36.130  1.00  0.00            
ATOM   2354  HA2 GLY   277      62.890  39.090  36.890  1.00  0.00            
ATOM   2355  C   GLY   277      63.960  37.490  36.440  1.00  0.00            
ATOM   2356  O   GLY   277      64.160  37.120  37.600  1.00  0.00            
ATOM   2357  N   GLY   278      63.980  36.550  35.480  1.00  0.00            
ATOM   2358  HN  GLY   278      63.800  36.880  34.550  1.00  0.00            
ATOM   2359  CA  GLY   278      64.230  35.160  35.710  1.00  0.00            
ATOM   2360  HA1 GLY   278      63.580  34.970  36.560  1.00  0.00            
ATOM   2361  HA2 GLY   278      63.830  34.650  34.850  1.00  0.00            
ATOM   2362  C   GLY   278      65.630  34.720  35.950  1.00  0.00            
ATOM   2363  O   GLY   278      66.000  33.790  36.670  1.00  0.00            
ATOM   2364  N   LEU   279      66.580  35.470  35.370  1.00  0.00            
ATOM   2365  HN  LEU   279      66.400  36.380  35.000  1.00  0.00            
ATOM   2366  CA  LEU   279      67.980  35.190  35.440  1.00  0.00            
ATOM   2367  HA  LEU   279      68.150  34.140  35.260  1.00  0.00            
ATOM   2368  CB  LEU   279      68.780  36.000  34.400  1.00  0.00            
ATOM   2369  HB1 LEU   279      68.260  35.900  33.420  1.00  0.00            
ATOM   2370  HB2 LEU   279      68.700  37.070  34.700  1.00  0.00            
ATOM   2371  CG  LEU   279      70.240  35.640  34.110  1.00  0.00            
ATOM   2372  HG  LEU   279      70.860  35.870  35.010  1.00  0.00            
ATOM   2373  CD1 LEU   279      70.440  34.130  33.900  1.00  0.00            
ATOM   2374 1HD1 LEU   279      70.150  33.570  34.820  1.00  0.00            
ATOM   2375 2HD1 LEU   279      69.930  33.670  33.030  1.00  0.00            
ATOM   2376 3HD1 LEU   279      71.520  33.870  33.780  1.00  0.00            
ATOM   2377  CD2 LEU   279      70.750  36.560  32.990  1.00  0.00            
ATOM   2378 1HD2 LEU   279      70.220  36.350  32.040  1.00  0.00            
ATOM   2379 2HD2 LEU   279      70.710  37.640  33.250  1.00  0.00            
ATOM   2380 3HD2 LEU   279      71.840  36.390  32.840  1.00  0.00            
ATOM   2381  C   LEU   279      68.470  35.480  36.810  1.00  0.00            
ATOM   2382  O   LEU   279      69.170  34.690  37.450  1.00  0.00            
ATOM   2383  N   GLN   280      68.160  36.680  37.320  1.00  0.00            
ATOM   2384  HN  GLN   280      67.540  37.340  36.880  1.00  0.00            
ATOM   2385  CA  GLN   280      68.430  36.940  38.700  1.00  0.00            
ATOM   2386  HA  GLN   280      69.500  36.870  38.860  1.00  0.00            
ATOM   2387  CB  GLN   280      67.880  38.340  38.990  1.00  0.00            
ATOM   2388  HB1 GLN   280      68.410  39.050  38.310  1.00  0.00            
ATOM   2389  HB2 GLN   280      66.840  38.270  38.620  1.00  0.00            
ATOM   2390  CG  GLN   280      67.970  38.850  40.430  1.00  0.00            
ATOM   2391  HG1 GLN   280      67.390  38.140  41.060  1.00  0.00            
ATOM   2392  HG2 GLN   280      69.010  38.880  40.820  1.00  0.00            
ATOM   2393  CD  GLN   280      67.280  40.210  40.470  1.00  0.00            
ATOM   2394  OE1 GLN   280      66.130  40.250  40.890  1.00  0.00            
ATOM   2395  NE2 GLN   280      67.840  41.240  39.780  1.00  0.00            
ATOM   2396 1HE2 GLN   280      68.620  41.000  39.200  1.00  0.00            
ATOM   2397 2HE2 GLN   280      67.260  42.050  39.660  1.00  0.00            
ATOM   2398  C   GLN   280      67.740  36.010  39.640  1.00  0.00            
ATOM   2399  O   GLN   280      68.280  35.370  40.540  1.00  0.00            
ATOM   2400  N   LYS   281      66.470  35.660  39.360  1.00  0.00            
ATOM   2401  HN  LYS   281      65.910  35.900  38.570  1.00  0.00            
ATOM   2402  CA  LYS   281      65.830  34.710  40.210  1.00  0.00            
ATOM   2403  HA  LYS   281      65.760  35.130  41.200  1.00  0.00            
ATOM   2404  CB  LYS   281      64.370  34.600  39.740  1.00  0.00            
ATOM   2405  HB1 LYS   281      63.930  35.630  39.760  1.00  0.00            
ATOM   2406  HB2 LYS   281      64.430  34.200  38.710  1.00  0.00            
ATOM   2407  CG  LYS   281      63.380  33.660  40.420  1.00  0.00            
ATOM   2408  HG1 LYS   281      62.360  33.740  39.980  1.00  0.00            
ATOM   2409  HG2 LYS   281      63.670  32.610  40.200  1.00  0.00            
ATOM   2410  CD  LYS   281      63.120  33.920  41.910  1.00  0.00            
ATOM   2411  HD1 LYS   281      64.040  34.150  42.490  1.00  0.00            
ATOM   2412  HD2 LYS   281      62.470  34.820  41.950  1.00  0.00            
ATOM   2413  CE  LYS   281      62.310  32.790  42.540  1.00  0.00            
ATOM   2414  HE1 LYS   281      61.260  32.820  42.180  1.00  0.00            
ATOM   2415  HE2 LYS   281      62.780  31.790  42.420  1.00  0.00            
ATOM   2416  NZ  LYS   281      62.180  33.130  43.970  1.00  0.00            
ATOM   2417  HZ1 LYS   281      61.620  33.990  44.130  1.00  0.00            
ATOM   2418  HZ2 LYS   281      61.640  32.400  44.490  1.00  0.00            
ATOM   2419  HZ3 LYS   281      63.110  33.190  44.430  1.00  0.00            
ATOM   2420  C   LYS   281      66.410  33.340  40.310  1.00  0.00            
ATOM   2421  O   LYS   281      66.410  32.770  41.400  1.00  0.00            
ATOM   2422  N   MET   282      67.030  32.800  39.240  1.00  0.00            
ATOM   2423  HN  MET   282      67.050  33.210  38.330  1.00  0.00            
ATOM   2424  CA  MET   282      67.790  31.600  39.330  1.00  0.00            
ATOM   2425  HA  MET   282      67.180  30.900  39.890  1.00  0.00            
ATOM   2426  CB  MET   282      68.110  30.990  37.950  1.00  0.00            
ATOM   2427  HB1 MET   282      68.660  31.800  37.440  1.00  0.00            
ATOM   2428  HB2 MET   282      68.820  30.150  38.110  1.00  0.00            
ATOM   2429  CG  MET   282      66.800  30.630  37.240  1.00  0.00            
ATOM   2430  HG1 MET   282      66.240  29.890  37.850  1.00  0.00            
ATOM   2431  HG2 MET   282      66.120  31.500  37.260  1.00  0.00            
ATOM   2432  SD  MET   282      66.980  30.070  35.510  1.00  0.00            
ATOM   2433  CE  MET   282      65.190  30.130  35.220  1.00  0.00            
ATOM   2434  HE1 MET   282      64.700  29.380  35.880  1.00  0.00            
ATOM   2435  HE2 MET   282      64.740  31.130  35.400  1.00  0.00            
ATOM   2436  HE3 MET   282      65.040  29.710  34.210  1.00  0.00            
ATOM   2437  C   MET   282      69.000  31.580  40.200  1.00  0.00            
ATOM   2438  O   MET   282      69.230  30.600  40.900  1.00  0.00            
ATOM   2439  N   VAL   283      69.810  32.650  40.280  1.00  0.00            
ATOM   2440  HN  VAL   283      69.620  33.500  39.790  1.00  0.00            
ATOM   2441  CA  VAL   283      70.860  32.820  41.240  1.00  0.00            
ATOM   2442  HA  VAL   283      71.360  31.870  41.160  1.00  0.00            
ATOM   2443  CB  VAL   283      71.750  34.010  41.060  1.00  0.00            
ATOM   2444  HB  VAL   283      71.160  34.870  41.440  1.00  0.00            
ATOM   2445  CG1 VAL   283      73.150  33.840  41.680  1.00  0.00            
ATOM   2446 1HG1 VAL   283      73.730  32.970  41.310  1.00  0.00            
ATOM   2447 2HG1 VAL   283      73.640  34.830  41.540  1.00  0.00            
ATOM   2448 3HG1 VAL   283      73.000  33.570  42.750  1.00  0.00            
ATOM   2449  CG2 VAL   283      71.990  34.280  39.560  1.00  0.00            
ATOM   2450 1HG2 VAL   283      72.640  35.130  39.280  1.00  0.00            
ATOM   2451 2HG2 VAL   283      72.500  33.350  39.220  1.00  0.00            
ATOM   2452 3HG2 VAL   283      71.030  34.460  39.040  1.00  0.00            
ATOM   2453  C   VAL   283      70.340  32.770  42.640  1.00  0.00            
ATOM   2454  O   VAL   283      70.910  32.140  43.530  1.00  0.00            
ATOM   2455  N   ALA   284      69.180  33.430  42.810  1.00  0.00            
ATOM   2456  HN  ALA   284      68.770  33.850  42.010  1.00  0.00            
ATOM   2457  CA  ALA   284      68.310  33.500  43.940  1.00  0.00            
ATOM   2458  HA  ALA   284      68.880  33.820  44.800  1.00  0.00            
ATOM   2459  CB  ALA   284      67.280  34.640  43.930  1.00  0.00            
ATOM   2460  HB1 ALA   284      67.760  35.610  43.700  1.00  0.00            
ATOM   2461  HB2 ALA   284      66.540  34.590  43.110  1.00  0.00            
ATOM   2462  HB3 ALA   284      66.600  34.660  44.810  1.00  0.00            
ATOM   2463  C   ALA   284      67.780  32.210  44.470  1.00  0.00            
ATOM   2464  O   ALA   284      67.650  31.960  45.660  1.00  0.00            
ATOM   2465  N   LEU   285      67.500  31.280  43.530  1.00  0.00            
ATOM   2466  HN  LEU   285      67.570  31.510  42.560  1.00  0.00            
ATOM   2467  CA  LEU   285      67.100  29.980  43.960  1.00  0.00            
ATOM   2468  HA  LEU   285      66.380  30.090  44.760  1.00  0.00            
ATOM   2469  CB  LEU   285      66.370  29.120  42.920  1.00  0.00            
ATOM   2470  HB1 LEU   285      67.060  28.910  42.070  1.00  0.00            
ATOM   2471  HB2 LEU   285      66.100  28.100  43.270  1.00  0.00            
ATOM   2472  CG  LEU   285      65.030  29.720  42.440  1.00  0.00            
ATOM   2473  HG  LEU   285      65.080  30.820  42.370  1.00  0.00            
ATOM   2474  CD1 LEU   285      64.620  29.150  41.080  1.00  0.00            
ATOM   2475 1HD1 LEU   285      65.380  29.490  40.340  1.00  0.00            
ATOM   2476 2HD1 LEU   285      64.600  28.040  41.060  1.00  0.00            
ATOM   2477 3HD1 LEU   285      63.710  29.590  40.610  1.00  0.00            
ATOM   2478  CD2 LEU   285      64.000  29.480  43.550  1.00  0.00            
ATOM   2479 1HD2 LEU   285      63.880  28.400  43.780  1.00  0.00            
ATOM   2480 2HD2 LEU   285      64.260  29.930  44.540  1.00  0.00            
ATOM   2481 3HD2 LEU   285      62.990  29.890  43.320  1.00  0.00            
ATOM   2482  C   LEU   285      68.120  29.050  44.530  1.00  0.00            
ATOM   2483  O   LEU   285      67.750  28.050  45.140  1.00  0.00            
ATOM   2484  N   LEU   286      69.430  29.340  44.390  1.00  0.00            
ATOM   2485  HN  LEU   286      69.780  30.140  43.910  1.00  0.00            
ATOM   2486  CA  LEU   286      70.470  28.460  44.830  1.00  0.00            
ATOM   2487  HA  LEU   286      70.160  27.440  44.700  1.00  0.00            
ATOM   2488  CB  LEU   286      71.760  28.850  44.070  1.00  0.00            
ATOM   2489  HB1 LEU   286      71.830  29.960  44.190  1.00  0.00            
ATOM   2490  HB2 LEU   286      72.680  28.320  44.390  1.00  0.00            
ATOM   2491  CG  LEU   286      71.670  28.600  42.560  1.00  0.00            
ATOM   2492  HG  LEU   286      70.780  29.140  42.170  1.00  0.00            
ATOM   2493  CD1 LEU   286      72.800  29.320  41.800  1.00  0.00            
ATOM   2494 1HD1 LEU   286      72.740  29.140  40.700  1.00  0.00            
ATOM   2495 2HD1 LEU   286      72.770  30.410  42.040  1.00  0.00            
ATOM   2496 3HD1 LEU   286      73.790  28.960  42.160  1.00  0.00            
ATOM   2497  CD2 LEU   286      71.580  27.110  42.210  1.00  0.00            
ATOM   2498 1HD2 LEU   286      70.630  26.540  42.300  1.00  0.00            
ATOM   2499 2HD2 LEU   286      71.890  26.970  41.150  1.00  0.00            
ATOM   2500 3HD2 LEU   286      72.290  26.470  42.780  1.00  0.00            
ATOM   2501  C   LEU   286      70.780  28.470  46.290  1.00  0.00            
ATOM   2502  O   LEU   286      71.840  28.170  46.820  1.00  0.00            
ATOM   2503  N   ASN   287      69.810  28.960  47.080  1.00  0.00            
ATOM   2504  HN  ASN   287      69.190  29.560  46.580  1.00  0.00            
ATOM   2505  CA  ASN   287      69.710  28.800  48.500  1.00  0.00            
ATOM   2506  HA  ASN   287      70.590  28.520  49.050  1.00  0.00            
ATOM   2507  CB  ASN   287      69.330  30.110  49.200  1.00  0.00            
ATOM   2508  HB1 ASN   287      68.340  30.440  48.840  1.00  0.00            
ATOM   2509  HB2 ASN   287      69.290  29.870  50.290  1.00  0.00            
ATOM   2510  CG  ASN   287      70.310  31.220  48.830  1.00  0.00            
ATOM   2511  OD1 ASN   287      69.990  32.220  48.200  1.00  0.00            
ATOM   2512  ND2 ASN   287      71.560  31.260  49.360  1.00  0.00            
ATOM   2513 1HD2 ASN   287      71.780  30.560  50.040  1.00  0.00            
ATOM   2514 2HD2 ASN   287      72.140  32.030  49.100  1.00  0.00            
ATOM   2515  C   ASN   287      68.700  27.770  48.900  1.00  0.00            
ATOM   2516  O   ASN   287      68.520  27.580  50.100  1.00  0.00            
ATOM   2517  N   LYS   288      68.020  27.130  47.940  1.00  0.00            
ATOM   2518  HN  LYS   288      68.200  27.440  47.010  1.00  0.00            
ATOM   2519  CA  LYS   288      67.080  26.060  48.140  1.00  0.00            
ATOM   2520  HA  LYS   288      66.330  26.340  48.860  1.00  0.00            
ATOM   2521  CB  LYS   288      66.370  25.590  46.860  1.00  0.00            
ATOM   2522  HB1 LYS   288      67.130  25.500  46.060  1.00  0.00            
ATOM   2523  HB2 LYS   288      65.890  24.600  47.000  1.00  0.00            
ATOM   2524  CG  LYS   288      65.380  26.560  46.210  1.00  0.00            
ATOM   2525  HG1 LYS   288      65.790  27.600  46.190  1.00  0.00            
ATOM   2526  HG2 LYS   288      65.260  26.210  45.160  1.00  0.00            
ATOM   2527  CD  LYS   288      64.030  26.500  46.930  1.00  0.00            
ATOM   2528  HD1 LYS   288      63.720  25.450  47.110  1.00  0.00            
ATOM   2529  HD2 LYS   288      64.030  27.050  47.900  1.00  0.00            
ATOM   2530  CE  LYS   288      62.970  27.330  46.220  1.00  0.00            
ATOM   2531  HE1 LYS   288      62.980  28.400  46.530  1.00  0.00            
ATOM   2532  HE2 LYS   288      62.890  27.300  45.110  1.00  0.00            
ATOM   2533  NZ  LYS   288      61.640  26.820  46.620  1.00  0.00            
ATOM   2534  HZ1 LYS   288      61.470  25.880  46.200  1.00  0.00            
ATOM   2535  HZ2 LYS   288      61.710  26.720  47.650  1.00  0.00            
ATOM   2536  HZ3 LYS   288      60.900  27.510  46.370  1.00  0.00            
ATOM   2537  C   LYS   288      67.760  24.910  48.790  1.00  0.00            
ATOM   2538  O   LYS   288      68.990  24.800  48.770  1.00  0.00            
ATOM   2539  N   THR   289      67.040  23.950  49.390  1.00  0.00            
ATOM   2540  HN  THR   289      66.050  24.060  49.310  1.00  0.00            
ATOM   2541  CA  THR   289      67.610  22.740  49.890  1.00  0.00            
ATOM   2542  HA  THR   289      68.680  22.830  49.850  1.00  0.00            
ATOM   2543  CB  THR   289      67.160  22.610  51.310  1.00  0.00            
ATOM   2544  HB  THR   289      67.570  21.670  51.760  1.00  0.00            
ATOM   2545  OG1 THR   289      65.770  22.400  51.490  1.00  0.00            
ATOM   2546  HG1 THR   289      65.630  22.600  52.420  1.00  0.00            
ATOM   2547  CG2 THR   289      67.380  23.880  52.150  1.00  0.00            
ATOM   2548 1HG2 THR   289      66.960  23.820  53.170  1.00  0.00            
ATOM   2549 2HG2 THR   289      68.400  24.320  52.030  1.00  0.00            
ATOM   2550 3HG2 THR   289      66.740  24.670  51.700  1.00  0.00            
ATOM   2551  C   THR   289      67.260  21.490  49.150  1.00  0.00            
ATOM   2552  O   THR   289      67.740  20.440  49.570  1.00  0.00            
ATOM   2553  N   ASN   290      66.340  21.470  48.170  1.00  0.00            
ATOM   2554  HN  ASN   290      65.730  22.260  48.220  1.00  0.00            
ATOM   2555  CA  ASN   290      66.040  20.350  47.320  1.00  0.00            
ATOM   2556  HA  ASN   290      66.060  19.480  47.960  1.00  0.00            
ATOM   2557  CB  ASN   290      64.610  20.420  46.750  1.00  0.00            
ATOM   2558  HB1 ASN   290      63.780  20.510  47.490  1.00  0.00            
ATOM   2559  HB2 ASN   290      64.470  21.170  45.950  1.00  0.00            
ATOM   2560  CG  ASN   290      64.300  19.110  46.050  1.00  0.00            
ATOM   2561  OD1 ASN   290      64.790  18.870  44.950  1.00  0.00            
ATOM   2562  ND2 ASN   290      63.420  18.240  46.630  1.00  0.00            
ATOM   2563 1HD2 ASN   290      62.860  18.550  47.400  1.00  0.00            
ATOM   2564 2HD2 ASN   290      63.260  17.370  46.160  1.00  0.00            
ATOM   2565  C   ASN   290      67.070  20.090  46.280  1.00  0.00            
ATOM   2566  O   ASN   290      67.340  20.800  45.310  1.00  0.00            
ATOM   2567  N   VAL   291      67.740  18.920  46.400  1.00  0.00            
ATOM   2568  HN  VAL   291      67.460  18.200  47.020  1.00  0.00            
ATOM   2569  CA  VAL   291      68.950  18.640  45.700  1.00  0.00            
ATOM   2570  HA  VAL   291      69.670  19.430  45.830  1.00  0.00            
ATOM   2571  CB  VAL   291      69.660  17.450  46.290  1.00  0.00            
ATOM   2572  HB  VAL   291      69.090  16.500  46.250  1.00  0.00            
ATOM   2573  CG1 VAL   291      71.020  17.230  45.610  1.00  0.00            
ATOM   2574 1HG1 VAL   291      70.850  17.050  44.520  1.00  0.00            
ATOM   2575 2HG1 VAL   291      71.710  18.100  45.610  1.00  0.00            
ATOM   2576 3HG1 VAL   291      71.590  16.470  46.190  1.00  0.00            
ATOM   2577  CG2 VAL   291      69.910  17.810  47.760  1.00  0.00            
ATOM   2578 1HG2 VAL   291      70.630  17.120  48.250  1.00  0.00            
ATOM   2579 2HG2 VAL   291      70.270  18.850  47.870  1.00  0.00            
ATOM   2580 3HG2 VAL   291      68.990  17.900  48.390  1.00  0.00            
ATOM   2581  C   VAL   291      68.660  18.500  44.250  1.00  0.00            
ATOM   2582  O   VAL   291      69.460  18.960  43.430  1.00  0.00            
ATOM   2583  N   LYS   292      67.550  17.850  43.860  1.00  0.00            
ATOM   2584  HN  LYS   292      66.940  17.620  44.620  1.00  0.00            
ATOM   2585  CA  LYS   292      67.140  17.670  42.500  1.00  0.00            
ATOM   2586  HA  LYS   292      68.010  17.250  42.030  1.00  0.00            
ATOM   2587  CB  LYS   292      66.060  16.590  42.340  1.00  0.00            
ATOM   2588  HB1 LYS   292      65.100  16.920  42.810  1.00  0.00            
ATOM   2589  HB2 LYS   292      65.810  16.430  41.270  1.00  0.00            
ATOM   2590  CG  LYS   292      66.300  15.220  42.990  1.00  0.00            
ATOM   2591  HG1 LYS   292      66.840  15.430  43.930  1.00  0.00            
ATOM   2592  HG2 LYS   292      65.320  14.770  43.250  1.00  0.00            
ATOM   2593  CD  LYS   292      67.210  14.340  42.140  1.00  0.00            
ATOM   2594  HD1 LYS   292      66.750  14.210  41.130  1.00  0.00            
ATOM   2595  HD2 LYS   292      68.180  14.870  42.100  1.00  0.00            
ATOM   2596  CE  LYS   292      67.360  12.990  42.840  1.00  0.00            
ATOM   2597  HE1 LYS   292      68.000  12.320  42.220  1.00  0.00            
ATOM   2598  HE2 LYS   292      67.760  13.170  43.860  1.00  0.00            
ATOM   2599  NZ  LYS   292      66.040  12.360  43.090  1.00  0.00            
ATOM   2600  HZ1 LYS   292      66.160  11.550  43.730  1.00  0.00            
ATOM   2601  HZ2 LYS   292      65.360  13.000  43.560  1.00  0.00            
ATOM   2602  HZ3 LYS   292      65.500  11.960  42.290  1.00  0.00            
ATOM   2603  C   LYS   292      66.800  18.940  41.810  1.00  0.00            
ATOM   2604  O   LYS   292      67.190  19.240  40.680  1.00  0.00            
ATOM   2605  N   PHE   293      66.140  19.820  42.590  1.00  0.00            
ATOM   2606  HN  PHE   293      65.840  19.620  43.520  1.00  0.00            
ATOM   2607  CA  PHE   293      65.850  21.160  42.160  1.00  0.00            
ATOM   2608  HA  PHE   293      65.280  21.180  41.250  1.00  0.00            
ATOM   2609  CB  PHE   293      65.000  21.830  43.250  1.00  0.00            
ATOM   2610  HB1 PHE   293      64.160  21.120  43.430  1.00  0.00            
ATOM   2611  HB2 PHE   293      65.480  21.920  44.250  1.00  0.00            
ATOM   2612  CG  PHE   293      64.420  23.130  42.820  1.00  0.00            
ATOM   2613  CD1 PHE   293      63.320  23.180  42.000  1.00  0.00            
ATOM   2614  HD1 PHE   293      62.770  22.290  41.720  1.00  0.00            
ATOM   2615  CE1 PHE   293      62.880  24.360  41.450  1.00  0.00            
ATOM   2616  HE1 PHE   293      61.950  24.320  40.890  1.00  0.00            
ATOM   2617  CZ  PHE   293      63.510  25.530  41.810  1.00  0.00            
ATOM   2618  HZ  PHE   293      63.140  26.510  41.580  1.00  0.00            
ATOM   2619  CD2 PHE   293      65.070  24.300  43.130  1.00  0.00            
ATOM   2620  HD2 PHE   293      66.050  24.190  43.580  1.00  0.00            
ATOM   2621  CE2 PHE   293      64.600  25.500  42.640  1.00  0.00            
ATOM   2622  HE2 PHE   293      65.170  26.410  42.730  1.00  0.00            
ATOM   2623  C   PHE   293      67.080  21.970  42.020  1.00  0.00            
ATOM   2624  O   PHE   293      67.280  22.800  41.130  1.00  0.00            
ATOM   2625  N   LEU   294      68.120  21.800  42.850  1.00  0.00            
ATOM   2626  HN  LEU   294      68.160  21.110  43.570  1.00  0.00            
ATOM   2627  CA  LEU   294      69.350  22.490  42.590  1.00  0.00            
ATOM   2628  HA  LEU   294      69.160  23.530  42.350  1.00  0.00            
ATOM   2629  CB  LEU   294      70.210  22.330  43.850  1.00  0.00            
ATOM   2630  HB1 LEU   294      70.160  21.290  44.230  1.00  0.00            
ATOM   2631  HB2 LEU   294      71.260  22.610  43.600  1.00  0.00            
ATOM   2632  CG  LEU   294      69.780  23.340  44.930  1.00  0.00            
ATOM   2633  HG  LEU   294      68.700  23.230  45.160  1.00  0.00            
ATOM   2634  CD1 LEU   294      70.640  23.070  46.170  1.00  0.00            
ATOM   2635 1HD1 LEU   294      70.540  22.010  46.470  1.00  0.00            
ATOM   2636 2HD1 LEU   294      71.740  23.110  46.010  1.00  0.00            
ATOM   2637 3HD1 LEU   294      70.370  23.660  47.070  1.00  0.00            
ATOM   2638  CD2 LEU   294      70.040  24.790  44.470  1.00  0.00            
ATOM   2639 1HD2 LEU   294      69.770  25.130  43.440  1.00  0.00            
ATOM   2640 2HD2 LEU   294      69.430  25.320  45.220  1.00  0.00            
ATOM   2641 3HD2 LEU   294      71.090  25.070  44.690  1.00  0.00            
ATOM   2642  C   LEU   294      70.080  22.050  41.360  1.00  0.00            
ATOM   2643  O   LEU   294      70.690  22.850  40.660  1.00  0.00            
ATOM   2644  N   ALA   295      70.070  20.760  40.980  1.00  0.00            
ATOM   2645  HN  ALA   295      69.830  20.040  41.630  1.00  0.00            
ATOM   2646  CA  ALA   295      70.640  20.300  39.760  1.00  0.00            
ATOM   2647  HA  ALA   295      71.720  20.440  39.810  1.00  0.00            
ATOM   2648  CB  ALA   295      70.360  18.790  39.790  1.00  0.00            
ATOM   2649  HB1 ALA   295      70.730  18.300  40.720  1.00  0.00            
ATOM   2650  HB2 ALA   295      69.270  18.560  39.720  1.00  0.00            
ATOM   2651  HB3 ALA   295      70.860  18.240  38.970  1.00  0.00            
ATOM   2652  C   ALA   295      70.100  20.970  38.540  1.00  0.00            
ATOM   2653  O   ALA   295      70.820  21.560  37.730  1.00  0.00            
ATOM   2654  N   ILE   296      68.770  20.980  38.360  1.00  0.00            
ATOM   2655  HN  ILE   296      68.080  20.670  39.020  1.00  0.00            
ATOM   2656  CA  ILE   296      68.140  21.690  37.290  1.00  0.00            
ATOM   2657  HA  ILE   296      68.620  21.420  36.360  1.00  0.00            
ATOM   2658  CB  ILE   296      66.680  21.380  37.130  1.00  0.00            
ATOM   2659  HB  ILE   296      66.510  20.300  37.300  1.00  0.00            
ATOM   2660  CG2 ILE   296      65.770  21.960  38.230  1.00  0.00            
ATOM   2661 1HG2 ILE   296      65.940  23.060  38.250  1.00  0.00            
ATOM   2662 2HG2 ILE   296      64.700  21.740  38.060  1.00  0.00            
ATOM   2663 3HG2 ILE   296      65.980  21.620  39.270  1.00  0.00            
ATOM   2664  CG1 ILE   296      66.100  21.430  35.700  1.00  0.00            
ATOM   2665 1HG1 ILE   296      65.000  21.330  35.810  1.00  0.00            
ATOM   2666 2HG1 ILE   296      66.200  22.470  35.320  1.00  0.00            
ATOM   2667  CD  ILE   296      66.660  20.370  34.750  1.00  0.00            
ATOM   2668  HD1 ILE   296      66.090  20.390  33.800  1.00  0.00            
ATOM   2669  HD2 ILE   296      67.670  20.800  34.590  1.00  0.00            
ATOM   2670  HD3 ILE   296      66.720  19.310  35.090  1.00  0.00            
ATOM   2671  C   ILE   296      68.310  23.160  37.220  1.00  0.00            
ATOM   2672  O   ILE   296      68.490  23.800  36.190  1.00  0.00            
ATOM   2673  N   THR   297      68.330  23.810  38.400  1.00  0.00            
ATOM   2674  HN  THR   297      68.290  23.330  39.270  1.00  0.00            
ATOM   2675  CA  THR   297      68.500  25.230  38.550  1.00  0.00            
ATOM   2676  HA  THR   297      67.680  25.740  38.060  1.00  0.00            
ATOM   2677  CB  THR   297      68.470  25.680  39.980  1.00  0.00            
ATOM   2678  HB  THR   297      69.160  25.120  40.650  1.00  0.00            
ATOM   2679  OG1 THR   297      67.180  25.540  40.550  1.00  0.00            
ATOM   2680  HG1 THR   297      67.030  24.650  40.880  1.00  0.00            
ATOM   2681  CG2 THR   297      68.700  27.200  40.060  1.00  0.00            
ATOM   2682 1HG2 THR   297      68.500  27.540  41.100  1.00  0.00            
ATOM   2683 2HG2 THR   297      69.720  27.450  39.700  1.00  0.00            
ATOM   2684 3HG2 THR   297      68.030  27.760  39.370  1.00  0.00            
ATOM   2685  C   THR   297      69.770  25.700  37.950  1.00  0.00            
ATOM   2686  O   THR   297      69.880  26.610  37.130  1.00  0.00            
ATOM   2687  N   THR   298      70.830  24.970  38.340  1.00  0.00            
ATOM   2688  HN  THR   298      70.660  24.230  38.990  1.00  0.00            
ATOM   2689  CA  THR   298      72.150  25.110  37.820  1.00  0.00            
ATOM   2690  HA  THR   298      72.510  26.130  37.910  1.00  0.00            
ATOM   2691  CB  THR   298      73.060  24.150  38.520  1.00  0.00            
ATOM   2692  HB  THR   298      72.930  23.090  38.190  1.00  0.00            
ATOM   2693  OG1 THR   298      72.860  24.240  39.920  1.00  0.00            
ATOM   2694  HG1 THR   298      72.240  23.580  40.260  1.00  0.00            
ATOM   2695  CG2 THR   298      74.520  24.520  38.220  1.00  0.00            
ATOM   2696 1HG2 THR   298      75.250  23.980  38.850  1.00  0.00            
ATOM   2697 2HG2 THR   298      74.690  24.210  37.160  1.00  0.00            
ATOM   2698 3HG2 THR   298      74.770  25.590  38.380  1.00  0.00            
ATOM   2699  C   THR   298      72.230  24.830  36.360  1.00  0.00            
ATOM   2700  O   THR   298      72.910  25.560  35.630  1.00  0.00            
ATOM   2701  N   ASP   299      71.530  23.760  35.940  1.00  0.00            
ATOM   2702  HN  ASP   299      71.000  23.270  36.630  1.00  0.00            
ATOM   2703  CA  ASP   299      71.490  23.320  34.580  1.00  0.00            
ATOM   2704  HA  ASP   299      72.500  23.320  34.190  1.00  0.00            
ATOM   2705  CB  ASP   299      70.820  21.970  34.290  1.00  0.00            
ATOM   2706  HB1 ASP   299      70.080  21.820  35.100  1.00  0.00            
ATOM   2707  HB2 ASP   299      70.420  21.850  33.260  1.00  0.00            
ATOM   2708  CG  ASP   299      71.880  20.890  34.460  1.00  0.00            
ATOM   2709  OD1 ASP   299      72.550  20.850  35.530  1.00  0.00            
ATOM   2710  OD2 ASP   299      72.030  20.000  33.590  1.00  0.00            
ATOM   2711  C   ASP   299      70.890  24.320  33.650  1.00  0.00            
ATOM   2712  O   ASP   299      71.270  24.400  32.480  1.00  0.00            
ATOM   2713  N   CYS   300      69.820  25.030  34.040  1.00  0.00            
ATOM   2714  HN  CYS   300      69.470  24.850  34.960  1.00  0.00            
ATOM   2715  CA  CYS   300      69.180  26.150  33.410  1.00  0.00            
ATOM   2716  HA  CYS   300      68.800  25.750  32.480  1.00  0.00            
ATOM   2717  CB  CYS   300      68.090  26.780  34.280  1.00  0.00            
ATOM   2718  HB1 CYS   300      68.400  27.070  35.310  1.00  0.00            
ATOM   2719  HB2 CYS   300      67.700  27.740  33.880  1.00  0.00            
ATOM   2720  SG  CYS   300      66.600  25.740  34.290  1.00  0.00            
ATOM   2721  HG1 CYS   300      67.150  24.790  35.030  1.00  0.00            
ATOM   2722  C   CYS   300      70.160  27.230  33.120  1.00  0.00            
ATOM   2723  O   CYS   300      70.390  27.670  31.990  1.00  0.00            
ATOM   2724  N   LEU   301      70.860  27.640  34.190  1.00  0.00            
ATOM   2725  HN  LEU   301      70.750  27.130  35.040  1.00  0.00            
ATOM   2726  CA  LEU   301      71.860  28.660  34.280  1.00  0.00            
ATOM   2727  HA  LEU   301      71.610  29.610  33.840  1.00  0.00            
ATOM   2728  CB  LEU   301      72.130  28.840  35.790  1.00  0.00            
ATOM   2729  HB1 LEU   301      71.100  28.780  36.200  1.00  0.00            
ATOM   2730  HB2 LEU   301      72.600  27.940  36.220  1.00  0.00            
ATOM   2731  CG  LEU   301      72.790  30.180  36.140  1.00  0.00            
ATOM   2732  HG  LEU   301      73.740  30.330  35.580  1.00  0.00            
ATOM   2733  CD1 LEU   301      71.840  31.350  35.830  1.00  0.00            
ATOM   2734 1HD1 LEU   301      71.480  31.440  34.780  1.00  0.00            
ATOM   2735 2HD1 LEU   301      70.940  31.290  36.480  1.00  0.00            
ATOM   2736 3HD1 LEU   301      72.390  32.300  36.030  1.00  0.00            
ATOM   2737  CD2 LEU   301      73.340  30.190  37.570  1.00  0.00            
ATOM   2738 1HD2 LEU   301      74.070  31.030  37.640  1.00  0.00            
ATOM   2739 2HD2 LEU   301      72.470  30.250  38.260  1.00  0.00            
ATOM   2740 3HD2 LEU   301      73.850  29.210  37.720  1.00  0.00            
ATOM   2741  C   LEU   301      73.110  28.290  33.560  1.00  0.00            
ATOM   2742  O   LEU   301      73.790  29.200  33.090  1.00  0.00            
ATOM   2743  N   GLN   302      73.420  27.030  33.220  1.00  0.00            
ATOM   2744  HN  GLN   302      72.780  26.370  33.610  1.00  0.00            
ATOM   2745  CA  GLN   302      74.550  26.560  32.480  1.00  0.00            
ATOM   2746  HA  GLN   302      75.480  26.990  32.860  1.00  0.00            
ATOM   2747  CB  GLN   302      74.640  25.040  32.630  1.00  0.00            
ATOM   2748  HB1 GLN   302      74.200  24.700  33.590  1.00  0.00            
ATOM   2749  HB2 GLN   302      73.920  24.700  31.850  1.00  0.00            
ATOM   2750  CG  GLN   302      76.030  24.440  32.380  1.00  0.00            
ATOM   2751  HG1 GLN   302      76.630  25.020  31.630  1.00  0.00            
ATOM   2752  HG2 GLN   302      76.650  24.500  33.300  1.00  0.00            
ATOM   2753  CD  GLN   302      75.910  22.960  32.040  1.00  0.00            
ATOM   2754  OE1 GLN   302      75.690  22.460  30.940  1.00  0.00            
ATOM   2755  NE2 GLN   302      75.640  22.220  33.150  1.00  0.00            
ATOM   2756 1HE2 GLN   302      75.650  22.710  34.020  1.00  0.00            
ATOM   2757 2HE2 GLN   302      75.270  21.320  32.920  1.00  0.00            
ATOM   2758  C   GLN   302      74.410  26.900  31.040  1.00  0.00            
ATOM   2759  O   GLN   302      75.330  27.450  30.430  1.00  0.00            
ATOM   2760  N   ILE   303      73.180  26.830  30.520  1.00  0.00            
ATOM   2761  HN  ILE   303      72.380  26.560  31.050  1.00  0.00            
ATOM   2762  CA  ILE   303      72.800  27.130  29.170  1.00  0.00            
ATOM   2763  HA  ILE   303      73.660  26.990  28.530  1.00  0.00            
ATOM   2764  CB  ILE   303      71.720  26.320  28.510  1.00  0.00            
ATOM   2765  HB  ILE   303      71.280  26.730  27.580  1.00  0.00            
ATOM   2766  CG2 ILE   303      72.400  24.970  28.230  1.00  0.00            
ATOM   2767 1HG2 ILE   303      72.920  25.050  27.250  1.00  0.00            
ATOM   2768 2HG2 ILE   303      73.160  24.680  28.980  1.00  0.00            
ATOM   2769 3HG2 ILE   303      71.590  24.200  28.190  1.00  0.00            
ATOM   2770  CG1 ILE   303      70.500  26.110  29.410  1.00  0.00            
ATOM   2771 1HG1 ILE   303      70.630  25.450  30.290  1.00  0.00            
ATOM   2772 2HG1 ILE   303      70.150  27.090  29.800  1.00  0.00            
ATOM   2773  CD  ILE   303      69.320  25.430  28.710  1.00  0.00            
ATOM   2774  HD1 ILE   303      68.990  26.030  27.840  1.00  0.00            
ATOM   2775  HD2 ILE   303      69.590  24.370  28.510  1.00  0.00            
ATOM   2776  HD3 ILE   303      68.450  25.310  29.390  1.00  0.00            
ATOM   2777  C   ILE   303      72.450  28.570  29.050  1.00  0.00            
ATOM   2778  O   ILE   303      72.210  29.040  27.940  1.00  0.00            
ATOM   2779  N   LEU   304      72.570  29.380  30.120  1.00  0.00            
ATOM   2780  HN  LEU   304      72.760  28.940  30.990  1.00  0.00            
ATOM   2781  CA  LEU   304      72.540  30.810  29.990  1.00  0.00            
ATOM   2782  HA  LEU   304      72.160  31.160  29.050  1.00  0.00            
ATOM   2783  CB  LEU   304      71.530  31.310  31.030  1.00  0.00            
ATOM   2784  HB1 LEU   304      71.760  30.780  31.980  1.00  0.00            
ATOM   2785  HB2 LEU   304      71.630  32.390  31.250  1.00  0.00            
ATOM   2786  CG  LEU   304      70.070  30.960  30.690  1.00  0.00            
ATOM   2787  HG  LEU   304      70.110  30.020  30.100  1.00  0.00            
ATOM   2788  CD1 LEU   304      69.170  30.810  31.930  1.00  0.00            
ATOM   2789 1HD1 LEU   304      69.550  29.940  32.510  1.00  0.00            
ATOM   2790 2HD1 LEU   304      69.050  31.680  32.610  1.00  0.00            
ATOM   2791 3HD1 LEU   304      68.160  30.480  31.630  1.00  0.00            
ATOM   2792  CD2 LEU   304      69.560  32.160  29.880  1.00  0.00            
ATOM   2793 1HD2 LEU   304      68.510  32.100  29.510  1.00  0.00            
ATOM   2794 2HD2 LEU   304      69.830  33.080  30.440  1.00  0.00            
ATOM   2795 3HD2 LEU   304      70.210  32.250  28.980  1.00  0.00            
ATOM   2796  C   LEU   304      73.810  31.460  30.420  1.00  0.00            
ATOM   2797  O   LEU   304      73.980  32.640  30.080  1.00  0.00            
ATOM   2798  N   ALA   305      74.780  30.810  31.090  1.00  0.00            
ATOM   2799  HN  ALA   305      74.610  29.860  31.320  1.00  0.00            
ATOM   2800  CA  ALA   305      76.080  31.380  31.300  1.00  0.00            
ATOM   2801  HA  ALA   305      76.050  32.440  31.500  1.00  0.00            
ATOM   2802  CB  ALA   305      76.690  30.790  32.580  1.00  0.00            
ATOM   2803  HB1 ALA   305      76.230  30.980  33.580  1.00  0.00            
ATOM   2804  HB2 ALA   305      76.860  29.700  32.470  1.00  0.00            
ATOM   2805  HB3 ALA   305      77.700  31.230  32.730  1.00  0.00            
ATOM   2806  C   ALA   305      76.980  31.250  30.120  1.00  0.00            
ATOM   2807  O   ALA   305      77.750  32.160  29.800  1.00  0.00            
ATOM   2808  N   TYR   306      77.110  30.030  29.580  1.00  0.00            
ATOM   2809  HN  TYR   306      76.570  29.290  29.960  1.00  0.00            
ATOM   2810  CA  TYR   306      77.890  29.760  28.400  1.00  0.00            
ATOM   2811  HA  TYR   306      78.920  30.070  28.550  1.00  0.00            
ATOM   2812  CB  TYR   306      77.890  28.270  28.050  1.00  0.00            
ATOM   2813  HB1 TYR   306      76.870  27.860  28.220  1.00  0.00            
ATOM   2814  HB2 TYR   306      78.000  28.050  26.960  1.00  0.00            
ATOM   2815  CG  TYR   306      78.970  27.620  28.840  1.00  0.00            
ATOM   2816  CD1 TYR   306      78.660  26.970  30.020  1.00  0.00            
ATOM   2817  HD1 TYR   306      77.650  26.940  30.410  1.00  0.00            
ATOM   2818  CE1 TYR   306      79.600  26.160  30.590  1.00  0.00            
ATOM   2819  HE1 TYR   306      79.360  25.720  31.550  1.00  0.00            
ATOM   2820  CZ  TYR   306      80.840  25.990  30.030  1.00  0.00            
ATOM   2821  OH  TYR   306      81.730  25.020  30.550  1.00  0.00            
ATOM   2822  HH  TYR   306      82.560  25.140  30.080  1.00  0.00            
ATOM   2823  CD2 TYR   306      80.250  27.520  28.340  1.00  0.00            
ATOM   2824  HD2 TYR   306      80.500  27.910  27.360  1.00  0.00            
ATOM   2825  CE2 TYR   306      81.180  26.680  28.890  1.00  0.00            
ATOM   2826  HE2 TYR   306      82.130  26.540  28.400  1.00  0.00            
ATOM   2827  C   TYR   306      77.360  30.450  27.200  1.00  0.00            
ATOM   2828  O   TYR   306      76.140  30.340  27.030  1.00  0.00            
ATOM   2829  N   GLY   307      78.230  31.060  26.370  1.00  0.00            
ATOM   2830  HN  GLY   307      79.170  31.070  26.690  1.00  0.00            
ATOM   2831  CA  GLY   307      77.880  31.710  25.150  1.00  0.00            
ATOM   2832  HA1 GLY   307      78.760  31.800  24.530  1.00  0.00            
ATOM   2833  HA2 GLY   307      77.080  31.150  24.670  1.00  0.00            
ATOM   2834  C   GLY   307      77.320  33.070  25.360  1.00  0.00            
ATOM   2835  O   GLY   307      77.000  33.720  24.360  1.00  0.00            
ATOM   2836  N   ASN   308      77.220  33.610  26.590  1.00  0.00            
ATOM   2837  HN  ASN   308      77.230  33.020  27.400  1.00  0.00            
ATOM   2838  CA  ASN   308      76.670  34.890  26.880  1.00  0.00            
ATOM   2839  HA  ASN   308      76.710  35.500  25.990  1.00  0.00            
ATOM   2840  CB  ASN   308      75.270  34.840  27.520  1.00  0.00            
ATOM   2841  HB1 ASN   308      75.280  34.200  28.430  1.00  0.00            
ATOM   2842  HB2 ASN   308      74.920  35.870  27.770  1.00  0.00            
ATOM   2843  CG  ASN   308      74.290  34.320  26.470  1.00  0.00            
ATOM   2844  OD1 ASN   308      73.590  33.330  26.660  1.00  0.00            
ATOM   2845  ND2 ASN   308      74.170  35.080  25.350  1.00  0.00            
ATOM   2846 1HD2 ASN   308      74.810  35.800  25.100  1.00  0.00            
ATOM   2847 2HD2 ASN   308      73.500  34.700  24.710  1.00  0.00            
ATOM   2848  C   ASN   308      77.570  35.670  27.780  1.00  0.00            
ATOM   2849  O   ASN   308      77.950  35.260  28.870  1.00  0.00            
ATOM   2850  N   GLN   309      78.030  36.870  27.390  1.00  0.00            
ATOM   2851  HN  GLN   309      77.630  37.340  26.600  1.00  0.00            
ATOM   2852  CA  GLN   309      78.750  37.770  28.240  1.00  0.00            
ATOM   2853  HA  GLN   309      79.410  37.190  28.870  1.00  0.00            
ATOM   2854  CB  GLN   309      79.620  38.590  27.270  1.00  0.00            
ATOM   2855  HB1 GLN   309      80.420  39.150  27.820  1.00  0.00            
ATOM   2856  HB2 GLN   309      80.210  37.850  26.690  1.00  0.00            
ATOM   2857  CG  GLN   309      78.850  39.570  26.380  1.00  0.00            
ATOM   2858  HG1 GLN   309      78.070  39.000  25.830  1.00  0.00            
ATOM   2859  HG2 GLN   309      78.440  40.430  26.960  1.00  0.00            
ATOM   2860  CD  GLN   309      79.780  40.280  25.420  1.00  0.00            
ATOM   2861  OE1 GLN   309      79.770  39.840  24.280  1.00  0.00            
ATOM   2862  NE2 GLN   309      80.430  41.430  25.770  1.00  0.00            
ATOM   2863 1HE2 GLN   309      80.180  42.000  26.550  1.00  0.00            
ATOM   2864 2HE2 GLN   309      80.970  41.840  25.030  1.00  0.00            
ATOM   2865  C   GLN   309      77.940  38.680  29.100  1.00  0.00            
ATOM   2866  O   GLN   309      78.400  38.890  30.220  1.00  0.00            
ATOM   2867  N   GLU   310      76.770  39.150  28.640  1.00  0.00            
ATOM   2868  HN  GLU   310      76.510  38.890  27.710  1.00  0.00            
ATOM   2869  CA  GLU   310      75.970  40.050  29.410  1.00  0.00            
ATOM   2870  HA  GLU   310      76.580  40.870  29.770  1.00  0.00            
ATOM   2871  CB  GLU   310      74.790  40.570  28.570  1.00  0.00            
ATOM   2872  HB1 GLU   310      73.930  39.900  28.350  1.00  0.00            
ATOM   2873  HB2 GLU   310      74.320  41.410  29.130  1.00  0.00            
ATOM   2874  CG  GLU   310      75.170  41.190  27.230  1.00  0.00            
ATOM   2875  HG1 GLU   310      76.020  41.910  27.240  1.00  0.00            
ATOM   2876  HG2 GLU   310      75.420  40.320  26.580  1.00  0.00            
ATOM   2877  CD  GLU   310      73.960  41.870  26.600  1.00  0.00            
ATOM   2878  OE1 GLU   310      73.780  43.120  26.650  1.00  0.00            
ATOM   2879  OE2 GLU   310      73.070  41.180  26.060  1.00  0.00            
ATOM   2880  C   GLU   310      75.410  39.260  30.540  1.00  0.00            
ATOM   2881  O   GLU   310      75.200  39.800  31.630  1.00  0.00            
ATOM   2882  N   SER   311      75.150  37.950  30.440  1.00  0.00            
ATOM   2883  HN  SER   311      75.220  37.480  29.560  1.00  0.00            
ATOM   2884  CA  SER   311      74.480  37.100  31.360  1.00  0.00            
ATOM   2885  HA  SER   311      73.570  37.580  31.710  1.00  0.00            
ATOM   2886  CB  SER   311      74.020  35.780  30.710  1.00  0.00            
ATOM   2887  HB1 SER   311      74.890  35.320  30.200  1.00  0.00            
ATOM   2888  HB2 SER   311      73.540  35.140  31.480  1.00  0.00            
ATOM   2889  OG  SER   311      73.030  36.160  29.760  1.00  0.00            
ATOM   2890  HG1 SER   311      72.610  35.320  29.580  1.00  0.00            
ATOM   2891  C   SER   311      75.380  36.870  32.530  1.00  0.00            
ATOM   2892  O   SER   311      74.990  36.710  33.680  1.00  0.00            
ATOM   2893  N   LYS   312      76.700  36.840  32.290  1.00  0.00            
ATOM   2894  HN  LYS   312      77.040  37.000  31.370  1.00  0.00            
ATOM   2895  CA  LYS   312      77.690  36.760  33.320  1.00  0.00            
ATOM   2896  HA  LYS   312      77.430  36.040  34.080  1.00  0.00            
ATOM   2897  CB  LYS   312      79.010  36.220  32.760  1.00  0.00            
ATOM   2898  HB1 LYS   312      79.410  36.720  31.850  1.00  0.00            
ATOM   2899  HB2 LYS   312      79.830  36.210  33.510  1.00  0.00            
ATOM   2900  CG  LYS   312      78.880  34.780  32.280  1.00  0.00            
ATOM   2901  HG1 LYS   312      78.490  34.200  33.150  1.00  0.00            
ATOM   2902  HG2 LYS   312      78.250  34.630  31.380  1.00  0.00            
ATOM   2903  CD  LYS   312      80.230  34.140  31.920  1.00  0.00            
ATOM   2904  HD1 LYS   312      80.960  34.460  32.690  1.00  0.00            
ATOM   2905  HD2 LYS   312      80.190  33.030  31.950  1.00  0.00            
ATOM   2906  CE  LYS   312      80.960  34.600  30.660  1.00  0.00            
ATOM   2907  HE1 LYS   312      80.910  35.700  30.550  1.00  0.00            
ATOM   2908  HE2 LYS   312      82.020  34.290  30.680  1.00  0.00            
ATOM   2909  NZ  LYS   312      80.410  33.900  29.480  1.00  0.00            
ATOM   2910  HZ1 LYS   312      80.600  34.480  28.640  1.00  0.00            
ATOM   2911  HZ2 LYS   312      80.690  32.910  29.340  1.00  0.00            
ATOM   2912  HZ3 LYS   312      79.370  33.970  29.540  1.00  0.00            
ATOM   2913  C   LYS   312      77.870  37.980  34.170  1.00  0.00            
ATOM   2914  O   LYS   312      78.300  37.920  35.320  1.00  0.00            
ATOM   2915  N   LEU   313      77.450  39.170  33.700  1.00  0.00            
ATOM   2916  HN  LEU   313      76.940  39.160  32.840  1.00  0.00            
ATOM   2917  CA  LEU   313      77.550  40.420  34.390  1.00  0.00            
ATOM   2918  HA  LEU   313      78.550  40.440  34.800  1.00  0.00            
ATOM   2919  CB  LEU   313      77.350  41.590  33.410  1.00  0.00            
ATOM   2920  HB1 LEU   313      77.750  41.370  32.400  1.00  0.00            
ATOM   2921  HB2 LEU   313      76.280  41.730  33.180  1.00  0.00            
ATOM   2922  CG  LEU   313      78.020  42.890  33.890  1.00  0.00            
ATOM   2923  HG  LEU   313      77.700  43.140  34.930  1.00  0.00            
ATOM   2924  CD1 LEU   313      79.560  42.850  33.880  1.00  0.00            
ATOM   2925 1HD1 LEU   313      79.880  42.650  32.840  1.00  0.00            
ATOM   2926 2HD1 LEU   313      80.080  43.780  34.180  1.00  0.00            
ATOM   2927 3HD1 LEU   313      80.020  42.080  34.550  1.00  0.00            
ATOM   2928  CD2 LEU   313      77.640  44.110  33.040  1.00  0.00            
ATOM   2929 1HD2 LEU   313      77.930  44.180  31.970  1.00  0.00            
ATOM   2930 2HD2 LEU   313      76.530  44.060  33.100  1.00  0.00            
ATOM   2931 3HD2 LEU   313      78.010  45.010  33.580  1.00  0.00            
ATOM   2932  C   LEU   313      76.510  40.480  35.460  1.00  0.00            
ATOM   2933  O   LEU   313      76.710  40.880  36.600  1.00  0.00            
ATOM   2934  N   ILE   314      75.340  39.940  35.070  1.00  0.00            
ATOM   2935  HN  ILE   314      75.240  39.670  34.120  1.00  0.00            
ATOM   2936  CA  ILE   314      74.160  39.670  35.830  1.00  0.00            
ATOM   2937  HA  ILE   314      73.890  40.550  36.400  1.00  0.00            
ATOM   2938  CB  ILE   314      72.920  39.360  35.040  1.00  0.00            
ATOM   2939  HB  ILE   314      73.000  38.500  34.350  1.00  0.00            
ATOM   2940  CG2 ILE   314      71.670  39.230  35.920  1.00  0.00            
ATOM   2941 1HG2 ILE   314      70.810  39.300  35.210  1.00  0.00            
ATOM   2942 2HG2 ILE   314      71.720  38.270  36.480  1.00  0.00            
ATOM   2943 3HG2 ILE   314      71.590  40.050  36.670  1.00  0.00            
ATOM   2944  CG1 ILE   314      72.700  40.570  34.120  1.00  0.00            
ATOM   2945 1HG1 ILE   314      72.410  41.460  34.710  1.00  0.00            
ATOM   2946 2HG1 ILE   314      73.650  40.700  33.560  1.00  0.00            
ATOM   2947  CD  ILE   314      71.580  40.400  33.090  1.00  0.00            
ATOM   2948  HD1 ILE   314      71.500  39.370  32.690  1.00  0.00            
ATOM   2949  HD2 ILE   314      70.650  40.590  33.670  1.00  0.00            
ATOM   2950  HD3 ILE   314      71.590  41.150  32.270  1.00  0.00            
ATOM   2951  C   ILE   314      74.310  38.680  36.930  1.00  0.00            
ATOM   2952  O   ILE   314      73.960  38.960  38.080  1.00  0.00            
ATOM   2953  N   ILE   315      74.930  37.510  36.670  1.00  0.00            
ATOM   2954  HN  ILE   315      75.130  37.290  35.720  1.00  0.00            
ATOM   2955  CA  ILE   315      75.260  36.410  37.510  1.00  0.00            
ATOM   2956  HA  ILE   315      74.380  36.010  38.010  1.00  0.00            
ATOM   2957  CB  ILE   315      75.880  35.220  36.830  1.00  0.00            
ATOM   2958  HB  ILE   315      76.620  35.580  36.080  1.00  0.00            
ATOM   2959  CG2 ILE   315      76.480  34.160  37.780  1.00  0.00            
ATOM   2960 1HG2 ILE   315      77.330  34.540  38.380  1.00  0.00            
ATOM   2961 2HG2 ILE   315      75.770  33.810  38.560  1.00  0.00            
ATOM   2962 3HG2 ILE   315      76.790  33.270  37.200  1.00  0.00            
ATOM   2963  CG1 ILE   315      74.760  34.520  36.050  1.00  0.00            
ATOM   2964 1HG1 ILE   315      74.010  34.060  36.730  1.00  0.00            
ATOM   2965 2HG1 ILE   315      74.200  35.300  35.500  1.00  0.00            
ATOM   2966  CD  ILE   315      75.280  33.610  34.940  1.00  0.00            
ATOM   2967  HD1 ILE   315      75.330  32.540  35.230  1.00  0.00            
ATOM   2968  HD2 ILE   315      74.540  33.650  34.120  1.00  0.00            
ATOM   2969  HD3 ILE   315      76.200  34.090  34.530  1.00  0.00            
ATOM   2970  C   ILE   315      76.130  36.870  38.630  1.00  0.00            
ATOM   2971  O   ILE   315      75.930  36.520  39.790  1.00  0.00            
ATOM   2972  N   LEU   316      77.130  37.690  38.250  1.00  0.00            
ATOM   2973  HN  LEU   316      77.270  37.650  37.260  1.00  0.00            
ATOM   2974  CA  LEU   316      78.130  38.230  39.110  1.00  0.00            
ATOM   2975  HA  LEU   316      78.500  37.400  39.700  1.00  0.00            
ATOM   2976  CB  LEU   316      79.340  38.830  38.370  1.00  0.00            
ATOM   2977  HB1 LEU   316      79.760  37.980  37.790  1.00  0.00            
ATOM   2978  HB2 LEU   316      78.890  39.590  37.700  1.00  0.00            
ATOM   2979  CG  LEU   316      80.400  39.500  39.270  1.00  0.00            
ATOM   2980  HG  LEU   316      79.950  40.280  39.920  1.00  0.00            
ATOM   2981  CD1 LEU   316      81.080  38.500  40.220  1.00  0.00            
ATOM   2982 1HD1 LEU   316      81.570  37.680  39.650  1.00  0.00            
ATOM   2983 2HD1 LEU   316      81.890  39.030  40.770  1.00  0.00            
ATOM   2984 3HD1 LEU   316      80.340  38.090  40.940  1.00  0.00            
ATOM   2985  CD2 LEU   316      81.450  40.140  38.350  1.00  0.00            
ATOM   2986 1HD2 LEU   316      81.000  40.800  37.580  1.00  0.00            
ATOM   2987 2HD2 LEU   316      82.090  40.660  39.090  1.00  0.00            
ATOM   2988 3HD2 LEU   316      82.140  39.360  37.970  1.00  0.00            
ATOM   2989  C   LEU   316      77.450  39.240  39.970  1.00  0.00            
ATOM   2990  O   LEU   316      77.730  39.360  41.160  1.00  0.00            
ATOM   2991  N   ALA   317      76.530  40.070  39.450  1.00  0.00            
ATOM   2992  HN  ALA   317      76.360  39.900  38.480  1.00  0.00            
ATOM   2993  CA  ALA   317      75.790  41.120  40.090  1.00  0.00            
ATOM   2994  HA  ALA   317      76.540  41.720  40.580  1.00  0.00            
ATOM   2995  CB  ALA   317      74.990  41.960  39.080  1.00  0.00            
ATOM   2996  HB1 ALA   317      75.650  42.390  38.300  1.00  0.00            
ATOM   2997  HB2 ALA   317      74.250  41.270  38.610  1.00  0.00            
ATOM   2998  HB3 ALA   317      74.310  42.700  39.550  1.00  0.00            
ATOM   2999  C   ALA   317      74.890  40.620  41.170  1.00  0.00            
ATOM   3000  O   ALA   317      74.550  41.360  42.090  1.00  0.00            
ATOM   3001  N   SER   318      74.410  39.370  41.020  1.00  0.00            
ATOM   3002  HN  SER   318      74.500  39.020  40.090  1.00  0.00            
ATOM   3003  CA  SER   318      73.480  38.670  41.850  1.00  0.00            
ATOM   3004  HA  SER   318      72.980  39.380  42.490  1.00  0.00            
ATOM   3005  CB  SER   318      72.560  37.880  40.910  1.00  0.00            
ATOM   3006  HB1 SER   318      73.100  37.150  40.270  1.00  0.00            
ATOM   3007  HB2 SER   318      71.740  37.430  41.500  1.00  0.00            
ATOM   3008  OG  SER   318      71.980  38.720  39.920  1.00  0.00            
ATOM   3009  HG1 SER   318      72.660  38.810  39.250  1.00  0.00            
ATOM   3010  C   SER   318      74.080  37.640  42.760  1.00  0.00            
ATOM   3011  O   SER   318      73.380  36.850  43.380  1.00  0.00            
ATOM   3012  N   GLY   319      75.420  37.640  42.860  1.00  0.00            
ATOM   3013  HN  GLY   319      75.910  38.190  42.180  1.00  0.00            
ATOM   3014  CA  GLY   319      76.170  36.920  43.830  1.00  0.00            
ATOM   3015  HA1 GLY   319      77.110  37.410  44.050  1.00  0.00            
ATOM   3016  HA2 GLY   319      75.510  36.840  44.670  1.00  0.00            
ATOM   3017  C   GLY   319      76.550  35.530  43.420  1.00  0.00            
ATOM   3018  O   GLY   319      76.730  34.650  44.260  1.00  0.00            
ATOM   3019  N   GLY   320      76.600  35.300  42.100  1.00  0.00            
ATOM   3020  HN  GLY   320      76.340  36.030  41.470  1.00  0.00            
ATOM   3021  CA  GLY   320      76.950  34.050  41.510  1.00  0.00            
ATOM   3022  HA1 GLY   320      76.110  33.390  41.690  1.00  0.00            
ATOM   3023  HA2 GLY   320      77.170  34.230  40.470  1.00  0.00            
ATOM   3024  C   GLY   320      78.120  33.300  42.060  1.00  0.00            
ATOM   3025  O   GLY   320      77.950  32.180  42.550  1.00  0.00            
ATOM   3026  N   PRO   321      79.330  33.760  42.110  1.00  0.00            
ATOM   3027  CD  PRO   321      79.760  34.690  41.080  1.00  0.00            
ATOM   3028  HD1 PRO   321      79.470  35.710  41.400  1.00  0.00            
ATOM   3029  HD2 PRO   321      79.410  34.430  40.060  1.00  0.00            
ATOM   3030  CA  PRO   321      80.480  33.120  42.690  1.00  0.00            
ATOM   3031  HA  PRO   321      80.620  32.220  42.120  1.00  0.00            
ATOM   3032  CB  PRO   321      81.660  34.020  42.350  1.00  0.00            
ATOM   3033  HB1 PRO   321      81.660  34.880  43.050  1.00  0.00            
ATOM   3034  HB2 PRO   321      82.630  33.470  42.350  1.00  0.00            
ATOM   3035  CG  PRO   321      81.280  34.530  40.950  1.00  0.00            
ATOM   3036  HG1 PRO   321      81.860  35.460  40.790  1.00  0.00            
ATOM   3037  HG2 PRO   321      81.590  33.860  40.110  1.00  0.00            
ATOM   3038  C   PRO   321      80.360  32.690  44.110  1.00  0.00            
ATOM   3039  O   PRO   321      81.020  31.730  44.530  1.00  0.00            
ATOM   3040  N   GLN   322      79.610  33.460  44.920  1.00  0.00            
ATOM   3041  HN  GLN   322      79.120  34.220  44.520  1.00  0.00            
ATOM   3042  CA  GLN   322      79.340  33.200  46.300  1.00  0.00            
ATOM   3043  HA  GLN   322      80.290  32.940  46.740  1.00  0.00            
ATOM   3044  CB  GLN   322      78.800  34.420  47.060  1.00  0.00            
ATOM   3045  HB1 GLN   322      79.480  35.280  46.850  1.00  0.00            
ATOM   3046  HB2 GLN   322      77.830  34.640  46.560  1.00  0.00            
ATOM   3047  CG  GLN   322      78.690  34.180  48.560  1.00  0.00            
ATOM   3048  HG1 GLN   322      78.290  33.180  48.860  1.00  0.00            
ATOM   3049  HG2 GLN   322      79.720  33.960  48.930  1.00  0.00            
ATOM   3050  CD  GLN   322      77.910  35.210  49.350  1.00  0.00            
ATOM   3051  OE1 GLN   322      76.850  35.030  49.950  1.00  0.00            
ATOM   3052  NE2 GLN   322      78.570  36.380  49.580  1.00  0.00            
ATOM   3053 1HE2 GLN   322      79.330  36.680  49.010  1.00  0.00            
ATOM   3054 2HE2 GLN   322      78.310  36.810  50.440  1.00  0.00            
ATOM   3055  C   GLN   322      78.390  32.060  46.500  1.00  0.00            
ATOM   3056  O   GLN   322      78.610  31.190  47.340  1.00  0.00            
ATOM   3057  N   ALA   323      77.290  32.010  45.720  1.00  0.00            
ATOM   3058  HN  ALA   323      77.160  32.780  45.110  1.00  0.00            
ATOM   3059  CA  ALA   323      76.230  31.090  45.980  1.00  0.00            
ATOM   3060  HA  ALA   323      76.170  31.030  47.060  1.00  0.00            
ATOM   3061  CB  ALA   323      74.970  31.470  45.190  1.00  0.00            
ATOM   3062  HB1 ALA   323      75.110  31.520  44.090  1.00  0.00            
ATOM   3063  HB2 ALA   323      74.160  30.760  45.480  1.00  0.00            
ATOM   3064  HB3 ALA   323      74.590  32.480  45.470  1.00  0.00            
ATOM   3065  C   ALA   323      76.710  29.740  45.570  1.00  0.00            
ATOM   3066  O   ALA   323      76.440  28.750  46.250  1.00  0.00            
ATOM   3067  N   LEU   324      77.410  29.690  44.420  1.00  0.00            
ATOM   3068  HN  LEU   324      77.600  30.480  43.840  1.00  0.00            
ATOM   3069  CA  LEU   324      77.800  28.480  43.760  1.00  0.00            
ATOM   3070  HA  LEU   324      76.940  27.840  43.640  1.00  0.00            
ATOM   3071  CB  LEU   324      78.350  28.830  42.370  1.00  0.00            
ATOM   3072  HB1 LEU   324      79.120  29.620  42.500  1.00  0.00            
ATOM   3073  HB2 LEU   324      78.810  27.920  41.920  1.00  0.00            
ATOM   3074  CG  LEU   324      77.390  29.320  41.270  1.00  0.00            
ATOM   3075  HG  LEU   324      76.660  30.090  41.610  1.00  0.00            
ATOM   3076  CD1 LEU   324      78.120  29.960  40.080  1.00  0.00            
ATOM   3077 1HD1 LEU   324      78.720  30.840  40.390  1.00  0.00            
ATOM   3078 2HD1 LEU   324      78.920  29.240  39.800  1.00  0.00            
ATOM   3079 3HD1 LEU   324      77.490  30.100  39.180  1.00  0.00            
ATOM   3080  CD2 LEU   324      76.560  28.200  40.620  1.00  0.00            
ATOM   3081 1HD2 LEU   324      77.270  27.400  40.340  1.00  0.00            
ATOM   3082 2HD2 LEU   324      75.790  27.760  41.290  1.00  0.00            
ATOM   3083 3HD2 LEU   324      76.270  28.680  39.650  1.00  0.00            
ATOM   3084  C   LEU   324      78.840  27.770  44.550  1.00  0.00            
ATOM   3085  O   LEU   324      78.770  26.550  44.740  1.00  0.00            
ATOM   3086  N   VAL   325      79.890  28.470  45.020  1.00  0.00            
ATOM   3087  HN  VAL   325      79.900  29.440  44.800  1.00  0.00            
ATOM   3088  CA  VAL   325      80.910  27.920  45.860  1.00  0.00            
ATOM   3089  HA  VAL   325      81.320  27.050  45.370  1.00  0.00            
ATOM   3090  CB  VAL   325      82.010  28.930  46.000  1.00  0.00            
ATOM   3091  HB  VAL   325      81.470  29.900  46.050  1.00  0.00            
ATOM   3092  CG1 VAL   325      82.810  28.880  47.320  1.00  0.00            
ATOM   3093 1HG1 VAL   325      83.330  27.900  47.320  1.00  0.00            
ATOM   3094 2HG1 VAL   325      83.390  29.830  47.230  1.00  0.00            
ATOM   3095 3HG1 VAL   325      82.190  28.870  48.250  1.00  0.00            
ATOM   3096  CG2 VAL   325      82.920  29.050  44.770  1.00  0.00            
ATOM   3097 1HG2 VAL   325      82.250  29.250  43.910  1.00  0.00            
ATOM   3098 2HG2 VAL   325      83.670  29.820  45.060  1.00  0.00            
ATOM   3099 3HG2 VAL   325      83.460  28.080  44.740  1.00  0.00            
ATOM   3100  C   VAL   325      80.410  27.280  47.100  1.00  0.00            
ATOM   3101  O   VAL   325      80.850  26.300  47.700  1.00  0.00            
ATOM   3102  N   ASN   326      79.360  27.890  47.670  1.00  0.00            
ATOM   3103  HN  ASN   326      79.060  28.750  47.250  1.00  0.00            
ATOM   3104  CA  ASN   326      78.640  27.330  48.770  1.00  0.00            
ATOM   3105  HA  ASN   326      79.430  27.180  49.490  1.00  0.00            
ATOM   3106  CB  ASN   326      77.610  28.340  49.300  1.00  0.00            
ATOM   3107  HB1 ASN   326      78.060  29.360  49.390  1.00  0.00            
ATOM   3108  HB2 ASN   326      76.700  28.280  48.670  1.00  0.00            
ATOM   3109  CG  ASN   326      77.130  28.000  50.700  1.00  0.00            
ATOM   3110  OD1 ASN   326      77.950  27.880  51.610  1.00  0.00            
ATOM   3111  ND2 ASN   326      75.830  27.660  50.900  1.00  0.00            
ATOM   3112 1HD2 ASN   326      75.640  27.110  51.710  1.00  0.00            
ATOM   3113 2HD2 ASN   326      75.120  27.690  50.200  1.00  0.00            
ATOM   3114  C   ASN   326      78.030  25.990  48.510  1.00  0.00            
ATOM   3115  O   ASN   326      78.140  25.100  49.350  1.00  0.00            
ATOM   3116  N   ILE   327      77.360  25.760  47.370  1.00  0.00            
ATOM   3117  HN  ILE   327      77.260  26.520  46.730  1.00  0.00            
ATOM   3118  CA  ILE   327      76.960  24.480  46.890  1.00  0.00            
ATOM   3119  HA  ILE   327      76.350  24.010  47.640  1.00  0.00            
ATOM   3120  CB  ILE   327      76.140  24.590  45.640  1.00  0.00            
ATOM   3121  HB  ILE   327      76.640  25.200  44.850  1.00  0.00            
ATOM   3122  CG2 ILE   327      75.940  23.230  44.940  1.00  0.00            
ATOM   3123 1HG2 ILE   327      75.270  23.340  44.070  1.00  0.00            
ATOM   3124 2HG2 ILE   327      76.830  22.650  44.630  1.00  0.00            
ATOM   3125 3HG2 ILE   327      75.560  22.540  45.730  1.00  0.00            
ATOM   3126  CG1 ILE   327      74.790  25.250  45.970  1.00  0.00            
ATOM   3127 1HG1 ILE   327      74.850  26.260  46.430  1.00  0.00            
ATOM   3128 2HG1 ILE   327      74.270  25.290  44.990  1.00  0.00            
ATOM   3129  CD  ILE   327      73.820  24.560  46.930  1.00  0.00            
ATOM   3130  HD1 ILE   327      72.880  25.090  46.670  1.00  0.00            
ATOM   3131  HD2 ILE   327      73.750  23.500  46.620  1.00  0.00            
ATOM   3132  HD3 ILE   327      74.000  24.470  48.020  1.00  0.00            
ATOM   3133  C   ILE   327      78.100  23.540  46.680  1.00  0.00            
ATOM   3134  O   ILE   327      77.940  22.380  47.070  1.00  0.00            
ATOM   3135  N   MET   328      79.230  23.960  46.090  1.00  0.00            
ATOM   3136  HN  MET   328      79.270  24.870  45.680  1.00  0.00            
ATOM   3137  CA  MET   328      80.240  22.990  45.820  1.00  0.00            
ATOM   3138  HA  MET   328      79.790  22.220  45.210  1.00  0.00            
ATOM   3139  CB  MET   328      81.330  23.580  44.900  1.00  0.00            
ATOM   3140  HB1 MET   328      80.870  24.290  44.180  1.00  0.00            
ATOM   3141  HB2 MET   328      82.000  24.080  45.640  1.00  0.00            
ATOM   3142  CG  MET   328      82.180  22.500  44.220  1.00  0.00            
ATOM   3143  HG1 MET   328      83.060  23.080  43.870  1.00  0.00            
ATOM   3144  HG2 MET   328      82.440  21.650  44.880  1.00  0.00            
ATOM   3145  SD  MET   328      81.490  21.800  42.690  1.00  0.00            
ATOM   3146  CE  MET   328      83.000  20.830  42.470  1.00  0.00            
ATOM   3147  HE1 MET   328      83.920  21.450  42.490  1.00  0.00            
ATOM   3148  HE2 MET   328      82.960  20.110  43.310  1.00  0.00            
ATOM   3149  HE3 MET   328      83.080  20.260  41.520  1.00  0.00            
ATOM   3150  C   MET   328      80.850  22.300  46.990  1.00  0.00            
ATOM   3151  O   MET   328      81.290  21.160  46.920  1.00  0.00            
ATOM   3152  N   ARG   329      80.880  22.970  48.160  1.00  0.00            
ATOM   3153  HN  ARG   329      80.570  23.920  48.240  1.00  0.00            
ATOM   3154  CA  ARG   329      81.330  22.350  49.370  1.00  0.00            
ATOM   3155  HA  ARG   329      82.170  21.700  49.180  1.00  0.00            
ATOM   3156  CB  ARG   329      82.100  23.380  50.210  1.00  0.00            
ATOM   3157  HB1 ARG   329      82.500  22.920  51.140  1.00  0.00            
ATOM   3158  HB2 ARG   329      82.990  23.760  49.670  1.00  0.00            
ATOM   3159  CG  ARG   329      81.220  24.540  50.680  1.00  0.00            
ATOM   3160  HG1 ARG   329      80.380  24.820  50.010  1.00  0.00            
ATOM   3161  HG2 ARG   329      80.740  24.100  51.580  1.00  0.00            
ATOM   3162  CD  ARG   329      82.160  25.660  51.120  1.00  0.00            
ATOM   3163  HD1 ARG   329      82.930  25.420  51.890  1.00  0.00            
ATOM   3164  HD2 ARG   329      82.690  25.900  50.170  1.00  0.00            
ATOM   3165  NE  ARG   329      81.200  26.720  51.530  1.00  0.00            
ATOM   3166  HE  ARG   329      80.440  26.410  52.090  1.00  0.00            
ATOM   3167  CZ  ARG   329      81.400  28.070  51.530  1.00  0.00            
ATOM   3168  NH1 ARG   329      82.580  28.610  51.110  1.00  0.00            
ATOM   3169 1HH1 ARG   329      83.330  28.000  50.870  1.00  0.00            
ATOM   3170 2HH1 ARG   329      82.650  29.590  51.280  1.00  0.00            
ATOM   3171  NH2 ARG   329      80.470  28.910  52.080  1.00  0.00            
ATOM   3172 1HH2 ARG   329      79.610  28.460  52.310  1.00  0.00            
ATOM   3173 2HH2 ARG   329      80.460  29.780  51.580  1.00  0.00            
ATOM   3174  C   ARG   329      80.280  21.640  50.150  1.00  0.00            
ATOM   3175  O   ARG   329      80.650  20.910  51.070  1.00  0.00            
ATOM   3176  N   THR   330      78.960  21.790  49.940  1.00  0.00            
ATOM   3177  HN  THR   330      78.780  22.270  49.090  1.00  0.00            
ATOM   3178  CA  THR   330      77.880  21.400  50.800  1.00  0.00            
ATOM   3179  HA  THR   330      78.150  21.490  51.840  1.00  0.00            
ATOM   3180  CB  THR   330      76.690  22.310  50.710  1.00  0.00            
ATOM   3181  HB  THR   330      76.400  22.330  49.640  1.00  0.00            
ATOM   3182  OG1 THR   330      77.140  23.530  51.290  1.00  0.00            
ATOM   3183  HG1 THR   330      77.550  24.000  50.560  1.00  0.00            
ATOM   3184  CG2 THR   330      75.460  21.980  51.580  1.00  0.00            
ATOM   3185 1HG2 THR   330      75.650  21.950  52.670  1.00  0.00            
ATOM   3186 2HG2 THR   330      74.700  22.770  51.400  1.00  0.00            
ATOM   3187 3HG2 THR   330      75.020  21.010  51.270  1.00  0.00            
ATOM   3188  C   THR   330      77.420  20.000  50.610  1.00  0.00            
ATOM   3189  O   THR   330      77.220  19.220  51.540  1.00  0.00            
ATOM   3190  N   TYR   331      77.180  19.650  49.330  1.00  0.00            
ATOM   3191  HN  TYR   331      77.330  20.320  48.610  1.00  0.00            
ATOM   3192  CA  TYR   331      76.450  18.490  48.910  1.00  0.00            
ATOM   3193  HA  TYR   331      75.960  18.030  49.760  1.00  0.00            
ATOM   3194  CB  TYR   331      75.330  18.850  47.930  1.00  0.00            
ATOM   3195  HB1 TYR   331      75.780  19.630  47.280  1.00  0.00            
ATOM   3196  HB2 TYR   331      74.950  18.030  47.280  1.00  0.00            
ATOM   3197  CG  TYR   331      74.210  19.590  48.570  1.00  0.00            
ATOM   3198  CD1 TYR   331      74.030  20.950  48.480  1.00  0.00            
ATOM   3199  HD1 TYR   331      74.820  21.520  48.010  1.00  0.00            
ATOM   3200  CE1 TYR   331      73.000  21.620  49.100  1.00  0.00            
ATOM   3201  HE1 TYR   331      73.030  22.690  48.990  1.00  0.00            
ATOM   3202  CZ  TYR   331      72.140  20.900  49.890  1.00  0.00            
ATOM   3203  OH  TYR   331      71.080  21.610  50.510  1.00  0.00            
ATOM   3204  HH  TYR   331      70.650  20.930  51.040  1.00  0.00            
ATOM   3205  CD2 TYR   331      73.200  18.880  49.180  1.00  0.00            
ATOM   3206  HD2 TYR   331      73.280  17.810  49.280  1.00  0.00            
ATOM   3207  CE2 TYR   331      72.170  19.520  49.820  1.00  0.00            
ATOM   3208  HE2 TYR   331      71.400  18.930  50.290  1.00  0.00            
ATOM   3209  C   TYR   331      77.300  17.410  48.330  1.00  0.00            
ATOM   3210  O   TYR   331      78.270  17.720  47.650  1.00  0.00            
ATOM   3211  N   THR   332      76.900  16.140  48.500  1.00  0.00            
ATOM   3212  HN  THR   332      76.180  15.950  49.170  1.00  0.00            
ATOM   3213  CA  THR   332      77.700  15.010  48.120  1.00  0.00            
ATOM   3214  HA  THR   332      78.730  15.350  48.070  1.00  0.00            
ATOM   3215  CB  THR   332      77.550  13.830  49.040  1.00  0.00            
ATOM   3216  HB  THR   332      77.950  12.880  48.630  1.00  0.00            
ATOM   3217  OG1 THR   332      76.220  13.560  49.430  1.00  0.00            
ATOM   3218  HG1 THR   332      75.870  13.070  48.690  1.00  0.00            
ATOM   3219  CG2 THR   332      78.320  14.180  50.320  1.00  0.00            
ATOM   3220 1HG2 THR   332      78.510  13.310  50.980  1.00  0.00            
ATOM   3221 2HG2 THR   332      79.200  14.780  50.000  1.00  0.00            
ATOM   3222 3HG2 THR   332      77.680  14.910  50.860  1.00  0.00            
ATOM   3223  C   THR   332      77.420  14.650  46.710  1.00  0.00            
ATOM   3224  O   THR   332      78.260  14.090  46.010  1.00  0.00            
ATOM   3225  N   TYR   333      76.130  14.820  46.360  1.00  0.00            
ATOM   3226  HN  TYR   333      75.480  15.080  47.070  1.00  0.00            
ATOM   3227  CA  TYR   333      75.550  14.400  45.120  1.00  0.00            
ATOM   3228  HA  TYR   333      75.700  13.330  45.090  1.00  0.00            
ATOM   3229  CB  TYR   333      74.050  14.740  45.060  1.00  0.00            
ATOM   3230  HB1 TYR   333      73.480  14.190  45.840  1.00  0.00            
ATOM   3231  HB2 TYR   333      74.000  15.810  45.390  1.00  0.00            
ATOM   3232  CG  TYR   333      73.310  14.590  43.780  1.00  0.00            
ATOM   3233  CD1 TYR   333      72.840  13.360  43.390  1.00  0.00            
ATOM   3234  HD1 TYR   333      73.110  12.470  43.940  1.00  0.00            
ATOM   3235  CE1 TYR   333      71.950  13.250  42.350  1.00  0.00            
ATOM   3236  HE1 TYR   333      71.600  12.250  42.140  1.00  0.00            
ATOM   3237  CZ  TYR   333      71.440  14.360  41.720  1.00  0.00            
ATOM   3238  OH  TYR   333      70.560  14.340  40.610  1.00  0.00            
ATOM   3239  HH  TYR   333      70.160  13.470  40.560  1.00  0.00            
ATOM   3240  CD2 TYR   333      72.870  15.690  43.070  1.00  0.00            
ATOM   3241  HD2 TYR   333      73.300  16.620  43.410  1.00  0.00            
ATOM   3242  CE2 TYR   333      71.900  15.600  42.100  1.00  0.00            
ATOM   3243  HE2 TYR   333      71.540  16.480  41.600  1.00  0.00            
ATOM   3244  C   TYR   333      76.280  14.920  43.940  1.00  0.00            
ATOM   3245  O   TYR   333      76.360  16.110  43.630  1.00  0.00            
ATOM   3246  N   GLU   334      76.840  14.020  43.110  1.00  0.00            
ATOM   3247  HN  GLU   334      76.880  13.060  43.400  1.00  0.00            
ATOM   3248  CA  GLU   334      77.680  14.290  41.990  1.00  0.00            
ATOM   3249  HA  GLU   334      78.460  14.880  42.450  1.00  0.00            
ATOM   3250  CB  GLU   334      78.300  12.980  41.470  1.00  0.00            
ATOM   3251  HB1 GLU   334      78.530  12.460  42.430  1.00  0.00            
ATOM   3252  HB2 GLU   334      77.560  12.490  40.810  1.00  0.00            
ATOM   3253  CG  GLU   334      79.550  13.380  40.670  1.00  0.00            
ATOM   3254  HG1 GLU   334      79.200  13.920  39.760  1.00  0.00            
ATOM   3255  HG2 GLU   334      80.250  14.100  41.150  1.00  0.00            
ATOM   3256  CD  GLU   334      80.310  12.140  40.250  1.00  0.00            
ATOM   3257  OE1 GLU   334      79.830  11.510  39.270  1.00  0.00            
ATOM   3258  OE2 GLU   334      81.380  11.760  40.810  1.00  0.00            
ATOM   3259  C   GLU   334      77.110  15.060  40.850  1.00  0.00            
ATOM   3260  O   GLU   334      77.850  15.830  40.240  1.00  0.00            
ATOM   3261  N   LYS   335      75.830  14.890  40.460  1.00  0.00            
ATOM   3262  HN  LYS   335      75.470  14.000  40.740  1.00  0.00            
ATOM   3263  CA  LYS   335      75.230  15.600  39.370  1.00  0.00            
ATOM   3264  HA  LYS   335      75.860  15.520  38.490  1.00  0.00            
ATOM   3265  CB  LYS   335      73.850  15.030  39.020  1.00  0.00            
ATOM   3266  HB1 LYS   335      74.110  14.180  38.350  1.00  0.00            
ATOM   3267  HB2 LYS   335      73.420  14.630  39.960  1.00  0.00            
ATOM   3268  CG  LYS   335      72.780  16.010  38.520  1.00  0.00            
ATOM   3269  HG1 LYS   335      71.790  15.510  38.580  1.00  0.00            
ATOM   3270  HG2 LYS   335      72.700  16.960  39.080  1.00  0.00            
ATOM   3271  CD  LYS   335      73.090  16.380  37.060  1.00  0.00            
ATOM   3272  HD1 LYS   335      74.180  16.270  36.890  1.00  0.00            
ATOM   3273  HD2 LYS   335      72.550  15.680  36.390  1.00  0.00            
ATOM   3274  CE  LYS   335      72.730  17.850  36.820  1.00  0.00            
ATOM   3275  HE1 LYS   335      71.620  17.880  36.940  1.00  0.00            
ATOM   3276  HE2 LYS   335      73.200  18.530  37.560  1.00  0.00            
ATOM   3277  NZ  LYS   335      73.120  18.200  35.440  1.00  0.00            
ATOM   3278  HZ1 LYS   335      73.970  17.800  34.990  1.00  0.00            
ATOM   3279  HZ2 LYS   335      72.360  17.950  34.780  1.00  0.00            
ATOM   3280  HZ3 LYS   335      73.070  19.240  35.370  1.00  0.00            
ATOM   3281  C   LYS   335      75.270  17.070  39.630  1.00  0.00            
ATOM   3282  O   LYS   335      75.610  17.860  38.750  1.00  0.00            
ATOM   3283  N   LEU   336      75.010  17.490  40.880  1.00  0.00            
ATOM   3284  HN  LEU   336      74.860  16.810  41.590  1.00  0.00            
ATOM   3285  CA  LEU   336      75.120  18.860  41.260  1.00  0.00            
ATOM   3286  HA  LEU   336      74.600  19.490  40.560  1.00  0.00            
ATOM   3287  CB  LEU   336      74.540  19.080  42.670  1.00  0.00            
ATOM   3288  HB1 LEU   336      73.540  18.600  42.720  1.00  0.00            
ATOM   3289  HB2 LEU   336      75.150  18.520  43.410  1.00  0.00            
ATOM   3290  CG  LEU   336      74.320  20.510  43.180  1.00  0.00            
ATOM   3291  HG  LEU   336      75.330  20.870  43.450  1.00  0.00            
ATOM   3292  CD1 LEU   336      73.610  21.480  42.210  1.00  0.00            
ATOM   3293 1HD1 LEU   336      72.650  20.990  41.940  1.00  0.00            
ATOM   3294 2HD1 LEU   336      73.370  22.500  42.580  1.00  0.00            
ATOM   3295 3HD1 LEU   336      74.250  21.460  41.300  1.00  0.00            
ATOM   3296  CD2 LEU   336      73.640  20.470  44.560  1.00  0.00            
ATOM   3297 1HD2 LEU   336      73.340  21.490  44.900  1.00  0.00            
ATOM   3298 2HD2 LEU   336      72.660  19.950  44.440  1.00  0.00            
ATOM   3299 3HD2 LEU   336      74.250  19.920  45.300  1.00  0.00            
ATOM   3300  C   LEU   336      76.490  19.450  41.350  1.00  0.00            
ATOM   3301  O   LEU   336      76.710  20.550  40.850  1.00  0.00            
ATOM   3302  N   LEU   337      77.450  18.720  41.940  1.00  0.00            
ATOM   3303  HN  LEU   337      77.240  17.850  42.400  1.00  0.00            
ATOM   3304  CA  LEU   337      78.820  19.140  41.900  1.00  0.00            
ATOM   3305  HA  LEU   337      78.940  20.100  42.360  1.00  0.00            
ATOM   3306  CB  LEU   337      79.690  18.150  42.690  1.00  0.00            
ATOM   3307  HB1 LEU   337      79.720  17.150  42.210  1.00  0.00            
ATOM   3308  HB2 LEU   337      80.740  18.500  42.570  1.00  0.00            
ATOM   3309  CG  LEU   337      79.420  18.200  44.200  1.00  0.00            
ATOM   3310  HG  LEU   337      78.320  18.060  44.290  1.00  0.00            
ATOM   3311  CD1 LEU   337      80.260  17.110  44.900  1.00  0.00            
ATOM   3312 1HD1 LEU   337      80.660  17.510  45.850  1.00  0.00            
ATOM   3313 2HD1 LEU   337      79.630  16.200  45.000  1.00  0.00            
ATOM   3314 3HD1 LEU   337      81.190  16.980  44.320  1.00  0.00            
ATOM   3315  CD2 LEU   337      79.690  19.590  44.800  1.00  0.00            
ATOM   3316 1HD2 LEU   337      80.750  19.850  44.610  1.00  0.00            
ATOM   3317 2HD2 LEU   337      79.040  20.370  44.330  1.00  0.00            
ATOM   3318 3HD2 LEU   337      79.480  19.640  45.890  1.00  0.00            
ATOM   3319  C   LEU   337      79.300  19.300  40.500  1.00  0.00            
ATOM   3320  O   LEU   337      80.060  20.220  40.220  1.00  0.00            
ATOM   3321  N   TRP   338      78.930  18.390  39.580  1.00  0.00            
ATOM   3322  HN  TRP   338      78.380  17.600  39.830  1.00  0.00            
ATOM   3323  CA  TRP   338      79.370  18.450  38.220  1.00  0.00            
ATOM   3324  HA  TRP   338      80.440  18.540  38.210  1.00  0.00            
ATOM   3325  CB  TRP   338      79.080  17.080  37.580  1.00  0.00            
ATOM   3326  HB1 TRP   338      79.410  16.270  38.260  1.00  0.00            
ATOM   3327  HB2 TRP   338      77.970  17.010  37.520  1.00  0.00            
ATOM   3328  CG  TRP   338      79.740  16.860  36.240  1.00  0.00            
ATOM   3329  CD1 TRP   338      80.870  17.360  35.670  1.00  0.00            
ATOM   3330  HD1 TRP   338      81.490  18.130  36.120  1.00  0.00            
ATOM   3331  NE1 TRP   338      80.990  16.940  34.380  1.00  0.00            
ATOM   3332  HE1 TRP   338      81.840  16.900  33.890  1.00  0.00            
ATOM   3333  CE2 TRP   338      79.880  16.200  34.070  1.00  0.00            
ATOM   3334  CD2 TRP   338      79.090  16.070  35.220  1.00  0.00            
ATOM   3335  CE3 TRP   338      78.010  15.240  35.210  1.00  0.00            
ATOM   3336  HE3 TRP   338      77.530  15.080  36.160  1.00  0.00            
ATOM   3337  CZ3 TRP   338      77.690  14.580  34.040  1.00  0.00            
ATOM   3338  HZ3 TRP   338      76.930  13.810  34.040  1.00  0.00            
ATOM   3339  CZ2 TRP   338      79.480  15.620  32.890  1.00  0.00            
ATOM   3340  HZ2 TRP   338      80.050  15.850  32.000  1.00  0.00            
ATOM   3341  CH2 TRP   338      78.390  14.790  32.880  1.00  0.00            
ATOM   3342  HH2 TRP   338      78.020  14.360  31.960  1.00  0.00            
ATOM   3343  C   TRP   338      78.880  19.550  37.350  1.00  0.00            
ATOM   3344  O   TRP   338      79.630  20.420  36.910  1.00  0.00            
ATOM   3345  N   THR   339      77.560  19.840  37.370  1.00  0.00            
ATOM   3346  HN  THR   339      76.990  19.230  37.910  1.00  0.00            
ATOM   3347  CA  THR   339      76.980  20.960  36.700  1.00  0.00            
ATOM   3348  HA  THR   339      77.390  20.970  35.710  1.00  0.00            
ATOM   3349  CB  THR   339      75.490  20.880  36.600  1.00  0.00            
ATOM   3350  HB  THR   339      75.260  19.960  36.020  1.00  0.00            
ATOM   3351  OG1 THR   339      74.930  21.940  35.830  1.00  0.00            
ATOM   3352  HG1 THR   339      74.050  21.600  35.630  1.00  0.00            
ATOM   3353  CG2 THR   339      74.770  20.890  37.960  1.00  0.00            
ATOM   3354 1HG2 THR   339      73.660  20.780  37.910  1.00  0.00            
ATOM   3355 2HG2 THR   339      75.110  20.070  38.630  1.00  0.00            
ATOM   3356 3HG2 THR   339      74.900  21.900  38.390  1.00  0.00            
ATOM   3357  C   THR   339      77.440  22.260  37.270  1.00  0.00            
ATOM   3358  O   THR   339      77.850  23.170  36.540  1.00  0.00            
ATOM   3359  N   THR   340      77.640  22.320  38.590  1.00  0.00            
ATOM   3360  HN  THR   340      77.460  21.520  39.170  1.00  0.00            
ATOM   3361  CA  THR   340      78.190  23.450  39.280  1.00  0.00            
ATOM   3362  HA  THR   340      77.660  24.330  38.960  1.00  0.00            
ATOM   3363  CB  THR   340      78.070  23.320  40.770  1.00  0.00            
ATOM   3364  HB  THR   340      78.570  22.380  41.070  1.00  0.00            
ATOM   3365  OG1 THR   340      76.680  23.170  41.050  1.00  0.00            
ATOM   3366  HG1 THR   340      76.610  22.210  41.060  1.00  0.00            
ATOM   3367  CG2 THR   340      78.600  24.540  41.540  1.00  0.00            
ATOM   3368 1HG2 THR   340      78.250  25.460  41.010  1.00  0.00            
ATOM   3369 2HG2 THR   340      78.350  24.520  42.620  1.00  0.00            
ATOM   3370 3HG2 THR   340      79.700  24.520  41.690  1.00  0.00            
ATOM   3371  C   THR   340      79.570  23.700  38.780  1.00  0.00            
ATOM   3372  O   THR   340      79.930  24.860  38.610  1.00  0.00            
ATOM   3373  N   SER   341      80.400  22.660  38.580  1.00  0.00            
ATOM   3374  HN  SER   341      79.980  21.790  38.840  1.00  0.00            
ATOM   3375  CA  SER   341      81.750  22.690  38.120  1.00  0.00            
ATOM   3376  HA  SER   341      82.280  23.300  38.840  1.00  0.00            
ATOM   3377  CB  SER   341      82.400  21.300  38.030  1.00  0.00            
ATOM   3378  HB1 SER   341      81.940  20.660  37.250  1.00  0.00            
ATOM   3379  HB2 SER   341      83.480  21.480  37.840  1.00  0.00            
ATOM   3380  OG  SER   341      82.480  20.650  39.290  1.00  0.00            
ATOM   3381  HG1 SER   341      81.540  20.590  39.500  1.00  0.00            
ATOM   3382  C   SER   341      81.900  23.310  36.770  1.00  0.00            
ATOM   3383  O   SER   341      82.820  24.080  36.510  1.00  0.00            
ATOM   3384  N   ARG   342      80.900  23.010  35.920  1.00  0.00            
ATOM   3385  HN  ARG   342      80.210  22.400  36.300  1.00  0.00            
ATOM   3386  CA  ARG   342      80.740  23.570  34.610  1.00  0.00            
ATOM   3387  HA  ARG   342      81.760  23.600  34.250  1.00  0.00            
ATOM   3388  CB  ARG   342      79.800  22.740  33.730  1.00  0.00            
ATOM   3389  HB1 ARG   342      78.820  22.550  34.220  1.00  0.00            
ATOM   3390  HB2 ARG   342      79.690  23.180  32.720  1.00  0.00            
ATOM   3391  CG  ARG   342      80.550  21.410  33.590  1.00  0.00            
ATOM   3392  HG1 ARG   342      81.470  21.670  33.020  1.00  0.00            
ATOM   3393  HG2 ARG   342      80.820  20.860  34.520  1.00  0.00            
ATOM   3394  CD  ARG   342      80.010  20.240  32.760  1.00  0.00            
ATOM   3395  HD1 ARG   342      80.650  19.340  32.820  1.00  0.00            
ATOM   3396  HD2 ARG   342      79.010  20.020  33.210  1.00  0.00            
ATOM   3397  NE  ARG   342      79.890  20.700  31.350  1.00  0.00            
ATOM   3398  HE  ARG   342      80.580  21.280  30.920  1.00  0.00            
ATOM   3399  CZ  ARG   342      78.870  20.390  30.480  1.00  0.00            
ATOM   3400  NH1 ARG   342      77.850  19.640  30.980  1.00  0.00            
ATOM   3401 1HH1 ARG   342      77.780  19.550  31.970  1.00  0.00            
ATOM   3402 2HH1 ARG   342      76.990  19.690  30.480  1.00  0.00            
ATOM   3403  NH2 ARG   342      78.920  20.770  29.170  1.00  0.00            
ATOM   3404 1HH2 ARG   342      79.800  20.700  28.710  1.00  0.00            
ATOM   3405 2HH2 ARG   342      78.130  20.500  28.610  1.00  0.00            
ATOM   3406  C   ARG   342      80.260  24.980  34.630  1.00  0.00            
ATOM   3407  O   ARG   342      80.710  25.810  33.840  1.00  0.00            
ATOM   3408  N   VAL   343      79.370  25.380  35.560  1.00  0.00            
ATOM   3409  HN  VAL   343      79.010  24.640  36.130  1.00  0.00            
ATOM   3410  CA  VAL   343      78.930  26.730  35.740  1.00  0.00            
ATOM   3411  HA  VAL   343      78.850  26.990  34.700  1.00  0.00            
ATOM   3412  CB  VAL   343      77.660  26.910  36.520  1.00  0.00            
ATOM   3413  HB  VAL   343      77.800  26.520  37.550  1.00  0.00            
ATOM   3414  CG1 VAL   343      77.270  28.390  36.670  1.00  0.00            
ATOM   3415 1HG1 VAL   343      78.050  28.830  37.320  1.00  0.00            
ATOM   3416 2HG1 VAL   343      77.110  28.880  35.680  1.00  0.00            
ATOM   3417 3HG1 VAL   343      76.390  28.460  37.350  1.00  0.00            
ATOM   3418  CG2 VAL   343      76.570  26.130  35.760  1.00  0.00            
ATOM   3419 1HG2 VAL   343      76.300  26.700  34.850  1.00  0.00            
ATOM   3420 2HG2 VAL   343      76.770  25.080  35.460  1.00  0.00            
ATOM   3421 3HG2 VAL   343      75.710  26.140  36.470  1.00  0.00            
ATOM   3422  C   VAL   343      80.020  27.600  36.240  1.00  0.00            
ATOM   3423  O   VAL   343      80.260  28.690  35.730  1.00  0.00            
ATOM   3424  N   LEU   344      80.810  27.160  37.240  1.00  0.00            
ATOM   3425  HN  LEU   344      80.510  26.370  37.770  1.00  0.00            
ATOM   3426  CA  LEU   344      81.940  27.850  37.770  1.00  0.00            
ATOM   3427  HA  LEU   344      81.530  28.830  37.940  1.00  0.00            
ATOM   3428  CB  LEU   344      82.530  27.270  39.070  1.00  0.00            
ATOM   3429  HB1 LEU   344      82.430  26.160  39.050  1.00  0.00            
ATOM   3430  HB2 LEU   344      83.630  27.410  39.180  1.00  0.00            
ATOM   3431  CG  LEU   344      81.920  27.780  40.390  1.00  0.00            
ATOM   3432  HG  LEU   344      80.820  27.740  40.250  1.00  0.00            
ATOM   3433  CD1 LEU   344      82.280  26.780  41.510  1.00  0.00            
ATOM   3434 1HD1 LEU   344      81.830  27.170  42.450  1.00  0.00            
ATOM   3435 2HD1 LEU   344      81.970  25.720  41.370  1.00  0.00            
ATOM   3436 3HD1 LEU   344      83.360  26.700  41.730  1.00  0.00            
ATOM   3437  CD2 LEU   344      82.250  29.250  40.690  1.00  0.00            
ATOM   3438 1HD2 LEU   344      81.850  29.870  39.860  1.00  0.00            
ATOM   3439 2HD2 LEU   344      81.670  29.570  41.570  1.00  0.00            
ATOM   3440 3HD2 LEU   344      83.320  29.520  40.810  1.00  0.00            
ATOM   3441  C   LEU   344      83.040  28.000  36.780  1.00  0.00            
ATOM   3442  O   LEU   344      83.560  29.110  36.710  1.00  0.00            
ATOM   3443  N   LYS   345      83.340  26.990  35.930  1.00  0.00            
ATOM   3444  HN  LYS   345      82.810  26.160  36.090  1.00  0.00            
ATOM   3445  CA  LYS   345      84.310  27.030  34.880  1.00  0.00            
ATOM   3446  HA  LYS   345      85.270  27.160  35.360  1.00  0.00            
ATOM   3447  CB  LYS   345      84.360  25.700  34.120  1.00  0.00            
ATOM   3448  HB1 LYS   345      84.400  24.890  34.870  1.00  0.00            
ATOM   3449  HB2 LYS   345      83.470  25.450  33.500  1.00  0.00            
ATOM   3450  CG  LYS   345      85.550  25.510  33.170  1.00  0.00            
ATOM   3451  HG1 LYS   345      85.480  26.340  32.440  1.00  0.00            
ATOM   3452  HG2 LYS   345      86.540  25.660  33.650  1.00  0.00            
ATOM   3453  CD  LYS   345      85.560  24.210  32.370  1.00  0.00            
ATOM   3454  HD1 LYS   345      85.640  23.360  33.080  1.00  0.00            
ATOM   3455  HD2 LYS   345      84.600  24.000  31.830  1.00  0.00            
ATOM   3456  CE  LYS   345      86.840  24.150  31.530  1.00  0.00            
ATOM   3457  HE1 LYS   345      86.950  25.050  30.900  1.00  0.00            
ATOM   3458  HE2 LYS   345      87.700  24.050  32.220  1.00  0.00            
ATOM   3459  NZ  LYS   345      86.900  22.900  30.730  1.00  0.00            
ATOM   3460  HZ1 LYS   345      87.580  22.860  29.950  1.00  0.00            
ATOM   3461  HZ2 LYS   345      87.110  22.180  31.440  1.00  0.00            
ATOM   3462  HZ3 LYS   345      86.000  22.620  30.290  1.00  0.00            
ATOM   3463  C   LYS   345      84.260  28.180  33.930  1.00  0.00            
ATOM   3464  O   LYS   345      85.240  28.860  33.630  1.00  0.00            
ATOM   3465  N   VAL   346      83.060  28.440  33.390  1.00  0.00            
ATOM   3466  HN  VAL   346      82.200  28.030  33.690  1.00  0.00            
ATOM   3467  CA  VAL   346      82.870  29.430  32.380  1.00  0.00            
ATOM   3468  HA  VAL   346      83.690  29.330  31.680  1.00  0.00            
ATOM   3469  CB  VAL   346      81.630  29.300  31.540  1.00  0.00            
ATOM   3470  HB  VAL   346      81.630  28.290  31.080  1.00  0.00            
ATOM   3471  CG1 VAL   346      80.370  29.410  32.400  1.00  0.00            
ATOM   3472 1HG1 VAL   346      79.470  29.250  31.770  1.00  0.00            
ATOM   3473 2HG1 VAL   346      80.450  28.540  33.090  1.00  0.00            
ATOM   3474 3HG1 VAL   346      80.240  30.350  32.980  1.00  0.00            
ATOM   3475  CG2 VAL   346      81.650  30.370  30.440  1.00  0.00            
ATOM   3476 1HG2 VAL   346      81.070  29.980  29.580  1.00  0.00            
ATOM   3477 2HG2 VAL   346      81.510  31.420  30.790  1.00  0.00            
ATOM   3478 3HG2 VAL   346      82.660  30.360  29.970  1.00  0.00            
ATOM   3479  C   VAL   346      82.950  30.810  32.930  1.00  0.00            
ATOM   3480  O   VAL   346      83.540  31.770  32.420  1.00  0.00            
ATOM   3481  N   LEU   347      82.490  30.900  34.190  1.00  0.00            
ATOM   3482  HN  LEU   347      81.820  30.260  34.580  1.00  0.00            
ATOM   3483  CA  LEU   347      82.780  32.060  34.960  1.00  0.00            
ATOM   3484  HA  LEU   347      82.410  32.870  34.350  1.00  0.00            
ATOM   3485  CB  LEU   347      82.070  32.000  36.320  1.00  0.00            
ATOM   3486  HB1 LEU   347      82.340  31.100  36.920  1.00  0.00            
ATOM   3487  HB2 LEU   347      82.420  32.870  36.920  1.00  0.00            
ATOM   3488  CG  LEU   347      80.540  32.160  36.370  1.00  0.00            
ATOM   3489  HG  LEU   347      80.200  31.170  35.990  1.00  0.00            
ATOM   3490  CD1 LEU   347      80.050  32.180  37.820  1.00  0.00            
ATOM   3491 1HD1 LEU   347      80.400  31.260  38.340  1.00  0.00            
ATOM   3492 2HD1 LEU   347      80.500  33.070  38.310  1.00  0.00            
ATOM   3493 3HD1 LEU   347      78.950  32.340  37.800  1.00  0.00            
ATOM   3494  CD2 LEU   347      79.930  33.320  35.570  1.00  0.00            
ATOM   3495 1HD2 LEU   347      79.850  32.950  34.520  1.00  0.00            
ATOM   3496 2HD2 LEU   347      78.930  33.620  35.950  1.00  0.00            
ATOM   3497 3HD2 LEU   347      80.480  34.270  35.700  1.00  0.00            
ATOM   3498  C   LEU   347      84.220  32.370  35.190  1.00  0.00            
ATOM   3499  O   LEU   347      84.620  33.530  35.230  1.00  0.00            
ATOM   3500  N   SER   348      85.120  31.380  35.360  1.00  0.00            
ATOM   3501  HN  SER   348      84.870  30.410  35.300  1.00  0.00            
ATOM   3502  CA  SER   348      86.510  31.520  35.630  1.00  0.00            
ATOM   3503  HA  SER   348      86.550  32.370  36.300  1.00  0.00            
ATOM   3504  CB  SER   348      87.090  30.240  36.250  1.00  0.00            
ATOM   3505  HB1 SER   348      88.080  30.540  36.650  1.00  0.00            
ATOM   3506  HB2 SER   348      86.450  29.820  37.050  1.00  0.00            
ATOM   3507  OG  SER   348      87.480  29.210  35.340  1.00  0.00            
ATOM   3508  HG1 SER   348      86.750  28.600  35.270  1.00  0.00            
ATOM   3509  C   SER   348      87.360  31.990  34.500  1.00  0.00            
ATOM   3510  O   SER   348      88.520  32.360  34.670  1.00  0.00            
ATOM   3511  N   VAL   349      86.800  32.040  33.280  1.00  0.00            
ATOM   3512  HN  VAL   349      85.890  31.690  33.090  1.00  0.00            
ATOM   3513  CA  VAL   349      87.390  32.690  32.150  1.00  0.00            
ATOM   3514  HA  VAL   349      88.460  32.520  32.210  1.00  0.00            
ATOM   3515  CB  VAL   349      86.960  32.080  30.850  1.00  0.00            
ATOM   3516  HB  VAL   349      85.910  32.370  30.600  1.00  0.00            
ATOM   3517  CG1 VAL   349      87.830  32.200  29.590  1.00  0.00            
ATOM   3518 1HG1 VAL   349      88.030  33.260  29.320  1.00  0.00            
ATOM   3519 2HG1 VAL   349      88.820  31.720  29.780  1.00  0.00            
ATOM   3520 3HG1 VAL   349      87.300  31.670  28.770  1.00  0.00            
ATOM   3521  CG2 VAL   349      86.890  30.570  31.140  1.00  0.00            
ATOM   3522 1HG2 VAL   349      87.800  30.210  31.670  1.00  0.00            
ATOM   3523 2HG2 VAL   349      85.920  30.210  31.550  1.00  0.00            
ATOM   3524 3HG2 VAL   349      86.890  29.900  30.250  1.00  0.00            
ATOM   3525  C   VAL   349      87.060  34.140  32.100  1.00  0.00            
ATOM   3526  O   VAL   349      87.620  34.870  31.290  1.00  0.00            
ATOM   3527  N   CYS   350      86.090  34.600  32.920  1.00  0.00            
ATOM   3528  HN  CYS   350      85.690  34.030  33.630  1.00  0.00            
ATOM   3529  CA  CYS   350      85.540  35.910  32.780  1.00  0.00            
ATOM   3530  HA  CYS   350      85.790  36.360  31.840  1.00  0.00            
ATOM   3531  CB  CYS   350      84.010  35.950  33.010  1.00  0.00            
ATOM   3532  HB1 CYS   350      83.580  35.200  32.310  1.00  0.00            
ATOM   3533  HB2 CYS   350      83.950  35.660  34.080  1.00  0.00            
ATOM   3534  SG  CYS   350      83.150  37.520  32.760  1.00  0.00            
ATOM   3535  HG1 CYS   350      83.000  37.380  31.450  1.00  0.00            
ATOM   3536  C   CYS   350      86.270  36.720  33.790  1.00  0.00            
ATOM   3537  O   CYS   350      86.260  36.380  34.970  1.00  0.00            
ATOM   3538  N   SER   351      86.910  37.790  33.280  1.00  0.00            
ATOM   3539  HN  SER   351      86.790  38.030  32.320  1.00  0.00            
ATOM   3540  CA  SER   351      87.800  38.540  34.110  1.00  0.00            
ATOM   3541  HA  SER   351      88.520  37.830  34.480  1.00  0.00            
ATOM   3542  CB  SER   351      88.520  39.710  33.410  1.00  0.00            
ATOM   3543  HB1 SER   351      87.850  40.530  33.070  1.00  0.00            
ATOM   3544  HB2 SER   351      89.260  40.250  34.040  1.00  0.00            
ATOM   3545  OG  SER   351      89.230  39.340  32.250  1.00  0.00            
ATOM   3546  HG1 SER   351      89.740  40.040  31.820  1.00  0.00            
ATOM   3547  C   SER   351      87.290  39.050  35.410  1.00  0.00            
ATOM   3548  O   SER   351      87.810  38.900  36.520  1.00  0.00            
ATOM   3549  N   SER   352      86.100  39.680  35.360  1.00  0.00            
ATOM   3550  HN  SER   352      85.660  39.750  34.470  1.00  0.00            
ATOM   3551  CA  SER   352      85.390  40.220  36.470  1.00  0.00            
ATOM   3552  HA  SER   352      85.980  41.050  36.840  1.00  0.00            
ATOM   3553  CB  SER   352      84.070  40.840  35.980  1.00  0.00            
ATOM   3554  HB1 SER   352      83.430  41.120  36.840  1.00  0.00            
ATOM   3555  HB2 SER   352      84.280  41.770  35.410  1.00  0.00            
ATOM   3556  OG  SER   352      83.460  39.890  35.120  1.00  0.00            
ATOM   3557  HG1 SER   352      82.850  40.390  34.570  1.00  0.00            
ATOM   3558  C   SER   352      84.980  39.270  37.540  1.00  0.00            
ATOM   3559  O   SER   352      84.950  39.640  38.720  1.00  0.00            
ATOM   3560  N   ASN   353      84.710  38.000  37.220  1.00  0.00            
ATOM   3561  HN  ASN   353      84.800  37.840  36.240  1.00  0.00            
ATOM   3562  CA  ASN   353      84.320  36.980  38.140  1.00  0.00            
ATOM   3563  HA  ASN   353      83.650  37.400  38.870  1.00  0.00            
ATOM   3564  CB  ASN   353      83.650  35.870  37.300  1.00  0.00            
ATOM   3565  HB1 ASN   353      84.140  35.730  36.320  1.00  0.00            
ATOM   3566  HB2 ASN   353      83.690  34.930  37.900  1.00  0.00            
ATOM   3567  CG  ASN   353      82.190  36.250  37.150  1.00  0.00            
ATOM   3568  OD1 ASN   353      81.300  35.900  37.920  1.00  0.00            
ATOM   3569  ND2 ASN   353      81.890  37.180  36.200  1.00  0.00            
ATOM   3570 1HD2 ASN   353      82.610  37.610  35.660  1.00  0.00            
ATOM   3571 2HD2 ASN   353      81.020  37.670  36.180  1.00  0.00            
ATOM   3572  C   ASN   353      85.490  36.410  38.860  1.00  0.00            
ATOM   3573  O   ASN   353      85.390  35.840  39.950  1.00  0.00            
ATOM   3574  N   LYS   354      86.720  36.480  38.330  1.00  0.00            
ATOM   3575  HN  LYS   354      86.900  36.760  37.390  1.00  0.00            
ATOM   3576  CA  LYS   354      87.860  35.850  38.910  1.00  0.00            
ATOM   3577  HA  LYS   354      87.690  34.780  38.900  1.00  0.00            
ATOM   3578  CB  LYS   354      89.030  36.170  37.960  1.00  0.00            
ATOM   3579  HB1 LYS   354      89.010  37.270  37.790  1.00  0.00            
ATOM   3580  HB2 LYS   354      89.940  35.830  38.500  1.00  0.00            
ATOM   3581  CG  LYS   354      89.250  35.310  36.720  1.00  0.00            
ATOM   3582  HG1 LYS   354      89.230  34.210  36.890  1.00  0.00            
ATOM   3583  HG2 LYS   354      88.420  35.510  36.010  1.00  0.00            
ATOM   3584  CD  LYS   354      90.630  35.520  36.100  1.00  0.00            
ATOM   3585  HD1 LYS   354      90.760  36.600  35.870  1.00  0.00            
ATOM   3586  HD2 LYS   354      91.400  35.280  36.860  1.00  0.00            
ATOM   3587  CE  LYS   354      91.050  34.720  34.860  1.00  0.00            
ATOM   3588  HE1 LYS   354      91.370  33.720  35.220  1.00  0.00            
ATOM   3589  HE2 LYS   354      90.170  34.660  34.190  1.00  0.00            
ATOM   3590  NZ  LYS   354      92.130  35.420  34.130  1.00  0.00            
ATOM   3591  HZ1 LYS   354      92.610  34.780  33.460  1.00  0.00            
ATOM   3592  HZ2 LYS   354      91.830  36.320  33.700  1.00  0.00            
ATOM   3593  HZ3 LYS   354      92.970  35.660  34.710  1.00  0.00            
ATOM   3594  C   LYS   354      88.300  36.210  40.290  1.00  0.00            
ATOM   3595  O   LYS   354      88.530  35.270  41.050  1.00  0.00            
ATOM   3596  N   PRO   355      88.340  37.430  40.730  1.00  0.00            
ATOM   3597  CD  PRO   355      88.170  38.640  39.940  1.00  0.00            
ATOM   3598  HD1 PRO   355      87.300  38.640  39.240  1.00  0.00            
ATOM   3599  HD2 PRO   355      89.060  38.710  39.280  1.00  0.00            
ATOM   3600  CA  PRO   355      88.640  37.630  42.120  1.00  0.00            
ATOM   3601  HA  PRO   355      89.460  36.990  42.430  1.00  0.00            
ATOM   3602  CB  PRO   355      89.040  39.110  42.120  1.00  0.00            
ATOM   3603  HB1 PRO   355      88.870  39.680  43.060  1.00  0.00            
ATOM   3604  HB2 PRO   355      90.140  39.120  41.960  1.00  0.00            
ATOM   3605  CG  PRO   355      88.220  39.760  41.000  1.00  0.00            
ATOM   3606  HG1 PRO   355      87.180  39.870  41.370  1.00  0.00            
ATOM   3607  HG2 PRO   355      88.720  40.680  40.630  1.00  0.00            
ATOM   3608  C   PRO   355      87.420  37.370  42.920  1.00  0.00            
ATOM   3609  O   PRO   355      87.570  37.190  44.120  1.00  0.00            
ATOM   3610  N   ALA   356      86.180  37.280  42.390  1.00  0.00            
ATOM   3611  HN  ALA   356      86.050  37.430  41.410  1.00  0.00            
ATOM   3612  CA  ALA   356      85.000  37.060  43.160  1.00  0.00            
ATOM   3613  HA  ALA   356      85.050  37.610  44.090  1.00  0.00            
ATOM   3614  CB  ALA   356      83.890  37.590  42.250  1.00  0.00            
ATOM   3615  HB1 ALA   356      84.150  38.610  41.900  1.00  0.00            
ATOM   3616  HB2 ALA   356      83.690  36.930  41.380  1.00  0.00            
ATOM   3617  HB3 ALA   356      82.930  37.670  42.810  1.00  0.00            
ATOM   3618  C   ALA   356      84.760  35.660  43.610  1.00  0.00            
ATOM   3619  O   ALA   356      84.410  35.360  44.750  1.00  0.00            
ATOM   3620  N   ILE   357      85.160  34.700  42.760  1.00  0.00            
ATOM   3621  HN  ILE   357      85.500  35.060  41.900  1.00  0.00            
ATOM   3622  CA  ILE   357      85.360  33.340  43.170  1.00  0.00            
ATOM   3623  HA  ILE   357      84.480  32.990  43.680  1.00  0.00            
ATOM   3624  CB  ILE   357      85.720  32.500  41.990  1.00  0.00            
ATOM   3625  HB  ILE   357      86.780  32.630  41.660  1.00  0.00            
ATOM   3626  CG2 ILE   357      85.770  31.000  42.310  1.00  0.00            
ATOM   3627 1HG2 ILE   357      86.130  30.400  41.440  1.00  0.00            
ATOM   3628 2HG2 ILE   357      86.430  30.800  43.180  1.00  0.00            
ATOM   3629 3HG2 ILE   357      84.750  30.760  42.670  1.00  0.00            
ATOM   3630  CG1 ILE   357      84.700  32.600  40.840  1.00  0.00            
ATOM   3631 1HG1 ILE   357      83.860  31.940  41.140  1.00  0.00            
ATOM   3632 2HG1 ILE   357      84.290  33.620  40.670  1.00  0.00            
ATOM   3633  CD  ILE   357      85.400  32.220  39.540  1.00  0.00            
ATOM   3634  HD1 ILE   357      84.720  32.430  38.690  1.00  0.00            
ATOM   3635  HD2 ILE   357      86.270  32.900  39.410  1.00  0.00            
ATOM   3636  HD3 ILE   357      85.710  31.150  39.450  1.00  0.00            
ATOM   3637  C   ILE   357      86.370  33.150  44.250  1.00  0.00            
ATOM   3638  O   ILE   357      86.210  32.400  45.210  1.00  0.00            
ATOM   3639  N   VAL   358      87.540  33.820  44.240  1.00  0.00            
ATOM   3640  HN  VAL   358      87.580  34.450  43.460  1.00  0.00            
ATOM   3641  CA  VAL   358      88.660  33.640  45.100  1.00  0.00            
ATOM   3642  HA  VAL   358      88.860  32.580  45.170  1.00  0.00            
ATOM   3643  CB  VAL   358      89.910  34.170  44.470  1.00  0.00            
ATOM   3644  HB  VAL   358      89.850  35.260  44.290  1.00  0.00            
ATOM   3645  CG1 VAL   358      91.080  34.040  45.470  1.00  0.00            
ATOM   3646 1HG1 VAL   358      91.360  32.970  45.610  1.00  0.00            
ATOM   3647 2HG1 VAL   358      92.000  34.450  44.990  1.00  0.00            
ATOM   3648 3HG1 VAL   358      90.930  34.500  46.470  1.00  0.00            
ATOM   3649  CG2 VAL   358      90.340  33.350  43.250  1.00  0.00            
ATOM   3650 1HG2 VAL   358      90.510  32.300  43.570  1.00  0.00            
ATOM   3651 2HG2 VAL   358      89.520  33.130  42.530  1.00  0.00            
ATOM   3652 3HG2 VAL   358      91.170  33.840  42.690  1.00  0.00            
ATOM   3653  C   VAL   358      88.370  34.210  46.450  1.00  0.00            
ATOM   3654  O   VAL   358      88.470  33.600  47.510  1.00  0.00            
ATOM   3655  N   GLU   359      87.770  35.410  46.470  1.00  0.00            
ATOM   3656  HN  GLU   359      87.730  35.860  45.580  1.00  0.00            
ATOM   3657  CA  GLU   359      87.210  36.020  47.630  1.00  0.00            
ATOM   3658  HA  GLU   359      88.070  36.120  48.270  1.00  0.00            
ATOM   3659  CB  GLU   359      86.500  37.330  47.250  1.00  0.00            
ATOM   3660  HB1 GLU   359      87.230  38.010  46.750  1.00  0.00            
ATOM   3661  HB2 GLU   359      85.690  37.030  46.560  1.00  0.00            
ATOM   3662  CG  GLU   359      85.800  38.270  48.240  1.00  0.00            
ATOM   3663  HG1 GLU   359      85.130  38.950  47.680  1.00  0.00            
ATOM   3664  HG2 GLU   359      85.130  37.680  48.890  1.00  0.00            
ATOM   3665  CD  GLU   359      86.690  39.190  49.080  1.00  0.00            
ATOM   3666  OE1 GLU   359      86.360  40.390  49.230  1.00  0.00            
ATOM   3667  OE2 GLU   359      87.550  38.690  49.850  1.00  0.00            
ATOM   3668  C   GLU   359      86.210  35.190  48.370  1.00  0.00            
ATOM   3669  O   GLU   359      86.140  35.110  49.590  1.00  0.00            
ATOM   3670  N   ALA   360      85.420  34.380  47.650  1.00  0.00            
ATOM   3671  HN  ALA   360      85.450  34.540  46.660  1.00  0.00            
ATOM   3672  CA  ALA   360      84.420  33.530  48.220  1.00  0.00            
ATOM   3673  HA  ALA   360      83.990  34.000  49.090  1.00  0.00            
ATOM   3674  CB  ALA   360      83.180  33.430  47.300  1.00  0.00            
ATOM   3675  HB1 ALA   360      82.800  34.420  46.980  1.00  0.00            
ATOM   3676  HB2 ALA   360      83.480  32.830  46.410  1.00  0.00            
ATOM   3677  HB3 ALA   360      82.330  32.860  47.740  1.00  0.00            
ATOM   3678  C   ALA   360      84.790  32.130  48.560  1.00  0.00            
ATOM   3679  O   ALA   360      83.980  31.350  49.060  1.00  0.00            
ATOM   3680  N   GLY   361      86.080  31.750  48.500  1.00  0.00            
ATOM   3681  HN  GLY   361      86.720  32.500  48.320  1.00  0.00            
ATOM   3682  CA  GLY   361      86.510  30.440  48.890  1.00  0.00            
ATOM   3683  HA1 GLY   361      87.490  30.380  49.340  1.00  0.00            
ATOM   3684  HA2 GLY   361      85.800  30.100  49.630  1.00  0.00            
ATOM   3685  C   GLY   361      86.510  29.330  47.900  1.00  0.00            
ATOM   3686  O   GLY   361      86.710  28.180  48.290  1.00  0.00            
ATOM   3687  N   GLY   362      86.350  29.700  46.620  1.00  0.00            
ATOM   3688  HN  GLY   362      86.260  30.670  46.440  1.00  0.00            
ATOM   3689  CA  GLY   362      86.440  28.750  45.550  1.00  0.00            
ATOM   3690  HA1 GLY   362      85.620  28.070  45.710  1.00  0.00            
ATOM   3691  HA2 GLY   362      86.220  29.270  44.630  1.00  0.00            
ATOM   3692  C   GLY   362      87.710  27.990  45.350  1.00  0.00            
ATOM   3693  O   GLY   362      87.600  26.940  44.710  1.00  0.00            
ATOM   3694  N   MET   363      88.940  28.400  45.710  1.00  0.00            
ATOM   3695  HN  MET   363      89.090  29.300  46.110  1.00  0.00            
ATOM   3696  CA  MET   363      90.080  27.540  45.680  1.00  0.00            
ATOM   3697  HA  MET   363      90.110  27.040  44.730  1.00  0.00            
ATOM   3698  CB  MET   363      91.310  28.450  45.850  1.00  0.00            
ATOM   3699  HB1 MET   363      91.010  29.150  46.660  1.00  0.00            
ATOM   3700  HB2 MET   363      92.250  27.890  46.090  1.00  0.00            
ATOM   3701  CG  MET   363      91.560  29.220  44.550  1.00  0.00            
ATOM   3702  HG1 MET   363      91.390  28.610  43.630  1.00  0.00            
ATOM   3703  HG2 MET   363      90.890  30.090  44.640  1.00  0.00            
ATOM   3704  SD  MET   363      93.250  29.890  44.380  1.00  0.00            
ATOM   3705  CE  MET   363      93.280  30.910  45.880  1.00  0.00            
ATOM   3706  HE1 MET   363      93.670  30.390  46.780  1.00  0.00            
ATOM   3707  HE2 MET   363      93.960  31.790  45.790  1.00  0.00            
ATOM   3708  HE3 MET   363      92.290  31.230  46.270  1.00  0.00            
ATOM   3709  C   MET   363      90.080  26.430  46.670  1.00  0.00            
ATOM   3710  O   MET   363      90.310  25.260  46.370  1.00  0.00            
ATOM   3711  N   GLN   364      89.630  26.680  47.910  1.00  0.00            
ATOM   3712  HN  GLN   364      89.360  27.620  48.130  1.00  0.00            
ATOM   3713  CA  GLN   364      89.230  25.670  48.830  1.00  0.00            
ATOM   3714  HA  GLN   364      90.110  25.060  49.010  1.00  0.00            
ATOM   3715  CB  GLN   364      88.880  26.310  50.190  1.00  0.00            
ATOM   3716  HB1 GLN   364      89.780  26.880  50.530  1.00  0.00            
ATOM   3717  HB2 GLN   364      88.040  27.020  50.040  1.00  0.00            
ATOM   3718  CG  GLN   364      88.630  25.360  51.360  1.00  0.00            
ATOM   3719  HG1 GLN   364      89.420  24.590  51.180  1.00  0.00            
ATOM   3720  HG2 GLN   364      88.810  25.920  52.290  1.00  0.00            
ATOM   3721  CD  GLN   364      87.250  24.730  51.440  1.00  0.00            
ATOM   3722  OE1 GLN   364      86.170  25.330  51.330  1.00  0.00            
ATOM   3723  NE2 GLN   364      87.240  23.410  51.740  1.00  0.00            
ATOM   3724 1HE2 GLN   364      88.090  22.880  51.720  1.00  0.00            
ATOM   3725 2HE2 GLN   364      86.360  23.000  51.990  1.00  0.00            
ATOM   3726  C   GLN   364      88.120  24.770  48.390  1.00  0.00            
ATOM   3727  O   GLN   364      88.130  23.550  48.550  1.00  0.00            
ATOM   3728  N   ALA   365      87.060  25.250  47.730  1.00  0.00            
ATOM   3729  HN  ALA   365      86.980  26.240  47.700  1.00  0.00            
ATOM   3730  CA  ALA   365      85.900  24.480  47.380  1.00  0.00            
ATOM   3731  HA  ALA   365      85.640  23.840  48.210  1.00  0.00            
ATOM   3732  CB  ALA   365      84.710  25.420  47.120  1.00  0.00            
ATOM   3733  HB1 ALA   365      84.580  25.960  48.080  1.00  0.00            
ATOM   3734  HB2 ALA   365      84.950  26.180  46.340  1.00  0.00            
ATOM   3735  HB3 ALA   365      83.770  24.910  46.840  1.00  0.00            
ATOM   3736  C   ALA   365      86.170  23.580  46.230  1.00  0.00            
ATOM   3737  O   ALA   365      85.840  22.400  46.310  1.00  0.00            
ATOM   3738  N   LEU   366      86.860  24.050  45.180  1.00  0.00            
ATOM   3739  HN  LEU   366      87.200  24.990  45.210  1.00  0.00            
ATOM   3740  CA  LEU   366      87.350  23.200  44.140  1.00  0.00            
ATOM   3741  HA  LEU   366      86.550  22.550  43.830  1.00  0.00            
ATOM   3742  CB  LEU   366      87.710  24.090  42.940  1.00  0.00            
ATOM   3743  HB1 LEU   366      88.450  24.850  43.290  1.00  0.00            
ATOM   3744  HB2 LEU   366      88.110  23.530  42.070  1.00  0.00            
ATOM   3745  CG  LEU   366      86.550  25.000  42.500  1.00  0.00            
ATOM   3746  HG  LEU   366      86.130  25.500  43.400  1.00  0.00            
ATOM   3747  CD1 LEU   366      87.000  26.150  41.590  1.00  0.00            
ATOM   3748 1HD1 LEU   366      87.590  26.970  42.060  1.00  0.00            
ATOM   3749 2HD1 LEU   366      87.540  25.750  40.710  1.00  0.00            
ATOM   3750 3HD1 LEU   366      86.100  26.670  41.190  1.00  0.00            
ATOM   3751  CD2 LEU   366      85.510  24.250  41.650  1.00  0.00            
ATOM   3752 1HD2 LEU   366      85.890  23.350  41.120  1.00  0.00            
ATOM   3753 2HD2 LEU   366      84.730  23.750  42.260  1.00  0.00            
ATOM   3754 3HD2 LEU   366      84.990  24.820  40.850  1.00  0.00            
ATOM   3755  C   LEU   366      88.480  22.280  44.470  1.00  0.00            
ATOM   3756  O   LEU   366      88.590  21.220  43.860  1.00  0.00            
ATOM   3757  N   GLY   367      89.290  22.760  45.430  1.00  0.00            
ATOM   3758  HN  GLY   367      89.160  23.740  45.580  1.00  0.00            
ATOM   3759  CA  GLY   367      90.430  22.060  45.930  1.00  0.00            
ATOM   3760  HA1 GLY   367      90.980  21.710  45.070  1.00  0.00            
ATOM   3761  HA2 GLY   367      90.980  22.720  46.580  1.00  0.00            
ATOM   3762  C   GLY   367      90.100  20.860  46.760  1.00  0.00            
ATOM   3763  O   GLY   367      90.720  19.800  46.750  1.00  0.00            
ATOM   3764  N   LEU   368      88.940  20.970  47.430  1.00  0.00            
ATOM   3765  HN  LEU   368      88.310  21.740  47.390  1.00  0.00            
ATOM   3766  CA  LEU   368      88.310  19.860  48.080  1.00  0.00            
ATOM   3767  HA  LEU   368      88.930  19.460  48.860  1.00  0.00            
ATOM   3768  CB  LEU   368      87.000  20.430  48.640  1.00  0.00            
ATOM   3769  HB1 LEU   368      87.300  21.310  49.240  1.00  0.00            
ATOM   3770  HB2 LEU   368      86.440  20.880  47.780  1.00  0.00            
ATOM   3771  CG  LEU   368      86.040  19.500  49.390  1.00  0.00            
ATOM   3772  HG  LEU   368      85.800  18.560  48.840  1.00  0.00            
ATOM   3773  CD1 LEU   368      86.680  19.070  50.720  1.00  0.00            
ATOM   3774 1HD1 LEU   368      87.440  18.250  50.700  1.00  0.00            
ATOM   3775 2HD1 LEU   368      87.040  19.940  51.300  1.00  0.00            
ATOM   3776 3HD1 LEU   368      85.860  18.790  51.410  1.00  0.00            
ATOM   3777  CD2 LEU   368      84.650  20.090  49.670  1.00  0.00            
ATOM   3778 1HD2 LEU   368      84.130  19.210  50.100  1.00  0.00            
ATOM   3779 2HD2 LEU   368      84.710  20.870  50.470  1.00  0.00            
ATOM   3780 3HD2 LEU   368      84.130  20.410  48.740  1.00  0.00            
ATOM   3781  C   LEU   368      87.990  18.710  47.180  1.00  0.00            
ATOM   3782  O   LEU   368      88.360  17.570  47.480  1.00  0.00            
ATOM   3783  N   HIS   369      87.490  19.040  45.980  1.00  0.00            
ATOM   3784  HN  HIS   369      87.180  19.940  45.660  1.00  0.00            
ATOM   3785  CA  HIS   369      87.120  17.960  45.120  1.00  0.00            
ATOM   3786  HA  HIS   369      86.850  17.100  45.710  1.00  0.00            
ATOM   3787  CB  HIS   369      85.940  18.460  44.280  1.00  0.00            
ATOM   3788  HB1 HIS   369      86.140  19.470  43.860  1.00  0.00            
ATOM   3789  HB2 HIS   369      85.660  17.930  43.350  1.00  0.00            
ATOM   3790  ND1 HIS   369      84.290  17.270  45.670  1.00  0.00            
ATOM   3791  CG  HIS   369      84.800  18.480  45.260  1.00  0.00            
ATOM   3792  CE1 HIS   369      83.230  17.580  46.390  1.00  0.00            
ATOM   3793  HE1 HIS   369      82.480  16.830  46.650  1.00  0.00            
ATOM   3794  NE2 HIS   369      83.100  18.930  46.520  1.00  0.00            
ATOM   3795  HE2 HIS   369      82.370  19.420  46.990  1.00  0.00            
ATOM   3796  CD2 HIS   369      84.110  19.520  45.790  1.00  0.00            
ATOM   3797  HD2 HIS   369      84.240  20.590  45.680  1.00  0.00            
ATOM   3798  C   HIS   369      88.190  17.540  44.170  1.00  0.00            
ATOM   3799  O   HIS   369      87.970  16.660  43.340  1.00  0.00            
ATOM   3800  N   LEU   370      89.420  18.090  44.220  1.00  0.00            
ATOM   3801  HN  LEU   370      89.530  18.910  44.770  1.00  0.00            
ATOM   3802  CA  LEU   370      90.580  17.660  43.510  1.00  0.00            
ATOM   3803  HA  LEU   370      90.250  17.490  42.500  1.00  0.00            
ATOM   3804  CB  LEU   370      91.570  18.830  43.660  1.00  0.00            
ATOM   3805  HB1 LEU   370      91.040  19.770  43.390  1.00  0.00            
ATOM   3806  HB2 LEU   370      91.950  18.960  44.700  1.00  0.00            
ATOM   3807  CG  LEU   370      92.740  18.730  42.670  1.00  0.00            
ATOM   3808  HG  LEU   370      93.300  17.770  42.690  1.00  0.00            
ATOM   3809  CD1 LEU   370      92.300  18.940  41.210  1.00  0.00            
ATOM   3810 1HD1 LEU   370      91.640  18.100  40.930  1.00  0.00            
ATOM   3811 2HD1 LEU   370      91.780  19.920  41.080  1.00  0.00            
ATOM   3812 3HD1 LEU   370      93.200  18.830  40.570  1.00  0.00            
ATOM   3813  CD2 LEU   370      93.870  19.750  42.920  1.00  0.00            
ATOM   3814 1HD2 LEU   370      94.250  19.720  43.960  1.00  0.00            
ATOM   3815 2HD2 LEU   370      94.700  19.650  42.180  1.00  0.00            
ATOM   3816 3HD2 LEU   370      93.370  20.730  42.810  1.00  0.00            
ATOM   3817  C   LEU   370      91.130  16.420  44.110  1.00  0.00            
ATOM   3818  O   LEU   370      91.830  15.710  43.390  1.00  0.00            
ATOM   3819  N   THR   371      90.830  16.100  45.390  1.00  0.00            
ATOM   3820  HN  THR   371      90.150  16.620  45.900  1.00  0.00            
ATOM   3821  CA  THR   371      91.230  14.850  45.940  1.00  0.00            
ATOM   3822  HA  THR   371      92.100  14.500  45.390  1.00  0.00            
ATOM   3823  CB  THR   371      91.670  14.870  47.370  1.00  0.00            
ATOM   3824  HB  THR   371      91.960  13.840  47.670  1.00  0.00            
ATOM   3825  OG1 THR   371      90.710  15.400  48.280  1.00  0.00            
ATOM   3826  HG1 THR   371      89.850  15.070  48.030  1.00  0.00            
ATOM   3827  CG2 THR   371      92.880  15.820  47.340  1.00  0.00            
ATOM   3828 1HG2 THR   371      92.650  16.840  46.960  1.00  0.00            
ATOM   3829 2HG2 THR   371      93.240  15.880  48.390  1.00  0.00            
ATOM   3830 3HG2 THR   371      93.720  15.380  46.770  1.00  0.00            
ATOM   3831  C   THR   371      90.190  13.790  45.790  1.00  0.00            
ATOM   3832  O   THR   371      90.230  12.770  46.470  1.00  0.00            
ATOM   3833  N   ASP   372      89.120  14.030  45.000  1.00  0.00            
ATOM   3834  HN  ASP   372      88.910  14.930  44.640  1.00  0.00            
ATOM   3835  CA  ASP   372      88.070  13.070  44.840  1.00  0.00            
ATOM   3836  HA  ASP   372      87.860  12.720  45.840  1.00  0.00            
ATOM   3837  CB  ASP   372      86.830  13.780  44.280  1.00  0.00            
ATOM   3838  HB1 ASP   372      86.670  14.750  44.790  1.00  0.00            
ATOM   3839  HB2 ASP   372      86.840  13.940  43.180  1.00  0.00            
ATOM   3840  CG  ASP   372      85.570  13.000  44.630  1.00  0.00            
ATOM   3841  OD1 ASP   372      85.070  13.040  45.780  1.00  0.00            
ATOM   3842  OD2 ASP   372      85.030  12.230  43.790  1.00  0.00            
ATOM   3843  C   ASP   372      88.430  11.950  43.920  1.00  0.00            
ATOM   3844  O   ASP   372      89.070  12.130  42.880  1.00  0.00            
ATOM   3845  N   PRO   373      87.980  10.760  44.190  1.00  0.00            
ATOM   3846  CD  PRO   373      87.660  10.200  45.490  1.00  0.00            
ATOM   3847  HD1 PRO   373      86.560  10.310  45.650  1.00  0.00            
ATOM   3848  HD2 PRO   373      88.270  10.700  46.270  1.00  0.00            
ATOM   3849  CA  PRO   373      88.210   9.740  43.210  1.00  0.00            
ATOM   3850  HA  PRO   373      89.260   9.740  42.940  1.00  0.00            
ATOM   3851  CB  PRO   373      87.900   8.430  43.910  1.00  0.00            
ATOM   3852  HB1 PRO   373      86.810   8.230  43.800  1.00  0.00            
ATOM   3853  HB2 PRO   373      88.460   7.480  43.740  1.00  0.00            
ATOM   3854  CG  PRO   373      88.040   8.710  45.420  1.00  0.00            
ATOM   3855  HG1 PRO   373      87.370   8.130  46.080  1.00  0.00            
ATOM   3856  HG2 PRO   373      89.060   8.720  45.870  1.00  0.00            
ATOM   3857  C   PRO   373      87.410   9.840  41.950  1.00  0.00            
ATOM   3858  O   PRO   373      87.780   9.110  41.030  1.00  0.00            
ATOM   3859  N   SER   374      86.410  10.730  41.810  1.00  0.00            
ATOM   3860  HN  SER   374      86.060  11.290  42.560  1.00  0.00            
ATOM   3861  CA  SER   374      85.780  10.940  40.550  1.00  0.00            
ATOM   3862  HA  SER   374      85.680   9.990  40.040  1.00  0.00            
ATOM   3863  CB  SER   374      84.370  11.530  40.710  1.00  0.00            
ATOM   3864  HB1 SER   374      83.750  10.870  41.360  1.00  0.00            
ATOM   3865  HB2 SER   374      84.400  12.580  41.080  1.00  0.00            
ATOM   3866  OG  SER   374      83.640  11.580  39.500  1.00  0.00            
ATOM   3867  HG1 SER   374      82.780  11.880  39.810  1.00  0.00            
ATOM   3868  C   SER   374      86.550  11.870  39.670  1.00  0.00            
ATOM   3869  O   SER   374      86.850  13.000  40.030  1.00  0.00            
ATOM   3870  N   GLN   375      87.030  11.330  38.530  1.00  0.00            
ATOM   3871  HN  GLN   375      86.860  10.360  38.410  1.00  0.00            
ATOM   3872  CA  GLN   375      87.840  11.970  37.540  1.00  0.00            
ATOM   3873  HA  GLN   375      88.700  12.380  38.050  1.00  0.00            
ATOM   3874  CB  GLN   375      88.260  11.010  36.420  1.00  0.00            
ATOM   3875  HB1 GLN   375      88.320   9.990  36.850  1.00  0.00            
ATOM   3876  HB2 GLN   375      87.460  10.870  35.660  1.00  0.00            
ATOM   3877  CG  GLN   375      89.530  11.560  35.770  1.00  0.00            
ATOM   3878  HG1 GLN   375      89.320  12.370  35.040  1.00  0.00            
ATOM   3879  HG2 GLN   375      90.130  12.090  36.540  1.00  0.00            
ATOM   3880  CD  GLN   375      90.220  10.370  35.120  1.00  0.00            
ATOM   3881  OE1 GLN   375      89.860  10.070  33.980  1.00  0.00            
ATOM   3882  NE2 GLN   375      91.280   9.730  35.680  1.00  0.00            
ATOM   3883 1HE2 GLN   375      91.690   9.840  36.590  1.00  0.00            
ATOM   3884 2HE2 GLN   375      91.920   9.230  35.100  1.00  0.00            
ATOM   3885  C   GLN   375      87.230  13.160  36.880  1.00  0.00            
ATOM   3886  O   GLN   375      87.880  14.170  36.640  1.00  0.00            
ATOM   3887  N   ARG   376      85.900  13.150  36.660  1.00  0.00            
ATOM   3888  HN  ARG   376      85.340  12.350  36.870  1.00  0.00            
ATOM   3889  CA  ARG   376      85.230  14.300  36.140  1.00  0.00            
ATOM   3890  HA  ARG   376      85.770  14.670  35.290  1.00  0.00            
ATOM   3891  CB  ARG   376      83.850  13.950  35.560  1.00  0.00            
ATOM   3892  HB1 ARG   376      83.310  14.860  35.220  1.00  0.00            
ATOM   3893  HB2 ARG   376      83.890  13.430  34.570  1.00  0.00            
ATOM   3894  CG  ARG   376      82.970  13.080  36.460  1.00  0.00            
ATOM   3895  HG1 ARG   376      83.210  12.000  36.590  1.00  0.00            
ATOM   3896  HG2 ARG   376      83.000  13.560  37.460  1.00  0.00            
ATOM   3897  CD  ARG   376      81.510  13.180  36.040  1.00  0.00            
ATOM   3898  HD1 ARG   376      80.940  12.610  36.810  1.00  0.00            
ATOM   3899  HD2 ARG   376      81.290  14.260  36.170  1.00  0.00            
ATOM   3900  NE  ARG   376      81.470  12.600  34.660  1.00  0.00            
ATOM   3901  HE  ARG   376      82.270  12.340  34.120  1.00  0.00            
ATOM   3902  CZ  ARG   376      80.320  12.170  34.070  1.00  0.00            
ATOM   3903  NH1 ARG   376      79.120  12.060  34.720  1.00  0.00            
ATOM   3904 1HH1 ARG   376      78.970  12.240  35.690  1.00  0.00            
ATOM   3905 2HH1 ARG   376      78.330  11.890  34.130  1.00  0.00            
ATOM   3906  NH2 ARG   376      80.480  11.530  32.870  1.00  0.00            
ATOM   3907 1HH2 ARG   376      81.380  11.410  32.450  1.00  0.00            
ATOM   3908 2HH2 ARG   376      79.740  10.930  32.590  1.00  0.00            
ATOM   3909  C   ARG   376      85.120  15.460  37.080  1.00  0.00            
ATOM   3910  O   ARG   376      85.250  16.580  36.580  1.00  0.00            
ATOM   3911  N   LEU   377      85.040  15.300  38.410  1.00  0.00            
ATOM   3912  HN  LEU   377      85.120  14.430  38.890  1.00  0.00            
ATOM   3913  CA  LEU   377      85.250  16.480  39.190  1.00  0.00            
ATOM   3914  HA  LEU   377      84.670  17.310  38.830  1.00  0.00            
ATOM   3915  CB  LEU   377      84.800  16.380  40.660  1.00  0.00            
ATOM   3916  HB1 LEU   377      85.650  15.870  41.160  1.00  0.00            
ATOM   3917  HB2 LEU   377      84.730  17.420  41.050  1.00  0.00            
ATOM   3918  CG  LEU   377      83.450  15.730  41.010  1.00  0.00            
ATOM   3919  HG  LEU   377      83.480  14.650  40.770  1.00  0.00            
ATOM   3920  CD1 LEU   377      83.110  15.750  42.510  1.00  0.00            
ATOM   3921 1HD1 LEU   377      82.050  15.440  42.500  1.00  0.00            
ATOM   3922 2HD1 LEU   377      83.890  15.210  43.100  1.00  0.00            
ATOM   3923 3HD1 LEU   377      83.080  16.790  42.890  1.00  0.00            
ATOM   3924  CD2 LEU   377      82.340  16.390  40.180  1.00  0.00            
ATOM   3925 1HD2 LEU   377      82.330  16.210  39.080  1.00  0.00            
ATOM   3926 2HD2 LEU   377      81.340  16.240  40.660  1.00  0.00            
ATOM   3927 3HD2 LEU   377      82.520  17.490  40.160  1.00  0.00            
ATOM   3928  C   LEU   377      86.650  16.990  39.180  1.00  0.00            
ATOM   3929  O   LEU   377      86.900  18.200  39.170  1.00  0.00            
ATOM   3930  N   VAL   378      87.620  16.060  39.190  1.00  0.00            
ATOM   3931  HN  VAL   378      87.420  15.090  39.250  1.00  0.00            
ATOM   3932  CA  VAL   378      89.020  16.340  39.320  1.00  0.00            
ATOM   3933  HA  VAL   378      89.190  17.030  40.130  1.00  0.00            
ATOM   3934  CB  VAL   378      89.680  15.030  39.600  1.00  0.00            
ATOM   3935  HB  VAL   378      89.340  14.230  38.900  1.00  0.00            
ATOM   3936  CG1 VAL   378      91.210  15.100  39.420  1.00  0.00            
ATOM   3937 1HG1 VAL   378      91.530  15.240  38.370  1.00  0.00            
ATOM   3938 2HG1 VAL   378      91.610  15.960  39.990  1.00  0.00            
ATOM   3939 3HG1 VAL   378      91.550  14.120  39.830  1.00  0.00            
ATOM   3940  CG2 VAL   378      89.470  14.630  41.070  1.00  0.00            
ATOM   3941 1HG2 VAL   378      90.230  13.870  41.330  1.00  0.00            
ATOM   3942 2HG2 VAL   378      89.500  15.400  41.870  1.00  0.00            
ATOM   3943 3HG2 VAL   378      88.430  14.230  41.060  1.00  0.00            
ATOM   3944  C   VAL   378      89.560  17.150  38.190  1.00  0.00            
ATOM   3945  O   VAL   378      90.280  18.140  38.360  1.00  0.00            
ATOM   3946  N   GLN   379      89.150  16.780  36.960  1.00  0.00            
ATOM   3947  HN  GLN   379      88.450  16.070  36.910  1.00  0.00            
ATOM   3948  CA  GLN   379      89.500  17.490  35.780  1.00  0.00            
ATOM   3949  HA  GLN   379      90.570  17.510  35.620  1.00  0.00            
ATOM   3950  CB  GLN   379      89.030  16.810  34.480  1.00  0.00            
ATOM   3951  HB1 GLN   379      87.920  16.720  34.470  1.00  0.00            
ATOM   3952  HB2 GLN   379      89.230  17.470  33.610  1.00  0.00            
ATOM   3953  CG  GLN   379      89.670  15.440  34.260  1.00  0.00            
ATOM   3954  HG1 GLN   379      90.760  15.500  34.050  1.00  0.00            
ATOM   3955  HG2 GLN   379      89.530  14.870  35.200  1.00  0.00            
ATOM   3956  CD  GLN   379      89.000  14.530  33.230  1.00  0.00            
ATOM   3957  OE1 GLN   379      87.790  14.320  33.180  1.00  0.00            
ATOM   3958  NE2 GLN   379      89.900  13.810  32.520  1.00  0.00            
ATOM   3959 1HE2 GLN   379      90.880  14.010  32.490  1.00  0.00            
ATOM   3960 2HE2 GLN   379      89.610  13.090  31.890  1.00  0.00            
ATOM   3961  C   GLN   379      89.070  18.910  35.610  1.00  0.00            
ATOM   3962  O   GLN   379      89.920  19.740  35.320  1.00  0.00            
ATOM   3963  N   ASN   380      87.790  19.200  35.930  1.00  0.00            
ATOM   3964  HN  ASN   380      87.070  18.510  35.980  1.00  0.00            
ATOM   3965  CA  ASN   380      87.330  20.550  35.950  1.00  0.00            
ATOM   3966  HA  ASN   380      87.510  21.070  35.020  1.00  0.00            
ATOM   3967  CB  ASN   380      85.810  20.600  36.120  1.00  0.00            
ATOM   3968  HB1 ASN   380      85.480  20.020  37.010  1.00  0.00            
ATOM   3969  HB2 ASN   380      85.680  21.700  36.140  1.00  0.00            
ATOM   3970  CG  ASN   380      85.060  20.080  34.900  1.00  0.00            
ATOM   3971  OD1 ASN   380      85.040  20.750  33.870  1.00  0.00            
ATOM   3972  ND2 ASN   380      84.470  18.860  34.990  1.00  0.00            
ATOM   3973 1HD2 ASN   380      84.630  18.130  35.660  1.00  0.00            
ATOM   3974 2HD2 ASN   380      84.050  18.420  34.190  1.00  0.00            
ATOM   3975  C   ASN   380      87.970  21.450  36.950  1.00  0.00            
ATOM   3976  O   ASN   380      88.360  22.580  36.670  1.00  0.00            
ATOM   3977  N   CYS   381      88.180  20.850  38.140  1.00  0.00            
ATOM   3978  HN  CYS   381      87.730  19.990  38.330  1.00  0.00            
ATOM   3979  CA  CYS   381      88.790  21.600  39.190  1.00  0.00            
ATOM   3980  HA  CYS   381      88.320  22.570  39.190  1.00  0.00            
ATOM   3981  CB  CYS   381      88.660  20.890  40.550  1.00  0.00            
ATOM   3982  HB1 CYS   381      89.080  19.870  40.690  1.00  0.00            
ATOM   3983  HB2 CYS   381      89.100  21.530  41.340  1.00  0.00            
ATOM   3984  SG  CYS   381      86.910  20.590  40.940  1.00  0.00            
ATOM   3985  HG1 CYS   381      86.800  19.540  40.140  1.00  0.00            
ATOM   3986  C   CYS   381      90.190  22.030  38.920  1.00  0.00            
ATOM   3987  O   CYS   381      90.620  23.160  39.150  1.00  0.00            
ATOM   3988  N   LEU   382      90.950  21.050  38.390  1.00  0.00            
ATOM   3989  HN  LEU   382      90.460  20.190  38.310  1.00  0.00            
ATOM   3990  CA  LEU   382      92.310  21.240  37.980  1.00  0.00            
ATOM   3991  HA  LEU   382      92.830  21.630  38.840  1.00  0.00            
ATOM   3992  CB  LEU   382      92.920  19.880  37.560  1.00  0.00            
ATOM   3993  HB1 LEU   382      92.570  19.180  38.350  1.00  0.00            
ATOM   3994  HB2 LEU   382      92.510  19.610  36.560  1.00  0.00            
ATOM   3995  CG  LEU   382      94.440  19.740  37.420  1.00  0.00            
ATOM   3996  HG  LEU   382      94.810  20.380  36.580  1.00  0.00            
ATOM   3997  CD1 LEU   382      95.330  20.000  38.650  1.00  0.00            
ATOM   3998 1HD1 LEU   382      96.380  19.750  38.380  1.00  0.00            
ATOM   3999 2HD1 LEU   382      95.200  21.030  39.050  1.00  0.00            
ATOM   4000 3HD1 LEU   382      94.950  19.460  39.540  1.00  0.00            
ATOM   4001  CD2 LEU   382      94.750  18.310  36.950  1.00  0.00            
ATOM   4002 1HD2 LEU   382      95.820  18.370  36.650  1.00  0.00            
ATOM   4003 2HD2 LEU   382      94.510  17.480  37.650  1.00  0.00            
ATOM   4004 3HD2 LEU   382      94.130  18.130  36.050  1.00  0.00            
ATOM   4005  C   LEU   382      92.490  22.270  36.920  1.00  0.00            
ATOM   4006  O   LEU   382      93.580  22.820  36.810  1.00  0.00            
ATOM   4007  N   TRP   383      91.470  22.630  36.120  1.00  0.00            
ATOM   4008  HN  TRP   383      90.680  22.030  36.010  1.00  0.00            
ATOM   4009  CA  TRP   383      91.590  23.720  35.210  1.00  0.00            
ATOM   4010  HA  TRP   383      92.590  23.790  34.800  1.00  0.00            
ATOM   4011  CB  TRP   383      90.510  23.550  34.130  1.00  0.00            
ATOM   4012  HB1 TRP   383      90.440  22.490  33.810  1.00  0.00            
ATOM   4013  HB2 TRP   383      89.480  23.770  34.480  1.00  0.00            
ATOM   4014  CG  TRP   383      90.870  24.340  32.900  1.00  0.00            
ATOM   4015  CD1 TRP   383      91.630  23.970  31.830  1.00  0.00            
ATOM   4016  HD1 TRP   383      92.340  23.160  31.850  1.00  0.00            
ATOM   4017  NE1 TRP   383      91.590  24.950  30.870  1.00  0.00            
ATOM   4018  HE1 TRP   383      92.300  25.080  30.220  1.00  0.00            
ATOM   4019  CE2 TRP   383      90.590  25.840  31.190  1.00  0.00            
ATOM   4020  CD2 TRP   383      90.190  25.550  32.500  1.00  0.00            
ATOM   4021  CE3 TRP   383      89.360  26.370  33.220  1.00  0.00            
ATOM   4022  HE3 TRP   383      89.090  26.240  34.260  1.00  0.00            
ATOM   4023  CZ3 TRP   383      88.850  27.460  32.550  1.00  0.00            
ATOM   4024  HZ3 TRP   383      88.040  28.070  32.920  1.00  0.00            
ATOM   4025  CZ2 TRP   383      90.200  27.020  30.620  1.00  0.00            
ATOM   4026  HZ2 TRP   383      90.610  27.290  29.660  1.00  0.00            
ATOM   4027  CH2 TRP   383      89.290  27.800  31.300  1.00  0.00            
ATOM   4028  HH2 TRP   383      88.890  28.670  30.790  1.00  0.00            
ATOM   4029  C   TRP   383      91.300  25.040  35.840  1.00  0.00            
ATOM   4030  O   TRP   383      92.100  25.970  35.750  1.00  0.00            
ATOM   4031  N   THR   384      90.120  25.210  36.470  1.00  0.00            
ATOM   4032  HN  THR   384      89.500  24.440  36.530  1.00  0.00            
ATOM   4033  CA  THR   384      89.550  26.390  37.040  1.00  0.00            
ATOM   4034  HA  THR   384      89.300  27.040  36.210  1.00  0.00            
ATOM   4035  CB  THR   384      88.310  25.930  37.740  1.00  0.00            
ATOM   4036  HB  THR   384      88.550  25.040  38.370  1.00  0.00            
ATOM   4037  OG1 THR   384      87.360  25.440  36.800  1.00  0.00            
ATOM   4038  HG1 THR   384      86.670  24.940  37.240  1.00  0.00            
ATOM   4039  CG2 THR   384      87.600  27.030  38.540  1.00  0.00            
ATOM   4040 1HG2 THR   384      86.670  26.640  39.010  1.00  0.00            
ATOM   4041 2HG2 THR   384      88.320  27.520  39.230  1.00  0.00            
ATOM   4042 3HG2 THR   384      87.240  27.840  37.870  1.00  0.00            
ATOM   4043  C   THR   384      90.450  26.970  38.070  1.00  0.00            
ATOM   4044  O   THR   384      90.540  28.190  38.200  1.00  0.00            
ATOM   4045  N   LEU   385      91.240  26.150  38.790  1.00  0.00            
ATOM   4046  HN  LEU   385      91.170  25.160  38.760  1.00  0.00            
ATOM   4047  CA  LEU   385      92.070  26.650  39.840  1.00  0.00            
ATOM   4048  HA  LEU   385      91.600  27.300  40.570  1.00  0.00            
ATOM   4049  CB  LEU   385      92.600  25.500  40.710  1.00  0.00            
ATOM   4050  HB1 LEU   385      93.070  24.750  40.040  1.00  0.00            
ATOM   4051  HB2 LEU   385      93.470  25.850  41.310  1.00  0.00            
ATOM   4052  CG  LEU   385      91.520  24.770  41.530  1.00  0.00            
ATOM   4053  HG  LEU   385      90.640  24.690  40.850  1.00  0.00            
ATOM   4054  CD1 LEU   385      92.070  23.460  42.130  1.00  0.00            
ATOM   4055 1HD1 LEU   385      92.440  22.700  41.410  1.00  0.00            
ATOM   4056 2HD1 LEU   385      93.060  23.730  42.550  1.00  0.00            
ATOM   4057 3HD1 LEU   385      91.380  23.030  42.890  1.00  0.00            
ATOM   4058  CD2 LEU   385      91.000  25.610  42.700  1.00  0.00            
ATOM   4059 1HD2 LEU   385      91.800  25.870  43.430  1.00  0.00            
ATOM   4060 2HD2 LEU   385      90.400  26.470  42.320  1.00  0.00            
ATOM   4061 3HD2 LEU   385      90.300  25.000  43.310  1.00  0.00            
ATOM   4062  C   LEU   385      93.310  27.310  39.350  1.00  0.00            
ATOM   4063  O   LEU   385      93.860  28.120  40.090  1.00  0.00            
ATOM   4064  N   ARG   386      93.760  26.930  38.140  1.00  0.00            
ATOM   4065  HN  ARG   386      93.230  26.320  37.560  1.00  0.00            
ATOM   4066  CA  ARG   386      94.870  27.550  37.490  1.00  0.00            
ATOM   4067  HA  ARG   386      95.590  27.610  38.290  1.00  0.00            
ATOM   4068  CB  ARG   386      95.290  26.740  36.250  1.00  0.00            
ATOM   4069  HB1 ARG   386      95.090  25.660  36.460  1.00  0.00            
ATOM   4070  HB2 ARG   386      94.630  27.150  35.460  1.00  0.00            
ATOM   4071  CG  ARG   386      96.690  27.020  35.710  1.00  0.00            
ATOM   4072  HG1 ARG   386      96.720  28.080  35.360  1.00  0.00            
ATOM   4073  HG2 ARG   386      97.570  26.950  36.380  1.00  0.00            
ATOM   4074  CD  ARG   386      97.100  26.060  34.590  1.00  0.00            
ATOM   4075  HD1 ARG   386      98.160  26.070  34.230  1.00  0.00            
ATOM   4076  HD2 ARG   386      96.850  25.080  35.030  1.00  0.00            
ATOM   4077  NE  ARG   386      96.160  26.180  33.440  1.00  0.00            
ATOM   4078  HE  ARG   386      95.580  26.990  33.360  1.00  0.00            
ATOM   4079  CZ  ARG   386      96.150  25.290  32.400  1.00  0.00            
ATOM   4080  NH1 ARG   386      96.970  24.210  32.240  1.00  0.00            
ATOM   4081 1HH1 ARG   386      97.600  23.970  32.970  1.00  0.00            
ATOM   4082 2HH1 ARG   386      97.180  23.780  31.360  1.00  0.00            
ATOM   4083  NH2 ARG   386      95.180  25.530  31.470  1.00  0.00            
ATOM   4084 1HH2 ARG   386      94.510  26.260  31.570  1.00  0.00            
ATOM   4085 2HH2 ARG   386      95.230  25.210  30.520  1.00  0.00            
ATOM   4086  C   ARG   386      94.560  28.990  37.240  1.00  0.00            
ATOM   4087  O   ARG   386      95.410  29.840  37.470  1.00  0.00            
ATOM   4088  N   ASN   387      93.360  29.310  36.730  1.00  0.00            
ATOM   4089  HN  ASN   387      92.740  28.570  36.480  1.00  0.00            
ATOM   4090  CA  ASN   387      92.820  30.610  36.500  1.00  0.00            
ATOM   4091  HA  ASN   387      93.470  31.190  35.860  1.00  0.00            
ATOM   4092  CB  ASN   387      91.440  30.540  35.840  1.00  0.00            
ATOM   4093  HB1 ASN   387      90.780  29.910  36.470  1.00  0.00            
ATOM   4094  HB2 ASN   387      90.870  31.490  35.730  1.00  0.00            
ATOM   4095  CG  ASN   387      91.480  30.060  34.390  1.00  0.00            
ATOM   4096  OD1 ASN   387      92.550  29.710  33.890  1.00  0.00            
ATOM   4097  ND2 ASN   387      90.330  30.150  33.680  1.00  0.00            
ATOM   4098 1HD2 ASN   387      89.560  30.550  34.180  1.00  0.00            
ATOM   4099 2HD2 ASN   387      90.300  29.660  32.800  1.00  0.00            
ATOM   4100  C   ASN   387      92.670  31.320  37.800  1.00  0.00            
ATOM   4101  O   ASN   387      93.030  32.500  37.820  1.00  0.00            
ATOM   4102  N   LEU   388      92.120  30.670  38.840  1.00  0.00            
ATOM   4103  HN  LEU   388      91.670  29.800  38.660  1.00  0.00            
ATOM   4104  CA  LEU   388      92.000  31.290  40.130  1.00  0.00            
ATOM   4105  HA  LEU   388      91.570  32.260  39.920  1.00  0.00            
ATOM   4106  CB  LEU   388      91.220  30.450  41.150  1.00  0.00            
ATOM   4107  HB1 LEU   388      91.720  29.480  41.350  1.00  0.00            
ATOM   4108  HB2 LEU   388      91.370  30.950  42.130  1.00  0.00            
ATOM   4109  CG  LEU   388      89.770  30.160  40.760  1.00  0.00            
ATOM   4110  HG  LEU   388      89.870  29.310  40.060  1.00  0.00            
ATOM   4111  CD1 LEU   388      89.000  29.530  41.930  1.00  0.00            
ATOM   4112 1HD1 LEU   388      88.040  29.070  41.600  1.00  0.00            
ATOM   4113 2HD1 LEU   388      89.620  28.760  42.440  1.00  0.00            
ATOM   4114 3HD1 LEU   388      88.720  30.340  42.640  1.00  0.00            
ATOM   4115  CD2 LEU   388      88.930  31.290  40.120  1.00  0.00            
ATOM   4116 1HD2 LEU   388      89.420  31.630  39.180  1.00  0.00            
ATOM   4117 2HD2 LEU   388      87.950  30.840  39.840  1.00  0.00            
ATOM   4118 3HD2 LEU   388      88.820  32.130  40.840  1.00  0.00            
ATOM   4119  C   LEU   388      93.330  31.670  40.680  1.00  0.00            
ATOM   4120  O   LEU   388      93.600  32.730  41.240  1.00  0.00            
ATOM   4121  N   SER   389      94.360  30.800  40.570  1.00  0.00            
ATOM   4122  HN  SER   389      94.100  29.890  40.270  1.00  0.00            
ATOM   4123  CA  SER   389      95.680  31.070  41.050  1.00  0.00            
ATOM   4124  HA  SER   389      95.520  31.430  42.060  1.00  0.00            
ATOM   4125  CB  SER   389      96.580  29.830  41.110  1.00  0.00            
ATOM   4126  HB1 SER   389      96.800  29.520  40.070  1.00  0.00            
ATOM   4127  HB2 SER   389      97.470  30.150  41.700  1.00  0.00            
ATOM   4128  OG  SER   389      95.970  28.740  41.790  1.00  0.00            
ATOM   4129  HG1 SER   389      95.460  28.350  41.080  1.00  0.00            
ATOM   4130  C   SER   389      96.410  32.190  40.410  1.00  0.00            
ATOM   4131  O   SER   389      96.990  33.040  41.090  1.00  0.00            
ATOM   4132  N   ASP   390      96.240  32.450  39.100  1.00  0.00            
ATOM   4133  HN  ASP   390      95.680  31.860  38.520  1.00  0.00            
ATOM   4134  CA  ASP   390      96.730  33.620  38.440  1.00  0.00            
ATOM   4135  HA  ASP   390      97.780  33.780  38.630  1.00  0.00            
ATOM   4136  CB  ASP   390      96.450  33.520  36.930  1.00  0.00            
ATOM   4137  HB1 ASP   390      96.880  32.570  36.540  1.00  0.00            
ATOM   4138  HB2 ASP   390      95.350  33.380  36.850  1.00  0.00            
ATOM   4139  CG  ASP   390      96.940  34.660  36.050  1.00  0.00            
ATOM   4140  OD1 ASP   390      96.080  35.420  35.530  1.00  0.00            
ATOM   4141  OD2 ASP   390      98.180  34.750  35.870  1.00  0.00            
ATOM   4142  C   ASP   390      96.090  34.860  38.950  1.00  0.00            
ATOM   4143  O   ASP   390      96.760  35.800  39.390  1.00  0.00            
ATOM   4144  N   ALA   391      94.760  34.910  39.110  1.00  0.00            
ATOM   4145  HN  ALA   391      94.290  34.090  38.790  1.00  0.00            
ATOM   4146  CA  ALA   391      93.960  35.960  39.670  1.00  0.00            
ATOM   4147  HA  ALA   391      94.160  36.850  39.100  1.00  0.00            
ATOM   4148  CB  ALA   391      92.490  35.530  39.590  1.00  0.00            
ATOM   4149  HB1 ALA   391      92.220  34.900  40.470  1.00  0.00            
ATOM   4150  HB2 ALA   391      91.800  36.400  39.590  1.00  0.00            
ATOM   4151  HB3 ALA   391      92.380  35.090  38.580  1.00  0.00            
ATOM   4152  C   ALA   391      94.280  36.350  41.080  1.00  0.00            
ATOM   4153  O   ALA   391      94.340  37.470  41.580  1.00  0.00            
ATOM   4154  N   ALA   392      94.680  35.370  41.920  1.00  0.00            
ATOM   4155  HN  ALA   392      94.910  34.480  41.540  1.00  0.00            
ATOM   4156  CA  ALA   392      94.860  35.500  43.330  1.00  0.00            
ATOM   4157  HA  ALA   392      94.180  36.270  43.680  1.00  0.00            
ATOM   4158  CB  ALA   392      94.620  34.100  43.920  1.00  0.00            
ATOM   4159  HB1 ALA   392      95.140  33.280  43.370  1.00  0.00            
ATOM   4160  HB2 ALA   392      94.820  34.150  45.010  1.00  0.00            
ATOM   4161  HB3 ALA   392      93.560  33.780  43.820  1.00  0.00            
ATOM   4162  C   ALA   392      96.210  36.040  43.660  1.00  0.00            
ATOM   4163  O   ALA   392      96.410  36.520  44.770  1.00  0.00            
ATOM   4164  N   THR   393      97.120  36.010  42.670  1.00  0.00            
ATOM   4165  HN  THR   393      96.830  35.460  41.900  1.00  0.00            
ATOM   4166  CA  THR   393      98.460  36.520  42.720  1.00  0.00            
ATOM   4167  HA  THR   393      98.700  36.890  43.710  1.00  0.00            
ATOM   4168  CB  THR   393      99.490  35.460  42.470  1.00  0.00            
ATOM   4169  HB  THR   393      99.210  34.510  42.980  1.00  0.00            
ATOM   4170  OG1 THR   393     100.770  35.780  42.970  1.00  0.00            
ATOM   4171  HG1 THR   393     101.390  35.100  42.700  1.00  0.00            
ATOM   4172  CG2 THR   393      99.650  35.190  40.960  1.00  0.00            
ATOM   4173 1HG2 THR   393     100.230  34.260  40.730  1.00  0.00            
ATOM   4174 2HG2 THR   393      98.640  35.020  40.530  1.00  0.00            
ATOM   4175 3HG2 THR   393     100.020  36.120  40.490  1.00  0.00            
ATOM   4176  C   THR   393      98.590  37.690  41.810  1.00  0.00            
ATOM   4177  O   THR   393      99.600  38.390  41.800  1.00  0.00            
ATOM   4178  N   LYS   394      97.520  38.000  41.060  1.00  0.00            
ATOM   4179  HN  LYS   394      96.780  37.330  41.050  1.00  0.00            
ATOM   4180  CA  LYS   394      97.370  39.240  40.350  1.00  0.00            
ATOM   4181  HA  LYS   394      98.300  39.770  40.520  1.00  0.00            
ATOM   4182  CB  LYS   394      97.120  39.010  38.850  1.00  0.00            
ATOM   4183  HB1 LYS   394      96.240  38.340  38.710  1.00  0.00            
ATOM   4184  HB2 LYS   394      96.810  39.900  38.270  1.00  0.00            
ATOM   4185  CG  LYS   394      98.220  38.290  38.070  1.00  0.00            
ATOM   4186  HG1 LYS   394      99.220  38.740  38.280  1.00  0.00            
ATOM   4187  HG2 LYS   394      98.290  37.220  38.350  1.00  0.00            
ATOM   4188  CD  LYS   394      97.920  38.340  36.570  1.00  0.00            
ATOM   4189  HD1 LYS   394      97.220  37.520  36.320  1.00  0.00            
ATOM   4190  HD2 LYS   394      97.400  39.250  36.210  1.00  0.00            
ATOM   4191  CE  LYS   394      99.130  38.240  35.640  1.00  0.00            
ATOM   4192  HE1 LYS   394      98.990  38.380  34.540  1.00  0.00            
ATOM   4193  HE2 LYS   394      99.870  39.030  35.900  1.00  0.00            
ATOM   4194  NZ  LYS   394      99.830  36.970  35.890  1.00  0.00            
ATOM   4195  HZ1 LYS   394      99.010  36.330  35.800  1.00  0.00            
ATOM   4196  HZ2 LYS   394     100.580  36.730  35.200  1.00  0.00            
ATOM   4197  HZ3 LYS   394     100.200  36.950  36.860  1.00  0.00            
ATOM   4198  C   LYS   394      96.410  40.190  40.980  1.00  0.00            
ATOM   4199  O   LYS   394      96.200  41.280  40.450  1.00  0.00            
ATOM   4200  N   GLN   395      95.910  39.880  42.190  1.00  0.00            
ATOM   4201  HN  GLN   395      95.920  38.890  42.290  1.00  0.00            
ATOM   4202  CA  GLN   395      95.430  40.660  43.290  1.00  0.00            
ATOM   4203  HA  GLN   395      95.010  41.590  42.930  1.00  0.00            
ATOM   4204  CB  GLN   395      94.490  39.840  44.190  1.00  0.00            
ATOM   4205  HB1 GLN   395      95.000  38.860  44.240  1.00  0.00            
ATOM   4206  HB2 GLN   395      94.440  40.330  45.190  1.00  0.00            
ATOM   4207  CG  GLN   395      93.050  39.670  43.700  1.00  0.00            
ATOM   4208  HG1 GLN   395      93.050  39.390  42.620  1.00  0.00            
ATOM   4209  HG2 GLN   395      92.470  39.010  44.370  1.00  0.00            
ATOM   4210  CD  GLN   395      92.250  40.960  43.690  1.00  0.00            
ATOM   4211  OE1 GLN   395      92.050  41.470  44.790  1.00  0.00            
ATOM   4212  NE2 GLN   395      91.790  41.510  42.530  1.00  0.00            
ATOM   4213 1HE2 GLN   395      92.250  41.320  41.660  1.00  0.00            
ATOM   4214 2HE2 GLN   395      91.160  42.280  42.610  1.00  0.00            
ATOM   4215  C   GLN   395      96.620  41.100  44.140  1.00  0.00            
ATOM   4216  OT1 GLN   395      97.510  40.280  44.480  1.00  0.00            
ATOM   4217  OT2 GLN   395      96.800  42.310  44.420  1.00  0.00            
TER
ENDMDL
