# Supplementary material for: Design of target specific peptide inhibitors using generative deep learning and molecular dynamics simulations
Source: Nat Commun. 2024 Feb 21;15:1611. doi: 10.1038/s41467-024-45766-2 (PMC10882002; doi:10.1038/s41467-024-45766-2)
Supplement: Supplementary file 4 — Source Data [file 41467_2024_45766_MOESM4_ESM.zip › Sourcedata/Supl_Fig5/Nal-4/output1/iflen19_38_0001_0001_0001-VLLEU20_complex.pdb]

TITLE     Protein in water
REMARK    THIS IS A SIMULATION BOX
CRYST1   97.986   62.479   59.832  90.00  90.00  90.00 P 1           1
MODEL        1
ATOM      1  N   SER     2      38.510  14.170  36.190  1.00  0.00            
ATOM      2  H1  SER     2      38.580  14.320  35.170  1.00  0.00            
ATOM      3  H2  SER     2      39.410  13.740  36.500  1.00  0.00            
ATOM      4  H3  SER     2      37.680  13.580  36.430  1.00  0.00            
ATOM      5  CA  SER     2      38.460  15.490  36.870  1.00  0.00            
ATOM      6  HA  SER     2      38.260  15.300  37.910  1.00  0.00            
ATOM      7  CB  SER     2      39.860  16.120  36.700  1.00  0.00            
ATOM      8  HB1 SER     2      40.610  15.340  36.950  1.00  0.00            
ATOM      9  HB2 SER     2      39.930  16.500  35.660  1.00  0.00            
ATOM     10  OG  SER     2      40.010  17.160  37.650  1.00  0.00            
ATOM     11  HG1 SER     2      40.870  17.600  37.740  1.00  0.00            
ATOM     12  C   SER     2      37.430  16.350  36.240  1.00  0.00            
ATOM     13  O   SER     2      36.990  16.170  35.100  1.00  0.00            
ATOM     14  N   GLN     3      36.970  17.410  36.930  1.00  0.00            
ATOM     15  HN  GLN     3      37.340  17.550  37.850  1.00  0.00            
ATOM     16  CA  GLN     3      35.890  18.220  36.460  1.00  0.00            
ATOM     17  HA  GLN     3      35.250  17.670  35.780  1.00  0.00            
ATOM     18  CB  GLN     3      34.980  18.510  37.670  1.00  0.00            
ATOM     19  HB1 GLN     3      35.670  18.810  38.490  1.00  0.00            
ATOM     20  HB2 GLN     3      34.300  19.350  37.410  1.00  0.00            
ATOM     21  CG  GLN     3      34.170  17.370  38.290  1.00  0.00            
ATOM     22  HG1 GLN     3      34.930  16.610  38.580  1.00  0.00            
ATOM     23  HG2 GLN     3      33.790  17.850  39.220  1.00  0.00            
ATOM     24  CD  GLN     3      33.070  16.740  37.440  1.00  0.00            
ATOM     25  OE1 GLN     3      32.250  17.460  36.880  1.00  0.00            
ATOM     26  NE2 GLN     3      33.020  15.390  37.450  1.00  0.00            
ATOM     27 1HE2 GLN     3      33.580  14.820  38.060  1.00  0.00            
ATOM     28 2HE2 GLN     3      32.310  14.970  36.880  1.00  0.00            
ATOM     29  C   GLN     3      36.370  19.450  35.780  1.00  0.00            
ATOM     30  O   GLN     3      35.580  20.260  35.300  1.00  0.00            
ATOM     31  N   ARG     4      37.700  19.520  35.550  1.00  0.00            
ATOM     32  HN  ARG     4      38.280  18.800  35.900  1.00  0.00            
ATOM     33  CA  ARG     4      38.430  20.590  34.940  1.00  0.00            
ATOM     34  HA  ARG     4      38.150  21.520  35.420  1.00  0.00            
ATOM     35  CB  ARG     4      39.920  20.270  35.150  1.00  0.00            
ATOM     36  HB1 ARG     4      40.040  19.920  36.200  1.00  0.00            
ATOM     37  HB2 ARG     4      40.250  19.420  34.510  1.00  0.00            
ATOM     38  CG  ARG     4      40.800  21.470  34.810  1.00  0.00            
ATOM     39  HG1 ARG     4      40.400  21.830  33.830  1.00  0.00            
ATOM     40  HG2 ARG     4      40.450  22.240  35.530  1.00  0.00            
ATOM     41  CD  ARG     4      42.300  21.250  34.570  1.00  0.00            
ATOM     42  HD1 ARG     4      42.820  20.990  35.520  1.00  0.00            
ATOM     43  HD2 ARG     4      42.400  20.470  33.790  1.00  0.00            
ATOM     44  NE  ARG     4      42.800  22.560  34.050  1.00  0.00            
ATOM     45  HE  ARG     4      43.350  23.190  34.600  1.00  0.00            
ATOM     46  CZ  ARG     4      42.740  22.900  32.740  1.00  0.00            
ATOM     47  NH1 ARG     4      42.360  22.100  31.700  1.00  0.00            
ATOM     48 1HH1 ARG     4      42.200  21.130  31.880  1.00  0.00            
ATOM     49 2HH1 ARG     4      42.110  22.540  30.830  1.00  0.00            
ATOM     50  NH2 ARG     4      43.000  24.200  32.410  1.00  0.00            
ATOM     51 1HH2 ARG     4      43.320  24.840  33.110  1.00  0.00            
ATOM     52 2HH2 ARG     4      42.860  24.490  31.470  1.00  0.00            
ATOM     53  C   ARG     4      38.230  20.860  33.490  1.00  0.00            
ATOM     54  O   ARG     4      38.080  22.030  33.120  1.00  0.00            
ATOM     55  N   PRO     5      38.220  20.010  32.500  1.00  0.00            
ATOM     56  CD  PRO     5      38.300  18.560  32.630  1.00  0.00            
ATOM     57  HD1 PRO     5      37.520  18.110  33.280  1.00  0.00            
ATOM     58  HD2 PRO     5      39.340  18.290  32.900  1.00  0.00            
ATOM     59  CA  PRO     5      38.340  20.410  31.130  1.00  0.00            
ATOM     60  HA  PRO     5      39.090  21.170  31.000  1.00  0.00            
ATOM     61  CB  PRO     5      38.760  19.170  30.350  1.00  0.00            
ATOM     62  HB1 PRO     5      38.440  19.100  29.290  1.00  0.00            
ATOM     63  HB2 PRO     5      39.870  19.090  30.340  1.00  0.00            
ATOM     64  CG  PRO     5      38.140  18.040  31.190  1.00  0.00            
ATOM     65  HG1 PRO     5      37.060  18.060  30.930  1.00  0.00            
ATOM     66  HG2 PRO     5      38.690  17.090  31.050  1.00  0.00            
ATOM     67  C   PRO     5      37.070  20.850  30.490  1.00  0.00            
ATOM     68  O   PRO     5      37.080  21.580  29.500  1.00  0.00            
ATOM     69  N   TYR     6      35.910  20.580  31.110  1.00  0.00            
ATOM     70  HN  TYR     6      35.850  20.190  32.030  1.00  0.00            
ATOM     71  CA  TYR     6      34.670  21.110  30.640  1.00  0.00            
ATOM     72  HA  TYR     6      34.540  21.130  29.570  1.00  0.00            
ATOM     73  CB  TYR     6      33.530  20.170  31.070  1.00  0.00            
ATOM     74  HB1 TYR     6      33.770  19.110  30.890  1.00  0.00            
ATOM     75  HB2 TYR     6      33.240  20.170  32.150  1.00  0.00            
ATOM     76  CG  TYR     6      32.230  20.430  30.380  1.00  0.00            
ATOM     77  CD1 TYR     6      31.150  21.040  30.970  1.00  0.00            
ATOM     78  HD1 TYR     6      31.110  21.400  31.980  1.00  0.00            
ATOM     79  CE1 TYR     6      29.940  21.190  30.320  1.00  0.00            
ATOM     80  HE1 TYR     6      29.070  21.740  30.660  1.00  0.00            
ATOM     81  CZ  TYR     6      29.870  20.740  29.020  1.00  0.00            
ATOM     82  OH  TYR     6      28.670  20.880  28.300  1.00  0.00            
ATOM     83  HH  TYR     6      28.710  20.260  27.560  1.00  0.00            
ATOM     84  CD2 TYR     6      32.130  20.060  29.060  1.00  0.00            
ATOM     85  HD2 TYR     6      32.930  19.620  28.490  1.00  0.00            
ATOM     86  CE2 TYR     6      30.940  20.160  28.390  1.00  0.00            
ATOM     87  HE2 TYR     6      30.890  19.900  27.340  1.00  0.00            
ATOM     88  C   TYR     6      34.470  22.580  30.830  1.00  0.00            
ATOM     89  O   TYR     6      34.070  23.170  29.830  1.00  0.00            
ATOM     90  N   PRO     7      34.800  23.310  31.850  1.00  0.00            
ATOM     91  CD  PRO     7      34.690  22.780  33.200  1.00  0.00            
ATOM     92  HD1 PRO     7      35.600  22.150  33.360  1.00  0.00            
ATOM     93  HD2 PRO     7      33.730  22.230  33.300  1.00  0.00            
ATOM     94  CA  PRO     7      34.800  24.740  31.890  1.00  0.00            
ATOM     95  HA  PRO     7      33.840  25.140  31.570  1.00  0.00            
ATOM     96  CB  PRO     7      35.180  25.120  33.320  1.00  0.00            
ATOM     97  HB1 PRO     7      36.270  25.030  33.530  1.00  0.00            
ATOM     98  HB2 PRO     7      34.820  26.150  33.540  1.00  0.00            
ATOM     99  CG  PRO     7      34.510  24.000  34.120  1.00  0.00            
ATOM    100  HG1 PRO     7      34.980  23.880  35.120  1.00  0.00            
ATOM    101  HG2 PRO     7      33.420  24.180  34.170  1.00  0.00            
ATOM    102  C   PRO     7      35.750  25.280  30.880  1.00  0.00            
ATOM    103  O   PRO     7      35.590  26.390  30.370  1.00  0.00            
ATOM    104  N   GLU     8      36.850  24.630  30.460  1.00  0.00            
ATOM    105  HN  GLU     8      37.170  23.770  30.850  1.00  0.00            
ATOM    106  CA  GLU     8      37.740  25.100  29.450  1.00  0.00            
ATOM    107  HA  GLU     8      37.950  26.150  29.610  1.00  0.00            
ATOM    108  CB  GLU     8      39.000  24.260  29.710  1.00  0.00            
ATOM    109  HB1 GLU     8      39.060  24.430  30.810  1.00  0.00            
ATOM    110  HB2 GLU     8      38.710  23.220  29.460  1.00  0.00            
ATOM    111  CG  GLU     8      40.200  24.830  28.950  1.00  0.00            
ATOM    112  HG1 GLU     8      39.880  24.640  27.900  1.00  0.00            
ATOM    113  HG2 GLU     8      40.300  25.910  29.190  1.00  0.00            
ATOM    114  CD  GLU     8      41.520  24.190  29.360  1.00  0.00            
ATOM    115  OE1 GLU     8      41.660  22.950  29.260  1.00  0.00            
ATOM    116  OE2 GLU     8      42.490  24.900  29.760  1.00  0.00            
ATOM    117  C   GLU     8      37.250  24.900  28.060  1.00  0.00            
ATOM    118  O   GLU     8      37.620  25.670  27.170  1.00  0.00            
ATOM    119  N   ASP     9      36.320  23.960  27.830  1.00  0.00            
ATOM    120  HN  ASP     9      36.250  23.170  28.430  1.00  0.00            
ATOM    121  CA  ASP     9      35.510  23.960  26.650  1.00  0.00            
ATOM    122  HA  ASP     9      36.130  24.070  25.770  1.00  0.00            
ATOM    123  CB  ASP     9      34.760  22.620  26.670  1.00  0.00            
ATOM    124  HB1 ASP     9      35.440  21.770  26.900  1.00  0.00            
ATOM    125  HB2 ASP     9      33.940  22.540  27.410  1.00  0.00            
ATOM    126  CG  ASP     9      34.160  22.310  25.300  1.00  0.00            
ATOM    127  OD1 ASP     9      34.940  22.520  24.340  1.00  0.00            
ATOM    128  OD2 ASP     9      33.010  21.820  25.210  1.00  0.00            
ATOM    129  C   ASP     9      34.570  25.110  26.640  1.00  0.00            
ATOM    130  O   ASP     9      34.460  25.860  25.670  1.00  0.00            
ATOM    131  N   ILE    10      33.890  25.330  27.780  1.00  0.00            
ATOM    132  HN  ILE    10      34.020  24.620  28.460  1.00  0.00            
ATOM    133  CA  ILE    10      32.930  26.360  28.030  1.00  0.00            
ATOM    134  HA  ILE    10      32.130  26.080  27.370  1.00  0.00            
ATOM    135  CB  ILE    10      32.380  26.350  29.430  1.00  0.00            
ATOM    136  HB  ILE    10      33.200  26.010  30.100  1.00  0.00            
ATOM    137  CG2 ILE    10      31.820  27.730  29.810  1.00  0.00            
ATOM    138 1HG2 ILE    10      32.640  28.480  29.880  1.00  0.00            
ATOM    139 2HG2 ILE    10      31.040  28.110  29.120  1.00  0.00            
ATOM    140 3HG2 ILE    10      31.320  27.800  30.800  1.00  0.00            
ATOM    141  CG1 ILE    10      31.270  25.310  29.660  1.00  0.00            
ATOM    142 1HG1 ILE    10      30.310  25.780  29.340  1.00  0.00            
ATOM    143 2HG1 ILE    10      31.530  24.400  29.070  1.00  0.00            
ATOM    144  CD  ILE    10      31.040  24.860  31.100  1.00  0.00            
ATOM    145  HD1 ILE    10      30.810  25.800  31.660  1.00  0.00            
ATOM    146  HD2 ILE    10      30.180  24.160  31.230  1.00  0.00            
ATOM    147  HD3 ILE    10      31.890  24.310  31.540  1.00  0.00            
ATOM    148  C   ILE    10      33.510  27.670  27.630  1.00  0.00            
ATOM    149  O   ILE    10      32.920  28.470  26.890  1.00  0.00            
ATOM    150  N   LEU    11      34.760  27.940  28.050  1.00  0.00            
ATOM    151  HN  LEU    11      35.170  27.260  28.650  1.00  0.00            
ATOM    152  CA  LEU    11      35.560  29.090  27.790  1.00  0.00            
ATOM    153  HA  LEU    11      34.940  29.950  28.000  1.00  0.00            
ATOM    154  CB  LEU    11      36.820  29.020  28.670  1.00  0.00            
ATOM    155  HB1 LEU    11      36.550  28.780  29.720  1.00  0.00            
ATOM    156  HB2 LEU    11      37.470  28.220  28.230  1.00  0.00            
ATOM    157  CG  LEU    11      37.760  30.240  28.730  1.00  0.00            
ATOM    158  HG  LEU    11      37.830  30.610  27.690  1.00  0.00            
ATOM    159  CD1 LEU    11      36.940  31.320  29.460  1.00  0.00            
ATOM    160 1HD1 LEU    11      35.920  31.500  29.060  1.00  0.00            
ATOM    161 2HD1 LEU    11      36.800  31.030  30.520  1.00  0.00            
ATOM    162 3HD1 LEU    11      37.500  32.280  29.440  1.00  0.00            
ATOM    163  CD2 LEU    11      39.100  29.780  29.330  1.00  0.00            
ATOM    164 1HD2 LEU    11      39.670  29.150  28.620  1.00  0.00            
ATOM    165 2HD2 LEU    11      39.770  30.620  29.610  1.00  0.00            
ATOM    166 3HD2 LEU    11      38.950  29.270  30.300  1.00  0.00            
ATOM    167  C   LEU    11      35.950  29.300  26.360  1.00  0.00            
ATOM    168  O   LEU    11      35.930  30.450  25.910  1.00  0.00            
ATOM    169  N   ASP    12      36.250  28.250  25.580  1.00  0.00            
ATOM    170  HN  ASP    12      36.080  27.400  26.080  1.00  0.00            
ATOM    171  CA  ASP    12      36.470  28.260  24.170  1.00  0.00            
ATOM    172  HA  ASP    12      37.370  28.850  24.090  1.00  0.00            
ATOM    173  CB  ASP    12      36.870  26.840  23.740  1.00  0.00            
ATOM    174  HB1 ASP    12      37.700  26.480  24.390  1.00  0.00            
ATOM    175  HB2 ASP    12      35.980  26.230  24.040  1.00  0.00            
ATOM    176  CG  ASP    12      37.340  26.770  22.300  1.00  0.00            
ATOM    177  OD1 ASP    12      38.260  27.580  22.010  1.00  0.00            
ATOM    178  OD2 ASP    12      36.810  25.950  21.500  1.00  0.00            
ATOM    179  C   ASP    12      35.260  28.790  23.470  1.00  0.00            
ATOM    180  O   ASP    12      35.340  29.610  22.560  1.00  0.00            
ATOM    181  N   LYS    13      34.050  28.370  23.870  1.00  0.00            
ATOM    182  HN  LYS    13      34.020  27.790  24.680  1.00  0.00            
ATOM    183  CA  LYS    13      32.750  28.780  23.420  1.00  0.00            
ATOM    184  HA  LYS    13      32.770  28.860  22.340  1.00  0.00            
ATOM    185  CB  LYS    13      31.780  27.710  23.930  1.00  0.00            
ATOM    186  HB1 LYS    13      31.920  27.340  24.970  1.00  0.00            
ATOM    187  HB2 LYS    13      30.740  28.090  23.840  1.00  0.00            
ATOM    188  CG  LYS    13      31.920  26.380  23.180  1.00  0.00            
ATOM    189  HG1 LYS    13      31.940  26.530  22.080  1.00  0.00            
ATOM    190  HG2 LYS    13      32.930  25.930  23.340  1.00  0.00            
ATOM    191  CD  LYS    13      30.910  25.320  23.630  1.00  0.00            
ATOM    192  HD1 LYS    13      31.130  25.150  24.710  1.00  0.00            
ATOM    193  HD2 LYS    13      29.880  25.730  23.620  1.00  0.00            
ATOM    194  CE  LYS    13      30.950  24.000  22.850  1.00  0.00            
ATOM    195  HE1 LYS    13      30.250  23.310  23.370  1.00  0.00            
ATOM    196  HE2 LYS    13      30.760  24.130  21.770  1.00  0.00            
ATOM    197  NZ  LYS    13      32.330  23.460  22.840  1.00  0.00            
ATOM    198  HZ1 LYS    13      32.940  24.130  22.340  1.00  0.00            
ATOM    199  HZ2 LYS    13      32.620  23.310  23.820  1.00  0.00            
ATOM    200  HZ3 LYS    13      32.390  22.530  22.380  1.00  0.00            
ATOM    201  C   LYS    13      32.420  30.160  23.870  1.00  0.00            
ATOM    202  O   LYS    13      31.970  30.920  23.010  1.00  0.00            
ATOM    203  N   HIS    14      32.600  30.570  25.140  1.00  0.00            
ATOM    204  HN  HIS    14      32.870  29.870  25.800  1.00  0.00            
ATOM    205  CA  HIS    14      32.350  31.910  25.560  1.00  0.00            
ATOM    206  HA  HIS    14      31.350  32.180  25.260  1.00  0.00            
ATOM    207  CB  HIS    14      32.290  32.170  27.080  1.00  0.00            
ATOM    208  HB1 HIS    14      31.550  31.530  27.620  1.00  0.00            
ATOM    209  HB2 HIS    14      33.250  31.770  27.450  1.00  0.00            
ATOM    210  ND1 HIS    14      30.810  34.050  27.640  1.00  0.00            
ATOM    211  CG  HIS    14      32.100  33.590  27.520  1.00  0.00            
ATOM    212  CE1 HIS    14      30.880  35.350  27.890  1.00  0.00            
ATOM    213  HE1 HIS    14      30.010  36.000  28.010  1.00  0.00            
ATOM    214  NE2 HIS    14      32.170  35.750  28.020  1.00  0.00            
ATOM    215  HE2 HIS    14      32.540  36.670  27.860  1.00  0.00            
ATOM    216  CD2 HIS    14      32.930  34.640  27.740  1.00  0.00            
ATOM    217  HD2 HIS    14      34.010  34.570  27.630  1.00  0.00            
ATOM    218  C   HIS    14      33.230  32.910  24.880  1.00  0.00            
ATOM    219  O   HIS    14      32.760  33.880  24.290  1.00  0.00            
ATOM    220  N   LEU    15      34.540  32.630  24.830  1.00  0.00            
ATOM    221  HN  LEU    15      34.870  31.820  25.300  1.00  0.00            
ATOM    222  CA  LEU    15      35.500  33.460  24.160  1.00  0.00            
ATOM    223  HA  LEU    15      35.610  34.410  24.650  1.00  0.00            
ATOM    224  CB  LEU    15      36.840  32.730  24.290  1.00  0.00            
ATOM    225  HB1 LEU    15      37.030  32.600  25.370  1.00  0.00            
ATOM    226  HB2 LEU    15      36.740  31.750  23.760  1.00  0.00            
ATOM    227  CG  LEU    15      38.080  33.480  23.770  1.00  0.00            
ATOM    228  HG  LEU    15      37.730  33.590  22.720  1.00  0.00            
ATOM    229  CD1 LEU    15      38.330  34.770  24.560  1.00  0.00            
ATOM    230 1HD1 LEU    15      38.490  34.680  25.650  1.00  0.00            
ATOM    231 2HD1 LEU    15      39.290  35.190  24.190  1.00  0.00            
ATOM    232 3HD1 LEU    15      37.510  35.500  24.340  1.00  0.00            
ATOM    233  CD2 LEU    15      39.220  32.460  23.980  1.00  0.00            
ATOM    234 1HD2 LEU    15      39.440  32.440  25.070  1.00  0.00            
ATOM    235 2HD2 LEU    15      39.040  31.450  23.540  1.00  0.00            
ATOM    236 3HD2 LEU    15      40.150  32.790  23.480  1.00  0.00            
ATOM    237  C   LEU    15      35.270  33.780  22.720  1.00  0.00            
ATOM    238  O   LEU    15      35.640  34.860  22.270  1.00  0.00            
ATOM    239  N   GLN    16      34.640  32.830  21.990  1.00  0.00            
ATOM    240  HN  GLN    16      34.420  32.010  22.520  1.00  0.00            
ATOM    241  CA  GLN    16      34.260  33.000  20.620  1.00  0.00            
ATOM    242  HA  GLN    16      35.120  33.300  20.040  1.00  0.00            
ATOM    243  CB  GLN    16      33.780  31.700  19.960  1.00  0.00            
ATOM    244  HB1 GLN    16      34.420  30.920  20.420  1.00  0.00            
ATOM    245  HB2 GLN    16      32.740  31.480  20.290  1.00  0.00            
ATOM    246  CG  GLN    16      33.860  31.780  18.430  1.00  0.00            
ATOM    247  HG1 GLN    16      33.030  31.260  17.910  1.00  0.00            
ATOM    248  HG2 GLN    16      33.680  32.830  18.090  1.00  0.00            
ATOM    249  CD  GLN    16      35.160  31.230  17.880  1.00  0.00            
ATOM    250  OE1 GLN    16      36.110  32.010  17.780  1.00  0.00            
ATOM    251  NE2 GLN    16      35.280  29.950  17.420  1.00  0.00            
ATOM    252 1HE2 GLN    16      34.480  29.360  17.500  1.00  0.00            
ATOM    253 2HE2 GLN    16      36.170  29.560  17.190  1.00  0.00            
ATOM    254  C   GLN    16      33.210  34.040  20.500  1.00  0.00            
ATOM    255  O   GLN    16      33.360  34.940  19.670  1.00  0.00            
ATOM    256  N   ARG    17      32.190  34.060  21.370  1.00  0.00            
ATOM    257  HN  ARG    17      32.300  33.510  22.200  1.00  0.00            
ATOM    258  CA  ARG    17      31.110  35.000  21.280  1.00  0.00            
ATOM    259  HA  ARG    17      30.760  34.950  20.260  1.00  0.00            
ATOM    260  CB  ARG    17      30.080  34.420  22.260  1.00  0.00            
ATOM    261  HB1 ARG    17      30.060  33.320  22.100  1.00  0.00            
ATOM    262  HB2 ARG    17      30.510  34.590  23.270  1.00  0.00            
ATOM    263  CG  ARG    17      28.610  34.800  22.100  1.00  0.00            
ATOM    264  HG1 ARG    17      28.600  35.850  22.450  1.00  0.00            
ATOM    265  HG2 ARG    17      28.370  34.710  21.020  1.00  0.00            
ATOM    266  CD  ARG    17      27.600  33.880  22.800  1.00  0.00            
ATOM    267  HD1 ARG    17      26.550  34.010  22.470  1.00  0.00            
ATOM    268  HD2 ARG    17      27.830  32.790  22.800  1.00  0.00            
ATOM    269  NE  ARG    17      27.510  34.340  24.220  1.00  0.00            
ATOM    270  HE  ARG    17      27.440  35.320  24.390  1.00  0.00            
ATOM    271  CZ  ARG    17      27.940  33.610  25.280  1.00  0.00            
ATOM    272  NH1 ARG    17      28.390  32.320  25.250  1.00  0.00            
ATOM    273 1HH1 ARG    17      28.090  31.800  24.450  1.00  0.00            
ATOM    274 2HH1 ARG    17      28.460  31.930  26.170  1.00  0.00            
ATOM    275  NH2 ARG    17      28.140  34.240  26.480  1.00  0.00            
ATOM    276 1HH2 ARG    17      27.780  35.150  26.700  1.00  0.00            
ATOM    277 2HH2 ARG    17      28.990  34.020  26.960  1.00  0.00            
ATOM    278  C   ARG    17      31.500  36.400  21.630  1.00  0.00            
ATOM    279  O   ARG    17      30.980  37.370  21.090  1.00  0.00            
ATOM    280  N   VAL    18      32.360  36.580  22.640  1.00  0.00            
ATOM    281  HN  VAL    18      32.820  35.760  22.960  1.00  0.00            
ATOM    282  CA  VAL    18      32.780  37.840  23.170  1.00  0.00            
ATOM    283  HA  VAL    18      31.970  38.550  23.110  1.00  0.00            
ATOM    284  CB  VAL    18      33.100  37.840  24.630  1.00  0.00            
ATOM    285  HB  VAL    18      33.470  38.820  24.990  1.00  0.00            
ATOM    286  CG1 VAL    18      31.800  37.550  25.410  1.00  0.00            
ATOM    287 1HG1 VAL    18      31.560  36.460  25.420  1.00  0.00            
ATOM    288 2HG1 VAL    18      31.900  37.780  26.490  1.00  0.00            
ATOM    289 3HG1 VAL    18      30.890  38.060  25.030  1.00  0.00            
ATOM    290  CG2 VAL    18      34.260  36.860  24.900  1.00  0.00            
ATOM    291 1HG2 VAL    18      34.270  36.630  25.990  1.00  0.00            
ATOM    292 2HG2 VAL    18      33.990  35.880  24.450  1.00  0.00            
ATOM    293 3HG2 VAL    18      35.250  37.250  24.580  1.00  0.00            
ATOM    294  C   VAL    18      33.820  38.600  22.430  1.00  0.00            
ATOM    295  O   VAL    18      34.330  39.610  22.930  1.00  0.00            
ATOM    296  N   ILE    19      34.250  38.200  21.220  1.00  0.00            
ATOM    297  HN  ILE    19      33.890  37.320  20.910  1.00  0.00            
ATOM    298  CA  ILE    19      35.280  38.840  20.470  1.00  0.00            
ATOM    299  HA  ILE    19      35.580  39.810  20.850  1.00  0.00            
ATOM    300  CB  ILE    19      36.530  38.010  20.480  1.00  0.00            
ATOM    301  HB  ILE    19      36.660  37.630  21.520  1.00  0.00            
ATOM    302  CG2 ILE    19      36.300  36.650  19.800  1.00  0.00            
ATOM    303 1HG2 ILE    19      35.280  36.240  19.970  1.00  0.00            
ATOM    304 2HG2 ILE    19      36.420  36.770  18.700  1.00  0.00            
ATOM    305 3HG2 ILE    19      37.080  35.940  20.130  1.00  0.00            
ATOM    306  CG1 ILE    19      37.880  38.700  20.230  1.00  0.00            
ATOM    307 1HG1 ILE    19      37.810  39.430  19.400  1.00  0.00            
ATOM    308 2HG1 ILE    19      38.100  39.270  21.160  1.00  0.00            
ATOM    309  CD  ILE    19      39.040  37.730  19.960  1.00  0.00            
ATOM    310  HD1 ILE    19      38.950  37.280  18.950  1.00  0.00            
ATOM    311  HD2 ILE    19      39.990  38.300  19.870  1.00  0.00            
ATOM    312  HD3 ILE    19      38.970  37.020  20.810  1.00  0.00            
ATOM    313  C   ILE    19      34.860  39.200  19.090  1.00  0.00            
ATOM    314  O   ILE    19      35.620  39.740  18.290  1.00  0.00            
ATOM    315  N   LEU    20      33.580  38.880  18.810  1.00  0.00            
ATOM    316  HN  LEU    20      33.050  38.440  19.530  1.00  0.00            
ATOM    317  CA  LEU    20      32.850  39.090  17.600  1.00  0.00            
ATOM    318  HA  LEU    20      33.490  39.340  16.760  1.00  0.00            
ATOM    319  CB  LEU    20      31.990  37.860  17.270  1.00  0.00            
ATOM    320  HB1 LEU    20      31.490  37.350  18.120  1.00  0.00            
ATOM    321  HB2 LEU    20      31.120  38.250  16.700  1.00  0.00            
ATOM    322  CG  LEU    20      32.690  36.930  16.260  1.00  0.00            
ATOM    323  HG  LEU    20      33.720  36.720  16.610  1.00  0.00            
ATOM    324  CD1 LEU    20      31.900  35.620  16.120  1.00  0.00            
ATOM    325 1HD1 LEU    20      32.390  35.000  15.330  1.00  0.00            
ATOM    326 2HD1 LEU    20      31.930  35.160  17.130  1.00  0.00            
ATOM    327 3HD1 LEU    20      30.880  35.950  15.840  1.00  0.00            
ATOM    328  CD2 LEU    20      32.820  37.550  14.850  1.00  0.00            
ATOM    329 1HD2 LEU    20      31.790  37.810  14.500  1.00  0.00            
ATOM    330 2HD2 LEU    20      33.460  38.450  15.000  1.00  0.00            
ATOM    331 3HD2 LEU    20      33.360  36.880  14.160  1.00  0.00            
ATOM    332  C   LEU    20      31.890  40.260  17.750  1.00  0.00            
ATOM    333  OT1 LEU    20      31.800  40.850  18.860  1.00  0.00            
ATOM    334  OT2 LEU    20      31.110  40.670  16.840  1.00  0.00            
ATOM    335  N   LEU   148       7.930  20.610  44.300  1.00  0.00            
ATOM    336  H1  LEU   148       8.830  20.470  44.800  1.00  0.00            
ATOM    337  H2  LEU   148       7.280  21.080  44.960  1.00  0.00            
ATOM    338  H3  LEU   148       7.550  19.670  44.070  1.00  0.00            
ATOM    339  CA  LEU   148       8.140  21.570  43.200  1.00  0.00            
ATOM    340  HA  LEU   148       8.750  21.050  42.480  1.00  0.00            
ATOM    341  CB  LEU   148       6.800  21.850  42.500  1.00  0.00            
ATOM    342  HB1 LEU   148       6.200  22.580  43.080  1.00  0.00            
ATOM    343  HB2 LEU   148       6.920  22.430  41.560  1.00  0.00            
ATOM    344  CG  LEU   148       5.880  20.620  42.410  1.00  0.00            
ATOM    345  HG  LEU   148       5.630  20.130  43.380  1.00  0.00            
ATOM    346  CD1 LEU   148       4.520  21.060  41.840  1.00  0.00            
ATOM    347 1HD1 LEU   148       3.710  20.330  42.060  1.00  0.00            
ATOM    348 2HD1 LEU   148       4.330  22.110  42.160  1.00  0.00            
ATOM    349 3HD1 LEU   148       4.440  21.140  40.730  1.00  0.00            
ATOM    350  CD2 LEU   148       6.460  19.550  41.470  1.00  0.00            
ATOM    351 1HD2 LEU   148       6.890  20.080  40.590  1.00  0.00            
ATOM    352 2HD2 LEU   148       7.300  19.030  41.970  1.00  0.00            
ATOM    353 3HD2 LEU   148       5.650  18.860  41.140  1.00  0.00            
ATOM    354  C   LEU   148       8.770  22.870  43.560  1.00  0.00            
ATOM    355  O   LEU   148       9.430  22.940  44.600  1.00  0.00            
ATOM    356  N   ALA   149       8.640  23.980  42.800  1.00  0.00            
ATOM    357  HN  ALA   149       8.090  24.000  41.970  1.00  0.00            
ATOM    358  CA  ALA   149       9.390  25.170  43.030  1.00  0.00            
ATOM    359  HA  ALA   149      10.430  24.950  42.800  1.00  0.00            
ATOM    360  CB  ALA   149       8.820  26.220  42.060  1.00  0.00            
ATOM    361  HB1 ALA   149       8.940  25.870  41.010  1.00  0.00            
ATOM    362  HB2 ALA   149       7.760  26.460  42.290  1.00  0.00            
ATOM    363  HB3 ALA   149       9.370  27.180  42.160  1.00  0.00            
ATOM    364  C   ALA   149       9.290  25.730  44.410  1.00  0.00            
ATOM    365  O   ALA   149      10.340  25.970  45.000  1.00  0.00            
ATOM    366  N   THR   150       8.100  25.940  44.990  1.00  0.00            
ATOM    367  HN  THR   150       7.310  25.750  44.410  1.00  0.00            
ATOM    368  CA  THR   150       7.940  26.710  46.180  1.00  0.00            
ATOM    369  HA  THR   150       8.570  27.580  46.210  1.00  0.00            
ATOM    370  CB  THR   150       6.540  27.190  46.430  1.00  0.00            
ATOM    371  HB  THR   150       6.500  27.920  47.260  1.00  0.00            
ATOM    372  OG1 THR   150       5.560  26.170  46.550  1.00  0.00            
ATOM    373  HG1 THR   150       4.910  26.610  47.090  1.00  0.00            
ATOM    374  CG2 THR   150       6.030  28.000  45.220  1.00  0.00            
ATOM    375 1HG2 THR   150       5.160  28.510  45.680  1.00  0.00            
ATOM    376 2HG2 THR   150       6.750  28.820  45.000  1.00  0.00            
ATOM    377 3HG2 THR   150       5.670  27.340  44.400  1.00  0.00            
ATOM    378  C   THR   150       8.210  25.930  47.420  1.00  0.00            
ATOM    379  O   THR   150       8.250  26.510  48.510  1.00  0.00            
ATOM    380  N   ARG   151       8.590  24.640  47.360  1.00  0.00            
ATOM    381  HN  ARG   151       8.610  24.160  46.480  1.00  0.00            
ATOM    382  CA  ARG   151       8.890  23.810  48.490  1.00  0.00            
ATOM    383  HA  ARG   151       8.680  24.360  49.390  1.00  0.00            
ATOM    384  CB  ARG   151       8.100  22.500  48.370  1.00  0.00            
ATOM    385  HB1 ARG   151       7.110  22.800  47.950  1.00  0.00            
ATOM    386  HB2 ARG   151       8.690  21.890  47.660  1.00  0.00            
ATOM    387  CG  ARG   151       7.900  21.830  49.730  1.00  0.00            
ATOM    388  HG1 ARG   151       8.740  22.070  50.410  1.00  0.00            
ATOM    389  HG2 ARG   151       7.000  22.350  50.130  1.00  0.00            
ATOM    390  CD  ARG   151       7.630  20.320  49.750  1.00  0.00            
ATOM    391  HD1 ARG   151       7.490  19.890  50.760  1.00  0.00            
ATOM    392  HD2 ARG   151       6.750  20.050  49.130  1.00  0.00            
ATOM    393  NE  ARG   151       8.830  19.640  49.200  1.00  0.00            
ATOM    394  HE  ARG   151       8.920  19.740  48.210  1.00  0.00            
ATOM    395  CZ  ARG   151       9.980  19.460  49.920  1.00  0.00            
ATOM    396  NH1 ARG   151       9.950  19.650  51.270  1.00  0.00            
ATOM    397 1HH1 ARG   151       9.170  20.130  51.670  1.00  0.00            
ATOM    398 2HH1 ARG   151      10.790  19.690  51.810  1.00  0.00            
ATOM    399  NH2 ARG   151      11.120  18.900  49.420  1.00  0.00            
ATOM    400 1HH2 ARG   151      11.090  18.780  48.430  1.00  0.00            
ATOM    401 2HH2 ARG   151      12.000  19.070  49.860  1.00  0.00            
ATOM    402  C   ARG   151      10.330  23.410  48.490  1.00  0.00            
ATOM    403  O   ARG   151      10.900  23.110  49.530  1.00  0.00            
ATOM    404  N   ALA   152      10.970  23.310  47.310  1.00  0.00            
ATOM    405  HN  ALA   152      10.390  23.400  46.500  1.00  0.00            
ATOM    406  CA  ALA   152      12.320  22.890  47.110  1.00  0.00            
ATOM    407  HA  ALA   152      12.530  22.040  47.740  1.00  0.00            
ATOM    408  CB  ALA   152      12.590  22.470  45.660  1.00  0.00            
ATOM    409  HB1 ALA   152      11.790  21.720  45.430  1.00  0.00            
ATOM    410  HB2 ALA   152      12.470  23.300  44.930  1.00  0.00            
ATOM    411  HB3 ALA   152      13.550  21.910  45.600  1.00  0.00            
ATOM    412  C   ALA   152      13.280  23.970  47.480  1.00  0.00            
ATOM    413  O   ALA   152      14.290  23.750  48.150  1.00  0.00            
ATOM    414  N   ILE   153      12.990  25.210  47.050  1.00  0.00            
ATOM    415  HN  ILE   153      12.260  25.360  46.380  1.00  0.00            
ATOM    416  CA  ILE   153      13.660  26.430  47.350  1.00  0.00            
ATOM    417  HA  ILE   153      14.670  26.240  47.020  1.00  0.00            
ATOM    418  CB  ILE   153      13.230  27.560  46.460  1.00  0.00            
ATOM    419  HB  ILE   153      12.130  27.720  46.540  1.00  0.00            
ATOM    420  CG2 ILE   153      13.890  28.860  46.960  1.00  0.00            
ATOM    421 1HG2 ILE   153      13.630  29.170  47.990  1.00  0.00            
ATOM    422 2HG2 ILE   153      14.990  28.720  46.970  1.00  0.00            
ATOM    423 3HG2 ILE   153      13.720  29.760  46.320  1.00  0.00            
ATOM    424  CG1 ILE   153      13.710  27.300  45.020  1.00  0.00            
ATOM    425 1HG1 ILE   153      14.810  27.400  44.910  1.00  0.00            
ATOM    426 2HG1 ILE   153      13.440  26.270  44.690  1.00  0.00            
ATOM    427  CD  ILE   153      13.120  28.270  44.000  1.00  0.00            
ATOM    428  HD1 ILE   153      12.010  28.290  44.040  1.00  0.00            
ATOM    429  HD2 ILE   153      13.600  29.260  44.140  1.00  0.00            
ATOM    430  HD3 ILE   153      13.350  27.990  42.950  1.00  0.00            
ATOM    431  C   ILE   153      13.890  26.740  48.790  1.00  0.00            
ATOM    432  O   ILE   153      15.080  26.880  49.070  1.00  0.00            
ATOM    433  N   PRO   154      13.010  26.850  49.730  1.00  0.00            
ATOM    434  CD  PRO   154      11.570  26.760  49.550  1.00  0.00            
ATOM    435  HD1 PRO   154      11.290  25.690  49.530  1.00  0.00            
ATOM    436  HD2 PRO   154      11.270  27.160  48.550  1.00  0.00            
ATOM    437  CA  PRO   154      13.310  27.130  51.110  1.00  0.00            
ATOM    438  HA  PRO   154      13.750  28.100  51.230  1.00  0.00            
ATOM    439  CB  PRO   154      11.980  27.070  51.860  1.00  0.00            
ATOM    440  HB1 PRO   154      11.680  26.060  52.230  1.00  0.00            
ATOM    441  HB2 PRO   154      12.020  27.840  52.650  1.00  0.00            
ATOM    442  CG  PRO   154      10.970  27.470  50.770  1.00  0.00            
ATOM    443  HG1 PRO   154       9.920  27.230  51.020  1.00  0.00            
ATOM    444  HG2 PRO   154      11.050  28.570  50.680  1.00  0.00            
ATOM    445  C   PRO   154      14.170  26.070  51.710  1.00  0.00            
ATOM    446  O   PRO   154      15.060  26.520  52.440  1.00  0.00            
ATOM    447  N   GLU   155      13.880  24.820  51.320  1.00  0.00            
ATOM    448  HN  GLU   155      13.210  24.660  50.590  1.00  0.00            
ATOM    449  CA  GLU   155      14.540  23.680  51.860  1.00  0.00            
ATOM    450  HA  GLU   155      14.490  23.760  52.940  1.00  0.00            
ATOM    451  CB  GLU   155      13.790  22.380  51.510  1.00  0.00            
ATOM    452  HB1 GLU   155      12.740  22.510  51.840  1.00  0.00            
ATOM    453  HB2 GLU   155      13.700  22.380  50.400  1.00  0.00            
ATOM    454  CG  GLU   155      14.300  21.090  52.170  1.00  0.00            
ATOM    455  HG1 GLU   155      15.220  20.790  51.630  1.00  0.00            
ATOM    456  HG2 GLU   155      14.530  21.260  53.240  1.00  0.00            
ATOM    457  CD  GLU   155      13.290  19.970  51.970  1.00  0.00            
ATOM    458  OE1 GLU   155      12.210  19.910  52.630  1.00  0.00            
ATOM    459  OE2 GLU   155      13.580  19.080  51.130  1.00  0.00            
ATOM    460  C   GLU   155      15.990  23.610  51.510  1.00  0.00            
ATOM    461  O   GLU   155      16.810  23.260  52.360  1.00  0.00            
ATOM    462  N   LEU   156      16.330  24.020  50.280  1.00  0.00            
ATOM    463  HN  LEU   156      15.590  24.090  49.610  1.00  0.00            
ATOM    464  CA  LEU   156      17.630  24.160  49.710  1.00  0.00            
ATOM    465  HA  LEU   156      18.110  23.270  50.080  1.00  0.00            
ATOM    466  CB  LEU   156      17.690  24.100  48.170  1.00  0.00            
ATOM    467  HB1 LEU   156      17.070  24.950  47.810  1.00  0.00            
ATOM    468  HB2 LEU   156      18.740  24.220  47.820  1.00  0.00            
ATOM    469  CG  LEU   156      17.180  22.760  47.610  1.00  0.00            
ATOM    470  HG  LEU   156      16.290  22.450  48.190  1.00  0.00            
ATOM    471  CD1 LEU   156      16.680  22.980  46.170  1.00  0.00            
ATOM    472 1HD1 LEU   156      15.890  23.760  46.160  1.00  0.00            
ATOM    473 2HD1 LEU   156      17.570  23.210  45.540  1.00  0.00            
ATOM    474 3HD1 LEU   156      16.240  22.080  45.690  1.00  0.00            
ATOM    475  CD2 LEU   156      18.290  21.700  47.730  1.00  0.00            
ATOM    476 1HD2 LEU   156      18.340  21.480  48.820  1.00  0.00            
ATOM    477 2HD2 LEU   156      17.920  20.780  47.240  1.00  0.00            
ATOM    478 3HD2 LEU   156      19.320  21.920  47.370  1.00  0.00            
ATOM    479  C   LEU   156      18.310  25.400  50.190  1.00  0.00            
ATOM    480  O   LEU   156      19.530  25.410  50.360  1.00  0.00            
ATOM    481  N   THR   157      17.560  26.490  50.420  1.00  0.00            
ATOM    482  HN  THR   157      16.570  26.460  50.500  1.00  0.00            
ATOM    483  CA  THR   157      18.110  27.720  50.910  1.00  0.00            
ATOM    484  HA  THR   157      18.870  28.100  50.240  1.00  0.00            
ATOM    485  CB  THR   157      17.110  28.830  51.060  1.00  0.00            
ATOM    486  HB  THR   157      16.280  28.510  51.710  1.00  0.00            
ATOM    487  OG1 THR   157      16.440  29.180  49.860  1.00  0.00            
ATOM    488  HG1 THR   157      16.070  28.330  49.620  1.00  0.00            
ATOM    489  CG2 THR   157      17.610  30.160  51.650  1.00  0.00            
ATOM    490 1HG2 THR   157      18.290  30.590  50.890  1.00  0.00            
ATOM    491 2HG2 THR   157      16.720  30.780  51.880  1.00  0.00            
ATOM    492 3HG2 THR   157      18.120  30.050  52.640  1.00  0.00            
ATOM    493  C   THR   157      18.570  27.500  52.300  1.00  0.00            
ATOM    494  O   THR   157      19.710  27.780  52.660  1.00  0.00            
ATOM    495  N   LYS   158      17.800  26.780  53.140  1.00  0.00            
ATOM    496  HN  LYS   158      16.860  26.560  52.880  1.00  0.00            
ATOM    497  CA  LYS   158      18.160  26.190  54.390  1.00  0.00            
ATOM    498  HA  LYS   158      18.500  26.930  55.090  1.00  0.00            
ATOM    499  CB  LYS   158      16.940  25.570  55.090  1.00  0.00            
ATOM    500  HB1 LYS   158      16.140  26.340  55.140  1.00  0.00            
ATOM    501  HB2 LYS   158      16.610  24.670  54.520  1.00  0.00            
ATOM    502  CG  LYS   158      17.290  25.120  56.510  1.00  0.00            
ATOM    503  HG1 LYS   158      16.360  24.660  56.900  1.00  0.00            
ATOM    504  HG2 LYS   158      18.080  24.340  56.430  1.00  0.00            
ATOM    505  CD  LYS   158      17.670  26.270  57.440  1.00  0.00            
ATOM    506  HD1 LYS   158      18.640  26.680  57.070  1.00  0.00            
ATOM    507  HD2 LYS   158      16.970  27.100  57.190  1.00  0.00            
ATOM    508  CE  LYS   158      17.710  26.080  58.960  1.00  0.00            
ATOM    509  HE1 LYS   158      17.950  27.090  59.360  1.00  0.00            
ATOM    510  HE2 LYS   158      16.700  25.770  59.280  1.00  0.00            
ATOM    511  NZ  LYS   158      18.770  25.090  59.280  1.00  0.00            
ATOM    512  HZ1 LYS   158      19.650  25.360  58.790  1.00  0.00            
ATOM    513  HZ2 LYS   158      18.910  25.040  60.310  1.00  0.00            
ATOM    514  HZ3 LYS   158      18.500  24.160  58.900  1.00  0.00            
ATOM    515  C   LYS   158      19.420  25.390  54.390  1.00  0.00            
ATOM    516  O   LYS   158      20.400  25.610  55.100  1.00  0.00            
ATOM    517  N   LEU   159      19.440  24.500  53.380  1.00  0.00            
ATOM    518  HN  LEU   159      18.710  24.440  52.710  1.00  0.00            
ATOM    519  CA  LEU   159      20.360  23.410  53.270  1.00  0.00            
ATOM    520  HA  LEU   159      20.270  22.980  54.250  1.00  0.00            
ATOM    521  CB  LEU   159      20.040  22.310  52.240  1.00  0.00            
ATOM    522  HB1 LEU   159      18.960  22.110  52.380  1.00  0.00            
ATOM    523  HB2 LEU   159      19.990  22.680  51.200  1.00  0.00            
ATOM    524  CG  LEU   159      20.850  21.000  52.340  1.00  0.00            
ATOM    525  HG  LEU   159      21.950  21.160  52.290  1.00  0.00            
ATOM    526  CD1 LEU   159      20.330  20.230  53.560  1.00  0.00            
ATOM    527 1HD1 LEU   159      19.230  20.330  53.600  1.00  0.00            
ATOM    528 2HD1 LEU   159      20.610  19.160  53.690  1.00  0.00            
ATOM    529 3HD1 LEU   159      20.570  20.780  54.500  1.00  0.00            
ATOM    530  CD2 LEU   159      20.570  20.110  51.120  1.00  0.00            
ATOM    531 1HD2 LEU   159      21.120  19.140  51.200  1.00  0.00            
ATOM    532 2HD2 LEU   159      19.480  19.910  51.120  1.00  0.00            
ATOM    533 3HD2 LEU   159      20.890  20.700  50.240  1.00  0.00            
ATOM    534  C   LEU   159      21.770  23.790  52.960  1.00  0.00            
ATOM    535  O   LEU   159      22.720  23.270  53.560  1.00  0.00            
ATOM    536  N   LEU   160      21.890  24.710  51.990  1.00  0.00            
ATOM    537  HN  LEU   160      21.030  25.030  51.590  1.00  0.00            
ATOM    538  CA  LEU   160      23.040  25.460  51.590  1.00  0.00            
ATOM    539  HA  LEU   160      23.680  24.790  51.040  1.00  0.00            
ATOM    540  CB  LEU   160      22.690  26.590  50.620  1.00  0.00            
ATOM    541  HB1 LEU   160      21.670  26.950  50.910  1.00  0.00            
ATOM    542  HB2 LEU   160      23.330  27.500  50.620  1.00  0.00            
ATOM    543  CG  LEU   160      22.640  26.140  49.150  1.00  0.00            
ATOM    544  HG  LEU   160      21.900  25.320  49.200  1.00  0.00            
ATOM    545  CD1 LEU   160      21.960  27.260  48.340  1.00  0.00            
ATOM    546 1HD1 LEU   160      22.640  28.130  48.160  1.00  0.00            
ATOM    547 2HD1 LEU   160      21.590  26.880  47.370  1.00  0.00            
ATOM    548 3HD1 LEU   160      21.150  27.760  48.910  1.00  0.00            
ATOM    549  CD2 LEU   160      23.990  25.790  48.490  1.00  0.00            
ATOM    550 1HD2 LEU   160      23.680  25.480  47.470  1.00  0.00            
ATOM    551 2HD2 LEU   160      24.650  26.690  48.520  1.00  0.00            
ATOM    552 3HD2 LEU   160      24.640  25.080  49.040  1.00  0.00            
ATOM    553  C   LEU   160      23.750  26.140  52.710  1.00  0.00            
ATOM    554  O   LEU   160      24.980  26.240  52.720  1.00  0.00            
ATOM    555  N   ASN   161      23.040  26.510  53.790  1.00  0.00            
ATOM    556  HN  ASN   161      22.100  26.200  53.910  1.00  0.00            
ATOM    557  CA  ASN   161      23.540  27.220  54.920  1.00  0.00            
ATOM    558  HA  ASN   161      24.580  27.470  54.820  1.00  0.00            
ATOM    559  CB  ASN   161      22.730  28.500  55.230  1.00  0.00            
ATOM    560  HB1 ASN   161      21.660  28.250  55.330  1.00  0.00            
ATOM    561  HB2 ASN   161      22.960  29.100  56.140  1.00  0.00            
ATOM    562  CG  ASN   161      22.950  29.450  54.060  1.00  0.00            
ATOM    563  OD1 ASN   161      23.960  30.140  54.020  1.00  0.00            
ATOM    564  ND2 ASN   161      21.870  29.530  53.240  1.00  0.00            
ATOM    565 1HD2 ASN   161      21.260  28.740  53.130  1.00  0.00            
ATOM    566 2HD2 ASN   161      21.770  30.300  52.620  1.00  0.00            
ATOM    567  C   ASN   161      23.560  26.340  56.130  1.00  0.00            
ATOM    568  O   ASN   161      23.280  26.760  57.250  1.00  0.00            
ATOM    569  N   ASP   162      23.960  25.060  56.020  1.00  0.00            
ATOM    570  HN  ASP   162      24.010  24.610  55.140  1.00  0.00            
ATOM    571  CA  ASP   162      24.200  24.240  57.170  1.00  0.00            
ATOM    572  HA  ASP   162      23.440  24.460  57.910  1.00  0.00            
ATOM    573  CB  ASP   162      24.160  22.780  56.700  1.00  0.00            
ATOM    574  HB1 ASP   162      23.390  22.730  55.900  1.00  0.00            
ATOM    575  HB2 ASP   162      25.170  22.370  56.460  1.00  0.00            
ATOM    576  CG  ASP   162      23.690  21.890  57.850  1.00  0.00            
ATOM    577  OD1 ASP   162      22.520  21.940  58.300  1.00  0.00            
ATOM    578  OD2 ASP   162      24.620  21.270  58.430  1.00  0.00            
ATOM    579  C   ASP   162      25.510  24.510  57.810  1.00  0.00            
ATOM    580  O   ASP   162      26.400  25.100  57.190  1.00  0.00            
ATOM    581  N   GLU   163      25.590  23.960  59.030  1.00  0.00            
ATOM    582  HN  GLU   163      24.780  23.570  59.470  1.00  0.00            
ATOM    583  CA  GLU   163      26.760  23.990  59.850  1.00  0.00            
ATOM    584  HA  GLU   163      27.140  25.000  59.840  1.00  0.00            
ATOM    585  CB  GLU   163      26.420  23.690  61.320  1.00  0.00            
ATOM    586  HB1 GLU   163      25.430  24.170  61.480  1.00  0.00            
ATOM    587  HB2 GLU   163      26.250  22.620  61.560  1.00  0.00            
ATOM    588  CG  GLU   163      27.300  24.340  62.380  1.00  0.00            
ATOM    589  HG1 GLU   163      28.350  24.020  62.210  1.00  0.00            
ATOM    590  HG2 GLU   163      27.300  25.450  62.360  1.00  0.00            
ATOM    591  CD  GLU   163      26.940  23.920  63.790  1.00  0.00            
ATOM    592  OE1 GLU   163      27.030  24.850  64.630  1.00  0.00            
ATOM    593  OE2 GLU   163      26.680  22.730  64.140  1.00  0.00            
ATOM    594  C   GLU   163      27.860  23.080  59.430  1.00  0.00            
ATOM    595  O   GLU   163      29.010  23.510  59.280  1.00  0.00            
ATOM    596  N   ASP   164      27.470  21.860  59.020  1.00  0.00            
ATOM    597  HN  ASP   164      26.530  21.530  59.040  1.00  0.00            
ATOM    598  CA  ASP   164      28.390  20.980  58.380  1.00  0.00            
ATOM    599  HA  ASP   164      29.320  21.040  58.920  1.00  0.00            
ATOM    600  CB  ASP   164      27.860  19.530  58.390  1.00  0.00            
ATOM    601  HB1 ASP   164      26.880  19.520  57.870  1.00  0.00            
ATOM    602  HB2 ASP   164      28.660  18.960  57.860  1.00  0.00            
ATOM    603  CG  ASP   164      27.660  18.870  59.750  1.00  0.00            
ATOM    604  OD1 ASP   164      26.500  18.610  60.170  1.00  0.00            
ATOM    605  OD2 ASP   164      28.670  18.440  60.360  1.00  0.00            
ATOM    606  C   ASP   164      28.840  21.390  57.020  1.00  0.00            
ATOM    607  O   ASP   164      28.050  21.760  56.160  1.00  0.00            
ATOM    608  N   GLN   165      30.150  21.360  56.690  1.00  0.00            
ATOM    609  HN  GLN   165      30.820  21.160  57.390  1.00  0.00            
ATOM    610  CA  GLN   165      30.770  21.720  55.450  1.00  0.00            
ATOM    611  HA  GLN   165      30.410  22.680  55.080  1.00  0.00            
ATOM    612  CB  GLN   165      32.290  21.910  55.510  1.00  0.00            
ATOM    613  HB1 GLN   165      32.670  21.030  56.070  1.00  0.00            
ATOM    614  HB2 GLN   165      32.860  21.930  54.550  1.00  0.00            
ATOM    615  CG  GLN   165      32.820  23.050  56.370  1.00  0.00            
ATOM    616  HG1 GLN   165      32.900  24.040  55.860  1.00  0.00            
ATOM    617  HG2 GLN   165      32.220  23.210  57.300  1.00  0.00            
ATOM    618  CD  GLN   165      34.260  22.810  56.810  1.00  0.00            
ATOM    619  OE1 GLN   165      35.110  23.670  56.610  1.00  0.00            
ATOM    620  NE2 GLN   165      34.630  21.680  57.490  1.00  0.00            
ATOM    621 1HE2 GLN   165      33.890  21.210  57.970  1.00  0.00            
ATOM    622 2HE2 GLN   165      35.540  21.760  57.890  1.00  0.00            
ATOM    623  C   GLN   165      30.510  20.760  54.350  1.00  0.00            
ATOM    624  O   GLN   165      30.260  21.090  53.190  1.00  0.00            
ATOM    625  N   VAL   166      30.480  19.470  54.750  1.00  0.00            
ATOM    626  HN  VAL   166      30.740  19.350  55.700  1.00  0.00            
ATOM    627  CA  VAL   166      30.000  18.290  54.100  1.00  0.00            
ATOM    628  HA  VAL   166      30.630  18.200  53.230  1.00  0.00            
ATOM    629  CB  VAL   166      30.310  17.000  54.800  1.00  0.00            
ATOM    630  HB  VAL   166      30.100  16.170  54.080  1.00  0.00            
ATOM    631  CG1 VAL   166      31.810  16.990  55.100  1.00  0.00            
ATOM    632 1HG1 VAL   166      32.080  17.850  55.750  1.00  0.00            
ATOM    633 2HG1 VAL   166      32.000  16.020  55.600  1.00  0.00            
ATOM    634 3HG1 VAL   166      32.490  17.080  54.220  1.00  0.00            
ATOM    635  CG2 VAL   166      29.480  16.860  56.090  1.00  0.00            
ATOM    636 1HG2 VAL   166      30.040  16.360  56.910  1.00  0.00            
ATOM    637 2HG2 VAL   166      28.960  17.750  56.480  1.00  0.00            
ATOM    638 3HG2 VAL   166      28.710  16.080  55.890  1.00  0.00            
ATOM    639  C   VAL   166      28.570  18.280  53.670  1.00  0.00            
ATOM    640  O   VAL   166      28.280  17.800  52.580  1.00  0.00            
ATOM    641  N   VAL   167      27.700  18.860  54.520  1.00  0.00            
ATOM    642  HN  VAL   167      27.980  19.130  55.440  1.00  0.00            
ATOM    643  CA  VAL   167      26.340  19.020  54.110  1.00  0.00            
ATOM    644  HA  VAL   167      26.020  18.160  53.550  1.00  0.00            
ATOM    645  CB  VAL   167      25.490  19.000  55.350  1.00  0.00            
ATOM    646  HB  VAL   167      25.980  19.630  56.120  1.00  0.00            
ATOM    647  CG1 VAL   167      24.080  19.470  54.990  1.00  0.00            
ATOM    648 1HG1 VAL   167      24.170  20.550  54.740  1.00  0.00            
ATOM    649 2HG1 VAL   167      23.660  18.830  54.180  1.00  0.00            
ATOM    650 3HG1 VAL   167      23.420  19.530  55.880  1.00  0.00            
ATOM    651  CG2 VAL   167      25.530  17.520  55.790  1.00  0.00            
ATOM    652 1HG2 VAL   167      26.430  17.290  56.390  1.00  0.00            
ATOM    653 2HG2 VAL   167      24.700  17.330  56.510  1.00  0.00            
ATOM    654 3HG2 VAL   167      25.440  16.810  54.940  1.00  0.00            
ATOM    655  C   VAL   167      26.150  20.200  53.230  1.00  0.00            
ATOM    656  O   VAL   167      25.330  20.110  52.310  1.00  0.00            
ATOM    657  N   VAL   168      26.880  21.320  53.360  1.00  0.00            
ATOM    658  HN  VAL   168      27.540  21.470  54.090  1.00  0.00            
ATOM    659  CA  VAL   168      26.840  22.320  52.340  1.00  0.00            
ATOM    660  HA  VAL   168      25.870  22.800  52.300  1.00  0.00            
ATOM    661  CB  VAL   168      27.790  23.360  52.830  1.00  0.00            
ATOM    662  HB  VAL   168      28.740  22.860  53.110  1.00  0.00            
ATOM    663  CG1 VAL   168      28.040  24.480  51.800  1.00  0.00            
ATOM    664 1HG1 VAL   168      28.520  25.380  52.240  1.00  0.00            
ATOM    665 2HG1 VAL   168      28.710  24.200  50.960  1.00  0.00            
ATOM    666 3HG1 VAL   168      27.020  24.760  51.440  1.00  0.00            
ATOM    667  CG2 VAL   168      27.220  23.980  54.120  1.00  0.00            
ATOM    668 1HG2 VAL   168      26.400  24.710  53.930  1.00  0.00            
ATOM    669 2HG2 VAL   168      26.640  23.220  54.680  1.00  0.00            
ATOM    670 3HG2 VAL   168      28.110  24.290  54.710  1.00  0.00            
ATOM    671  C   VAL   168      27.280  21.920  50.970  1.00  0.00            
ATOM    672  O   VAL   168      26.640  22.270  49.990  1.00  0.00            
ATOM    673  N   ASN   169      28.290  21.030  50.870  1.00  0.00            
ATOM    674  HN  ASN   169      28.800  20.860  51.720  1.00  0.00            
ATOM    675  CA  ASN   169      28.670  20.340  49.680  1.00  0.00            
ATOM    676  HA  ASN   169      28.960  21.110  48.980  1.00  0.00            
ATOM    677  CB  ASN   169      29.890  19.450  49.990  1.00  0.00            
ATOM    678  HB1 ASN   169      30.670  20.140  50.380  1.00  0.00            
ATOM    679  HB2 ASN   169      29.800  18.690  50.800  1.00  0.00            
ATOM    680  CG  ASN   169      30.460  18.810  48.730  1.00  0.00            
ATOM    681  OD1 ASN   169      30.590  17.600  48.590  1.00  0.00            
ATOM    682  ND2 ASN   169      30.640  19.650  47.680  1.00  0.00            
ATOM    683 1HD2 ASN   169      30.570  20.650  47.800  1.00  0.00            
ATOM    684 2HD2 ASN   169      30.920  19.320  46.780  1.00  0.00            
ATOM    685  C   ASN   169      27.570  19.620  48.990  1.00  0.00            
ATOM    686  O   ASN   169      27.420  19.730  47.770  1.00  0.00            
ATOM    687  N   LYS   170      26.740  18.900  49.760  1.00  0.00            
ATOM    688  HN  LYS   170      26.860  18.830  50.750  1.00  0.00            
ATOM    689  CA  LYS   170      25.580  18.260  49.230  1.00  0.00            
ATOM    690  HA  LYS   170      25.940  17.690  48.390  1.00  0.00            
ATOM    691  CB  LYS   170      25.000  17.500  50.440  1.00  0.00            
ATOM    692  HB1 LYS   170      25.830  17.050  51.020  1.00  0.00            
ATOM    693  HB2 LYS   170      24.540  18.280  51.090  1.00  0.00            
ATOM    694  CG  LYS   170      23.960  16.420  50.150  1.00  0.00            
ATOM    695  HG1 LYS   170      22.890  16.690  49.970  1.00  0.00            
ATOM    696  HG2 LYS   170      24.270  15.770  49.310  1.00  0.00            
ATOM    697  CD  LYS   170      23.620  15.650  51.430  1.00  0.00            
ATOM    698  HD1 LYS   170      24.580  15.170  51.710  1.00  0.00            
ATOM    699  HD2 LYS   170      23.260  16.340  52.230  1.00  0.00            
ATOM    700  CE  LYS   170      22.610  14.560  51.070  1.00  0.00            
ATOM    701  HE1 LYS   170      21.770  14.960  50.460  1.00  0.00            
ATOM    702  HE2 LYS   170      23.150  13.790  50.490  1.00  0.00            
ATOM    703  NZ  LYS   170      22.010  13.930  52.270  1.00  0.00            
ATOM    704  HZ1 LYS   170      21.640  14.690  52.870  1.00  0.00            
ATOM    705  HZ2 LYS   170      21.290  13.220  52.010  1.00  0.00            
ATOM    706  HZ3 LYS   170      22.840  13.490  52.730  1.00  0.00            
ATOM    707  C   LYS   170      24.480  19.100  48.680  1.00  0.00            
ATOM    708  O   LYS   170      23.760  18.790  47.730  1.00  0.00            
ATOM    709  N   ALA   171      24.320  20.300  49.280  1.00  0.00            
ATOM    710  HN  ALA   171      24.910  20.610  50.010  1.00  0.00            
ATOM    711  CA  ALA   171      23.410  21.300  48.830  1.00  0.00            
ATOM    712  HA  ALA   171      22.380  20.980  48.810  1.00  0.00            
ATOM    713  CB  ALA   171      23.470  22.430  49.870  1.00  0.00            
ATOM    714  HB1 ALA   171      24.390  23.050  49.920  1.00  0.00            
ATOM    715  HB2 ALA   171      22.630  23.150  49.860  1.00  0.00            
ATOM    716  HB3 ALA   171      23.380  22.000  50.890  1.00  0.00            
ATOM    717  C   ALA   171      23.880  21.790  47.500  1.00  0.00            
ATOM    718  O   ALA   171      23.100  21.900  46.560  1.00  0.00            
ATOM    719  N   ALA   172      25.190  22.090  47.380  1.00  0.00            
ATOM    720  HN  ALA   172      25.720  21.900  48.210  1.00  0.00            
ATOM    721  CA  ALA   172      25.830  22.650  46.240  1.00  0.00            
ATOM    722  HA  ALA   172      25.370  23.590  45.990  1.00  0.00            
ATOM    723  CB  ALA   172      27.290  22.910  46.640  1.00  0.00            
ATOM    724  HB1 ALA   172      27.370  23.600  47.510  1.00  0.00            
ATOM    725  HB2 ALA   172      27.880  21.980  46.800  1.00  0.00            
ATOM    726  HB3 ALA   172      27.770  23.410  45.770  1.00  0.00            
ATOM    727  C   ALA   172      25.780  21.870  44.970  1.00  0.00            
ATOM    728  O   ALA   172      25.500  22.480  43.950  1.00  0.00            
ATOM    729  N   VAL   173      25.940  20.530  44.970  1.00  0.00            
ATOM    730  HN  VAL   173      26.270  20.040  45.770  1.00  0.00            
ATOM    731  CA  VAL   173      25.760  19.740  43.790  1.00  0.00            
ATOM    732  HA  VAL   173      26.220  20.240  42.960  1.00  0.00            
ATOM    733  CB  VAL   173      26.390  18.390  43.970  1.00  0.00            
ATOM    734  HB  VAL   173      27.440  18.520  44.320  1.00  0.00            
ATOM    735  CG1 VAL   173      25.680  17.590  45.070  1.00  0.00            
ATOM    736 1HG1 VAL   173      26.230  16.620  45.070  1.00  0.00            
ATOM    737 2HG1 VAL   173      25.770  18.040  46.080  1.00  0.00            
ATOM    738 3HG1 VAL   173      24.660  17.160  44.940  1.00  0.00            
ATOM    739  CG2 VAL   173      26.380  17.550  42.680  1.00  0.00            
ATOM    740 1HG2 VAL   173      26.880  18.130  41.870  1.00  0.00            
ATOM    741 2HG2 VAL   173      26.870  16.560  42.740  1.00  0.00            
ATOM    742 3HG2 VAL   173      25.330  17.360  42.390  1.00  0.00            
ATOM    743  C   VAL   173      24.310  19.600  43.460  1.00  0.00            
ATOM    744  O   VAL   173      23.980  19.430  42.280  1.00  0.00            
ATOM    745  N   MET   174      23.410  19.610  44.450  1.00  0.00            
ATOM    746  HN  MET   174      23.640  19.690  45.420  1.00  0.00            
ATOM    747  CA  MET   174      22.010  19.610  44.150  1.00  0.00            
ATOM    748  HA  MET   174      21.740  18.800  43.490  1.00  0.00            
ATOM    749  CB  MET   174      21.350  19.210  45.470  1.00  0.00            
ATOM    750  HB1 MET   174      21.840  18.340  45.950  1.00  0.00            
ATOM    751  HB2 MET   174      21.570  20.050  46.160  1.00  0.00            
ATOM    752  CG  MET   174      19.840  18.960  45.320  1.00  0.00            
ATOM    753  HG1 MET   174      19.360  18.820  46.300  1.00  0.00            
ATOM    754  HG2 MET   174      19.360  19.910  45.020  1.00  0.00            
ATOM    755  SD  MET   174      19.440  17.640  44.130  1.00  0.00            
ATOM    756  CE  MET   174      17.660  17.540  44.450  1.00  0.00            
ATOM    757  HE1 MET   174      17.340  16.520  44.140  1.00  0.00            
ATOM    758  HE2 MET   174      17.420  17.730  45.520  1.00  0.00            
ATOM    759  HE3 MET   174      17.140  18.360  43.910  1.00  0.00            
ATOM    760  C   MET   174      21.510  20.870  43.510  1.00  0.00            
ATOM    761  O   MET   174      20.790  20.810  42.520  1.00  0.00            
ATOM    762  N   VAL   175      21.900  22.050  44.000  1.00  0.00            
ATOM    763  HN  VAL   175      22.380  22.050  44.880  1.00  0.00            
ATOM    764  CA  VAL   175      21.600  23.290  43.350  1.00  0.00            
ATOM    765  HA  VAL   175      20.550  23.180  43.110  1.00  0.00            
ATOM    766  CB  VAL   175      21.620  24.400  44.360  1.00  0.00            
ATOM    767  HB  VAL   175      22.670  24.470  44.720  1.00  0.00            
ATOM    768  CG1 VAL   175      21.240  25.750  43.730  1.00  0.00            
ATOM    769 1HG1 VAL   175      21.970  25.880  42.910  1.00  0.00            
ATOM    770 2HG1 VAL   175      20.210  25.810  43.310  1.00  0.00            
ATOM    771 3HG1 VAL   175      21.340  26.560  44.480  1.00  0.00            
ATOM    772  CG2 VAL   175      20.650  24.070  45.500  1.00  0.00            
ATOM    773 1HG2 VAL   175      20.920  23.170  46.100  1.00  0.00            
ATOM    774 2HG2 VAL   175      20.750  24.930  46.200  1.00  0.00            
ATOM    775 3HG2 VAL   175      19.660  24.000  45.010  1.00  0.00            
ATOM    776  C   VAL   175      22.160  23.610  42.010  1.00  0.00            
ATOM    777  O   VAL   175      21.510  24.120  41.100  1.00  0.00            
ATOM    778  N   HIS   176      23.410  23.180  41.730  1.00  0.00            
ATOM    779  HN  HIS   176      24.020  23.070  42.500  1.00  0.00            
ATOM    780  CA  HIS   176      23.940  23.150  40.400  1.00  0.00            
ATOM    781  HA  HIS   176      23.850  24.090  39.880  1.00  0.00            
ATOM    782  CB  HIS   176      25.440  22.820  40.480  1.00  0.00            
ATOM    783  HB1 HIS   176      26.100  23.520  41.040  1.00  0.00            
ATOM    784  HB2 HIS   176      25.710  21.910  41.060  1.00  0.00            
ATOM    785  ND1 HIS   176      25.870  23.740  38.190  1.00  0.00            
ATOM    786  CG  HIS   176      26.280  22.970  39.250  1.00  0.00            
ATOM    787  CE1 HIS   176      26.920  23.810  37.390  1.00  0.00            
ATOM    788  HE1 HIS   176      26.960  24.320  36.420  1.00  0.00            
ATOM    789  NE2 HIS   176      27.990  23.140  37.890  1.00  0.00            
ATOM    790  HE2 HIS   176      28.790  22.860  37.370  1.00  0.00            
ATOM    791  CD2 HIS   176      27.590  22.610  39.100  1.00  0.00            
ATOM    792  HD2 HIS   176      28.130  21.870  39.670  1.00  0.00            
ATOM    793  C   HIS   176      23.200  22.200  39.520  1.00  0.00            
ATOM    794  O   HIS   176      22.940  22.600  38.390  1.00  0.00            
ATOM    795  N   GLN   177      22.850  20.990  39.990  1.00  0.00            
ATOM    796  HN  GLN   177      23.230  20.620  40.830  1.00  0.00            
ATOM    797  CA  GLN   177      22.050  20.110  39.190  1.00  0.00            
ATOM    798  HA  GLN   177      22.620  19.910  38.290  1.00  0.00            
ATOM    799  CB  GLN   177      21.870  18.770  39.930  1.00  0.00            
ATOM    800  HB1 GLN   177      22.830  18.440  40.370  1.00  0.00            
ATOM    801  HB2 GLN   177      21.340  18.980  40.880  1.00  0.00            
ATOM    802  CG  GLN   177      21.410  17.620  39.040  1.00  0.00            
ATOM    803  HG1 GLN   177      21.160  16.720  39.650  1.00  0.00            
ATOM    804  HG2 GLN   177      20.400  17.750  38.610  1.00  0.00            
ATOM    805  CD  GLN   177      22.400  17.220  37.950  1.00  0.00            
ATOM    806  OE1 GLN   177      23.610  17.480  37.920  1.00  0.00            
ATOM    807  NE2 GLN   177      21.810  16.530  36.940  1.00  0.00            
ATOM    808 1HE2 GLN   177      20.820  16.430  37.030  1.00  0.00            
ATOM    809 2HE2 GLN   177      22.320  16.260  36.120  1.00  0.00            
ATOM    810  C   GLN   177      20.690  20.610  38.840  1.00  0.00            
ATOM    811  O   GLN   177      20.410  20.600  37.650  1.00  0.00            
ATOM    812  N   LEU   178      19.970  21.210  39.810  1.00  0.00            
ATOM    813  HN  LEU   178      20.200  21.170  40.780  1.00  0.00            
ATOM    814  CA  LEU   178      18.740  21.920  39.670  1.00  0.00            
ATOM    815  HA  LEU   178      18.060  21.290  39.130  1.00  0.00            
ATOM    816  CB  LEU   178      18.080  22.260  41.020  1.00  0.00            
ATOM    817  HB1 LEU   178      18.890  22.740  41.620  1.00  0.00            
ATOM    818  HB2 LEU   178      17.330  23.040  40.790  1.00  0.00            
ATOM    819  CG  LEU   178      17.450  21.190  41.930  1.00  0.00            
ATOM    820  HG  LEU   178      18.270  20.520  42.280  1.00  0.00            
ATOM    821  CD1 LEU   178      16.710  21.790  43.130  1.00  0.00            
ATOM    822 1HD1 LEU   178      17.380  22.480  43.690  1.00  0.00            
ATOM    823 2HD1 LEU   178      15.820  22.290  42.710  1.00  0.00            
ATOM    824 3HD1 LEU   178      16.470  21.010  43.880  1.00  0.00            
ATOM    825  CD2 LEU   178      16.520  20.290  41.090  1.00  0.00            
ATOM    826 1HD2 LEU   178      17.080  19.670  40.360  1.00  0.00            
ATOM    827 2HD2 LEU   178      15.850  19.630  41.680  1.00  0.00            
ATOM    828 3HD2 LEU   178      15.920  21.000  40.490  1.00  0.00            
ATOM    829  C   LEU   178      18.720  23.120  38.780  1.00  0.00            
ATOM    830  O   LEU   178      17.830  23.350  37.960  1.00  0.00            
ATOM    831  N   SER   179      19.840  23.870  38.740  1.00  0.00            
ATOM    832  HN  SER   179      20.630  23.520  39.230  1.00  0.00            
ATOM    833  CA  SER   179      20.070  25.090  38.030  1.00  0.00            
ATOM    834  HA  SER   179      19.210  25.730  38.110  1.00  0.00            
ATOM    835  CB  SER   179      21.200  25.940  38.640  1.00  0.00            
ATOM    836  HB1 SER   179      22.040  25.260  38.920  1.00  0.00            
ATOM    837  HB2 SER   179      21.640  26.680  37.930  1.00  0.00            
ATOM    838  OG  SER   179      20.780  26.720  39.740  1.00  0.00            
ATOM    839  HG1 SER   179      20.680  26.010  40.370  1.00  0.00            
ATOM    840  C   SER   179      20.250  24.900  36.570  1.00  0.00            
ATOM    841  O   SER   179      20.080  25.830  35.780  1.00  0.00            
ATOM    842  N   LYS   180      20.610  23.710  36.060  1.00  0.00            
ATOM    843  HN  LYS   180      20.970  22.960  36.620  1.00  0.00            
ATOM    844  CA  LYS   180      20.750  23.390  34.670  1.00  0.00            
ATOM    845  HA  LYS   180      21.130  24.270  34.180  1.00  0.00            
ATOM    846  CB  LYS   180      21.630  22.150  34.500  1.00  0.00            
ATOM    847  HB1 LYS   180      22.570  22.390  35.040  1.00  0.00            
ATOM    848  HB2 LYS   180      21.250  21.210  34.960  1.00  0.00            
ATOM    849  CG  LYS   180      21.860  21.750  33.040  1.00  0.00            
ATOM    850  HG1 LYS   180      22.570  20.900  32.980  1.00  0.00            
ATOM    851  HG2 LYS   180      20.880  21.450  32.590  1.00  0.00            
ATOM    852  CD  LYS   180      22.590  22.890  32.330  1.00  0.00            
ATOM    853  HD1 LYS   180      21.980  23.820  32.340  1.00  0.00            
ATOM    854  HD2 LYS   180      23.520  23.110  32.910  1.00  0.00            
ATOM    855  CE  LYS   180      23.030  22.550  30.910  1.00  0.00            
ATOM    856  HE1 LYS   180      23.870  21.810  30.890  1.00  0.00            
ATOM    857  HE2 LYS   180      22.110  22.170  30.410  1.00  0.00            
ATOM    858  NZ  LYS   180      23.380  23.800  30.200  1.00  0.00            
ATOM    859  HZ1 LYS   180      24.160  24.360  30.610  1.00  0.00            
ATOM    860  HZ2 LYS   180      23.700  23.570  29.240  1.00  0.00            
ATOM    861  HZ3 LYS   180      22.560  24.430  30.210  1.00  0.00            
ATOM    862  C   LYS   180      19.380  23.150  34.140  1.00  0.00            
ATOM    863  O   LYS   180      18.960  23.660  33.100  1.00  0.00            
ATOM    864  N   LYS   181      18.490  22.550  34.940  1.00  0.00            
ATOM    865  HN  LYS   181      18.700  22.330  35.890  1.00  0.00            
ATOM    866  CA  LYS   181      17.110  22.340  34.610  1.00  0.00            
ATOM    867  HA  LYS   181      17.080  21.830  33.650  1.00  0.00            
ATOM    868  CB  LYS   181      16.380  21.470  35.640  1.00  0.00            
ATOM    869  HB1 LYS   181      16.260  21.980  36.610  1.00  0.00            
ATOM    870  HB2 LYS   181      15.360  21.100  35.370  1.00  0.00            
ATOM    871  CG  LYS   181      17.170  20.240  36.080  1.00  0.00            
ATOM    872  HG1 LYS   181      17.150  19.520  35.230  1.00  0.00            
ATOM    873  HG2 LYS   181      18.210  20.570  36.310  1.00  0.00            
ATOM    874  CD  LYS   181      16.400  19.530  37.190  1.00  0.00            
ATOM    875  HD1 LYS   181      16.270  20.260  38.020  1.00  0.00            
ATOM    876  HD2 LYS   181      15.400  19.300  36.770  1.00  0.00            
ATOM    877  CE  LYS   181      17.180  18.310  37.680  1.00  0.00            
ATOM    878  HE1 LYS   181      18.120  18.560  38.230  1.00  0.00            
ATOM    879  HE2 LYS   181      16.500  17.750  38.360  1.00  0.00            
ATOM    880  NZ  LYS   181      17.690  17.420  36.620  1.00  0.00            
ATOM    881  HZ1 LYS   181      16.780  17.070  36.250  1.00  0.00            
ATOM    882  HZ2 LYS   181      18.230  17.800  35.820  1.00  0.00            
ATOM    883  HZ3 LYS   181      18.110  16.580  37.080  1.00  0.00            
ATOM    884  C   LYS   181      16.320  23.590  34.440  1.00  0.00            
ATOM    885  O   LYS   181      16.350  24.510  35.260  1.00  0.00            
ATOM    886  N   GLU   182      15.480  23.690  33.400  1.00  0.00            
ATOM    887  HN  GLU   182      15.430  22.960  32.720  1.00  0.00            
ATOM    888  CA  GLU   182      14.920  24.940  32.990  1.00  0.00            
ATOM    889  HA  GLU   182      15.720  25.650  32.840  1.00  0.00            
ATOM    890  CB  GLU   182      14.340  24.720  31.580  1.00  0.00            
ATOM    891  HB1 GLU   182      15.210  24.370  30.970  1.00  0.00            
ATOM    892  HB2 GLU   182      13.570  23.920  31.600  1.00  0.00            
ATOM    893  CG  GLU   182      13.750  25.980  30.940  1.00  0.00            
ATOM    894  HG1 GLU   182      12.780  26.140  31.450  1.00  0.00            
ATOM    895  HG2 GLU   182      14.500  26.800  30.920  1.00  0.00            
ATOM    896  CD  GLU   182      13.460  25.580  29.500  1.00  0.00            
ATOM    897  OE1 GLU   182      12.520  24.810  29.150  1.00  0.00            
ATOM    898  OE2 GLU   182      14.120  26.260  28.670  1.00  0.00            
ATOM    899  C   GLU   182      13.870  25.530  33.870  1.00  0.00            
ATOM    900  O   GLU   182      13.880  26.720  34.190  1.00  0.00            
ATOM    901  N   ALA   183      12.880  24.720  34.260  1.00  0.00            
ATOM    902  HN  ALA   183      12.870  23.790  33.880  1.00  0.00            
ATOM    903  CA  ALA   183      11.840  25.110  35.160  1.00  0.00            
ATOM    904  HA  ALA   183      11.440  26.040  34.780  1.00  0.00            
ATOM    905  CB  ALA   183      10.660  24.130  35.120  1.00  0.00            
ATOM    906  HB1 ALA   183       9.790  24.410  35.760  1.00  0.00            
ATOM    907  HB2 ALA   183      10.280  23.930  34.100  1.00  0.00            
ATOM    908  HB3 ALA   183      11.020  23.220  35.650  1.00  0.00            
ATOM    909  C   ALA   183      12.400  25.420  36.510  1.00  0.00            
ATOM    910  O   ALA   183      11.920  26.300  37.220  1.00  0.00            
ATOM    911  N   SER   184      13.380  24.640  36.980  1.00  0.00            
ATOM    912  HN  SER   184      13.850  23.970  36.410  1.00  0.00            
ATOM    913  CA  SER   184      13.890  24.890  38.290  1.00  0.00            
ATOM    914  HA  SER   184      13.120  25.040  39.040  1.00  0.00            
ATOM    915  CB  SER   184      14.890  23.820  38.770  1.00  0.00            
ATOM    916  HB1 SER   184      15.600  23.700  37.920  1.00  0.00            
ATOM    917  HB2 SER   184      15.340  24.220  39.700  1.00  0.00            
ATOM    918  OG  SER   184      14.120  22.670  39.070  1.00  0.00            
ATOM    919  HG1 SER   184      13.820  22.350  38.210  1.00  0.00            
ATOM    920  C   SER   184      14.650  26.170  38.340  1.00  0.00            
ATOM    921  O   SER   184      14.630  27.000  39.240  1.00  0.00            
ATOM    922  N   ARG   185      15.410  26.510  37.280  1.00  0.00            
ATOM    923  HN  ARG   185      15.550  25.780  36.610  1.00  0.00            
ATOM    924  CA  ARG   185      16.230  27.660  37.070  1.00  0.00            
ATOM    925  HA  ARG   185      16.960  27.790  37.850  1.00  0.00            
ATOM    926  CB  ARG   185      17.060  27.560  35.780  1.00  0.00            
ATOM    927  HB1 ARG   185      17.500  26.540  35.880  1.00  0.00            
ATOM    928  HB2 ARG   185      16.360  27.530  34.910  1.00  0.00            
ATOM    929  CG  ARG   185      18.070  28.690  35.580  1.00  0.00            
ATOM    930  HG1 ARG   185      17.640  29.660  35.890  1.00  0.00            
ATOM    931  HG2 ARG   185      18.890  28.460  36.290  1.00  0.00            
ATOM    932  CD  ARG   185      18.600  28.810  34.150  1.00  0.00            
ATOM    933  HD1 ARG   185      17.710  28.620  33.500  1.00  0.00            
ATOM    934  HD2 ARG   185      19.140  29.780  34.020  1.00  0.00            
ATOM    935  NE  ARG   185      19.610  27.750  33.870  1.00  0.00            
ATOM    936  HE  ARG   185      19.850  26.980  34.460  1.00  0.00            
ATOM    937  CZ  ARG   185      20.390  27.850  32.760  1.00  0.00            
ATOM    938  NH1 ARG   185      20.150  28.690  31.710  1.00  0.00            
ATOM    939 1HH1 ARG   185      19.170  28.910  31.700  1.00  0.00            
ATOM    940 2HH1 ARG   185      20.630  28.480  30.860  1.00  0.00            
ATOM    941  NH2 ARG   185      21.600  27.220  32.660  1.00  0.00            
ATOM    942 1HH2 ARG   185      22.030  26.780  33.440  1.00  0.00            
ATOM    943 2HH2 ARG   185      22.080  27.330  31.780  1.00  0.00            
ATOM    944  C   ARG   185      15.480  28.940  37.170  1.00  0.00            
ATOM    945  O   ARG   185      15.950  29.930  37.730  1.00  0.00            
ATOM    946  N   HIS   186      14.250  28.950  36.610  1.00  0.00            
ATOM    947  HN  HIS   186      13.770  28.180  36.220  1.00  0.00            
ATOM    948  CA  HIS   186      13.460  30.130  36.690  1.00  0.00            
ATOM    949  HA  HIS   186      14.060  30.980  36.420  1.00  0.00            
ATOM    950  CB  HIS   186      12.220  30.070  35.780  1.00  0.00            
ATOM    951  HB1 HIS   186      11.590  29.160  35.800  1.00  0.00            
ATOM    952  HB2 HIS   186      11.600  30.950  36.070  1.00  0.00            
ATOM    953  ND1 HIS   186      13.300  31.080  33.700  1.00  0.00            
ATOM    954  CG  HIS   186      12.550  30.100  34.310  1.00  0.00            
ATOM    955  CE1 HIS   186      13.450  30.630  32.470  1.00  0.00            
ATOM    956  HE1 HIS   186      14.070  31.050  31.680  1.00  0.00            
ATOM    957  NE2 HIS   186      12.730  29.500  32.210  1.00  0.00            
ATOM    958  HE2 HIS   186      12.750  29.020  31.330  1.00  0.00            
ATOM    959  CD2 HIS   186      12.190  29.140  33.430  1.00  0.00            
ATOM    960  HD2 HIS   186      11.770  28.150  33.580  1.00  0.00            
ATOM    961  C   HIS   186      13.080  30.490  38.090  1.00  0.00            
ATOM    962  O   HIS   186      13.180  31.650  38.480  1.00  0.00            
ATOM    963  N   ALA   187      12.730  29.500  38.930  1.00  0.00            
ATOM    964  HN  ALA   187      12.780  28.560  38.600  1.00  0.00            
ATOM    965  CA  ALA   187      12.350  29.690  40.300  1.00  0.00            
ATOM    966  HA  ALA   187      11.740  30.580  40.280  1.00  0.00            
ATOM    967  CB  ALA   187      11.500  28.500  40.780  1.00  0.00            
ATOM    968  HB1 ALA   187      10.950  28.860  41.670  1.00  0.00            
ATOM    969  HB2 ALA   187      10.760  28.190  40.010  1.00  0.00            
ATOM    970  HB3 ALA   187      12.160  27.660  41.080  1.00  0.00            
ATOM    971  C   ALA   187      13.530  30.130  41.090  1.00  0.00            
ATOM    972  O   ALA   187      13.490  31.130  41.810  1.00  0.00            
ATOM    973  N   ILE   188      14.700  29.480  40.920  1.00  0.00            
ATOM    974  HN  ILE   188      14.910  28.780  40.240  1.00  0.00            
ATOM    975  CA  ILE   188      15.920  29.770  41.610  1.00  0.00            
ATOM    976  HA  ILE   188      15.860  29.720  42.680  1.00  0.00            
ATOM    977  CB  ILE   188      16.900  28.690  41.270  1.00  0.00            
ATOM    978  HB  ILE   188      16.850  28.560  40.160  1.00  0.00            
ATOM    979  CG2 ILE   188      18.310  29.150  41.690  1.00  0.00            
ATOM    980 1HG2 ILE   188      19.080  28.400  41.400  1.00  0.00            
ATOM    981 2HG2 ILE   188      18.560  30.040  41.070  1.00  0.00            
ATOM    982 3HG2 ILE   188      18.530  29.370  42.750  1.00  0.00            
ATOM    983  CG1 ILE   188      16.600  27.350  41.960  1.00  0.00            
ATOM    984 1HG1 ILE   188      16.800  27.220  43.050  1.00  0.00            
ATOM    985 2HG1 ILE   188      15.620  27.050  41.540  1.00  0.00            
ATOM    986  CD  ILE   188      17.550  26.270  41.440  1.00  0.00            
ATOM    987  HD1 ILE   188      18.570  26.410  41.860  1.00  0.00            
ATOM    988  HD2 ILE   188      17.170  25.250  41.640  1.00  0.00            
ATOM    989  HD3 ILE   188      17.610  26.390  40.330  1.00  0.00            
ATOM    990  C   ILE   188      16.380  31.150  41.270  1.00  0.00            
ATOM    991  O   ILE   188      16.670  31.910  42.200  1.00  0.00            
ATOM    992  N   MET   189      16.300  31.550  39.990  1.00  0.00            
ATOM    993  HN  MET   189      15.970  31.030  39.210  1.00  0.00            
ATOM    994  CA  MET   189      16.730  32.870  39.630  1.00  0.00            
ATOM    995  HA  MET   189      17.740  33.020  39.990  1.00  0.00            
ATOM    996  CB  MET   189      16.680  32.930  38.090  1.00  0.00            
ATOM    997  HB1 MET   189      17.130  32.040  37.610  1.00  0.00            
ATOM    998  HB2 MET   189      15.600  33.090  37.860  1.00  0.00            
ATOM    999  CG  MET   189      17.380  34.130  37.460  1.00  0.00            
ATOM   1000  HG1 MET   189      16.990  35.120  37.780  1.00  0.00            
ATOM   1001  HG2 MET   189      18.440  34.020  37.780  1.00  0.00            
ATOM   1002  SD  MET   189      17.370  34.280  35.650  1.00  0.00            
ATOM   1003  CE  MET   189      15.690  33.640  35.430  1.00  0.00            
ATOM   1004  HE1 MET   189      15.700  32.530  35.500  1.00  0.00            
ATOM   1005  HE2 MET   189      14.960  33.930  36.220  1.00  0.00            
ATOM   1006  HE3 MET   189      15.200  33.980  34.490  1.00  0.00            
ATOM   1007  C   MET   189      15.940  34.040  40.080  1.00  0.00            
ATOM   1008  O   MET   189      16.400  35.110  40.480  1.00  0.00            
ATOM   1009  N   ARG   190      14.610  33.850  40.030  1.00  0.00            
ATOM   1010  HN  ARG   190      14.230  32.950  39.810  1.00  0.00            
ATOM   1011  CA  ARG   190      13.660  34.860  40.390  1.00  0.00            
ATOM   1012  HA  ARG   190      14.040  35.860  40.220  1.00  0.00            
ATOM   1013  CB  ARG   190      12.380  34.660  39.570  1.00  0.00            
ATOM   1014  HB1 ARG   190      12.030  33.600  39.660  1.00  0.00            
ATOM   1015  HB2 ARG   190      11.610  35.360  39.960  1.00  0.00            
ATOM   1016  CG  ARG   190      12.460  34.860  38.060  1.00  0.00            
ATOM   1017  HG1 ARG   190      12.930  35.850  37.880  1.00  0.00            
ATOM   1018  HG2 ARG   190      13.150  34.120  37.610  1.00  0.00            
ATOM   1019  CD  ARG   190      11.150  34.870  37.260  1.00  0.00            
ATOM   1020  HD1 ARG   190      10.810  33.820  37.280  1.00  0.00            
ATOM   1021  HD2 ARG   190      10.370  35.540  37.670  1.00  0.00            
ATOM   1022  NE  ARG   190      11.490  35.370  35.890  1.00  0.00            
ATOM   1023  HE  ARG   190      11.840  36.310  35.860  1.00  0.00            
ATOM   1024  CZ  ARG   190      11.810  34.550  34.850  1.00  0.00            
ATOM   1025  NH1 ARG   190      11.350  33.270  34.840  1.00  0.00            
ATOM   1026 1HH1 ARG   190      10.740  32.850  35.520  1.00  0.00            
ATOM   1027 2HH1 ARG   190      11.460  32.620  34.080  1.00  0.00            
ATOM   1028  NH2 ARG   190      12.340  35.100  33.710  1.00  0.00            
ATOM   1029 1HH2 ARG   190      12.430  36.090  33.780  1.00  0.00            
ATOM   1030 2HH2 ARG   190      12.220  34.680  32.810  1.00  0.00            
ATOM   1031  C   ARG   190      13.340  34.760  41.840  1.00  0.00            
ATOM   1032  O   ARG   190      12.490  35.490  42.340  1.00  0.00            
ATOM   1033  N   SER   191      14.010  33.900  42.640  1.00  0.00            
ATOM   1034  HN  SER   191      14.740  33.320  42.280  1.00  0.00            
ATOM   1035  CA  SER   191      13.840  33.970  44.050  1.00  0.00            
ATOM   1036  HA  SER   191      12.880  34.410  44.290  1.00  0.00            
ATOM   1037  CB  SER   191      14.120  32.600  44.700  1.00  0.00            
ATOM   1038  HB1 SER   191      13.340  31.860  44.400  1.00  0.00            
ATOM   1039  HB2 SER   191      15.080  32.190  44.320  1.00  0.00            
ATOM   1040  OG  SER   191      14.140  32.660  46.110  1.00  0.00            
ATOM   1041  HG1 SER   191      13.290  32.980  46.410  1.00  0.00            
ATOM   1042  C   SER   191      14.890  34.870  44.600  1.00  0.00            
ATOM   1043  O   SER   191      16.040  34.630  44.240  1.00  0.00            
ATOM   1044  N   PRO   192      14.680  35.830  45.460  1.00  0.00            
ATOM   1045  CD  PRO   192      13.380  36.470  45.590  1.00  0.00            
ATOM   1046  HD1 PRO   192      12.550  35.830  45.960  1.00  0.00            
ATOM   1047  HD2 PRO   192      13.000  36.860  44.630  1.00  0.00            
ATOM   1048  CA  PRO   192      15.740  36.620  46.010  1.00  0.00            
ATOM   1049  HA  PRO   192      16.600  36.780  45.370  1.00  0.00            
ATOM   1050  CB  PRO   192      15.100  37.950  46.430  1.00  0.00            
ATOM   1051  HB1 PRO   192      15.530  38.450  47.320  1.00  0.00            
ATOM   1052  HB2 PRO   192      15.250  38.810  45.740  1.00  0.00            
ATOM   1053  CG  PRO   192      13.590  37.680  46.520  1.00  0.00            
ATOM   1054  HG1 PRO   192      13.430  37.350  47.570  1.00  0.00            
ATOM   1055  HG2 PRO   192      12.870  38.510  46.360  1.00  0.00            
ATOM   1056  C   PRO   192      16.380  35.890  47.150  1.00  0.00            
ATOM   1057  O   PRO   192      17.540  36.180  47.430  1.00  0.00            
ATOM   1058  N   GLN   193      15.740  34.980  47.900  1.00  0.00            
ATOM   1059  HN  GLN   193      14.770  34.860  47.730  1.00  0.00            
ATOM   1060  CA  GLN   193      16.350  34.330  49.020  1.00  0.00            
ATOM   1061  HA  GLN   193      16.910  35.030  49.620  1.00  0.00            
ATOM   1062  CB  GLN   193      15.300  33.800  50.010  1.00  0.00            
ATOM   1063  HB1 GLN   193      15.880  33.430  50.880  1.00  0.00            
ATOM   1064  HB2 GLN   193      14.660  34.610  50.410  1.00  0.00            
ATOM   1065  CG  GLN   193      14.480  32.690  49.360  1.00  0.00            
ATOM   1066  HG1 GLN   193      13.780  33.030  48.560  1.00  0.00            
ATOM   1067  HG2 GLN   193      15.190  31.990  48.870  1.00  0.00            
ATOM   1068  CD  GLN   193      13.700  32.010  50.470  1.00  0.00            
ATOM   1069  OE1 GLN   193      12.880  32.520  51.220  1.00  0.00            
ATOM   1070  NE2 GLN   193      14.110  30.730  50.690  1.00  0.00            
ATOM   1071 1HE2 GLN   193      14.860  30.370  50.140  1.00  0.00            
ATOM   1072 2HE2 GLN   193      13.870  30.400  51.600  1.00  0.00            
ATOM   1073  C   GLN   193      17.360  33.340  48.550  1.00  0.00            
ATOM   1074  O   GLN   193      18.480  33.240  49.060  1.00  0.00            
ATOM   1075  N   MET   194      17.080  32.580  47.480  1.00  0.00            
ATOM   1076  HN  MET   194      16.220  32.700  46.990  1.00  0.00            
ATOM   1077  CA  MET   194      17.980  31.580  47.000  1.00  0.00            
ATOM   1078  HA  MET   194      18.320  30.870  47.740  1.00  0.00            
ATOM   1079  CB  MET   194      17.340  30.760  45.860  1.00  0.00            
ATOM   1080  HB1 MET   194      16.310  30.570  46.220  1.00  0.00            
ATOM   1081  HB2 MET   194      17.280  31.380  44.950  1.00  0.00            
ATOM   1082  CG  MET   194      17.950  29.410  45.480  1.00  0.00            
ATOM   1083  HG1 MET   194      17.260  29.100  44.660  1.00  0.00            
ATOM   1084  HG2 MET   194      18.960  29.540  45.050  1.00  0.00            
ATOM   1085  SD  MET   194      17.990  28.140  46.780  1.00  0.00            
ATOM   1086  CE  MET   194      18.610  26.850  45.670  1.00  0.00            
ATOM   1087  HE1 MET   194      19.570  26.990  45.130  1.00  0.00            
ATOM   1088  HE2 MET   194      18.600  25.930  46.300  1.00  0.00            
ATOM   1089  HE3 MET   194      17.750  26.670  44.980  1.00  0.00            
ATOM   1090  C   MET   194      19.250  32.090  46.410  1.00  0.00            
ATOM   1091  O   MET   194      20.320  31.610  46.780  1.00  0.00            
ATOM   1092  N   VAL   195      19.190  33.110  45.520  1.00  0.00            
ATOM   1093  HN  VAL   195      18.330  33.530  45.240  1.00  0.00            
ATOM   1094  CA  VAL   195      20.340  33.710  44.920  1.00  0.00            
ATOM   1095  HA  VAL   195      20.860  32.890  44.450  1.00  0.00            
ATOM   1096  CB  VAL   195      19.950  34.710  43.880  1.00  0.00            
ATOM   1097  HB  VAL   195      19.260  35.470  44.320  1.00  0.00            
ATOM   1098  CG1 VAL   195      21.220  35.390  43.340  1.00  0.00            
ATOM   1099 1HG1 VAL   195      21.810  36.060  43.990  1.00  0.00            
ATOM   1100 2HG1 VAL   195      21.870  34.600  42.890  1.00  0.00            
ATOM   1101 3HG1 VAL   195      20.860  36.000  42.480  1.00  0.00            
ATOM   1102  CG2 VAL   195      19.330  33.940  42.700  1.00  0.00            
ATOM   1103 1HG2 VAL   195      20.100  33.160  42.500  1.00  0.00            
ATOM   1104 2HG2 VAL   195      18.350  33.560  43.050  1.00  0.00            
ATOM   1105 3HG2 VAL   195      19.030  34.560  41.830  1.00  0.00            
ATOM   1106  C   VAL   195      21.240  34.260  45.970  1.00  0.00            
ATOM   1107  O   VAL   195      22.440  33.990  45.890  1.00  0.00            
ATOM   1108  N   SER   196      20.780  34.930  47.040  1.00  0.00            
ATOM   1109  HN  SER   196      19.810  35.120  47.060  1.00  0.00            
ATOM   1110  CA  SER   196      21.600  35.280  48.160  1.00  0.00            
ATOM   1111  HA  SER   196      22.420  35.930  47.890  1.00  0.00            
ATOM   1112  CB  SER   196      20.870  36.120  49.220  1.00  0.00            
ATOM   1113  HB1 SER   196      19.950  35.560  49.500  1.00  0.00            
ATOM   1114  HB2 SER   196      21.570  36.360  50.040  1.00  0.00            
ATOM   1115  OG  SER   196      20.430  37.380  48.720  1.00  0.00            
ATOM   1116  HG1 SER   196      20.010  37.870  49.430  1.00  0.00            
ATOM   1117  C   SER   196      22.330  34.210  48.910  1.00  0.00            
ATOM   1118  O   SER   196      23.530  34.370  49.110  1.00  0.00            
ATOM   1119  N   ALA   197      21.750  33.030  49.170  1.00  0.00            
ATOM   1120  HN  ALA   197      20.840  32.800  48.830  1.00  0.00            
ATOM   1121  CA  ALA   197      22.360  31.830  49.650  1.00  0.00            
ATOM   1122  HA  ALA   197      22.910  31.950  50.580  1.00  0.00            
ATOM   1123  CB  ALA   197      21.320  30.720  49.860  1.00  0.00            
ATOM   1124  HB1 ALA   197      20.620  31.000  50.680  1.00  0.00            
ATOM   1125  HB2 ALA   197      20.780  30.520  48.910  1.00  0.00            
ATOM   1126  HB3 ALA   197      21.760  29.780  50.250  1.00  0.00            
ATOM   1127  C   ALA   197      23.510  31.340  48.830  1.00  0.00            
ATOM   1128  O   ALA   197      24.430  30.780  49.420  1.00  0.00            
ATOM   1129  N   ILE   198      23.370  31.420  47.500  1.00  0.00            
ATOM   1130  HN  ILE   198      22.560  31.860  47.120  1.00  0.00            
ATOM   1131  CA  ILE   198      24.370  30.900  46.610  1.00  0.00            
ATOM   1132  HA  ILE   198      24.710  29.940  46.960  1.00  0.00            
ATOM   1133  CB  ILE   198      23.810  30.800  45.220  1.00  0.00            
ATOM   1134  HB  ILE   198      23.320  31.750  44.940  1.00  0.00            
ATOM   1135  CG2 ILE   198      24.880  30.470  44.170  1.00  0.00            
ATOM   1136 1HG2 ILE   198      24.540  30.330  43.120  1.00  0.00            
ATOM   1137 2HG2 ILE   198      25.610  31.300  44.060  1.00  0.00            
ATOM   1138 3HG2 ILE   198      25.480  29.620  44.550  1.00  0.00            
ATOM   1139  CG1 ILE   198      22.820  29.620  45.300  1.00  0.00            
ATOM   1140 1HG1 ILE   198      23.410  28.680  45.260  1.00  0.00            
ATOM   1141 2HG1 ILE   198      22.300  29.740  46.280  1.00  0.00            
ATOM   1142  CD  ILE   198      21.810  29.700  44.160  1.00  0.00            
ATOM   1143  HD1 ILE   198      22.220  29.810  43.130  1.00  0.00            
ATOM   1144  HD2 ILE   198      21.120  28.840  44.270  1.00  0.00            
ATOM   1145  HD3 ILE   198      21.260  30.640  44.370  1.00  0.00            
ATOM   1146  C   ILE   198      25.540  31.820  46.600  1.00  0.00            
ATOM   1147  O   ILE   198      26.690  31.370  46.580  1.00  0.00            
ATOM   1148  N   VAL   199      25.410  33.160  46.630  1.00  0.00            
ATOM   1149  HN  VAL   199      24.480  33.510  46.550  1.00  0.00            
ATOM   1150  CA  VAL   199      26.490  34.030  46.990  1.00  0.00            
ATOM   1151  HA  VAL   199      27.270  33.880  46.270  1.00  0.00            
ATOM   1152  CB  VAL   199      25.940  35.420  46.850  1.00  0.00            
ATOM   1153  HB  VAL   199      25.030  35.540  47.470  1.00  0.00            
ATOM   1154  CG1 VAL   199      26.980  36.460  47.320  1.00  0.00            
ATOM   1155 1HG1 VAL   199      27.180  36.370  48.400  1.00  0.00            
ATOM   1156 2HG1 VAL   199      27.940  36.450  46.750  1.00  0.00            
ATOM   1157 3HG1 VAL   199      26.470  37.440  47.250  1.00  0.00            
ATOM   1158  CG2 VAL   199      25.510  35.620  45.390  1.00  0.00            
ATOM   1159 1HG2 VAL   199      24.520  35.170  45.160  1.00  0.00            
ATOM   1160 2HG2 VAL   199      25.620  36.690  45.130  1.00  0.00            
ATOM   1161 3HG2 VAL   199      26.240  35.090  44.740  1.00  0.00            
ATOM   1162  C   VAL   199      27.130  33.740  48.300  1.00  0.00            
ATOM   1163  O   VAL   199      28.360  33.730  48.350  1.00  0.00            
ATOM   1164  N   ARG   200      26.430  33.590  49.440  1.00  0.00            
ATOM   1165  HN  ARG   200      25.450  33.770  49.440  1.00  0.00            
ATOM   1166  CA  ARG   200      27.000  33.310  50.720  1.00  0.00            
ATOM   1167  HA  ARG   200      27.690  34.140  50.820  1.00  0.00            
ATOM   1168  CB  ARG   200      25.940  33.410  51.820  1.00  0.00            
ATOM   1169  HB1 ARG   200      25.380  34.360  51.680  1.00  0.00            
ATOM   1170  HB2 ARG   200      25.320  32.490  51.880  1.00  0.00            
ATOM   1171  CG  ARG   200      26.500  33.680  53.220  1.00  0.00            
ATOM   1172  HG1 ARG   200      27.200  32.900  53.610  1.00  0.00            
ATOM   1173  HG2 ARG   200      27.040  34.650  53.180  1.00  0.00            
ATOM   1174  CD  ARG   200      25.340  33.880  54.200  1.00  0.00            
ATOM   1175  HD1 ARG   200      24.670  34.630  53.740  1.00  0.00            
ATOM   1176  HD2 ARG   200      24.720  32.970  54.350  1.00  0.00            
ATOM   1177  NE  ARG   200      26.080  34.420  55.380  1.00  0.00            
ATOM   1178  HE  ARG   200      26.950  34.910  55.330  1.00  0.00            
ATOM   1179  CZ  ARG   200      25.500  34.530  56.610  1.00  0.00            
ATOM   1180  NH1 ARG   200      24.340  33.910  56.980  1.00  0.00            
ATOM   1181 1HH1 ARG   200      24.040  33.200  56.350  1.00  0.00            
ATOM   1182 2HH1 ARG   200      23.920  34.130  57.860  1.00  0.00            
ATOM   1183  NH2 ARG   200      26.070  35.360  57.530  1.00  0.00            
ATOM   1184 1HH2 ARG   200      26.970  35.700  57.240  1.00  0.00            
ATOM   1185 2HH2 ARG   200      25.690  35.590  58.420  1.00  0.00            
ATOM   1186  C   ARG   200      27.790  32.050  50.820  1.00  0.00            
ATOM   1187  O   ARG   200      28.850  32.010  51.450  1.00  0.00            
ATOM   1188  N   THR   201      27.320  31.000  50.130  1.00  0.00            
ATOM   1189  HN  THR   201      26.420  31.000  49.710  1.00  0.00            
ATOM   1190  CA  THR   201      28.060  29.790  49.930  1.00  0.00            
ATOM   1191  HA  THR   201      28.310  29.400  50.900  1.00  0.00            
ATOM   1192  CB  THR   201      27.220  28.760  49.220  1.00  0.00            
ATOM   1193  HB  THR   201      26.880  29.190  48.260  1.00  0.00            
ATOM   1194  OG1 THR   201      26.040  28.530  49.980  1.00  0.00            
ATOM   1195  HG1 THR   201      25.360  29.180  49.790  1.00  0.00            
ATOM   1196  CG2 THR   201      27.990  27.440  49.020  1.00  0.00            
ATOM   1197 1HG2 THR   201      28.860  27.510  48.340  1.00  0.00            
ATOM   1198 2HG2 THR   201      28.250  26.940  49.980  1.00  0.00            
ATOM   1199 3HG2 THR   201      27.290  26.780  48.480  1.00  0.00            
ATOM   1200  C   THR   201      29.320  30.000  49.170  1.00  0.00            
ATOM   1201  O   THR   201      30.370  29.500  49.570  1.00  0.00            
ATOM   1202  N   MET   202      29.310  30.800  48.080  1.00  0.00            
ATOM   1203  HN  MET   202      28.480  31.240  47.760  1.00  0.00            
ATOM   1204  CA  MET   202      30.480  31.180  47.350  1.00  0.00            
ATOM   1205  HA  MET   202      30.980  30.290  47.010  1.00  0.00            
ATOM   1206  CB  MET   202      30.070  31.920  46.070  1.00  0.00            
ATOM   1207  HB1 MET   202      29.460  31.240  45.440  1.00  0.00            
ATOM   1208  HB2 MET   202      29.380  32.790  46.140  1.00  0.00            
ATOM   1209  CG  MET   202      31.210  32.340  45.140  1.00  0.00            
ATOM   1210  HG1 MET   202      31.800  33.040  45.770  1.00  0.00            
ATOM   1211  HG2 MET   202      31.750  31.430  44.840  1.00  0.00            
ATOM   1212  SD  MET   202      30.570  33.340  43.760  1.00  0.00            
ATOM   1213  CE  MET   202      30.160  32.040  42.560  1.00  0.00            
ATOM   1214  HE1 MET   202      29.750  32.440  41.600  1.00  0.00            
ATOM   1215  HE2 MET   202      31.140  31.670  42.180  1.00  0.00            
ATOM   1216  HE3 MET   202      29.510  31.210  42.900  1.00  0.00            
ATOM   1217  C   MET   202      31.460  32.020  48.090  1.00  0.00            
ATOM   1218  O   MET   202      32.670  31.790  48.120  1.00  0.00            
ATOM   1219  N   GLN   203      31.010  33.040  48.840  1.00  0.00            
ATOM   1220  HN  GLN   203      30.020  33.170  48.890  1.00  0.00            
ATOM   1221  CA  GLN   203      31.820  33.720  49.810  1.00  0.00            
ATOM   1222  HA  GLN   203      32.610  34.270  49.330  1.00  0.00            
ATOM   1223  CB  GLN   203      30.820  34.700  50.450  1.00  0.00            
ATOM   1224  HB1 GLN   203      30.340  35.350  49.690  1.00  0.00            
ATOM   1225  HB2 GLN   203      30.000  34.120  50.930  1.00  0.00            
ATOM   1226  CG  GLN   203      31.420  35.710  51.420  1.00  0.00            
ATOM   1227  HG1 GLN   203      32.130  35.240  52.140  1.00  0.00            
ATOM   1228  HG2 GLN   203      31.940  36.560  50.930  1.00  0.00            
ATOM   1229  CD  GLN   203      30.380  36.410  52.290  1.00  0.00            
ATOM   1230  OE1 GLN   203      30.350  36.430  53.520  1.00  0.00            
ATOM   1231  NE2 GLN   203      29.380  36.910  51.530  1.00  0.00            
ATOM   1232 1HE2 GLN   203      29.580  37.000  50.550  1.00  0.00            
ATOM   1233 2HE2 GLN   203      28.620  37.390  51.960  1.00  0.00            
ATOM   1234  C   GLN   203      32.480  33.000  50.930  1.00  0.00            
ATOM   1235  O   GLN   203      33.650  33.270  51.220  1.00  0.00            
ATOM   1236  N   ASN   204      31.850  31.980  51.540  1.00  0.00            
ATOM   1237  HN  ASN   204      30.930  31.750  51.240  1.00  0.00            
ATOM   1238  CA  ASN   204      32.340  31.250  52.680  1.00  0.00            
ATOM   1239  HA  ASN   204      33.040  31.910  53.160  1.00  0.00            
ATOM   1240  CB  ASN   204      31.180  30.960  53.640  1.00  0.00            
ATOM   1241  HB1 ASN   204      30.290  30.530  53.120  1.00  0.00            
ATOM   1242  HB2 ASN   204      31.440  30.240  54.450  1.00  0.00            
ATOM   1243  CG  ASN   204      30.750  32.230  54.360  1.00  0.00            
ATOM   1244  OD1 ASN   204      31.530  32.990  54.920  1.00  0.00            
ATOM   1245  ND2 ASN   204      29.410  32.450  54.470  1.00  0.00            
ATOM   1246 1HD2 ASN   204      28.840  31.730  54.090  1.00  0.00            
ATOM   1247 2HD2 ASN   204      29.080  33.260  54.960  1.00  0.00            
ATOM   1248  C   ASN   204      33.050  29.960  52.480  1.00  0.00            
ATOM   1249  O   ASN   204      33.940  29.620  53.250  1.00  0.00            
ATOM   1250  N   THR   205      32.630  29.160  51.480  1.00  0.00            
ATOM   1251  HN  THR   205      31.960  29.450  50.800  1.00  0.00            
ATOM   1252  CA  THR   205      33.250  27.900  51.190  1.00  0.00            
ATOM   1253  HA  THR   205      33.200  27.280  52.080  1.00  0.00            
ATOM   1254  CB  THR   205      32.440  27.180  50.160  1.00  0.00            
ATOM   1255  HB  THR   205      32.840  26.170  49.900  1.00  0.00            
ATOM   1256  OG1 THR   205      32.370  27.880  48.920  1.00  0.00            
ATOM   1257  HG1 THR   205      31.620  28.470  49.010  1.00  0.00            
ATOM   1258  CG2 THR   205      31.060  26.790  50.730  1.00  0.00            
ATOM   1259 1HG2 THR   205      31.280  26.070  51.550  1.00  0.00            
ATOM   1260 2HG2 THR   205      30.460  27.680  50.990  1.00  0.00            
ATOM   1261 3HG2 THR   205      30.520  26.230  49.930  1.00  0.00            
ATOM   1262  C   THR   205      34.690  27.870  50.810  1.00  0.00            
ATOM   1263  O   THR   205      35.130  28.850  50.210  1.00  0.00            
ATOM   1264  N   ASN   206      35.450  26.860  51.260  1.00  0.00            
ATOM   1265  HN  ASN   206      34.960  26.120  51.700  1.00  0.00            
ATOM   1266  CA  ASN   206      36.830  26.620  50.960  1.00  0.00            
ATOM   1267  HA  ASN   206      37.270  27.430  50.400  1.00  0.00            
ATOM   1268  CB  ASN   206      37.750  26.460  52.180  1.00  0.00            
ATOM   1269  HB1 ASN   206      37.480  25.530  52.720  1.00  0.00            
ATOM   1270  HB2 ASN   206      38.780  26.310  51.790  1.00  0.00            
ATOM   1271  CG  ASN   206      37.700  27.690  53.070  1.00  0.00            
ATOM   1272  OD1 ASN   206      38.410  28.680  52.870  1.00  0.00            
ATOM   1273  ND2 ASN   206      36.750  27.630  54.040  1.00  0.00            
ATOM   1274 1HD2 ASN   206      36.490  28.460  54.530  1.00  0.00            
ATOM   1275 2HD2 ASN   206      36.370  26.730  54.260  1.00  0.00            
ATOM   1276  C   ASN   206      37.040  25.350  50.220  1.00  0.00            
ATOM   1277  O   ASN   206      38.140  25.190  49.690  1.00  0.00            
ATOM   1278  N   ASP   207      36.090  24.410  50.040  1.00  0.00            
ATOM   1279  HN  ASP   207      35.230  24.520  50.530  1.00  0.00            
ATOM   1280  CA  ASP   207      36.390  23.200  49.340  1.00  0.00            
ATOM   1281  HA  ASP   207      37.430  22.930  49.360  1.00  0.00            
ATOM   1282  CB  ASP   207      35.550  22.060  49.930  1.00  0.00            
ATOM   1283  HB1 ASP   207      34.460  22.270  49.900  1.00  0.00            
ATOM   1284  HB2 ASP   207      35.600  21.050  49.460  1.00  0.00            
ATOM   1285  CG  ASP   207      35.930  21.870  51.390  1.00  0.00            
ATOM   1286  OD1 ASP   207      35.200  22.250  52.340  1.00  0.00            
ATOM   1287  OD2 ASP   207      37.110  21.500  51.580  1.00  0.00            
ATOM   1288  C   ASP   207      36.100  23.350  47.880  1.00  0.00            
ATOM   1289  O   ASP   207      35.410  24.280  47.460  1.00  0.00            
ATOM   1290  N   VAL   208      36.760  22.540  47.040  1.00  0.00            
ATOM   1291  HN  VAL   208      37.280  21.750  47.390  1.00  0.00            
ATOM   1292  CA  VAL   208      37.080  22.640  45.650  1.00  0.00            
ATOM   1293  HA  VAL   208      37.300  23.670  45.450  1.00  0.00            
ATOM   1294  CB  VAL   208      38.220  21.760  45.250  1.00  0.00            
ATOM   1295  HB  VAL   208      38.420  20.890  45.910  1.00  0.00            
ATOM   1296  CG1 VAL   208      38.110  21.250  43.800  1.00  0.00            
ATOM   1297 1HG1 VAL   208      38.040  22.150  43.160  1.00  0.00            
ATOM   1298 2HG1 VAL   208      39.010  20.710  43.450  1.00  0.00            
ATOM   1299 3HG1 VAL   208      37.280  20.560  43.510  1.00  0.00            
ATOM   1300  CG2 VAL   208      39.420  22.690  45.490  1.00  0.00            
ATOM   1301 1HG2 VAL   208      40.310  22.110  45.180  1.00  0.00            
ATOM   1302 2HG2 VAL   208      39.370  23.700  45.030  1.00  0.00            
ATOM   1303 3HG2 VAL   208      39.490  22.960  46.560  1.00  0.00            
ATOM   1304  C   VAL   208      35.860  22.350  44.840  1.00  0.00            
ATOM   1305  O   VAL   208      35.530  23.070  43.900  1.00  0.00            
ATOM   1306  N   GLU   209      35.210  21.220  45.180  1.00  0.00            
ATOM   1307  HN  GLU   209      35.660  20.670  45.880  1.00  0.00            
ATOM   1308  CA  GLU   209      34.030  20.730  44.550  1.00  0.00            
ATOM   1309  HA  GLU   209      34.130  20.470  43.500  1.00  0.00            
ATOM   1310  CB  GLU   209      33.720  19.370  45.190  1.00  0.00            
ATOM   1311  HB1 GLU   209      34.550  18.670  44.950  1.00  0.00            
ATOM   1312  HB2 GLU   209      33.440  19.340  46.270  1.00  0.00            
ATOM   1313  CG  GLU   209      32.430  18.710  44.680  1.00  0.00            
ATOM   1314  HG1 GLU   209      32.180  17.950  45.450  1.00  0.00            
ATOM   1315  HG2 GLU   209      31.580  19.410  44.610  1.00  0.00            
ATOM   1316  CD  GLU   209      32.620  18.030  43.340  1.00  0.00            
ATOM   1317  OE1 GLU   209      32.230  16.840  43.260  1.00  0.00            
ATOM   1318  OE2 GLU   209      33.110  18.670  42.370  1.00  0.00            
ATOM   1319  C   GLU   209      32.890  21.660  44.800  1.00  0.00            
ATOM   1320  O   GLU   209      32.030  22.020  44.010  1.00  0.00            
ATOM   1321  N   THR   210      32.830  22.240  46.010  1.00  0.00            
ATOM   1322  HN  THR   210      33.510  21.920  46.670  1.00  0.00            
ATOM   1323  CA  THR   210      31.860  23.180  46.500  1.00  0.00            
ATOM   1324  HA  THR   210      30.870  22.860  46.220  1.00  0.00            
ATOM   1325  CB  THR   210      31.890  23.440  47.980  1.00  0.00            
ATOM   1326  HB  THR   210      32.670  24.100  48.420  1.00  0.00            
ATOM   1327  OG1 THR   210      32.040  22.170  48.600  1.00  0.00            
ATOM   1328  HG1 THR   210      32.030  22.430  49.520  1.00  0.00            
ATOM   1329  CG2 THR   210      30.550  24.010  48.480  1.00  0.00            
ATOM   1330 1HG2 THR   210      30.250  24.940  47.940  1.00  0.00            
ATOM   1331 2HG2 THR   210      29.840  23.180  48.340  1.00  0.00            
ATOM   1332 3HG2 THR   210      30.540  24.320  49.550  1.00  0.00            
ATOM   1333  C   THR   210      32.050  24.460  45.770  1.00  0.00            
ATOM   1334  O   THR   210      31.050  24.990  45.310  1.00  0.00            
ATOM   1335  N   ALA   211      33.290  24.990  45.670  1.00  0.00            
ATOM   1336  HN  ALA   211      34.080  24.620  46.160  1.00  0.00            
ATOM   1337  CA  ALA   211      33.600  26.120  44.860  1.00  0.00            
ATOM   1338  HA  ALA   211      33.280  27.040  45.320  1.00  0.00            
ATOM   1339  CB  ALA   211      35.140  26.250  44.880  1.00  0.00            
ATOM   1340  HB1 ALA   211      35.700  25.580  44.200  1.00  0.00            
ATOM   1341  HB2 ALA   211      35.450  27.200  44.400  1.00  0.00            
ATOM   1342  HB3 ALA   211      35.480  26.180  45.930  1.00  0.00            
ATOM   1343  C   ALA   211      33.190  26.110  43.430  1.00  0.00            
ATOM   1344  O   ALA   211      32.510  27.010  42.940  1.00  0.00            
ATOM   1345  N   ARG   212      33.530  24.990  42.760  1.00  0.00            
ATOM   1346  HN  ARG   212      34.160  24.360  43.190  1.00  0.00            
ATOM   1347  CA  ARG   212      33.180  24.760  41.400  1.00  0.00            
ATOM   1348  HA  ARG   212      33.480  25.680  40.930  1.00  0.00            
ATOM   1349  CB  ARG   212      34.010  23.650  40.730  1.00  0.00            
ATOM   1350  HB1 ARG   212      34.060  23.730  39.620  1.00  0.00            
ATOM   1351  HB2 ARG   212      35.010  23.700  41.210  1.00  0.00            
ATOM   1352  CG  ARG   212      33.540  22.200  40.910  1.00  0.00            
ATOM   1353  HG1 ARG   212      34.430  21.540  40.830  1.00  0.00            
ATOM   1354  HG2 ARG   212      33.110  21.990  41.910  1.00  0.00            
ATOM   1355  CD  ARG   212      32.620  21.660  39.820  1.00  0.00            
ATOM   1356  HD1 ARG   212      31.630  22.170  39.730  1.00  0.00            
ATOM   1357  HD2 ARG   212      33.110  21.600  38.830  1.00  0.00            
ATOM   1358  NE  ARG   212      32.310  20.290  40.320  1.00  0.00            
ATOM   1359  HE  ARG   212      32.850  19.920  41.080  1.00  0.00            
ATOM   1360  CZ  ARG   212      31.310  19.450  39.900  1.00  0.00            
ATOM   1361  NH1 ARG   212      30.620  19.670  38.740  1.00  0.00            
ATOM   1362 1HH1 ARG   212      30.670  20.600  38.370  1.00  0.00            
ATOM   1363 2HH1 ARG   212      29.730  19.230  38.740  1.00  0.00            
ATOM   1364  NH2 ARG   212      31.170  18.240  40.520  1.00  0.00            
ATOM   1365 1HH2 ARG   212      31.750  18.120  41.320  1.00  0.00            
ATOM   1366 2HH2 ARG   212      30.570  17.550  40.130  1.00  0.00            
ATOM   1367  C   ARG   212      31.710  24.600  41.180  1.00  0.00            
ATOM   1368  O   ARG   212      31.210  25.190  40.220  1.00  0.00            
ATOM   1369  N   CYS   213      30.920  23.950  42.040  1.00  0.00            
ATOM   1370  HN  CYS   213      31.230  23.400  42.810  1.00  0.00            
ATOM   1371  CA  CYS   213      29.490  23.900  41.930  1.00  0.00            
ATOM   1372  HA  CYS   213      29.210  23.630  40.920  1.00  0.00            
ATOM   1373  CB  CYS   213      28.920  22.850  42.900  1.00  0.00            
ATOM   1374  HB1 CYS   213      29.230  23.170  43.910  1.00  0.00            
ATOM   1375  HB2 CYS   213      27.810  22.890  42.870  1.00  0.00            
ATOM   1376  SG  CYS   213      29.440  21.130  42.600  1.00  0.00            
ATOM   1377  HG1 CYS   213      30.670  21.250  43.080  1.00  0.00            
ATOM   1378  C   CYS   213      28.850  25.230  42.080  1.00  0.00            
ATOM   1379  O   CYS   213      27.870  25.550  41.410  1.00  0.00            
ATOM   1380  N   THR   214      29.350  26.040  43.040  1.00  0.00            
ATOM   1381  HN  THR   214      30.080  25.630  43.590  1.00  0.00            
ATOM   1382  CA  THR   214      28.850  27.340  43.350  1.00  0.00            
ATOM   1383  HA  THR   214      27.780  27.200  43.350  1.00  0.00            
ATOM   1384  CB  THR   214      29.270  27.910  44.670  1.00  0.00            
ATOM   1385  HB  THR   214      30.180  28.550  44.730  1.00  0.00            
ATOM   1386  OG1 THR   214      29.350  26.900  45.670  1.00  0.00            
ATOM   1387  HG1 THR   214      30.090  26.380  45.330  1.00  0.00            
ATOM   1388  CG2 THR   214      28.060  28.760  45.070  1.00  0.00            
ATOM   1389 1HG2 THR   214      28.400  29.410  45.910  1.00  0.00            
ATOM   1390 2HG2 THR   214      27.740  29.430  44.250  1.00  0.00            
ATOM   1391 3HG2 THR   214      27.190  28.130  45.380  1.00  0.00            
ATOM   1392  C   THR   214      29.200  28.340  42.300  1.00  0.00            
ATOM   1393  O   THR   214      28.310  29.110  41.930  1.00  0.00            
ATOM   1394  N   ALA   215      30.440  28.270  41.790  1.00  0.00            
ATOM   1395  HN  ALA   215      31.040  27.490  41.990  1.00  0.00            
ATOM   1396  CA  ALA   215      30.760  28.940  40.560  1.00  0.00            
ATOM   1397  HA  ALA   215      30.580  29.990  40.750  1.00  0.00            
ATOM   1398  CB  ALA   215      32.260  28.890  40.250  1.00  0.00            
ATOM   1399  HB1 ALA   215      32.660  27.900  39.950  1.00  0.00            
ATOM   1400  HB2 ALA   215      32.460  29.520  39.360  1.00  0.00            
ATOM   1401  HB3 ALA   215      32.930  29.270  41.050  1.00  0.00            
ATOM   1402  C   ALA   215      29.860  28.540  39.440  1.00  0.00            
ATOM   1403  O   ALA   215      29.300  29.400  38.750  1.00  0.00            
ATOM   1404  N   GLY   216      29.610  27.250  39.170  1.00  0.00            
ATOM   1405  HN  GLY   216      30.120  26.570  39.680  1.00  0.00            
ATOM   1406  CA  GLY   216      28.650  26.710  38.250  1.00  0.00            
ATOM   1407  HA1 GLY   216      28.970  27.080  37.290  1.00  0.00            
ATOM   1408  HA2 GLY   216      28.550  25.650  38.430  1.00  0.00            
ATOM   1409  C   GLY   216      27.280  27.270  38.420  1.00  0.00            
ATOM   1410  O   GLY   216      26.560  27.760  37.550  1.00  0.00            
ATOM   1411  N   THR   217      26.760  27.110  39.660  1.00  0.00            
ATOM   1412  HN  THR   217      27.300  26.620  40.330  1.00  0.00            
ATOM   1413  CA  THR   217      25.450  27.570  40.000  1.00  0.00            
ATOM   1414  HA  THR   217      24.750  26.980  39.420  1.00  0.00            
ATOM   1415  CB  THR   217      25.040  27.450  41.440  1.00  0.00            
ATOM   1416  HB  THR   217      25.540  28.270  42.000  1.00  0.00            
ATOM   1417  OG1 THR   217      25.240  26.120  41.900  1.00  0.00            
ATOM   1418  HG1 THR   217      26.200  26.040  41.910  1.00  0.00            
ATOM   1419  CG2 THR   217      23.520  27.630  41.600  1.00  0.00            
ATOM   1420 1HG2 THR   217      23.150  28.650  41.370  1.00  0.00            
ATOM   1421 2HG2 THR   217      22.900  26.820  41.160  1.00  0.00            
ATOM   1422 3HG2 THR   217      23.330  27.460  42.680  1.00  0.00            
ATOM   1423  C   THR   217      25.210  29.010  39.670  1.00  0.00            
ATOM   1424  O   THR   217      24.210  29.220  38.980  1.00  0.00            
ATOM   1425  N   LEU   218      26.080  29.970  40.030  1.00  0.00            
ATOM   1426  HN  LEU   218      26.810  29.750  40.660  1.00  0.00            
ATOM   1427  CA  LEU   218      25.870  31.350  39.710  1.00  0.00            
ATOM   1428  HA  LEU   218      24.820  31.530  39.870  1.00  0.00            
ATOM   1429  CB  LEU   218      26.710  32.270  40.610  1.00  0.00            
ATOM   1430  HB1 LEU   218      26.960  31.640  41.490  1.00  0.00            
ATOM   1431  HB2 LEU   218      27.700  32.520  40.160  1.00  0.00            
ATOM   1432  CG  LEU   218      26.090  33.620  41.000  1.00  0.00            
ATOM   1433  HG  LEU   218      25.810  34.110  40.040  1.00  0.00            
ATOM   1434  CD1 LEU   218      24.770  33.570  41.790  1.00  0.00            
ATOM   1435 1HD1 LEU   218      24.450  32.530  42.010  1.00  0.00            
ATOM   1436 2HD1 LEU   218      24.810  34.150  42.730  1.00  0.00            
ATOM   1437 3HD1 LEU   218      23.970  34.130  41.250  1.00  0.00            
ATOM   1438  CD2 LEU   218      27.170  34.540  41.610  1.00  0.00            
ATOM   1439 1HD2 LEU   218      27.500  34.190  42.610  1.00  0.00            
ATOM   1440 2HD2 LEU   218      28.060  34.570  40.940  1.00  0.00            
ATOM   1441 3HD2 LEU   218      26.820  35.570  41.820  1.00  0.00            
ATOM   1442  C   LEU   218      26.230  31.670  38.300  1.00  0.00            
ATOM   1443  O   LEU   218      25.640  32.590  37.740  1.00  0.00            
ATOM   1444  N   HIS   219      26.990  30.820  37.590  1.00  0.00            
ATOM   1445  HN  HIS   219      27.490  30.080  38.040  1.00  0.00            
ATOM   1446  CA  HIS   219      27.190  30.870  36.180  1.00  0.00            
ATOM   1447  HA  HIS   219      27.370  31.930  36.080  1.00  0.00            
ATOM   1448  CB  HIS   219      28.340  30.030  35.590  1.00  0.00            
ATOM   1449  HB1 HIS   219      29.290  30.280  36.110  1.00  0.00            
ATOM   1450  HB2 HIS   219      28.110  28.950  35.670  1.00  0.00            
ATOM   1451  ND1 HIS   219      28.460  29.300  33.190  1.00  0.00            
ATOM   1452  CG  HIS   219      28.550  30.310  34.130  1.00  0.00            
ATOM   1453  CE1 HIS   219      28.710  29.910  32.040  1.00  0.00            
ATOM   1454  HE1 HIS   219      28.550  29.500  31.040  1.00  0.00            
ATOM   1455  NE2 HIS   219      28.930  31.240  32.170  1.00  0.00            
ATOM   1456  HE2 HIS   219      28.980  31.890  31.410  1.00  0.00            
ATOM   1457  CD2 HIS   219      28.800  31.490  33.520  1.00  0.00            
ATOM   1458  HD2 HIS   219      28.880  32.480  33.950  1.00  0.00            
ATOM   1459  C   HIS   219      25.910  30.630  35.460  1.00  0.00            
ATOM   1460  O   HIS   219      25.600  31.360  34.520  1.00  0.00            
ATOM   1461  N   ASN   220      25.130  29.640  35.920  1.00  0.00            
ATOM   1462  HN  ASN   220      25.450  29.030  36.640  1.00  0.00            
ATOM   1463  CA  ASN   220      23.940  29.210  35.260  1.00  0.00            
ATOM   1464  HA  ASN   220      24.160  29.120  34.210  1.00  0.00            
ATOM   1465  CB  ASN   220      23.270  27.990  35.920  1.00  0.00            
ATOM   1466  HB1 ASN   220      23.300  28.060  37.030  1.00  0.00            
ATOM   1467  HB2 ASN   220      22.190  28.030  35.690  1.00  0.00            
ATOM   1468  CG  ASN   220      23.730  26.650  35.350  1.00  0.00            
ATOM   1469  OD1 ASN   220      23.490  26.160  34.250  1.00  0.00            
ATOM   1470  ND2 ASN   220      24.400  25.880  36.240  1.00  0.00            
ATOM   1471 1HD2 ASN   220      24.790  26.300  37.070  1.00  0.00            
ATOM   1472 2HD2 ASN   220      24.690  24.950  36.000  1.00  0.00            
ATOM   1473  C   ASN   220      22.860  30.240  35.240  1.00  0.00            
ATOM   1474  O   ASN   220      22.150  30.410  34.260  1.00  0.00            
ATOM   1475  N   LEU   221      22.740  30.970  36.370  1.00  0.00            
ATOM   1476  HN  LEU   221      23.350  30.760  37.130  1.00  0.00            
ATOM   1477  CA  LEU   221      21.920  32.100  36.650  1.00  0.00            
ATOM   1478  HA  LEU   221      20.930  31.860  36.270  1.00  0.00            
ATOM   1479  CB  LEU   221      21.670  32.400  38.140  1.00  0.00            
ATOM   1480  HB1 LEU   221      22.530  32.960  38.570  1.00  0.00            
ATOM   1481  HB2 LEU   221      20.860  33.140  38.320  1.00  0.00            
ATOM   1482  CG  LEU   221      21.370  31.190  39.030  1.00  0.00            
ATOM   1483  HG  LEU   221      22.230  30.480  39.020  1.00  0.00            
ATOM   1484  CD1 LEU   221      20.950  31.590  40.450  1.00  0.00            
ATOM   1485 1HD1 LEU   221      20.110  32.320  40.540  1.00  0.00            
ATOM   1486 2HD1 LEU   221      20.590  30.690  41.000  1.00  0.00            
ATOM   1487 3HD1 LEU   221      21.790  32.130  40.950  1.00  0.00            
ATOM   1488  CD2 LEU   221      20.280  30.300  38.430  1.00  0.00            
ATOM   1489 1HD2 LEU   221      20.240  29.450  39.140  1.00  0.00            
ATOM   1490 2HD2 LEU   221      19.250  30.720  38.360  1.00  0.00            
ATOM   1491 3HD2 LEU   221      20.480  29.870  37.420  1.00  0.00            
ATOM   1492  C   LEU   221      22.250  33.290  35.810  1.00  0.00            
ATOM   1493  O   LEU   221      21.380  34.080  35.450  1.00  0.00            
ATOM   1494  N   SER   222      23.510  33.430  35.360  1.00  0.00            
ATOM   1495  HN  SER   222      24.220  32.780  35.640  1.00  0.00            
ATOM   1496  CA  SER   222      24.050  34.590  34.730  1.00  0.00            
ATOM   1497  HA  SER   222      23.680  35.500  35.180  1.00  0.00            
ATOM   1498  CB  SER   222      25.580  34.640  34.880  1.00  0.00            
ATOM   1499  HB1 SER   222      25.840  35.670  34.550  1.00  0.00            
ATOM   1500  HB2 SER   222      25.900  34.560  35.940  1.00  0.00            
ATOM   1501  OG  SER   222      26.380  33.820  34.040  1.00  0.00            
ATOM   1502  HG1 SER   222      26.200  32.930  34.350  1.00  0.00            
ATOM   1503  C   SER   222      23.710  34.650  33.280  1.00  0.00            
ATOM   1504  O   SER   222      24.040  35.620  32.600  1.00  0.00            
ATOM   1505  N   HIS   223      23.150  33.550  32.730  1.00  0.00            
ATOM   1506  HN  HIS   223      23.000  32.760  33.320  1.00  0.00            
ATOM   1507  CA  HIS   223      22.740  33.440  31.370  1.00  0.00            
ATOM   1508  HA  HIS   223      23.460  33.970  30.760  1.00  0.00            
ATOM   1509  CB  HIS   223      22.810  32.020  30.790  1.00  0.00            
ATOM   1510  HB1 HIS   223      22.000  31.380  31.220  1.00  0.00            
ATOM   1511  HB2 HIS   223      22.540  32.100  29.720  1.00  0.00            
ATOM   1512  ND1 HIS   223      24.720  30.760  31.860  1.00  0.00            
ATOM   1513  HD1 HIS   223      24.320  30.690  32.770  1.00  0.00            
ATOM   1514  CG  HIS   223      24.120  31.290  30.740  1.00  0.00            
ATOM   1515  CE1 HIS   223      25.790  30.010  31.460  1.00  0.00            
ATOM   1516  HE1 HIS   223      26.350  29.430  32.190  1.00  0.00            
ATOM   1517  NE2 HIS   223      25.990  30.130  30.160  1.00  0.00            
ATOM   1518  CD2 HIS   223      24.970  30.950  29.730  1.00  0.00            
ATOM   1519  HD2 HIS   223      24.620  31.280  28.760  1.00  0.00            
ATOM   1520  C   HIS   223      21.420  34.040  31.000  1.00  0.00            
ATOM   1521  O   HIS   223      20.880  33.650  29.960  1.00  0.00            
ATOM   1522  N   HIS   224      20.960  35.060  31.740  1.00  0.00            
ATOM   1523  HN  HIS   224      21.540  35.420  32.460  1.00  0.00            
ATOM   1524  CA  HIS   224      19.730  35.750  31.510  1.00  0.00            
ATOM   1525  HA  HIS   224      19.760  35.950  30.450  1.00  0.00            
ATOM   1526  CB  HIS   224      18.430  35.060  31.980  1.00  0.00            
ATOM   1527  HB1 HIS   224      18.210  34.040  31.610  1.00  0.00            
ATOM   1528  HB2 HIS   224      18.510  34.910  33.080  1.00  0.00            
ATOM   1529  ND1 HIS   224      16.180  36.160  32.490  1.00  0.00            
ATOM   1530  CG  HIS   224      17.180  35.800  31.610  1.00  0.00            
ATOM   1531  CE1 HIS   224      15.210  36.600  31.720  1.00  0.00            
ATOM   1532  HE1 HIS   224      14.320  37.040  32.180  1.00  0.00            
ATOM   1533  NE2 HIS   224      15.560  36.560  30.400  1.00  0.00            
ATOM   1534  HE2 HIS   224      15.210  37.170  29.690  1.00  0.00            
ATOM   1535  CD2 HIS   224      16.840  36.050  30.320  1.00  0.00            
ATOM   1536  HD2 HIS   224      17.240  35.890  29.320  1.00  0.00            
ATOM   1537  C   HIS   224      19.740  37.070  32.200  1.00  0.00            
ATOM   1538  O   HIS   224      20.420  37.280  33.200  1.00  0.00            
ATOM   1539  N   ARG   225      19.010  38.060  31.660  1.00  0.00            
ATOM   1540  HN  ARG   225      18.480  37.860  30.840  1.00  0.00            
ATOM   1541  CA  ARG   225      18.930  39.420  32.110  1.00  0.00            
ATOM   1542  HA  ARG   225      19.950  39.750  31.950  1.00  0.00            
ATOM   1543  CB  ARG   225      18.250  40.330  31.080  1.00  0.00            
ATOM   1544  HB1 ARG   225      18.990  40.440  30.270  1.00  0.00            
ATOM   1545  HB2 ARG   225      17.400  39.810  30.570  1.00  0.00            
ATOM   1546  CG  ARG   225      17.840  41.780  31.320  1.00  0.00            
ATOM   1547  HG1 ARG   225      17.260  41.960  30.380  1.00  0.00            
ATOM   1548  HG2 ARG   225      17.150  41.960  32.170  1.00  0.00            
ATOM   1549  CD  ARG   225      19.030  42.740  31.280  1.00  0.00            
ATOM   1550  HD1 ARG   225      19.610  42.620  32.220  1.00  0.00            
ATOM   1551  HD2 ARG   225      19.770  42.740  30.460  1.00  0.00            
ATOM   1552  NE  ARG   225      18.440  44.110  31.230  1.00  0.00            
ATOM   1553  HE  ARG   225      17.530  44.310  30.870  1.00  0.00            
ATOM   1554  CZ  ARG   225      19.130  45.220  31.610  1.00  0.00            
ATOM   1555  NH1 ARG   225      20.400  45.140  32.120  1.00  0.00            
ATOM   1556 1HH1 ARG   225      20.910  44.320  31.860  1.00  0.00            
ATOM   1557 2HH1 ARG   225      20.820  45.970  32.500  1.00  0.00            
ATOM   1558  NH2 ARG   225      18.560  46.450  31.480  1.00  0.00            
ATOM   1559 1HH2 ARG   225      17.640  46.700  31.180  1.00  0.00            
ATOM   1560 2HH2 ARG   225      19.200  47.210  31.610  1.00  0.00            
ATOM   1561  C   ARG   225      18.390  39.590  33.490  1.00  0.00            
ATOM   1562  O   ARG   225      18.870  40.380  34.300  1.00  0.00            
ATOM   1563  N   GLU   226      17.420  38.760  33.920  1.00  0.00            
ATOM   1564  HN  GLU   226      16.980  38.170  33.250  1.00  0.00            
ATOM   1565  CA  GLU   226      16.890  38.770  35.250  1.00  0.00            
ATOM   1566  HA  GLU   226      16.880  39.780  35.620  1.00  0.00            
ATOM   1567  CB  GLU   226      15.560  38.010  35.370  1.00  0.00            
ATOM   1568  HB1 GLU   226      15.740  37.020  34.910  1.00  0.00            
ATOM   1569  HB2 GLU   226      15.190  37.810  36.400  1.00  0.00            
ATOM   1570  CG  GLU   226      14.400  38.670  34.610  1.00  0.00            
ATOM   1571  HG1 GLU   226      14.240  39.680  35.060  1.00  0.00            
ATOM   1572  HG2 GLU   226      14.490  38.810  33.520  1.00  0.00            
ATOM   1573  CD  GLU   226      13.050  38.010  34.870  1.00  0.00            
ATOM   1574  OE1 GLU   226      12.450  37.660  33.820  1.00  0.00            
ATOM   1575  OE2 GLU   226      12.570  37.830  36.020  1.00  0.00            
ATOM   1576  C   GLU   226      17.850  38.160  36.220  1.00  0.00            
ATOM   1577  O   GLU   226      17.780  38.310  37.440  1.00  0.00            
ATOM   1578  N   GLY   227      18.840  37.390  35.740  1.00  0.00            
ATOM   1579  HN  GLY   227      18.870  37.260  34.750  1.00  0.00            
ATOM   1580  CA  GLY   227      19.830  36.680  36.490  1.00  0.00            
ATOM   1581  HA1 GLY   227      19.440  36.350  37.440  1.00  0.00            
ATOM   1582  HA2 GLY   227      20.220  35.930  35.820  1.00  0.00            
ATOM   1583  C   GLY   227      20.940  37.570  36.920  1.00  0.00            
ATOM   1584  O   GLY   227      21.420  37.570  38.050  1.00  0.00            
ATOM   1585  N   LEU   228      21.410  38.400  35.960  1.00  0.00            
ATOM   1586  HN  LEU   228      21.200  38.200  35.000  1.00  0.00            
ATOM   1587  CA  LEU   228      22.470  39.310  36.230  1.00  0.00            
ATOM   1588  HA  LEU   228      23.310  38.790  36.680  1.00  0.00            
ATOM   1589  CB  LEU   228      22.900  39.940  34.890  1.00  0.00            
ATOM   1590  HB1 LEU   228      22.080  40.500  34.410  1.00  0.00            
ATOM   1591  HB2 LEU   228      23.600  40.780  35.100  1.00  0.00            
ATOM   1592  CG  LEU   228      23.670  39.040  33.910  1.00  0.00            
ATOM   1593  HG  LEU   228      22.930  38.250  33.640  1.00  0.00            
ATOM   1594  CD1 LEU   228      23.960  39.660  32.540  1.00  0.00            
ATOM   1595 1HD1 LEU   228      24.540  38.930  31.920  1.00  0.00            
ATOM   1596 2HD1 LEU   228      23.070  40.060  32.000  1.00  0.00            
ATOM   1597 3HD1 LEU   228      24.580  40.570  32.690  1.00  0.00            
ATOM   1598  CD2 LEU   228      24.900  38.320  34.500  1.00  0.00            
ATOM   1599 1HD2 LEU   228      25.180  37.460  33.860  1.00  0.00            
ATOM   1600 2HD2 LEU   228      25.750  38.990  34.770  1.00  0.00            
ATOM   1601 3HD2 LEU   228      24.500  38.080  35.510  1.00  0.00            
ATOM   1602  C   LEU   228      22.120  40.410  37.170  1.00  0.00            
ATOM   1603  O   LEU   228      22.940  40.890  37.950  1.00  0.00            
ATOM   1604  N   LEU   229      20.810  40.740  37.170  1.00  0.00            
ATOM   1605  HN  LEU   229      20.210  40.340  36.480  1.00  0.00            
ATOM   1606  CA  LEU   229      20.180  41.610  38.110  1.00  0.00            
ATOM   1607  HA  LEU   229      20.780  42.510  38.080  1.00  0.00            
ATOM   1608  CB  LEU   229      18.740  41.940  37.690  1.00  0.00            
ATOM   1609  HB1 LEU   229      18.850  42.370  36.670  1.00  0.00            
ATOM   1610  HB2 LEU   229      18.340  40.910  37.580  1.00  0.00            
ATOM   1611  CG  LEU   229      17.940  42.830  38.660  1.00  0.00            
ATOM   1612  HG  LEU   229      17.930  42.410  39.690  1.00  0.00            
ATOM   1613  CD1 LEU   229      18.490  44.260  38.710  1.00  0.00            
ATOM   1614 1HD1 LEU   229      17.850  44.840  39.410  1.00  0.00            
ATOM   1615 2HD1 LEU   229      19.550  44.260  39.070  1.00  0.00            
ATOM   1616 3HD1 LEU   229      18.470  44.690  37.690  1.00  0.00            
ATOM   1617  CD2 LEU   229      16.440  42.900  38.310  1.00  0.00            
ATOM   1618 1HD2 LEU   229      15.980  43.390  39.190  1.00  0.00            
ATOM   1619 2HD2 LEU   229      16.290  43.610  37.460  1.00  0.00            
ATOM   1620 3HD2 LEU   229      16.000  41.920  38.010  1.00  0.00            
ATOM   1621  C   LEU   229      20.130  41.070  39.500  1.00  0.00            
ATOM   1622  O   LEU   229      20.400  41.700  40.530  1.00  0.00            
ATOM   1623  N   ALA   230      19.720  39.800  39.640  1.00  0.00            
ATOM   1624  HN  ALA   230      19.380  39.350  38.820  1.00  0.00            
ATOM   1625  CA  ALA   230      19.720  38.990  40.810  1.00  0.00            
ATOM   1626  HA  ALA   230      19.070  39.410  41.570  1.00  0.00            
ATOM   1627  CB  ALA   230      19.050  37.650  40.440  1.00  0.00            
ATOM   1628  HB1 ALA   230      18.140  37.640  39.810  1.00  0.00            
ATOM   1629  HB2 ALA   230      19.850  37.040  39.960  1.00  0.00            
ATOM   1630  HB3 ALA   230      18.790  37.200  41.420  1.00  0.00            
ATOM   1631  C   ALA   230      21.010  38.770  41.520  1.00  0.00            
ATOM   1632  O   ALA   230      21.120  39.080  42.710  1.00  0.00            
ATOM   1633  N   ILE   231      22.110  38.470  40.790  1.00  0.00            
ATOM   1634  HN  ILE   231      21.940  38.200  39.850  1.00  0.00            
ATOM   1635  CA  ILE   231      23.500  38.550  41.120  1.00  0.00            
ATOM   1636  HA  ILE   231      23.640  37.970  42.020  1.00  0.00            
ATOM   1637  CB  ILE   231      24.390  38.260  39.950  1.00  0.00            
ATOM   1638  HB  ILE   231      23.970  38.850  39.110  1.00  0.00            
ATOM   1639  CG2 ILE   231      25.860  38.620  40.210  1.00  0.00            
ATOM   1640 1HG2 ILE   231      26.480  38.060  39.480  1.00  0.00            
ATOM   1641 2HG2 ILE   231      26.030  39.710  40.070  1.00  0.00            
ATOM   1642 3HG2 ILE   231      26.220  38.380  41.230  1.00  0.00            
ATOM   1643  CG1 ILE   231      24.230  36.760  39.660  1.00  0.00            
ATOM   1644 1HG1 ILE   231      24.970  36.230  40.300  1.00  0.00            
ATOM   1645 2HG1 ILE   231      23.200  36.450  39.940  1.00  0.00            
ATOM   1646  CD  ILE   231      24.390  36.240  38.230  1.00  0.00            
ATOM   1647  HD1 ILE   231      24.820  35.220  38.160  1.00  0.00            
ATOM   1648  HD2 ILE   231      23.510  36.370  37.570  1.00  0.00            
ATOM   1649  HD3 ILE   231      25.230  36.900  37.900  1.00  0.00            
ATOM   1650  C   ILE   231      23.910  39.910  41.580  1.00  0.00            
ATOM   1651  O   ILE   231      24.620  40.030  42.580  1.00  0.00            
ATOM   1652  N   PHE   232      23.460  40.980  40.910  1.00  0.00            
ATOM   1653  HN  PHE   232      22.890  40.810  40.100  1.00  0.00            
ATOM   1654  CA  PHE   232      23.810  42.330  41.250  1.00  0.00            
ATOM   1655  HA  PHE   232      24.880  42.410  41.190  1.00  0.00            
ATOM   1656  CB  PHE   232      23.290  43.240  40.120  1.00  0.00            
ATOM   1657  HB1 PHE   232      23.530  42.830  39.110  1.00  0.00            
ATOM   1658  HB2 PHE   232      22.180  43.280  40.100  1.00  0.00            
ATOM   1659  CG  PHE   232      23.640  44.680  40.020  1.00  0.00            
ATOM   1660  CD1 PHE   232      24.950  45.100  40.080  1.00  0.00            
ATOM   1661  HD1 PHE   232      25.690  44.360  40.350  1.00  0.00            
ATOM   1662  CE1 PHE   232      25.300  46.410  39.850  1.00  0.00            
ATOM   1663  HE1 PHE   232      26.350  46.700  39.830  1.00  0.00            
ATOM   1664  CZ  PHE   232      24.320  47.360  39.690  1.00  0.00            
ATOM   1665  HZ  PHE   232      24.530  48.370  39.400  1.00  0.00            
ATOM   1666  CD2 PHE   232      22.700  45.670  39.840  1.00  0.00            
ATOM   1667  HD2 PHE   232      21.660  45.390  39.890  1.00  0.00            
ATOM   1668  CE2 PHE   232      22.990  47.000  39.700  1.00  0.00            
ATOM   1669  HE2 PHE   232      22.290  47.820  39.580  1.00  0.00            
ATOM   1670  C   PHE   232      23.330  42.830  42.560  1.00  0.00            
ATOM   1671  O   PHE   232      24.080  43.410  43.350  1.00  0.00            
ATOM   1672  N   LYS   233      22.040  42.690  42.920  1.00  0.00            
ATOM   1673  HN  LYS   233      21.360  42.380  42.270  1.00  0.00            
ATOM   1674  CA  LYS   233      21.510  43.060  44.200  1.00  0.00            
ATOM   1675  HA  LYS   233      21.940  44.000  44.510  1.00  0.00            
ATOM   1676  CB  LYS   233      20.000  43.090  43.940  1.00  0.00            
ATOM   1677  HB1 LYS   233      19.560  42.080  43.840  1.00  0.00            
ATOM   1678  HB2 LYS   233      19.450  43.450  44.840  1.00  0.00            
ATOM   1679  CG  LYS   233      19.510  44.100  42.890  1.00  0.00            
ATOM   1680  HG1 LYS   233      19.590  43.700  41.860  1.00  0.00            
ATOM   1681  HG2 LYS   233      18.410  44.130  43.080  1.00  0.00            
ATOM   1682  CD  LYS   233      20.110  45.500  42.990  1.00  0.00            
ATOM   1683  HD1 LYS   233      20.040  45.870  44.030  1.00  0.00            
ATOM   1684  HD2 LYS   233      21.210  45.410  42.820  1.00  0.00            
ATOM   1685  CE  LYS   233      19.320  46.450  42.090  1.00  0.00            
ATOM   1686  HE1 LYS   233      19.460  46.140  41.030  1.00  0.00            
ATOM   1687  HE2 LYS   233      18.260  46.490  42.420  1.00  0.00            
ATOM   1688  NZ  LYS   233      19.870  47.800  42.350  1.00  0.00            
ATOM   1689  HZ1 LYS   233      20.860  47.900  42.060  1.00  0.00            
ATOM   1690  HZ2 LYS   233      19.430  48.600  41.850  1.00  0.00            
ATOM   1691  HZ3 LYS   233      19.770  47.950  43.380  1.00  0.00            
ATOM   1692  C   LYS   233      21.740  42.020  45.240  1.00  0.00            
ATOM   1693  O   LYS   233      21.510  42.300  46.420  1.00  0.00            
ATOM   1694  N   SER   234      22.270  40.820  44.940  1.00  0.00            
ATOM   1695  HN  SER   234      22.310  40.460  44.010  1.00  0.00            
ATOM   1696  CA  SER   234      22.510  39.820  45.930  1.00  0.00            
ATOM   1697  HA  SER   234      21.780  39.970  46.710  1.00  0.00            
ATOM   1698  CB  SER   234      22.430  38.380  45.390  1.00  0.00            
ATOM   1699  HB1 SER   234      23.120  38.230  44.530  1.00  0.00            
ATOM   1700  HB2 SER   234      22.650  37.700  46.240  1.00  0.00            
ATOM   1701  OG  SER   234      21.070  38.160  45.040  1.00  0.00            
ATOM   1702  HG1 SER   234      21.010  38.580  44.190  1.00  0.00            
ATOM   1703  C   SER   234      23.830  39.940  46.620  1.00  0.00            
ATOM   1704  O   SER   234      24.170  39.190  47.540  1.00  0.00            
ATOM   1705  N   GLY   235      24.580  40.970  46.180  1.00  0.00            
ATOM   1706  HN  GLY   235      24.210  41.590  45.490  1.00  0.00            
ATOM   1707  CA  GLY   235      25.930  41.150  46.600  1.00  0.00            
ATOM   1708  HA1 GLY   235      26.330  42.080  46.230  1.00  0.00            
ATOM   1709  HA2 GLY   235      25.890  41.080  47.670  1.00  0.00            
ATOM   1710  C   GLY   235      26.890  40.150  46.050  1.00  0.00            
ATOM   1711  O   GLY   235      27.810  39.670  46.700  1.00  0.00            
ATOM   1712  N   GLY   236      26.630  39.740  44.790  1.00  0.00            
ATOM   1713  HN  GLY   236      26.020  40.190  44.140  1.00  0.00            
ATOM   1714  CA  GLY   236      27.380  38.680  44.210  1.00  0.00            
ATOM   1715  HA1 GLY   236      27.640  37.980  44.990  1.00  0.00            
ATOM   1716  HA2 GLY   236      26.770  38.290  43.410  1.00  0.00            
ATOM   1717  C   GLY   236      28.700  39.090  43.650  1.00  0.00            
ATOM   1718  O   GLY   236      29.590  38.250  43.630  1.00  0.00            
ATOM   1719  N   ILE   237      28.940  40.370  43.310  1.00  0.00            
ATOM   1720  HN  ILE   237      28.260  41.100  43.300  1.00  0.00            
ATOM   1721  CA  ILE   237      30.250  40.710  42.860  1.00  0.00            
ATOM   1722  HA  ILE   237      30.500  40.080  42.020  1.00  0.00            
ATOM   1723  CB  ILE   237      30.230  42.070  42.230  1.00  0.00            
ATOM   1724  HB  ILE   237      29.950  42.810  43.010  1.00  0.00            
ATOM   1725  CG2 ILE   237      31.580  42.590  41.720  1.00  0.00            
ATOM   1726 1HG2 ILE   237      31.480  43.690  41.850  1.00  0.00            
ATOM   1727 2HG2 ILE   237      32.400  42.160  42.330  1.00  0.00            
ATOM   1728 3HG2 ILE   237      31.610  42.350  40.640  1.00  0.00            
ATOM   1729  CG1 ILE   237      29.190  42.220  41.110  1.00  0.00            
ATOM   1730 1HG1 ILE   237      29.640  41.590  40.310  1.00  0.00            
ATOM   1731 2HG1 ILE   237      28.200  41.780  41.360  1.00  0.00            
ATOM   1732  CD  ILE   237      29.030  43.680  40.710  1.00  0.00            
ATOM   1733  HD1 ILE   237      28.610  44.320  41.520  1.00  0.00            
ATOM   1734  HD2 ILE   237      29.880  44.180  40.190  1.00  0.00            
ATOM   1735  HD3 ILE   237      28.170  43.750  40.010  1.00  0.00            
ATOM   1736  C   ILE   237      31.390  40.620  43.820  1.00  0.00            
ATOM   1737  O   ILE   237      32.430  40.080  43.420  1.00  0.00            
ATOM   1738  N   PRO   238      31.450  40.950  45.080  1.00  0.00            
ATOM   1739  CD  PRO   238      30.440  41.680  45.820  1.00  0.00            
ATOM   1740  HD1 PRO   238      29.380  41.380  45.670  1.00  0.00            
ATOM   1741  HD2 PRO   238      30.600  42.740  45.540  1.00  0.00            
ATOM   1742  CA  PRO   238      32.540  40.580  45.940  1.00  0.00            
ATOM   1743  HA  PRO   238      33.430  41.050  45.550  1.00  0.00            
ATOM   1744  CB  PRO   238      32.300  41.190  47.320  1.00  0.00            
ATOM   1745  HB1 PRO   238      32.480  40.500  48.170  1.00  0.00            
ATOM   1746  HB2 PRO   238      32.890  42.090  47.600  1.00  0.00            
ATOM   1747  CG  PRO   238      30.780  41.460  47.300  1.00  0.00            
ATOM   1748  HG1 PRO   238      30.190  40.620  47.710  1.00  0.00            
ATOM   1749  HG2 PRO   238      30.520  42.350  47.920  1.00  0.00            
ATOM   1750  C   PRO   238      32.770  39.110  46.050  1.00  0.00            
ATOM   1751  O   PRO   238      33.940  38.740  46.060  1.00  0.00            
ATOM   1752  N   ALA   239      31.770  38.220  46.010  1.00  0.00            
ATOM   1753  HN  ALA   239      30.800  38.460  45.980  1.00  0.00            
ATOM   1754  CA  ALA   239      31.980  36.800  45.990  1.00  0.00            
ATOM   1755  HA  ALA   239      32.510  36.500  46.880  1.00  0.00            
ATOM   1756  CB  ALA   239      30.600  36.120  45.950  1.00  0.00            
ATOM   1757  HB1 ALA   239      30.780  35.070  46.260  1.00  0.00            
ATOM   1758  HB2 ALA   239      29.910  36.550  46.700  1.00  0.00            
ATOM   1759  HB3 ALA   239      30.010  36.160  45.010  1.00  0.00            
ATOM   1760  C   ALA   239      32.700  36.310  44.780  1.00  0.00            
ATOM   1761  O   ALA   239      33.590  35.480  44.920  1.00  0.00            
ATOM   1762  N   LEU   240      32.360  36.850  43.600  1.00  0.00            
ATOM   1763  HN  LEU   240      31.740  37.630  43.660  1.00  0.00            
ATOM   1764  CA  LEU   240      33.040  36.680  42.360  1.00  0.00            
ATOM   1765  HA  LEU   240      33.130  35.650  42.050  1.00  0.00            
ATOM   1766  CB  LEU   240      32.240  37.190  41.150  1.00  0.00            
ATOM   1767  HB1 LEU   240      32.100  38.280  41.270  1.00  0.00            
ATOM   1768  HB2 LEU   240      32.890  37.000  40.260  1.00  0.00            
ATOM   1769  CG  LEU   240      30.890  36.500  40.880  1.00  0.00            
ATOM   1770  HG  LEU   240      30.410  36.060  41.780  1.00  0.00            
ATOM   1771  CD1 LEU   240      29.990  37.520  40.160  1.00  0.00            
ATOM   1772 1HD1 LEU   240      30.360  37.780  39.140  1.00  0.00            
ATOM   1773 2HD1 LEU   240      28.970  37.080  40.200  1.00  0.00            
ATOM   1774 3HD1 LEU   240      29.830  38.460  40.720  1.00  0.00            
ATOM   1775  CD2 LEU   240      31.270  35.300  40.000  1.00  0.00            
ATOM   1776 1HD2 LEU   240      32.040  34.720  40.570  1.00  0.00            
ATOM   1777 2HD2 LEU   240      30.370  34.690  39.790  1.00  0.00            
ATOM   1778 3HD2 LEU   240      31.780  35.590  39.060  1.00  0.00            
ATOM   1779  C   LEU   240      34.470  37.120  42.330  1.00  0.00            
ATOM   1780  O   LEU   240      35.310  36.390  41.810  1.00  0.00            
ATOM   1781  N   VAL   241      34.860  38.230  42.980  1.00  0.00            
ATOM   1782  HN  VAL   241      34.200  38.850  43.400  1.00  0.00            
ATOM   1783  CA  VAL   241      36.250  38.580  43.000  1.00  0.00            
ATOM   1784  HA  VAL   241      36.600  38.440  41.990  1.00  0.00            
ATOM   1785  CB  VAL   241      36.510  40.020  43.340  1.00  0.00            
ATOM   1786  HB  VAL   241      36.100  40.250  44.350  1.00  0.00            
ATOM   1787  CG1 VAL   241      37.990  40.440  43.250  1.00  0.00            
ATOM   1788 1HG1 VAL   241      38.520  40.050  42.350  1.00  0.00            
ATOM   1789 2HG1 VAL   241      38.070  41.540  43.280  1.00  0.00            
ATOM   1790 3HG1 VAL   241      38.650  40.110  44.090  1.00  0.00            
ATOM   1791  CG2 VAL   241      35.600  40.870  42.450  1.00  0.00            
ATOM   1792 1HG2 VAL   241      35.910  41.900  42.740  1.00  0.00            
ATOM   1793 2HG2 VAL   241      36.070  40.740  41.450  1.00  0.00            
ATOM   1794 3HG2 VAL   241      34.510  40.680  42.580  1.00  0.00            
ATOM   1795  C   VAL   241      36.990  37.640  43.890  1.00  0.00            
ATOM   1796  O   VAL   241      38.100  37.230  43.550  1.00  0.00            
ATOM   1797  N   LYS   242      36.440  37.220  45.040  1.00  0.00            
ATOM   1798  HN  LYS   242      35.560  37.590  45.310  1.00  0.00            
ATOM   1799  CA  LYS   242      37.010  36.210  45.880  1.00  0.00            
ATOM   1800  HA  LYS   242      38.020  36.470  46.170  1.00  0.00            
ATOM   1801  CB  LYS   242      36.100  35.950  47.090  1.00  0.00            
ATOM   1802  HB1 LYS   242      36.010  36.960  47.550  1.00  0.00            
ATOM   1803  HB2 LYS   242      35.090  35.650  46.740  1.00  0.00            
ATOM   1804  CG  LYS   242      36.660  34.920  48.080  1.00  0.00            
ATOM   1805  HG1 LYS   242      36.640  33.880  47.710  1.00  0.00            
ATOM   1806  HG2 LYS   242      37.750  35.100  48.210  1.00  0.00            
ATOM   1807  CD  LYS   242      36.130  35.040  49.510  1.00  0.00            
ATOM   1808  HD1 LYS   242      36.060  36.120  49.750  1.00  0.00            
ATOM   1809  HD2 LYS   242      35.100  34.620  49.560  1.00  0.00            
ATOM   1810  CE  LYS   242      37.020  34.330  50.540  1.00  0.00            
ATOM   1811  HE1 LYS   242      38.060  34.640  50.290  1.00  0.00            
ATOM   1812  HE2 LYS   242      36.760  34.630  51.570  1.00  0.00            
ATOM   1813  NZ  LYS   242      37.020  32.860  50.390  1.00  0.00            
ATOM   1814  HZ1 LYS   242      37.120  32.370  51.300  1.00  0.00            
ATOM   1815  HZ2 LYS   242      36.120  32.520  49.990  1.00  0.00            
ATOM   1816  HZ3 LYS   242      37.810  32.500  49.820  1.00  0.00            
ATOM   1817  C   LYS   242      37.190  34.900  45.200  1.00  0.00            
ATOM   1818  O   LYS   242      38.140  34.190  45.550  1.00  0.00            
ATOM   1819  N   MET   243      36.370  34.550  44.200  1.00  0.00            
ATOM   1820  HN  MET   243      35.590  35.120  43.940  1.00  0.00            
ATOM   1821  CA  MET   243      36.560  33.350  43.440  1.00  0.00            
ATOM   1822  HA  MET   243      36.910  32.620  44.150  1.00  0.00            
ATOM   1823  CB  MET   243      35.280  33.010  42.670  1.00  0.00            
ATOM   1824  HB1 MET   243      34.960  33.880  42.050  1.00  0.00            
ATOM   1825  HB2 MET   243      35.600  32.240  41.940  1.00  0.00            
ATOM   1826  CG  MET   243      34.130  32.520  43.550  1.00  0.00            
ATOM   1827  HG1 MET   243      33.780  33.260  44.300  1.00  0.00            
ATOM   1828  HG2 MET   243      33.210  32.500  42.920  1.00  0.00            
ATOM   1829  SD  MET   243      34.290  30.830  44.190  1.00  0.00            
ATOM   1830  CE  MET   243      35.050  31.420  45.740  1.00  0.00            
ATOM   1831  HE1 MET   243      35.110  30.640  46.530  1.00  0.00            
ATOM   1832  HE2 MET   243      36.050  31.880  45.580  1.00  0.00            
ATOM   1833  HE3 MET   243      34.470  32.240  46.210  1.00  0.00            
ATOM   1834  C   MET   243      37.730  33.430  42.520  1.00  0.00            
ATOM   1835  O   MET   243      38.350  32.460  42.070  1.00  0.00            
ATOM   1836  N   LEU   244      38.170  34.640  42.140  1.00  0.00            
ATOM   1837  HN  LEU   244      37.810  35.430  42.640  1.00  0.00            
ATOM   1838  CA  LEU   244      39.300  34.930  41.300  1.00  0.00            
ATOM   1839  HA  LEU   244      39.390  34.150  40.560  1.00  0.00            
ATOM   1840  CB  LEU   244      39.280  36.330  40.670  1.00  0.00            
ATOM   1841  HB1 LEU   244      39.130  37.070  41.490  1.00  0.00            
ATOM   1842  HB2 LEU   244      40.240  36.520  40.150  1.00  0.00            
ATOM   1843  CG  LEU   244      38.130  36.570  39.680  1.00  0.00            
ATOM   1844  HG  LEU   244      37.190  36.230  40.190  1.00  0.00            
ATOM   1845  CD1 LEU   244      37.920  38.070  39.420  1.00  0.00            
ATOM   1846 1HD1 LEU   244      38.920  38.400  39.070  1.00  0.00            
ATOM   1847 2HD1 LEU   244      37.160  38.240  38.620  1.00  0.00            
ATOM   1848 3HD1 LEU   244      37.670  38.670  40.320  1.00  0.00            
ATOM   1849  CD2 LEU   244      38.200  35.640  38.460  1.00  0.00            
ATOM   1850 1HD2 LEU   244      39.210  35.720  38.000  1.00  0.00            
ATOM   1851 2HD2 LEU   244      38.100  34.590  38.790  1.00  0.00            
ATOM   1852 3HD2 LEU   244      37.360  35.840  37.760  1.00  0.00            
ATOM   1853  C   LEU   244      40.540  34.730  42.090  1.00  0.00            
ATOM   1854  O   LEU   244      41.610  34.530  41.510  1.00  0.00            
ATOM   1855  N   GLY   245      40.570  34.630  43.430  1.00  0.00            
ATOM   1856  HN  GLY   245      39.670  34.470  43.840  1.00  0.00            
ATOM   1857  CA  GLY   245      41.620  34.240  44.310  1.00  0.00            
ATOM   1858  HA1 GLY   245      42.550  34.710  44.010  1.00  0.00            
ATOM   1859  HA2 GLY   245      41.310  34.560  45.290  1.00  0.00            
ATOM   1860  C   GLY   245      41.910  32.770  44.280  1.00  0.00            
ATOM   1861  O   GLY   245      42.920  32.440  44.890  1.00  0.00            
ATOM   1862  N   SER   246      41.010  31.930  43.740  1.00  0.00            
ATOM   1863  HN  SER   246      40.150  32.220  43.330  1.00  0.00            
ATOM   1864  CA  SER   246      41.210  30.520  43.670  1.00  0.00            
ATOM   1865  HA  SER   246      41.510  30.150  44.640  1.00  0.00            
ATOM   1866  CB  SER   246      39.940  29.750  43.240  1.00  0.00            
ATOM   1867  HB1 SER   246      39.040  30.150  43.740  1.00  0.00            
ATOM   1868  HB2 SER   246      39.940  30.010  42.160  1.00  0.00            
ATOM   1869  OG  SER   246      40.020  28.360  43.490  1.00  0.00            
ATOM   1870  HG1 SER   246      39.180  28.290  43.950  1.00  0.00            
ATOM   1871  C   SER   246      42.300  30.080  42.750  1.00  0.00            
ATOM   1872  O   SER   246      42.330  30.590  41.630  1.00  0.00            
ATOM   1873  N   PRO   247      43.120  29.150  43.130  1.00  0.00            
ATOM   1874  CD  PRO   247      43.060  28.310  44.320  1.00  0.00            
ATOM   1875  HD1 PRO   247      42.080  27.820  44.480  1.00  0.00            
ATOM   1876  HD2 PRO   247      43.340  28.920  45.200  1.00  0.00            
ATOM   1877  CA  PRO   247      44.070  28.680  42.160  1.00  0.00            
ATOM   1878  HA  PRO   247      44.550  29.510  41.670  1.00  0.00            
ATOM   1879  CB  PRO   247      45.080  27.960  43.060  1.00  0.00            
ATOM   1880  HB1 PRO   247      45.750  27.290  42.490  1.00  0.00            
ATOM   1881  HB2 PRO   247      45.830  28.710  43.400  1.00  0.00            
ATOM   1882  CG  PRO   247      44.210  27.320  44.150  1.00  0.00            
ATOM   1883  HG1 PRO   247      43.750  26.390  43.740  1.00  0.00            
ATOM   1884  HG2 PRO   247      44.750  27.080  45.090  1.00  0.00            
ATOM   1885  C   PRO   247      43.480  27.830  41.090  1.00  0.00            
ATOM   1886  O   PRO   247      44.100  27.740  40.030  1.00  0.00            
ATOM   1887  N   VAL   248      42.300  27.270  41.400  1.00  0.00            
ATOM   1888  HN  VAL   248      41.790  27.660  42.160  1.00  0.00            
ATOM   1889  CA  VAL   248      41.550  26.270  40.690  1.00  0.00            
ATOM   1890  HA  VAL   248      42.370  25.580  40.540  1.00  0.00            
ATOM   1891  CB  VAL   248      40.480  25.610  41.510  1.00  0.00            
ATOM   1892  HB  VAL   248      39.790  26.390  41.880  1.00  0.00            
ATOM   1893  CG1 VAL   248      39.550  24.580  40.860  1.00  0.00            
ATOM   1894 1HG1 VAL   248      38.810  24.990  40.130  1.00  0.00            
ATOM   1895 2HG1 VAL   248      40.060  23.740  40.340  1.00  0.00            
ATOM   1896 3HG1 VAL   248      38.940  24.190  41.700  1.00  0.00            
ATOM   1897  CG2 VAL   248      41.180  25.050  42.760  1.00  0.00            
ATOM   1898 1HG2 VAL   248      41.750  25.900  43.210  1.00  0.00            
ATOM   1899 2HG2 VAL   248      40.440  24.790  43.540  1.00  0.00            
ATOM   1900 3HG2 VAL   248      41.760  24.150  42.470  1.00  0.00            
ATOM   1901  C   VAL   248      41.110  26.710  39.340  1.00  0.00            
ATOM   1902  O   VAL   248      40.410  27.710  39.170  1.00  0.00            
ATOM   1903  N   ASP   249      41.490  25.980  38.280  1.00  0.00            
ATOM   1904  HN  ASP   249      42.250  25.340  38.310  1.00  0.00            
ATOM   1905  CA  ASP   249      41.050  26.230  36.950  1.00  0.00            
ATOM   1906  HA  ASP   249      41.380  27.230  36.670  1.00  0.00            
ATOM   1907  CB  ASP   249      41.670  25.210  35.980  1.00  0.00            
ATOM   1908  HB1 ASP   249      41.470  24.140  36.200  1.00  0.00            
ATOM   1909  HB2 ASP   249      41.240  25.310  34.970  1.00  0.00            
ATOM   1910  CG  ASP   249      43.190  25.260  35.870  1.00  0.00            
ATOM   1911  OD1 ASP   249      43.940  25.090  36.860  1.00  0.00            
ATOM   1912  OD2 ASP   249      43.620  25.350  34.690  1.00  0.00            
ATOM   1913  C   ASP   249      39.570  26.340  36.800  1.00  0.00            
ATOM   1914  O   ASP   249      39.130  27.260  36.120  1.00  0.00            
ATOM   1915  N   SER   250      38.840  25.340  37.340  1.00  0.00            
ATOM   1916  HN  SER   250      39.260  24.550  37.780  1.00  0.00            
ATOM   1917  CA  SER   250      37.430  25.240  37.190  1.00  0.00            
ATOM   1918  HA  SER   250      37.200  25.380  36.140  1.00  0.00            
ATOM   1919  CB  SER   250      36.740  23.930  37.630  1.00  0.00            
ATOM   1920  HB1 SER   250      35.640  24.000  37.750  1.00  0.00            
ATOM   1921  HB2 SER   250      37.040  23.190  36.850  1.00  0.00            
ATOM   1922  OG  SER   250      37.470  23.390  38.720  1.00  0.00            
ATOM   1923  HG1 SER   250      36.960  22.730  39.190  1.00  0.00            
ATOM   1924  C   SER   250      36.690  26.380  37.810  1.00  0.00            
ATOM   1925  O   SER   250      35.600  26.720  37.330  1.00  0.00            
ATOM   1926  N   VAL   251      37.150  27.070  38.860  1.00  0.00            
ATOM   1927  HN  VAL   251      38.000  26.750  39.260  1.00  0.00            
ATOM   1928  CA  VAL   251      36.600  28.190  39.560  1.00  0.00            
ATOM   1929  HA  VAL   251      35.570  28.010  39.820  1.00  0.00            
ATOM   1930  CB  VAL   251      37.270  28.450  40.880  1.00  0.00            
ATOM   1931  HB  VAL   251      38.350  28.590  40.630  1.00  0.00            
ATOM   1932  CG1 VAL   251      36.630  29.700  41.500  1.00  0.00            
ATOM   1933 1HG1 VAL   251      36.810  30.690  41.040  1.00  0.00            
ATOM   1934 2HG1 VAL   251      35.530  29.560  41.570  1.00  0.00            
ATOM   1935 3HG1 VAL   251      37.000  29.910  42.530  1.00  0.00            
ATOM   1936  CG2 VAL   251      37.040  27.260  41.820  1.00  0.00            
ATOM   1937 1HG2 VAL   251      35.930  27.140  41.910  1.00  0.00            
ATOM   1938 2HG2 VAL   251      37.550  26.300  41.590  1.00  0.00            
ATOM   1939 3HG2 VAL   251      37.320  27.510  42.860  1.00  0.00            
ATOM   1940  C   VAL   251      36.670  29.370  38.650  1.00  0.00            
ATOM   1941  O   VAL   251      35.650  29.930  38.260  1.00  0.00            
ATOM   1942  N   LEU   252      37.930  29.580  38.210  1.00  0.00            
ATOM   1943  HN  LEU   252      38.730  29.100  38.560  1.00  0.00            
ATOM   1944  CA  LEU   252      38.220  30.670  37.340  1.00  0.00            
ATOM   1945  HA  LEU   252      37.980  31.600  37.840  1.00  0.00            
ATOM   1946  CB  LEU   252      39.730  30.660  37.010  1.00  0.00            
ATOM   1947  HB1 LEU   252      40.070  29.850  36.330  1.00  0.00            
ATOM   1948  HB2 LEU   252      39.830  31.650  36.510  1.00  0.00            
ATOM   1949  CG  LEU   252      40.620  30.820  38.250  1.00  0.00            
ATOM   1950  HG  LEU   252      40.310  30.030  38.980  1.00  0.00            
ATOM   1951  CD1 LEU   252      42.120  30.640  37.950  1.00  0.00            
ATOM   1952 1HD1 LEU   252      42.180  29.740  37.300  1.00  0.00            
ATOM   1953 2HD1 LEU   252      42.410  31.490  37.310  1.00  0.00            
ATOM   1954 3HD1 LEU   252      42.690  30.550  38.900  1.00  0.00            
ATOM   1955  CD2 LEU   252      40.320  32.190  38.880  1.00  0.00            
ATOM   1956 1HD2 LEU   252      39.530  32.770  38.360  1.00  0.00            
ATOM   1957 2HD2 LEU   252      40.050  32.110  39.950  1.00  0.00            
ATOM   1958 3HD2 LEU   252      41.220  32.840  38.960  1.00  0.00            
ATOM   1959  C   LEU   252      37.450  30.680  36.060  1.00  0.00            
ATOM   1960  O   LEU   252      37.070  31.810  35.750  1.00  0.00            
ATOM   1961  N   PHE   253      37.230  29.540  35.390  1.00  0.00            
ATOM   1962  HN  PHE   253      37.660  28.690  35.690  1.00  0.00            
ATOM   1963  CA  PHE   253      36.700  29.660  34.070  1.00  0.00            
ATOM   1964  HA  PHE   253      37.210  30.450  33.550  1.00  0.00            
ATOM   1965  CB  PHE   253      36.930  28.360  33.270  1.00  0.00            
ATOM   1966  HB1 PHE   253      36.480  27.520  33.840  1.00  0.00            
ATOM   1967  HB2 PHE   253      36.490  28.450  32.260  1.00  0.00            
ATOM   1968  CG  PHE   253      38.370  28.180  32.940  1.00  0.00            
ATOM   1969  CD1 PHE   253      39.380  29.110  32.850  1.00  0.00            
ATOM   1970  HD1 PHE   253      39.140  30.140  33.050  1.00  0.00            
ATOM   1971  CE1 PHE   253      40.700  28.720  32.760  1.00  0.00            
ATOM   1972  HE1 PHE   253      41.520  29.420  32.850  1.00  0.00            
ATOM   1973  CZ  PHE   253      41.010  27.380  32.730  1.00  0.00            
ATOM   1974  HZ  PHE   253      42.010  26.980  32.700  1.00  0.00            
ATOM   1975  CD2 PHE   253      38.690  26.850  32.810  1.00  0.00            
ATOM   1976  HD2 PHE   253      37.920  26.090  32.900  1.00  0.00            
ATOM   1977  CE2 PHE   253      40.000  26.450  32.700  1.00  0.00            
ATOM   1978  HE2 PHE   253      40.290  25.410  32.650  1.00  0.00            
ATOM   1979  C   PHE   253      35.260  30.050  34.180  1.00  0.00            
ATOM   1980  O   PHE   253      34.780  30.840  33.370  1.00  0.00            
ATOM   1981  N   TYR   254      34.540  29.710  35.260  1.00  0.00            
ATOM   1982  HN  TYR   254      35.020  29.190  35.960  1.00  0.00            
ATOM   1983  CA  TYR   254      33.220  30.190  35.520  1.00  0.00            
ATOM   1984  HA  TYR   254      32.610  30.150  34.630  1.00  0.00            
ATOM   1985  CB  TYR   254      32.540  29.390  36.640  1.00  0.00            
ATOM   1986  HB1 TYR   254      33.230  29.280  37.500  1.00  0.00            
ATOM   1987  HB2 TYR   254      31.570  29.840  36.960  1.00  0.00            
ATOM   1988  CG  TYR   254      32.210  28.030  36.130  1.00  0.00            
ATOM   1989  CD1 TYR   254      32.460  26.900  36.870  1.00  0.00            
ATOM   1990  HD1 TYR   254      33.160  26.950  37.690  1.00  0.00            
ATOM   1991  CE1 TYR   254      31.780  25.720  36.640  1.00  0.00            
ATOM   1992  HE1 TYR   254      31.940  24.910  37.340  1.00  0.00            
ATOM   1993  CZ  TYR   254      31.010  25.620  35.500  1.00  0.00            
ATOM   1994  OH  TYR   254      30.340  24.400  35.270  1.00  0.00            
ATOM   1995  HH  TYR   254      29.560  24.680  34.780  1.00  0.00            
ATOM   1996  CD2 TYR   254      31.250  27.950  35.140  1.00  0.00            
ATOM   1997  HD2 TYR   254      30.850  28.820  34.650  1.00  0.00            
ATOM   1998  CE2 TYR   254      30.740  26.740  34.750  1.00  0.00            
ATOM   1999  HE2 TYR   254      29.970  26.690  33.990  1.00  0.00            
ATOM   2000  C   TYR   254      33.180  31.630  35.910  1.00  0.00            
ATOM   2001  O   TYR   254      32.360  32.400  35.430  1.00  0.00            
ATOM   2002  N   ALA   255      34.060  32.050  36.850  1.00  0.00            
ATOM   2003  HN  ALA   255      34.710  31.370  37.180  1.00  0.00            
ATOM   2004  CA  ALA   255      33.950  33.280  37.570  1.00  0.00            
ATOM   2005  HA  ALA   255      32.910  33.380  37.870  1.00  0.00            
ATOM   2006  CB  ALA   255      34.830  33.310  38.830  1.00  0.00            
ATOM   2007  HB1 ALA   255      34.530  32.400  39.400  1.00  0.00            
ATOM   2008  HB2 ALA   255      35.930  33.300  38.650  1.00  0.00            
ATOM   2009  HB3 ALA   255      34.600  34.170  39.500  1.00  0.00            
ATOM   2010  C   ALA   255      34.280  34.500  36.790  1.00  0.00            
ATOM   2011  O   ALA   255      33.600  35.520  36.890  1.00  0.00            
ATOM   2012  N   ILE   256      35.250  34.480  35.860  1.00  0.00            
ATOM   2013  HN  ILE   256      35.600  33.560  35.700  1.00  0.00            
ATOM   2014  CA  ILE   256      35.600  35.520  34.940  1.00  0.00            
ATOM   2015  HA  ILE   256      35.790  36.420  35.490  1.00  0.00            
ATOM   2016  CB  ILE   256      36.940  35.270  34.310  1.00  0.00            
ATOM   2017  HB  ILE   256      37.580  35.090  35.200  1.00  0.00            
ATOM   2018  CG2 ILE   256      36.890  34.000  33.440  1.00  0.00            
ATOM   2019 1HG2 ILE   256      36.460  33.110  33.940  1.00  0.00            
ATOM   2020 2HG2 ILE   256      36.280  34.220  32.540  1.00  0.00            
ATOM   2021 3HG2 ILE   256      37.880  33.710  33.010  1.00  0.00            
ATOM   2022  CG1 ILE   256      37.600  36.470  33.610  1.00  0.00            
ATOM   2023 1HG1 ILE   256      38.390  36.100  32.930  1.00  0.00            
ATOM   2024 2HG1 ILE   256      36.880  37.080  33.020  1.00  0.00            
ATOM   2025  CD  ILE   256      38.300  37.410  34.590  1.00  0.00            
ATOM   2026  HD1 ILE   256      38.690  38.210  33.930  1.00  0.00            
ATOM   2027  HD2 ILE   256      37.680  37.910  35.360  1.00  0.00            
ATOM   2028  HD3 ILE   256      39.120  36.970  35.210  1.00  0.00            
ATOM   2029  C   ILE   256      34.560  35.780  33.910  1.00  0.00            
ATOM   2030  O   ILE   256      34.270  36.940  33.600  1.00  0.00            
ATOM   2031  N   THR   257      33.910  34.670  33.510  1.00  0.00            
ATOM   2032  HN  THR   257      34.390  33.820  33.720  1.00  0.00            
ATOM   2033  CA  THR   257      32.860  34.600  32.550  1.00  0.00            
ATOM   2034  HA  THR   257      33.020  35.370  31.820  1.00  0.00            
ATOM   2035  CB  THR   257      32.740  33.240  31.930  1.00  0.00            
ATOM   2036  HB  THR   257      32.160  32.580  32.610  1.00  0.00            
ATOM   2037  OG1 THR   257      33.980  32.710  31.480  1.00  0.00            
ATOM   2038  HG1 THR   257      34.190  32.030  32.130  1.00  0.00            
ATOM   2039  CG2 THR   257      31.870  33.330  30.670  1.00  0.00            
ATOM   2040 1HG2 THR   257      30.890  33.830  30.800  1.00  0.00            
ATOM   2041 2HG2 THR   257      32.490  33.610  29.790  1.00  0.00            
ATOM   2042 3HG2 THR   257      31.640  32.280  30.390  1.00  0.00            
ATOM   2043  C   THR   257      31.620  35.140  33.200  1.00  0.00            
ATOM   2044  O   THR   257      30.920  35.880  32.510  1.00  0.00            
ATOM   2045  N   THR   258      31.300  34.800  34.460  1.00  0.00            
ATOM   2046  HN  THR   258      31.890  34.270  35.070  1.00  0.00            
ATOM   2047  CA  THR   258      30.140  35.300  35.120  1.00  0.00            
ATOM   2048  HA  THR   258      29.310  35.040  34.490  1.00  0.00            
ATOM   2049  CB  THR   258      29.990  34.720  36.490  1.00  0.00            
ATOM   2050  HB  THR   258      30.810  35.030  37.170  1.00  0.00            
ATOM   2051  OG1 THR   258      30.030  33.300  36.420  1.00  0.00            
ATOM   2052  HG1 THR   258      30.810  33.050  35.930  1.00  0.00            
ATOM   2053  CG2 THR   258      28.720  35.160  37.230  1.00  0.00            
ATOM   2054 1HG2 THR   258      28.650  36.270  37.310  1.00  0.00            
ATOM   2055 2HG2 THR   258      27.760  34.820  36.790  1.00  0.00            
ATOM   2056 3HG2 THR   258      28.700  34.820  38.290  1.00  0.00            
ATOM   2057  C   THR   258      30.220  36.770  35.370  1.00  0.00            
ATOM   2058  O   THR   258      29.350  37.520  34.930  1.00  0.00            
ATOM   2059  N   LEU   259      31.380  37.310  35.790  1.00  0.00            
ATOM   2060  HN  LEU   259      32.150  36.690  35.860  1.00  0.00            
ATOM   2061  CA  LEU   259      31.670  38.710  35.810  1.00  0.00            
ATOM   2062  HA  LEU   259      30.920  39.190  36.430  1.00  0.00            
ATOM   2063  CB  LEU   259      33.080  38.950  36.370  1.00  0.00            
ATOM   2064  HB1 LEU   259      33.630  38.090  35.940  1.00  0.00            
ATOM   2065  HB2 LEU   259      33.530  39.890  35.990  1.00  0.00            
ATOM   2066  CG  LEU   259      33.160  38.800  37.900  1.00  0.00            
ATOM   2067  HG  LEU   259      32.440  38.030  38.250  1.00  0.00            
ATOM   2068  CD1 LEU   259      34.560  38.540  38.500  1.00  0.00            
ATOM   2069 1HD1 LEU   259      34.970  37.610  38.050  1.00  0.00            
ATOM   2070 2HD1 LEU   259      35.290  39.370  38.430  1.00  0.00            
ATOM   2071 3HD1 LEU   259      34.290  38.330  39.560  1.00  0.00            
ATOM   2072  CD2 LEU   259      32.570  40.090  38.490  1.00  0.00            
ATOM   2073 1HD2 LEU   259      31.520  40.250  38.160  1.00  0.00            
ATOM   2074 2HD2 LEU   259      32.460  39.930  39.580  1.00  0.00            
ATOM   2075 3HD2 LEU   259      33.230  40.930  38.190  1.00  0.00            
ATOM   2076  C   LEU   259      31.670  39.320  34.450  1.00  0.00            
ATOM   2077  O   LEU   259      31.180  40.450  34.350  1.00  0.00            
ATOM   2078  N   HIS   260      32.250  38.730  33.390  1.00  0.00            
ATOM   2079  HN  HIS   260      32.940  38.020  33.520  1.00  0.00            
ATOM   2080  CA  HIS   260      32.060  39.290  32.090  1.00  0.00            
ATOM   2081  HA  HIS   260      32.520  40.270  32.160  1.00  0.00            
ATOM   2082  CB  HIS   260      32.760  38.410  31.040  1.00  0.00            
ATOM   2083  HB1 HIS   260      33.800  38.150  31.320  1.00  0.00            
ATOM   2084  HB2 HIS   260      32.140  37.510  30.840  1.00  0.00            
ATOM   2085  ND1 HIS   260      33.450  38.400  28.620  1.00  0.00            
ATOM   2086  CG  HIS   260      33.020  39.090  29.730  1.00  0.00            
ATOM   2087  CE1 HIS   260      33.820  39.310  27.740  1.00  0.00            
ATOM   2088  HE1 HIS   260      34.390  39.170  26.820  1.00  0.00            
ATOM   2089  NE2 HIS   260      33.670  40.570  28.210  1.00  0.00            
ATOM   2090  HE2 HIS   260      34.030  41.410  27.790  1.00  0.00            
ATOM   2091  CD2 HIS   260      33.300  40.410  29.530  1.00  0.00            
ATOM   2092  HD2 HIS   260      33.290  41.280  30.170  1.00  0.00            
ATOM   2093  C   HIS   260      30.630  39.440  31.730  1.00  0.00            
ATOM   2094  O   HIS   260      30.260  40.420  31.070  1.00  0.00            
ATOM   2095  N   ASN   261      29.770  38.440  32.010  1.00  0.00            
ATOM   2096  HN  ASN   261      30.190  37.680  32.500  1.00  0.00            
ATOM   2097  CA  ASN   261      28.390  38.590  31.670  1.00  0.00            
ATOM   2098  HA  ASN   261      28.390  38.870  30.620  1.00  0.00            
ATOM   2099  CB  ASN   261      27.660  37.330  32.160  1.00  0.00            
ATOM   2100  HB1 ASN   261      28.000  36.970  33.160  1.00  0.00            
ATOM   2101  HB2 ASN   261      26.580  37.550  32.260  1.00  0.00            
ATOM   2102  CG  ASN   261      28.000  36.300  31.100  1.00  0.00            
ATOM   2103  OD1 ASN   261      28.540  36.620  30.030  1.00  0.00            
ATOM   2104  ND2 ASN   261      27.720  35.000  31.400  1.00  0.00            
ATOM   2105 1HD2 ASN   261      27.210  34.770  32.230  1.00  0.00            
ATOM   2106 2HD2 ASN   261      27.850  34.280  30.730  1.00  0.00            
ATOM   2107  C   ASN   261      27.700  39.750  32.280  1.00  0.00            
ATOM   2108  O   ASN   261      27.110  40.580  31.590  1.00  0.00            
ATOM   2109  N   LEU   262      27.930  40.050  33.570  1.00  0.00            
ATOM   2110  HN  LEU   262      28.520  39.430  34.080  1.00  0.00            
ATOM   2111  CA  LEU   262      27.680  41.280  34.270  1.00  0.00            
ATOM   2112  HA  LEU   262      26.610  41.380  34.320  1.00  0.00            
ATOM   2113  CB  LEU   262      28.340  41.210  35.660  1.00  0.00            
ATOM   2114  HB1 LEU   262      29.440  41.030  35.670  1.00  0.00            
ATOM   2115  HB2 LEU   262      28.260  42.210  36.120  1.00  0.00            
ATOM   2116  CG  LEU   262      27.650  40.340  36.720  1.00  0.00            
ATOM   2117  HG  LEU   262      27.510  39.290  36.400  1.00  0.00            
ATOM   2118  CD1 LEU   262      28.600  40.320  37.930  1.00  0.00            
ATOM   2119 1HD1 LEU   262      28.250  39.510  38.600  1.00  0.00            
ATOM   2120 2HD1 LEU   262      29.620  40.080  37.570  1.00  0.00            
ATOM   2121 3HD1 LEU   262      28.630  41.270  38.500  1.00  0.00            
ATOM   2122  CD2 LEU   262      26.280  40.950  37.090  1.00  0.00            
ATOM   2123 1HD2 LEU   262      25.570  40.250  37.570  1.00  0.00            
ATOM   2124 2HD2 LEU   262      26.300  41.950  37.590  1.00  0.00            
ATOM   2125 3HD2 LEU   262      25.770  41.240  36.150  1.00  0.00            
ATOM   2126  C   LEU   262      28.170  42.500  33.570  1.00  0.00            
ATOM   2127  O   LEU   262      27.390  43.400  33.240  1.00  0.00            
ATOM   2128  N   LEU   263      29.460  42.590  33.210  1.00  0.00            
ATOM   2129  HN  LEU   263      29.950  41.730  33.360  1.00  0.00            
ATOM   2130  CA  LEU   263      30.110  43.700  32.590  1.00  0.00            
ATOM   2131  HA  LEU   263      29.920  44.520  33.270  1.00  0.00            
ATOM   2132  CB  LEU   263      31.630  43.490  32.480  1.00  0.00            
ATOM   2133  HB1 LEU   263      31.680  42.520  31.940  1.00  0.00            
ATOM   2134  HB2 LEU   263      32.000  44.250  31.760  1.00  0.00            
ATOM   2135  CG  LEU   263      32.320  43.620  33.840  1.00  0.00            
ATOM   2136  HG  LEU   263      31.770  42.940  34.530  1.00  0.00            
ATOM   2137  CD1 LEU   263      33.820  43.270  33.760  1.00  0.00            
ATOM   2138 1HD1 LEU   263      33.900  42.270  33.290  1.00  0.00            
ATOM   2139 2HD1 LEU   263      34.410  43.980  33.140  1.00  0.00            
ATOM   2140 3HD1 LEU   263      34.270  43.310  34.770  1.00  0.00            
ATOM   2141  CD2 LEU   263      32.210  45.030  34.450  1.00  0.00            
ATOM   2142 1HD2 LEU   263      31.250  45.410  34.870  1.00  0.00            
ATOM   2143 2HD2 LEU   263      32.840  45.080  35.370  1.00  0.00            
ATOM   2144 3HD2 LEU   263      32.600  45.830  33.790  1.00  0.00            
ATOM   2145  C   LEU   263      29.520  44.050  31.270  1.00  0.00            
ATOM   2146  O   LEU   263      29.430  45.220  30.870  1.00  0.00            
ATOM   2147  N   LEU   264      29.210  43.030  30.460  1.00  0.00            
ATOM   2148  HN  LEU   264      29.320  42.120  30.870  1.00  0.00            
ATOM   2149  CA  LEU   264      28.550  43.170  29.200  1.00  0.00            
ATOM   2150  HA  LEU   264      29.170  43.810  28.610  1.00  0.00            
ATOM   2151  CB  LEU   264      28.580  41.780  28.540  1.00  0.00            
ATOM   2152  HB1 LEU   264      28.320  40.980  29.270  1.00  0.00            
ATOM   2153  HB2 LEU   264      27.830  41.780  27.720  1.00  0.00            
ATOM   2154  CG  LEU   264      29.900  41.350  27.870  1.00  0.00            
ATOM   2155  HG  LEU   264      30.640  41.390  28.700  1.00  0.00            
ATOM   2156  CD1 LEU   264      29.720  39.920  27.340  1.00  0.00            
ATOM   2157 1HD1 LEU   264      30.140  39.170  28.040  1.00  0.00            
ATOM   2158 2HD1 LEU   264      28.660  39.720  27.050  1.00  0.00            
ATOM   2159 3HD1 LEU   264      30.410  39.790  26.480  1.00  0.00            
ATOM   2160  CD2 LEU   264      30.220  42.240  26.670  1.00  0.00            
ATOM   2161 1HD2 LEU   264      31.130  41.910  26.120  1.00  0.00            
ATOM   2162 2HD2 LEU   264      29.350  42.130  25.990  1.00  0.00            
ATOM   2163 3HD2 LEU   264      30.490  43.220  27.120  1.00  0.00            
ATOM   2164  C   LEU   264      27.150  43.670  29.180  1.00  0.00            
ATOM   2165  O   LEU   264      26.740  44.450  28.310  1.00  0.00            
ATOM   2166  N   HIS   265      26.310  43.100  30.060  1.00  0.00            
ATOM   2167  HN  HIS   265      26.700  42.370  30.620  1.00  0.00            
ATOM   2168  CA  HIS   265      24.890  43.230  29.880  1.00  0.00            
ATOM   2169  HA  HIS   265      24.560  43.830  29.040  1.00  0.00            
ATOM   2170  CB  HIS   265      24.260  41.850  29.670  1.00  0.00            
ATOM   2171  HB1 HIS   265      24.890  41.340  28.910  1.00  0.00            
ATOM   2172  HB2 HIS   265      24.310  41.310  30.640  1.00  0.00            
ATOM   2173  ND1 HIS   265      22.220  40.470  29.380  1.00  0.00            
ATOM   2174  CG  HIS   265      22.850  41.680  29.180  1.00  0.00            
ATOM   2175  CE1 HIS   265      21.060  40.530  28.760  1.00  0.00            
ATOM   2176  HE1 HIS   265      20.270  39.780  28.760  1.00  0.00            
ATOM   2177  NE2 HIS   265      20.890  41.720  28.130  1.00  0.00            
ATOM   2178  HE2 HIS   265      20.110  41.920  27.520  1.00  0.00            
ATOM   2179  CD2 HIS   265      22.030  42.440  28.400  1.00  0.00            
ATOM   2180  HD2 HIS   265      22.080  43.450  28.010  1.00  0.00            
ATOM   2181  C   HIS   265      24.100  43.840  30.980  1.00  0.00            
ATOM   2182  O   HIS   265      22.870  43.860  30.990  1.00  0.00            
ATOM   2183  N   GLN   266      24.670  44.320  32.100  1.00  0.00            
ATOM   2184  HN  GLN   266      25.660  44.230  32.140  1.00  0.00            
ATOM   2185  CA  GLN   266      24.020  44.800  33.280  1.00  0.00            
ATOM   2186  HA  GLN   266      23.010  45.020  32.980  1.00  0.00            
ATOM   2187  CB  GLN   266      24.010  43.810  34.460  1.00  0.00            
ATOM   2188  HB1 GLN   266      23.310  42.980  34.250  1.00  0.00            
ATOM   2189  HB2 GLN   266      25.050  43.420  34.540  1.00  0.00            
ATOM   2190  CG  GLN   266      23.630  44.510  35.760  1.00  0.00            
ATOM   2191  HG1 GLN   266      23.670  43.750  36.570  1.00  0.00            
ATOM   2192  HG2 GLN   266      24.240  45.390  36.030  1.00  0.00            
ATOM   2193  CD  GLN   266      22.150  44.840  35.590  1.00  0.00            
ATOM   2194  OE1 GLN   266      21.360  44.160  34.950  1.00  0.00            
ATOM   2195  NE2 GLN   266      21.700  46.010  36.130  1.00  0.00            
ATOM   2196 1HE2 GLN   266      22.340  46.660  36.550  1.00  0.00            
ATOM   2197 2HE2 GLN   266      20.750  46.190  35.890  1.00  0.00            
ATOM   2198  C   GLN   266      24.560  46.150  33.590  1.00  0.00            
ATOM   2199  O   GLN   266      25.720  46.380  33.900  1.00  0.00            
ATOM   2200  N   GLU   267      23.720  47.200  33.540  1.00  0.00            
ATOM   2201  HN  GLU   267      22.760  47.060  33.290  1.00  0.00            
ATOM   2202  CA  GLU   267      23.820  48.530  34.070  1.00  0.00            
ATOM   2203  HA  GLU   267      24.510  49.030  33.410  1.00  0.00            
ATOM   2204  CB  GLU   267      22.590  49.440  34.120  1.00  0.00            
ATOM   2205  HB1 GLU   267      21.810  49.000  34.790  1.00  0.00            
ATOM   2206  HB2 GLU   267      22.840  50.470  34.450  1.00  0.00            
ATOM   2207  CG  GLU   267      21.920  49.670  32.770  1.00  0.00            
ATOM   2208  HG1 GLU   267      21.150  50.460  32.910  1.00  0.00            
ATOM   2209  HG2 GLU   267      22.670  49.990  32.010  1.00  0.00            
ATOM   2210  CD  GLU   267      21.110  48.510  32.210  1.00  0.00            
ATOM   2211  OE1 GLU   267      20.550  48.560  31.080  1.00  0.00            
ATOM   2212  OE2 GLU   267      20.920  47.510  32.950  1.00  0.00            
ATOM   2213  C   GLU   267      24.470  48.640  35.410  1.00  0.00            
ATOM   2214  O   GLU   267      24.350  47.800  36.300  1.00  0.00            
ATOM   2215  N   GLY   268      25.320  49.650  35.680  1.00  0.00            
ATOM   2216  HN  GLY   268      25.510  50.320  34.970  1.00  0.00            
ATOM   2217  CA  GLY   268      25.890  49.820  36.980  1.00  0.00            
ATOM   2218  HA1 GLY   268      26.320  50.810  37.000  1.00  0.00            
ATOM   2219  HA2 GLY   268      25.130  49.700  37.740  1.00  0.00            
ATOM   2220  C   GLY   268      27.000  48.890  37.340  1.00  0.00            
ATOM   2221  O   GLY   268      27.460  48.840  38.480  1.00  0.00            
ATOM   2222  N   ALA   269      27.510  48.210  36.290  1.00  0.00            
ATOM   2223  HN  ALA   269      27.150  48.180  35.370  1.00  0.00            
ATOM   2224  CA  ALA   269      28.490  47.190  36.500  1.00  0.00            
ATOM   2225  HA  ALA   269      28.200  46.580  37.340  1.00  0.00            
ATOM   2226  CB  ALA   269      28.500  46.400  35.180  1.00  0.00            
ATOM   2227  HB1 ALA   269      29.360  45.700  35.150  1.00  0.00            
ATOM   2228  HB2 ALA   269      27.560  45.840  34.980  1.00  0.00            
ATOM   2229  HB3 ALA   269      28.780  47.060  34.330  1.00  0.00            
ATOM   2230  C   ALA   269      29.880  47.610  36.830  1.00  0.00            
ATOM   2231  O   ALA   269      30.550  47.090  37.720  1.00  0.00            
ATOM   2232  N   LYS   270      30.350  48.600  36.040  1.00  0.00            
ATOM   2233  HN  LYS   270      29.610  48.900  35.450  1.00  0.00            
ATOM   2234  CA  LYS   270      31.710  49.040  36.120  1.00  0.00            
ATOM   2235  HA  LYS   270      32.340  48.200  35.880  1.00  0.00            
ATOM   2236  CB  LYS   270      31.990  50.180  35.120  1.00  0.00            
ATOM   2237  HB1 LYS   270      31.330  51.060  35.230  1.00  0.00            
ATOM   2238  HB2 LYS   270      33.000  50.610  35.260  1.00  0.00            
ATOM   2239  CG  LYS   270      31.960  49.680  33.670  1.00  0.00            
ATOM   2240  HG1 LYS   270      32.470  48.700  33.550  1.00  0.00            
ATOM   2241  HG2 LYS   270      30.880  49.540  33.450  1.00  0.00            
ATOM   2242  CD  LYS   270      32.290  50.750  32.630  1.00  0.00            
ATOM   2243  HD1 LYS   270      31.940  51.730  33.030  1.00  0.00            
ATOM   2244  HD2 LYS   270      33.400  50.810  32.640  1.00  0.00            
ATOM   2245  CE  LYS   270      31.720  50.510  31.230  1.00  0.00            
ATOM   2246  HE1 LYS   270      31.470  49.510  30.810  1.00  0.00            
ATOM   2247  HE2 LYS   270      30.770  51.080  31.160  1.00  0.00            
ATOM   2248  NZ  LYS   270      32.620  51.220  30.290  1.00  0.00            
ATOM   2249  HZ1 LYS   270      33.630  51.030  30.470  1.00  0.00            
ATOM   2250  HZ2 LYS   270      32.330  50.850  29.370  1.00  0.00            
ATOM   2251  HZ3 LYS   270      32.470  52.250  30.270  1.00  0.00            
ATOM   2252  C   LYS   270      32.220  49.510  37.440  1.00  0.00            
ATOM   2253  O   LYS   270      33.310  49.110  37.860  1.00  0.00            
ATOM   2254  N   MET   271      31.380  50.320  38.100  1.00  0.00            
ATOM   2255  HN  MET   271      30.520  50.690  37.750  1.00  0.00            
ATOM   2256  CA  MET   271      31.670  50.830  39.400  1.00  0.00            
ATOM   2257  HA  MET   271      32.730  51.070  39.430  1.00  0.00            
ATOM   2258  CB  MET   271      30.970  52.160  39.740  1.00  0.00            
ATOM   2259  HB1 MET   271      31.190  52.870  38.920  1.00  0.00            
ATOM   2260  HB2 MET   271      29.890  51.900  39.830  1.00  0.00            
ATOM   2261  CG  MET   271      31.360  52.780  41.090  1.00  0.00            
ATOM   2262  HG1 MET   271      30.940  53.800  41.170  1.00  0.00            
ATOM   2263  HG2 MET   271      30.920  52.210  41.940  1.00  0.00            
ATOM   2264  SD  MET   271      33.150  52.960  41.370  1.00  0.00            
ATOM   2265  CE  MET   271      33.410  54.220  40.090  1.00  0.00            
ATOM   2266  HE1 MET   271      33.670  53.720  39.120  1.00  0.00            
ATOM   2267  HE2 MET   271      32.580  54.930  39.890  1.00  0.00            
ATOM   2268  HE3 MET   271      34.290  54.830  40.390  1.00  0.00            
ATOM   2269  C   MET   271      31.510  49.790  40.460  1.00  0.00            
ATOM   2270  O   MET   271      32.390  49.740  41.320  1.00  0.00            
ATOM   2271  N   ALA   272      30.530  48.870  40.410  1.00  0.00            
ATOM   2272  HN  ALA   272      29.790  48.980  39.750  1.00  0.00            
ATOM   2273  CA  ALA   272      30.420  47.830  41.380  1.00  0.00            
ATOM   2274  HA  ALA   272      30.350  48.230  42.380  1.00  0.00            
ATOM   2275  CB  ALA   272      29.030  47.230  41.120  1.00  0.00            
ATOM   2276  HB1 ALA   272      28.740  46.570  41.970  1.00  0.00            
ATOM   2277  HB2 ALA   272      28.300  48.040  40.910  1.00  0.00            
ATOM   2278  HB3 ALA   272      29.050  46.640  40.180  1.00  0.00            
ATOM   2279  C   ALA   272      31.500  46.800  41.400  1.00  0.00            
ATOM   2280  O   ALA   272      32.030  46.400  42.440  1.00  0.00            
ATOM   2281  N   VAL   273      31.970  46.370  40.220  1.00  0.00            
ATOM   2282  HN  VAL   273      31.530  46.720  39.400  1.00  0.00            
ATOM   2283  CA  VAL   273      33.150  45.580  40.050  1.00  0.00            
ATOM   2284  HA  VAL   273      32.960  44.720  40.670  1.00  0.00            
ATOM   2285  CB  VAL   273      33.240  45.150  38.620  1.00  0.00            
ATOM   2286  HB  VAL   273      33.040  45.930  37.860  1.00  0.00            
ATOM   2287  CG1 VAL   273      34.660  44.690  38.240  1.00  0.00            
ATOM   2288 1HG1 VAL   273      35.140  43.890  38.850  1.00  0.00            
ATOM   2289 2HG1 VAL   273      34.670  44.260  37.220  1.00  0.00            
ATOM   2290 3HG1 VAL   273      35.390  45.520  38.160  1.00  0.00            
ATOM   2291  CG2 VAL   273      32.230  44.020  38.360  1.00  0.00            
ATOM   2292 1HG2 VAL   273      32.640  43.200  38.990  1.00  0.00            
ATOM   2293 2HG2 VAL   273      31.210  44.370  38.620  1.00  0.00            
ATOM   2294 3HG2 VAL   273      32.260  43.570  37.340  1.00  0.00            
ATOM   2295  C   VAL   273      34.360  46.270  40.580  1.00  0.00            
ATOM   2296  O   VAL   273      35.170  45.640  41.260  1.00  0.00            
ATOM   2297  N   ARG   274      34.550  47.560  40.230  1.00  0.00            
ATOM   2298  HN  ARG   274      34.000  48.010  39.530  1.00  0.00            
ATOM   2299  CA  ARG   274      35.580  48.450  40.660  1.00  0.00            
ATOM   2300  HA  ARG   274      36.550  48.050  40.410  1.00  0.00            
ATOM   2301  CB  ARG   274      35.550  49.860  40.060  1.00  0.00            
ATOM   2302  HB1 ARG   274      35.420  49.760  38.960  1.00  0.00            
ATOM   2303  HB2 ARG   274      34.730  50.510  40.420  1.00  0.00            
ATOM   2304  CG  ARG   274      36.880  50.560  40.370  1.00  0.00            
ATOM   2305  HG1 ARG   274      37.290  50.160  41.330  1.00  0.00            
ATOM   2306  HG2 ARG   274      37.660  50.230  39.650  1.00  0.00            
ATOM   2307  CD  ARG   274      36.890  52.090  40.390  1.00  0.00            
ATOM   2308  HD1 ARG   274      36.220  52.440  41.200  1.00  0.00            
ATOM   2309  HD2 ARG   274      37.880  52.540  40.600  1.00  0.00            
ATOM   2310  NE  ARG   274      36.550  52.590  39.030  1.00  0.00            
ATOM   2311  HE  ARG   274      36.380  52.020  38.220  1.00  0.00            
ATOM   2312  CZ  ARG   274      36.720  53.890  38.630  1.00  0.00            
ATOM   2313  NH1 ARG   274      36.890  54.840  39.590  1.00  0.00            
ATOM   2314 1HH1 ARG   274      36.470  54.700  40.490  1.00  0.00            
ATOM   2315 2HH1 ARG   274      36.840  55.780  39.230  1.00  0.00            
ATOM   2316  NH2 ARG   274      36.750  54.240  37.310  1.00  0.00            
ATOM   2317 1HH2 ARG   274      36.560  53.550  36.610  1.00  0.00            
ATOM   2318 2HH2 ARG   274      36.770  55.140  36.880  1.00  0.00            
ATOM   2319  C   ARG   274      35.650  48.500  42.150  1.00  0.00            
ATOM   2320  O   ARG   274      36.700  48.290  42.760  1.00  0.00            
ATOM   2321  N   LEU   275      34.500  48.740  42.810  1.00  0.00            
ATOM   2322  HN  LEU   275      33.660  48.850  42.280  1.00  0.00            
ATOM   2323  CA  LEU   275      34.310  48.900  44.220  1.00  0.00            
ATOM   2324  HA  LEU   275      35.020  49.650  44.520  1.00  0.00            
ATOM   2325  CB  LEU   275      32.900  49.500  44.360  1.00  0.00            
ATOM   2326  HB1 LEU   275      32.750  50.280  43.580  1.00  0.00            
ATOM   2327  HB2 LEU   275      32.190  48.680  44.130  1.00  0.00            
ATOM   2328  CG  LEU   275      32.490  50.120  45.710  1.00  0.00            
ATOM   2329  HG  LEU   275      32.650  49.330  46.470  1.00  0.00            
ATOM   2330  CD1 LEU   275      33.330  51.340  46.120  1.00  0.00            
ATOM   2331 1HD1 LEU   275      33.170  52.110  45.330  1.00  0.00            
ATOM   2332 2HD1 LEU   275      32.900  51.870  47.000  1.00  0.00            
ATOM   2333 3HD1 LEU   275      34.380  51.060  46.330  1.00  0.00            
ATOM   2334  CD2 LEU   275      30.960  50.330  45.690  1.00  0.00            
ATOM   2335 1HD2 LEU   275      30.540  49.440  45.180  1.00  0.00            
ATOM   2336 2HD2 LEU   275      30.600  50.480  46.730  1.00  0.00            
ATOM   2337 3HD2 LEU   275      30.730  51.240  45.090  1.00  0.00            
ATOM   2338  C   LEU   275      34.520  47.620  44.940  1.00  0.00            
ATOM   2339  O   LEU   275      34.870  47.620  46.120  1.00  0.00            
ATOM   2340  N   ALA   276      34.540  46.430  44.310  1.00  0.00            
ATOM   2341  HN  ALA   276      34.380  46.400  43.330  1.00  0.00            
ATOM   2342  CA  ALA   276      34.950  45.190  44.880  1.00  0.00            
ATOM   2343  HA  ALA   276      34.990  45.260  45.960  1.00  0.00            
ATOM   2344  CB  ALA   276      33.960  44.140  44.350  1.00  0.00            
ATOM   2345  HB1 ALA   276      34.110  43.170  44.870  1.00  0.00            
ATOM   2346  HB2 ALA   276      32.900  44.340  44.640  1.00  0.00            
ATOM   2347  HB3 ALA   276      34.040  43.900  43.270  1.00  0.00            
ATOM   2348  C   ALA   276      36.370  44.830  44.590  1.00  0.00            
ATOM   2349  O   ALA   276      36.850  43.820  45.100  1.00  0.00            
ATOM   2350  N   GLY   277      37.210  45.640  43.920  1.00  0.00            
ATOM   2351  HN  GLY   277      36.980  46.500  43.470  1.00  0.00            
ATOM   2352  CA  GLY   277      38.590  45.340  43.660  1.00  0.00            
ATOM   2353  HA1 GLY   277      39.100  46.290  43.580  1.00  0.00            
ATOM   2354  HA2 GLY   277      39.000  44.800  44.500  1.00  0.00            
ATOM   2355  C   GLY   277      38.700  44.560  42.400  1.00  0.00            
ATOM   2356  O   GLY   277      39.750  43.960  42.170  1.00  0.00            
ATOM   2357  N   GLY   278      37.630  44.400  41.610  1.00  0.00            
ATOM   2358  HN  GLY   278      36.750  44.860  41.750  1.00  0.00            
ATOM   2359  CA  GLY   278      37.710  43.520  40.480  1.00  0.00            
ATOM   2360  HA1 GLY   278      38.200  42.580  40.700  1.00  0.00            
ATOM   2361  HA2 GLY   278      36.670  43.340  40.270  1.00  0.00            
ATOM   2362  C   GLY   278      38.420  44.160  39.340  1.00  0.00            
ATOM   2363  O   GLY   278      38.960  43.460  38.480  1.00  0.00            
ATOM   2364  N   LEU   279      38.500  45.490  39.190  1.00  0.00            
ATOM   2365  HN  LEU   279      37.900  46.050  39.760  1.00  0.00            
ATOM   2366  CA  LEU   279      39.430  46.160  38.330  1.00  0.00            
ATOM   2367  HA  LEU   279      39.270  45.910  37.290  1.00  0.00            
ATOM   2368  CB  LEU   279      39.120  47.670  38.360  1.00  0.00            
ATOM   2369  HB1 LEU   279      38.070  47.820  38.050  1.00  0.00            
ATOM   2370  HB2 LEU   279      39.140  48.030  39.420  1.00  0.00            
ATOM   2371  CG  LEU   279      40.110  48.560  37.580  1.00  0.00            
ATOM   2372  HG  LEU   279      41.090  48.500  38.090  1.00  0.00            
ATOM   2373  CD1 LEU   279      40.100  48.080  36.120  1.00  0.00            
ATOM   2374 1HD1 LEU   279      40.550  47.070  36.000  1.00  0.00            
ATOM   2375 2HD1 LEU   279      39.060  48.020  35.750  1.00  0.00            
ATOM   2376 3HD1 LEU   279      40.720  48.810  35.550  1.00  0.00            
ATOM   2377  CD2 LEU   279      39.780  50.060  37.510  1.00  0.00            
ATOM   2378 1HD2 LEU   279      39.770  50.270  38.600  1.00  0.00            
ATOM   2379 2HD2 LEU   279      40.550  50.650  36.960  1.00  0.00            
ATOM   2380 3HD2 LEU   279      38.810  50.270  37.020  1.00  0.00            
ATOM   2381  C   LEU   279      40.830  45.850  38.700  1.00  0.00            
ATOM   2382  O   LEU   279      41.720  45.520  37.900  1.00  0.00            
ATOM   2383  N   GLN   280      41.170  45.840  40.000  1.00  0.00            
ATOM   2384  HN  GLN   280      40.600  46.140  40.760  1.00  0.00            
ATOM   2385  CA  GLN   280      42.490  45.580  40.500  1.00  0.00            
ATOM   2386  HA  GLN   280      43.230  46.180  39.990  1.00  0.00            
ATOM   2387  CB  GLN   280      42.600  45.830  42.010  1.00  0.00            
ATOM   2388  HB1 GLN   280      41.730  45.290  42.430  1.00  0.00            
ATOM   2389  HB2 GLN   280      43.470  45.250  42.410  1.00  0.00            
ATOM   2390  CG  GLN   280      42.490  47.320  42.320  1.00  0.00            
ATOM   2391  HG1 GLN   280      43.350  47.790  41.810  1.00  0.00            
ATOM   2392  HG2 GLN   280      41.580  47.780  41.880  1.00  0.00            
ATOM   2393  CD  GLN   280      42.480  47.630  43.810  1.00  0.00            
ATOM   2394  OE1 GLN   280      41.550  47.420  44.580  1.00  0.00            
ATOM   2395  NE2 GLN   280      43.680  48.020  44.330  1.00  0.00            
ATOM   2396 1HE2 GLN   280      44.520  47.980  43.790  1.00  0.00            
ATOM   2397 2HE2 GLN   280      43.640  48.210  45.310  1.00  0.00            
ATOM   2398  C   GLN   280      42.970  44.200  40.220  1.00  0.00            
ATOM   2399  O   GLN   280      44.090  44.050  39.720  1.00  0.00            
ATOM   2400  N   LYS   281      42.130  43.200  40.510  1.00  0.00            
ATOM   2401  HN  LYS   281      41.410  43.310  41.190  1.00  0.00            
ATOM   2402  CA  LYS   281      42.310  41.800  40.230  1.00  0.00            
ATOM   2403  HA  LYS   281      43.130  41.350  40.770  1.00  0.00            
ATOM   2404  CB  LYS   281      41.150  41.060  40.920  1.00  0.00            
ATOM   2405  HB1 LYS   281      41.190  41.430  41.970  1.00  0.00            
ATOM   2406  HB2 LYS   281      40.130  41.190  40.500  1.00  0.00            
ATOM   2407  CG  LYS   281      41.270  39.540  40.870  1.00  0.00            
ATOM   2408  HG1 LYS   281      40.310  39.190  41.310  1.00  0.00            
ATOM   2409  HG2 LYS   281      41.330  39.240  39.800  1.00  0.00            
ATOM   2410  CD  LYS   281      42.480  38.990  41.640  1.00  0.00            
ATOM   2411  HD1 LYS   281      43.340  39.440  41.100  1.00  0.00            
ATOM   2412  HD2 LYS   281      42.320  39.300  42.690  1.00  0.00            
ATOM   2413  CE  LYS   281      42.620  37.460  41.630  1.00  0.00            
ATOM   2414  HE1 LYS   281      41.780  36.990  42.190  1.00  0.00            
ATOM   2415  HE2 LYS   281      42.870  37.120  40.600  1.00  0.00            
ATOM   2416  NZ  LYS   281      43.910  37.160  42.290  1.00  0.00            
ATOM   2417  HZ1 LYS   281      43.820  37.640  43.210  1.00  0.00            
ATOM   2418  HZ2 LYS   281      44.110  36.140  42.290  1.00  0.00            
ATOM   2419  HZ3 LYS   281      44.720  37.600  41.810  1.00  0.00            
ATOM   2420  C   LYS   281      42.340  41.470  38.780  1.00  0.00            
ATOM   2421  O   LYS   281      43.080  40.580  38.380  1.00  0.00            
ATOM   2422  N   MET   282      41.630  42.180  37.890  1.00  0.00            
ATOM   2423  HN  MET   282      40.950  42.880  38.120  1.00  0.00            
ATOM   2424  CA  MET   282      41.740  41.930  36.490  1.00  0.00            
ATOM   2425  HA  MET   282      41.790  40.870  36.280  1.00  0.00            
ATOM   2426  CB  MET   282      40.490  42.400  35.730  1.00  0.00            
ATOM   2427  HB1 MET   282      40.220  43.340  36.270  1.00  0.00            
ATOM   2428  HB2 MET   282      40.760  42.720  34.700  1.00  0.00            
ATOM   2429  CG  MET   282      39.270  41.480  35.830  1.00  0.00            
ATOM   2430  HG1 MET   282      39.550  40.570  35.270  1.00  0.00            
ATOM   2431  HG2 MET   282      39.060  41.260  36.900  1.00  0.00            
ATOM   2432  SD  MET   282      37.710  42.190  35.220  1.00  0.00            
ATOM   2433  CE  MET   282      36.820  40.610  35.180  1.00  0.00            
ATOM   2434  HE1 MET   282      35.720  40.640  35.020  1.00  0.00            
ATOM   2435  HE2 MET   282      37.280  40.000  34.380  1.00  0.00            
ATOM   2436  HE3 MET   282      37.080  40.120  36.150  1.00  0.00            
ATOM   2437  C   MET   282      43.020  42.290  35.830  1.00  0.00            
ATOM   2438  O   MET   282      43.430  41.670  34.840  1.00  0.00            
ATOM   2439  N   VAL   283      43.750  43.280  36.370  1.00  0.00            
ATOM   2440  HN  VAL   283      43.310  43.850  37.060  1.00  0.00            
ATOM   2441  CA  VAL   283      45.130  43.460  36.050  1.00  0.00            
ATOM   2442  HA  VAL   283      45.280  43.350  34.980  1.00  0.00            
ATOM   2443  CB  VAL   283      45.580  44.840  36.440  1.00  0.00            
ATOM   2444  HB  VAL   283      45.240  45.140  37.460  1.00  0.00            
ATOM   2445  CG1 VAL   283      47.080  45.130  36.290  1.00  0.00            
ATOM   2446 1HG1 VAL   283      47.200  46.240  36.330  1.00  0.00            
ATOM   2447 2HG1 VAL   283      47.670  44.590  37.060  1.00  0.00            
ATOM   2448 3HG1 VAL   283      47.400  44.750  35.290  1.00  0.00            
ATOM   2449  CG2 VAL   283      44.800  45.770  35.500  1.00  0.00            
ATOM   2450 1HG2 VAL   283      45.230  45.590  34.490  1.00  0.00            
ATOM   2451 2HG2 VAL   283      43.720  45.540  35.500  1.00  0.00            
ATOM   2452 3HG2 VAL   283      45.130  46.820  35.640  1.00  0.00            
ATOM   2453  C   VAL   283      46.020  42.450  36.680  1.00  0.00            
ATOM   2454  O   VAL   283      46.930  41.960  36.010  1.00  0.00            
ATOM   2455  N   ALA   284      45.810  42.040  37.940  1.00  0.00            
ATOM   2456  HN  ALA   284      45.180  42.640  38.430  1.00  0.00            
ATOM   2457  CA  ALA   284      46.550  41.080  38.700  1.00  0.00            
ATOM   2458  HA  ALA   284      47.590  41.390  38.720  1.00  0.00            
ATOM   2459  CB  ALA   284      46.060  41.250  40.150  1.00  0.00            
ATOM   2460  HB1 ALA   284      45.110  40.690  40.300  1.00  0.00            
ATOM   2461  HB2 ALA   284      46.800  40.970  40.930  1.00  0.00            
ATOM   2462  HB3 ALA   284      45.890  42.310  40.460  1.00  0.00            
ATOM   2463  C   ALA   284      46.590  39.730  38.060  1.00  0.00            
ATOM   2464  O   ALA   284      47.530  38.940  38.080  1.00  0.00            
ATOM   2465  N   LEU   285      45.410  39.460  37.470  1.00  0.00            
ATOM   2466  HN  LEU   285      44.680  40.120  37.610  1.00  0.00            
ATOM   2467  CA  LEU   285      45.180  38.260  36.730  1.00  0.00            
ATOM   2468  HA  LEU   285      45.670  37.480  37.290  1.00  0.00            
ATOM   2469  CB  LEU   285      43.670  38.070  36.540  1.00  0.00            
ATOM   2470  HB1 LEU   285      43.240  39.060  36.280  1.00  0.00            
ATOM   2471  HB2 LEU   285      43.470  37.330  35.730  1.00  0.00            
ATOM   2472  CG  LEU   285      42.880  37.570  37.760  1.00  0.00            
ATOM   2473  HG  LEU   285      43.140  38.270  38.580  1.00  0.00            
ATOM   2474  CD1 LEU   285      41.370  37.730  37.500  1.00  0.00            
ATOM   2475 1HD1 LEU   285      41.090  38.720  37.080  1.00  0.00            
ATOM   2476 2HD1 LEU   285      41.030  36.950  36.780  1.00  0.00            
ATOM   2477 3HD1 LEU   285      40.840  37.720  38.480  1.00  0.00            
ATOM   2478  CD2 LEU   285      43.210  36.140  38.200  1.00  0.00            
ATOM   2479 1HD2 LEU   285      44.180  35.980  38.720  1.00  0.00            
ATOM   2480 2HD2 LEU   285      42.410  35.720  38.850  1.00  0.00            
ATOM   2481 3HD2 LEU   285      43.200  35.460  37.320  1.00  0.00            
ATOM   2482  C   LEU   285      45.860  38.100  35.410  1.00  0.00            
ATOM   2483  O   LEU   285      45.740  37.040  34.800  1.00  0.00            
ATOM   2484  N   LEU   286      46.540  39.120  34.870  1.00  0.00            
ATOM   2485  HN  LEU   286      46.410  40.040  35.240  1.00  0.00            
ATOM   2486  CA  LEU   286      47.330  39.030  33.680  1.00  0.00            
ATOM   2487  HA  LEU   286      46.830  38.370  32.980  1.00  0.00            
ATOM   2488  CB  LEU   286      47.460  40.430  33.050  1.00  0.00            
ATOM   2489  HB1 LEU   286      47.980  41.020  33.830  1.00  0.00            
ATOM   2490  HB2 LEU   286      48.130  40.430  32.160  1.00  0.00            
ATOM   2491  CG  LEU   286      46.170  41.150  32.630  1.00  0.00            
ATOM   2492  HG  LEU   286      45.330  41.160  33.360  1.00  0.00            
ATOM   2493  CD1 LEU   286      46.450  42.650  32.380  1.00  0.00            
ATOM   2494 1HD1 LEU   286      45.540  43.030  31.870  1.00  0.00            
ATOM   2495 2HD1 LEU   286      46.600  43.090  33.390  1.00  0.00            
ATOM   2496 3HD1 LEU   286      47.270  42.730  31.640  1.00  0.00            
ATOM   2497  CD2 LEU   286      45.470  40.550  31.400  1.00  0.00            
ATOM   2498 1HD2 LEU   286      44.700  41.290  31.110  1.00  0.00            
ATOM   2499 2HD2 LEU   286      46.170  40.290  30.580  1.00  0.00            
ATOM   2500 3HD2 LEU   286      44.880  39.650  31.680  1.00  0.00            
ATOM   2501  C   LEU   286      48.690  38.500  33.950  1.00  0.00            
ATOM   2502  O   LEU   286      49.520  38.510  33.040  1.00  0.00            
ATOM   2503  N   ASN   287      48.900  37.870  35.120  1.00  0.00            
ATOM   2504  HN  ASN   287      48.230  37.800  35.850  1.00  0.00            
ATOM   2505  CA  ASN   287      50.120  37.180  35.410  1.00  0.00            
ATOM   2506  HA  ASN   287      50.860  37.420  34.670  1.00  0.00            
ATOM   2507  CB  ASN   287      50.710  37.650  36.750  1.00  0.00            
ATOM   2508  HB1 ASN   287      49.910  37.620  37.520  1.00  0.00            
ATOM   2509  HB2 ASN   287      51.500  36.920  37.060  1.00  0.00            
ATOM   2510  CG  ASN   287      51.310  39.040  36.600  1.00  0.00            
ATOM   2511  OD1 ASN   287      52.310  39.130  35.900  1.00  0.00            
ATOM   2512  ND2 ASN   287      50.650  40.040  37.250  1.00  0.00            
ATOM   2513 1HD2 ASN   287      49.800  39.810  37.720  1.00  0.00            
ATOM   2514 2HD2 ASN   287      51.130  40.910  37.250  1.00  0.00            
ATOM   2515  C   ASN   287      49.960  35.700  35.360  1.00  0.00            
ATOM   2516  O   ASN   287      50.840  34.910  35.690  1.00  0.00            
ATOM   2517  N   LYS   288      48.740  35.310  34.940  1.00  0.00            
ATOM   2518  HN  LYS   288      48.110  36.060  34.760  1.00  0.00            
ATOM   2519  CA  LYS   288      48.390  33.960  34.620  1.00  0.00            
ATOM   2520  HA  LYS   288      48.840  33.330  35.380  1.00  0.00            
ATOM   2521  CB  LYS   288      46.860  33.860  34.550  1.00  0.00            
ATOM   2522  HB1 LYS   288      46.380  34.500  33.780  1.00  0.00            
ATOM   2523  HB2 LYS   288      46.640  32.780  34.390  1.00  0.00            
ATOM   2524  CG  LYS   288      46.130  34.140  35.870  1.00  0.00            
ATOM   2525  HG1 LYS   288      46.180  35.230  36.110  1.00  0.00            
ATOM   2526  HG2 LYS   288      45.050  33.900  35.880  1.00  0.00            
ATOM   2527  CD  LYS   288      46.690  33.370  37.070  1.00  0.00            
ATOM   2528  HD1 LYS   288      47.000  32.380  36.660  1.00  0.00            
ATOM   2529  HD2 LYS   288      47.560  33.900  37.520  1.00  0.00            
ATOM   2530  CE  LYS   288      45.700  33.180  38.220  1.00  0.00            
ATOM   2531  HE1 LYS   288      45.570  34.250  38.490  1.00  0.00            
ATOM   2532  HE2 LYS   288      44.770  32.700  37.870  1.00  0.00            
ATOM   2533  NZ  LYS   288      46.360  32.380  39.280  1.00  0.00            
ATOM   2534  HZ1 LYS   288      46.660  31.480  38.860  1.00  0.00            
ATOM   2535  HZ2 LYS   288      47.160  32.910  39.680  1.00  0.00            
ATOM   2536  HZ3 LYS   288      45.720  32.200  40.090  1.00  0.00            
ATOM   2537  C   LYS   288      49.020  33.580  33.320  1.00  0.00            
ATOM   2538  O   LYS   288      49.440  34.420  32.530  1.00  0.00            
ATOM   2539  N   THR   289      49.090  32.290  32.920  1.00  0.00            
ATOM   2540  HN  THR   289      48.770  31.570  33.540  1.00  0.00            
ATOM   2541  CA  THR   289      49.670  31.940  31.670  1.00  0.00            
ATOM   2542  HA  THR   289      50.030  32.830  31.180  1.00  0.00            
ATOM   2543  CB  THR   289      50.970  31.220  31.890  1.00  0.00            
ATOM   2544  HB  THR   289      51.400  30.980  30.890  1.00  0.00            
ATOM   2545  OG1 THR   289      50.870  30.000  32.600  1.00  0.00            
ATOM   2546  HG1 THR   289      50.690  30.270  33.510  1.00  0.00            
ATOM   2547  CG2 THR   289      51.960  32.040  32.740  1.00  0.00            
ATOM   2548 1HG2 THR   289      52.050  33.070  32.340  1.00  0.00            
ATOM   2549 2HG2 THR   289      51.560  32.250  33.760  1.00  0.00            
ATOM   2550 3HG2 THR   289      52.940  31.520  32.700  1.00  0.00            
ATOM   2551  C   THR   289      48.830  31.210  30.680  1.00  0.00            
ATOM   2552  O   THR   289      49.220  30.750  29.610  1.00  0.00            
ATOM   2553  N   ASN   290      47.510  31.180  30.940  1.00  0.00            
ATOM   2554  HN  ASN   290      47.120  31.800  31.610  1.00  0.00            
ATOM   2555  CA  ASN   290      46.610  30.500  30.070  1.00  0.00            
ATOM   2556  HA  ASN   290      47.170  29.710  29.590  1.00  0.00            
ATOM   2557  CB  ASN   290      45.460  29.890  30.890  1.00  0.00            
ATOM   2558  HB1 ASN   290      45.930  29.160  31.580  1.00  0.00            
ATOM   2559  HB2 ASN   290      44.990  30.660  31.530  1.00  0.00            
ATOM   2560  CG  ASN   290      44.290  29.170  30.230  1.00  0.00            
ATOM   2561  OD1 ASN   290      43.660  29.690  29.310  1.00  0.00            
ATOM   2562  ND2 ASN   290      43.840  28.090  30.930  1.00  0.00            
ATOM   2563 1HD2 ASN   290      44.210  27.980  31.860  1.00  0.00            
ATOM   2564 2HD2 ASN   290      43.000  27.570  30.800  1.00  0.00            
ATOM   2565  C   ASN   290      46.050  31.490  29.100  1.00  0.00            
ATOM   2566  O   ASN   290      45.360  32.450  29.450  1.00  0.00            
ATOM   2567  N   VAL   291      46.260  31.310  27.780  1.00  0.00            
ATOM   2568  HN  VAL   291      46.700  30.460  27.480  1.00  0.00            
ATOM   2569  CA  VAL   291      45.950  32.360  26.860  1.00  0.00            
ATOM   2570  HA  VAL   291      46.430  33.240  27.260  1.00  0.00            
ATOM   2571  CB  VAL   291      46.570  32.050  25.530  1.00  0.00            
ATOM   2572  HB  VAL   291      46.290  32.870  24.840  1.00  0.00            
ATOM   2573  CG1 VAL   291      48.110  32.130  25.630  1.00  0.00            
ATOM   2574 1HG1 VAL   291      48.440  31.210  26.170  1.00  0.00            
ATOM   2575 2HG1 VAL   291      48.510  32.110  24.600  1.00  0.00            
ATOM   2576 3HG1 VAL   291      48.430  32.980  26.260  1.00  0.00            
ATOM   2577  CG2 VAL   291      46.160  30.750  24.820  1.00  0.00            
ATOM   2578 1HG2 VAL   291      46.800  30.430  23.970  1.00  0.00            
ATOM   2579 2HG2 VAL   291      46.200  29.870  25.510  1.00  0.00            
ATOM   2580 3HG2 VAL   291      45.120  30.870  24.470  1.00  0.00            
ATOM   2581  C   VAL   291      44.510  32.660  26.670  1.00  0.00            
ATOM   2582  O   VAL   291      44.070  33.790  26.510  1.00  0.00            
ATOM   2583  N   LYS   292      43.660  31.620  26.760  1.00  0.00            
ATOM   2584  HN  LYS   292      43.990  30.700  26.970  1.00  0.00            
ATOM   2585  CA  LYS   292      42.240  31.810  26.700  1.00  0.00            
ATOM   2586  HA  LYS   292      42.160  32.440  25.840  1.00  0.00            
ATOM   2587  CB  LYS   292      41.510  30.470  26.500  1.00  0.00            
ATOM   2588  HB1 LYS   292      41.610  29.850  27.420  1.00  0.00            
ATOM   2589  HB2 LYS   292      40.450  30.800  26.470  1.00  0.00            
ATOM   2590  CG  LYS   292      41.980  29.700  25.270  1.00  0.00            
ATOM   2591  HG1 LYS   292      42.080  30.420  24.430  1.00  0.00            
ATOM   2592  HG2 LYS   292      43.010  29.380  25.540  1.00  0.00            
ATOM   2593  CD  LYS   292      41.030  28.590  24.800  1.00  0.00            
ATOM   2594  HD1 LYS   292      40.670  27.930  25.620  1.00  0.00            
ATOM   2595  HD2 LYS   292      40.140  29.060  24.330  1.00  0.00            
ATOM   2596  CE  LYS   292      41.560  27.800  23.600  1.00  0.00            
ATOM   2597  HE1 LYS   292      41.860  28.380  22.710  1.00  0.00            
ATOM   2598  HE2 LYS   292      42.430  27.190  23.940  1.00  0.00            
ATOM   2599  NZ  LYS   292      40.580  26.840  23.050  1.00  0.00            
ATOM   2600  HZ1 LYS   292      40.310  26.150  23.780  1.00  0.00            
ATOM   2601  HZ2 LYS   292      39.750  27.350  22.680  1.00  0.00            
ATOM   2602  HZ3 LYS   292      41.060  26.250  22.330  1.00  0.00            
ATOM   2603  C   LYS   292      41.750  32.550  27.900  1.00  0.00            
ATOM   2604  O   LYS   292      40.960  33.470  27.710  1.00  0.00            
ATOM   2605  N   PHE   293      42.230  32.180  29.100  1.00  0.00            
ATOM   2606  HN  PHE   293      42.980  31.540  29.150  1.00  0.00            
ATOM   2607  CA  PHE   293      41.830  32.890  30.280  1.00  0.00            
ATOM   2608  HA  PHE   293      40.760  32.990  30.270  1.00  0.00            
ATOM   2609  CB  PHE   293      42.370  32.150  31.510  1.00  0.00            
ATOM   2610  HB1 PHE   293      42.090  31.080  31.470  1.00  0.00            
ATOM   2611  HB2 PHE   293      43.480  32.070  31.570  1.00  0.00            
ATOM   2612  CG  PHE   293      42.000  32.810  32.800  1.00  0.00            
ATOM   2613  CD1 PHE   293      40.700  32.600  33.210  1.00  0.00            
ATOM   2614  HD1 PHE   293      40.090  31.990  32.560  1.00  0.00            
ATOM   2615  CE1 PHE   293      40.240  33.140  34.380  1.00  0.00            
ATOM   2616  HE1 PHE   293      39.220  32.980  34.700  1.00  0.00            
ATOM   2617  CZ  PHE   293      41.030  34.030  35.070  1.00  0.00            
ATOM   2618  HZ  PHE   293      40.740  34.510  35.990  1.00  0.00            
ATOM   2619  CD2 PHE   293      42.790  33.720  33.460  1.00  0.00            
ATOM   2620  HD2 PHE   293      43.790  33.950  33.130  1.00  0.00            
ATOM   2621  CE2 PHE   293      42.270  34.350  34.570  1.00  0.00            
ATOM   2622  HE2 PHE   293      42.830  35.120  35.080  1.00  0.00            
ATOM   2623  C   PHE   293      42.330  34.300  30.290  1.00  0.00            
ATOM   2624  O   PHE   293      41.670  35.240  30.730  1.00  0.00            
ATOM   2625  N   LEU   294      43.520  34.560  29.730  1.00  0.00            
ATOM   2626  HN  LEU   294      44.150  33.880  29.360  1.00  0.00            
ATOM   2627  CA  LEU   294      43.990  35.910  29.620  1.00  0.00            
ATOM   2628  HA  LEU   294      44.000  36.370  30.600  1.00  0.00            
ATOM   2629  CB  LEU   294      45.460  36.080  29.190  1.00  0.00            
ATOM   2630  HB1 LEU   294      45.450  35.720  28.130  1.00  0.00            
ATOM   2631  HB2 LEU   294      45.770  37.140  29.160  1.00  0.00            
ATOM   2632  CG  LEU   294      46.450  35.280  30.050  1.00  0.00            
ATOM   2633  HG  LEU   294      46.120  34.260  30.370  1.00  0.00            
ATOM   2634  CD1 LEU   294      47.730  35.030  29.230  1.00  0.00            
ATOM   2635 1HD1 LEU   294      48.400  35.910  29.230  1.00  0.00            
ATOM   2636 2HD1 LEU   294      48.260  34.190  29.740  1.00  0.00            
ATOM   2637 3HD1 LEU   294      47.550  34.760  28.170  1.00  0.00            
ATOM   2638  CD2 LEU   294      46.690  36.090  31.330  1.00  0.00            
ATOM   2639 1HD2 LEU   294      46.920  37.150  31.080  1.00  0.00            
ATOM   2640 2HD2 LEU   294      45.870  36.030  32.080  1.00  0.00            
ATOM   2641 3HD2 LEU   294      47.590  35.700  31.850  1.00  0.00            
ATOM   2642  C   LEU   294      43.210  36.730  28.660  1.00  0.00            
ATOM   2643  O   LEU   294      42.910  37.920  28.790  1.00  0.00            
ATOM   2644  N   ALA   295      42.720  36.130  27.560  1.00  0.00            
ATOM   2645  HN  ALA   295      42.950  35.220  27.230  1.00  0.00            
ATOM   2646  CA  ALA   295      42.000  36.800  26.520  1.00  0.00            
ATOM   2647  HA  ALA   295      42.600  37.640  26.200  1.00  0.00            
ATOM   2648  CB  ALA   295      41.820  35.750  25.400  1.00  0.00            
ATOM   2649  HB1 ALA   295      42.840  35.660  24.970  1.00  0.00            
ATOM   2650  HB2 ALA   295      41.450  34.840  25.920  1.00  0.00            
ATOM   2651  HB3 ALA   295      41.130  36.200  24.650  1.00  0.00            
ATOM   2652  C   ALA   295      40.700  37.390  26.960  1.00  0.00            
ATOM   2653  O   ALA   295      40.560  38.600  26.830  1.00  0.00            
ATOM   2654  N   ILE   296      39.840  36.560  27.580  1.00  0.00            
ATOM   2655  HN  ILE   296      39.960  35.580  27.470  1.00  0.00            
ATOM   2656  CA  ILE   296      38.660  37.020  28.260  1.00  0.00            
ATOM   2657  HA  ILE   296      38.010  37.500  27.540  1.00  0.00            
ATOM   2658  CB  ILE   296      37.810  35.920  28.820  1.00  0.00            
ATOM   2659  HB  ILE   296      37.640  35.220  27.980  1.00  0.00            
ATOM   2660  CG2 ILE   296      38.560  34.980  29.790  1.00  0.00            
ATOM   2661 1HG2 ILE   296      39.480  34.660  29.260  1.00  0.00            
ATOM   2662 2HG2 ILE   296      38.800  35.600  30.680  1.00  0.00            
ATOM   2663 3HG2 ILE   296      38.050  34.060  30.140  1.00  0.00            
ATOM   2664  CG1 ILE   296      36.490  36.460  29.370  1.00  0.00            
ATOM   2665 1HG1 ILE   296      36.590  37.140  30.240  1.00  0.00            
ATOM   2666 2HG1 ILE   296      36.090  37.170  28.610  1.00  0.00            
ATOM   2667  CD  ILE   296      35.560  35.380  29.930  1.00  0.00            
ATOM   2668  HD1 ILE   296      36.030  34.790  30.750  1.00  0.00            
ATOM   2669  HD2 ILE   296      34.700  35.900  30.400  1.00  0.00            
ATOM   2670  HD3 ILE   296      35.160  34.760  29.100  1.00  0.00            
ATOM   2671  C   ILE   296      38.910  38.020  29.330  1.00  0.00            
ATOM   2672  O   ILE   296      38.320  39.100  29.380  1.00  0.00            
ATOM   2673  N   THR   297      39.930  37.800  30.180  1.00  0.00            
ATOM   2674  HN  THR   297      40.380  36.930  30.360  1.00  0.00            
ATOM   2675  CA  THR   297      40.260  38.750  31.200  1.00  0.00            
ATOM   2676  HA  THR   297      39.320  38.830  31.720  1.00  0.00            
ATOM   2677  CB  THR   297      41.410  38.290  32.050  1.00  0.00            
ATOM   2678  HB  THR   297      42.390  38.260  31.530  1.00  0.00            
ATOM   2679  OG1 THR   297      41.170  36.970  32.510  1.00  0.00            
ATOM   2680  HG1 THR   297      41.460  36.300  31.890  1.00  0.00            
ATOM   2681  CG2 THR   297      41.570  39.150  33.320  1.00  0.00            
ATOM   2682 1HG2 THR   297      41.720  40.240  33.150  1.00  0.00            
ATOM   2683 2HG2 THR   297      40.700  38.950  33.980  1.00  0.00            
ATOM   2684 3HG2 THR   297      42.510  38.880  33.830  1.00  0.00            
ATOM   2685  C   THR   297      40.510  40.130  30.720  1.00  0.00            
ATOM   2686  O   THR   297      39.990  41.150  31.160  1.00  0.00            
ATOM   2687  N   THR   298      41.280  40.240  29.620  1.00  0.00            
ATOM   2688  HN  THR   298      41.680  39.410  29.240  1.00  0.00            
ATOM   2689  CA  THR   298      41.690  41.470  29.020  1.00  0.00            
ATOM   2690  HA  THR   298      42.080  42.140  29.770  1.00  0.00            
ATOM   2691  CB  THR   298      42.690  41.190  27.930  1.00  0.00            
ATOM   2692  HB  THR   298      42.210  40.600  27.120  1.00  0.00            
ATOM   2693  OG1 THR   298      43.780  40.420  28.400  1.00  0.00            
ATOM   2694  HG1 THR   298      43.440  39.520  28.450  1.00  0.00            
ATOM   2695  CG2 THR   298      43.310  42.460  27.340  1.00  0.00            
ATOM   2696 1HG2 THR   298      43.950  41.990  26.560  1.00  0.00            
ATOM   2697 2HG2 THR   298      42.590  43.190  26.920  1.00  0.00            
ATOM   2698 3HG2 THR   298      43.880  43.070  28.080  1.00  0.00            
ATOM   2699  C   THR   298      40.510  42.120  28.390  1.00  0.00            
ATOM   2700  O   THR   298      40.320  43.330  28.420  1.00  0.00            
ATOM   2701  N   ASP   299      39.570  41.340  27.810  1.00  0.00            
ATOM   2702  HN  ASP   299      39.690  40.360  27.720  1.00  0.00            
ATOM   2703  CA  ASP   299      38.350  41.860  27.270  1.00  0.00            
ATOM   2704  HA  ASP   299      38.680  42.680  26.650  1.00  0.00            
ATOM   2705  CB  ASP   299      37.660  40.800  26.390  1.00  0.00            
ATOM   2706  HB1 ASP   299      38.320  40.470  25.560  1.00  0.00            
ATOM   2707  HB2 ASP   299      37.350  39.910  26.980  1.00  0.00            
ATOM   2708  CG  ASP   299      36.430  41.340  25.680  1.00  0.00            
ATOM   2709  OD1 ASP   299      35.310  41.520  26.220  1.00  0.00            
ATOM   2710  OD2 ASP   299      36.700  41.610  24.480  1.00  0.00            
ATOM   2711  C   ASP   299      37.490  42.440  28.330  1.00  0.00            
ATOM   2712  O   ASP   299      36.880  43.490  28.120  1.00  0.00            
ATOM   2713  N   CYS   300      37.400  41.840  29.530  1.00  0.00            
ATOM   2714  HN  CYS   300      37.780  40.920  29.540  1.00  0.00            
ATOM   2715  CA  CYS   300      36.710  42.360  30.670  1.00  0.00            
ATOM   2716  HA  CYS   300      35.650  42.520  30.520  1.00  0.00            
ATOM   2717  CB  CYS   300      36.850  41.400  31.860  1.00  0.00            
ATOM   2718  HB1 CYS   300      37.850  41.390  32.350  1.00  0.00            
ATOM   2719  HB2 CYS   300      36.360  41.930  32.700  1.00  0.00            
ATOM   2720  SG  CYS   300      36.190  39.710  31.760  1.00  0.00            
ATOM   2721  HG1 CYS   300      37.130  39.250  30.950  1.00  0.00            
ATOM   2722  C   CYS   300      37.310  43.660  31.090  1.00  0.00            
ATOM   2723  O   CYS   300      36.690  44.630  31.520  1.00  0.00            
ATOM   2724  N   LEU   301      38.650  43.660  31.080  1.00  0.00            
ATOM   2725  HN  LEU   301      39.160  42.860  30.740  1.00  0.00            
ATOM   2726  CA  LEU   301      39.440  44.810  31.360  1.00  0.00            
ATOM   2727  HA  LEU   301      39.080  45.090  32.340  1.00  0.00            
ATOM   2728  CB  LEU   301      40.910  44.390  31.520  1.00  0.00            
ATOM   2729  HB1 LEU   301      40.920  43.530  32.220  1.00  0.00            
ATOM   2730  HB2 LEU   301      41.290  44.060  30.520  1.00  0.00            
ATOM   2731  CG  LEU   301      41.990  45.320  32.090  1.00  0.00            
ATOM   2732  HG  LEU   301      41.970  46.180  31.390  1.00  0.00            
ATOM   2733  CD1 LEU   301      41.730  45.760  33.540  1.00  0.00            
ATOM   2734 1HD1 LEU   301      40.640  45.810  33.780  1.00  0.00            
ATOM   2735 2HD1 LEU   301      42.050  45.000  34.290  1.00  0.00            
ATOM   2736 3HD1 LEU   301      42.230  46.720  33.790  1.00  0.00            
ATOM   2737  CD2 LEU   301      43.350  44.620  31.960  1.00  0.00            
ATOM   2738 1HD2 LEU   301      43.120  43.590  32.300  1.00  0.00            
ATOM   2739 2HD2 LEU   301      43.640  44.720  30.890  1.00  0.00            
ATOM   2740 3HD2 LEU   301      44.180  45.030  32.580  1.00  0.00            
ATOM   2741  C   LEU   301      39.260  45.940  30.410  1.00  0.00            
ATOM   2742  O   LEU   301      39.360  47.110  30.790  1.00  0.00            
ATOM   2743  N   GLN   302      38.980  45.710  29.110  1.00  0.00            
ATOM   2744  HN  GLN   302      38.860  44.750  28.910  1.00  0.00            
ATOM   2745  CA  GLN   302      38.590  46.570  28.040  1.00  0.00            
ATOM   2746  HA  GLN   302      39.330  47.340  27.860  1.00  0.00            
ATOM   2747  CB  GLN   302      38.600  45.750  26.740  1.00  0.00            
ATOM   2748  HB1 GLN   302      39.610  45.330  26.590  1.00  0.00            
ATOM   2749  HB2 GLN   302      37.920  44.870  26.740  1.00  0.00            
ATOM   2750  CG  GLN   302      38.340  46.640  25.530  1.00  0.00            
ATOM   2751  HG1 GLN   302      37.290  47.020  25.520  1.00  0.00            
ATOM   2752  HG2 GLN   302      39.110  47.430  25.670  1.00  0.00            
ATOM   2753  CD  GLN   302      38.580  46.010  24.170  1.00  0.00            
ATOM   2754  OE1 GLN   302      39.480  46.560  23.550  1.00  0.00            
ATOM   2755  NE2 GLN   302      37.710  45.080  23.690  1.00  0.00            
ATOM   2756 1HE2 GLN   302      36.870  44.880  24.190  1.00  0.00            
ATOM   2757 2HE2 GLN   302      37.910  44.640  22.810  1.00  0.00            
ATOM   2758  C   GLN   302      37.250  47.200  28.280  1.00  0.00            
ATOM   2759  O   GLN   302      37.140  48.430  28.250  1.00  0.00            
ATOM   2760  N   ILE   303      36.210  46.490  28.720  1.00  0.00            
ATOM   2761  HN  ILE   303      36.400  45.510  28.660  1.00  0.00            
ATOM   2762  CA  ILE   303      35.010  47.100  29.200  1.00  0.00            
ATOM   2763  HA  ILE   303      34.630  47.760  28.440  1.00  0.00            
ATOM   2764  CB  ILE   303      33.960  46.070  29.490  1.00  0.00            
ATOM   2765  HB  ILE   303      34.230  45.520  30.420  1.00  0.00            
ATOM   2766  CG2 ILE   303      32.610  46.740  29.820  1.00  0.00            
ATOM   2767 1HG2 ILE   303      31.880  46.000  30.190  1.00  0.00            
ATOM   2768 2HG2 ILE   303      32.690  47.410  30.710  1.00  0.00            
ATOM   2769 3HG2 ILE   303      32.290  47.310  28.920  1.00  0.00            
ATOM   2770  CG1 ILE   303      33.840  45.010  28.380  1.00  0.00            
ATOM   2771 1HG1 ILE   303      33.840  45.530  27.400  1.00  0.00            
ATOM   2772 2HG1 ILE   303      34.780  44.440  28.460  1.00  0.00            
ATOM   2773  CD  ILE   303      32.620  44.110  28.530  1.00  0.00            
ATOM   2774  HD1 ILE   303      32.450  43.930  29.620  1.00  0.00            
ATOM   2775  HD2 ILE   303      31.710  44.570  28.090  1.00  0.00            
ATOM   2776  HD3 ILE   303      32.850  43.150  28.030  1.00  0.00            
ATOM   2777  C   ILE   303      35.160  48.040  30.350  1.00  0.00            
ATOM   2778  O   ILE   303      34.570  49.120  30.300  1.00  0.00            
ATOM   2779  N   LEU   304      36.020  47.800  31.350  1.00  0.00            
ATOM   2780  HN  LEU   304      36.450  46.900  31.390  1.00  0.00            
ATOM   2781  CA  LEU   304      36.350  48.740  32.380  1.00  0.00            
ATOM   2782  HA  LEU   304      35.380  49.080  32.730  1.00  0.00            
ATOM   2783  CB  LEU   304      37.000  47.980  33.550  1.00  0.00            
ATOM   2784  HB1 LEU   304      38.010  47.600  33.260  1.00  0.00            
ATOM   2785  HB2 LEU   304      37.150  48.670  34.410  1.00  0.00            
ATOM   2786  CG  LEU   304      36.150  46.830  34.110  1.00  0.00            
ATOM   2787  HG  LEU   304      35.700  46.200  33.310  1.00  0.00            
ATOM   2788  CD1 LEU   304      37.080  45.930  34.960  1.00  0.00            
ATOM   2789 1HD1 LEU   304      36.680  44.900  35.050  1.00  0.00            
ATOM   2790 2HD1 LEU   304      38.090  45.910  34.510  1.00  0.00            
ATOM   2791 3HD1 LEU   304      37.230  46.310  35.990  1.00  0.00            
ATOM   2792  CD2 LEU   304      35.000  47.380  34.970  1.00  0.00            
ATOM   2793 1HD2 LEU   304      34.380  46.560  35.410  1.00  0.00            
ATOM   2794 2HD2 LEU   304      35.370  47.860  35.900  1.00  0.00            
ATOM   2795 3HD2 LEU   304      34.310  48.010  34.370  1.00  0.00            
ATOM   2796  C   LEU   304      37.100  49.990  32.090  1.00  0.00            
ATOM   2797  O   LEU   304      36.900  51.050  32.680  1.00  0.00            
ATOM   2798  N   ALA   305      38.010  49.920  31.100  1.00  0.00            
ATOM   2799  HN  ALA   305      38.190  49.010  30.730  1.00  0.00            
ATOM   2800  CA  ALA   305      38.800  51.030  30.680  1.00  0.00            
ATOM   2801  HA  ALA   305      39.150  51.450  31.610  1.00  0.00            
ATOM   2802  CB  ALA   305      39.950  50.330  29.930  1.00  0.00            
ATOM   2803  HB1 ALA   305      40.680  51.040  29.480  1.00  0.00            
ATOM   2804  HB2 ALA   305      40.520  49.730  30.670  1.00  0.00            
ATOM   2805  HB3 ALA   305      39.670  49.490  29.260  1.00  0.00            
ATOM   2806  C   ALA   305      38.040  52.070  29.930  1.00  0.00            
ATOM   2807  O   ALA   305      38.210  53.260  30.230  1.00  0.00            
ATOM   2808  N   TYR   306      37.080  51.750  29.040  1.00  0.00            
ATOM   2809  HN  TYR   306      36.860  50.780  29.030  1.00  0.00            
ATOM   2810  CA  TYR   306      36.500  52.670  28.110  1.00  0.00            
ATOM   2811  HA  TYR   306      37.320  52.960  27.480  1.00  0.00            
ATOM   2812  CB  TYR   306      35.310  52.070  27.330  1.00  0.00            
ATOM   2813  HB1 TYR   306      34.450  51.900  28.010  1.00  0.00            
ATOM   2814  HB2 TYR   306      34.950  52.850  26.630  1.00  0.00            
ATOM   2815  CG  TYR   306      35.620  50.960  26.390  1.00  0.00            
ATOM   2816  CD1 TYR   306      36.580  50.950  25.400  1.00  0.00            
ATOM   2817  HD1 TYR   306      37.290  51.760  25.260  1.00  0.00            
ATOM   2818  CE1 TYR   306      36.650  50.000  24.410  1.00  0.00            
ATOM   2819  HE1 TYR   306      37.410  49.990  23.640  1.00  0.00            
ATOM   2820  CZ  TYR   306      35.700  49.010  24.430  1.00  0.00            
ATOM   2821  OH  TYR   306      35.680  47.980  23.460  1.00  0.00            
ATOM   2822  HH  TYR   306      35.040  47.330  23.750  1.00  0.00            
ATOM   2823  CD2 TYR   306      34.700  49.940  26.370  1.00  0.00            
ATOM   2824  HD2 TYR   306      33.830  49.930  27.010  1.00  0.00            
ATOM   2825  CE2 TYR   306      34.720  48.970  25.390  1.00  0.00            
ATOM   2826  HE2 TYR   306      33.940  48.230  25.480  1.00  0.00            
ATOM   2827  C   TYR   306      36.080  54.030  28.530  1.00  0.00            
ATOM   2828  O   TYR   306      35.160  54.140  29.340  1.00  0.00            
ATOM   2829  N   GLY   307      36.730  55.050  27.940  1.00  0.00            
ATOM   2830  HN  GLY   307      37.460  54.960  27.270  1.00  0.00            
ATOM   2831  CA  GLY   307      36.340  56.420  28.100  1.00  0.00            
ATOM   2832  HA1 GLY   307      36.930  57.050  27.460  1.00  0.00            
ATOM   2833  HA2 GLY   307      35.280  56.370  27.900  1.00  0.00            
ATOM   2834  C   GLY   307      36.510  56.980  29.470  1.00  0.00            
ATOM   2835  O   GLY   307      35.830  57.950  29.790  1.00  0.00            
ATOM   2836  N   ASN   308      37.360  56.400  30.330  1.00  0.00            
ATOM   2837  HN  ASN   308      37.820  55.600  29.950  1.00  0.00            
ATOM   2838  CA  ASN   308      37.500  56.650  31.730  1.00  0.00            
ATOM   2839  HA  ASN   308      37.160  57.660  31.900  1.00  0.00            
ATOM   2840  CB  ASN   308      36.690  55.680  32.600  1.00  0.00            
ATOM   2841  HB1 ASN   308      35.650  55.450  32.260  1.00  0.00            
ATOM   2842  HB2 ASN   308      37.130  54.660  32.650  1.00  0.00            
ATOM   2843  CG  ASN   308      36.690  56.180  34.040  1.00  0.00            
ATOM   2844  OD1 ASN   308      37.320  55.750  35.000  1.00  0.00            
ATOM   2845  ND2 ASN   308      35.660  57.050  34.220  1.00  0.00            
ATOM   2846 1HD2 ASN   308      35.040  57.210  33.450  1.00  0.00            
ATOM   2847 2HD2 ASN   308      35.420  57.190  35.180  1.00  0.00            
ATOM   2848  C   ASN   308      38.950  56.660  32.100  1.00  0.00            
ATOM   2849  O   ASN   308      39.600  55.620  31.980  1.00  0.00            
ATOM   2850  N   GLN   309      39.500  57.840  32.440  1.00  0.00            
ATOM   2851  HN  GLN   309      38.860  58.590  32.590  1.00  0.00            
ATOM   2852  CA  GLN   309      40.850  58.160  32.780  1.00  0.00            
ATOM   2853  HA  GLN   309      41.450  57.560  32.120  1.00  0.00            
ATOM   2854  CB  GLN   309      41.150  59.620  32.400  1.00  0.00            
ATOM   2855  HB1 GLN   309      41.080  59.620  31.290  1.00  0.00            
ATOM   2856  HB2 GLN   309      40.370  60.310  32.780  1.00  0.00            
ATOM   2857  CG  GLN   309      42.540  60.030  32.870  1.00  0.00            
ATOM   2858  HG1 GLN   309      42.600  59.940  33.980  1.00  0.00            
ATOM   2859  HG2 GLN   309      43.290  59.310  32.480  1.00  0.00            
ATOM   2860  CD  GLN   309      42.750  61.490  32.470  1.00  0.00            
ATOM   2861  OE1 GLN   309      43.110  61.740  31.320  1.00  0.00            
ATOM   2862  NE2 GLN   309      42.500  62.400  33.440  1.00  0.00            
ATOM   2863 1HE2 GLN   309      42.070  62.050  34.270  1.00  0.00            
ATOM   2864 2HE2 GLN   309      42.750  63.350  33.260  1.00  0.00            
ATOM   2865  C   GLN   309      41.180  57.630  34.130  1.00  0.00            
ATOM   2866  O   GLN   309      42.270  57.070  34.230  1.00  0.00            
ATOM   2867  N   GLU   310      40.320  57.660  35.170  1.00  0.00            
ATOM   2868  HN  GLU   310      39.420  58.080  35.060  1.00  0.00            
ATOM   2869  CA  GLU   310      40.330  57.020  36.440  1.00  0.00            
ATOM   2870  HA  GLU   310      41.170  57.430  36.990  1.00  0.00            
ATOM   2871  CB  GLU   310      39.150  57.480  37.320  1.00  0.00            
ATOM   2872  HB1 GLU   310      39.000  58.570  37.230  1.00  0.00            
ATOM   2873  HB2 GLU   310      38.270  56.920  36.940  1.00  0.00            
ATOM   2874  CG  GLU   310      39.370  57.240  38.810  1.00  0.00            
ATOM   2875  HG1 GLU   310      39.540  56.160  38.990  1.00  0.00            
ATOM   2876  HG2 GLU   310      40.340  57.670  39.150  1.00  0.00            
ATOM   2877  CD  GLU   310      38.200  57.780  39.620  1.00  0.00            
ATOM   2878  OE1 GLU   310      37.050  57.420  39.250  1.00  0.00            
ATOM   2879  OE2 GLU   310      38.390  58.640  40.520  1.00  0.00            
ATOM   2880  C   GLU   310      40.510  55.540  36.320  1.00  0.00            
ATOM   2881  O   GLU   310      41.380  54.950  36.970  1.00  0.00            
ATOM   2882  N   SER   311      39.820  54.820  35.420  1.00  0.00            
ATOM   2883  HN  SER   311      39.020  55.280  35.050  1.00  0.00            
ATOM   2884  CA  SER   311      40.040  53.410  35.240  1.00  0.00            
ATOM   2885  HA  SER   311      39.890  52.950  36.200  1.00  0.00            
ATOM   2886  CB  SER   311      39.070  52.770  34.240  1.00  0.00            
ATOM   2887  HB1 SER   311      39.100  53.310  33.270  1.00  0.00            
ATOM   2888  HB2 SER   311      39.450  51.750  34.010  1.00  0.00            
ATOM   2889  OG  SER   311      37.770  52.730  34.820  1.00  0.00            
ATOM   2890  HG1 SER   311      37.410  52.110  34.190  1.00  0.00            
ATOM   2891  C   SER   311      41.430  53.030  34.850  1.00  0.00            
ATOM   2892  O   SER   311      41.960  52.030  35.330  1.00  0.00            
ATOM   2893  N   LYS   312      42.000  53.940  34.040  1.00  0.00            
ATOM   2894  HN  LYS   312      41.500  54.800  33.970  1.00  0.00            
ATOM   2895  CA  LYS   312      43.340  53.870  33.570  1.00  0.00            
ATOM   2896  HA  LYS   312      43.510  52.850  33.290  1.00  0.00            
ATOM   2897  CB  LYS   312      43.520  54.590  32.220  1.00  0.00            
ATOM   2898  HB1 LYS   312      43.650  55.690  32.340  1.00  0.00            
ATOM   2899  HB2 LYS   312      44.470  54.270  31.750  1.00  0.00            
ATOM   2900  CG  LYS   312      42.470  54.300  31.160  1.00  0.00            
ATOM   2901  HG1 LYS   312      42.780  53.290  30.790  1.00  0.00            
ATOM   2902  HG2 LYS   312      41.480  54.150  31.640  1.00  0.00            
ATOM   2903  CD  LYS   312      42.230  55.280  30.010  1.00  0.00            
ATOM   2904  HD1 LYS   312      42.010  56.310  30.380  1.00  0.00            
ATOM   2905  HD2 LYS   312      43.140  55.110  29.400  1.00  0.00            
ATOM   2906  CE  LYS   312      41.060  54.910  29.100  1.00  0.00            
ATOM   2907  HE1 LYS   312      41.170  53.820  28.900  1.00  0.00            
ATOM   2908  HE2 LYS   312      40.120  55.280  29.570  1.00  0.00            
ATOM   2909  NZ  LYS   312      41.070  55.580  27.790  1.00  0.00            
ATOM   2910  HZ1 LYS   312      40.150  55.430  27.320  1.00  0.00            
ATOM   2911  HZ2 LYS   312      41.170  56.600  27.970  1.00  0.00            
ATOM   2912  HZ3 LYS   312      41.900  55.310  27.220  1.00  0.00            
ATOM   2913  C   LYS   312      44.330  54.200  34.640  1.00  0.00            
ATOM   2914  O   LYS   312      45.360  53.540  34.750  1.00  0.00            
ATOM   2915  N   LEU   313      44.140  55.120  35.600  1.00  0.00            
ATOM   2916  HN  LEU   313      43.290  55.640  35.540  1.00  0.00            
ATOM   2917  CA  LEU   313      44.920  55.400  36.770  1.00  0.00            
ATOM   2918  HA  LEU   313      45.840  55.880  36.480  1.00  0.00            
ATOM   2919  CB  LEU   313      44.230  56.480  37.610  1.00  0.00            
ATOM   2920  HB1 LEU   313      43.800  57.290  36.970  1.00  0.00            
ATOM   2921  HB2 LEU   313      43.360  55.950  38.050  1.00  0.00            
ATOM   2922  CG  LEU   313      45.090  57.060  38.740  1.00  0.00            
ATOM   2923  HG  LEU   313      45.510  56.260  39.380  1.00  0.00            
ATOM   2924  CD1 LEU   313      46.310  57.730  38.070  1.00  0.00            
ATOM   2925 1HD1 LEU   313      46.010  58.230  37.130  1.00  0.00            
ATOM   2926 2HD1 LEU   313      46.750  58.340  38.890  1.00  0.00            
ATOM   2927 3HD1 LEU   313      47.100  57.030  37.720  1.00  0.00            
ATOM   2928  CD2 LEU   313      44.440  58.270  39.430  1.00  0.00            
ATOM   2929 1HD2 LEU   313      44.300  59.140  38.760  1.00  0.00            
ATOM   2930 2HD2 LEU   313      43.440  57.830  39.630  1.00  0.00            
ATOM   2931 3HD2 LEU   313      44.980  58.660  40.320  1.00  0.00            
ATOM   2932  C   LEU   313      45.240  54.240  37.650  1.00  0.00            
ATOM   2933  O   LEU   313      46.390  53.990  38.000  1.00  0.00            
ATOM   2934  N   ILE   314      44.170  53.490  37.960  1.00  0.00            
ATOM   2935  HN  ILE   314      43.230  53.770  37.760  1.00  0.00            
ATOM   2936  CA  ILE   314      44.220  52.210  38.580  1.00  0.00            
ATOM   2937  HA  ILE   314      44.760  52.310  39.510  1.00  0.00            
ATOM   2938  CB  ILE   314      42.880  51.650  38.970  1.00  0.00            
ATOM   2939  HB  ILE   314      42.310  51.530  38.030  1.00  0.00            
ATOM   2940  CG2 ILE   314      43.030  50.290  39.670  1.00  0.00            
ATOM   2941 1HG2 ILE   314      43.050  49.440  38.950  1.00  0.00            
ATOM   2942 2HG2 ILE   314      43.950  50.260  40.290  1.00  0.00            
ATOM   2943 3HG2 ILE   314      42.130  50.100  40.280  1.00  0.00            
ATOM   2944  CG1 ILE   314      42.150  52.660  39.880  1.00  0.00            
ATOM   2945 1HG1 ILE   314      42.400  52.450  40.950  1.00  0.00            
ATOM   2946 2HG1 ILE   314      42.380  53.720  39.650  1.00  0.00            
ATOM   2947  CD  ILE   314      40.630  52.590  39.830  1.00  0.00            
ATOM   2948  HD1 ILE   314      40.140  51.630  40.090  1.00  0.00            
ATOM   2949  HD2 ILE   314      40.180  53.310  40.550  1.00  0.00            
ATOM   2950  HD3 ILE   314      40.300  52.940  38.830  1.00  0.00            
ATOM   2951  C   ILE   314      44.990  51.200  37.800  1.00  0.00            
ATOM   2952  O   ILE   314      45.710  50.380  38.370  1.00  0.00            
ATOM   2953  N   ILE   315      44.850  51.150  36.470  1.00  0.00            
ATOM   2954  HN  ILE   315      44.290  51.820  35.990  1.00  0.00            
ATOM   2955  CA  ILE   315      45.490  50.210  35.600  1.00  0.00            
ATOM   2956  HA  ILE   315      45.450  49.260  36.110  1.00  0.00            
ATOM   2957  CB  ILE   315      44.880  50.050  34.240  1.00  0.00            
ATOM   2958  HB  ILE   315      44.640  51.050  33.800  1.00  0.00            
ATOM   2959  CG2 ILE   315      45.740  49.220  33.270  1.00  0.00            
ATOM   2960 1HG2 ILE   315      45.880  48.170  33.600  1.00  0.00            
ATOM   2961 2HG2 ILE   315      45.110  49.250  32.350  1.00  0.00            
ATOM   2962 3HG2 ILE   315      46.740  49.650  33.040  1.00  0.00            
ATOM   2963  CG1 ILE   315      43.490  49.390  34.370  1.00  0.00            
ATOM   2964 1HG1 ILE   315      43.610  48.310  34.580  1.00  0.00            
ATOM   2965 2HG1 ILE   315      42.960  49.840  35.240  1.00  0.00            
ATOM   2966  CD  ILE   315      42.680  49.270  33.080  1.00  0.00            
ATOM   2967  HD1 ILE   315      41.650  48.930  33.320  1.00  0.00            
ATOM   2968  HD2 ILE   315      42.650  50.320  32.700  1.00  0.00            
ATOM   2969  HD3 ILE   315      43.160  48.730  32.240  1.00  0.00            
ATOM   2970  C   ILE   315      46.970  50.380  35.590  1.00  0.00            
ATOM   2971  O   ILE   315      47.750  49.430  35.560  1.00  0.00            
ATOM   2972  N   LEU   316      47.470  51.620  35.490  1.00  0.00            
ATOM   2973  HN  LEU   316      46.910  52.420  35.280  1.00  0.00            
ATOM   2974  CA  LEU   316      48.850  51.970  35.510  1.00  0.00            
ATOM   2975  HA  LEU   316      49.380  51.330  34.820  1.00  0.00            
ATOM   2976  CB  LEU   316      49.050  53.450  35.130  1.00  0.00            
ATOM   2977  HB1 LEU   316      48.800  53.580  34.060  1.00  0.00            
ATOM   2978  HB2 LEU   316      48.370  54.070  35.750  1.00  0.00            
ATOM   2979  CG  LEU   316      50.450  54.030  35.400  1.00  0.00            
ATOM   2980  HG  LEU   316      50.810  53.960  36.440  1.00  0.00            
ATOM   2981  CD1 LEU   316      51.430  53.290  34.480  1.00  0.00            
ATOM   2982 1HD1 LEU   316      51.090  53.500  33.440  1.00  0.00            
ATOM   2983 2HD1 LEU   316      52.450  53.710  34.580  1.00  0.00            
ATOM   2984 3HD1 LEU   316      51.370  52.200  34.670  1.00  0.00            
ATOM   2985  CD2 LEU   316      50.330  55.530  35.050  1.00  0.00            
ATOM   2986 1HD2 LEU   316      49.620  56.020  35.750  1.00  0.00            
ATOM   2987 2HD2 LEU   316      51.280  56.110  35.000  1.00  0.00            
ATOM   2988 3HD2 LEU   316      49.850  55.460  34.050  1.00  0.00            
ATOM   2989  C   LEU   316      49.500  51.650  36.820  1.00  0.00            
ATOM   2990  O   LEU   316      50.530  51.010  36.980  1.00  0.00            
ATOM   2991  N   ALA   317      48.910  52.060  37.960  1.00  0.00            
ATOM   2992  HN  ALA   317      48.240  52.800  37.970  1.00  0.00            
ATOM   2993  CA  ALA   317      49.440  51.800  39.260  1.00  0.00            
ATOM   2994  HA  ALA   317      50.480  52.110  39.310  1.00  0.00            
ATOM   2995  CB  ALA   317      48.530  52.540  40.250  1.00  0.00            
ATOM   2996  HB1 ALA   317      48.830  52.200  41.270  1.00  0.00            
ATOM   2997  HB2 ALA   317      48.690  53.640  40.160  1.00  0.00            
ATOM   2998  HB3 ALA   317      47.450  52.460  40.020  1.00  0.00            
ATOM   2999  C   ALA   317      49.390  50.350  39.600  1.00  0.00            
ATOM   3000  O   ALA   317      50.240  49.850  40.330  1.00  0.00            
ATOM   3001  N   SER   318      48.490  49.580  38.960  1.00  0.00            
ATOM   3002  HN  SER   318      47.740  49.980  38.440  1.00  0.00            
ATOM   3003  CA  SER   318      48.560  48.150  38.980  1.00  0.00            
ATOM   3004  HA  SER   318      48.750  47.870  40.010  1.00  0.00            
ATOM   3005  CB  SER   318      47.180  47.580  38.600  1.00  0.00            
ATOM   3006  HB1 SER   318      46.970  48.110  37.650  1.00  0.00            
ATOM   3007  HB2 SER   318      47.230  46.480  38.550  1.00  0.00            
ATOM   3008  OG  SER   318      46.160  47.970  39.500  1.00  0.00            
ATOM   3009  HG1 SER   318      46.050  48.890  39.220  1.00  0.00            
ATOM   3010  C   SER   318      49.620  47.480  38.180  1.00  0.00            
ATOM   3011  O   SER   318      49.760  46.260  38.260  1.00  0.00            
ATOM   3012  N   GLY   319      50.430  48.170  37.360  1.00  0.00            
ATOM   3013  HN  GLY   319      50.600  49.140  37.530  1.00  0.00            
ATOM   3014  CA  GLY   319      51.330  47.440  36.510  1.00  0.00            
ATOM   3015  HA1 GLY   319      52.020  48.160  36.080  1.00  0.00            
ATOM   3016  HA2 GLY   319      51.890  46.690  37.040  1.00  0.00            
ATOM   3017  C   GLY   319      50.790  46.750  35.300  1.00  0.00            
ATOM   3018  O   GLY   319      51.330  45.790  34.760  1.00  0.00            
ATOM   3019  N   GLY   320      49.690  47.370  34.830  1.00  0.00            
ATOM   3020  HN  GLY   320      49.410  48.180  35.330  1.00  0.00            
ATOM   3021  CA  GLY   320      49.010  46.970  33.630  1.00  0.00            
ATOM   3022  HA1 GLY   320      48.660  45.960  33.750  1.00  0.00            
ATOM   3023  HA2 GLY   320      48.160  47.610  33.470  1.00  0.00            
ATOM   3024  C   GLY   320      49.840  47.090  32.390  1.00  0.00            
ATOM   3025  O   GLY   320      50.010  46.060  31.730  1.00  0.00            
ATOM   3026  N   PRO   321      50.350  48.230  32.040  1.00  0.00            
ATOM   3027  CD  PRO   321      49.980  49.490  32.660  1.00  0.00            
ATOM   3028  HD1 PRO   321      50.590  49.650  33.570  1.00  0.00            
ATOM   3029  HD2 PRO   321      48.910  49.520  32.950  1.00  0.00            
ATOM   3030  CA  PRO   321      51.120  48.420  30.840  1.00  0.00            
ATOM   3031  HA  PRO   321      50.450  48.250  30.010  1.00  0.00            
ATOM   3032  CB  PRO   321      51.620  49.860  31.000  1.00  0.00            
ATOM   3033  HB1 PRO   321      52.570  50.080  31.530  1.00  0.00            
ATOM   3034  HB2 PRO   321      51.810  50.230  29.970  1.00  0.00            
ATOM   3035  CG  PRO   321      50.440  50.580  31.680  1.00  0.00            
ATOM   3036  HG1 PRO   321      50.590  51.510  32.270  1.00  0.00            
ATOM   3037  HG2 PRO   321      49.600  50.790  30.980  1.00  0.00            
ATOM   3038  C   PRO   321      52.200  47.450  30.520  1.00  0.00            
ATOM   3039  O   PRO   321      52.250  47.010  29.370  1.00  0.00            
ATOM   3040  N   GLN   322      53.130  47.170  31.450  1.00  0.00            
ATOM   3041  HN  GLN   322      53.150  47.650  32.320  1.00  0.00            
ATOM   3042  CA  GLN   322      54.150  46.200  31.170  1.00  0.00            
ATOM   3043  HA  GLN   322      54.680  46.420  30.260  1.00  0.00            
ATOM   3044  CB  GLN   322      55.160  46.160  32.330  1.00  0.00            
ATOM   3045  HB1 GLN   322      55.830  45.280  32.280  1.00  0.00            
ATOM   3046  HB2 GLN   322      55.740  47.110  32.270  1.00  0.00            
ATOM   3047  CG  GLN   322      54.470  46.010  33.690  1.00  0.00            
ATOM   3048  HG1 GLN   322      53.710  46.790  33.900  1.00  0.00            
ATOM   3049  HG2 GLN   322      54.120  44.950  33.690  1.00  0.00            
ATOM   3050  CD  GLN   322      55.540  46.080  34.780  1.00  0.00            
ATOM   3051  OE1 GLN   322      56.430  46.920  34.860  1.00  0.00            
ATOM   3052  NE2 GLN   322      55.380  45.120  35.740  1.00  0.00            
ATOM   3053 1HE2 GLN   322      54.530  44.590  35.750  1.00  0.00            
ATOM   3054 2HE2 GLN   322      56.040  45.290  36.470  1.00  0.00            
ATOM   3055  C   GLN   322      53.550  44.850  31.000  1.00  0.00            
ATOM   3056  O   GLN   322      53.950  44.130  30.090  1.00  0.00            
ATOM   3057  N   ALA   323      52.590  44.370  31.820  1.00  0.00            
ATOM   3058  HN  ALA   323      52.390  44.970  32.590  1.00  0.00            
ATOM   3059  CA  ALA   323      51.980  43.100  31.620  1.00  0.00            
ATOM   3060  HA  ALA   323      52.720  42.330  31.690  1.00  0.00            
ATOM   3061  CB  ALA   323      50.950  42.870  32.750  1.00  0.00            
ATOM   3062  HB1 ALA   323      50.070  43.540  32.730  1.00  0.00            
ATOM   3063  HB2 ALA   323      50.700  41.790  32.840  1.00  0.00            
ATOM   3064  HB3 ALA   323      51.480  43.100  33.700  1.00  0.00            
ATOM   3065  C   ALA   323      51.300  42.820  30.320  1.00  0.00            
ATOM   3066  O   ALA   323      51.520  41.700  29.850  1.00  0.00            
ATOM   3067  N   LEU   324      50.410  43.700  29.830  1.00  0.00            
ATOM   3068  HN  LEU   324      50.220  44.420  30.490  1.00  0.00            
ATOM   3069  CA  LEU   324      49.770  43.650  28.560  1.00  0.00            
ATOM   3070  HA  LEU   324      49.160  42.760  28.440  1.00  0.00            
ATOM   3071  CB  LEU   324      48.870  44.850  28.230  1.00  0.00            
ATOM   3072  HB1 LEU   324      49.560  45.710  28.350  1.00  0.00            
ATOM   3073  HB2 LEU   324      48.350  44.990  27.250  1.00  0.00            
ATOM   3074  CG  LEU   324      47.750  45.030  29.270  1.00  0.00            
ATOM   3075  HG  LEU   324      48.150  45.050  30.310  1.00  0.00            
ATOM   3076  CD1 LEU   324      47.090  46.420  29.150  1.00  0.00            
ATOM   3077 1HD1 LEU   324      47.780  47.260  29.390  1.00  0.00            
ATOM   3078 2HD1 LEU   324      46.620  46.430  28.150  1.00  0.00            
ATOM   3079 3HD1 LEU   324      46.250  46.510  29.880  1.00  0.00            
ATOM   3080  CD2 LEU   324      46.780  43.860  29.020  1.00  0.00            
ATOM   3081 1HD2 LEU   324      47.360  42.910  29.100  1.00  0.00            
ATOM   3082 2HD2 LEU   324      46.000  43.870  29.810  1.00  0.00            
ATOM   3083 3HD2 LEU   324      46.270  43.980  28.040  1.00  0.00            
ATOM   3084  C   LEU   324      50.800  43.670  27.480  1.00  0.00            
ATOM   3085  O   LEU   324      50.760  43.000  26.450  1.00  0.00            
ATOM   3086  N   VAL   325      51.870  44.480  27.560  1.00  0.00            
ATOM   3087  HN  VAL   325      51.950  45.140  28.300  1.00  0.00            
ATOM   3088  CA  VAL   325      53.000  44.470  26.680  1.00  0.00            
ATOM   3089  HA  VAL   325      52.630  44.650  25.690  1.00  0.00            
ATOM   3090  CB  VAL   325      53.900  45.620  27.040  1.00  0.00            
ATOM   3091  HB  VAL   325      54.010  45.770  28.130  1.00  0.00            
ATOM   3092  CG1 VAL   325      55.280  45.630  26.360  1.00  0.00            
ATOM   3093 1HG1 VAL   325      55.990  44.820  26.640  1.00  0.00            
ATOM   3094 2HG1 VAL   325      55.080  45.470  25.280  1.00  0.00            
ATOM   3095 3HG1 VAL   325      55.700  46.650  26.470  1.00  0.00            
ATOM   3096  CG2 VAL   325      53.340  46.910  26.430  1.00  0.00            
ATOM   3097 1HG2 VAL   325      52.350  47.050  26.900  1.00  0.00            
ATOM   3098 2HG2 VAL   325      54.010  47.790  26.580  1.00  0.00            
ATOM   3099 3HG2 VAL   325      53.090  46.870  25.350  1.00  0.00            
ATOM   3100  C   VAL   325      53.760  43.190  26.640  1.00  0.00            
ATOM   3101  O   VAL   325      54.210  42.760  25.580  1.00  0.00            
ATOM   3102  N   ASN   326      53.930  42.510  27.790  1.00  0.00            
ATOM   3103  HN  ASN   326      53.590  42.710  28.700  1.00  0.00            
ATOM   3104  CA  ASN   326      54.640  41.270  27.800  1.00  0.00            
ATOM   3105  HA  ASN   326      55.380  41.310  27.010  1.00  0.00            
ATOM   3106  CB  ASN   326      55.170  41.110  29.230  1.00  0.00            
ATOM   3107  HB1 ASN   326      54.340  41.190  29.970  1.00  0.00            
ATOM   3108  HB2 ASN   326      55.700  40.150  29.420  1.00  0.00            
ATOM   3109  CG  ASN   326      56.250  42.170  29.390  1.00  0.00            
ATOM   3110  OD1 ASN   326      56.950  42.630  28.480  1.00  0.00            
ATOM   3111  ND2 ASN   326      56.420  42.600  30.670  1.00  0.00            
ATOM   3112 1HD2 ASN   326      55.760  42.340  31.370  1.00  0.00            
ATOM   3113 2HD2 ASN   326      57.260  43.070  30.920  1.00  0.00            
ATOM   3114  C   ASN   326      53.750  40.150  27.380  1.00  0.00            
ATOM   3115  O   ASN   326      54.190  39.070  27.000  1.00  0.00            
ATOM   3116  N   ILE   327      52.430  40.360  27.550  1.00  0.00            
ATOM   3117  HN  ILE   327      52.150  41.040  28.210  1.00  0.00            
ATOM   3118  CA  ILE   327      51.490  39.510  26.890  1.00  0.00            
ATOM   3119  HA  ILE   327      51.730  38.490  27.180  1.00  0.00            
ATOM   3120  CB  ILE   327      50.170  39.710  27.560  1.00  0.00            
ATOM   3121  HB  ILE   327      49.990  40.750  27.930  1.00  0.00            
ATOM   3122  CG2 ILE   327      48.980  39.360  26.640  1.00  0.00            
ATOM   3123 1HG2 ILE   327      48.010  39.390  27.190  1.00  0.00            
ATOM   3124 2HG2 ILE   327      48.810  39.980  25.730  1.00  0.00            
ATOM   3125 3HG2 ILE   327      49.180  38.300  26.360  1.00  0.00            
ATOM   3126  CG1 ILE   327      50.140  38.850  28.830  1.00  0.00            
ATOM   3127 1HG1 ILE   327      49.920  37.830  28.470  1.00  0.00            
ATOM   3128 2HG1 ILE   327      51.100  38.790  29.390  1.00  0.00            
ATOM   3129  CD  ILE   327      49.110  39.290  29.870  1.00  0.00            
ATOM   3130  HD1 ILE   327      48.480  40.130  29.520  1.00  0.00            
ATOM   3131  HD2 ILE   327      48.450  38.430  30.140  1.00  0.00            
ATOM   3132  HD3 ILE   327      49.700  39.720  30.710  1.00  0.00            
ATOM   3133  C   ILE   327      51.490  39.490  25.400  1.00  0.00            
ATOM   3134  O   ILE   327      51.600  38.430  24.770  1.00  0.00            
ATOM   3135  N   MET   328      51.590  40.700  24.840  1.00  0.00            
ATOM   3136  HN  MET   328      51.660  41.480  25.460  1.00  0.00            
ATOM   3137  CA  MET   328      51.690  40.860  23.420  1.00  0.00            
ATOM   3138  HA  MET   328      50.830  40.400  22.960  1.00  0.00            
ATOM   3139  CB  MET   328      51.670  42.340  23.010  1.00  0.00            
ATOM   3140  HB1 MET   328      50.880  42.860  23.580  1.00  0.00            
ATOM   3141  HB2 MET   328      52.630  42.820  23.290  1.00  0.00            
ATOM   3142  CG  MET   328      51.290  42.570  21.550  1.00  0.00            
ATOM   3143  HG1 MET   328      51.430  43.640  21.310  1.00  0.00            
ATOM   3144  HG2 MET   328      52.010  42.000  20.920  1.00  0.00            
ATOM   3145  SD  MET   328      49.510  42.280  21.280  1.00  0.00            
ATOM   3146  CE  MET   328      49.870  42.230  19.500  1.00  0.00            
ATOM   3147  HE1 MET   328      50.540  43.080  19.230  1.00  0.00            
ATOM   3148  HE2 MET   328      50.370  41.260  19.280  1.00  0.00            
ATOM   3149  HE3 MET   328      48.950  42.250  18.880  1.00  0.00            
ATOM   3150  C   MET   328      52.910  40.200  22.870  1.00  0.00            
ATOM   3151  O   MET   328      52.900  39.470  21.880  1.00  0.00            
ATOM   3152  N   ARG   329      54.010  40.360  23.630  1.00  0.00            
ATOM   3153  HN  ARG   329      53.960  40.890  24.470  1.00  0.00            
ATOM   3154  CA  ARG   329      55.330  39.900  23.340  1.00  0.00            
ATOM   3155  HA  ARG   329      55.520  40.140  22.310  1.00  0.00            
ATOM   3156  CB  ARG   329      56.320  40.660  24.240  1.00  0.00            
ATOM   3157  HB1 ARG   329      56.060  41.740  24.330  1.00  0.00            
ATOM   3158  HB2 ARG   329      56.340  40.230  25.270  1.00  0.00            
ATOM   3159  CG  ARG   329      57.720  40.670  23.640  1.00  0.00            
ATOM   3160  HG1 ARG   329      58.070  39.710  23.210  1.00  0.00            
ATOM   3161  HG2 ARG   329      57.820  41.450  22.860  1.00  0.00            
ATOM   3162  CD  ARG   329      58.790  40.940  24.710  1.00  0.00            
ATOM   3163  HD1 ARG   329      59.790  41.090  24.250  1.00  0.00            
ATOM   3164  HD2 ARG   329      58.440  41.850  25.240  1.00  0.00            
ATOM   3165  NE  ARG   329      58.860  39.820  25.690  1.00  0.00            
ATOM   3166  HE  ARG   329      58.750  38.920  25.270  1.00  0.00            
ATOM   3167  CZ  ARG   329      59.460  39.970  26.900  1.00  0.00            
ATOM   3168  NH1 ARG   329      60.030  41.170  27.210  1.00  0.00            
ATOM   3169 1HH1 ARG   329      60.080  41.750  26.400  1.00  0.00            
ATOM   3170 2HH1 ARG   329      60.820  41.140  27.820  1.00  0.00            
ATOM   3171  NH2 ARG   329      59.500  38.920  27.780  1.00  0.00            
ATOM   3172 1HH2 ARG   329      58.920  38.110  27.760  1.00  0.00            
ATOM   3173 2HH2 ARG   329      59.790  39.130  28.720  1.00  0.00            
ATOM   3174  C   ARG   329      55.560  38.430  23.470  1.00  0.00            
ATOM   3175  O   ARG   329      56.180  37.890  22.550  1.00  0.00            
ATOM   3176  N   THR   330      55.030  37.810  24.540  1.00  0.00            
ATOM   3177  HN  THR   330      54.440  38.360  25.130  1.00  0.00            
ATOM   3178  CA  THR   330      55.080  36.400  24.800  1.00  0.00            
ATOM   3179  HA  THR   330      56.140  36.220  24.750  1.00  0.00            
ATOM   3180  CB  THR   330      54.710  35.940  26.180  1.00  0.00            
ATOM   3181  HB  THR   330      53.620  35.900  26.380  1.00  0.00            
ATOM   3182  OG1 THR   330      55.320  36.700  27.210  1.00  0.00            
ATOM   3183  HG1 THR   330      54.810  37.520  27.240  1.00  0.00            
ATOM   3184  CG2 THR   330      55.330  34.540  26.360  1.00  0.00            
ATOM   3185 1HG2 THR   330      55.060  34.060  27.330  1.00  0.00            
ATOM   3186 2HG2 THR   330      54.910  33.830  25.620  1.00  0.00            
ATOM   3187 3HG2 THR   330      56.400  34.670  26.080  1.00  0.00            
ATOM   3188  C   THR   330      54.360  35.560  23.800  1.00  0.00            
ATOM   3189  O   THR   330      54.920  34.610  23.260  1.00  0.00            
ATOM   3190  N   TYR   331      53.050  35.830  23.660  1.00  0.00            
ATOM   3191  HN  TYR   331      52.630  36.680  23.950  1.00  0.00            
ATOM   3192  CA  TYR   331      52.140  34.900  23.070  1.00  0.00            
ATOM   3193  HA  TYR   331      52.550  33.900  23.120  1.00  0.00            
ATOM   3194  CB  TYR   331      50.810  34.890  23.840  1.00  0.00            
ATOM   3195  HB1 TYR   331      50.210  35.820  23.730  1.00  0.00            
ATOM   3196  HB2 TYR   331      50.200  34.040  23.470  1.00  0.00            
ATOM   3197  CG  TYR   331      50.940  34.500  25.280  1.00  0.00            
ATOM   3198  CD1 TYR   331      50.590  35.410  26.250  1.00  0.00            
ATOM   3199  HD1 TYR   331      50.350  36.430  26.020  1.00  0.00            
ATOM   3200  CE1 TYR   331      50.710  35.060  27.580  1.00  0.00            
ATOM   3201  HE1 TYR   331      50.510  35.830  28.310  1.00  0.00            
ATOM   3202  CZ  TYR   331      51.290  33.860  27.900  1.00  0.00            
ATOM   3203  OH  TYR   331      51.510  33.740  29.290  1.00  0.00            
ATOM   3204  HH  TYR   331      50.840  34.280  29.720  1.00  0.00            
ATOM   3205  CD2 TYR   331      51.380  33.260  25.660  1.00  0.00            
ATOM   3206  HD2 TYR   331      51.580  32.530  24.890  1.00  0.00            
ATOM   3207  CE2 TYR   331      51.590  32.890  26.970  1.00  0.00            
ATOM   3208  HE2 TYR   331      51.950  31.940  27.330  1.00  0.00            
ATOM   3209  C   TYR   331      51.860  35.120  21.620  1.00  0.00            
ATOM   3210  O   TYR   331      52.080  36.180  21.030  1.00  0.00            
ATOM   3211  N   THR   332      51.280  34.110  20.950  1.00  0.00            
ATOM   3212  HN  THR   332      51.040  33.230  21.340  1.00  0.00            
ATOM   3213  CA  THR   332      51.030  34.110  19.540  1.00  0.00            
ATOM   3214  HA  THR   332      51.130  35.110  19.140  1.00  0.00            
ATOM   3215  CB  THR   332      51.860  33.060  18.850  1.00  0.00            
ATOM   3216  HB  THR   332      51.690  33.070  17.760  1.00  0.00            
ATOM   3217  OG1 THR   332      51.790  31.810  19.530  1.00  0.00            
ATOM   3218  HG1 THR   332      52.140  31.130  18.960  1.00  0.00            
ATOM   3219  CG2 THR   332      53.360  33.410  18.880  1.00  0.00            
ATOM   3220 1HG2 THR   332      53.930  32.530  18.530  1.00  0.00            
ATOM   3221 2HG2 THR   332      53.480  34.230  18.140  1.00  0.00            
ATOM   3222 3HG2 THR   332      53.720  33.620  19.910  1.00  0.00            
ATOM   3223  C   THR   332      49.620  33.840  19.170  1.00  0.00            
ATOM   3224  O   THR   332      49.240  33.740  18.000  1.00  0.00            
ATOM   3225  N   TYR   333      48.730  33.780  20.180  1.00  0.00            
ATOM   3226  HN  TYR   333      49.060  33.810  21.120  1.00  0.00            
ATOM   3227  CA  TYR   333      47.390  33.300  20.070  1.00  0.00            
ATOM   3228  HA  TYR   333      47.250  32.710  19.180  1.00  0.00            
ATOM   3229  CB  TYR   333      47.020  32.460  21.310  1.00  0.00            
ATOM   3230  HB1 TYR   333      47.700  31.590  21.300  1.00  0.00            
ATOM   3231  HB2 TYR   333      47.430  32.820  22.270  1.00  0.00            
ATOM   3232  CG  TYR   333      45.590  32.030  21.360  1.00  0.00            
ATOM   3233  CD1 TYR   333      45.120  31.090  20.470  1.00  0.00            
ATOM   3234  HD1 TYR   333      45.740  30.530  19.790  1.00  0.00            
ATOM   3235  CE1 TYR   333      43.780  30.790  20.460  1.00  0.00            
ATOM   3236  HE1 TYR   333      43.380  30.220  19.630  1.00  0.00            
ATOM   3237  CZ  TYR   333      42.960  31.210  21.480  1.00  0.00            
ATOM   3238  OH  TYR   333      41.600  30.880  21.590  1.00  0.00            
ATOM   3239  HH  TYR   333      41.320  30.280  20.890  1.00  0.00            
ATOM   3240  CD2 TYR   333      44.720  32.620  22.250  1.00  0.00            
ATOM   3241  HD2 TYR   333      45.100  33.370  22.920  1.00  0.00            
ATOM   3242  CE2 TYR   333      43.430  32.130  22.380  1.00  0.00            
ATOM   3243  HE2 TYR   333      42.700  32.630  23.000  1.00  0.00            
ATOM   3244  C   TYR   333      46.540  34.510  19.870  1.00  0.00            
ATOM   3245  O   TYR   333      46.320  35.380  20.720  1.00  0.00            
ATOM   3246  N   GLU   334      45.970  34.460  18.660  1.00  0.00            
ATOM   3247  HN  GLU   334      46.020  33.600  18.160  1.00  0.00            
ATOM   3248  CA  GLU   334      45.440  35.650  18.070  1.00  0.00            
ATOM   3249  HA  GLU   334      46.220  36.380  17.880  1.00  0.00            
ATOM   3250  CB  GLU   334      44.930  35.180  16.700  1.00  0.00            
ATOM   3251  HB1 GLU   334      45.710  34.560  16.190  1.00  0.00            
ATOM   3252  HB2 GLU   334      43.980  34.610  16.680  1.00  0.00            
ATOM   3253  CG  GLU   334      44.600  36.370  15.790  1.00  0.00            
ATOM   3254  HG1 GLU   334      43.640  36.800  16.150  1.00  0.00            
ATOM   3255  HG2 GLU   334      45.370  37.170  15.730  1.00  0.00            
ATOM   3256  CD  GLU   334      44.420  36.020  14.320  1.00  0.00            
ATOM   3257  OE1 GLU   334      43.210  35.950  13.990  1.00  0.00            
ATOM   3258  OE2 GLU   334      45.400  35.660  13.620  1.00  0.00            
ATOM   3259  C   GLU   334      44.360  36.380  18.790  1.00  0.00            
ATOM   3260  O   GLU   334      44.310  37.610  18.870  1.00  0.00            
ATOM   3261  N   LYS   335      43.420  35.610  19.380  1.00  0.00            
ATOM   3262  HN  LYS   335      43.550  34.630  19.250  1.00  0.00            
ATOM   3263  CA  LYS   335      42.350  36.010  20.230  1.00  0.00            
ATOM   3264  HA  LYS   335      41.860  36.780  19.660  1.00  0.00            
ATOM   3265  CB  LYS   335      41.470  34.840  20.720  1.00  0.00            
ATOM   3266  HB1 LYS   335      42.070  33.980  21.060  1.00  0.00            
ATOM   3267  HB2 LYS   335      40.940  35.090  21.660  1.00  0.00            
ATOM   3268  CG  LYS   335      40.510  34.470  19.580  1.00  0.00            
ATOM   3269  HG1 LYS   335      39.680  35.140  19.880  1.00  0.00            
ATOM   3270  HG2 LYS   335      40.860  34.980  18.650  1.00  0.00            
ATOM   3271  CD  LYS   335      40.110  33.000  19.650  1.00  0.00            
ATOM   3272  HD1 LYS   335      40.880  32.260  19.340  1.00  0.00            
ATOM   3273  HD2 LYS   335      39.920  32.620  20.670  1.00  0.00            
ATOM   3274  CE  LYS   335      38.880  32.650  18.800  1.00  0.00            
ATOM   3275  HE1 LYS   335      38.000  33.040  19.360  1.00  0.00            
ATOM   3276  HE2 LYS   335      38.890  33.230  17.860  1.00  0.00            
ATOM   3277  NZ  LYS   335      38.820  31.190  18.590  1.00  0.00            
ATOM   3278  HZ1 LYS   335      39.010  30.770  19.520  1.00  0.00            
ATOM   3279  HZ2 LYS   335      37.860  30.920  18.280  1.00  0.00            
ATOM   3280  HZ3 LYS   335      39.550  30.830  17.940  1.00  0.00            
ATOM   3281  C   LYS   335      42.800  36.810  21.400  1.00  0.00            
ATOM   3282  O   LYS   335      42.230  37.850  21.720  1.00  0.00            
ATOM   3283  N   LEU   336      43.930  36.380  22.010  1.00  0.00            
ATOM   3284  HN  LEU   336      44.420  35.590  21.650  1.00  0.00            
ATOM   3285  CA  LEU   336      44.510  37.070  23.110  1.00  0.00            
ATOM   3286  HA  LEU   336      43.670  37.360  23.720  1.00  0.00            
ATOM   3287  CB  LEU   336      45.430  36.140  23.930  1.00  0.00            
ATOM   3288  HB1 LEU   336      44.810  35.430  24.510  1.00  0.00            
ATOM   3289  HB2 LEU   336      45.960  35.500  23.200  1.00  0.00            
ATOM   3290  CG  LEU   336      46.410  36.770  24.930  1.00  0.00            
ATOM   3291  HG  LEU   336      47.230  37.380  24.490  1.00  0.00            
ATOM   3292  CD1 LEU   336      45.770  37.660  26.000  1.00  0.00            
ATOM   3293 1HD1 LEU   336      45.340  38.660  25.750  1.00  0.00            
ATOM   3294 2HD1 LEU   336      44.930  37.080  26.440  1.00  0.00            
ATOM   3295 3HD1 LEU   336      46.440  37.870  26.860  1.00  0.00            
ATOM   3296  CD2 LEU   336      47.230  35.650  25.610  1.00  0.00            
ATOM   3297 1HD2 LEU   336      47.880  35.050  24.940  1.00  0.00            
ATOM   3298 2HD2 LEU   336      47.940  36.260  26.210  1.00  0.00            
ATOM   3299 3HD2 LEU   336      46.620  34.990  26.270  1.00  0.00            
ATOM   3300  C   LEU   336      45.130  38.360  22.680  1.00  0.00            
ATOM   3301  O   LEU   336      44.980  39.420  23.280  1.00  0.00            
ATOM   3302  N   LEU   337      45.910  38.360  21.590  1.00  0.00            
ATOM   3303  HN  LEU   337      46.070  37.440  21.230  1.00  0.00            
ATOM   3304  CA  LEU   337      46.740  39.380  21.010  1.00  0.00            
ATOM   3305  HA  LEU   337      47.360  39.760  21.810  1.00  0.00            
ATOM   3306  CB  LEU   337      47.530  38.900  19.790  1.00  0.00            
ATOM   3307  HB1 LEU   337      46.920  38.230  19.150  1.00  0.00            
ATOM   3308  HB2 LEU   337      47.960  39.760  19.220  1.00  0.00            
ATOM   3309  CG  LEU   337      48.750  38.010  20.090  1.00  0.00            
ATOM   3310  HG  LEU   337      48.530  37.010  20.510  1.00  0.00            
ATOM   3311  CD1 LEU   337      49.510  37.880  18.760  1.00  0.00            
ATOM   3312 1HD1 LEU   337      48.910  37.430  17.950  1.00  0.00            
ATOM   3313 2HD1 LEU   337      49.860  38.890  18.440  1.00  0.00            
ATOM   3314 3HD1 LEU   337      50.380  37.260  19.060  1.00  0.00            
ATOM   3315  CD2 LEU   337      49.670  38.610  21.160  1.00  0.00            
ATOM   3316 1HD2 LEU   337      50.510  37.890  21.270  1.00  0.00            
ATOM   3317 2HD2 LEU   337      50.090  39.520  20.680  1.00  0.00            
ATOM   3318 3HD2 LEU   337      49.160  38.850  22.120  1.00  0.00            
ATOM   3319  C   LEU   337      45.970  40.560  20.530  1.00  0.00            
ATOM   3320  O   LEU   337      46.250  41.740  20.770  1.00  0.00            
ATOM   3321  N   TRP   338      44.900  40.310  19.760  1.00  0.00            
ATOM   3322  HN  TRP   338      44.670  39.340  19.680  1.00  0.00            
ATOM   3323  CA  TRP   338      44.060  41.350  19.250  1.00  0.00            
ATOM   3324  HA  TRP   338      44.700  42.130  18.860  1.00  0.00            
ATOM   3325  CB  TRP   338      43.120  40.870  18.130  1.00  0.00            
ATOM   3326  HB1 TRP   338      43.670  40.440  17.270  1.00  0.00            
ATOM   3327  HB2 TRP   338      42.410  40.070  18.420  1.00  0.00            
ATOM   3328  CG  TRP   338      42.400  41.970  17.390  1.00  0.00            
ATOM   3329  CD1 TRP   338      42.800  43.070  16.690  1.00  0.00            
ATOM   3330  HD1 TRP   338      43.840  43.360  16.660  1.00  0.00            
ATOM   3331  NE1 TRP   338      41.710  43.750  16.200  1.00  0.00            
ATOM   3332  HE1 TRP   338      41.720  44.560  15.670  1.00  0.00            
ATOM   3333  CE2 TRP   338      40.580  43.030  16.520  1.00  0.00            
ATOM   3334  CD2 TRP   338      40.970  41.900  17.250  1.00  0.00            
ATOM   3335  CE3 TRP   338      40.060  41.000  17.720  1.00  0.00            
ATOM   3336  HE3 TRP   338      40.350  40.230  18.420  1.00  0.00            
ATOM   3337  CZ3 TRP   338      38.770  41.170  17.280  1.00  0.00            
ATOM   3338  HZ3 TRP   338      38.090  40.400  17.600  1.00  0.00            
ATOM   3339  CZ2 TRP   338      39.270  43.260  16.200  1.00  0.00            
ATOM   3340  HZ2 TRP   338      38.920  44.150  15.700  1.00  0.00            
ATOM   3341  CH2 TRP   338      38.370  42.280  16.570  1.00  0.00            
ATOM   3342  HH2 TRP   338      37.360  42.410  16.230  1.00  0.00            
ATOM   3343  C   TRP   338      43.220  41.980  20.310  1.00  0.00            
ATOM   3344  O   TRP   338      42.860  43.160  20.230  1.00  0.00            
ATOM   3345  N   THR   339      42.810  41.260  21.360  1.00  0.00            
ATOM   3346  HN  THR   339      43.160  40.330  21.510  1.00  0.00            
ATOM   3347  CA  THR   339      42.190  41.880  22.490  1.00  0.00            
ATOM   3348  HA  THR   339      41.520  42.630  22.110  1.00  0.00            
ATOM   3349  CB  THR   339      41.510  40.850  23.340  1.00  0.00            
ATOM   3350  HB  THR   339      42.160  40.010  23.660  1.00  0.00            
ATOM   3351  OG1 THR   339      40.460  40.320  22.540  1.00  0.00            
ATOM   3352  HG1 THR   339      40.330  39.440  22.910  1.00  0.00            
ATOM   3353  CG2 THR   339      40.780  41.480  24.540  1.00  0.00            
ATOM   3354 1HG2 THR   339      40.240  40.700  25.120  1.00  0.00            
ATOM   3355 2HG2 THR   339      41.390  42.020  25.300  1.00  0.00            
ATOM   3356 3HG2 THR   339      40.020  42.250  24.290  1.00  0.00            
ATOM   3357  C   THR   339      43.210  42.680  23.220  1.00  0.00            
ATOM   3358  O   THR   339      43.010  43.840  23.570  1.00  0.00            
ATOM   3359  N   THR   340      44.470  42.210  23.390  1.00  0.00            
ATOM   3360  HN  THR   340      44.760  41.280  23.200  1.00  0.00            
ATOM   3361  CA  THR   340      45.530  42.910  24.050  1.00  0.00            
ATOM   3362  HA  THR   340      45.170  43.160  25.040  1.00  0.00            
ATOM   3363  CB  THR   340      46.840  42.180  24.100  1.00  0.00            
ATOM   3364  HB  THR   340      47.100  42.040  23.020  1.00  0.00            
ATOM   3365  OG1 THR   340      46.680  40.900  24.690  1.00  0.00            
ATOM   3366  HG1 THR   340      46.080  40.260  24.290  1.00  0.00            
ATOM   3367  CG2 THR   340      47.880  42.980  24.890  1.00  0.00            
ATOM   3368 1HG2 THR   340      47.310  43.170  25.830  1.00  0.00            
ATOM   3369 2HG2 THR   340      48.770  42.370  25.130  1.00  0.00            
ATOM   3370 3HG2 THR   340      48.130  43.910  24.340  1.00  0.00            
ATOM   3371  C   THR   340      45.860  44.130  23.260  1.00  0.00            
ATOM   3372  O   THR   340      46.060  45.220  23.790  1.00  0.00            
ATOM   3373  N   SER   341      45.920  44.010  21.920  1.00  0.00            
ATOM   3374  HN  SER   341      46.050  43.090  21.550  1.00  0.00            
ATOM   3375  CA  SER   341      46.050  45.150  21.060  1.00  0.00            
ATOM   3376  HA  SER   341      46.950  45.640  21.410  1.00  0.00            
ATOM   3377  CB  SER   341      46.100  44.880  19.550  1.00  0.00            
ATOM   3378  HB1 SER   341      46.790  44.030  19.360  1.00  0.00            
ATOM   3379  HB2 SER   341      45.070  44.600  19.240  1.00  0.00            
ATOM   3380  OG  SER   341      46.590  45.990  18.800  1.00  0.00            
ATOM   3381  HG1 SER   341      47.360  46.360  19.240  1.00  0.00            
ATOM   3382  C   SER   341      44.970  46.170  21.170  1.00  0.00            
ATOM   3383  O   SER   341      45.220  47.360  21.060  1.00  0.00            
ATOM   3384  N   ARG   342      43.660  45.890  21.300  1.00  0.00            
ATOM   3385  HN  ARG   342      43.400  44.920  21.280  1.00  0.00            
ATOM   3386  CA  ARG   342      42.640  46.880  21.410  1.00  0.00            
ATOM   3387  HA  ARG   342      42.900  47.640  20.690  1.00  0.00            
ATOM   3388  CB  ARG   342      41.290  46.270  21.010  1.00  0.00            
ATOM   3389  HB1 ARG   342      41.180  45.380  21.660  1.00  0.00            
ATOM   3390  HB2 ARG   342      40.500  47.030  21.150  1.00  0.00            
ATOM   3391  CG  ARG   342      41.120  45.770  19.570  1.00  0.00            
ATOM   3392  HG1 ARG   342      40.960  46.710  18.990  1.00  0.00            
ATOM   3393  HG2 ARG   342      42.050  45.350  19.140  1.00  0.00            
ATOM   3394  CD  ARG   342      39.850  44.940  19.370  1.00  0.00            
ATOM   3395  HD1 ARG   342      38.970  45.520  19.720  1.00  0.00            
ATOM   3396  HD2 ARG   342      39.640  44.720  18.300  1.00  0.00            
ATOM   3397  NE  ARG   342      39.900  43.590  20.000  1.00  0.00            
ATOM   3398  HE  ARG   342      40.760  43.090  20.140  1.00  0.00            
ATOM   3399  CZ  ARG   342      38.800  43.130  20.660  1.00  0.00            
ATOM   3400  NH1 ARG   342      37.550  43.680  20.580  1.00  0.00            
ATOM   3401 1HH1 ARG   342      37.350  44.460  19.990  1.00  0.00            
ATOM   3402 2HH1 ARG   342      36.760  43.190  20.940  1.00  0.00            
ATOM   3403  NH2 ARG   342      38.760  41.950  21.360  1.00  0.00            
ATOM   3404 1HH2 ARG   342      39.510  41.320  21.530  1.00  0.00            
ATOM   3405 2HH2 ARG   342      37.870  41.580  21.630  1.00  0.00            
ATOM   3406  C   ARG   342      42.620  47.520  22.760  1.00  0.00            
ATOM   3407  O   ARG   342      42.320  48.700  22.960  1.00  0.00            
ATOM   3408  N   VAL   343      42.890  46.790  23.850  1.00  0.00            
ATOM   3409  HN  VAL   343      42.770  45.800  23.920  1.00  0.00            
ATOM   3410  CA  VAL   343      43.110  47.440  25.110  1.00  0.00            
ATOM   3411  HA  VAL   343      42.290  48.040  25.450  1.00  0.00            
ATOM   3412  CB  VAL   343      42.920  46.550  26.310  1.00  0.00            
ATOM   3413  HB  VAL   343      41.960  46.020  26.150  1.00  0.00            
ATOM   3414  CG1 VAL   343      44.070  45.530  26.400  1.00  0.00            
ATOM   3415 1HG1 VAL   343      43.990  44.910  27.310  1.00  0.00            
ATOM   3416 2HG1 VAL   343      44.310  44.910  25.500  1.00  0.00            
ATOM   3417 3HG1 VAL   343      44.990  46.130  26.560  1.00  0.00            
ATOM   3418  CG2 VAL   343      42.640  47.400  27.560  1.00  0.00            
ATOM   3419 1HG2 VAL   343      43.460  48.040  27.940  1.00  0.00            
ATOM   3420 2HG2 VAL   343      41.770  48.090  27.480  1.00  0.00            
ATOM   3421 3HG2 VAL   343      42.340  46.740  28.410  1.00  0.00            
ATOM   3422  C   VAL   343      44.320  48.310  25.180  1.00  0.00            
ATOM   3423  O   VAL   343      44.190  49.400  25.730  1.00  0.00            
ATOM   3424  N   LEU   344      45.460  48.050  24.520  1.00  0.00            
ATOM   3425  HN  LEU   344      45.640  47.220  23.990  1.00  0.00            
ATOM   3426  CA  LEU   344      46.600  48.920  24.570  1.00  0.00            
ATOM   3427  HA  LEU   344      46.640  49.200  25.610  1.00  0.00            
ATOM   3428  CB  LEU   344      47.900  48.250  24.110  1.00  0.00            
ATOM   3429  HB1 LEU   344      47.710  47.570  23.250  1.00  0.00            
ATOM   3430  HB2 LEU   344      48.670  49.000  23.830  1.00  0.00            
ATOM   3431  CG  LEU   344      48.610  47.370  25.160  1.00  0.00            
ATOM   3432  HG  LEU   344      47.870  46.600  25.470  1.00  0.00            
ATOM   3433  CD1 LEU   344      49.730  46.650  24.390  1.00  0.00            
ATOM   3434 1HD1 LEU   344      50.270  45.980  25.100  1.00  0.00            
ATOM   3435 2HD1 LEU   344      49.350  46.060  23.530  1.00  0.00            
ATOM   3436 3HD1 LEU   344      50.450  47.410  24.030  1.00  0.00            
ATOM   3437  CD2 LEU   344      49.240  48.160  26.320  1.00  0.00            
ATOM   3438 1HD2 LEU   344      49.810  47.600  27.080  1.00  0.00            
ATOM   3439 2HD2 LEU   344      50.010  48.740  25.770  1.00  0.00            
ATOM   3440 3HD2 LEU   344      48.470  48.880  26.680  1.00  0.00            
ATOM   3441  C   LEU   344      46.310  50.140  23.760  1.00  0.00            
ATOM   3442  O   LEU   344      46.780  51.240  24.020  1.00  0.00            
ATOM   3443  N   LYS   345      45.420  50.060  22.750  1.00  0.00            
ATOM   3444  HN  LYS   345      45.100  49.140  22.550  1.00  0.00            
ATOM   3445  CA  LYS   345      44.890  51.160  22.010  1.00  0.00            
ATOM   3446  HA  LYS   345      45.700  51.610  21.450  1.00  0.00            
ATOM   3447  CB  LYS   345      44.010  50.600  20.880  1.00  0.00            
ATOM   3448  HB1 LYS   345      44.520  49.670  20.540  1.00  0.00            
ATOM   3449  HB2 LYS   345      42.960  50.470  21.210  1.00  0.00            
ATOM   3450  CG  LYS   345      43.810  51.600  19.740  1.00  0.00            
ATOM   3451  HG1 LYS   345      43.450  52.620  20.010  1.00  0.00            
ATOM   3452  HG2 LYS   345      44.790  51.730  19.230  1.00  0.00            
ATOM   3453  CD  LYS   345      42.810  51.030  18.740  1.00  0.00            
ATOM   3454  HD1 LYS   345      43.230  50.130  18.240  1.00  0.00            
ATOM   3455  HD2 LYS   345      41.850  50.840  19.270  1.00  0.00            
ATOM   3456  CE  LYS   345      42.530  51.920  17.530  1.00  0.00            
ATOM   3457  HE1 LYS   345      42.400  53.000  17.740  1.00  0.00            
ATOM   3458  HE2 LYS   345      43.360  51.790  16.800  1.00  0.00            
ATOM   3459  NZ  LYS   345      41.380  51.340  16.810  1.00  0.00            
ATOM   3460  HZ1 LYS   345      40.610  51.230  17.500  1.00  0.00            
ATOM   3461  HZ2 LYS   345      41.060  51.870  15.970  1.00  0.00            
ATOM   3462  HZ3 LYS   345      41.530  50.370  16.460  1.00  0.00            
ATOM   3463  C   LYS   345      44.200  52.240  22.760  1.00  0.00            
ATOM   3464  O   LYS   345      44.450  53.410  22.480  1.00  0.00            
ATOM   3465  N   VAL   346      43.340  51.930  23.750  1.00  0.00            
ATOM   3466  HN  VAL   346      43.070  50.980  23.860  1.00  0.00            
ATOM   3467  CA  VAL   346      42.640  52.880  24.560  1.00  0.00            
ATOM   3468  HA  VAL   346      42.390  53.730  23.950  1.00  0.00            
ATOM   3469  CB  VAL   346      41.290  52.410  25.030  1.00  0.00            
ATOM   3470  HB  VAL   346      41.000  53.050  25.890  1.00  0.00            
ATOM   3471  CG1 VAL   346      40.300  52.450  23.860  1.00  0.00            
ATOM   3472 1HG1 VAL   346      40.220  53.490  23.450  1.00  0.00            
ATOM   3473 2HG1 VAL   346      40.660  51.740  23.090  1.00  0.00            
ATOM   3474 3HG1 VAL   346      39.330  52.000  24.150  1.00  0.00            
ATOM   3475  CG2 VAL   346      41.500  51.000  25.610  1.00  0.00            
ATOM   3476 1HG2 VAL   346      41.710  50.280  24.800  1.00  0.00            
ATOM   3477 2HG2 VAL   346      42.170  50.930  26.490  1.00  0.00            
ATOM   3478 3HG2 VAL   346      40.520  50.660  26.020  1.00  0.00            
ATOM   3479  C   VAL   346      43.490  53.420  25.660  1.00  0.00            
ATOM   3480  O   VAL   346      43.130  54.420  26.270  1.00  0.00            
ATOM   3481  N   LEU   347      44.600  52.740  25.980  1.00  0.00            
ATOM   3482  HN  LEU   347      44.680  51.870  25.500  1.00  0.00            
ATOM   3483  CA  LEU   347      45.630  53.200  26.860  1.00  0.00            
ATOM   3484  HA  LEU   347      45.230  53.780  27.680  1.00  0.00            
ATOM   3485  CB  LEU   347      46.430  52.010  27.410  1.00  0.00            
ATOM   3486  HB1 LEU   347      46.910  51.530  26.530  1.00  0.00            
ATOM   3487  HB2 LEU   347      47.360  52.360  27.910  1.00  0.00            
ATOM   3488  CG  LEU   347      45.790  50.970  28.340  1.00  0.00            
ATOM   3489  HG  LEU   347      45.430  50.140  27.690  1.00  0.00            
ATOM   3490  CD1 LEU   347      46.770  50.270  29.290  1.00  0.00            
ATOM   3491 1HD1 LEU   347      47.600  49.830  28.690  1.00  0.00            
ATOM   3492 2HD1 LEU   347      47.220  51.020  29.990  1.00  0.00            
ATOM   3493 3HD1 LEU   347      46.330  49.450  29.900  1.00  0.00            
ATOM   3494  CD2 LEU   347      44.640  51.560  29.180  1.00  0.00            
ATOM   3495 1HD2 LEU   347      44.240  50.850  29.920  1.00  0.00            
ATOM   3496 2HD2 LEU   347      45.060  52.410  29.750  1.00  0.00            
ATOM   3497 3HD2 LEU   347      43.830  51.970  28.540  1.00  0.00            
ATOM   3498  C   LEU   347      46.510  54.160  26.130  1.00  0.00            
ATOM   3499  O   LEU   347      46.890  55.180  26.700  1.00  0.00            
ATOM   3500  N   SER   348      46.740  53.990  24.810  1.00  0.00            
ATOM   3501  HN  SER   348      46.610  53.080  24.430  1.00  0.00            
ATOM   3502  CA  SER   348      47.660  54.830  24.110  1.00  0.00            
ATOM   3503  HA  SER   348      48.490  54.960  24.790  1.00  0.00            
ATOM   3504  CB  SER   348      48.110  54.230  22.770  1.00  0.00            
ATOM   3505  HB1 SER   348      48.960  54.800  22.340  1.00  0.00            
ATOM   3506  HB2 SER   348      48.490  53.210  22.970  1.00  0.00            
ATOM   3507  OG  SER   348      47.080  54.200  21.780  1.00  0.00            
ATOM   3508  HG1 SER   348      46.270  53.890  22.190  1.00  0.00            
ATOM   3509  C   SER   348      47.200  56.230  23.860  1.00  0.00            
ATOM   3510  O   SER   348      48.090  57.060  23.720  1.00  0.00            
ATOM   3511  N   VAL   349      45.900  56.560  23.780  1.00  0.00            
ATOM   3512  HN  VAL   349      45.210  55.850  23.900  1.00  0.00            
ATOM   3513  CA  VAL   349      45.520  57.940  23.680  1.00  0.00            
ATOM   3514  HA  VAL   349      46.370  58.540  23.380  1.00  0.00            
ATOM   3515  CB  VAL   349      44.480  58.190  22.620  1.00  0.00            
ATOM   3516  HB  VAL   349      44.100  59.230  22.600  1.00  0.00            
ATOM   3517  CG1 VAL   349      45.130  58.020  21.240  1.00  0.00            
ATOM   3518 1HG1 VAL   349      44.370  58.160  20.440  1.00  0.00            
ATOM   3519 2HG1 VAL   349      45.910  58.780  21.030  1.00  0.00            
ATOM   3520 3HG1 VAL   349      45.680  57.060  21.110  1.00  0.00            
ATOM   3521  CG2 VAL   349      43.320  57.200  22.830  1.00  0.00            
ATOM   3522 1HG2 VAL   349      43.110  57.130  23.920  1.00  0.00            
ATOM   3523 2HG2 VAL   349      42.410  57.620  22.360  1.00  0.00            
ATOM   3524 3HG2 VAL   349      43.520  56.170  22.450  1.00  0.00            
ATOM   3525  C   VAL   349      45.130  58.520  24.990  1.00  0.00            
ATOM   3526  O   VAL   349      44.280  59.400  25.120  1.00  0.00            
ATOM   3527  N   CYS   350      45.770  57.960  26.040  1.00  0.00            
ATOM   3528  HN  CYS   350      46.390  57.210  25.850  1.00  0.00            
ATOM   3529  CA  CYS   350      45.530  58.470  27.360  1.00  0.00            
ATOM   3530  HA  CYS   350      45.070  59.450  27.360  1.00  0.00            
ATOM   3531  CB  CYS   350      44.950  57.270  28.120  1.00  0.00            
ATOM   3532  HB1 CYS   350      44.000  57.070  27.560  1.00  0.00            
ATOM   3533  HB2 CYS   350      45.480  56.300  28.010  1.00  0.00            
ATOM   3534  SG  CYS   350      44.700  57.670  29.870  1.00  0.00            
ATOM   3535  HG1 CYS   350      45.570  58.600  30.210  1.00  0.00            
ATOM   3536  C   CYS   350      46.890  58.790  27.890  1.00  0.00            
ATOM   3537  O   CYS   350      47.790  57.990  28.130  1.00  0.00            
ATOM   3538  N   SER   351      47.110  60.080  28.180  1.00  0.00            
ATOM   3539  HN  SER   351      46.340  60.720  28.100  1.00  0.00            
ATOM   3540  CA  SER   351      48.370  60.740  28.290  1.00  0.00            
ATOM   3541  HA  SER   351      48.830  60.550  27.330  1.00  0.00            
ATOM   3542  CB  SER   351      48.280  62.240  28.610  1.00  0.00            
ATOM   3543  HB1 SER   351      47.830  62.330  29.630  1.00  0.00            
ATOM   3544  HB2 SER   351      49.280  62.720  28.680  1.00  0.00            
ATOM   3545  OG  SER   351      47.360  62.810  27.690  1.00  0.00            
ATOM   3546  HG1 SER   351      47.430  63.770  27.700  1.00  0.00            
ATOM   3547  C   SER   351      49.210  60.110  29.340  1.00  0.00            
ATOM   3548  O   SER   351      50.410  59.940  29.090  1.00  0.00            
ATOM   3549  N   SER   352      48.700  59.720  30.520  1.00  0.00            
ATOM   3550  HN  SER   352      47.780  59.990  30.790  1.00  0.00            
ATOM   3551  CA  SER   352      49.380  59.060  31.600  1.00  0.00            
ATOM   3552  HA  SER   352      50.240  59.680  31.820  1.00  0.00            
ATOM   3553  CB  SER   352      48.440  58.880  32.800  1.00  0.00            
ATOM   3554  HB1 SER   352      48.920  58.210  33.550  1.00  0.00            
ATOM   3555  HB2 SER   352      48.260  59.890  33.210  1.00  0.00            
ATOM   3556  OG  SER   352      47.190  58.290  32.450  1.00  0.00            
ATOM   3557  HG1 SER   352      46.660  58.190  33.240  1.00  0.00            
ATOM   3558  C   SER   352      49.960  57.760  31.190  1.00  0.00            
ATOM   3559  O   SER   352      51.060  57.430  31.650  1.00  0.00            
ATOM   3560  N   ASN   353      49.220  56.950  30.410  1.00  0.00            
ATOM   3561  HN  ASN   353      48.460  57.350  29.900  1.00  0.00            
ATOM   3562  CA  ASN   353      49.480  55.580  30.100  1.00  0.00            
ATOM   3563  HA  ASN   353      49.970  55.060  30.910  1.00  0.00            
ATOM   3564  CB  ASN   353      48.210  54.750  29.850  1.00  0.00            
ATOM   3565  HB1 ASN   353      47.460  55.310  29.260  1.00  0.00            
ATOM   3566  HB2 ASN   353      48.400  53.760  29.380  1.00  0.00            
ATOM   3567  CG  ASN   353      47.380  54.340  31.060  1.00  0.00            
ATOM   3568  OD1 ASN   353      46.880  53.210  31.050  1.00  0.00            
ATOM   3569  ND2 ASN   353      47.280  55.190  32.110  1.00  0.00            
ATOM   3570 1HD2 ASN   353      47.520  56.160  32.020  1.00  0.00            
ATOM   3571 2HD2 ASN   353      47.010  54.770  32.980  1.00  0.00            
ATOM   3572  C   ASN   353      50.260  55.450  28.830  1.00  0.00            
ATOM   3573  O   ASN   353      50.780  54.390  28.500  1.00  0.00            
ATOM   3574  N   LYS   354      50.340  56.550  28.050  1.00  0.00            
ATOM   3575  HN  LYS   354      49.710  57.290  28.280  1.00  0.00            
ATOM   3576  CA  LYS   354      51.060  56.640  26.820  1.00  0.00            
ATOM   3577  HA  LYS   354      50.780  55.770  26.230  1.00  0.00            
ATOM   3578  CB  LYS   354      50.530  57.950  26.210  1.00  0.00            
ATOM   3579  HB1 LYS   354      49.430  57.850  26.050  1.00  0.00            
ATOM   3580  HB2 LYS   354      50.580  58.720  27.000  1.00  0.00            
ATOM   3581  CG  LYS   354      51.050  58.460  24.860  1.00  0.00            
ATOM   3582  HG1 LYS   354      52.070  58.880  24.980  1.00  0.00            
ATOM   3583  HG2 LYS   354      51.180  57.650  24.120  1.00  0.00            
ATOM   3584  CD  LYS   354      50.160  59.580  24.330  1.00  0.00            
ATOM   3585  HD1 LYS   354      49.180  59.130  24.070  1.00  0.00            
ATOM   3586  HD2 LYS   354      50.040  60.390  25.090  1.00  0.00            
ATOM   3587  CE  LYS   354      50.770  60.280  23.120  1.00  0.00            
ATOM   3588  HE1 LYS   354      51.820  60.600  23.290  1.00  0.00            
ATOM   3589  HE2 LYS   354      50.790  59.540  22.290  1.00  0.00            
ATOM   3590  NZ  LYS   354      50.030  61.500  22.730  1.00  0.00            
ATOM   3591  HZ1 LYS   354      49.970  62.220  23.480  1.00  0.00            
ATOM   3592  HZ2 LYS   354      50.480  61.950  21.900  1.00  0.00            
ATOM   3593  HZ3 LYS   354      49.100  61.150  22.420  1.00  0.00            
ATOM   3594  C   LYS   354      52.540  56.500  26.800  1.00  0.00            
ATOM   3595  O   LYS   354      52.990  55.800  25.900  1.00  0.00            
ATOM   3596  N   PRO   355      53.270  57.120  27.690  1.00  0.00            
ATOM   3597  CD  PRO   355      52.940  58.140  28.670  1.00  0.00            
ATOM   3598  HD1 PRO   355      52.160  57.800  29.390  1.00  0.00            
ATOM   3599  HD2 PRO   355      52.570  58.980  28.050  1.00  0.00            
ATOM   3600  CA  PRO   355      54.680  56.900  27.780  1.00  0.00            
ATOM   3601  HA  PRO   355      55.080  56.800  26.780  1.00  0.00            
ATOM   3602  CB  PRO   355      55.280  58.190  28.350  1.00  0.00            
ATOM   3603  HB1 PRO   355      56.320  58.070  28.700  1.00  0.00            
ATOM   3604  HB2 PRO   355      55.360  58.980  27.580  1.00  0.00            
ATOM   3605  CG  PRO   355      54.220  58.600  29.380  1.00  0.00            
ATOM   3606  HG1 PRO   355      54.380  57.990  30.300  1.00  0.00            
ATOM   3607  HG2 PRO   355      54.330  59.690  29.550  1.00  0.00            
ATOM   3608  C   PRO   355      55.120  55.620  28.420  1.00  0.00            
ATOM   3609  O   PRO   355      56.250  55.170  28.250  1.00  0.00            
ATOM   3610  N   ALA   356      54.170  55.150  29.240  1.00  0.00            
ATOM   3611  HN  ALA   356      53.440  55.740  29.580  1.00  0.00            
ATOM   3612  CA  ALA   356      54.240  53.990  30.080  1.00  0.00            
ATOM   3613  HA  ALA   356      55.130  54.160  30.670  1.00  0.00            
ATOM   3614  CB  ALA   356      53.010  53.910  31.010  1.00  0.00            
ATOM   3615  HB1 ALA   356      53.100  53.040  31.700  1.00  0.00            
ATOM   3616  HB2 ALA   356      53.100  54.860  31.570  1.00  0.00            
ATOM   3617  HB3 ALA   356      52.060  53.880  30.440  1.00  0.00            
ATOM   3618  C   ALA   356      54.420  52.700  29.360  1.00  0.00            
ATOM   3619  O   ALA   356      55.170  51.800  29.730  1.00  0.00            
ATOM   3620  N   ILE   357      53.810  52.550  28.170  1.00  0.00            
ATOM   3621  HN  ILE   357      53.160  53.270  27.940  1.00  0.00            
ATOM   3622  CA  ILE   357      54.030  51.550  27.170  1.00  0.00            
ATOM   3623  HA  ILE   357      54.020  50.560  27.600  1.00  0.00            
ATOM   3624  CB  ILE   357      52.840  51.530  26.250  1.00  0.00            
ATOM   3625  HB  ILE   357      52.810  52.520  25.750  1.00  0.00            
ATOM   3626  CG2 ILE   357      52.830  50.400  25.210  1.00  0.00            
ATOM   3627 1HG2 ILE   357      51.860  50.330  24.670  1.00  0.00            
ATOM   3628 2HG2 ILE   357      53.670  50.540  24.490  1.00  0.00            
ATOM   3629 3HG2 ILE   357      53.090  49.380  25.570  1.00  0.00            
ATOM   3630  CG1 ILE   357      51.590  51.290  27.120  1.00  0.00            
ATOM   3631 1HG1 ILE   357      51.620  50.230  27.430  1.00  0.00            
ATOM   3632 2HG1 ILE   357      51.540  51.980  27.990  1.00  0.00            
ATOM   3633  CD  ILE   357      50.300  51.630  26.370  1.00  0.00            
ATOM   3634  HD1 ILE   357      49.430  51.320  26.990  1.00  0.00            
ATOM   3635  HD2 ILE   357      50.240  52.740  26.240  1.00  0.00            
ATOM   3636  HD3 ILE   357      50.160  51.250  25.340  1.00  0.00            
ATOM   3637  C   ILE   357      55.330  51.590  26.450  1.00  0.00            
ATOM   3638  O   ILE   357      56.060  50.650  26.140  1.00  0.00            
ATOM   3639  N   VAL   358      55.820  52.830  26.200  1.00  0.00            
ATOM   3640  HN  VAL   358      55.420  53.620  26.670  1.00  0.00            
ATOM   3641  CA  VAL   358      57.050  53.120  25.540  1.00  0.00            
ATOM   3642  HA  VAL   358      57.060  52.500  24.660  1.00  0.00            
ATOM   3643  CB  VAL   358      57.070  54.490  24.920  1.00  0.00            
ATOM   3644  HB  VAL   358      57.070  55.240  25.740  1.00  0.00            
ATOM   3645  CG1 VAL   358      58.430  54.680  24.230  1.00  0.00            
ATOM   3646 1HG1 VAL   358      58.710  53.830  23.570  1.00  0.00            
ATOM   3647 2HG1 VAL   358      58.480  55.610  23.620  1.00  0.00            
ATOM   3648 3HG1 VAL   358      59.220  54.680  25.010  1.00  0.00            
ATOM   3649  CG2 VAL   358      55.910  54.590  23.930  1.00  0.00            
ATOM   3650 1HG2 VAL   358      55.820  55.620  23.530  1.00  0.00            
ATOM   3651 2HG2 VAL   358      56.010  53.800  23.150  1.00  0.00            
ATOM   3652 3HG2 VAL   358      54.890  54.520  24.350  1.00  0.00            
ATOM   3653  C   VAL   358      58.230  52.720  26.350  1.00  0.00            
ATOM   3654  O   VAL   358      59.090  52.050  25.790  1.00  0.00            
ATOM   3655  N   GLU   359      58.230  53.050  27.660  1.00  0.00            
ATOM   3656  HN  GLU   359      57.430  53.500  28.050  1.00  0.00            
ATOM   3657  CA  GLU   359      59.380  52.720  28.440  1.00  0.00            
ATOM   3658  HA  GLU   359      60.290  52.930  27.890  1.00  0.00            
ATOM   3659  CB  GLU   359      59.310  53.530  29.750  1.00  0.00            
ATOM   3660  HB1 GLU   359      60.250  53.190  30.230  1.00  0.00            
ATOM   3661  HB2 GLU   359      59.420  54.540  29.320  1.00  0.00            
ATOM   3662  CG  GLU   359      58.070  53.300  30.620  1.00  0.00            
ATOM   3663  HG1 GLU   359      57.250  53.650  29.970  1.00  0.00            
ATOM   3664  HG2 GLU   359      57.990  52.210  30.840  1.00  0.00            
ATOM   3665  CD  GLU   359      58.050  54.220  31.830  1.00  0.00            
ATOM   3666  OE1 GLU   359      57.190  53.980  32.710  1.00  0.00            
ATOM   3667  OE2 GLU   359      58.820  55.220  31.870  1.00  0.00            
ATOM   3668  C   GLU   359      59.410  51.260  28.740  1.00  0.00            
ATOM   3669  O   GLU   359      60.420  50.630  29.040  1.00  0.00            
ATOM   3670  N   ALA   360      58.220  50.640  28.660  1.00  0.00            
ATOM   3671  HN  ALA   360      57.360  51.140  28.540  1.00  0.00            
ATOM   3672  CA  ALA   360      58.130  49.240  28.960  1.00  0.00            
ATOM   3673  HA  ALA   360      58.770  48.920  29.760  1.00  0.00            
ATOM   3674  CB  ALA   360      56.690  49.050  29.460  1.00  0.00            
ATOM   3675  HB1 ALA   360      55.970  49.080  28.610  1.00  0.00            
ATOM   3676  HB2 ALA   360      56.740  48.150  30.110  1.00  0.00            
ATOM   3677  HB3 ALA   360      56.340  49.880  30.100  1.00  0.00            
ATOM   3678  C   ALA   360      58.450  48.300  27.850  1.00  0.00            
ATOM   3679  O   ALA   360      58.430  47.070  27.940  1.00  0.00            
ATOM   3680  N   GLY   361      58.860  48.820  26.680  1.00  0.00            
ATOM   3681  HN  GLY   361      58.860  49.820  26.610  1.00  0.00            
ATOM   3682  CA  GLY   361      59.340  48.050  25.570  1.00  0.00            
ATOM   3683  HA1 GLY   361      60.130  48.580  25.070  1.00  0.00            
ATOM   3684  HA2 GLY   361      59.720  47.090  25.880  1.00  0.00            
ATOM   3685  C   GLY   361      58.260  47.800  24.580  1.00  0.00            
ATOM   3686  O   GLY   361      58.330  46.880  23.770  1.00  0.00            
ATOM   3687  N   GLY   362      57.260  48.700  24.550  1.00  0.00            
ATOM   3688  HN  GLY   362      57.240  49.490  25.160  1.00  0.00            
ATOM   3689  CA  GLY   362      56.080  48.420  23.800  1.00  0.00            
ATOM   3690  HA1 GLY   362      55.700  47.430  24.040  1.00  0.00            
ATOM   3691  HA2 GLY   362      55.430  49.190  24.190  1.00  0.00            
ATOM   3692  C   GLY   362      56.140  48.600  22.320  1.00  0.00            
ATOM   3693  O   GLY   362      55.270  48.130  21.590  1.00  0.00            
ATOM   3694  N   MET   363      57.190  49.290  21.840  1.00  0.00            
ATOM   3695  HN  MET   363      57.890  49.680  22.440  1.00  0.00            
ATOM   3696  CA  MET   363      57.540  49.430  20.460  1.00  0.00            
ATOM   3697  HA  MET   363      56.660  49.570  19.850  1.00  0.00            
ATOM   3698  CB  MET   363      58.500  50.620  20.260  1.00  0.00            
ATOM   3699  HB1 MET   363      59.500  50.340  20.650  1.00  0.00            
ATOM   3700  HB2 MET   363      58.650  50.820  19.180  1.00  0.00            
ATOM   3701  CG  MET   363      58.190  51.970  20.920  1.00  0.00            
ATOM   3702  HG1 MET   363      58.180  51.830  22.030  1.00  0.00            
ATOM   3703  HG2 MET   363      59.020  52.640  20.640  1.00  0.00            
ATOM   3704  SD  MET   363      56.590  52.580  20.320  1.00  0.00            
ATOM   3705  CE  MET   363      57.490  53.390  18.970  1.00  0.00            
ATOM   3706  HE1 MET   363      57.810  52.570  18.280  1.00  0.00            
ATOM   3707  HE2 MET   363      56.910  54.140  18.400  1.00  0.00            
ATOM   3708  HE3 MET   363      58.400  53.870  19.390  1.00  0.00            
ATOM   3709  C   MET   363      58.100  48.160  19.910  1.00  0.00            
ATOM   3710  O   MET   363      57.840  47.780  18.780  1.00  0.00            
ATOM   3711  N   GLN   364      58.860  47.350  20.670  1.00  0.00            
ATOM   3712  HN  GLN   364      59.200  47.700  21.540  1.00  0.00            
ATOM   3713  CA  GLN   364      59.390  46.080  20.280  1.00  0.00            
ATOM   3714  HA  GLN   364      59.730  46.120  19.250  1.00  0.00            
ATOM   3715  CB  GLN   364      60.490  45.930  21.350  1.00  0.00            
ATOM   3716  HB1 GLN   364      60.950  46.920  21.570  1.00  0.00            
ATOM   3717  HB2 GLN   364      60.010  45.630  22.310  1.00  0.00            
ATOM   3718  CG  GLN   364      61.650  45.020  20.940  1.00  0.00            
ATOM   3719  HG1 GLN   364      62.060  45.250  19.940  1.00  0.00            
ATOM   3720  HG2 GLN   364      62.500  45.070  21.650  1.00  0.00            
ATOM   3721  CD  GLN   364      61.210  43.570  20.870  1.00  0.00            
ATOM   3722  OE1 GLN   364      60.540  42.950  21.700  1.00  0.00            
ATOM   3723  NE2 GLN   364      61.740  42.890  19.820  1.00  0.00            
ATOM   3724 1HE2 GLN   364      62.440  43.320  19.250  1.00  0.00            
ATOM   3725 2HE2 GLN   364      61.390  41.970  19.610  1.00  0.00            
ATOM   3726  C   GLN   364      58.370  45.000  20.350  1.00  0.00            
ATOM   3727  O   GLN   364      58.140  44.210  19.430  1.00  0.00            
ATOM   3728  N   ALA   365      57.620  44.970  21.470  1.00  0.00            
ATOM   3729  HN  ALA   365      57.700  45.620  22.210  1.00  0.00            
ATOM   3730  CA  ALA   365      56.550  44.040  21.690  1.00  0.00            
ATOM   3731  HA  ALA   365      56.880  43.010  21.740  1.00  0.00            
ATOM   3732  CB  ALA   365      56.020  44.270  23.110  1.00  0.00            
ATOM   3733  HB1 ALA   365      56.900  44.320  23.770  1.00  0.00            
ATOM   3734  HB2 ALA   365      55.410  45.210  23.120  1.00  0.00            
ATOM   3735  HB3 ALA   365      55.340  43.480  23.500  1.00  0.00            
ATOM   3736  C   ALA   365      55.410  44.110  20.730  1.00  0.00            
ATOM   3737  O   ALA   365      54.840  43.100  20.310  1.00  0.00            
ATOM   3738  N   LEU   366      54.920  45.330  20.430  1.00  0.00            
ATOM   3739  HN  LEU   366      55.070  46.180  20.920  1.00  0.00            
ATOM   3740  CA  LEU   366      53.880  45.450  19.460  1.00  0.00            
ATOM   3741  HA  LEU   366      53.210  44.610  19.510  1.00  0.00            
ATOM   3742  CB  LEU   366      52.980  46.700  19.590  1.00  0.00            
ATOM   3743  HB1 LEU   366      53.660  47.540  19.850  1.00  0.00            
ATOM   3744  HB2 LEU   366      52.510  46.960  18.610  1.00  0.00            
ATOM   3745  CG  LEU   366      51.950  46.660  20.720  1.00  0.00            
ATOM   3746  HG  LEU   366      52.390  46.110  21.580  1.00  0.00            
ATOM   3747  CD1 LEU   366      51.750  48.110  21.190  1.00  0.00            
ATOM   3748 1HD1 LEU   366      50.850  48.230  21.840  1.00  0.00            
ATOM   3749 2HD1 LEU   366      52.710  48.500  21.590  1.00  0.00            
ATOM   3750 3HD1 LEU   366      51.540  48.790  20.340  1.00  0.00            
ATOM   3751  CD2 LEU   366      50.540  46.120  20.420  1.00  0.00            
ATOM   3752 1HD2 LEU   366      50.530  45.210  19.790  1.00  0.00            
ATOM   3753 2HD2 LEU   366      49.990  45.980  21.380  1.00  0.00            
ATOM   3754 3HD2 LEU   366      49.990  46.880  19.830  1.00  0.00            
ATOM   3755  C   LEU   366      54.430  45.350  18.080  1.00  0.00            
ATOM   3756  O   LEU   366      53.740  44.920  17.150  1.00  0.00            
ATOM   3757  N   GLY   367      55.730  45.620  17.860  1.00  0.00            
ATOM   3758  HN  GLY   367      56.300  46.080  18.540  1.00  0.00            
ATOM   3759  CA  GLY   367      56.360  45.580  16.580  1.00  0.00            
ATOM   3760  HA1 GLY   367      55.710  46.060  15.860  1.00  0.00            
ATOM   3761  HA2 GLY   367      57.330  46.050  16.660  1.00  0.00            
ATOM   3762  C   GLY   367      56.620  44.210  16.050  1.00  0.00            
ATOM   3763  O   GLY   367      56.950  44.070  14.870  1.00  0.00            
ATOM   3764  N   LEU   368      56.410  43.130  16.820  1.00  0.00            
ATOM   3765  HN  LEU   368      56.450  43.280  17.800  1.00  0.00            
ATOM   3766  CA  LEU   368      56.440  41.770  16.360  1.00  0.00            
ATOM   3767  HA  LEU   368      57.380  41.590  15.860  1.00  0.00            
ATOM   3768  CB  LEU   368      56.280  40.830  17.570  1.00  0.00            
ATOM   3769  HB1 LEU   368      55.260  41.020  17.950  1.00  0.00            
ATOM   3770  HB2 LEU   368      56.250  39.780  17.200  1.00  0.00            
ATOM   3771  CG  LEU   368      57.330  40.960  18.690  1.00  0.00            
ATOM   3772  HG  LEU   368      57.370  41.920  19.260  1.00  0.00            
ATOM   3773  CD1 LEU   368      56.880  39.940  19.750  1.00  0.00            
ATOM   3774 1HD1 LEU   368      57.550  39.890  20.630  1.00  0.00            
ATOM   3775 2HD1 LEU   368      55.870  40.220  20.100  1.00  0.00            
ATOM   3776 3HD1 LEU   368      56.880  38.960  19.240  1.00  0.00            
ATOM   3777  CD2 LEU   368      58.750  40.620  18.200  1.00  0.00            
ATOM   3778 1HD2 LEU   368      58.620  39.980  17.310  1.00  0.00            
ATOM   3779 2HD2 LEU   368      59.310  41.530  17.870  1.00  0.00            
ATOM   3780 3HD2 LEU   368      59.300  40.210  19.080  1.00  0.00            
ATOM   3781  C   LEU   368      55.350  41.380  15.420  1.00  0.00            
ATOM   3782  O   LEU   368      55.460  40.350  14.740  1.00  0.00            
ATOM   3783  N   HIS   369      54.230  42.120  15.460  1.00  0.00            
ATOM   3784  HN  HIS   369      54.170  42.950  16.010  1.00  0.00            
ATOM   3785  CA  HIS   369      53.020  41.510  15.010  1.00  0.00            
ATOM   3786  HA  HIS   369      53.150  40.460  14.780  1.00  0.00            
ATOM   3787  CB  HIS   369      51.900  41.440  16.070  1.00  0.00            
ATOM   3788  HB1 HIS   369      51.690  42.430  16.510  1.00  0.00            
ATOM   3789  HB2 HIS   369      50.980  40.950  15.680  1.00  0.00            
ATOM   3790  ND1 HIS   369      52.200  39.120  16.930  1.00  0.00            
ATOM   3791  CG  HIS   369      52.300  40.480  17.150  1.00  0.00            
ATOM   3792  CE1 HIS   369      52.330  38.600  18.130  1.00  0.00            
ATOM   3793  HE1 HIS   369      52.120  37.550  18.370  1.00  0.00            
ATOM   3794  NE2 HIS   369      52.660  39.540  19.060  1.00  0.00            
ATOM   3795  HE2 HIS   369      52.960  39.300  19.980  1.00  0.00            
ATOM   3796  CD2 HIS   369      52.670  40.760  18.420  1.00  0.00            
ATOM   3797  HD2 HIS   369      52.880  41.660  18.990  1.00  0.00            
ATOM   3798  C   HIS   369      52.410  42.120  13.800  1.00  0.00            
ATOM   3799  O   HIS   369      51.310  41.820  13.350  1.00  0.00            
ATOM   3800  N   LEU   370      53.270  42.920  13.120  1.00  0.00            
ATOM   3801  HN  LEU   370      54.210  43.110  13.400  1.00  0.00            
ATOM   3802  CA  LEU   370      52.960  43.530  11.870  1.00  0.00            
ATOM   3803  HA  LEU   370      51.980  43.990  11.980  1.00  0.00            
ATOM   3804  CB  LEU   370      53.900  44.740  11.810  1.00  0.00            
ATOM   3805  HB1 LEU   370      54.920  44.390  11.530  1.00  0.00            
ATOM   3806  HB2 LEU   370      53.600  45.480  11.030  1.00  0.00            
ATOM   3807  CG  LEU   370      54.080  45.520  13.120  1.00  0.00            
ATOM   3808  HG  LEU   370      54.590  44.800  13.790  1.00  0.00            
ATOM   3809  CD1 LEU   370      55.050  46.710  13.010  1.00  0.00            
ATOM   3810 1HD1 LEU   370      56.090  46.420  12.730  1.00  0.00            
ATOM   3811 2HD1 LEU   370      54.850  47.460  12.210  1.00  0.00            
ATOM   3812 3HD1 LEU   370      54.960  47.170  14.020  1.00  0.00            
ATOM   3813  CD2 LEU   370      52.720  46.040  13.630  1.00  0.00            
ATOM   3814 1HD2 LEU   370      52.460  46.860  12.930  1.00  0.00            
ATOM   3815 2HD2 LEU   370      51.930  45.260  13.580  1.00  0.00            
ATOM   3816 3HD2 LEU   370      52.860  46.380  14.670  1.00  0.00            
ATOM   3817  C   LEU   370      53.050  42.750  10.610  1.00  0.00            
ATOM   3818  O   LEU   370      52.720  43.210   9.520  1.00  0.00            
ATOM   3819  N   THR   371      53.720  41.580  10.650  1.00  0.00            
ATOM   3820  HN  THR   371      54.310  41.310  11.410  1.00  0.00            
ATOM   3821  CA  THR   371      53.820  40.560   9.660  1.00  0.00            
ATOM   3822  HA  THR   371      53.860  41.110   8.730  1.00  0.00            
ATOM   3823  CB  THR   371      55.110  39.820   9.860  1.00  0.00            
ATOM   3824  HB  THR   371      55.060  38.900   9.240  1.00  0.00            
ATOM   3825  OG1 THR   371      55.180  39.540  11.250  1.00  0.00            
ATOM   3826  HG1 THR   371      56.070  39.270  11.480  1.00  0.00            
ATOM   3827  CG2 THR   371      56.360  40.680   9.580  1.00  0.00            
ATOM   3828 1HG2 THR   371      57.280  40.060   9.620  1.00  0.00            
ATOM   3829 2HG2 THR   371      56.230  41.070   8.550  1.00  0.00            
ATOM   3830 3HG2 THR   371      56.530  41.540  10.260  1.00  0.00            
ATOM   3831  C   THR   371      52.700  39.580   9.580  1.00  0.00            
ATOM   3832  O   THR   371      52.630  38.800   8.640  1.00  0.00            
ATOM   3833  N   ASP   372      51.700  39.580  10.480  1.00  0.00            
ATOM   3834  HN  ASP   372      51.670  40.230  11.230  1.00  0.00            
ATOM   3835  CA  ASP   372      50.660  38.590  10.520  1.00  0.00            
ATOM   3836  HA  ASP   372      51.190  37.660  10.670  1.00  0.00            
ATOM   3837  CB  ASP   372      49.880  38.820  11.830  1.00  0.00            
ATOM   3838  HB1 ASP   372      50.670  39.020  12.580  1.00  0.00            
ATOM   3839  HB2 ASP   372      49.170  39.670  11.900  1.00  0.00            
ATOM   3840  CG  ASP   372      49.180  37.560  12.300  1.00  0.00            
ATOM   3841  OD1 ASP   372      49.760  36.840  13.160  1.00  0.00            
ATOM   3842  OD2 ASP   372      48.030  37.150  11.980  1.00  0.00            
ATOM   3843  C   ASP   372      49.670  38.570   9.410  1.00  0.00            
ATOM   3844  O   ASP   372      49.320  39.690   9.030  1.00  0.00            
ATOM   3845  N   PRO   373      49.170  37.530   8.830  1.00  0.00            
ATOM   3846  CD  PRO   373      49.840  36.240   8.720  1.00  0.00            
ATOM   3847  HD1 PRO   373      49.960  35.680   9.670  1.00  0.00            
ATOM   3848  HD2 PRO   373      50.880  36.460   8.410  1.00  0.00            
ATOM   3849  CA  PRO   373      47.990  37.510   8.010  1.00  0.00            
ATOM   3850  HA  PRO   373      48.340  38.110   7.180  1.00  0.00            
ATOM   3851  CB  PRO   373      47.840  36.050   7.610  1.00  0.00            
ATOM   3852  HB1 PRO   373      47.180  35.560   8.360  1.00  0.00            
ATOM   3853  HB2 PRO   373      47.260  35.930   6.670  1.00  0.00            
ATOM   3854  CG  PRO   373      49.230  35.400   7.580  1.00  0.00            
ATOM   3855  HG1 PRO   373      49.230  34.290   7.630  1.00  0.00            
ATOM   3856  HG2 PRO   373      49.800  35.660   6.660  1.00  0.00            
ATOM   3857  C   PRO   373      46.750  38.110   8.600  1.00  0.00            
ATOM   3858  O   PRO   373      45.810  38.350   7.850  1.00  0.00            
ATOM   3859  N   SER   374      46.610  38.340   9.920  1.00  0.00            
ATOM   3860  HN  SER   374      47.390  38.250  10.530  1.00  0.00            
ATOM   3861  CA  SER   374      45.380  38.850  10.450  1.00  0.00            
ATOM   3862  HA  SER   374      44.610  38.220  10.030  1.00  0.00            
ATOM   3863  CB  SER   374      45.270  38.690  11.980  1.00  0.00            
ATOM   3864  HB1 SER   374      45.280  37.640  12.340  1.00  0.00            
ATOM   3865  HB2 SER   374      46.150  39.230  12.400  1.00  0.00            
ATOM   3866  OG  SER   374      44.110  39.290  12.550  1.00  0.00            
ATOM   3867  HG1 SER   374      43.420  38.670  12.310  1.00  0.00            
ATOM   3868  C   SER   374      45.270  40.300  10.120  1.00  0.00            
ATOM   3869  O   SER   374      46.070  41.080  10.620  1.00  0.00            
ATOM   3870  N   GLN   375      44.250  40.710   9.350  1.00  0.00            
ATOM   3871  HN  GLN   375      43.700  40.060   8.830  1.00  0.00            
ATOM   3872  CA  GLN   375      44.070  42.060   8.890  1.00  0.00            
ATOM   3873  HA  GLN   375      44.990  42.510   8.560  1.00  0.00            
ATOM   3874  CB  GLN   375      43.050  42.110   7.730  1.00  0.00            
ATOM   3875  HB1 GLN   375      42.060  41.620   7.910  1.00  0.00            
ATOM   3876  HB2 GLN   375      42.750  43.160   7.540  1.00  0.00            
ATOM   3877  CG  GLN   375      43.630  41.560   6.430  1.00  0.00            
ATOM   3878  HG1 GLN   375      44.090  40.570   6.650  1.00  0.00            
ATOM   3879  HG2 GLN   375      42.920  41.460   5.580  1.00  0.00            
ATOM   3880  CD  GLN   375      44.760  42.470   5.960  1.00  0.00            
ATOM   3881  OE1 GLN   375      44.480  43.340   5.120  1.00  0.00            
ATOM   3882  NE2 GLN   375      46.050  42.250   6.300  1.00  0.00            
ATOM   3883 1HE2 GLN   375      46.190  41.560   7.000  1.00  0.00            
ATOM   3884 2HE2 GLN   375      46.860  42.770   6.020  1.00  0.00            
ATOM   3885  C   GLN   375      43.720  42.970  10.010  1.00  0.00            
ATOM   3886  O   GLN   375      44.170  44.120  10.050  1.00  0.00            
ATOM   3887  N   ARG   376      42.840  42.520  10.930  1.00  0.00            
ATOM   3888  HN  ARG   376      42.560  41.570  10.810  1.00  0.00            
ATOM   3889  CA  ARG   376      42.500  43.220  12.130  1.00  0.00            
ATOM   3890  HA  ARG   376      42.130  44.200  11.860  1.00  0.00            
ATOM   3891  CB  ARG   376      41.360  42.480  12.850  1.00  0.00            
ATOM   3892  HB1 ARG   376      41.210  42.970  13.840  1.00  0.00            
ATOM   3893  HB2 ARG   376      40.430  42.640  12.260  1.00  0.00            
ATOM   3894  CG  ARG   376      41.540  40.980  13.120  1.00  0.00            
ATOM   3895  HG1 ARG   376      41.460  40.480  12.130  1.00  0.00            
ATOM   3896  HG2 ARG   376      42.530  40.790  13.570  1.00  0.00            
ATOM   3897  CD  ARG   376      40.550  40.320  14.080  1.00  0.00            
ATOM   3898  HD1 ARG   376      40.550  40.910  15.020  1.00  0.00            
ATOM   3899  HD2 ARG   376      39.520  40.490  13.700  1.00  0.00            
ATOM   3900  NE  ARG   376      41.010  38.910  14.240  1.00  0.00            
ATOM   3901  HE  ARG   376      41.830  38.630  13.750  1.00  0.00            
ATOM   3902  CZ  ARG   376      40.300  37.920  14.850  1.00  0.00            
ATOM   3903  NH1 ARG   376      39.030  38.050  15.330  1.00  0.00            
ATOM   3904 1HH1 ARG   376      38.570  38.930  15.350  1.00  0.00            
ATOM   3905 2HH1 ARG   376      38.520  37.210  15.530  1.00  0.00            
ATOM   3906  NH2 ARG   376      40.840  36.680  15.000  1.00  0.00            
ATOM   3907 1HH2 ARG   376      41.770  36.450  14.700  1.00  0.00            
ATOM   3908 2HH2 ARG   376      40.220  35.940  15.260  1.00  0.00            
ATOM   3909  C   ARG   376      43.610  43.410  13.110  1.00  0.00            
ATOM   3910  O   ARG   376      43.590  44.340  13.910  1.00  0.00            
ATOM   3911  N   LEU   377      44.570  42.470  13.150  1.00  0.00            
ATOM   3912  HN  LEU   377      44.690  41.710  12.510  1.00  0.00            
ATOM   3913  CA  LEU   377      45.670  42.650  14.040  1.00  0.00            
ATOM   3914  HA  LEU   377      45.310  42.990  15.000  1.00  0.00            
ATOM   3915  CB  LEU   377      46.380  41.330  14.380  1.00  0.00            
ATOM   3916  HB1 LEU   377      45.620  40.550  14.580  1.00  0.00            
ATOM   3917  HB2 LEU   377      46.850  40.930  13.450  1.00  0.00            
ATOM   3918  CG  LEU   377      47.480  41.270  15.450  1.00  0.00            
ATOM   3919  HG  LEU   377      48.260  41.980  15.110  1.00  0.00            
ATOM   3920  CD1 LEU   377      46.940  41.610  16.850  1.00  0.00            
ATOM   3921 1HD1 LEU   377      46.020  41.030  17.090  1.00  0.00            
ATOM   3922 2HD1 LEU   377      47.740  41.370  17.590  1.00  0.00            
ATOM   3923 3HD1 LEU   377      46.790  42.710  16.920  1.00  0.00            
ATOM   3924  CD2 LEU   377      48.020  39.820  15.410  1.00  0.00            
ATOM   3925 1HD2 LEU   377      48.980  39.780  15.960  1.00  0.00            
ATOM   3926 2HD2 LEU   377      47.280  39.110  15.830  1.00  0.00            
ATOM   3927 3HD2 LEU   377      48.200  39.500  14.370  1.00  0.00            
ATOM   3928  C   LEU   377      46.600  43.740  13.640  1.00  0.00            
ATOM   3929  O   LEU   377      46.880  44.680  14.390  1.00  0.00            
ATOM   3930  N   VAL   378      47.130  43.770  12.410  1.00  0.00            
ATOM   3931  HN  VAL   378      46.850  43.060  11.750  1.00  0.00            
ATOM   3932  CA  VAL   378      48.180  44.650  11.990  1.00  0.00            
ATOM   3933  HA  VAL   378      49.080  44.490  12.560  1.00  0.00            
ATOM   3934  CB  VAL   378      48.590  44.210  10.620  1.00  0.00            
ATOM   3935  HB  VAL   378      47.690  44.180   9.970  1.00  0.00            
ATOM   3936  CG1 VAL   378      49.630  45.170  10.010  1.00  0.00            
ATOM   3937 1HG1 VAL   378      49.140  46.130   9.740  1.00  0.00            
ATOM   3938 2HG1 VAL   378      50.510  45.310  10.670  1.00  0.00            
ATOM   3939 3HG1 VAL   378      50.110  44.820   9.070  1.00  0.00            
ATOM   3940  CG2 VAL   378      49.140  42.780  10.690  1.00  0.00            
ATOM   3941 1HG2 VAL   378      48.360  42.150  11.180  1.00  0.00            
ATOM   3942 2HG2 VAL   378      49.250  42.390   9.660  1.00  0.00            
ATOM   3943 3HG2 VAL   378      50.020  42.670  11.350  1.00  0.00            
ATOM   3944  C   VAL   378      47.750  46.080  11.960  1.00  0.00            
ATOM   3945  O   VAL   378      48.530  46.900  12.440  1.00  0.00            
ATOM   3946  N   GLN   379      46.550  46.340  11.420  1.00  0.00            
ATOM   3947  HN  GLN   379      46.010  45.650  10.930  1.00  0.00            
ATOM   3948  CA  GLN   379      46.170  47.710  11.530  1.00  0.00            
ATOM   3949  HA  GLN   379      46.900  48.310  11.020  1.00  0.00            
ATOM   3950  CB  GLN   379      44.850  48.080  10.820  1.00  0.00            
ATOM   3951  HB1 GLN   379      44.010  47.650  11.400  1.00  0.00            
ATOM   3952  HB2 GLN   379      44.750  49.180  10.780  1.00  0.00            
ATOM   3953  CG  GLN   379      44.740  47.440   9.430  1.00  0.00            
ATOM   3954  HG1 GLN   379      44.990  46.360   9.540  1.00  0.00            
ATOM   3955  HG2 GLN   379      43.740  47.550   8.960  1.00  0.00            
ATOM   3956  CD  GLN   379      45.670  48.040   8.380  1.00  0.00            
ATOM   3957  OE1 GLN   379      46.390  49.030   8.490  1.00  0.00            
ATOM   3958  NE2 GLN   379      45.560  47.420   7.180  1.00  0.00            
ATOM   3959 1HE2 GLN   379      44.960  46.630   7.050  1.00  0.00            
ATOM   3960 2HE2 GLN   379      46.080  47.800   6.410  1.00  0.00            
ATOM   3961  C   GLN   379      45.980  48.340  12.870  1.00  0.00            
ATOM   3962  O   GLN   379      46.250  49.520  13.080  1.00  0.00            
ATOM   3963  N   ASN   380      45.550  47.640  13.930  1.00  0.00            
ATOM   3964  HN  ASN   380      45.640  46.660  13.790  1.00  0.00            
ATOM   3965  CA  ASN   380      45.300  48.240  15.210  1.00  0.00            
ATOM   3966  HA  ASN   380      44.930  49.240  15.060  1.00  0.00            
ATOM   3967  CB  ASN   380      44.370  47.470  16.150  1.00  0.00            
ATOM   3968  HB1 ASN   380      44.620  46.400  15.960  1.00  0.00            
ATOM   3969  HB2 ASN   380      44.460  47.740  17.220  1.00  0.00            
ATOM   3970  CG  ASN   380      42.910  47.680  15.780  1.00  0.00            
ATOM   3971  OD1 ASN   380      42.260  48.670  16.110  1.00  0.00            
ATOM   3972  ND2 ASN   380      42.330  46.730  15.000  1.00  0.00            
ATOM   3973 1HD2 ASN   380      42.750  45.880  14.660  1.00  0.00            
ATOM   3974 2HD2 ASN   380      41.450  46.960  14.580  1.00  0.00            
ATOM   3975  C   ASN   380      46.590  48.350  15.960  1.00  0.00            
ATOM   3976  O   ASN   380      46.750  49.290  16.740  1.00  0.00            
ATOM   3977  N   CYS   381      47.590  47.520  15.620  1.00  0.00            
ATOM   3978  HN  CYS   381      47.550  46.860  14.870  1.00  0.00            
ATOM   3979  CA  CYS   381      48.940  47.600  16.090  1.00  0.00            
ATOM   3980  HA  CYS   381      48.950  47.670  17.170  1.00  0.00            
ATOM   3981  CB  CYS   381      49.790  46.400  15.640  1.00  0.00            
ATOM   3982  HB1 CYS   381      49.760  46.200  14.550  1.00  0.00            
ATOM   3983  HB2 CYS   381      50.830  46.600  15.950  1.00  0.00            
ATOM   3984  SG  CYS   381      49.200  44.850  16.380  1.00  0.00            
ATOM   3985  HG1 CYS   381      47.970  45.220  16.040  1.00  0.00            
ATOM   3986  C   CYS   381      49.600  48.830  15.560  1.00  0.00            
ATOM   3987  O   CYS   381      50.200  49.540  16.360  1.00  0.00            
ATOM   3988  N   LEU   382      49.540  49.040  14.230  1.00  0.00            
ATOM   3989  HN  LEU   382      49.100  48.340  13.680  1.00  0.00            
ATOM   3990  CA  LEU   382      50.110  50.170  13.560  1.00  0.00            
ATOM   3991  HA  LEU   382      51.120  50.280  13.920  1.00  0.00            
ATOM   3992  CB  LEU   382      49.880  50.170  12.040  1.00  0.00            
ATOM   3993  HB1 LEU   382      48.870  49.740  11.890  1.00  0.00            
ATOM   3994  HB2 LEU   382      49.940  51.220  11.660  1.00  0.00            
ATOM   3995  CG  LEU   382      50.810  49.270  11.210  1.00  0.00            
ATOM   3996  HG  LEU   382      50.800  48.240  11.650  1.00  0.00            
ATOM   3997  CD1 LEU   382      50.380  49.110   9.750  1.00  0.00            
ATOM   3998 1HD1 LEU   382      50.510  50.010   9.100  1.00  0.00            
ATOM   3999 2HD1 LEU   382      51.010  48.310   9.310  1.00  0.00            
ATOM   4000 3HD1 LEU   382      49.320  48.760   9.700  1.00  0.00            
ATOM   4001  CD2 LEU   382      52.240  49.820  11.320  1.00  0.00            
ATOM   4002 1HD2 LEU   382      52.880  49.420  10.500  1.00  0.00            
ATOM   4003 2HD2 LEU   382      52.240  50.900  11.060  1.00  0.00            
ATOM   4004 3HD2 LEU   382      52.720  49.630  12.300  1.00  0.00            
ATOM   4005  C   LEU   382      49.580  51.480  14.030  1.00  0.00            
ATOM   4006  O   LEU   382      50.330  52.400  14.370  1.00  0.00            
ATOM   4007  N   TRP   383      48.250  51.610  14.140  1.00  0.00            
ATOM   4008  HN  TRP   383      47.600  50.930  13.820  1.00  0.00            
ATOM   4009  CA  TRP   383      47.620  52.760  14.720  1.00  0.00            
ATOM   4010  HA  TRP   383      47.830  53.600  14.060  1.00  0.00            
ATOM   4011  CB  TRP   383      46.110  52.470  14.700  1.00  0.00            
ATOM   4012  HB1 TRP   383      45.850  52.130  13.670  1.00  0.00            
ATOM   4013  HB2 TRP   383      45.800  51.600  15.320  1.00  0.00            
ATOM   4014  CG  TRP   383      45.100  53.470  15.190  1.00  0.00            
ATOM   4015  CD1 TRP   383      44.990  53.770  16.520  1.00  0.00            
ATOM   4016  HD1 TRP   383      45.510  53.260  17.320  1.00  0.00            
ATOM   4017  NE1 TRP   383      43.960  54.650  16.660  1.00  0.00            
ATOM   4018  HE1 TRP   383      43.680  54.960  17.540  1.00  0.00            
ATOM   4019  CE2 TRP   383      43.430  55.010  15.440  1.00  0.00            
ATOM   4020  CD2 TRP   383      44.110  54.240  14.480  1.00  0.00            
ATOM   4021  CE3 TRP   383      43.870  54.430  13.150  1.00  0.00            
ATOM   4022  HE3 TRP   383      44.500  53.920  12.440  1.00  0.00            
ATOM   4023  CZ3 TRP   383      42.910  55.370  12.870  1.00  0.00            
ATOM   4024  HZ3 TRP   383      42.710  55.450  11.810  1.00  0.00            
ATOM   4025  CZ2 TRP   383      42.380  55.840  15.150  1.00  0.00            
ATOM   4026  HZ2 TRP   383      41.710  56.260  15.890  1.00  0.00            
ATOM   4027  CH2 TRP   383      42.110  55.980  13.810  1.00  0.00            
ATOM   4028  HH2 TRP   383      41.350  56.690  13.540  1.00  0.00            
ATOM   4029  C   TRP   383      48.090  53.050  16.100  1.00  0.00            
ATOM   4030  O   TRP   383      48.300  54.200  16.500  1.00  0.00            
ATOM   4031  N   THR   384      48.270  51.980  16.890  1.00  0.00            
ATOM   4032  HN  THR   384      47.740  51.180  16.640  1.00  0.00            
ATOM   4033  CA  THR   384      48.710  52.090  18.250  1.00  0.00            
ATOM   4034  HA  THR   384      48.200  52.920  18.730  1.00  0.00            
ATOM   4035  CB  THR   384      48.450  50.900  19.120  1.00  0.00            
ATOM   4036  HB  THR   384      49.030  50.000  18.840  1.00  0.00            
ATOM   4037  OG1 THR   384      47.100  50.480  19.080  1.00  0.00            
ATOM   4038  HG1 THR   384      47.000  49.900  18.320  1.00  0.00            
ATOM   4039  CG2 THR   384      48.750  51.160  20.610  1.00  0.00            
ATOM   4040 1HG2 THR   384      48.310  52.120  20.960  1.00  0.00            
ATOM   4041 2HG2 THR   384      48.280  50.430  21.310  1.00  0.00            
ATOM   4042 3HG2 THR   384      49.840  51.280  20.790  1.00  0.00            
ATOM   4043  C   THR   384      50.150  52.470  18.420  1.00  0.00            
ATOM   4044  O   THR   384      50.500  53.320  19.240  1.00  0.00            
ATOM   4045  N   LEU   385      51.040  51.900  17.590  1.00  0.00            
ATOM   4046  HN  LEU   385      50.790  51.310  16.830  1.00  0.00            
ATOM   4047  CA  LEU   385      52.420  52.250  17.590  1.00  0.00            
ATOM   4048  HA  LEU   385      52.820  52.040  18.570  1.00  0.00            
ATOM   4049  CB  LEU   385      53.260  51.310  16.710  1.00  0.00            
ATOM   4050  HB1 LEU   385      52.900  51.280  15.660  1.00  0.00            
ATOM   4051  HB2 LEU   385      54.310  51.650  16.590  1.00  0.00            
ATOM   4052  CG  LEU   385      53.250  49.860  17.220  1.00  0.00            
ATOM   4053  HG  LEU   385      52.260  49.680  17.680  1.00  0.00            
ATOM   4054  CD1 LEU   385      53.700  48.840  16.160  1.00  0.00            
ATOM   4055 1HD1 LEU   385      53.060  48.830  15.260  1.00  0.00            
ATOM   4056 2HD1 LEU   385      54.760  48.980  15.860  1.00  0.00            
ATOM   4057 3HD1 LEU   385      53.590  47.790  16.520  1.00  0.00            
ATOM   4058  CD2 LEU   385      54.230  49.790  18.400  1.00  0.00            
ATOM   4059 1HD2 LEU   385      55.110  50.470  18.310  1.00  0.00            
ATOM   4060 2HD2 LEU   385      53.610  50.030  19.290  1.00  0.00            
ATOM   4061 3HD2 LEU   385      54.660  48.770  18.530  1.00  0.00            
ATOM   4062  C   LEU   385      52.610  53.670  17.160  1.00  0.00            
ATOM   4063  O   LEU   385      53.460  54.400  17.650  1.00  0.00            
ATOM   4064  N   ARG   386      51.780  54.190  16.230  1.00  0.00            
ATOM   4065  HN  ARG   386      51.080  53.600  15.830  1.00  0.00            
ATOM   4066  CA  ARG   386      51.740  55.550  15.780  1.00  0.00            
ATOM   4067  HA  ARG   386      52.720  55.850  15.430  1.00  0.00            
ATOM   4068  CB  ARG   386      50.870  55.550  14.520  1.00  0.00            
ATOM   4069  HB1 ARG   386      49.930  55.000  14.730  1.00  0.00            
ATOM   4070  HB2 ARG   386      50.390  56.540  14.340  1.00  0.00            
ATOM   4071  CG  ARG   386      51.630  55.110  13.260  1.00  0.00            
ATOM   4072  HG1 ARG   386      52.490  55.800  13.150  1.00  0.00            
ATOM   4073  HG2 ARG   386      52.050  54.110  13.490  1.00  0.00            
ATOM   4074  CD  ARG   386      50.730  54.980  12.030  1.00  0.00            
ATOM   4075  HD1 ARG   386      49.800  54.480  12.380  1.00  0.00            
ATOM   4076  HD2 ARG   386      50.600  56.040  11.720  1.00  0.00            
ATOM   4077  NE  ARG   386      51.460  54.200  11.000  1.00  0.00            
ATOM   4078  HE  ARG   386      52.460  54.160  11.050  1.00  0.00            
ATOM   4079  CZ  ARG   386      50.890  53.640   9.890  1.00  0.00            
ATOM   4080  NH1 ARG   386      49.540  53.580   9.680  1.00  0.00            
ATOM   4081 1HH1 ARG   386      48.940  53.620  10.480  1.00  0.00            
ATOM   4082 2HH1 ARG   386      49.220  53.030   8.900  1.00  0.00            
ATOM   4083  NH2 ARG   386      51.600  53.110   8.850  1.00  0.00            
ATOM   4084 1HH2 ARG   386      52.550  53.390   8.710  1.00  0.00            
ATOM   4085 2HH2 ARG   386      51.040  52.920   8.050  1.00  0.00            
ATOM   4086  C   ARG   386      51.350  56.470  16.880  1.00  0.00            
ATOM   4087  O   ARG   386      51.990  57.500  17.040  1.00  0.00            
ATOM   4088  N   ASN   387      50.380  56.210  17.780  1.00  0.00            
ATOM   4089  HN  ASN   387      49.670  55.550  17.560  1.00  0.00            
ATOM   4090  CA  ASN   387      50.120  57.000  18.940  1.00  0.00            
ATOM   4091  HA  ASN   387      49.840  58.020  18.710  1.00  0.00            
ATOM   4092  CB  ASN   387      48.960  56.320  19.680  1.00  0.00            
ATOM   4093  HB1 ASN   387      49.180  55.250  19.870  1.00  0.00            
ATOM   4094  HB2 ASN   387      48.800  56.750  20.700  1.00  0.00            
ATOM   4095  CG  ASN   387      47.730  56.480  18.790  1.00  0.00            
ATOM   4096  OD1 ASN   387      47.590  57.300  17.890  1.00  0.00            
ATOM   4097  ND2 ASN   387      46.680  55.750  19.240  1.00  0.00            
ATOM   4098 1HD2 ASN   387      46.800  55.240  20.100  1.00  0.00            
ATOM   4099 2HD2 ASN   387      45.890  55.600  18.650  1.00  0.00            
ATOM   4100  C   ASN   387      51.270  56.970  19.890  1.00  0.00            
ATOM   4101  O   ASN   387      51.650  58.010  20.440  1.00  0.00            
ATOM   4102  N   LEU   388      51.950  55.840  20.120  1.00  0.00            
ATOM   4103  HN  LEU   388      51.660  55.050  19.580  1.00  0.00            
ATOM   4104  CA  LEU   388      52.970  55.720  21.120  1.00  0.00            
ATOM   4105  HA  LEU   388      52.650  56.090  22.080  1.00  0.00            
ATOM   4106  CB  LEU   388      53.310  54.230  21.290  1.00  0.00            
ATOM   4107  HB1 LEU   388      53.710  53.760  20.370  1.00  0.00            
ATOM   4108  HB2 LEU   388      54.160  54.190  22.010  1.00  0.00            
ATOM   4109  CG  LEU   388      52.270  53.290  21.920  1.00  0.00            
ATOM   4110  HG  LEU   388      51.380  53.380  21.270  1.00  0.00            
ATOM   4111  CD1 LEU   388      52.660  51.810  21.810  1.00  0.00            
ATOM   4112 1HD1 LEU   388      51.710  51.260  21.960  1.00  0.00            
ATOM   4113 2HD1 LEU   388      53.020  51.570  20.790  1.00  0.00            
ATOM   4114 3HD1 LEU   388      53.390  51.490  22.590  1.00  0.00            
ATOM   4115  CD2 LEU   388      51.970  53.760  23.350  1.00  0.00            
ATOM   4116 1HD2 LEU   388      51.280  54.610  23.490  1.00  0.00            
ATOM   4117 2HD2 LEU   388      51.400  53.010  23.940  1.00  0.00            
ATOM   4118 3HD2 LEU   388      52.940  53.900  23.880  1.00  0.00            
ATOM   4119  C   LEU   388      54.210  56.450  20.740  1.00  0.00            
ATOM   4120  O   LEU   388      54.850  57.040  21.620  1.00  0.00            
ATOM   4121  N   SER   389      54.510  56.560  19.430  1.00  0.00            
ATOM   4122  HN  SER   389      53.850  56.090  18.840  1.00  0.00            
ATOM   4123  CA  SER   389      55.520  57.330  18.780  1.00  0.00            
ATOM   4124  HA  SER   389      56.510  56.990  19.070  1.00  0.00            
ATOM   4125  CB  SER   389      55.320  57.140  17.270  1.00  0.00            
ATOM   4126  HB1 SER   389      54.900  56.120  17.100  1.00  0.00            
ATOM   4127  HB2 SER   389      54.610  57.900  16.880  1.00  0.00            
ATOM   4128  OG  SER   389      56.500  57.340  16.520  1.00  0.00            
ATOM   4129  HG1 SER   389      56.390  56.970  15.640  1.00  0.00            
ATOM   4130  C   SER   389      55.550  58.790  19.050  1.00  0.00            
ATOM   4131  O   SER   389      56.580  59.460  18.950  1.00  0.00            
ATOM   4132  N   ASP   390      54.390  59.410  19.350  1.00  0.00            
ATOM   4133  HN  ASP   390      53.540  58.910  19.210  1.00  0.00            
ATOM   4134  CA  ASP   390      54.240  60.780  19.710  1.00  0.00            
ATOM   4135  HA  ASP   390      54.490  61.360  18.830  1.00  0.00            
ATOM   4136  CB  ASP   390      52.810  61.090  20.210  1.00  0.00            
ATOM   4137  HB1 ASP   390      52.140  60.610  19.460  1.00  0.00            
ATOM   4138  HB2 ASP   390      52.540  60.610  21.170  1.00  0.00            
ATOM   4139  CG  ASP   390      52.510  62.580  20.230  1.00  0.00            
ATOM   4140  OD1 ASP   390      53.150  63.440  19.570  1.00  0.00            
ATOM   4141  OD2 ASP   390      51.340  62.790  20.670  1.00  0.00            
ATOM   4142  C   ASP   390      55.170  61.130  20.820  1.00  0.00            
ATOM   4143  O   ASP   390      55.920  62.100  20.810  1.00  0.00            
ATOM   4144  N   ALA   391      55.080  60.220  21.810  1.00  0.00            
ATOM   4145  HN  ALA   391      54.500  59.410  21.760  1.00  0.00            
ATOM   4146  CA  ALA   391      55.900  60.220  22.990  1.00  0.00            
ATOM   4147  HA  ALA   391      55.970  61.240  23.350  1.00  0.00            
ATOM   4148  CB  ALA   391      55.290  59.330  24.080  1.00  0.00            
ATOM   4149  HB1 ALA   391      55.890  59.340  25.010  1.00  0.00            
ATOM   4150  HB2 ALA   391      54.290  59.730  24.350  1.00  0.00            
ATOM   4151  HB3 ALA   391      55.160  58.270  23.750  1.00  0.00            
ATOM   4152  C   ALA   391      57.290  59.740  22.770  1.00  0.00            
ATOM   4153  O   ALA   391      58.250  60.210  23.390  1.00  0.00            
ATOM   4154  N   ALA   392      57.420  58.670  21.960  1.00  0.00            
ATOM   4155  HN  ALA   392      56.590  58.320  21.540  1.00  0.00            
ATOM   4156  CA  ALA   392      58.690  58.040  21.790  1.00  0.00            
ATOM   4157  HA  ALA   392      59.010  57.690  22.760  1.00  0.00            
ATOM   4158  CB  ALA   392      58.540  56.760  20.950  1.00  0.00            
ATOM   4159  HB1 ALA   392      58.500  56.960  19.860  1.00  0.00            
ATOM   4160  HB2 ALA   392      59.360  56.040  21.170  1.00  0.00            
ATOM   4161  HB3 ALA   392      57.550  56.310  21.150  1.00  0.00            
ATOM   4162  C   ALA   392      59.740  58.840  21.090  1.00  0.00            
ATOM   4163  O   ALA   392      60.930  58.850  21.400  1.00  0.00            
ATOM   4164  N   THR   393      59.350  59.530  20.010  1.00  0.00            
ATOM   4165  HN  THR   393      58.390  59.550  19.740  1.00  0.00            
ATOM   4166  CA  THR   393      60.220  60.450  19.360  1.00  0.00            
ATOM   4167  HA  THR   393      61.260  60.150  19.310  1.00  0.00            
ATOM   4168  CB  THR   393      59.840  60.820  17.960  1.00  0.00            
ATOM   4169  HB  THR   393      58.960  61.500  17.870  1.00  0.00            
ATOM   4170  OG1 THR   393      59.510  59.790  17.050  1.00  0.00            
ATOM   4171  HG1 THR   393      58.650  59.590  17.410  1.00  0.00            
ATOM   4172  CG2 THR   393      60.980  61.560  17.250  1.00  0.00            
ATOM   4173 1HG2 THR   393      61.410  62.460  17.730  1.00  0.00            
ATOM   4174 2HG2 THR   393      61.870  60.930  17.020  1.00  0.00            
ATOM   4175 3HG2 THR   393      60.650  61.880  16.230  1.00  0.00            
ATOM   4176  C   THR   393      60.180  61.770  20.060  1.00  0.00            
ATOM   4177  O   THR   393      59.310  62.620  19.920  1.00  0.00            
ATOM   4178  N   LYS   394      61.180  62.060  20.920  1.00  0.00            
ATOM   4179  HN  LYS   394      61.920  61.390  21.030  1.00  0.00            
ATOM   4180  CA  LYS   394      61.220  63.210  21.770  1.00  0.00            
ATOM   4181  HA  LYS   394      60.230  63.600  21.980  1.00  0.00            
ATOM   4182  CB  LYS   394      61.970  62.850  23.060  1.00  0.00            
ATOM   4183  HB1 LYS   394      62.990  62.550  22.750  1.00  0.00            
ATOM   4184  HB2 LYS   394      62.030  63.820  23.610  1.00  0.00            
ATOM   4185  CG  LYS   394      61.250  61.980  24.100  1.00  0.00            
ATOM   4186  HG1 LYS   394      60.210  62.320  24.260  1.00  0.00            
ATOM   4187  HG2 LYS   394      61.140  60.940  23.720  1.00  0.00            
ATOM   4188  CD  LYS   394      61.950  61.920  25.460  1.00  0.00            
ATOM   4189  HD1 LYS   394      62.990  61.550  25.420  1.00  0.00            
ATOM   4190  HD2 LYS   394      61.880  62.900  25.980  1.00  0.00            
ATOM   4191  CE  LYS   394      61.140  60.920  26.300  1.00  0.00            
ATOM   4192  HE1 LYS   394      60.050  61.050  26.130  1.00  0.00            
ATOM   4193  HE2 LYS   394      61.360  59.930  25.840  1.00  0.00            
ATOM   4194  NZ  LYS   394      61.580  60.990  27.710  1.00  0.00            
ATOM   4195  HZ1 LYS   394      62.520  60.570  27.840  1.00  0.00            
ATOM   4196  HZ2 LYS   394      61.490  61.950  28.080  1.00  0.00            
ATOM   4197  HZ3 LYS   394      60.950  60.400  28.290  1.00  0.00            
ATOM   4198  C   LYS   394      61.990  64.250  21.040  1.00  0.00            
ATOM   4199  O   LYS   394      63.100  63.950  20.600  1.00  0.00            
ATOM   4200  N   GLN   395      61.460  65.480  21.000  1.00  0.00            
ATOM   4201  HN  GLN   395      60.580  65.700  21.400  1.00  0.00            
ATOM   4202  CA  GLN   395      61.970  66.510  20.140  1.00  0.00            
ATOM   4203  HA  GLN   395      62.740  66.170  19.460  1.00  0.00            
ATOM   4204  CB  GLN   395      60.800  67.160  19.390  1.00  0.00            
ATOM   4205  HB1 GLN   395      60.160  67.710  20.120  1.00  0.00            
ATOM   4206  HB2 GLN   395      61.120  67.940  18.650  1.00  0.00            
ATOM   4207  CG  GLN   395      59.890  66.160  18.670  1.00  0.00            
ATOM   4208  HG1 GLN   395      60.480  65.380  18.150  1.00  0.00            
ATOM   4209  HG2 GLN   395      59.320  65.520  19.370  1.00  0.00            
ATOM   4210  CD  GLN   395      58.820  66.870  17.860  1.00  0.00            
ATOM   4211  OE1 GLN   395      59.110  67.730  17.030  1.00  0.00            
ATOM   4212  NE2 GLN   395      57.520  66.490  18.030  1.00  0.00            
ATOM   4213 1HE2 GLN   395      57.210  66.000  18.850  1.00  0.00            
ATOM   4214 2HE2 GLN   395      56.920  66.930  17.360  1.00  0.00            
ATOM   4215  C   GLN   395      62.680  67.540  21.010  1.00  0.00            
ATOM   4216  OT1 GLN   395      63.940  67.530  20.930  1.00  0.00            
ATOM   4217  OT2 GLN   395      62.080  68.490  21.560  1.00  0.00            
TER
ENDMDL
