# Supplementary material for: Design of target specific peptide inhibitors using generative deep learning and molecular dynamics simulations
Source: Nat Commun. 2024 Feb 21;15:1611. doi: 10.1038/s41467-024-45766-2 (PMC10882002; doi:10.1038/s41467-024-45766-2)
Supplement: Supplementary file 4 — Source Data [file 41467_2024_45766_MOESM4_ESM.zip › Sourcedata/Supl_Fig5/Nal-4/output2/iflen19_38_0001_0001_0001-VLLEU20_complex.pdb]

TITLE     Protein in water
REMARK    THIS IS A SIMULATION BOX
CRYST1   98.002   62.489   59.842  90.00  90.00  90.00 P 1           1
MODEL        1
ATOM      1  N   SER     2      40.310  26.790  38.050  1.00  0.00            
ATOM      2  H1  SER     2      40.680  26.180  38.810  1.00  0.00            
ATOM      3  H2  SER     2      39.290  26.590  38.150  1.00  0.00            
ATOM      4  H3  SER     2      40.470  26.440  37.080  1.00  0.00            
ATOM      5  CA  SER     2      40.860  28.160  38.140  1.00  0.00            
ATOM      6  HA  SER     2      40.670  28.370  39.190  1.00  0.00            
ATOM      7  CB  SER     2      42.370  28.010  37.890  1.00  0.00            
ATOM      8  HB1 SER     2      42.930  28.840  38.380  1.00  0.00            
ATOM      9  HB2 SER     2      42.890  27.090  38.240  1.00  0.00            
ATOM     10  OG  SER     2      42.770  28.250  36.550  1.00  0.00            
ATOM     11  HG1 SER     2      43.730  28.150  36.580  1.00  0.00            
ATOM     12  C   SER     2      40.170  29.170  37.300  1.00  0.00            
ATOM     13  O   SER     2      39.180  28.900  36.610  1.00  0.00            
ATOM     14  N   GLN     3      40.620  30.430  37.360  1.00  0.00            
ATOM     15  HN  GLN     3      41.460  30.710  37.820  1.00  0.00            
ATOM     16  CA  GLN     3      39.870  31.540  36.850  1.00  0.00            
ATOM     17  HA  GLN     3      38.890  31.280  36.500  1.00  0.00            
ATOM     18  CB  GLN     3      39.750  32.580  37.980  1.00  0.00            
ATOM     19  HB1 GLN     3      40.780  32.920  38.210  1.00  0.00            
ATOM     20  HB2 GLN     3      39.190  33.480  37.660  1.00  0.00            
ATOM     21  CG  GLN     3      39.040  32.030  39.220  1.00  0.00            
ATOM     22  HG1 GLN     3      38.100  31.540  38.890  1.00  0.00            
ATOM     23  HG2 GLN     3      39.680  31.190  39.570  1.00  0.00            
ATOM     24  CD  GLN     3      38.900  33.080  40.310  1.00  0.00            
ATOM     25  OE1 GLN     3      39.900  33.640  40.750  1.00  0.00            
ATOM     26  NE2 GLN     3      37.660  33.550  40.630  1.00  0.00            
ATOM     27 1HE2 GLN     3      36.930  33.230  40.040  1.00  0.00            
ATOM     28 2HE2 GLN     3      37.520  34.270  41.300  1.00  0.00            
ATOM     29  C   GLN     3      40.600  32.210  35.730  1.00  0.00            
ATOM     30  O   GLN     3      39.940  32.840  34.900  1.00  0.00            
ATOM     31  N   ARG     4      41.930  32.070  35.640  1.00  0.00            
ATOM     32  HN  ARG     4      42.410  31.570  36.350  1.00  0.00            
ATOM     33  CA  ARG     4      42.620  32.840  34.650  1.00  0.00            
ATOM     34  HA  ARG     4      42.210  33.810  34.410  1.00  0.00            
ATOM     35  CB  ARG     4      44.030  33.130  35.200  1.00  0.00            
ATOM     36  HB1 ARG     4      43.920  33.780  36.090  1.00  0.00            
ATOM     37  HB2 ARG     4      44.560  32.210  35.520  1.00  0.00            
ATOM     38  CG  ARG     4      45.000  33.930  34.330  1.00  0.00            
ATOM     39  HG1 ARG     4      45.420  33.190  33.620  1.00  0.00            
ATOM     40  HG2 ARG     4      44.350  34.660  33.790  1.00  0.00            
ATOM     41  CD  ARG     4      46.230  34.540  34.990  1.00  0.00            
ATOM     42  HD1 ARG     4      45.830  35.480  35.430  1.00  0.00            
ATOM     43  HD2 ARG     4      46.740  33.790  35.630  1.00  0.00            
ATOM     44  NE  ARG     4      47.140  34.850  33.850  1.00  0.00            
ATOM     45  HE  ARG     4      46.940  34.350  33.010  1.00  0.00            
ATOM     46  CZ  ARG     4      48.280  35.610  33.890  1.00  0.00            
ATOM     47  NH1 ARG     4      48.750  36.080  35.080  1.00  0.00            
ATOM     48 1HH1 ARG     4      48.220  35.960  35.920  1.00  0.00            
ATOM     49 2HH1 ARG     4      49.350  36.870  35.140  1.00  0.00            
ATOM     50  NH2 ARG     4      49.060  35.850  32.800  1.00  0.00            
ATOM     51 1HH2 ARG     4      48.810  35.420  31.930  1.00  0.00            
ATOM     52 2HH2 ARG     4      50.020  36.090  32.910  1.00  0.00            
ATOM     53  C   ARG     4      42.640  32.190  33.310  1.00  0.00            
ATOM     54  O   ARG     4      42.570  33.050  32.420  1.00  0.00            
ATOM     55  N   PRO     5      42.700  30.960  32.900  1.00  0.00            
ATOM     56  CD  PRO     5      42.940  29.800  33.750  1.00  0.00            
ATOM     57  HD1 PRO     5      41.950  29.300  33.870  1.00  0.00            
ATOM     58  HD2 PRO     5      43.310  30.010  34.770  1.00  0.00            
ATOM     59  CA  PRO     5      43.070  30.720  31.540  1.00  0.00            
ATOM     60  HA  PRO     5      44.050  31.150  31.370  1.00  0.00            
ATOM     61  CB  PRO     5      43.250  29.200  31.490  1.00  0.00            
ATOM     62  HB1 PRO     5      42.280  28.700  31.270  1.00  0.00            
ATOM     63  HB2 PRO     5      43.900  28.960  30.630  1.00  0.00            
ATOM     64  CG  PRO     5      43.830  28.890  32.880  1.00  0.00            
ATOM     65  HG1 PRO     5      43.640  27.840  33.160  1.00  0.00            
ATOM     66  HG2 PRO     5      44.880  29.250  32.910  1.00  0.00            
ATOM     67  C   PRO     5      42.230  31.210  30.420  1.00  0.00            
ATOM     68  O   PRO     5      42.810  31.670  29.440  1.00  0.00            
ATOM     69  N   TYR     6      40.910  30.970  30.560  1.00  0.00            
ATOM     70  HN  TYR     6      40.550  30.550  31.380  1.00  0.00            
ATOM     71  CA  TYR     6      39.900  31.310  29.600  1.00  0.00            
ATOM     72  HA  TYR     6      40.350  30.960  28.680  1.00  0.00            
ATOM     73  CB  TYR     6      38.660  30.570  30.120  1.00  0.00            
ATOM     74  HB1 TYR     6      38.910  29.500  30.330  1.00  0.00            
ATOM     75  HB2 TYR     6      38.270  31.030  31.050  1.00  0.00            
ATOM     76  CG  TYR     6      37.630  30.530  29.050  1.00  0.00            
ATOM     77  CD1 TYR     6      37.850  29.960  27.820  1.00  0.00            
ATOM     78  HD1 TYR     6      38.770  29.430  27.620  1.00  0.00            
ATOM     79  CE1 TYR     6      36.860  29.910  26.880  1.00  0.00            
ATOM     80  HE1 TYR     6      37.170  29.490  25.930  1.00  0.00            
ATOM     81  CZ  TYR     6      35.670  30.590  27.040  1.00  0.00            
ATOM     82  OH  TYR     6      34.690  30.440  26.050  1.00  0.00            
ATOM     83  HH  TYR     6      34.030  31.050  26.380  1.00  0.00            
ATOM     84  CD2 TYR     6      36.500  31.300  29.190  1.00  0.00            
ATOM     85  HD2 TYR     6      36.290  32.020  29.970  1.00  0.00            
ATOM     86  CE2 TYR     6      35.520  31.280  28.220  1.00  0.00            
ATOM     87  HE2 TYR     6      34.600  31.800  28.430  1.00  0.00            
ATOM     88  C   TYR     6      39.690  32.760  29.340  1.00  0.00            
ATOM     89  O   TYR     6      39.550  33.030  28.150  1.00  0.00            
ATOM     90  N   PRO     7      39.670  33.700  30.240  1.00  0.00            
ATOM     91  CD  PRO     7      39.340  33.450  31.640  1.00  0.00            
ATOM     92  HD1 PRO     7      40.300  33.410  32.190  1.00  0.00            
ATOM     93  HD2 PRO     7      38.540  32.690  31.780  1.00  0.00            
ATOM     94  CA  PRO     7      39.900  35.090  29.970  1.00  0.00            
ATOM     95  HA  PRO     7      39.210  35.410  29.210  1.00  0.00            
ATOM     96  CB  PRO     7      39.590  35.830  31.270  1.00  0.00            
ATOM     97  HB1 PRO     7      40.400  36.240  31.900  1.00  0.00            
ATOM     98  HB2 PRO     7      38.840  36.600  30.990  1.00  0.00            
ATOM     99  CG  PRO     7      38.750  34.810  32.070  1.00  0.00            
ATOM    100  HG1 PRO     7      38.770  34.800  33.180  1.00  0.00            
ATOM    101  HG2 PRO     7      37.680  34.970  31.870  1.00  0.00            
ATOM    102  C   PRO     7      41.230  35.430  29.390  1.00  0.00            
ATOM    103  O   PRO     7      41.340  36.470  28.740  1.00  0.00            
ATOM    104  N   GLU     8      42.300  34.610  29.450  1.00  0.00            
ATOM    105  HN  GLU     8      42.310  33.890  30.130  1.00  0.00            
ATOM    106  CA  GLU     8      43.540  35.010  28.860  1.00  0.00            
ATOM    107  HA  GLU     8      43.740  36.070  28.850  1.00  0.00            
ATOM    108  CB  GLU     8      44.650  34.480  29.780  1.00  0.00            
ATOM    109  HB1 GLU     8      44.510  34.890  30.810  1.00  0.00            
ATOM    110  HB2 GLU     8      44.510  33.390  29.890  1.00  0.00            
ATOM    111  CG  GLU     8      46.100  34.670  29.340  1.00  0.00            
ATOM    112  HG1 GLU     8      46.370  33.940  28.550  1.00  0.00            
ATOM    113  HG2 GLU     8      46.220  35.660  28.850  1.00  0.00            
ATOM    114  CD  GLU     8      47.140  34.540  30.450  1.00  0.00            
ATOM    115  OE1 GLU     8      47.110  33.650  31.340  1.00  0.00            
ATOM    116  OE2 GLU     8      48.110  35.340  30.350  1.00  0.00            
ATOM    117  C   GLU     8      43.620  34.410  27.500  1.00  0.00            
ATOM    118  O   GLU     8      44.270  34.970  26.620  1.00  0.00            
ATOM    119  N   ASP     9      42.900  33.290  27.290  1.00  0.00            
ATOM    120  HN  ASP     9      42.310  32.890  27.980  1.00  0.00            
ATOM    121  CA  ASP     9      42.630  32.820  25.970  1.00  0.00            
ATOM    122  HA  ASP     9      43.600  32.790  25.490  1.00  0.00            
ATOM    123  CB  ASP     9      42.000  31.420  26.090  1.00  0.00            
ATOM    124  HB1 ASP     9      42.500  30.820  26.880  1.00  0.00            
ATOM    125  HB2 ASP     9      40.910  31.580  26.170  1.00  0.00            
ATOM    126  CG  ASP     9      42.200  30.810  24.700  1.00  0.00            
ATOM    127  OD1 ASP     9      41.220  30.460  24.000  1.00  0.00            
ATOM    128  OD2 ASP     9      43.380  30.660  24.290  1.00  0.00            
ATOM    129  C   ASP     9      41.680  33.710  25.230  1.00  0.00            
ATOM    130  O   ASP     9      41.840  33.910  24.030  1.00  0.00            
ATOM    131  N   ILE    10      40.640  34.290  25.860  1.00  0.00            
ATOM    132  HN  ILE    10      40.350  34.030  26.780  1.00  0.00            
ATOM    133  CA  ILE    10      39.860  35.340  25.300  1.00  0.00            
ATOM    134  HA  ILE    10      39.560  35.100  24.290  1.00  0.00            
ATOM    135  CB  ILE    10      38.670  35.620  26.170  1.00  0.00            
ATOM    136  HB  ILE    10      38.810  35.200  27.190  1.00  0.00            
ATOM    137  CG2 ILE    10      38.260  37.100  26.290  1.00  0.00            
ATOM    138 1HG2 ILE    10      37.390  37.220  26.980  1.00  0.00            
ATOM    139 2HG2 ILE    10      39.070  37.800  26.570  1.00  0.00            
ATOM    140 3HG2 ILE    10      37.830  37.490  25.340  1.00  0.00            
ATOM    141  CG1 ILE    10      37.500  34.800  25.610  1.00  0.00            
ATOM    142 1HG1 ILE    10      37.150  35.260  24.660  1.00  0.00            
ATOM    143 2HG1 ILE    10      37.910  33.800  25.330  1.00  0.00            
ATOM    144  CD  ILE    10      36.290  34.600  26.520  1.00  0.00            
ATOM    145  HD1 ILE    10      35.780  35.580  26.590  1.00  0.00            
ATOM    146  HD2 ILE    10      35.620  33.830  26.080  1.00  0.00            
ATOM    147  HD3 ILE    10      36.530  34.180  27.520  1.00  0.00            
ATOM    148  C   ILE    10      40.640  36.580  25.060  1.00  0.00            
ATOM    149  O   ILE    10      40.440  37.200  24.010  1.00  0.00            
ATOM    150  N   LEU    11      41.590  36.950  25.940  1.00  0.00            
ATOM    151  HN  LEU    11      41.710  36.390  26.760  1.00  0.00            
ATOM    152  CA  LEU    11      42.490  38.060  25.880  1.00  0.00            
ATOM    153  HA  LEU    11      41.980  38.980  25.690  1.00  0.00            
ATOM    154  CB  LEU    11      43.390  38.110  27.130  1.00  0.00            
ATOM    155  HB1 LEU    11      42.770  38.180  28.040  1.00  0.00            
ATOM    156  HB2 LEU    11      43.880  37.110  27.090  1.00  0.00            
ATOM    157  CG  LEU    11      44.450  39.210  27.250  1.00  0.00            
ATOM    158  HG  LEU    11      44.900  39.390  26.250  1.00  0.00            
ATOM    159  CD1 LEU    11      43.780  40.490  27.790  1.00  0.00            
ATOM    160 1HD1 LEU    11      43.460  40.530  28.850  1.00  0.00            
ATOM    161 2HD1 LEU    11      44.380  41.410  27.670  1.00  0.00            
ATOM    162 3HD1 LEU    11      42.800  40.540  27.270  1.00  0.00            
ATOM    163  CD2 LEU    11      45.610  38.940  28.230  1.00  0.00            
ATOM    164 1HD2 LEU    11      46.290  39.810  28.380  1.00  0.00            
ATOM    165 2HD2 LEU    11      45.190  38.830  29.250  1.00  0.00            
ATOM    166 3HD2 LEU    11      46.130  37.980  28.020  1.00  0.00            
ATOM    167  C   LEU    11      43.320  37.920  24.650  1.00  0.00            
ATOM    168  O   LEU    11      43.290  38.760  23.750  1.00  0.00            
ATOM    169  N   ASP    12      43.830  36.700  24.400  1.00  0.00            
ATOM    170  HN  ASP    12      43.610  35.910  24.970  1.00  0.00            
ATOM    171  CA  ASP    12      44.660  36.380  23.280  1.00  0.00            
ATOM    172  HA  ASP    12      45.380  37.170  23.200  1.00  0.00            
ATOM    173  CB  ASP    12      45.230  34.970  23.540  1.00  0.00            
ATOM    174  HB1 ASP    12      45.780  35.040  24.500  1.00  0.00            
ATOM    175  HB2 ASP    12      44.340  34.360  23.810  1.00  0.00            
ATOM    176  CG  ASP    12      46.180  34.370  22.520  1.00  0.00            
ATOM    177  OD1 ASP    12      47.360  34.800  22.450  1.00  0.00            
ATOM    178  OD2 ASP    12      45.790  33.410  21.790  1.00  0.00            
ATOM    179  C   ASP    12      44.000  36.430  21.940  1.00  0.00            
ATOM    180  O   ASP    12      44.520  37.160  21.100  1.00  0.00            
ATOM    181  N   LYS    13      42.790  35.870  21.790  1.00  0.00            
ATOM    182  HN  LYS    13      42.400  35.320  22.530  1.00  0.00            
ATOM    183  CA  LYS    13      41.940  35.840  20.640  1.00  0.00            
ATOM    184  HA  LYS    13      42.530  35.660  19.760  1.00  0.00            
ATOM    185  CB  LYS    13      40.770  34.860  20.840  1.00  0.00            
ATOM    186  HB1 LYS    13      40.210  35.110  21.770  1.00  0.00            
ATOM    187  HB2 LYS    13      40.010  34.910  20.030  1.00  0.00            
ATOM    188  CG  LYS    13      41.250  33.410  20.770  1.00  0.00            
ATOM    189  HG1 LYS    13      41.620  33.190  19.750  1.00  0.00            
ATOM    190  HG2 LYS    13      42.180  33.240  21.360  1.00  0.00            
ATOM    191  CD  LYS    13      40.120  32.450  21.140  1.00  0.00            
ATOM    192  HD1 LYS    13      39.880  32.570  22.220  1.00  0.00            
ATOM    193  HD2 LYS    13      39.170  32.780  20.680  1.00  0.00            
ATOM    194  CE  LYS    13      40.420  30.980  20.830  1.00  0.00            
ATOM    195  HE1 LYS    13      39.580  30.400  21.250  1.00  0.00            
ATOM    196  HE2 LYS    13      40.520  30.840  19.730  1.00  0.00            
ATOM    197  NZ  LYS    13      41.670  30.520  21.480  1.00  0.00            
ATOM    198  HZ1 LYS    13      41.680  30.590  22.520  1.00  0.00            
ATOM    199  HZ2 LYS    13      41.790  29.540  21.140  1.00  0.00            
ATOM    200  HZ3 LYS    13      42.500  31.010  21.090  1.00  0.00            
ATOM    201  C   LYS    13      41.460  37.200  20.280  1.00  0.00            
ATOM    202  O   LYS    13      41.350  37.550  19.100  1.00  0.00            
ATOM    203  N   HIS    14      41.060  38.040  21.250  1.00  0.00            
ATOM    204  HN  HIS    14      41.090  37.710  22.190  1.00  0.00            
ATOM    205  CA  HIS    14      40.760  39.430  21.120  1.00  0.00            
ATOM    206  HA  HIS    14      40.010  39.380  20.350  1.00  0.00            
ATOM    207  CB  HIS    14      40.130  39.960  22.420  1.00  0.00            
ATOM    208  HB1 HIS    14      39.250  39.350  22.720  1.00  0.00            
ATOM    209  HB2 HIS    14      40.880  40.000  23.240  1.00  0.00            
ATOM    210  ND1 HIS    14      38.130  41.200  21.850  1.00  0.00            
ATOM    211  CG  HIS    14      39.410  41.270  22.350  1.00  0.00            
ATOM    212  CE1 HIS    14      37.740  42.460  21.780  1.00  0.00            
ATOM    213  HE1 HIS    14      36.710  42.710  21.500  1.00  0.00            
ATOM    214  NE2 HIS    14      38.710  43.320  22.170  1.00  0.00            
ATOM    215  HE2 HIS    14      38.650  44.320  22.180  1.00  0.00            
ATOM    216  CD2 HIS    14      39.810  42.570  22.500  1.00  0.00            
ATOM    217  HD2 HIS    14      40.700  42.990  22.950  1.00  0.00            
ATOM    218  C   HIS    14      41.890  40.250  20.590  1.00  0.00            
ATOM    219  O   HIS    14      41.730  41.140  19.760  1.00  0.00            
ATOM    220  N   LEU    15      43.100  39.860  21.020  1.00  0.00            
ATOM    221  HN  LEU    15      43.290  39.190  21.740  1.00  0.00            
ATOM    222  CA  LEU    15      44.300  40.560  20.670  1.00  0.00            
ATOM    223  HA  LEU    15      43.980  41.590  20.700  1.00  0.00            
ATOM    224  CB  LEU    15      45.430  40.300  21.680  1.00  0.00            
ATOM    225  HB1 LEU    15      45.020  40.490  22.690  1.00  0.00            
ATOM    226  HB2 LEU    15      45.760  39.250  21.570  1.00  0.00            
ATOM    227  CG  LEU    15      46.720  41.140  21.540  1.00  0.00            
ATOM    228  HG  LEU    15      47.250  40.740  20.650  1.00  0.00            
ATOM    229  CD1 LEU    15      46.510  42.660  21.450  1.00  0.00            
ATOM    230 1HD1 LEU    15      45.870  42.990  22.300  1.00  0.00            
ATOM    231 2HD1 LEU    15      47.500  43.170  21.520  1.00  0.00            
ATOM    232 3HD1 LEU    15      45.940  42.860  20.510  1.00  0.00            
ATOM    233  CD2 LEU    15      47.650  40.870  22.730  1.00  0.00            
ATOM    234 1HD2 LEU    15      48.680  41.180  22.440  1.00  0.00            
ATOM    235 2HD2 LEU    15      47.320  41.370  23.670  1.00  0.00            
ATOM    236 3HD2 LEU    15      47.780  39.780  22.900  1.00  0.00            
ATOM    237  C   LEU    15      44.740  40.360  19.260  1.00  0.00            
ATOM    238  O   LEU    15      45.210  41.280  18.590  1.00  0.00            
ATOM    239  N   GLN    16      44.570  39.120  18.770  1.00  0.00            
ATOM    240  HN  GLN    16      44.490  38.440  19.490  1.00  0.00            
ATOM    241  CA  GLN    16      44.730  38.760  17.400  1.00  0.00            
ATOM    242  HA  GLN    16      45.760  38.980  17.140  1.00  0.00            
ATOM    243  CB  GLN    16      44.400  37.260  17.240  1.00  0.00            
ATOM    244  HB1 GLN    16      43.390  37.130  17.670  1.00  0.00            
ATOM    245  HB2 GLN    16      44.290  37.050  16.150  1.00  0.00            
ATOM    246  CG  GLN    16      45.580  36.370  17.630  1.00  0.00            
ATOM    247  HG1 GLN    16      46.430  36.440  16.910  1.00  0.00            
ATOM    248  HG2 GLN    16      46.010  36.760  18.580  1.00  0.00            
ATOM    249  CD  GLN    16      45.190  34.920  17.810  1.00  0.00            
ATOM    250  OE1 GLN    16      45.290  34.090  16.910  1.00  0.00            
ATOM    251  NE2 GLN    16      44.910  34.570  19.100  1.00  0.00            
ATOM    252 1HE2 GLN    16      44.850  35.280  19.800  1.00  0.00            
ATOM    253 2HE2 GLN    16      44.990  33.620  19.400  1.00  0.00            
ATOM    254  C   GLN    16      43.910  39.570  16.460  1.00  0.00            
ATOM    255  O   GLN    16      44.350  39.860  15.340  1.00  0.00            
ATOM    256  N   ARG    17      42.610  39.820  16.710  1.00  0.00            
ATOM    257  HN  ARG    17      42.280  39.530  17.600  1.00  0.00            
ATOM    258  CA  ARG    17      41.640  40.180  15.720  1.00  0.00            
ATOM    259  HA  ARG    17      42.010  39.880  14.750  1.00  0.00            
ATOM    260  CB  ARG    17      40.350  39.350  15.880  1.00  0.00            
ATOM    261  HB1 ARG    17      39.640  39.480  15.040  1.00  0.00            
ATOM    262  HB2 ARG    17      40.580  38.270  15.910  1.00  0.00            
ATOM    263  CG  ARG    17      39.490  39.580  17.120  1.00  0.00            
ATOM    264  HG1 ARG    17      40.160  39.590  18.010  1.00  0.00            
ATOM    265  HG2 ARG    17      39.050  40.590  16.950  1.00  0.00            
ATOM    266  CD  ARG    17      38.360  38.600  17.410  1.00  0.00            
ATOM    267  HD1 ARG    17      37.610  38.680  16.600  1.00  0.00            
ATOM    268  HD2 ARG    17      38.780  37.580  17.570  1.00  0.00            
ATOM    269  NE  ARG    17      37.760  38.980  18.720  1.00  0.00            
ATOM    270  HE  ARG    17      37.360  39.880  18.880  1.00  0.00            
ATOM    271  CZ  ARG    17      37.350  38.010  19.590  1.00  0.00            
ATOM    272  NH1 ARG    17      37.440  36.660  19.390  1.00  0.00            
ATOM    273 1HH1 ARG    17      37.420  36.440  18.410  1.00  0.00            
ATOM    274 2HH1 ARG    17      37.300  35.960  20.080  1.00  0.00            
ATOM    275  NH2 ARG    17      36.890  38.420  20.810  1.00  0.00            
ATOM    276 1HH2 ARG    17      37.190  39.330  21.100  1.00  0.00            
ATOM    277 2HH2 ARG    17      36.700  37.670  21.430  1.00  0.00            
ATOM    278  C   ARG    17      41.420  41.650  15.650  1.00  0.00            
ATOM    279  O   ARG    17      40.810  42.080  14.670  1.00  0.00            
ATOM    280  N   VAL    18      41.880  42.410  16.650  1.00  0.00            
ATOM    281  HN  VAL    18      42.190  41.950  17.480  1.00  0.00            
ATOM    282  CA  VAL    18      41.900  43.840  16.770  1.00  0.00            
ATOM    283  HA  VAL    18      41.010  44.400  16.530  1.00  0.00            
ATOM    284  CB  VAL    18      42.380  44.210  18.140  1.00  0.00            
ATOM    285  HB  VAL    18      41.800  43.670  18.920  1.00  0.00            
ATOM    286  CG1 VAL    18      43.900  44.130  18.350  1.00  0.00            
ATOM    287 1HG1 VAL    18      44.430  45.100  18.250  1.00  0.00            
ATOM    288 2HG1 VAL    18      44.030  43.890  19.430  1.00  0.00            
ATOM    289 3HG1 VAL    18      44.340  43.320  17.740  1.00  0.00            
ATOM    290  CG2 VAL    18      41.910  45.650  18.430  1.00  0.00            
ATOM    291 1HG2 VAL    18      40.870  45.810  18.070  1.00  0.00            
ATOM    292 2HG2 VAL    18      42.010  45.980  19.490  1.00  0.00            
ATOM    293 3HG2 VAL    18      42.470  46.450  17.910  1.00  0.00            
ATOM    294  C   VAL    18      42.750  44.330  15.660  1.00  0.00            
ATOM    295  O   VAL    18      43.770  43.740  15.280  1.00  0.00            
ATOM    296  N   ILE    19      42.320  45.480  15.100  1.00  0.00            
ATOM    297  HN  ILE    19      41.470  45.920  15.370  1.00  0.00            
ATOM    298  CA  ILE    19      42.800  45.770  13.780  1.00  0.00            
ATOM    299  HA  ILE    19      43.860  45.540  13.710  1.00  0.00            
ATOM    300  CB  ILE    19      42.140  44.840  12.810  1.00  0.00            
ATOM    301  HB  ILE    19      42.010  43.760  13.030  1.00  0.00            
ATOM    302  CG2 ILE    19      40.680  45.270  12.580  1.00  0.00            
ATOM    303 1HG2 ILE    19      40.050  44.490  12.110  1.00  0.00            
ATOM    304 2HG2 ILE    19      40.250  45.770  13.470  1.00  0.00            
ATOM    305 3HG2 ILE    19      40.640  46.030  11.760  1.00  0.00            
ATOM    306  CG1 ILE    19      43.040  44.700  11.580  1.00  0.00            
ATOM    307 1HG1 ILE    19      43.330  45.710  11.220  1.00  0.00            
ATOM    308 2HG1 ILE    19      44.000  44.180  11.810  1.00  0.00            
ATOM    309  CD  ILE    19      42.360  43.780  10.570  1.00  0.00            
ATOM    310  HD1 ILE    19      42.980  43.880   9.650  1.00  0.00            
ATOM    311  HD2 ILE    19      42.250  42.710  10.860  1.00  0.00            
ATOM    312  HD3 ILE    19      41.330  44.090  10.310  1.00  0.00            
ATOM    313  C   ILE    19      42.710  47.210  13.410  1.00  0.00            
ATOM    314  O   ILE    19      42.860  47.690  12.290  1.00  0.00            
ATOM    315  N   LEU    20      42.410  48.070  14.400  1.00  0.00            
ATOM    316  HN  LEU    20      42.240  47.830  15.350  1.00  0.00            
ATOM    317  CA  LEU    20      42.270  49.480  14.210  1.00  0.00            
ATOM    318  HA  LEU    20      42.410  49.860  13.210  1.00  0.00            
ATOM    319  CB  LEU    20      40.820  49.940  14.460  1.00  0.00            
ATOM    320  HB1 LEU    20      40.560  49.810  15.530  1.00  0.00            
ATOM    321  HB2 LEU    20      40.830  51.010  14.170  1.00  0.00            
ATOM    322  CG  LEU    20      39.740  49.200  13.650  1.00  0.00            
ATOM    323  HG  LEU    20      39.790  48.110  13.830  1.00  0.00            
ATOM    324  CD1 LEU    20      38.300  49.530  14.050  1.00  0.00            
ATOM    325 1HD1 LEU    20      37.710  48.940  13.310  1.00  0.00            
ATOM    326 2HD1 LEU    20      38.050  49.200  15.090  1.00  0.00            
ATOM    327 3HD1 LEU    20      38.080  50.610  13.940  1.00  0.00            
ATOM    328  CD2 LEU    20      39.910  49.450  12.140  1.00  0.00            
ATOM    329 1HD2 LEU    20      39.130  48.870  11.610  1.00  0.00            
ATOM    330 2HD2 LEU    20      39.750  50.490  11.780  1.00  0.00            
ATOM    331 3HD2 LEU    20      40.860  49.120  11.660  1.00  0.00            
ATOM    332  C   LEU    20      43.200  50.330  15.070  1.00  0.00            
ATOM    333  OT1 LEU    20      43.510  50.060  16.260  1.00  0.00            
ATOM    334  OT2 LEU    20      43.640  51.400  14.590  1.00  0.00            
ATOM    335  N   LEU   148      12.830  28.280  22.460  1.00  0.00            
ATOM    336  H1  LEU   148      13.290  27.500  22.970  1.00  0.00            
ATOM    337  H2  LEU   148      11.830  28.130  22.690  1.00  0.00            
ATOM    338  H3  LEU   148      13.020  28.090  21.460  1.00  0.00            
ATOM    339  CA  LEU   148      13.200  29.650  22.870  1.00  0.00            
ATOM    340  HA  LEU   148      14.050  29.910  22.260  1.00  0.00            
ATOM    341  CB  LEU   148      12.080  30.650  22.530  1.00  0.00            
ATOM    342  HB1 LEU   148      11.110  30.390  23.010  1.00  0.00            
ATOM    343  HB2 LEU   148      12.290  31.690  22.880  1.00  0.00            
ATOM    344  CG  LEU   148      11.690  30.730  21.050  1.00  0.00            
ATOM    345  HG  LEU   148      11.390  29.760  20.600  1.00  0.00            
ATOM    346  CD1 LEU   148      10.580  31.770  20.880  1.00  0.00            
ATOM    347 1HD1 LEU   148      10.230  31.790  19.830  1.00  0.00            
ATOM    348 2HD1 LEU   148       9.730  31.420  21.510  1.00  0.00            
ATOM    349 3HD1 LEU   148      10.870  32.780  21.260  1.00  0.00            
ATOM    350  CD2 LEU   148      12.900  31.140  20.190  1.00  0.00            
ATOM    351 1HD2 LEU   148      13.850  30.590  20.390  1.00  0.00            
ATOM    352 2HD2 LEU   148      12.590  31.080  19.130  1.00  0.00            
ATOM    353 3HD2 LEU   148      13.300  32.160  20.380  1.00  0.00            
ATOM    354  C   LEU   148      13.610  29.760  24.300  1.00  0.00            
ATOM    355  O   LEU   148      13.300  28.870  25.100  1.00  0.00            
ATOM    356  N   ALA   149      14.250  30.860  24.740  1.00  0.00            
ATOM    357  HN  ALA   149      14.450  31.660  24.190  1.00  0.00            
ATOM    358  CA  ALA   149      14.760  31.020  26.070  1.00  0.00            
ATOM    359  HA  ALA   149      14.850  30.070  26.570  1.00  0.00            
ATOM    360  CB  ALA   149      16.070  31.820  26.130  1.00  0.00            
ATOM    361  HB1 ALA   149      15.800  32.820  25.730  1.00  0.00            
ATOM    362  HB2 ALA   149      16.470  31.960  27.150  1.00  0.00            
ATOM    363  HB3 ALA   149      16.930  31.320  25.620  1.00  0.00            
ATOM    364  C   ALA   149      13.720  31.690  26.900  1.00  0.00            
ATOM    365  O   ALA   149      14.010  31.910  28.070  1.00  0.00            
ATOM    366  N   THR   150      12.510  31.980  26.390  1.00  0.00            
ATOM    367  HN  THR   150      12.220  31.590  25.520  1.00  0.00            
ATOM    368  CA  THR   150      11.390  32.590  27.050  1.00  0.00            
ATOM    369  HA  THR   150      11.710  33.610  27.170  1.00  0.00            
ATOM    370  CB  THR   150      10.200  32.500  26.130  1.00  0.00            
ATOM    371  HB  THR   150       9.260  32.800  26.640  1.00  0.00            
ATOM    372  OG1 THR   150       9.960  31.170  25.710  1.00  0.00            
ATOM    373  HG1 THR   150       9.100  31.140  25.290  1.00  0.00            
ATOM    374  CG2 THR   150      10.480  33.320  24.860  1.00  0.00            
ATOM    375 1HG2 THR   150      10.280  34.380  25.100  1.00  0.00            
ATOM    376 2HG2 THR   150      11.520  33.180  24.470  1.00  0.00            
ATOM    377 3HG2 THR   150       9.780  33.050  24.050  1.00  0.00            
ATOM    378  C   THR   150      11.060  32.310  28.470  1.00  0.00            
ATOM    379  O   THR   150      10.790  33.240  29.240  1.00  0.00            
ATOM    380  N   ARG   151      11.000  31.050  28.930  1.00  0.00            
ATOM    381  HN  ARG   151      11.160  30.340  28.250  1.00  0.00            
ATOM    382  CA  ARG   151      10.820  30.700  30.310  1.00  0.00            
ATOM    383  HA  ARG   151       9.950  31.270  30.630  1.00  0.00            
ATOM    384  CB  ARG   151      10.380  29.240  30.470  1.00  0.00            
ATOM    385  HB1 ARG   151       9.640  29.030  29.670  1.00  0.00            
ATOM    386  HB2 ARG   151      11.190  28.550  30.130  1.00  0.00            
ATOM    387  CG  ARG   151       9.720  28.780  31.770  1.00  0.00            
ATOM    388  HG1 ARG   151      10.320  28.820  32.710  1.00  0.00            
ATOM    389  HG2 ARG   151       8.830  29.390  32.030  1.00  0.00            
ATOM    390  CD  ARG   151       9.160  27.360  31.820  1.00  0.00            
ATOM    391  HD1 ARG   151       8.550  27.190  30.900  1.00  0.00            
ATOM    392  HD2 ARG   151      10.000  26.650  31.920  1.00  0.00            
ATOM    393  NE  ARG   151       8.250  27.300  33.000  1.00  0.00            
ATOM    394  HE  ARG   151       7.420  27.850  32.930  1.00  0.00            
ATOM    395  CZ  ARG   151       8.200  26.190  33.800  1.00  0.00            
ATOM    396  NH1 ARG   151       9.050  25.120  33.750  1.00  0.00            
ATOM    397 1HH1 ARG   151       9.710  24.980  33.000  1.00  0.00            
ATOM    398 2HH1 ARG   151       8.980  24.430  34.470  1.00  0.00            
ATOM    399  NH2 ARG   151       7.400  26.360  34.890  1.00  0.00            
ATOM    400 1HH2 ARG   151       6.970  27.230  35.150  1.00  0.00            
ATOM    401 2HH2 ARG   151       7.370  25.610  35.550  1.00  0.00            
ATOM    402  C   ARG   151      11.910  31.090  31.240  1.00  0.00            
ATOM    403  O   ARG   151      11.720  31.560  32.360  1.00  0.00            
ATOM    404  N   ALA   152      13.170  30.910  30.800  1.00  0.00            
ATOM    405  HN  ALA   152      13.250  30.550  29.870  1.00  0.00            
ATOM    406  CA  ALA   152      14.370  31.250  31.490  1.00  0.00            
ATOM    407  HA  ALA   152      14.430  30.660  32.390  1.00  0.00            
ATOM    408  CB  ALA   152      15.620  30.750  30.740  1.00  0.00            
ATOM    409  HB1 ALA   152      15.770  31.370  29.830  1.00  0.00            
ATOM    410  HB2 ALA   152      16.540  30.780  31.370  1.00  0.00            
ATOM    411  HB3 ALA   152      15.500  29.690  30.470  1.00  0.00            
ATOM    412  C   ALA   152      14.690  32.670  31.800  1.00  0.00            
ATOM    413  O   ALA   152      15.140  32.980  32.900  1.00  0.00            
ATOM    414  N   ILE   153      14.460  33.590  30.850  1.00  0.00            
ATOM    415  HN  ILE   153      14.040  33.310  29.990  1.00  0.00            
ATOM    416  CA  ILE   153      14.790  34.970  31.040  1.00  0.00            
ATOM    417  HA  ILE   153      15.830  34.980  31.300  1.00  0.00            
ATOM    418  CB  ILE   153      14.970  35.700  29.740  1.00  0.00            
ATOM    419  HB  ILE   153      14.020  36.100  29.330  1.00  0.00            
ATOM    420  CG2 ILE   153      15.820  36.930  30.060  1.00  0.00            
ATOM    421 1HG2 ILE   153      16.850  36.550  30.240  1.00  0.00            
ATOM    422 2HG2 ILE   153      15.900  37.610  29.190  1.00  0.00            
ATOM    423 3HG2 ILE   153      15.430  37.450  30.960  1.00  0.00            
ATOM    424  CG1 ILE   153      15.550  34.830  28.610  1.00  0.00            
ATOM    425 1HG1 ILE   153      14.720  34.140  28.340  1.00  0.00            
ATOM    426 2HG1 ILE   153      15.530  35.570  27.780  1.00  0.00            
ATOM    427  CD  ILE   153      16.890  34.160  28.880  1.00  0.00            
ATOM    428  HD1 ILE   153      17.760  34.830  29.070  1.00  0.00            
ATOM    429  HD2 ILE   153      16.790  33.510  29.780  1.00  0.00            
ATOM    430  HD3 ILE   153      17.230  33.610  27.980  1.00  0.00            
ATOM    431  C   ILE   153      13.990  35.680  32.070  1.00  0.00            
ATOM    432  O   ILE   153      14.660  36.330  32.870  1.00  0.00            
ATOM    433  N   PRO   154      12.690  35.730  32.210  1.00  0.00            
ATOM    434  CD  PRO   154      11.800  35.430  31.110  1.00  0.00            
ATOM    435  HD1 PRO   154      11.530  34.360  31.240  1.00  0.00            
ATOM    436  HD2 PRO   154      12.080  35.730  30.080  1.00  0.00            
ATOM    437  CA  PRO   154      11.970  36.290  33.320  1.00  0.00            
ATOM    438  HA  PRO   154      12.010  37.370  33.300  1.00  0.00            
ATOM    439  CB  PRO   154      10.510  35.950  33.010  1.00  0.00            
ATOM    440  HB1 PRO   154      10.250  34.880  33.160  1.00  0.00            
ATOM    441  HB2 PRO   154       9.810  36.640  33.510  1.00  0.00            
ATOM    442  CG  PRO   154      10.430  36.010  31.470  1.00  0.00            
ATOM    443  HG1 PRO   154       9.620  35.460  30.940  1.00  0.00            
ATOM    444  HG2 PRO   154      10.410  37.040  31.050  1.00  0.00            
ATOM    445  C   PRO   154      12.380  35.760  34.650  1.00  0.00            
ATOM    446  O   PRO   154      12.660  36.590  35.510  1.00  0.00            
ATOM    447  N   GLU   155      12.460  34.450  34.910  1.00  0.00            
ATOM    448  HN  GLU   155      12.130  33.790  34.230  1.00  0.00            
ATOM    449  CA  GLU   155      12.810  33.900  36.190  1.00  0.00            
ATOM    450  HA  GLU   155      12.170  34.270  36.970  1.00  0.00            
ATOM    451  CB  GLU   155      12.750  32.360  36.200  1.00  0.00            
ATOM    452  HB1 GLU   155      11.760  32.020  35.840  1.00  0.00            
ATOM    453  HB2 GLU   155      13.430  32.090  35.370  1.00  0.00            
ATOM    454  CG  GLU   155      13.160  31.650  37.490  1.00  0.00            
ATOM    455  HG1 GLU   155      14.170  32.020  37.770  1.00  0.00            
ATOM    456  HG2 GLU   155      12.480  31.870  38.340  1.00  0.00            
ATOM    457  CD  GLU   155      13.170  30.130  37.400  1.00  0.00            
ATOM    458  OE1 GLU   155      12.050  29.610  37.620  1.00  0.00            
ATOM    459  OE2 GLU   155      14.200  29.480  37.040  1.00  0.00            
ATOM    460  C   GLU   155      14.160  34.310  36.640  1.00  0.00            
ATOM    461  O   GLU   155      14.420  34.710  37.780  1.00  0.00            
ATOM    462  N   LEU   156      15.210  34.240  35.800  1.00  0.00            
ATOM    463  HN  LEU   156      15.090  33.940  34.860  1.00  0.00            
ATOM    464  CA  LEU   156      16.590  34.440  36.100  1.00  0.00            
ATOM    465  HA  LEU   156      16.860  33.780  36.910  1.00  0.00            
ATOM    466  CB  LEU   156      17.470  34.150  34.870  1.00  0.00            
ATOM    467  HB1 LEU   156      17.210  33.200  34.350  1.00  0.00            
ATOM    468  HB2 LEU   156      17.440  34.860  34.020  1.00  0.00            
ATOM    469  CG  LEU   156      18.990  34.130  35.100  1.00  0.00            
ATOM    470  HG  LEU   156      19.340  35.150  35.380  1.00  0.00            
ATOM    471  CD1 LEU   156      19.430  33.170  36.220  1.00  0.00            
ATOM    472 1HD1 LEU   156      20.520  32.940  36.180  1.00  0.00            
ATOM    473 2HD1 LEU   156      19.200  33.470  37.260  1.00  0.00            
ATOM    474 3HD1 LEU   156      18.970  32.170  36.050  1.00  0.00            
ATOM    475  CD2 LEU   156      19.700  33.860  33.760  1.00  0.00            
ATOM    476 1HD2 LEU   156      20.800  33.890  33.950  1.00  0.00            
ATOM    477 2HD2 LEU   156      19.450  32.870  33.340  1.00  0.00            
ATOM    478 3HD2 LEU   156      19.340  34.580  33.000  1.00  0.00            
ATOM    479  C   LEU   156      16.860  35.860  36.470  1.00  0.00            
ATOM    480  O   LEU   156      17.770  36.130  37.260  1.00  0.00            
ATOM    481  N   THR   157      16.180  36.810  35.810  1.00  0.00            
ATOM    482  HN  THR   157      15.390  36.560  35.250  1.00  0.00            
ATOM    483  CA  THR   157      16.380  38.210  35.950  1.00  0.00            
ATOM    484  HA  THR   157      17.400  38.420  35.680  1.00  0.00            
ATOM    485  CB  THR   157      15.630  38.990  34.900  1.00  0.00            
ATOM    486  HB  THR   157      14.540  38.990  35.120  1.00  0.00            
ATOM    487  OG1 THR   157      16.010  38.620  33.590  1.00  0.00            
ATOM    488  HG1 THR   157      15.560  37.790  33.420  1.00  0.00            
ATOM    489  CG2 THR   157      16.090  40.460  34.890  1.00  0.00            
ATOM    490 1HG2 THR   157      15.660  40.970  35.780  1.00  0.00            
ATOM    491 2HG2 THR   157      17.150  40.790  34.850  1.00  0.00            
ATOM    492 3HG2 THR   157      15.580  40.960  34.040  1.00  0.00            
ATOM    493  C   THR   157      16.110  38.770  37.310  1.00  0.00            
ATOM    494  O   THR   157      16.840  39.540  37.930  1.00  0.00            
ATOM    495  N   LYS   158      15.010  38.340  37.940  1.00  0.00            
ATOM    496  HN  LYS   158      14.290  37.900  37.420  1.00  0.00            
ATOM    497  CA  LYS   158      14.620  38.640  39.290  1.00  0.00            
ATOM    498  HA  LYS   158      14.440  39.690  39.460  1.00  0.00            
ATOM    499  CB  LYS   158      13.190  38.090  39.470  1.00  0.00            
ATOM    500  HB1 LYS   158      13.190  36.990  39.370  1.00  0.00            
ATOM    501  HB2 LYS   158      12.850  38.310  40.510  1.00  0.00            
ATOM    502  CG  LYS   158      12.170  38.690  38.500  1.00  0.00            
ATOM    503  HG1 LYS   158      11.740  39.640  38.890  1.00  0.00            
ATOM    504  HG2 LYS   158      12.750  38.850  37.570  1.00  0.00            
ATOM    505  CD  LYS   158      11.050  37.780  38.010  1.00  0.00            
ATOM    506  HD1 LYS   158      11.410  36.860  37.510  1.00  0.00            
ATOM    507  HD2 LYS   158      10.630  37.240  38.880  1.00  0.00            
ATOM    508  CE  LYS   158      10.030  38.470  37.100  1.00  0.00            
ATOM    509  HE1 LYS   158       9.870  39.470  37.560  1.00  0.00            
ATOM    510  HE2 LYS   158      10.500  38.650  36.110  1.00  0.00            
ATOM    511  NZ  LYS   158       8.800  37.650  36.980  1.00  0.00            
ATOM    512  HZ1 LYS   158       8.470  37.250  37.880  1.00  0.00            
ATOM    513  HZ2 LYS   158       8.060  38.250  36.560  1.00  0.00            
ATOM    514  HZ3 LYS   158       9.010  36.840  36.360  1.00  0.00            
ATOM    515  C   LYS   158      15.500  38.020  40.310  1.00  0.00            
ATOM    516  O   LYS   158      15.680  38.530  41.420  1.00  0.00            
ATOM    517  N   LEU   159      16.140  36.880  39.980  1.00  0.00            
ATOM    518  HN  LEU   159      16.000  36.380  39.130  1.00  0.00            
ATOM    519  CA  LEU   159      17.060  36.150  40.800  1.00  0.00            
ATOM    520  HA  LEU   159      16.630  36.110  41.780  1.00  0.00            
ATOM    521  CB  LEU   159      17.350  34.780  40.160  1.00  0.00            
ATOM    522  HB1 LEU   159      17.700  34.920  39.110  1.00  0.00            
ATOM    523  HB2 LEU   159      18.220  34.400  40.730  1.00  0.00            
ATOM    524  CG  LEU   159      16.240  33.710  40.240  1.00  0.00            
ATOM    525  HG  LEU   159      15.350  34.140  39.730  1.00  0.00            
ATOM    526  CD1 LEU   159      16.650  32.320  39.730  1.00  0.00            
ATOM    527 1HD1 LEU   159      15.730  31.690  39.670  1.00  0.00            
ATOM    528 2HD1 LEU   159      17.120  32.210  38.730  1.00  0.00            
ATOM    529 3HD1 LEU   159      17.360  31.980  40.510  1.00  0.00            
ATOM    530  CD2 LEU   159      15.810  33.430  41.690  1.00  0.00            
ATOM    531 1HD2 LEU   159      15.320  34.360  42.050  1.00  0.00            
ATOM    532 2HD2 LEU   159      15.090  32.590  41.740  1.00  0.00            
ATOM    533 3HD2 LEU   159      16.600  33.060  42.380  1.00  0.00            
ATOM    534  C   LEU   159      18.320  36.940  40.900  1.00  0.00            
ATOM    535  O   LEU   159      19.080  36.880  41.860  1.00  0.00            
ATOM    536  N   LEU   160      18.680  37.610  39.790  1.00  0.00            
ATOM    537  HN  LEU   160      18.080  37.550  38.990  1.00  0.00            
ATOM    538  CA  LEU   160      19.810  38.480  39.720  1.00  0.00            
ATOM    539  HA  LEU   160      20.620  37.970  40.210  1.00  0.00            
ATOM    540  CB  LEU   160      20.130  38.690  38.230  1.00  0.00            
ATOM    541  HB1 LEU   160      20.100  37.690  37.750  1.00  0.00            
ATOM    542  HB2 LEU   160      19.280  39.230  37.760  1.00  0.00            
ATOM    543  CG  LEU   160      21.510  39.310  37.920  1.00  0.00            
ATOM    544  HG  LEU   160      21.450  40.290  38.430  1.00  0.00            
ATOM    545  CD1 LEU   160      22.600  38.340  38.420  1.00  0.00            
ATOM    546 1HD1 LEU   160      22.530  37.320  37.970  1.00  0.00            
ATOM    547 2HD1 LEU   160      23.530  38.880  38.170  1.00  0.00            
ATOM    548 3HD1 LEU   160      22.620  38.260  39.520  1.00  0.00            
ATOM    549  CD2 LEU   160      21.730  39.740  36.460  1.00  0.00            
ATOM    550 1HD2 LEU   160      21.750  38.860  35.780  1.00  0.00            
ATOM    551 2HD2 LEU   160      20.810  40.260  36.120  1.00  0.00            
ATOM    552 3HD2 LEU   160      22.670  40.340  36.410  1.00  0.00            
ATOM    553  C   LEU   160      19.550  39.810  40.340  1.00  0.00            
ATOM    554  O   LEU   160      20.460  40.500  40.790  1.00  0.00            
ATOM    555  N   ASN   161      18.250  40.140  40.480  1.00  0.00            
ATOM    556  HN  ASN   161      17.580  39.630  39.950  1.00  0.00            
ATOM    557  CA  ASN   161      17.800  41.260  41.250  1.00  0.00            
ATOM    558  HA  ASN   161      18.570  42.010  41.340  1.00  0.00            
ATOM    559  CB  ASN   161      16.520  41.920  40.710  1.00  0.00            
ATOM    560  HB1 ASN   161      15.740  41.130  40.630  1.00  0.00            
ATOM    561  HB2 ASN   161      16.090  42.720  41.350  1.00  0.00            
ATOM    562  CG  ASN   161      16.860  42.550  39.360  1.00  0.00            
ATOM    563  OD1 ASN   161      17.890  43.210  39.270  1.00  0.00            
ATOM    564  ND2 ASN   161      15.930  42.460  38.370  1.00  0.00            
ATOM    565 1HD2 ASN   161      14.990  42.130  38.500  1.00  0.00            
ATOM    566 2HD2 ASN   161      16.150  43.080  37.620  1.00  0.00            
ATOM    567  C   ASN   161      17.550  40.970  42.690  1.00  0.00            
ATOM    568  O   ASN   161      16.920  41.790  43.350  1.00  0.00            
ATOM    569  N   ASP   162      18.010  39.850  43.280  1.00  0.00            
ATOM    570  HN  ASP   162      18.360  39.140  42.670  1.00  0.00            
ATOM    571  CA  ASP   162      17.890  39.410  44.630  1.00  0.00            
ATOM    572  HA  ASP   162      16.900  39.740  44.930  1.00  0.00            
ATOM    573  CB  ASP   162      18.060  37.890  44.690  1.00  0.00            
ATOM    574  HB1 ASP   162      17.520  37.480  43.800  1.00  0.00            
ATOM    575  HB2 ASP   162      19.080  37.440  44.700  1.00  0.00            
ATOM    576  CG  ASP   162      17.190  37.330  45.810  1.00  0.00            
ATOM    577  OD1 ASP   162      17.530  37.440  47.020  1.00  0.00            
ATOM    578  OD2 ASP   162      16.120  36.730  45.530  1.00  0.00            
ATOM    579  C   ASP   162      18.900  40.030  45.540  1.00  0.00            
ATOM    580  O   ASP   162      19.730  40.790  45.030  1.00  0.00            
ATOM    581  N   GLU   163      18.880  39.700  46.840  1.00  0.00            
ATOM    582  HN  GLU   163      18.300  38.960  47.160  1.00  0.00            
ATOM    583  CA  GLU   163      19.850  40.280  47.720  1.00  0.00            
ATOM    584  HA  GLU   163      20.500  40.930  47.160  1.00  0.00            
ATOM    585  CB  GLU   163      19.060  41.130  48.740  1.00  0.00            
ATOM    586  HB1 GLU   163      18.220  40.560  49.200  1.00  0.00            
ATOM    587  HB2 GLU   163      19.750  41.390  49.570  1.00  0.00            
ATOM    588  CG  GLU   163      18.540  42.420  48.120  1.00  0.00            
ATOM    589  HG1 GLU   163      19.390  43.120  47.950  1.00  0.00            
ATOM    590  HG2 GLU   163      18.030  42.160  47.170  1.00  0.00            
ATOM    591  CD  GLU   163      17.530  43.150  49.000  1.00  0.00            
ATOM    592  OE1 GLU   163      16.570  42.600  49.590  1.00  0.00            
ATOM    593  OE2 GLU   163      17.760  44.380  49.160  1.00  0.00            
ATOM    594  C   GLU   163      20.680  39.250  48.420  1.00  0.00            
ATOM    595  O   GLU   163      21.820  39.580  48.750  1.00  0.00            
ATOM    596  N   ASP   164      20.280  37.980  48.550  1.00  0.00            
ATOM    597  HN  ASP   164      19.460  37.620  48.110  1.00  0.00            
ATOM    598  CA  ASP   164      21.090  37.040  49.270  1.00  0.00            
ATOM    599  HA  ASP   164      21.430  37.500  50.190  1.00  0.00            
ATOM    600  CB  ASP   164      20.180  35.880  49.710  1.00  0.00            
ATOM    601  HB1 ASP   164      19.940  35.160  48.890  1.00  0.00            
ATOM    602  HB2 ASP   164      20.710  35.160  50.370  1.00  0.00            
ATOM    603  CG  ASP   164      18.970  36.250  50.560  1.00  0.00            
ATOM    604  OD1 ASP   164      17.980  35.510  50.320  1.00  0.00            
ATOM    605  OD2 ASP   164      18.900  37.150  51.440  1.00  0.00            
ATOM    606  C   ASP   164      22.180  36.600  48.360  1.00  0.00            
ATOM    607  O   ASP   164      21.910  36.380  47.180  1.00  0.00            
ATOM    608  N   GLN   165      23.410  36.470  48.880  1.00  0.00            
ATOM    609  HN  GLN   165      23.510  36.490  49.880  1.00  0.00            
ATOM    610  CA  GLN   165      24.620  36.380  48.130  1.00  0.00            
ATOM    611  HA  GLN   165      24.660  37.230  47.460  1.00  0.00            
ATOM    612  CB  GLN   165      25.780  36.400  49.130  1.00  0.00            
ATOM    613  HB1 GLN   165      25.600  37.260  49.810  1.00  0.00            
ATOM    614  HB2 GLN   165      25.800  35.600  49.900  1.00  0.00            
ATOM    615  CG  GLN   165      27.170  36.420  48.470  1.00  0.00            
ATOM    616  HG1 GLN   165      27.220  37.210  47.690  1.00  0.00            
ATOM    617  HG2 GLN   165      27.860  36.750  49.270  1.00  0.00            
ATOM    618  CD  GLN   165      27.720  35.100  47.960  1.00  0.00            
ATOM    619  OE1 GLN   165      28.240  35.060  46.850  1.00  0.00            
ATOM    620  NE2 GLN   165      27.700  34.020  48.790  1.00  0.00            
ATOM    621 1HE2 GLN   165      27.010  33.940  49.510  1.00  0.00            
ATOM    622 2HE2 GLN   165      27.960  33.140  48.380  1.00  0.00            
ATOM    623  C   GLN   165      24.640  35.120  47.340  1.00  0.00            
ATOM    624  O   GLN   165      24.990  35.240  46.170  1.00  0.00            
ATOM    625  N   VAL   166      24.220  33.930  47.800  1.00  0.00            
ATOM    626  HN  VAL   166      23.900  33.780  48.730  1.00  0.00            
ATOM    627  CA  VAL   166      24.240  32.740  47.000  1.00  0.00            
ATOM    628  HA  VAL   166      25.220  32.610  46.550  1.00  0.00            
ATOM    629  CB  VAL   166      24.080  31.540  47.880  1.00  0.00            
ATOM    630  HB  VAL   166      23.110  31.590  48.420  1.00  0.00            
ATOM    631  CG1 VAL   166      23.980  30.200  47.120  1.00  0.00            
ATOM    632 1HG1 VAL   166      24.890  30.220  46.480  1.00  0.00            
ATOM    633 2HG1 VAL   166      24.350  29.520  47.920  1.00  0.00            
ATOM    634 3HG1 VAL   166      23.020  30.020  46.600  1.00  0.00            
ATOM    635  CG2 VAL   166      25.180  31.360  48.940  1.00  0.00            
ATOM    636 1HG2 VAL   166      24.920  30.490  49.580  1.00  0.00            
ATOM    637 2HG2 VAL   166      26.150  31.230  48.420  1.00  0.00            
ATOM    638 3HG2 VAL   166      25.220  32.230  49.640  1.00  0.00            
ATOM    639  C   VAL   166      23.300  32.840  45.860  1.00  0.00            
ATOM    640  O   VAL   166      23.630  32.200  44.860  1.00  0.00            
ATOM    641  N   VAL   167      22.170  33.580  45.910  1.00  0.00            
ATOM    642  HN  VAL   167      21.820  34.000  46.730  1.00  0.00            
ATOM    643  CA  VAL   167      21.180  33.590  44.870  1.00  0.00            
ATOM    644  HA  VAL   167      21.090  32.540  44.630  1.00  0.00            
ATOM    645  CB  VAL   167      19.850  34.100  45.350  1.00  0.00            
ATOM    646  HB  VAL   167      19.890  35.100  45.830  1.00  0.00            
ATOM    647  CG1 VAL   167      18.810  34.210  44.220  1.00  0.00            
ATOM    648 1HG1 VAL   167      17.800  34.510  44.550  1.00  0.00            
ATOM    649 2HG1 VAL   167      19.200  34.820  43.380  1.00  0.00            
ATOM    650 3HG1 VAL   167      18.620  33.200  43.800  1.00  0.00            
ATOM    651  CG2 VAL   167      19.320  33.050  46.340  1.00  0.00            
ATOM    652 1HG2 VAL   167      19.450  32.060  45.850  1.00  0.00            
ATOM    653 2HG2 VAL   167      19.950  33.120  47.250  1.00  0.00            
ATOM    654 3HG2 VAL   167      18.270  33.300  46.570  1.00  0.00            
ATOM    655  C   VAL   167      21.660  34.300  43.660  1.00  0.00            
ATOM    656  O   VAL   167      21.640  33.730  42.570  1.00  0.00            
ATOM    657  N   VAL   168      22.250  35.500  43.790  1.00  0.00            
ATOM    658  HN  VAL   168      22.330  35.850  44.720  1.00  0.00            
ATOM    659  CA  VAL   168      22.870  36.260  42.740  1.00  0.00            
ATOM    660  HA  VAL   168      22.140  36.420  41.960  1.00  0.00            
ATOM    661  CB  VAL   168      23.280  37.570  43.340  1.00  0.00            
ATOM    662  HB  VAL   168      23.810  37.520  44.320  1.00  0.00            
ATOM    663  CG1 VAL   168      24.160  38.360  42.360  1.00  0.00            
ATOM    664 1HG1 VAL   168      25.120  37.840  42.130  1.00  0.00            
ATOM    665 2HG1 VAL   168      23.610  38.600  41.430  1.00  0.00            
ATOM    666 3HG1 VAL   168      24.460  39.320  42.830  1.00  0.00            
ATOM    667  CG2 VAL   168      21.990  38.320  43.720  1.00  0.00            
ATOM    668 1HG2 VAL   168      21.460  37.820  44.560  1.00  0.00            
ATOM    669 2HG2 VAL   168      22.150  39.380  44.020  1.00  0.00            
ATOM    670 3HG2 VAL   168      21.380  38.320  42.780  1.00  0.00            
ATOM    671  C   VAL   168      23.960  35.560  42.010  1.00  0.00            
ATOM    672  O   VAL   168      24.040  35.500  40.790  1.00  0.00            
ATOM    673  N   ASN   169      24.840  34.910  42.800  1.00  0.00            
ATOM    674  HN  ASN   169      24.580  34.940  43.770  1.00  0.00            
ATOM    675  CA  ASN   169      25.930  34.120  42.330  1.00  0.00            
ATOM    676  HA  ASN   169      26.620  34.750  41.790  1.00  0.00            
ATOM    677  CB  ASN   169      26.600  33.550  43.590  1.00  0.00            
ATOM    678  HB1 ASN   169      26.980  34.380  44.220  1.00  0.00            
ATOM    679  HB2 ASN   169      25.860  32.990  44.190  1.00  0.00            
ATOM    680  CG  ASN   169      27.710  32.530  43.370  1.00  0.00            
ATOM    681  OD1 ASN   169      27.440  31.330  43.340  1.00  0.00            
ATOM    682  ND2 ASN   169      28.950  33.020  43.120  1.00  0.00            
ATOM    683 1HD2 ASN   169      29.200  33.960  42.890  1.00  0.00            
ATOM    684 2HD2 ASN   169      29.620  32.280  43.200  1.00  0.00            
ATOM    685  C   ASN   169      25.510  32.970  41.490  1.00  0.00            
ATOM    686  O   ASN   169      26.170  32.700  40.490  1.00  0.00            
ATOM    687  N   LYS   170      24.450  32.240  41.880  1.00  0.00            
ATOM    688  HN  LYS   170      24.020  32.450  42.760  1.00  0.00            
ATOM    689  CA  LYS   170      23.800  31.230  41.110  1.00  0.00            
ATOM    690  HA  LYS   170      24.620  30.570  40.890  1.00  0.00            
ATOM    691  CB  LYS   170      22.810  30.430  41.970  1.00  0.00            
ATOM    692  HB1 LYS   170      23.390  30.420  42.910  1.00  0.00            
ATOM    693  HB2 LYS   170      21.880  31.010  42.160  1.00  0.00            
ATOM    694  CG  LYS   170      22.550  29.050  41.360  1.00  0.00            
ATOM    695  HG1 LYS   170      22.090  29.120  40.350  1.00  0.00            
ATOM    696  HG2 LYS   170      23.470  28.470  41.160  1.00  0.00            
ATOM    697  CD  LYS   170      21.750  28.150  42.300  1.00  0.00            
ATOM    698  HD1 LYS   170      21.660  27.130  41.880  1.00  0.00            
ATOM    699  HD2 LYS   170      22.300  28.110  43.270  1.00  0.00            
ATOM    700  CE  LYS   170      20.300  28.560  42.620  1.00  0.00            
ATOM    701  HE1 LYS   170      19.950  27.940  43.470  1.00  0.00            
ATOM    702  HE2 LYS   170      20.210  29.650  42.760  1.00  0.00            
ATOM    703  NZ  LYS   170      19.510  28.270  41.400  1.00  0.00            
ATOM    704  HZ1 LYS   170      18.540  28.390  41.760  1.00  0.00            
ATOM    705  HZ2 LYS   170      19.650  28.970  40.640  1.00  0.00            
ATOM    706  HZ3 LYS   170      19.560  27.270  41.120  1.00  0.00            
ATOM    707  C   LYS   170      23.100  31.700  39.880  1.00  0.00            
ATOM    708  O   LYS   170      23.220  31.070  38.830  1.00  0.00            
ATOM    709  N   ALA   171      22.520  32.910  39.860  1.00  0.00            
ATOM    710  HN  ALA   171      22.430  33.370  40.740  1.00  0.00            
ATOM    711  CA  ALA   171      22.040  33.580  38.690  1.00  0.00            
ATOM    712  HA  ALA   171      21.390  33.030  38.020  1.00  0.00            
ATOM    713  CB  ALA   171      21.210  34.800  39.160  1.00  0.00            
ATOM    714  HB1 ALA   171      21.720  35.670  39.610  1.00  0.00            
ATOM    715  HB2 ALA   171      20.440  35.210  38.470  1.00  0.00            
ATOM    716  HB3 ALA   171      20.640  34.380  40.020  1.00  0.00            
ATOM    717  C   ALA   171      23.090  34.060  37.760  1.00  0.00            
ATOM    718  O   ALA   171      22.970  33.990  36.530  1.00  0.00            
ATOM    719  N   ALA   172      24.180  34.630  38.300  1.00  0.00            
ATOM    720  HN  ALA   172      24.040  34.780  39.270  1.00  0.00            
ATOM    721  CA  ALA   172      25.370  35.130  37.670  1.00  0.00            
ATOM    722  HA  ALA   172      25.080  35.940  37.020  1.00  0.00            
ATOM    723  CB  ALA   172      26.310  35.680  38.760  1.00  0.00            
ATOM    724  HB1 ALA   172      25.830  36.550  39.260  1.00  0.00            
ATOM    725  HB2 ALA   172      26.470  34.900  39.530  1.00  0.00            
ATOM    726  HB3 ALA   172      27.300  35.980  38.370  1.00  0.00            
ATOM    727  C   ALA   172      26.090  34.100  36.870  1.00  0.00            
ATOM    728  O   ALA   172      26.610  34.350  35.790  1.00  0.00            
ATOM    729  N   VAL   173      26.170  32.870  37.400  1.00  0.00            
ATOM    730  HN  VAL   173      25.750  32.700  38.290  1.00  0.00            
ATOM    731  CA  VAL   173      26.770  31.720  36.800  1.00  0.00            
ATOM    732  HA  VAL   173      27.690  32.020  36.320  1.00  0.00            
ATOM    733  CB  VAL   173      27.070  30.630  37.780  1.00  0.00            
ATOM    734  HB  VAL   173      26.180  30.430  38.410  1.00  0.00            
ATOM    735  CG1 VAL   173      27.480  29.380  36.980  1.00  0.00            
ATOM    736 1HG1 VAL   173      28.060  29.830  36.150  1.00  0.00            
ATOM    737 2HG1 VAL   173      28.050  28.630  37.560  1.00  0.00            
ATOM    738 3HG1 VAL   173      26.610  28.800  36.600  1.00  0.00            
ATOM    739  CG2 VAL   173      28.290  31.220  38.530  1.00  0.00            
ATOM    740 1HG2 VAL   173      28.590  30.610  39.400  1.00  0.00            
ATOM    741 2HG2 VAL   173      29.200  31.410  37.930  1.00  0.00            
ATOM    742 3HG2 VAL   173      28.000  32.220  38.920  1.00  0.00            
ATOM    743  C   VAL   173      25.880  31.310  35.680  1.00  0.00            
ATOM    744  O   VAL   173      26.490  31.150  34.620  1.00  0.00            
ATOM    745  N   MET   174      24.550  31.180  35.780  1.00  0.00            
ATOM    746  HN  MET   174      24.150  31.200  36.700  1.00  0.00            
ATOM    747  CA  MET   174      23.690  30.950  34.660  1.00  0.00            
ATOM    748  HA  MET   174      24.060  30.030  34.240  1.00  0.00            
ATOM    749  CB  MET   174      22.270  30.660  35.180  1.00  0.00            
ATOM    750  HB1 MET   174      22.340  30.410  36.260  1.00  0.00            
ATOM    751  HB2 MET   174      21.680  31.610  35.190  1.00  0.00            
ATOM    752  CG  MET   174      21.560  29.570  34.380  1.00  0.00            
ATOM    753  HG1 MET   174      21.480  29.830  33.300  1.00  0.00            
ATOM    754  HG2 MET   174      22.230  28.680  34.450  1.00  0.00            
ATOM    755  SD  MET   174      19.870  29.260  34.970  1.00  0.00            
ATOM    756  CE  MET   174      20.420  28.490  36.520  1.00  0.00            
ATOM    757  HE1 MET   174      19.620  28.250  37.260  1.00  0.00            
ATOM    758  HE2 MET   174      21.030  27.590  36.340  1.00  0.00            
ATOM    759  HE3 MET   174      21.140  29.140  37.060  1.00  0.00            
ATOM    760  C   MET   174      23.650  31.900  33.510  1.00  0.00            
ATOM    761  O   MET   174      23.710  31.410  32.380  1.00  0.00            
ATOM    762  N   VAL   175      23.480  33.220  33.680  1.00  0.00            
ATOM    763  HN  VAL   175      23.360  33.580  34.610  1.00  0.00            
ATOM    764  CA  VAL   175      23.530  34.140  32.580  1.00  0.00            
ATOM    765  HA  VAL   175      22.840  33.830  31.810  1.00  0.00            
ATOM    766  CB  VAL   175      23.100  35.460  33.160  1.00  0.00            
ATOM    767  HB  VAL   175      22.230  35.340  33.830  1.00  0.00            
ATOM    768  CG1 VAL   175      24.190  36.130  34.010  1.00  0.00            
ATOM    769 1HG1 VAL   175      23.780  36.990  34.590  1.00  0.00            
ATOM    770 2HG1 VAL   175      24.620  35.360  34.670  1.00  0.00            
ATOM    771 3HG1 VAL   175      25.000  36.610  33.420  1.00  0.00            
ATOM    772  CG2 VAL   175      22.720  36.420  32.020  1.00  0.00            
ATOM    773 1HG2 VAL   175      22.130  37.290  32.380  1.00  0.00            
ATOM    774 2HG2 VAL   175      23.520  36.910  31.430  1.00  0.00            
ATOM    775 3HG2 VAL   175      22.120  35.790  31.310  1.00  0.00            
ATOM    776  C   VAL   175      24.850  34.220  31.900  1.00  0.00            
ATOM    777  O   VAL   175      24.890  34.320  30.670  1.00  0.00            
ATOM    778  N   HIS   176      25.980  33.990  32.590  1.00  0.00            
ATOM    779  HN  HIS   176      25.890  33.800  33.560  1.00  0.00            
ATOM    780  CA  HIS   176      27.240  33.740  31.960  1.00  0.00            
ATOM    781  HA  HIS   176      27.350  34.640  31.380  1.00  0.00            
ATOM    782  CB  HIS   176      28.340  33.560  33.020  1.00  0.00            
ATOM    783  HB1 HIS   176      28.380  34.430  33.710  1.00  0.00            
ATOM    784  HB2 HIS   176      28.170  32.680  33.680  1.00  0.00            
ATOM    785  ND1 HIS   176      30.560  32.430  33.050  1.00  0.00            
ATOM    786  CG  HIS   176      29.710  33.340  32.450  1.00  0.00            
ATOM    787  CE1 HIS   176      31.740  32.510  32.460  1.00  0.00            
ATOM    788  HE1 HIS   176      32.620  31.950  32.790  1.00  0.00            
ATOM    789  NE2 HIS   176      31.710  33.510  31.540  1.00  0.00            
ATOM    790  HE2 HIS   176      32.570  33.810  31.130  1.00  0.00            
ATOM    791  CD2 HIS   176      30.440  34.070  31.560  1.00  0.00            
ATOM    792  HD2 HIS   176      30.120  34.990  31.090  1.00  0.00            
ATOM    793  C   HIS   176      27.250  32.600  31.000  1.00  0.00            
ATOM    794  O   HIS   176      27.710  32.750  29.880  1.00  0.00            
ATOM    795  N   GLN   177      26.700  31.450  31.440  1.00  0.00            
ATOM    796  HN  GLN   177      26.460  31.300  32.390  1.00  0.00            
ATOM    797  CA  GLN   177      26.560  30.290  30.610  1.00  0.00            
ATOM    798  HA  GLN   177      27.500  30.200  30.090  1.00  0.00            
ATOM    799  CB  GLN   177      26.260  29.120  31.560  1.00  0.00            
ATOM    800  HB1 GLN   177      27.040  29.100  32.350  1.00  0.00            
ATOM    801  HB2 GLN   177      25.320  29.330  32.120  1.00  0.00            
ATOM    802  CG  GLN   177      26.120  27.690  31.030  1.00  0.00            
ATOM    803  HG1 GLN   177      25.870  27.110  31.940  1.00  0.00            
ATOM    804  HG2 GLN   177      25.240  27.570  30.360  1.00  0.00            
ATOM    805  CD  GLN   177      27.410  27.110  30.450  1.00  0.00            
ATOM    806  OE1 GLN   177      28.250  26.740  31.270  1.00  0.00            
ATOM    807  NE2 GLN   177      27.520  26.940  29.100  1.00  0.00            
ATOM    808 1HE2 GLN   177      26.730  27.140  28.530  1.00  0.00            
ATOM    809 2HE2 GLN   177      28.440  26.760  28.740  1.00  0.00            
ATOM    810  C   GLN   177      25.540  30.400  29.530  1.00  0.00            
ATOM    811  O   GLN   177      25.860  29.950  28.430  1.00  0.00            
ATOM    812  N   LEU   178      24.310  30.910  29.740  1.00  0.00            
ATOM    813  HN  LEU   178      24.070  31.210  30.660  1.00  0.00            
ATOM    814  CA  LEU   178      23.220  30.890  28.820  1.00  0.00            
ATOM    815  HA  LEU   178      23.140  29.920  28.340  1.00  0.00            
ATOM    816  CB  LEU   178      21.920  31.020  29.630  1.00  0.00            
ATOM    817  HB1 LEU   178      21.940  30.040  30.150  1.00  0.00            
ATOM    818  HB2 LEU   178      22.080  31.820  30.380  1.00  0.00            
ATOM    819  CG  LEU   178      20.560  31.250  28.940  1.00  0.00            
ATOM    820  HG  LEU   178      20.840  31.970  28.140  1.00  0.00            
ATOM    821  CD1 LEU   178      20.070  29.930  28.340  1.00  0.00            
ATOM    822 1HD1 LEU   178      19.090  29.880  27.810  1.00  0.00            
ATOM    823 2HD1 LEU   178      20.900  29.600  27.680  1.00  0.00            
ATOM    824 3HD1 LEU   178      19.890  29.140  29.100  1.00  0.00            
ATOM    825  CD2 LEU   178      19.470  31.950  29.780  1.00  0.00            
ATOM    826 1HD2 LEU   178      19.900  32.860  30.230  1.00  0.00            
ATOM    827 2HD2 LEU   178      18.620  32.230  29.130  1.00  0.00            
ATOM    828 3HD2 LEU   178      19.050  31.310  30.580  1.00  0.00            
ATOM    829  C   LEU   178      23.350  31.970  27.810  1.00  0.00            
ATOM    830  O   LEU   178      22.790  32.000  26.720  1.00  0.00            
ATOM    831  N   SER   179      24.240  32.960  28.050  1.00  0.00            
ATOM    832  HN  SER   179      24.580  32.950  28.990  1.00  0.00            
ATOM    833  CA  SER   179      24.580  33.890  27.020  1.00  0.00            
ATOM    834  HA  SER   179      23.730  34.110  26.400  1.00  0.00            
ATOM    835  CB  SER   179      24.900  35.240  27.690  1.00  0.00            
ATOM    836  HB1 SER   179      25.110  36.020  26.930  1.00  0.00            
ATOM    837  HB2 SER   179      24.100  35.450  28.430  1.00  0.00            
ATOM    838  OG  SER   179      26.130  35.260  28.410  1.00  0.00            
ATOM    839  HG1 SER   179      25.890  34.930  29.280  1.00  0.00            
ATOM    840  C   SER   179      25.790  33.540  26.220  1.00  0.00            
ATOM    841  O   SER   179      26.200  34.350  25.390  1.00  0.00            
ATOM    842  N   LYS   180      26.380  32.340  26.400  1.00  0.00            
ATOM    843  HN  LYS   180      25.890  31.720  27.010  1.00  0.00            
ATOM    844  CA  LYS   180      27.420  31.870  25.540  1.00  0.00            
ATOM    845  HA  LYS   180      28.170  32.640  25.550  1.00  0.00            
ATOM    846  CB  LYS   180      27.970  30.550  26.110  1.00  0.00            
ATOM    847  HB1 LYS   180      28.260  30.860  27.140  1.00  0.00            
ATOM    848  HB2 LYS   180      27.130  29.830  26.160  1.00  0.00            
ATOM    849  CG  LYS   180      29.230  30.030  25.410  1.00  0.00            
ATOM    850  HG1 LYS   180      29.050  29.640  24.390  1.00  0.00            
ATOM    851  HG2 LYS   180      29.960  30.850  25.270  1.00  0.00            
ATOM    852  CD  LYS   180      29.980  28.920  26.150  1.00  0.00            
ATOM    853  HD1 LYS   180      30.470  29.300  27.070  1.00  0.00            
ATOM    854  HD2 LYS   180      29.120  28.250  26.350  1.00  0.00            
ATOM    855  CE  LYS   180      31.050  28.340  25.210  1.00  0.00            
ATOM    856  HE1 LYS   180      31.700  29.170  24.860  1.00  0.00            
ATOM    857  HE2 LYS   180      31.780  27.700  25.740  1.00  0.00            
ATOM    858  NZ  LYS   180      30.430  27.660  24.050  1.00  0.00            
ATOM    859  HZ1 LYS   180      29.540  28.050  23.680  1.00  0.00            
ATOM    860  HZ2 LYS   180      31.080  27.670  23.240  1.00  0.00            
ATOM    861  HZ3 LYS   180      30.240  26.690  24.390  1.00  0.00            
ATOM    862  C   LYS   180      27.120  31.630  24.100  1.00  0.00            
ATOM    863  O   LYS   180      27.960  31.900  23.250  1.00  0.00            
ATOM    864  N   LYS   181      25.900  31.100  23.890  1.00  0.00            
ATOM    865  HN  LYS   181      25.350  30.920  24.700  1.00  0.00            
ATOM    866  CA  LYS   181      25.280  30.960  22.610  1.00  0.00            
ATOM    867  HA  LYS   181      25.930  30.760  21.770  1.00  0.00            
ATOM    868  CB  LYS   181      24.400  29.710  22.770  1.00  0.00            
ATOM    869  HB1 LYS   181      25.040  28.850  23.030  1.00  0.00            
ATOM    870  HB2 LYS   181      23.610  29.800  23.550  1.00  0.00            
ATOM    871  CG  LYS   181      23.720  29.280  21.470  1.00  0.00            
ATOM    872  HG1 LYS   181      23.120  30.110  21.060  1.00  0.00            
ATOM    873  HG2 LYS   181      24.520  29.130  20.710  1.00  0.00            
ATOM    874  CD  LYS   181      22.890  28.010  21.650  1.00  0.00            
ATOM    875  HD1 LYS   181      23.480  27.360  22.340  1.00  0.00            
ATOM    876  HD2 LYS   181      21.970  28.310  22.190  1.00  0.00            
ATOM    877  CE  LYS   181      22.640  27.300  20.310  1.00  0.00            
ATOM    878  HE1 LYS   181      22.130  27.960  19.580  1.00  0.00            
ATOM    879  HE2 LYS   181      23.630  27.080  19.840  1.00  0.00            
ATOM    880  NZ  LYS   181      21.880  26.040  20.450  1.00  0.00            
ATOM    881  HZ1 LYS   181      20.990  25.960  19.920  1.00  0.00            
ATOM    882  HZ2 LYS   181      22.410  25.210  20.090  1.00  0.00            
ATOM    883  HZ3 LYS   181      21.570  25.770  21.400  1.00  0.00            
ATOM    884  C   LYS   181      24.510  32.180  22.240  1.00  0.00            
ATOM    885  O   LYS   181      23.770  32.790  23.010  1.00  0.00            
ATOM    886  N   GLU   182      24.710  32.650  21.000  1.00  0.00            
ATOM    887  HN  GLU   182      25.360  32.190  20.390  1.00  0.00            
ATOM    888  CA  GLU   182      23.960  33.760  20.510  1.00  0.00            
ATOM    889  HA  GLU   182      24.320  34.650  21.010  1.00  0.00            
ATOM    890  CB  GLU   182      24.370  34.030  19.050  1.00  0.00            
ATOM    891  HB1 GLU   182      24.230  33.120  18.440  1.00  0.00            
ATOM    892  HB2 GLU   182      23.830  34.870  18.570  1.00  0.00            
ATOM    893  CG  GLU   182      25.850  34.410  18.900  1.00  0.00            
ATOM    894  HG1 GLU   182      25.920  35.320  19.550  1.00  0.00            
ATOM    895  HG2 GLU   182      26.600  33.690  19.290  1.00  0.00            
ATOM    896  CD  GLU   182      26.190  34.710  17.450  1.00  0.00            
ATOM    897  OE1 GLU   182      25.710  35.700  16.830  1.00  0.00            
ATOM    898  OE2 GLU   182      27.070  34.020  16.870  1.00  0.00            
ATOM    899  C   GLU   182      22.470  33.750  20.490  1.00  0.00            
ATOM    900  O   GLU   182      21.790  34.740  20.750  1.00  0.00            
ATOM    901  N   ALA   183      21.830  32.630  20.110  1.00  0.00            
ATOM    902  HN  ALA   183      22.370  31.830  19.880  1.00  0.00            
ATOM    903  CA  ALA   183      20.400  32.560  20.080  1.00  0.00            
ATOM    904  HA  ALA   183      20.030  33.260  19.350  1.00  0.00            
ATOM    905  CB  ALA   183      19.940  31.200  19.550  1.00  0.00            
ATOM    906  HB1 ALA   183      18.840  31.070  19.640  1.00  0.00            
ATOM    907  HB2 ALA   183      20.100  31.130  18.450  1.00  0.00            
ATOM    908  HB3 ALA   183      20.380  30.320  20.070  1.00  0.00            
ATOM    909  C   ALA   183      19.720  32.860  21.380  1.00  0.00            
ATOM    910  O   ALA   183      18.740  33.600  21.400  1.00  0.00            
ATOM    911  N   SER   184      20.250  32.340  22.500  1.00  0.00            
ATOM    912  HN  SER   184      20.950  31.650  22.320  1.00  0.00            
ATOM    913  CA  SER   184      19.770  32.500  23.840  1.00  0.00            
ATOM    914  HA  SER   184      18.700  32.620  23.840  1.00  0.00            
ATOM    915  CB  SER   184      20.140  31.350  24.790  1.00  0.00            
ATOM    916  HB1 SER   184      21.230  31.400  25.030  1.00  0.00            
ATOM    917  HB2 SER   184      19.590  31.470  25.750  1.00  0.00            
ATOM    918  OG  SER   184      19.770  30.130  24.170  1.00  0.00            
ATOM    919  HG1 SER   184      19.350  29.510  24.780  1.00  0.00            
ATOM    920  C   SER   184      20.350  33.740  24.440  1.00  0.00            
ATOM    921  O   SER   184      19.730  34.370  25.290  1.00  0.00            
ATOM    922  N   ARG   185      21.460  34.300  23.930  1.00  0.00            
ATOM    923  HN  ARG   185      22.040  33.930  23.220  1.00  0.00            
ATOM    924  CA  ARG   185      21.870  35.630  24.270  1.00  0.00            
ATOM    925  HA  ARG   185      21.990  35.730  25.340  1.00  0.00            
ATOM    926  CB  ARG   185      23.300  35.920  23.780  1.00  0.00            
ATOM    927  HB1 ARG   185      23.970  35.080  24.050  1.00  0.00            
ATOM    928  HB2 ARG   185      23.240  35.800  22.680  1.00  0.00            
ATOM    929  CG  ARG   185      24.000  37.250  24.090  1.00  0.00            
ATOM    930  HG1 ARG   185      23.240  38.060  24.210  1.00  0.00            
ATOM    931  HG2 ARG   185      24.470  37.110  25.080  1.00  0.00            
ATOM    932  CD  ARG   185      25.160  37.620  23.160  1.00  0.00            
ATOM    933  HD1 ARG   185      24.870  37.760  22.100  1.00  0.00            
ATOM    934  HD2 ARG   185      25.640  38.530  23.560  1.00  0.00            
ATOM    935  NE  ARG   185      26.060  36.430  23.240  1.00  0.00            
ATOM    936  HE  ARG   185      25.750  35.700  23.850  1.00  0.00            
ATOM    937  CZ  ARG   185      27.160  36.210  22.480  1.00  0.00            
ATOM    938  NH1 ARG   185      27.470  37.010  21.420  1.00  0.00            
ATOM    939 1HH1 ARG   185      26.850  37.710  21.050  1.00  0.00            
ATOM    940 2HH1 ARG   185      28.210  36.760  20.790  1.00  0.00            
ATOM    941  NH2 ARG   185      27.930  35.080  22.550  1.00  0.00            
ATOM    942 1HH2 ARG   185      28.030  34.510  23.360  1.00  0.00            
ATOM    943 2HH2 ARG   185      28.710  34.830  21.970  1.00  0.00            
ATOM    944  C   ARG   185      20.920  36.700  23.850  1.00  0.00            
ATOM    945  O   ARG   185      20.860  37.740  24.500  1.00  0.00            
ATOM    946  N   HIS   186      20.220  36.500  22.710  1.00  0.00            
ATOM    947  HN  HIS   186      20.400  35.670  22.200  1.00  0.00            
ATOM    948  CA  HIS   186      19.420  37.530  22.120  1.00  0.00            
ATOM    949  HA  HIS   186      20.020  38.400  21.910  1.00  0.00            
ATOM    950  CB  HIS   186      18.650  37.100  20.860  1.00  0.00            
ATOM    951  HB1 HIS   186      18.320  36.060  21.080  1.00  0.00            
ATOM    952  HB2 HIS   186      17.860  37.850  20.610  1.00  0.00            
ATOM    953  ND1 HIS   186      20.220  38.110  19.210  1.00  0.00            
ATOM    954  CG  HIS   186      19.420  37.050  19.570  1.00  0.00            
ATOM    955  CE1 HIS   186      20.710  37.720  18.050  1.00  0.00            
ATOM    956  HE1 HIS   186      21.310  38.390  17.430  1.00  0.00            
ATOM    957  NE2 HIS   186      20.140  36.560  17.620  1.00  0.00            
ATOM    958  HE2 HIS   186      20.240  36.160  16.710  1.00  0.00            
ATOM    959  CD2 HIS   186      19.360  36.060  18.640  1.00  0.00            
ATOM    960  HD2 HIS   186      18.780  35.150  18.580  1.00  0.00            
ATOM    961  C   HIS   186      18.360  38.070  23.020  1.00  0.00            
ATOM    962  O   HIS   186      18.120  39.280  23.010  1.00  0.00            
ATOM    963  N   ALA   187      17.730  37.190  23.820  1.00  0.00            
ATOM    964  HN  ALA   187      17.890  36.210  23.790  1.00  0.00            
ATOM    965  CA  ALA   187      16.640  37.690  24.600  1.00  0.00            
ATOM    966  HA  ALA   187      16.060  38.340  23.970  1.00  0.00            
ATOM    967  CB  ALA   187      15.790  36.490  25.070  1.00  0.00            
ATOM    968  HB1 ALA   187      14.870  36.910  25.530  1.00  0.00            
ATOM    969  HB2 ALA   187      15.490  35.960  24.150  1.00  0.00            
ATOM    970  HB3 ALA   187      16.380  35.790  25.700  1.00  0.00            
ATOM    971  C   ALA   187      17.110  38.340  25.860  1.00  0.00            
ATOM    972  O   ALA   187      16.410  39.130  26.480  1.00  0.00            
ATOM    973  N   ILE   188      18.370  38.120  26.290  1.00  0.00            
ATOM    974  HN  ILE   188      19.000  37.480  25.850  1.00  0.00            
ATOM    975  CA  ILE   188      19.080  38.820  27.310  1.00  0.00            
ATOM    976  HA  ILE   188      18.470  38.940  28.190  1.00  0.00            
ATOM    977  CB  ILE   188      20.290  38.040  27.740  1.00  0.00            
ATOM    978  HB  ILE   188      20.750  37.610  26.830  1.00  0.00            
ATOM    979  CG2 ILE   188      21.370  38.880  28.430  1.00  0.00            
ATOM    980 1HG2 ILE   188      21.940  39.530  27.720  1.00  0.00            
ATOM    981 2HG2 ILE   188      20.970  39.490  29.270  1.00  0.00            
ATOM    982 3HG2 ILE   188      22.150  38.280  28.950  1.00  0.00            
ATOM    983  CG1 ILE   188      19.820  36.930  28.690  1.00  0.00            
ATOM    984 1HG1 ILE   188      19.740  37.310  29.730  1.00  0.00            
ATOM    985 2HG1 ILE   188      18.780  36.700  28.360  1.00  0.00            
ATOM    986  CD  ILE   188      20.730  35.700  28.580  1.00  0.00            
ATOM    987  HD1 ILE   188      20.230  34.800  29.000  1.00  0.00            
ATOM    988  HD2 ILE   188      20.950  35.450  27.520  1.00  0.00            
ATOM    989  HD3 ILE   188      21.710  35.950  29.060  1.00  0.00            
ATOM    990  C   ILE   188      19.450  40.190  26.850  1.00  0.00            
ATOM    991  O   ILE   188      19.390  41.130  27.640  1.00  0.00            
ATOM    992  N   MET   189      19.900  40.240  25.580  1.00  0.00            
ATOM    993  HN  MET   189      19.930  39.350  25.120  1.00  0.00            
ATOM    994  CA  MET   189      20.400  41.400  24.910  1.00  0.00            
ATOM    995  HA  MET   189      21.230  41.830  25.430  1.00  0.00            
ATOM    996  CB  MET   189      21.020  40.960  23.570  1.00  0.00            
ATOM    997  HB1 MET   189      21.560  39.990  23.640  1.00  0.00            
ATOM    998  HB2 MET   189      20.230  40.740  22.820  1.00  0.00            
ATOM    999  CG  MET   189      22.050  41.880  22.920  1.00  0.00            
ATOM   1000  HG1 MET   189      21.710  42.880  22.580  1.00  0.00            
ATOM   1001  HG2 MET   189      22.830  42.210  23.640  1.00  0.00            
ATOM   1002  SD  MET   189      23.010  41.110  21.570  1.00  0.00            
ATOM   1003  CE  MET   189      21.750  41.230  20.270  1.00  0.00            
ATOM   1004  HE1 MET   189      20.810  40.670  20.450  1.00  0.00            
ATOM   1005  HE2 MET   189      21.400  42.280  20.160  1.00  0.00            
ATOM   1006  HE3 MET   189      22.100  40.990  19.240  1.00  0.00            
ATOM   1007  C   MET   189      19.350  42.420  24.650  1.00  0.00            
ATOM   1008  O   MET   189      19.520  43.610  24.890  1.00  0.00            
ATOM   1009  N   ARG   190      18.130  42.040  24.240  1.00  0.00            
ATOM   1010  HN  ARG   190      18.000  41.080  24.000  1.00  0.00            
ATOM   1011  CA  ARG   190      16.980  42.850  23.990  1.00  0.00            
ATOM   1012  HA  ARG   190      17.390  43.840  23.880  1.00  0.00            
ATOM   1013  CB  ARG   190      16.190  42.370  22.760  1.00  0.00            
ATOM   1014  HB1 ARG   190      15.790  41.340  22.840  1.00  0.00            
ATOM   1015  HB2 ARG   190      15.410  43.100  22.450  1.00  0.00            
ATOM   1016  CG  ARG   190      17.110  42.480  21.540  1.00  0.00            
ATOM   1017  HG1 ARG   190      17.800  43.350  21.510  1.00  0.00            
ATOM   1018  HG2 ARG   190      17.810  41.610  21.490  1.00  0.00            
ATOM   1019  CD  ARG   190      16.340  42.400  20.210  1.00  0.00            
ATOM   1020  HD1 ARG   190      15.590  41.590  20.150  1.00  0.00            
ATOM   1021  HD2 ARG   190      15.820  43.370  20.090  1.00  0.00            
ATOM   1022  NE  ARG   190      17.300  42.430  19.070  1.00  0.00            
ATOM   1023  HE  ARG   190      17.680  43.320  18.830  1.00  0.00            
ATOM   1024  CZ  ARG   190      18.080  41.380  18.690  1.00  0.00            
ATOM   1025  NH1 ARG   190      18.000  40.130  19.250  1.00  0.00            
ATOM   1026 1HH1 ARG   190      17.270  39.860  19.880  1.00  0.00            
ATOM   1027 2HH1 ARG   190      18.780  39.580  18.970  1.00  0.00            
ATOM   1028  NH2 ARG   190      18.940  41.590  17.650  1.00  0.00            
ATOM   1029 1HH2 ARG   190      19.130  42.540  17.410  1.00  0.00            
ATOM   1030 2HH2 ARG   190      19.550  40.840  17.370  1.00  0.00            
ATOM   1031  C   ARG   190      16.060  43.040  25.150  1.00  0.00            
ATOM   1032  O   ARG   190      14.890  43.400  25.070  1.00  0.00            
ATOM   1033  N   SER   191      16.580  42.820  26.370  1.00  0.00            
ATOM   1034  HN  SER   191      17.460  42.390  26.550  1.00  0.00            
ATOM   1035  CA  SER   191      15.790  42.980  27.550  1.00  0.00            
ATOM   1036  HA  SER   191      14.760  43.220  27.340  1.00  0.00            
ATOM   1037  CB  SER   191      15.760  41.690  28.380  1.00  0.00            
ATOM   1038  HB1 SER   191      15.370  40.860  27.760  1.00  0.00            
ATOM   1039  HB2 SER   191      16.780  41.300  28.570  1.00  0.00            
ATOM   1040  OG  SER   191      15.030  41.770  29.600  1.00  0.00            
ATOM   1041  HG1 SER   191      14.620  40.920  29.770  1.00  0.00            
ATOM   1042  C   SER   191      16.410  44.070  28.350  1.00  0.00            
ATOM   1043  O   SER   191      17.490  43.820  28.880  1.00  0.00            
ATOM   1044  N   PRO   192      15.900  45.260  28.490  1.00  0.00            
ATOM   1045  CD  PRO   192      14.880  45.750  27.580  1.00  0.00            
ATOM   1046  HD1 PRO   192      13.990  45.340  28.100  1.00  0.00            
ATOM   1047  HD2 PRO   192      14.820  45.320  26.560  1.00  0.00            
ATOM   1048  CA  PRO   192      16.420  46.340  29.280  1.00  0.00            
ATOM   1049  HA  PRO   192      17.410  46.520  28.900  1.00  0.00            
ATOM   1050  CB  PRO   192      15.440  47.510  29.120  1.00  0.00            
ATOM   1051  HB1 PRO   192      14.490  47.320  29.670  1.00  0.00            
ATOM   1052  HB2 PRO   192      15.860  48.520  29.300  1.00  0.00            
ATOM   1053  CG  PRO   192      14.970  47.280  27.670  1.00  0.00            
ATOM   1054  HG1 PRO   192      13.960  47.720  27.470  1.00  0.00            
ATOM   1055  HG2 PRO   192      15.730  47.570  26.920  1.00  0.00            
ATOM   1056  C   PRO   192      16.530  45.910  30.700  1.00  0.00            
ATOM   1057  O   PRO   192      17.500  46.260  31.390  1.00  0.00            
ATOM   1058  N   GLN   193      15.490  45.180  31.110  1.00  0.00            
ATOM   1059  HN  GLN   193      14.750  44.970  30.480  1.00  0.00            
ATOM   1060  CA  GLN   193      15.370  44.620  32.430  1.00  0.00            
ATOM   1061  HA  GLN   193      15.380  45.450  33.120  1.00  0.00            
ATOM   1062  CB  GLN   193      14.140  43.720  32.640  1.00  0.00            
ATOM   1063  HB1 GLN   193      13.940  43.250  31.650  1.00  0.00            
ATOM   1064  HB2 GLN   193      14.310  42.900  33.360  1.00  0.00            
ATOM   1065  CG  GLN   193      12.840  44.330  33.150  1.00  0.00            
ATOM   1066  HG1 GLN   193      12.630  45.200  32.500  1.00  0.00            
ATOM   1067  HG2 GLN   193      12.060  43.550  33.300  1.00  0.00            
ATOM   1068  CD  GLN   193      13.130  44.930  34.520  1.00  0.00            
ATOM   1069  OE1 GLN   193      13.380  44.150  35.430  1.00  0.00            
ATOM   1070  NE2 GLN   193      13.110  46.280  34.700  1.00  0.00            
ATOM   1071 1HE2 GLN   193      12.670  46.810  33.970  1.00  0.00            
ATOM   1072 2HE2 GLN   193      13.380  46.730  35.550  1.00  0.00            
ATOM   1073  C   GLN   193      16.610  43.870  32.780  1.00  0.00            
ATOM   1074  O   GLN   193      17.140  43.950  33.890  1.00  0.00            
ATOM   1075  N   MET   194      17.080  43.000  31.870  1.00  0.00            
ATOM   1076  HN  MET   194      16.630  42.870  31.000  1.00  0.00            
ATOM   1077  CA  MET   194      18.210  42.140  32.110  1.00  0.00            
ATOM   1078  HA  MET   194      18.040  41.550  33.000  1.00  0.00            
ATOM   1079  CB  MET   194      18.230  40.980  31.090  1.00  0.00            
ATOM   1080  HB1 MET   194      17.230  40.510  30.980  1.00  0.00            
ATOM   1081  HB2 MET   194      18.390  41.460  30.100  1.00  0.00            
ATOM   1082  CG  MET   194      19.270  39.900  31.380  1.00  0.00            
ATOM   1083  HG1 MET   194      18.820  39.100  30.740  1.00  0.00            
ATOM   1084  HG2 MET   194      20.240  40.200  30.940  1.00  0.00            
ATOM   1085  SD  MET   194      19.440  39.130  33.020  1.00  0.00            
ATOM   1086  CE  MET   194      18.760  37.450  32.890  1.00  0.00            
ATOM   1087  HE1 MET   194      19.560  36.710  33.120  1.00  0.00            
ATOM   1088  HE2 MET   194      17.930  37.190  33.580  1.00  0.00            
ATOM   1089  HE3 MET   194      18.340  37.250  31.880  1.00  0.00            
ATOM   1090  C   MET   194      19.510  42.860  32.110  1.00  0.00            
ATOM   1091  O   MET   194      20.410  42.650  32.920  1.00  0.00            
ATOM   1092  N   VAL   195      19.670  43.810  31.160  1.00  0.00            
ATOM   1093  HN  VAL   195      18.970  43.920  30.460  1.00  0.00            
ATOM   1094  CA  VAL   195      20.950  44.400  30.940  1.00  0.00            
ATOM   1095  HA  VAL   195      21.660  43.610  31.160  1.00  0.00            
ATOM   1096  CB  VAL   195      21.180  44.890  29.540  1.00  0.00            
ATOM   1097  HB  VAL   195      20.510  45.740  29.280  1.00  0.00            
ATOM   1098  CG1 VAL   195      22.620  45.350  29.250  1.00  0.00            
ATOM   1099 1HG1 VAL   195      22.900  45.450  28.180  1.00  0.00            
ATOM   1100 2HG1 VAL   195      22.960  46.290  29.730  1.00  0.00            
ATOM   1101 3HG1 VAL   195      23.280  44.540  29.620  1.00  0.00            
ATOM   1102  CG2 VAL   195      21.000  43.710  28.570  1.00  0.00            
ATOM   1103 1HG2 VAL   195      21.730  42.890  28.750  1.00  0.00            
ATOM   1104 2HG2 VAL   195      19.930  43.400  28.590  1.00  0.00            
ATOM   1105 3HG2 VAL   195      21.150  44.060  27.530  1.00  0.00            
ATOM   1106  C   VAL   195      21.210  45.470  31.940  1.00  0.00            
ATOM   1107  O   VAL   195      22.330  45.550  32.440  1.00  0.00            
ATOM   1108  N   SER   196      20.170  46.210  32.370  1.00  0.00            
ATOM   1109  HN  SER   196      19.230  46.170  32.040  1.00  0.00            
ATOM   1110  CA  SER   196      20.320  47.030  33.530  1.00  0.00            
ATOM   1111  HA  SER   196      21.150  47.690  33.320  1.00  0.00            
ATOM   1112  CB  SER   196      19.120  47.950  33.840  1.00  0.00            
ATOM   1113  HB1 SER   196      19.310  48.480  34.800  1.00  0.00            
ATOM   1114  HB2 SER   196      19.000  48.660  33.000  1.00  0.00            
ATOM   1115  OG  SER   196      17.940  47.160  33.910  1.00  0.00            
ATOM   1116  HG1 SER   196      17.610  47.030  33.020  1.00  0.00            
ATOM   1117  C   SER   196      20.660  46.260  34.750  1.00  0.00            
ATOM   1118  O   SER   196      21.480  46.730  35.540  1.00  0.00            
ATOM   1119  N   ALA   197      20.080  45.060  34.960  1.00  0.00            
ATOM   1120  HN  ALA   197      19.560  44.660  34.220  1.00  0.00            
ATOM   1121  CA  ALA   197      20.450  44.220  36.060  1.00  0.00            
ATOM   1122  HA  ALA   197      20.220  44.700  37.000  1.00  0.00            
ATOM   1123  CB  ALA   197      19.530  43.000  36.150  1.00  0.00            
ATOM   1124  HB1 ALA   197      19.880  42.130  35.540  1.00  0.00            
ATOM   1125  HB2 ALA   197      19.330  42.720  37.200  1.00  0.00            
ATOM   1126  HB3 ALA   197      18.600  43.380  35.680  1.00  0.00            
ATOM   1127  C   ALA   197      21.860  43.740  36.060  1.00  0.00            
ATOM   1128  O   ALA   197      22.620  43.870  37.020  1.00  0.00            
ATOM   1129  N   ILE   198      22.430  43.240  34.950  1.00  0.00            
ATOM   1130  HN  ILE   198      21.880  43.130  34.120  1.00  0.00            
ATOM   1131  CA  ILE   198      23.800  42.930  34.730  1.00  0.00            
ATOM   1132  HA  ILE   198      24.210  42.160  35.370  1.00  0.00            
ATOM   1133  CB  ILE   198      24.030  42.390  33.350  1.00  0.00            
ATOM   1134  HB  ILE   198      23.680  43.160  32.630  1.00  0.00            
ATOM   1135  CG2 ILE   198      25.490  41.980  33.110  1.00  0.00            
ATOM   1136 1HG2 ILE   198      25.750  40.990  33.540  1.00  0.00            
ATOM   1137 2HG2 ILE   198      25.710  41.870  32.030  1.00  0.00            
ATOM   1138 3HG2 ILE   198      26.260  42.700  33.450  1.00  0.00            
ATOM   1139  CG1 ILE   198      23.160  41.130  33.200  1.00  0.00            
ATOM   1140 1HG1 ILE   198      23.740  40.280  33.620  1.00  0.00            
ATOM   1141 2HG1 ILE   198      22.210  41.260  33.760  1.00  0.00            
ATOM   1142  CD  ILE   198      22.880  40.680  31.770  1.00  0.00            
ATOM   1143  HD1 ILE   198      23.890  40.480  31.340  1.00  0.00            
ATOM   1144  HD2 ILE   198      22.360  39.720  31.930  1.00  0.00            
ATOM   1145  HD3 ILE   198      22.280  41.340  31.100  1.00  0.00            
ATOM   1146  C   ILE   198      24.640  44.120  35.070  1.00  0.00            
ATOM   1147  O   ILE   198      25.690  44.060  35.710  1.00  0.00            
ATOM   1148  N   VAL   199      24.290  45.330  34.610  1.00  0.00            
ATOM   1149  HN  VAL   199      23.460  45.350  34.050  1.00  0.00            
ATOM   1150  CA  VAL   199      25.040  46.530  34.790  1.00  0.00            
ATOM   1151  HA  VAL   199      26.060  46.260  34.540  1.00  0.00            
ATOM   1152  CB  VAL   199      24.550  47.710  34.010  1.00  0.00            
ATOM   1153  HB  VAL   199      23.440  47.790  33.980  1.00  0.00            
ATOM   1154  CG1 VAL   199      25.150  49.020  34.550  1.00  0.00            
ATOM   1155 1HG1 VAL   199      24.880  49.970  34.040  1.00  0.00            
ATOM   1156 2HG1 VAL   199      24.790  49.310  35.570  1.00  0.00            
ATOM   1157 3HG1 VAL   199      26.250  48.920  34.530  1.00  0.00            
ATOM   1158  CG2 VAL   199      25.010  47.540  32.550  1.00  0.00            
ATOM   1159 1HG2 VAL   199      26.100  47.740  32.440  1.00  0.00            
ATOM   1160 2HG2 VAL   199      24.680  46.630  32.010  1.00  0.00            
ATOM   1161 3HG2 VAL   199      24.530  48.410  32.060  1.00  0.00            
ATOM   1162  C   VAL   199      25.150  46.940  36.220  1.00  0.00            
ATOM   1163  O   VAL   199      26.230  47.240  36.730  1.00  0.00            
ATOM   1164  N   ARG   200      24.040  46.800  36.970  1.00  0.00            
ATOM   1165  HN  ARG   200      23.150  46.700  36.520  1.00  0.00            
ATOM   1166  CA  ARG   200      23.980  47.010  38.380  1.00  0.00            
ATOM   1167  HA  ARG   200      24.400  47.980  38.570  1.00  0.00            
ATOM   1168  CB  ARG   200      22.510  46.990  38.830  1.00  0.00            
ATOM   1169  HB1 ARG   200      21.940  47.510  38.030  1.00  0.00            
ATOM   1170  HB2 ARG   200      22.050  45.980  38.920  1.00  0.00            
ATOM   1171  CG  ARG   200      22.240  47.820  40.080  1.00  0.00            
ATOM   1172  HG1 ARG   200      23.050  47.650  40.830  1.00  0.00            
ATOM   1173  HG2 ARG   200      22.380  48.900  39.880  1.00  0.00            
ATOM   1174  CD  ARG   200      20.930  47.560  40.830  1.00  0.00            
ATOM   1175  HD1 ARG   200      20.940  46.590  41.370  1.00  0.00            
ATOM   1176  HD2 ARG   200      20.840  48.280  41.670  1.00  0.00            
ATOM   1177  NE  ARG   200      19.820  47.610  39.840  1.00  0.00            
ATOM   1178  HE  ARG   200      19.710  48.460  39.310  1.00  0.00            
ATOM   1179  CZ  ARG   200      19.360  46.530  39.130  1.00  0.00            
ATOM   1180  NH1 ARG   200      19.640  45.230  39.440  1.00  0.00            
ATOM   1181 1HH1 ARG   200      20.130  45.050  40.300  1.00  0.00            
ATOM   1182 2HH1 ARG   200      19.060  44.500  39.080  1.00  0.00            
ATOM   1183  NH2 ARG   200      18.620  46.770  38.010  1.00  0.00            
ATOM   1184 1HH2 ARG   200      18.380  47.710  37.740  1.00  0.00            
ATOM   1185 2HH2 ARG   200      18.160  46.010  37.570  1.00  0.00            
ATOM   1186  C   ARG   200      24.800  46.070  39.190  1.00  0.00            
ATOM   1187  O   ARG   200      25.360  46.410  40.230  1.00  0.00            
ATOM   1188  N   THR   201      24.800  44.800  38.740  1.00  0.00            
ATOM   1189  HN  THR   201      24.190  44.580  37.980  1.00  0.00            
ATOM   1190  CA  THR   201      25.470  43.680  39.320  1.00  0.00            
ATOM   1191  HA  THR   201      25.130  43.650  40.350  1.00  0.00            
ATOM   1192  CB  THR   201      25.130  42.370  38.670  1.00  0.00            
ATOM   1193  HB  THR   201      25.320  42.420  37.580  1.00  0.00            
ATOM   1194  OG1 THR   201      23.740  42.120  38.820  1.00  0.00            
ATOM   1195  HG1 THR   201      23.290  42.510  38.070  1.00  0.00            
ATOM   1196  CG2 THR   201      25.860  41.170  39.290  1.00  0.00            
ATOM   1197 1HG2 THR   201      25.320  40.300  38.890  1.00  0.00            
ATOM   1198 2HG2 THR   201      26.960  41.210  39.120  1.00  0.00            
ATOM   1199 3HG2 THR   201      25.780  41.290  40.400  1.00  0.00            
ATOM   1200  C   THR   201      26.950  43.870  39.390  1.00  0.00            
ATOM   1201  O   THR   201      27.650  43.630  40.370  1.00  0.00            
ATOM   1202  N   MET   202      27.480  44.380  38.260  1.00  0.00            
ATOM   1203  HN  MET   202      26.850  44.480  37.490  1.00  0.00            
ATOM   1204  CA  MET   202      28.860  44.640  38.030  1.00  0.00            
ATOM   1205  HA  MET   202      29.410  43.710  38.040  1.00  0.00            
ATOM   1206  CB  MET   202      28.910  45.100  36.560  1.00  0.00            
ATOM   1207  HB1 MET   202      28.340  44.430  35.880  1.00  0.00            
ATOM   1208  HB2 MET   202      28.310  46.030  36.560  1.00  0.00            
ATOM   1209  CG  MET   202      30.240  45.410  35.870  1.00  0.00            
ATOM   1210  HG1 MET   202      29.980  46.120  35.060  1.00  0.00            
ATOM   1211  HG2 MET   202      30.890  45.980  36.570  1.00  0.00            
ATOM   1212  SD  MET   202      31.070  43.960  35.160  1.00  0.00            
ATOM   1213  CE  MET   202      32.070  44.810  33.910  1.00  0.00            
ATOM   1214  HE1 MET   202      32.700  45.510  34.500  1.00  0.00            
ATOM   1215  HE2 MET   202      32.840  44.140  33.470  1.00  0.00            
ATOM   1216  HE3 MET   202      31.540  45.440  33.160  1.00  0.00            
ATOM   1217  C   MET   202      29.360  45.670  38.990  1.00  0.00            
ATOM   1218  O   MET   202      30.480  45.530  39.470  1.00  0.00            
ATOM   1219  N   GLN   203      28.540  46.710  39.190  1.00  0.00            
ATOM   1220  HN  GLN   203      27.660  46.830  38.740  1.00  0.00            
ATOM   1221  CA  GLN   203      28.820  47.860  40.000  1.00  0.00            
ATOM   1222  HA  GLN   203      29.760  48.280  39.670  1.00  0.00            
ATOM   1223  CB  GLN   203      27.720  48.910  39.750  1.00  0.00            
ATOM   1224  HB1 GLN   203      27.680  49.070  38.650  1.00  0.00            
ATOM   1225  HB2 GLN   203      26.710  48.600  40.100  1.00  0.00            
ATOM   1226  CG  GLN   203      27.940  50.260  40.430  1.00  0.00            
ATOM   1227  HG1 GLN   203      27.110  50.960  40.180  1.00  0.00            
ATOM   1228  HG2 GLN   203      28.000  50.160  41.540  1.00  0.00            
ATOM   1229  CD  GLN   203      29.250  50.880  39.950  1.00  0.00            
ATOM   1230  OE1 GLN   203      30.230  50.910  40.700  1.00  0.00            
ATOM   1231  NE2 GLN   203      29.250  51.450  38.720  1.00  0.00            
ATOM   1232 1HE2 GLN   203      28.300  51.580  38.410  1.00  0.00            
ATOM   1233 2HE2 GLN   203      30.010  51.930  38.280  1.00  0.00            
ATOM   1234  C   GLN   203      29.030  47.650  41.460  1.00  0.00            
ATOM   1235  O   GLN   203      29.920  48.110  42.170  1.00  0.00            
ATOM   1236  N   ASN   204      28.140  46.850  42.070  1.00  0.00            
ATOM   1237  HN  ASN   204      27.280  46.690  41.600  1.00  0.00            
ATOM   1238  CA  ASN   204      28.030  46.590  43.470  1.00  0.00            
ATOM   1239  HA  ASN   204      28.420  47.430  44.030  1.00  0.00            
ATOM   1240  CB  ASN   204      26.570  46.370  43.910  1.00  0.00            
ATOM   1241  HB1 ASN   204      26.040  45.580  43.340  1.00  0.00            
ATOM   1242  HB2 ASN   204      26.600  46.090  44.980  1.00  0.00            
ATOM   1243  CG  ASN   204      25.860  47.710  43.840  1.00  0.00            
ATOM   1244  OD1 ASN   204      26.190  48.650  44.570  1.00  0.00            
ATOM   1245  ND2 ASN   204      25.110  47.830  42.710  1.00  0.00            
ATOM   1246 1HD2 ASN   204      24.530  48.630  42.540  1.00  0.00            
ATOM   1247 2HD2 ASN   204      25.180  47.240  41.910  1.00  0.00            
ATOM   1248  C   ASN   204      28.810  45.410  43.940  1.00  0.00            
ATOM   1249  O   ASN   204      29.200  45.350  45.100  1.00  0.00            
ATOM   1250  N   THR   205      29.150  44.500  43.000  1.00  0.00            
ATOM   1251  HN  THR   205      28.860  44.590  42.050  1.00  0.00            
ATOM   1252  CA  THR   205      29.770  43.240  43.270  1.00  0.00            
ATOM   1253  HA  THR   205      29.410  42.790  44.180  1.00  0.00            
ATOM   1254  CB  THR   205      29.680  42.150  42.250  1.00  0.00            
ATOM   1255  HB  THR   205      30.090  42.470  41.270  1.00  0.00            
ATOM   1256  OG1 THR   205      28.330  41.760  42.010  1.00  0.00            
ATOM   1257  HG1 THR   205      27.940  42.380  41.390  1.00  0.00            
ATOM   1258  CG2 THR   205      30.350  40.860  42.740  1.00  0.00            
ATOM   1259 1HG2 THR   205      29.930  40.410  43.670  1.00  0.00            
ATOM   1260 2HG2 THR   205      30.320  39.990  42.050  1.00  0.00            
ATOM   1261 3HG2 THR   205      31.430  41.110  42.880  1.00  0.00            
ATOM   1262  C   THR   205      31.240  43.490  43.280  1.00  0.00            
ATOM   1263  O   THR   205      31.700  44.020  42.260  1.00  0.00            
ATOM   1264  N   ASN   206      32.010  43.140  44.320  1.00  0.00            
ATOM   1265  HN  ASN   206      31.570  42.650  45.070  1.00  0.00            
ATOM   1266  CA  ASN   206      33.430  43.290  44.310  1.00  0.00            
ATOM   1267  HA  ASN   206      33.780  43.700  43.380  1.00  0.00            
ATOM   1268  CB  ASN   206      33.870  43.980  45.620  1.00  0.00            
ATOM   1269  HB1 ASN   206      33.280  43.430  46.380  1.00  0.00            
ATOM   1270  HB2 ASN   206      34.950  43.820  45.820  1.00  0.00            
ATOM   1271  CG  ASN   206      33.450  45.440  45.650  1.00  0.00            
ATOM   1272  OD1 ASN   206      33.780  46.160  44.710  1.00  0.00            
ATOM   1273  ND2 ASN   206      32.790  45.850  46.770  1.00  0.00            
ATOM   1274 1HD2 ASN   206      32.590  45.230  47.530  1.00  0.00            
ATOM   1275 2HD2 ASN   206      32.710  46.830  46.950  1.00  0.00            
ATOM   1276  C   ASN   206      34.040  41.930  44.270  1.00  0.00            
ATOM   1277  O   ASN   206      35.220  41.760  43.960  1.00  0.00            
ATOM   1278  N   ASP   207      33.340  40.830  44.610  1.00  0.00            
ATOM   1279  HN  ASP   207      32.390  40.850  44.900  1.00  0.00            
ATOM   1280  CA  ASP   207      33.970  39.570  44.840  1.00  0.00            
ATOM   1281  HA  ASP   207      35.000  39.680  45.150  1.00  0.00            
ATOM   1282  CB  ASP   207      33.130  38.780  45.860  1.00  0.00            
ATOM   1283  HB1 ASP   207      32.090  39.060  45.600  1.00  0.00            
ATOM   1284  HB2 ASP   207      33.160  37.670  45.830  1.00  0.00            
ATOM   1285  CG  ASP   207      33.340  39.330  47.260  1.00  0.00            
ATOM   1286  OD1 ASP   207      33.960  38.530  48.020  1.00  0.00            
ATOM   1287  OD2 ASP   207      32.990  40.490  47.590  1.00  0.00            
ATOM   1288  C   ASP   207      34.010  38.920  43.500  1.00  0.00            
ATOM   1289  O   ASP   207      33.170  38.980  42.610  1.00  0.00            
ATOM   1290  N   VAL   208      35.200  38.330  43.270  1.00  0.00            
ATOM   1291  HN  VAL   208      35.820  38.230  44.040  1.00  0.00            
ATOM   1292  CA  VAL   208      35.660  37.990  41.960  1.00  0.00            
ATOM   1293  HA  VAL   208      35.740  38.890  41.380  1.00  0.00            
ATOM   1294  CB  VAL   208      37.150  37.770  41.890  1.00  0.00            
ATOM   1295  HB  VAL   208      37.280  37.550  40.810  1.00  0.00            
ATOM   1296  CG1 VAL   208      37.740  39.150  42.240  1.00  0.00            
ATOM   1297 1HG1 VAL   208      38.810  39.030  42.520  1.00  0.00            
ATOM   1298 2HG1 VAL   208      37.600  39.870  41.410  1.00  0.00            
ATOM   1299 3HG1 VAL   208      37.220  39.580  43.120  1.00  0.00            
ATOM   1300  CG2 VAL   208      37.580  36.710  42.920  1.00  0.00            
ATOM   1301 1HG2 VAL   208      37.680  37.220  43.910  1.00  0.00            
ATOM   1302 2HG2 VAL   208      36.730  36.020  43.110  1.00  0.00            
ATOM   1303 3HG2 VAL   208      38.520  36.250  42.580  1.00  0.00            
ATOM   1304  C   VAL   208      34.960  36.950  41.160  1.00  0.00            
ATOM   1305  O   VAL   208      35.040  36.990  39.930  1.00  0.00            
ATOM   1306  N   GLU   209      34.350  35.900  41.730  1.00  0.00            
ATOM   1307  HN  GLU   209      34.160  35.820  42.710  1.00  0.00            
ATOM   1308  CA  GLU   209      33.720  34.940  40.880  1.00  0.00            
ATOM   1309  HA  GLU   209      34.430  34.800  40.080  1.00  0.00            
ATOM   1310  CB  GLU   209      33.670  33.540  41.530  1.00  0.00            
ATOM   1311  HB1 GLU   209      34.670  33.260  41.920  1.00  0.00            
ATOM   1312  HB2 GLU   209      33.060  33.620  42.450  1.00  0.00            
ATOM   1313  CG  GLU   209      33.200  32.480  40.540  1.00  0.00            
ATOM   1314  HG1 GLU   209      32.920  31.590  41.150  1.00  0.00            
ATOM   1315  HG2 GLU   209      32.260  32.700  39.990  1.00  0.00            
ATOM   1316  CD  GLU   209      34.250  32.040  39.530  1.00  0.00            
ATOM   1317  OE1 GLU   209      33.900  31.250  38.610  1.00  0.00            
ATOM   1318  OE2 GLU   209      35.460  32.380  39.630  1.00  0.00            
ATOM   1319  C   GLU   209      32.420  35.350  40.270  1.00  0.00            
ATOM   1320  O   GLU   209      32.250  35.240  39.060  1.00  0.00            
ATOM   1321  N   THR   210      31.560  35.980  41.090  1.00  0.00            
ATOM   1322  HN  THR   210      31.460  35.600  42.010  1.00  0.00            
ATOM   1323  CA  THR   210      30.390  36.710  40.710  1.00  0.00            
ATOM   1324  HA  THR   210      29.740  36.070  40.130  1.00  0.00            
ATOM   1325  CB  THR   210      29.630  37.220  41.900  1.00  0.00            
ATOM   1326  HB  THR   210      30.210  37.990  42.450  1.00  0.00            
ATOM   1327  OG1 THR   210      29.400  36.090  42.730  1.00  0.00            
ATOM   1328  HG1 THR   210      28.840  36.400  43.450  1.00  0.00            
ATOM   1329  CG2 THR   210      28.290  37.890  41.560  1.00  0.00            
ATOM   1330 1HG2 THR   210      27.920  38.390  42.480  1.00  0.00            
ATOM   1331 2HG2 THR   210      28.350  38.750  40.860  1.00  0.00            
ATOM   1332 3HG2 THR   210      27.630  37.120  41.100  1.00  0.00            
ATOM   1333  C   THR   210      30.740  37.820  39.780  1.00  0.00            
ATOM   1334  O   THR   210      30.070  37.820  38.750  1.00  0.00            
ATOM   1335  N   ALA   211      31.780  38.650  39.990  1.00  0.00            
ATOM   1336  HN  ALA   211      32.380  38.520  40.780  1.00  0.00            
ATOM   1337  CA  ALA   211      32.290  39.680  39.140  1.00  0.00            
ATOM   1338  HA  ALA   211      31.450  40.350  39.020  1.00  0.00            
ATOM   1339  CB  ALA   211      33.260  40.550  39.970  1.00  0.00            
ATOM   1340  HB1 ALA   211      33.660  41.360  39.330  1.00  0.00            
ATOM   1341  HB2 ALA   211      32.690  41.000  40.810  1.00  0.00            
ATOM   1342  HB3 ALA   211      34.190  40.030  40.280  1.00  0.00            
ATOM   1343  C   ALA   211      32.850  39.230  37.830  1.00  0.00            
ATOM   1344  O   ALA   211      32.440  39.840  36.840  1.00  0.00            
ATOM   1345  N   ARG   212      33.530  38.070  37.770  1.00  0.00            
ATOM   1346  HN  ARG   212      33.870  37.680  38.620  1.00  0.00            
ATOM   1347  CA  ARG   212      34.020  37.580  36.520  1.00  0.00            
ATOM   1348  HA  ARG   212      34.500  38.420  36.030  1.00  0.00            
ATOM   1349  CB  ARG   212      35.140  36.530  36.480  1.00  0.00            
ATOM   1350  HB1 ARG   212      35.560  36.530  35.450  1.00  0.00            
ATOM   1351  HB2 ARG   212      35.970  36.920  37.120  1.00  0.00            
ATOM   1352  CG  ARG   212      34.860  35.040  36.640  1.00  0.00            
ATOM   1353  HG1 ARG   212      34.550  34.930  37.700  1.00  0.00            
ATOM   1354  HG2 ARG   212      34.120  34.640  35.910  1.00  0.00            
ATOM   1355  CD  ARG   212      36.140  34.240  36.340  1.00  0.00            
ATOM   1356  HD1 ARG   212      36.450  34.240  35.270  1.00  0.00            
ATOM   1357  HD2 ARG   212      36.910  34.780  36.930  1.00  0.00            
ATOM   1358  NE  ARG   212      35.890  32.920  36.990  1.00  0.00            
ATOM   1359  HE  ARG   212      35.470  32.820  37.890  1.00  0.00            
ATOM   1360  CZ  ARG   212      36.300  31.780  36.370  1.00  0.00            
ATOM   1361  NH1 ARG   212      36.880  31.770  35.130  1.00  0.00            
ATOM   1362 1HH1 ARG   212      36.670  32.520  34.510  1.00  0.00            
ATOM   1363 2HH1 ARG   212      36.980  30.830  34.810  1.00  0.00            
ATOM   1364  NH2 ARG   212      36.310  30.580  37.010  1.00  0.00            
ATOM   1365 1HH2 ARG   212      35.880  30.640  37.920  1.00  0.00            
ATOM   1366 2HH2 ARG   212      36.330  29.690  36.560  1.00  0.00            
ATOM   1367  C   ARG   212      32.850  37.120  35.710  1.00  0.00            
ATOM   1368  O   ARG   212      32.870  37.280  34.490  1.00  0.00            
ATOM   1369  N   CYS   213      31.840  36.500  36.330  1.00  0.00            
ATOM   1370  HN  CYS   213      31.810  36.440  37.330  1.00  0.00            
ATOM   1371  CA  CYS   213      30.680  36.050  35.630  1.00  0.00            
ATOM   1372  HA  CYS   213      30.990  35.530  34.730  1.00  0.00            
ATOM   1373  CB  CYS   213      29.900  35.020  36.460  1.00  0.00            
ATOM   1374  HB1 CYS   213      29.710  35.490  37.440  1.00  0.00            
ATOM   1375  HB2 CYS   213      28.920  34.840  35.960  1.00  0.00            
ATOM   1376  SG  CYS   213      30.840  33.480  36.700  1.00  0.00            
ATOM   1377  HG1 CYS   213      31.520  33.930  37.740  1.00  0.00            
ATOM   1378  C   CYS   213      29.790  37.130  35.120  1.00  0.00            
ATOM   1379  O   CYS   213      29.230  37.000  34.030  1.00  0.00            
ATOM   1380  N   THR   214      29.630  38.260  35.840  1.00  0.00            
ATOM   1381  HN  THR   214      30.120  38.320  36.710  1.00  0.00            
ATOM   1382  CA  THR   214      29.130  39.460  35.250  1.00  0.00            
ATOM   1383  HA  THR   214      28.180  39.300  34.770  1.00  0.00            
ATOM   1384  CB  THR   214      29.020  40.580  36.240  1.00  0.00            
ATOM   1385  HB  THR   214      30.020  40.980  36.510  1.00  0.00            
ATOM   1386  OG1 THR   214      28.370  40.080  37.400  1.00  0.00            
ATOM   1387  HG1 THR   214      28.850  39.270  37.610  1.00  0.00            
ATOM   1388  CG2 THR   214      28.050  41.660  35.720  1.00  0.00            
ATOM   1389 1HG2 THR   214      27.830  42.450  36.470  1.00  0.00            
ATOM   1390 2HG2 THR   214      28.480  42.210  34.850  1.00  0.00            
ATOM   1391 3HG2 THR   214      27.100  41.150  35.470  1.00  0.00            
ATOM   1392  C   THR   214      29.950  40.060  34.170  1.00  0.00            
ATOM   1393  O   THR   214      29.540  40.300  33.030  1.00  0.00            
ATOM   1394  N   ALA   215      31.290  40.200  34.290  1.00  0.00            
ATOM   1395  HN  ALA   215      31.870  39.980  35.070  1.00  0.00            
ATOM   1396  CA  ALA   215      32.170  40.630  33.260  1.00  0.00            
ATOM   1397  HA  ALA   215      31.830  41.590  32.900  1.00  0.00            
ATOM   1398  CB  ALA   215      33.530  40.700  33.970  1.00  0.00            
ATOM   1399  HB1 ALA   215      34.240  41.350  33.420  1.00  0.00            
ATOM   1400  HB2 ALA   215      33.450  41.130  34.990  1.00  0.00            
ATOM   1401  HB3 ALA   215      33.890  39.660  34.170  1.00  0.00            
ATOM   1402  C   ALA   215      32.230  39.900  31.960  1.00  0.00            
ATOM   1403  O   ALA   215      32.260  40.550  30.920  1.00  0.00            
ATOM   1404  N   GLY   216      32.240  38.550  31.980  1.00  0.00            
ATOM   1405  HN  GLY   216      32.280  38.160  32.900  1.00  0.00            
ATOM   1406  CA  GLY   216      32.140  37.730  30.820  1.00  0.00            
ATOM   1407  HA1 GLY   216      32.900  37.990  30.090  1.00  0.00            
ATOM   1408  HA2 GLY   216      32.460  36.760  31.160  1.00  0.00            
ATOM   1409  C   GLY   216      30.830  37.840  30.120  1.00  0.00            
ATOM   1410  O   GLY   216      30.770  37.770  28.890  1.00  0.00            
ATOM   1411  N   THR   217      29.740  38.000  30.900  1.00  0.00            
ATOM   1412  HN  THR   217      29.940  37.900  31.870  1.00  0.00            
ATOM   1413  CA  THR   217      28.420  38.310  30.450  1.00  0.00            
ATOM   1414  HA  THR   217      28.170  37.600  29.680  1.00  0.00            
ATOM   1415  CB  THR   217      27.310  38.310  31.470  1.00  0.00            
ATOM   1416  HB  THR   217      27.420  39.170  32.160  1.00  0.00            
ATOM   1417  OG1 THR   217      27.300  37.100  32.210  1.00  0.00            
ATOM   1418  HG1 THR   217      27.920  37.140  32.940  1.00  0.00            
ATOM   1419  CG2 THR   217      25.920  38.390  30.830  1.00  0.00            
ATOM   1420 1HG2 THR   217      25.120  38.500  31.590  1.00  0.00            
ATOM   1421 2HG2 THR   217      25.870  39.320  30.210  1.00  0.00            
ATOM   1422 3HG2 THR   217      25.830  37.510  30.160  1.00  0.00            
ATOM   1423  C   THR   217      28.370  39.600  29.700  1.00  0.00            
ATOM   1424  O   THR   217      27.880  39.640  28.570  1.00  0.00            
ATOM   1425  N   LEU   218      29.000  40.690  30.170  1.00  0.00            
ATOM   1426  HN  LEU   218      29.270  40.720  31.130  1.00  0.00            
ATOM   1427  CA  LEU   218      29.170  41.970  29.550  1.00  0.00            
ATOM   1428  HA  LEU   218      28.200  42.240  29.150  1.00  0.00            
ATOM   1429  CB  LEU   218      29.630  43.100  30.480  1.00  0.00            
ATOM   1430  HB1 LEU   218      29.560  42.730  31.530  1.00  0.00            
ATOM   1431  HB2 LEU   218      30.690  43.380  30.330  1.00  0.00            
ATOM   1432  CG  LEU   218      28.840  44.410  30.400  1.00  0.00            
ATOM   1433  HG  LEU   218      28.620  44.560  29.320  1.00  0.00            
ATOM   1434  CD1 LEU   218      27.520  44.190  31.160  1.00  0.00            
ATOM   1435 1HD1 LEU   218      27.680  44.030  32.250  1.00  0.00            
ATOM   1436 2HD1 LEU   218      26.780  45.010  30.990  1.00  0.00            
ATOM   1437 3HD1 LEU   218      26.970  43.270  30.870  1.00  0.00            
ATOM   1438  CD2 LEU   218      29.560  45.700  30.840  1.00  0.00            
ATOM   1439 1HD2 LEU   218      30.620  45.610  30.510  1.00  0.00            
ATOM   1440 2HD2 LEU   218      29.070  46.560  30.340  1.00  0.00            
ATOM   1441 3HD2 LEU   218      29.600  45.760  31.950  1.00  0.00            
ATOM   1442  C   LEU   218      29.970  41.760  28.300  1.00  0.00            
ATOM   1443  O   LEU   218      29.670  42.420  27.310  1.00  0.00            
ATOM   1444  N   HIS   219      30.960  40.860  28.290  1.00  0.00            
ATOM   1445  HN  HIS   219      31.200  40.320  29.100  1.00  0.00            
ATOM   1446  CA  HIS   219      31.730  40.590  27.120  1.00  0.00            
ATOM   1447  HA  HIS   219      32.080  41.540  26.750  1.00  0.00            
ATOM   1448  CB  HIS   219      32.980  39.750  27.390  1.00  0.00            
ATOM   1449  HB1 HIS   219      33.600  40.340  28.100  1.00  0.00            
ATOM   1450  HB2 HIS   219      32.650  38.820  27.910  1.00  0.00            
ATOM   1451  ND1 HIS   219      34.350  38.170  26.140  1.00  0.00            
ATOM   1452  CG  HIS   219      33.830  39.450  26.200  1.00  0.00            
ATOM   1453  CE1 HIS   219      35.170  38.180  25.110  1.00  0.00            
ATOM   1454  HE1 HIS   219      35.770  37.350  24.720  1.00  0.00            
ATOM   1455  NE2 HIS   219      35.120  39.380  24.480  1.00  0.00            
ATOM   1456  HE2 HIS   219      35.690  39.690  23.710  1.00  0.00            
ATOM   1457  CD2 HIS   219      34.240  40.200  25.140  1.00  0.00            
ATOM   1458  HD2 HIS   219      33.930  41.220  24.910  1.00  0.00            
ATOM   1459  C   HIS   219      30.900  40.050  26.000  1.00  0.00            
ATOM   1460  O   HIS   219      31.050  40.420  24.840  1.00  0.00            
ATOM   1461  N   ASN   220      30.010  39.090  26.340  1.00  0.00            
ATOM   1462  HN  ASN   220      29.930  38.810  27.290  1.00  0.00            
ATOM   1463  CA  ASN   220      29.230  38.290  25.450  1.00  0.00            
ATOM   1464  HA  ASN   220      29.830  37.840  24.670  1.00  0.00            
ATOM   1465  CB  ASN   220      28.370  37.300  26.250  1.00  0.00            
ATOM   1466  HB1 ASN   220      28.230  37.760  27.250  1.00  0.00            
ATOM   1467  HB2 ASN   220      27.410  37.110  25.720  1.00  0.00            
ATOM   1468  CG  ASN   220      29.150  36.000  26.380  1.00  0.00            
ATOM   1469  OD1 ASN   220      30.110  35.670  25.690  1.00  0.00            
ATOM   1470  ND2 ASN   220      28.680  35.180  27.360  1.00  0.00            
ATOM   1471 1HD2 ASN   220      27.790  35.420  27.750  1.00  0.00            
ATOM   1472 2HD2 ASN   220      29.050  34.250  27.460  1.00  0.00            
ATOM   1473  C   ASN   220      28.320  39.190  24.670  1.00  0.00            
ATOM   1474  O   ASN   220      28.150  39.000  23.470  1.00  0.00            
ATOM   1475  N   LEU   221      27.750  40.160  25.410  1.00  0.00            
ATOM   1476  HN  LEU   221      28.040  40.230  26.360  1.00  0.00            
ATOM   1477  CA  LEU   221      26.890  41.130  24.820  1.00  0.00            
ATOM   1478  HA  LEU   221      26.050  40.660  24.320  1.00  0.00            
ATOM   1479  CB  LEU   221      26.430  42.100  25.910  1.00  0.00            
ATOM   1480  HB1 LEU   221      27.250  42.470  26.560  1.00  0.00            
ATOM   1481  HB2 LEU   221      25.930  43.020  25.530  1.00  0.00            
ATOM   1482  CG  LEU   221      25.370  41.490  26.850  1.00  0.00            
ATOM   1483  HG  LEU   221      25.750  40.530  27.250  1.00  0.00            
ATOM   1484  CD1 LEU   221      24.980  42.270  28.110  1.00  0.00            
ATOM   1485 1HD1 LEU   221      24.060  41.940  28.630  1.00  0.00            
ATOM   1486 2HD1 LEU   221      25.770  42.150  28.890  1.00  0.00            
ATOM   1487 3HD1 LEU   221      24.970  43.340  27.830  1.00  0.00            
ATOM   1488  CD2 LEU   221      24.080  41.210  26.050  1.00  0.00            
ATOM   1489 1HD2 LEU   221      23.290  40.950  26.780  1.00  0.00            
ATOM   1490 2HD2 LEU   221      23.690  42.040  25.420  1.00  0.00            
ATOM   1491 3HD2 LEU   221      24.170  40.390  25.310  1.00  0.00            
ATOM   1492  C   LEU   221      27.510  41.960  23.760  1.00  0.00            
ATOM   1493  O   LEU   221      26.880  42.210  22.730  1.00  0.00            
ATOM   1494  N   SER   222      28.800  42.330  23.920  1.00  0.00            
ATOM   1495  HN  SER   222      29.290  41.910  24.680  1.00  0.00            
ATOM   1496  CA  SER   222      29.450  43.410  23.230  1.00  0.00            
ATOM   1497  HA  SER   222      28.650  44.120  23.100  1.00  0.00            
ATOM   1498  CB  SER   222      30.560  44.000  24.110  1.00  0.00            
ATOM   1499  HB1 SER   222      31.010  44.920  23.670  1.00  0.00            
ATOM   1500  HB2 SER   222      30.100  44.260  25.090  1.00  0.00            
ATOM   1501  OG  SER   222      31.650  43.160  24.450  1.00  0.00            
ATOM   1502  HG1 SER   222      31.340  42.290  24.720  1.00  0.00            
ATOM   1503  C   SER   222      30.030  43.170  21.880  1.00  0.00            
ATOM   1504  O   SER   222      30.910  43.880  21.410  1.00  0.00            
ATOM   1505  N   HIS   223      29.550  42.070  21.270  1.00  0.00            
ATOM   1506  HN  HIS   223      29.000  41.530  21.900  1.00  0.00            
ATOM   1507  CA  HIS   223      29.910  41.530  20.000  1.00  0.00            
ATOM   1508  HA  HIS   223      30.850  42.000  19.740  1.00  0.00            
ATOM   1509  CB  HIS   223      29.770  40.000  19.920  1.00  0.00            
ATOM   1510  HB1 HIS   223      28.810  39.640  20.320  1.00  0.00            
ATOM   1511  HB2 HIS   223      29.880  39.700  18.850  1.00  0.00            
ATOM   1512  ND1 HIS   223      31.020  39.390  22.000  1.00  0.00            
ATOM   1513  HD1 HIS   223      30.310  39.780  22.580  1.00  0.00            
ATOM   1514  CG  HIS   223      30.950  39.400  20.620  1.00  0.00            
ATOM   1515  CE1 HIS   223      32.240  38.930  22.390  1.00  0.00            
ATOM   1516  HE1 HIS   223      32.700  38.870  23.380  1.00  0.00            
ATOM   1517  NE2 HIS   223      32.920  38.540  21.320  1.00  0.00            
ATOM   1518  CD2 HIS   223      32.120  38.810  20.230  1.00  0.00            
ATOM   1519  HD2 HIS   223      32.390  38.610  19.200  1.00  0.00            
ATOM   1520  C   HIS   223      28.970  42.060  18.970  1.00  0.00            
ATOM   1521  O   HIS   223      29.210  42.160  17.760  1.00  0.00            
ATOM   1522  N   HIS   224      27.780  42.560  19.330  1.00  0.00            
ATOM   1523  HN  HIS   224      27.670  42.770  20.300  1.00  0.00            
ATOM   1524  CA  HIS   224      26.730  42.970  18.450  1.00  0.00            
ATOM   1525  HA  HIS   224      26.950  42.810  17.400  1.00  0.00            
ATOM   1526  CB  HIS   224      25.510  42.090  18.740  1.00  0.00            
ATOM   1527  HB1 HIS   224      25.820  41.030  18.910  1.00  0.00            
ATOM   1528  HB2 HIS   224      24.930  42.300  19.660  1.00  0.00            
ATOM   1529  ND1 HIS   224      23.470  43.040  17.750  1.00  0.00            
ATOM   1530  CG  HIS   224      24.400  42.030  17.720  1.00  0.00            
ATOM   1531  CE1 HIS   224      22.650  42.800  16.740  1.00  0.00            
ATOM   1532  HE1 HIS   224      21.750  43.380  16.530  1.00  0.00            
ATOM   1533  NE2 HIS   224      23.060  41.680  16.100  1.00  0.00            
ATOM   1534  HE2 HIS   224      22.500  41.370  15.330  1.00  0.00            
ATOM   1535  CD2 HIS   224      24.200  41.170  16.690  1.00  0.00            
ATOM   1536  HD2 HIS   224      24.750  40.270  16.440  1.00  0.00            
ATOM   1537  C   HIS   224      26.440  44.420  18.590  1.00  0.00            
ATOM   1538  O   HIS   224      26.580  44.990  19.670  1.00  0.00            
ATOM   1539  N   ARG   225      26.010  45.140  17.540  1.00  0.00            
ATOM   1540  HN  ARG   225      25.890  44.650  16.680  1.00  0.00            
ATOM   1541  CA  ARG   225      25.820  46.550  17.570  1.00  0.00            
ATOM   1542  HA  ARG   225      26.730  46.940  18.010  1.00  0.00            
ATOM   1543  CB  ARG   225      25.470  47.130  16.190  1.00  0.00            
ATOM   1544  HB1 ARG   225      24.650  46.510  15.770  1.00  0.00            
ATOM   1545  HB2 ARG   225      25.150  48.180  16.340  1.00  0.00            
ATOM   1546  CG  ARG   225      26.560  46.950  15.120  1.00  0.00            
ATOM   1547  HG1 ARG   225      27.530  47.380  15.450  1.00  0.00            
ATOM   1548  HG2 ARG   225      26.660  45.870  14.930  1.00  0.00            
ATOM   1549  CD  ARG   225      26.190  47.650  13.810  1.00  0.00            
ATOM   1550  HD1 ARG   225      25.340  47.150  13.310  1.00  0.00            
ATOM   1551  HD2 ARG   225      25.790  48.680  13.920  1.00  0.00            
ATOM   1552  NE  ARG   225      27.420  47.640  12.960  1.00  0.00            
ATOM   1553  HE  ARG   225      27.800  46.790  12.590  1.00  0.00            
ATOM   1554  CZ  ARG   225      28.120  48.710  12.480  1.00  0.00            
ATOM   1555  NH1 ARG   225      27.800  49.930  13.000  1.00  0.00            
ATOM   1556 1HH1 ARG   225      27.210  50.010  13.810  1.00  0.00            
ATOM   1557 2HH1 ARG   225      28.280  50.730  12.660  1.00  0.00            
ATOM   1558  NH2 ARG   225      29.060  48.620  11.500  1.00  0.00            
ATOM   1559 1HH2 ARG   225      29.220  47.690  11.160  1.00  0.00            
ATOM   1560 2HH2 ARG   225      29.640  49.380  11.200  1.00  0.00            
ATOM   1561  C   ARG   225      24.730  46.870  18.540  1.00  0.00            
ATOM   1562  O   ARG   225      24.920  47.690  19.450  1.00  0.00            
ATOM   1563  N   GLU   226      23.620  46.120  18.630  1.00  0.00            
ATOM   1564  HN  GLU   226      23.450  45.420  17.930  1.00  0.00            
ATOM   1565  CA  GLU   226      22.610  46.210  19.630  1.00  0.00            
ATOM   1566  HA  GLU   226      22.420  47.280  19.680  1.00  0.00            
ATOM   1567  CB  GLU   226      21.380  45.370  19.250  1.00  0.00            
ATOM   1568  HB1 GLU   226      21.660  44.300  19.150  1.00  0.00            
ATOM   1569  HB2 GLU   226      20.660  45.350  20.100  1.00  0.00            
ATOM   1570  CG  GLU   226      20.630  45.830  18.000  1.00  0.00            
ATOM   1571  HG1 GLU   226      20.320  46.900  18.020  1.00  0.00            
ATOM   1572  HG2 GLU   226      21.250  45.680  17.090  1.00  0.00            
ATOM   1573  CD  GLU   226      19.460  44.880  17.830  1.00  0.00            
ATOM   1574  OE1 GLU   226      19.360  44.160  16.800  1.00  0.00            
ATOM   1575  OE2 GLU   226      18.520  44.840  18.670  1.00  0.00            
ATOM   1576  C   GLU   226      23.050  45.910  21.020  1.00  0.00            
ATOM   1577  O   GLU   226      22.610  46.520  22.000  1.00  0.00            
ATOM   1578  N   GLY   227      23.980  44.950  21.170  1.00  0.00            
ATOM   1579  HN  GLY   227      24.310  44.550  20.320  1.00  0.00            
ATOM   1580  CA  GLY   227      24.620  44.570  22.390  1.00  0.00            
ATOM   1581  HA1 GLY   227      23.850  44.540  23.150  1.00  0.00            
ATOM   1582  HA2 GLY   227      25.020  43.590  22.190  1.00  0.00            
ATOM   1583  C   GLY   227      25.670  45.420  23.010  1.00  0.00            
ATOM   1584  O   GLY   227      25.970  45.290  24.200  1.00  0.00            
ATOM   1585  N   LEU   228      26.280  46.380  22.300  1.00  0.00            
ATOM   1586  HN  LEU   228      26.280  46.230  21.310  1.00  0.00            
ATOM   1587  CA  LEU   228      27.050  47.480  22.800  1.00  0.00            
ATOM   1588  HA  LEU   228      27.720  47.100  23.550  1.00  0.00            
ATOM   1589  CB  LEU   228      27.800  48.070  21.590  1.00  0.00            
ATOM   1590  HB1 LEU   228      27.170  48.180  20.680  1.00  0.00            
ATOM   1591  HB2 LEU   228      28.290  49.030  21.850  1.00  0.00            
ATOM   1592  CG  LEU   228      28.950  47.210  21.040  1.00  0.00            
ATOM   1593  HG  LEU   228      28.620  46.180  20.770  1.00  0.00            
ATOM   1594  CD1 LEU   228      29.370  47.770  19.670  1.00  0.00            
ATOM   1595 1HD1 LEU   228      30.070  48.610  19.820  1.00  0.00            
ATOM   1596 2HD1 LEU   228      29.850  46.960  19.090  1.00  0.00            
ATOM   1597 3HD1 LEU   228      28.600  48.260  19.040  1.00  0.00            
ATOM   1598  CD2 LEU   228      30.180  47.190  21.970  1.00  0.00            
ATOM   1599 1HD2 LEU   228      30.870  46.400  21.590  1.00  0.00            
ATOM   1600 2HD2 LEU   228      30.610  48.210  22.040  1.00  0.00            
ATOM   1601 3HD2 LEU   228      29.900  46.850  22.990  1.00  0.00            
ATOM   1602  C   LEU   228      26.010  48.420  23.310  1.00  0.00            
ATOM   1603  O   LEU   228      26.240  49.050  24.340  1.00  0.00            
ATOM   1604  N   LEU   229      24.840  48.600  22.680  1.00  0.00            
ATOM   1605  HN  LEU   229      24.590  47.950  21.960  1.00  0.00            
ATOM   1606  CA  LEU   229      23.910  49.680  22.800  1.00  0.00            
ATOM   1607  HA  LEU   229      24.540  50.560  22.860  1.00  0.00            
ATOM   1608  CB  LEU   229      22.920  49.870  21.650  1.00  0.00            
ATOM   1609  HB1 LEU   229      23.620  50.090  20.820  1.00  0.00            
ATOM   1610  HB2 LEU   229      22.350  48.930  21.450  1.00  0.00            
ATOM   1611  CG  LEU   229      21.980  51.080  21.830  1.00  0.00            
ATOM   1612  HG  LEU   229      21.410  50.890  22.760  1.00  0.00            
ATOM   1613  CD1 LEU   229      22.790  52.370  21.990  1.00  0.00            
ATOM   1614 1HD1 LEU   229      23.340  52.320  22.950  1.00  0.00            
ATOM   1615 2HD1 LEU   229      23.540  52.520  21.190  1.00  0.00            
ATOM   1616 3HD1 LEU   229      22.190  53.290  22.180  1.00  0.00            
ATOM   1617  CD2 LEU   229      20.930  51.300  20.730  1.00  0.00            
ATOM   1618 1HD2 LEU   229      21.340  51.460  19.700  1.00  0.00            
ATOM   1619 2HD2 LEU   229      20.170  50.510  20.820  1.00  0.00            
ATOM   1620 3HD2 LEU   229      20.380  52.240  20.950  1.00  0.00            
ATOM   1621  C   LEU   229      23.050  49.610  24.010  1.00  0.00            
ATOM   1622  O   LEU   229      22.850  50.580  24.740  1.00  0.00            
ATOM   1623  N   ALA   230      22.650  48.400  24.450  1.00  0.00            
ATOM   1624  HN  ALA   230      22.880  47.670  23.810  1.00  0.00            
ATOM   1625  CA  ALA   230      21.980  48.140  25.690  1.00  0.00            
ATOM   1626  HA  ALA   230      21.150  48.810  25.790  1.00  0.00            
ATOM   1627  CB  ALA   230      21.390  46.720  25.670  1.00  0.00            
ATOM   1628  HB1 ALA   230      20.670  46.630  26.520  1.00  0.00            
ATOM   1629  HB2 ALA   230      20.780  46.700  24.740  1.00  0.00            
ATOM   1630  HB3 ALA   230      22.080  45.850  25.630  1.00  0.00            
ATOM   1631  C   ALA   230      22.800  48.380  26.910  1.00  0.00            
ATOM   1632  O   ALA   230      22.310  48.850  27.930  1.00  0.00            
ATOM   1633  N   ILE   231      24.100  48.070  26.820  1.00  0.00            
ATOM   1634  HN  ILE   231      24.640  47.760  26.030  1.00  0.00            
ATOM   1635  CA  ILE   231      25.110  48.270  27.810  1.00  0.00            
ATOM   1636  HA  ILE   231      24.750  47.980  28.790  1.00  0.00            
ATOM   1637  CB  ILE   231      26.440  47.610  27.590  1.00  0.00            
ATOM   1638  HB  ILE   231      26.710  47.870  26.540  1.00  0.00            
ATOM   1639  CG2 ILE   231      27.540  48.010  28.590  1.00  0.00            
ATOM   1640 1HG2 ILE   231      27.130  47.850  29.610  1.00  0.00            
ATOM   1641 2HG2 ILE   231      28.430  47.390  28.340  1.00  0.00            
ATOM   1642 3HG2 ILE   231      27.790  49.080  28.390  1.00  0.00            
ATOM   1643  CG1 ILE   231      26.390  46.080  27.560  1.00  0.00            
ATOM   1644 1HG1 ILE   231      26.000  45.830  28.570  1.00  0.00            
ATOM   1645 2HG1 ILE   231      25.620  45.780  26.820  1.00  0.00            
ATOM   1646  CD  ILE   231      27.650  45.400  27.040  1.00  0.00            
ATOM   1647  HD1 ILE   231      27.910  45.560  25.970  1.00  0.00            
ATOM   1648  HD2 ILE   231      28.530  45.640  27.680  1.00  0.00            
ATOM   1649  HD3 ILE   231      27.570  44.310  27.240  1.00  0.00            
ATOM   1650  C   ILE   231      25.370  49.730  27.970  1.00  0.00            
ATOM   1651  O   ILE   231      25.470  50.180  29.110  1.00  0.00            
ATOM   1652  N   PHE   232      25.540  50.450  26.840  1.00  0.00            
ATOM   1653  HN  PHE   232      25.750  50.010  25.970  1.00  0.00            
ATOM   1654  CA  PHE   232      25.630  51.870  26.800  1.00  0.00            
ATOM   1655  HA  PHE   232      26.470  52.300  27.330  1.00  0.00            
ATOM   1656  CB  PHE   232      25.800  52.280  25.330  1.00  0.00            
ATOM   1657  HB1 PHE   232      26.590  51.620  24.910  1.00  0.00            
ATOM   1658  HB2 PHE   232      24.830  52.120  24.800  1.00  0.00            
ATOM   1659  CG  PHE   232      26.170  53.710  25.130  1.00  0.00            
ATOM   1660  CD1 PHE   232      27.350  54.170  25.640  1.00  0.00            
ATOM   1661  HD1 PHE   232      27.990  53.410  26.060  1.00  0.00            
ATOM   1662  CE1 PHE   232      27.790  55.450  25.390  1.00  0.00            
ATOM   1663  HE1 PHE   232      28.780  55.760  25.690  1.00  0.00            
ATOM   1664  CZ  PHE   232      26.980  56.320  24.700  1.00  0.00            
ATOM   1665  HZ  PHE   232      27.450  57.250  24.430  1.00  0.00            
ATOM   1666  CD2 PHE   232      25.290  54.580  24.520  1.00  0.00            
ATOM   1667  HD2 PHE   232      24.320  54.330  24.110  1.00  0.00            
ATOM   1668  CE2 PHE   232      25.730  55.870  24.340  1.00  0.00            
ATOM   1669  HE2 PHE   232      25.140  56.510  23.690  1.00  0.00            
ATOM   1670  C   PHE   232      24.460  52.530  27.450  1.00  0.00            
ATOM   1671  O   PHE   232      24.740  53.260  28.400  1.00  0.00            
ATOM   1672  N   LYS   233      23.190  52.330  27.060  1.00  0.00            
ATOM   1673  HN  LYS   233      22.980  51.730  26.300  1.00  0.00            
ATOM   1674  CA  LYS   233      22.070  52.880  27.750  1.00  0.00            
ATOM   1675  HA  LYS   233      22.350  53.910  27.910  1.00  0.00            
ATOM   1676  CB  LYS   233      20.750  52.740  26.960  1.00  0.00            
ATOM   1677  HB1 LYS   233      20.570  51.710  26.600  1.00  0.00            
ATOM   1678  HB2 LYS   233      19.970  53.180  27.610  1.00  0.00            
ATOM   1679  CG  LYS   233      20.710  53.690  25.760  1.00  0.00            
ATOM   1680  HG1 LYS   233      21.090  54.670  26.110  1.00  0.00            
ATOM   1681  HG2 LYS   233      21.410  53.340  24.980  1.00  0.00            
ATOM   1682  CD  LYS   233      19.330  53.940  25.140  1.00  0.00            
ATOM   1683  HD1 LYS   233      18.540  54.160  25.890  1.00  0.00            
ATOM   1684  HD2 LYS   233      19.320  54.880  24.560  1.00  0.00            
ATOM   1685  CE  LYS   233      18.920  52.770  24.240  1.00  0.00            
ATOM   1686  HE1 LYS   233      19.530  52.640  23.310  1.00  0.00            
ATOM   1687  HE2 LYS   233      18.860  51.760  24.680  1.00  0.00            
ATOM   1688  NZ  LYS   233      17.510  52.930  23.830  1.00  0.00            
ATOM   1689  HZ1 LYS   233      17.070  52.040  23.520  1.00  0.00            
ATOM   1690  HZ2 LYS   233      16.930  53.230  24.640  1.00  0.00            
ATOM   1691  HZ3 LYS   233      17.340  53.580  23.040  1.00  0.00            
ATOM   1692  C   LYS   233      21.730  52.450  29.140  1.00  0.00            
ATOM   1693  O   LYS   233      21.010  53.150  29.850  1.00  0.00            
ATOM   1694  N   SER   234      22.300  51.300  29.550  1.00  0.00            
ATOM   1695  HN  SER   234      22.920  50.820  28.940  1.00  0.00            
ATOM   1696  CA  SER   234      21.970  50.850  30.870  1.00  0.00            
ATOM   1697  HA  SER   234      20.980  51.200  31.130  1.00  0.00            
ATOM   1698  CB  SER   234      21.890  49.320  30.950  1.00  0.00            
ATOM   1699  HB1 SER   234      22.840  48.750  30.820  1.00  0.00            
ATOM   1700  HB2 SER   234      21.600  48.960  31.970  1.00  0.00            
ATOM   1701  OG  SER   234      20.810  48.910  30.130  1.00  0.00            
ATOM   1702  HG1 SER   234      21.120  48.930  29.210  1.00  0.00            
ATOM   1703  C   SER   234      23.050  51.390  31.760  1.00  0.00            
ATOM   1704  O   SER   234      23.040  51.210  32.970  1.00  0.00            
ATOM   1705  N   GLY   235      24.070  52.130  31.290  1.00  0.00            
ATOM   1706  HN  GLY   235      24.160  52.230  30.310  1.00  0.00            
ATOM   1707  CA  GLY   235      25.060  52.710  32.150  1.00  0.00            
ATOM   1708  HA1 GLY   235      25.540  53.500  31.610  1.00  0.00            
ATOM   1709  HA2 GLY   235      24.610  53.130  33.040  1.00  0.00            
ATOM   1710  C   GLY   235      26.210  51.820  32.480  1.00  0.00            
ATOM   1711  O   GLY   235      26.730  51.880  33.590  1.00  0.00            
ATOM   1712  N   GLY   236      26.650  50.970  31.540  1.00  0.00            
ATOM   1713  HN  GLY   236      26.300  50.970  30.610  1.00  0.00            
ATOM   1714  CA  GLY   236      27.780  50.110  31.720  1.00  0.00            
ATOM   1715  HA1 GLY   236      27.660  49.600  32.670  1.00  0.00            
ATOM   1716  HA2 GLY   236      27.910  49.490  30.850  1.00  0.00            
ATOM   1717  C   GLY   236      29.130  50.730  31.910  1.00  0.00            
ATOM   1718  O   GLY   236      29.950  50.100  32.570  1.00  0.00            
ATOM   1719  N   ILE   237      29.430  51.940  31.410  1.00  0.00            
ATOM   1720  HN  ILE   237      28.710  52.490  30.980  1.00  0.00            
ATOM   1721  CA  ILE   237      30.740  52.500  31.400  1.00  0.00            
ATOM   1722  HA  ILE   237      31.330  51.750  30.890  1.00  0.00            
ATOM   1723  CB  ILE   237      30.820  53.690  30.500  1.00  0.00            
ATOM   1724  HB  ILE   237      29.960  54.340  30.780  1.00  0.00            
ATOM   1725  CG2 ILE   237      32.150  54.450  30.680  1.00  0.00            
ATOM   1726 1HG2 ILE   237      32.340  54.830  31.710  1.00  0.00            
ATOM   1727 2HG2 ILE   237      33.070  53.910  30.370  1.00  0.00            
ATOM   1728 3HG2 ILE   237      32.080  55.280  29.950  1.00  0.00            
ATOM   1729  CG1 ILE   237      30.720  53.190  29.050  1.00  0.00            
ATOM   1730 1HG1 ILE   237      31.450  52.370  28.870  1.00  0.00            
ATOM   1731 2HG1 ILE   237      29.760  52.630  28.940  1.00  0.00            
ATOM   1732  CD  ILE   237      30.780  54.240  27.950  1.00  0.00            
ATOM   1733  HD1 ILE   237      30.640  53.750  26.970  1.00  0.00            
ATOM   1734  HD2 ILE   237      29.930  54.970  28.020  1.00  0.00            
ATOM   1735  HD3 ILE   237      31.710  54.830  28.080  1.00  0.00            
ATOM   1736  C   ILE   237      31.220  52.770  32.790  1.00  0.00            
ATOM   1737  O   ILE   237      32.310  52.310  33.110  1.00  0.00            
ATOM   1738  N   PRO   238      30.490  53.370  33.690  1.00  0.00            
ATOM   1739  CD  PRO   238      29.340  54.230  33.450  1.00  0.00            
ATOM   1740  HD1 PRO   238      28.440  53.610  33.280  1.00  0.00            
ATOM   1741  HD2 PRO   238      29.480  54.960  32.630  1.00  0.00            
ATOM   1742  CA  PRO   238      30.980  53.550  35.020  1.00  0.00            
ATOM   1743  HA  PRO   238      31.960  53.990  34.930  1.00  0.00            
ATOM   1744  CB  PRO   238      29.890  54.280  35.810  1.00  0.00            
ATOM   1745  HB1 PRO   238      29.080  53.670  36.240  1.00  0.00            
ATOM   1746  HB2 PRO   238      30.320  54.880  36.640  1.00  0.00            
ATOM   1747  CG  PRO   238      29.210  55.110  34.710  1.00  0.00            
ATOM   1748  HG1 PRO   238      28.180  55.430  34.960  1.00  0.00            
ATOM   1749  HG2 PRO   238      29.720  56.090  34.590  1.00  0.00            
ATOM   1750  C   PRO   238      31.270  52.280  35.750  1.00  0.00            
ATOM   1751  O   PRO   238      32.230  52.270  36.520  1.00  0.00            
ATOM   1752  N   ALA   239      30.440  51.250  35.530  1.00  0.00            
ATOM   1753  HN  ALA   239      29.550  51.450  35.130  1.00  0.00            
ATOM   1754  CA  ALA   239      30.630  49.910  36.000  1.00  0.00            
ATOM   1755  HA  ALA   239      30.860  50.010  37.050  1.00  0.00            
ATOM   1756  CB  ALA   239      29.340  49.070  35.880  1.00  0.00            
ATOM   1757  HB1 ALA   239      29.050  48.930  34.820  1.00  0.00            
ATOM   1758  HB2 ALA   239      29.680  48.120  36.350  1.00  0.00            
ATOM   1759  HB3 ALA   239      28.500  49.560  36.420  1.00  0.00            
ATOM   1760  C   ALA   239      31.790  49.160  35.440  1.00  0.00            
ATOM   1761  O   ALA   239      32.470  48.520  36.240  1.00  0.00            
ATOM   1762  N   LEU   240      32.170  49.280  34.150  1.00  0.00            
ATOM   1763  HN  LEU   240      31.620  49.610  33.390  1.00  0.00            
ATOM   1764  CA  LEU   240      33.430  48.770  33.710  1.00  0.00            
ATOM   1765  HA  LEU   240      33.430  47.710  33.950  1.00  0.00            
ATOM   1766  CB  LEU   240      33.480  48.890  32.180  1.00  0.00            
ATOM   1767  HB1 LEU   240      33.040  49.870  31.920  1.00  0.00            
ATOM   1768  HB2 LEU   240      34.510  48.910  31.750  1.00  0.00            
ATOM   1769  CG  LEU   240      32.840  47.720  31.410  1.00  0.00            
ATOM   1770  HG  LEU   240      31.940  47.350  31.940  1.00  0.00            
ATOM   1771  CD1 LEU   240      32.560  48.120  29.950  1.00  0.00            
ATOM   1772 1HD1 LEU   240      32.220  49.170  29.800  1.00  0.00            
ATOM   1773 2HD1 LEU   240      33.520  48.160  29.410  1.00  0.00            
ATOM   1774 3HD1 LEU   240      31.910  47.300  29.560  1.00  0.00            
ATOM   1775  CD2 LEU   240      33.830  46.540  31.460  1.00  0.00            
ATOM   1776 1HD2 LEU   240      34.450  46.330  32.360  1.00  0.00            
ATOM   1777 2HD2 LEU   240      33.380  45.570  31.140  1.00  0.00            
ATOM   1778 3HD2 LEU   240      34.570  46.810  30.670  1.00  0.00            
ATOM   1779  C   LEU   240      34.640  49.480  34.210  1.00  0.00            
ATOM   1780  O   LEU   240      35.610  48.820  34.600  1.00  0.00            
ATOM   1781  N   VAL   241      34.670  50.820  34.290  1.00  0.00            
ATOM   1782  HN  VAL   241      33.840  51.330  34.080  1.00  0.00            
ATOM   1783  CA  VAL   241      35.730  51.660  34.760  1.00  0.00            
ATOM   1784  HA  VAL   241      36.670  51.410  34.290  1.00  0.00            
ATOM   1785  CB  VAL   241      35.430  53.120  34.550  1.00  0.00            
ATOM   1786  HB  VAL   241      34.460  53.380  35.010  1.00  0.00            
ATOM   1787  CG1 VAL   241      36.500  54.090  35.080  1.00  0.00            
ATOM   1788 1HG1 VAL   241      37.470  53.880  34.580  1.00  0.00            
ATOM   1789 2HG1 VAL   241      36.230  55.130  34.830  1.00  0.00            
ATOM   1790 3HG1 VAL   241      36.570  54.100  36.190  1.00  0.00            
ATOM   1791  CG2 VAL   241      35.410  53.390  33.040  1.00  0.00            
ATOM   1792 1HG2 VAL   241      35.140  54.440  32.830  1.00  0.00            
ATOM   1793 2HG2 VAL   241      36.360  53.210  32.490  1.00  0.00            
ATOM   1794 3HG2 VAL   241      34.610  52.760  32.580  1.00  0.00            
ATOM   1795  C   VAL   241      35.980  51.450  36.220  1.00  0.00            
ATOM   1796  O   VAL   241      37.120  51.300  36.640  1.00  0.00            
ATOM   1797  N   LYS   242      34.930  51.270  37.050  1.00  0.00            
ATOM   1798  HN  LYS   242      33.990  51.240  36.720  1.00  0.00            
ATOM   1799  CA  LYS   242      35.070  50.760  38.370  1.00  0.00            
ATOM   1800  HA  LYS   242      35.680  51.480  38.910  1.00  0.00            
ATOM   1801  CB  LYS   242      33.730  50.540  39.090  1.00  0.00            
ATOM   1802  HB1 LYS   242      33.250  51.540  39.030  1.00  0.00            
ATOM   1803  HB2 LYS   242      33.000  49.840  38.630  1.00  0.00            
ATOM   1804  CG  LYS   242      33.710  50.270  40.600  1.00  0.00            
ATOM   1805  HG1 LYS   242      32.650  50.190  40.900  1.00  0.00            
ATOM   1806  HG2 LYS   242      34.350  49.410  40.900  1.00  0.00            
ATOM   1807  CD  LYS   242      34.330  51.390  41.450  1.00  0.00            
ATOM   1808  HD1 LYS   242      35.430  51.290  41.560  1.00  0.00            
ATOM   1809  HD2 LYS   242      34.200  52.390  40.990  1.00  0.00            
ATOM   1810  CE  LYS   242      33.880  51.400  42.910  1.00  0.00            
ATOM   1811  HE1 LYS   242      34.480  52.200  43.400  1.00  0.00            
ATOM   1812  HE2 LYS   242      32.820  51.670  43.080  1.00  0.00            
ATOM   1813  NZ  LYS   242      34.270  50.180  43.640  1.00  0.00            
ATOM   1814  HZ1 LYS   242      35.260  49.900  43.470  1.00  0.00            
ATOM   1815  HZ2 LYS   242      34.110  50.090  44.670  1.00  0.00            
ATOM   1816  HZ3 LYS   242      33.660  49.410  43.300  1.00  0.00            
ATOM   1817  C   LYS   242      35.780  49.450  38.470  1.00  0.00            
ATOM   1818  O   LYS   242      36.700  49.270  39.260  1.00  0.00            
ATOM   1819  N   MET   243      35.440  48.500  37.590  1.00  0.00            
ATOM   1820  HN  MET   243      34.660  48.600  36.970  1.00  0.00            
ATOM   1821  CA  MET   243      35.910  47.150  37.600  1.00  0.00            
ATOM   1822  HA  MET   243      35.920  46.760  38.600  1.00  0.00            
ATOM   1823  CB  MET   243      34.920  46.210  36.900  1.00  0.00            
ATOM   1824  HB1 MET   243      33.980  46.430  37.450  1.00  0.00            
ATOM   1825  HB2 MET   243      34.650  46.510  35.860  1.00  0.00            
ATOM   1826  CG  MET   243      35.120  44.690  36.950  1.00  0.00            
ATOM   1827  HG1 MET   243      34.310  44.200  36.380  1.00  0.00            
ATOM   1828  HG2 MET   243      36.100  44.520  36.470  1.00  0.00            
ATOM   1829  SD  MET   243      35.090  43.870  38.570  1.00  0.00            
ATOM   1830  CE  MET   243      33.270  43.790  38.650  1.00  0.00            
ATOM   1831  HE1 MET   243      32.920  44.840  38.610  1.00  0.00            
ATOM   1832  HE2 MET   243      32.810  43.150  37.860  1.00  0.00            
ATOM   1833  HE3 MET   243      33.050  43.430  39.680  1.00  0.00            
ATOM   1834  C   MET   243      37.370  47.010  37.310  1.00  0.00            
ATOM   1835  O   MET   243      37.990  46.010  37.650  1.00  0.00            
ATOM   1836  N   LEU   244      38.030  47.950  36.600  1.00  0.00            
ATOM   1837  HN  LEU   244      37.440  48.650  36.200  1.00  0.00            
ATOM   1838  CA  LEU   244      39.440  47.930  36.390  1.00  0.00            
ATOM   1839  HA  LEU   244      39.690  46.960  35.980  1.00  0.00            
ATOM   1840  CB  LEU   244      39.810  49.020  35.370  1.00  0.00            
ATOM   1841  HB1 LEU   244      39.430  50.030  35.590  1.00  0.00            
ATOM   1842  HB2 LEU   244      40.920  49.030  35.340  1.00  0.00            
ATOM   1843  CG  LEU   244      39.290  48.800  33.940  1.00  0.00            
ATOM   1844  HG  LEU   244      38.200  48.710  34.120  1.00  0.00            
ATOM   1845  CD1 LEU   244      39.520  50.060  33.080  1.00  0.00            
ATOM   1846 1HD1 LEU   244      39.120  50.040  32.040  1.00  0.00            
ATOM   1847 2HD1 LEU   244      39.200  51.010  33.550  1.00  0.00            
ATOM   1848 3HD1 LEU   244      40.610  50.160  32.890  1.00  0.00            
ATOM   1849  CD2 LEU   244      39.840  47.540  33.250  1.00  0.00            
ATOM   1850 1HD2 LEU   244      39.480  46.640  33.790  1.00  0.00            
ATOM   1851 2HD2 LEU   244      39.750  47.480  32.150  1.00  0.00            
ATOM   1852 3HD2 LEU   244      40.920  47.760  33.370  1.00  0.00            
ATOM   1853  C   LEU   244      40.210  48.220  37.640  1.00  0.00            
ATOM   1854  O   LEU   244      41.420  48.010  37.600  1.00  0.00            
ATOM   1855  N   GLY   245      39.520  48.620  38.720  1.00  0.00            
ATOM   1856  HN  GLY   245      38.550  48.820  38.650  1.00  0.00            
ATOM   1857  CA  GLY   245      40.030  48.580  40.060  1.00  0.00            
ATOM   1858  HA1 GLY   245      41.030  48.980  40.070  1.00  0.00            
ATOM   1859  HA2 GLY   245      39.380  49.200  40.660  1.00  0.00            
ATOM   1860  C   GLY   245      40.160  47.250  40.720  1.00  0.00            
ATOM   1861  O   GLY   245      40.670  47.180  41.830  1.00  0.00            
ATOM   1862  N   SER   246      39.780  46.120  40.090  1.00  0.00            
ATOM   1863  HN  SER   246      39.360  46.150  39.180  1.00  0.00            
ATOM   1864  CA  SER   246      39.990  44.800  40.590  1.00  0.00            
ATOM   1865  HA  SER   246      39.760  44.760  41.640  1.00  0.00            
ATOM   1866  CB  SER   246      39.090  43.750  39.920  1.00  0.00            
ATOM   1867  HB1 SER   246      38.100  44.250  40.000  1.00  0.00            
ATOM   1868  HB2 SER   246      39.390  43.690  38.850  1.00  0.00            
ATOM   1869  OG  SER   246      39.030  42.500  40.590  1.00  0.00            
ATOM   1870  HG1 SER   246      38.440  42.640  41.330  1.00  0.00            
ATOM   1871  C   SER   246      41.400  44.340  40.390  1.00  0.00            
ATOM   1872  O   SER   246      41.870  44.480  39.260  1.00  0.00            
ATOM   1873  N   PRO   247      42.040  43.720  41.340  1.00  0.00            
ATOM   1874  CD  PRO   247      41.610  43.620  42.720  1.00  0.00            
ATOM   1875  HD1 PRO   247      40.590  43.180  42.680  1.00  0.00            
ATOM   1876  HD2 PRO   247      41.650  44.710  42.950  1.00  0.00            
ATOM   1877  CA  PRO   247      43.370  43.230  41.140  1.00  0.00            
ATOM   1878  HA  PRO   247      43.930  43.790  40.400  1.00  0.00            
ATOM   1879  CB  PRO   247      43.950  43.110  42.550  1.00  0.00            
ATOM   1880  HB1 PRO   247      44.740  42.350  42.740  1.00  0.00            
ATOM   1881  HB2 PRO   247      44.380  44.120  42.690  1.00  0.00            
ATOM   1882  CG  PRO   247      42.720  42.830  43.430  1.00  0.00            
ATOM   1883  HG1 PRO   247      42.590  41.730  43.440  1.00  0.00            
ATOM   1884  HG2 PRO   247      42.860  43.190  44.480  1.00  0.00            
ATOM   1885  C   PRO   247      43.380  41.910  40.450  1.00  0.00            
ATOM   1886  O   PRO   247      44.440  41.420  40.050  1.00  0.00            
ATOM   1887  N   VAL   248      42.250  41.190  40.450  1.00  0.00            
ATOM   1888  HN  VAL   248      41.450  41.600  40.870  1.00  0.00            
ATOM   1889  CA  VAL   248      42.200  39.830  39.990  1.00  0.00            
ATOM   1890  HA  VAL   248      43.140  39.360  40.230  1.00  0.00            
ATOM   1891  CB  VAL   248      41.150  39.030  40.700  1.00  0.00            
ATOM   1892  HB  VAL   248      40.120  39.380  40.470  1.00  0.00            
ATOM   1893  CG1 VAL   248      41.210  37.560  40.260  1.00  0.00            
ATOM   1894 1HG1 VAL   248      42.250  37.180  40.150  1.00  0.00            
ATOM   1895 2HG1 VAL   248      40.640  36.880  40.920  1.00  0.00            
ATOM   1896 3HG1 VAL   248      40.760  37.470  39.250  1.00  0.00            
ATOM   1897  CG2 VAL   248      41.440  39.070  42.210  1.00  0.00            
ATOM   1898 1HG2 VAL   248      40.800  38.310  42.710  1.00  0.00            
ATOM   1899 2HG2 VAL   248      42.510  38.850  42.410  1.00  0.00            
ATOM   1900 3HG2 VAL   248      40.990  40.040  42.510  1.00  0.00            
ATOM   1901  C   VAL   248      42.170  39.680  38.510  1.00  0.00            
ATOM   1902  O   VAL   248      41.210  40.100  37.860  1.00  0.00            
ATOM   1903  N   ASP   249      43.240  39.120  37.920  1.00  0.00            
ATOM   1904  HN  ASP   249      43.960  38.820  38.530  1.00  0.00            
ATOM   1905  CA  ASP   249      43.550  39.160  36.520  1.00  0.00            
ATOM   1906  HA  ASP   249      43.820  40.190  36.340  1.00  0.00            
ATOM   1907  CB  ASP   249      44.840  38.380  36.230  1.00  0.00            
ATOM   1908  HB1 ASP   249      44.710  37.340  36.590  1.00  0.00            
ATOM   1909  HB2 ASP   249      45.050  38.360  35.140  1.00  0.00            
ATOM   1910  CG  ASP   249      46.040  39.050  36.900  1.00  0.00            
ATOM   1911  OD1 ASP   249      46.850  38.390  37.600  1.00  0.00            
ATOM   1912  OD2 ASP   249      46.230  40.260  36.620  1.00  0.00            
ATOM   1913  C   ASP   249      42.490  38.720  35.560  1.00  0.00            
ATOM   1914  O   ASP   249      42.260  39.330  34.520  1.00  0.00            
ATOM   1915  N   SER   250      41.800  37.620  35.920  1.00  0.00            
ATOM   1916  HN  SER   250      42.180  37.160  36.720  1.00  0.00            
ATOM   1917  CA  SER   250      40.690  37.080  35.190  1.00  0.00            
ATOM   1918  HA  SER   250      40.940  36.680  34.220  1.00  0.00            
ATOM   1919  CB  SER   250      40.180  35.900  36.030  1.00  0.00            
ATOM   1920  HB1 SER   250      40.970  35.130  36.160  1.00  0.00            
ATOM   1921  HB2 SER   250      39.930  36.210  37.060  1.00  0.00            
ATOM   1922  OG  SER   250      39.000  35.340  35.470  1.00  0.00            
ATOM   1923  HG1 SER   250      39.160  34.410  35.310  1.00  0.00            
ATOM   1924  C   SER   250      39.560  38.040  35.000  1.00  0.00            
ATOM   1925  O   SER   250      39.030  38.190  33.910  1.00  0.00            
ATOM   1926  N   VAL   251      39.260  38.820  36.050  1.00  0.00            
ATOM   1927  HN  VAL   251      39.600  38.810  36.990  1.00  0.00            
ATOM   1928  CA  VAL   251      38.290  39.870  35.990  1.00  0.00            
ATOM   1929  HA  VAL   251      37.390  39.530  35.500  1.00  0.00            
ATOM   1930  CB  VAL   251      37.940  40.320  37.370  1.00  0.00            
ATOM   1931  HB  VAL   251      38.560  41.120  37.830  1.00  0.00            
ATOM   1932  CG1 VAL   251      36.470  40.800  37.350  1.00  0.00            
ATOM   1933 1HG1 VAL   251      35.770  40.020  36.980  1.00  0.00            
ATOM   1934 2HG1 VAL   251      36.120  41.080  38.360  1.00  0.00            
ATOM   1935 3HG1 VAL   251      36.370  41.640  36.640  1.00  0.00            
ATOM   1936  CG2 VAL   251      38.070  39.100  38.300  1.00  0.00            
ATOM   1937 1HG2 VAL   251      37.460  39.480  39.150  1.00  0.00            
ATOM   1938 2HG2 VAL   251      37.430  38.280  37.930  1.00  0.00            
ATOM   1939 3HG2 VAL   251      39.110  38.810  38.570  1.00  0.00            
ATOM   1940  C   VAL   251      38.750  41.010  35.140  1.00  0.00            
ATOM   1941  O   VAL   251      38.040  41.460  34.240  1.00  0.00            
ATOM   1942  N   LEU   252      40.020  41.410  35.320  1.00  0.00            
ATOM   1943  HN  LEU   252      40.580  40.940  36.000  1.00  0.00            
ATOM   1944  CA  LEU   252      40.590  42.630  34.840  1.00  0.00            
ATOM   1945  HA  LEU   252      39.930  43.470  34.980  1.00  0.00            
ATOM   1946  CB  LEU   252      41.940  42.790  35.570  1.00  0.00            
ATOM   1947  HB1 LEU   252      41.830  42.820  36.670  1.00  0.00            
ATOM   1948  HB2 LEU   252      42.550  41.900  35.330  1.00  0.00            
ATOM   1949  CG  LEU   252      42.760  44.030  35.160  1.00  0.00            
ATOM   1950  HG  LEU   252      43.020  43.890  34.090  1.00  0.00            
ATOM   1951  CD1 LEU   252      42.000  45.350  35.380  1.00  0.00            
ATOM   1952 1HD1 LEU   252      41.180  45.360  34.630  1.00  0.00            
ATOM   1953 2HD1 LEU   252      41.680  45.350  36.440  1.00  0.00            
ATOM   1954 3HD1 LEU   252      42.600  46.220  35.030  1.00  0.00            
ATOM   1955  CD2 LEU   252      44.100  44.080  35.900  1.00  0.00            
ATOM   1956 1HD2 LEU   252      44.670  43.140  35.760  1.00  0.00            
ATOM   1957 2HD2 LEU   252      44.630  44.990  35.560  1.00  0.00            
ATOM   1958 3HD2 LEU   252      43.950  44.260  36.990  1.00  0.00            
ATOM   1959  C   LEU   252      40.760  42.460  33.370  1.00  0.00            
ATOM   1960  O   LEU   252      40.500  43.400  32.610  1.00  0.00            
ATOM   1961  N   PHE   253      41.250  41.300  32.890  1.00  0.00            
ATOM   1962  HN  PHE   253      41.600  40.600  33.500  1.00  0.00            
ATOM   1963  CA  PHE   253      41.290  40.910  31.510  1.00  0.00            
ATOM   1964  HA  PHE   253      41.970  41.620  31.070  1.00  0.00            
ATOM   1965  CB  PHE   253      41.980  39.540  31.320  1.00  0.00            
ATOM   1966  HB1 PHE   253      41.350  38.840  31.900  1.00  0.00            
ATOM   1967  HB2 PHE   253      41.920  39.250  30.250  1.00  0.00            
ATOM   1968  CG  PHE   253      43.410  39.360  31.710  1.00  0.00            
ATOM   1969  CD1 PHE   253      44.280  40.330  32.140  1.00  0.00            
ATOM   1970  HD1 PHE   253      44.000  41.360  32.220  1.00  0.00            
ATOM   1971  CE1 PHE   253      45.580  40.070  32.510  1.00  0.00            
ATOM   1972  HE1 PHE   253      46.210  40.850  32.920  1.00  0.00            
ATOM   1973  CZ  PHE   253      45.960  38.760  32.610  1.00  0.00            
ATOM   1974  HZ  PHE   253      46.930  38.500  33.020  1.00  0.00            
ATOM   1975  CD2 PHE   253      43.900  38.080  31.560  1.00  0.00            
ATOM   1976  HD2 PHE   253      43.370  37.320  31.010  1.00  0.00            
ATOM   1977  CE2 PHE   253      45.170  37.810  32.000  1.00  0.00            
ATOM   1978  HE2 PHE   253      45.640  36.840  31.980  1.00  0.00            
ATOM   1979  C   PHE   253      40.000  40.970  30.780  1.00  0.00            
ATOM   1980  O   PHE   253      39.980  41.460  29.650  1.00  0.00            
ATOM   1981  N   TYR   254      38.870  40.490  31.340  1.00  0.00            
ATOM   1982  HN  TYR   254      38.900  40.070  32.240  1.00  0.00            
ATOM   1983  CA  TYR   254      37.580  40.700  30.760  1.00  0.00            
ATOM   1984  HA  TYR   254      37.620  40.370  29.740  1.00  0.00            
ATOM   1985  CB  TYR   254      36.470  40.040  31.590  1.00  0.00            
ATOM   1986  HB1 TYR   254      36.650  40.160  32.680  1.00  0.00            
ATOM   1987  HB2 TYR   254      35.450  40.490  31.560  1.00  0.00            
ATOM   1988  CG  TYR   254      36.180  38.610  31.290  1.00  0.00            
ATOM   1989  CD1 TYR   254      35.890  37.780  32.350  1.00  0.00            
ATOM   1990  HD1 TYR   254      35.990  38.110  33.380  1.00  0.00            
ATOM   1991  CE1 TYR   254      35.490  36.480  32.190  1.00  0.00            
ATOM   1992  HE1 TYR   254      35.410  35.770  33.000  1.00  0.00            
ATOM   1993  CZ  TYR   254      35.200  35.990  30.930  1.00  0.00            
ATOM   1994  OH  TYR   254      34.730  34.670  30.800  1.00  0.00            
ATOM   1995  HH  TYR   254      34.390  34.540  29.910  1.00  0.00            
ATOM   1996  CD2 TYR   254      36.000  38.090  30.030  1.00  0.00            
ATOM   1997  HD2 TYR   254      36.030  38.740  29.160  1.00  0.00            
ATOM   1998  CE2 TYR   254      35.450  36.840  29.880  1.00  0.00            
ATOM   1999  HE2 TYR   254      35.460  36.380  28.900  1.00  0.00            
ATOM   2000  C   TYR   254      37.120  42.120  30.640  1.00  0.00            
ATOM   2001  O   TYR   254      36.440  42.530  29.700  1.00  0.00            
ATOM   2002  N   ALA   255      37.580  42.850  31.670  1.00  0.00            
ATOM   2003  HN  ALA   255      38.080  42.440  32.430  1.00  0.00            
ATOM   2004  CA  ALA   255      37.220  44.230  31.810  1.00  0.00            
ATOM   2005  HA  ALA   255      36.150  44.350  31.910  1.00  0.00            
ATOM   2006  CB  ALA   255      37.570  44.740  33.220  1.00  0.00            
ATOM   2007  HB1 ALA   255      37.310  45.800  33.440  1.00  0.00            
ATOM   2008  HB2 ALA   255      36.990  44.100  33.920  1.00  0.00            
ATOM   2009  HB3 ALA   255      38.640  44.670  33.500  1.00  0.00            
ATOM   2010  C   ALA   255      37.740  45.210  30.820  1.00  0.00            
ATOM   2011  O   ALA   255      36.940  45.970  30.270  1.00  0.00            
ATOM   2012  N   ILE   256      39.060  45.230  30.560  1.00  0.00            
ATOM   2013  HN  ILE   256      39.640  44.580  31.040  1.00  0.00            
ATOM   2014  CA  ILE   256      39.610  45.890  29.420  1.00  0.00            
ATOM   2015  HA  ILE   256      39.320  46.930  29.460  1.00  0.00            
ATOM   2016  CB  ILE   256      41.100  46.060  29.500  1.00  0.00            
ATOM   2017  HB  ILE   256      41.310  46.130  30.590  1.00  0.00            
ATOM   2018  CG2 ILE   256      41.860  44.830  28.960  1.00  0.00            
ATOM   2019 1HG2 ILE   256      41.660  44.690  27.870  1.00  0.00            
ATOM   2020 2HG2 ILE   256      42.970  44.920  29.000  1.00  0.00            
ATOM   2021 3HG2 ILE   256      41.460  43.880  29.360  1.00  0.00            
ATOM   2022  CG1 ILE   256      41.610  47.360  28.860  1.00  0.00            
ATOM   2023 1HG1 ILE   256      42.720  47.330  28.800  1.00  0.00            
ATOM   2024 2HG1 ILE   256      41.260  47.400  27.810  1.00  0.00            
ATOM   2025  CD  ILE   256      41.210  48.710  29.460  1.00  0.00            
ATOM   2026  HD1 ILE   256      41.840  49.540  29.080  1.00  0.00            
ATOM   2027  HD2 ILE   256      40.160  49.060  29.400  1.00  0.00            
ATOM   2028  HD3 ILE   256      41.360  48.650  30.550  1.00  0.00            
ATOM   2029  C   ILE   256      39.120  45.390  28.110  1.00  0.00            
ATOM   2030  O   ILE   256      38.770  46.210  27.260  1.00  0.00            
ATOM   2031  N   THR   257      39.010  44.070  27.850  1.00  0.00            
ATOM   2032  HN  THR   257      39.480  43.470  28.490  1.00  0.00            
ATOM   2033  CA  THR   257      38.400  43.540  26.680  1.00  0.00            
ATOM   2034  HA  THR   257      39.120  43.760  25.900  1.00  0.00            
ATOM   2035  CB  THR   257      38.530  42.050  26.770  1.00  0.00            
ATOM   2036  HB  THR   257      37.960  41.590  27.600  1.00  0.00            
ATOM   2037  OG1 THR   257      39.910  41.740  26.950  1.00  0.00            
ATOM   2038  HG1 THR   257      39.990  41.490  27.880  1.00  0.00            
ATOM   2039  CG2 THR   257      38.130  41.460  25.410  1.00  0.00            
ATOM   2040 1HG2 THR   257      38.700  41.940  24.590  1.00  0.00            
ATOM   2041 2HG2 THR   257      38.370  40.380  25.370  1.00  0.00            
ATOM   2042 3HG2 THR   257      37.030  41.490  25.250  1.00  0.00            
ATOM   2043  C   THR   257      37.010  43.910  26.270  1.00  0.00            
ATOM   2044  O   THR   257      36.690  44.170  25.110  1.00  0.00            
ATOM   2045  N   THR   258      36.080  43.990  27.240  1.00  0.00            
ATOM   2046  HN  THR   258      36.240  43.490  28.090  1.00  0.00            
ATOM   2047  CA  THR   258      34.790  44.580  27.030  1.00  0.00            
ATOM   2048  HA  THR   258      34.190  44.170  26.230  1.00  0.00            
ATOM   2049  CB  THR   258      33.850  44.410  28.180  1.00  0.00            
ATOM   2050  HB  THR   258      34.230  44.950  29.070  1.00  0.00            
ATOM   2051  OG1 THR   258      33.890  43.020  28.480  1.00  0.00            
ATOM   2052  HG1 THR   258      34.800  42.800  28.720  1.00  0.00            
ATOM   2053  CG2 THR   258      32.370  44.740  27.910  1.00  0.00            
ATOM   2054 1HG2 THR   258      32.240  45.820  27.660  1.00  0.00            
ATOM   2055 2HG2 THR   258      32.040  44.120  27.050  1.00  0.00            
ATOM   2056 3HG2 THR   258      31.730  44.520  28.790  1.00  0.00            
ATOM   2057  C   THR   258      34.730  46.060  26.850  1.00  0.00            
ATOM   2058  O   THR   258      34.060  46.580  25.960  1.00  0.00            
ATOM   2059  N   LEU   259      35.570  46.830  27.570  1.00  0.00            
ATOM   2060  HN  LEU   259      36.100  46.360  28.270  1.00  0.00            
ATOM   2061  CA  LEU   259      35.730  48.250  27.480  1.00  0.00            
ATOM   2062  HA  LEU   259      34.800  48.790  27.490  1.00  0.00            
ATOM   2063  CB  LEU   259      36.580  48.830  28.620  1.00  0.00            
ATOM   2064  HB1 LEU   259      35.900  48.670  29.470  1.00  0.00            
ATOM   2065  HB2 LEU   259      37.490  48.280  28.930  1.00  0.00            
ATOM   2066  CG  LEU   259      36.880  50.340  28.610  1.00  0.00            
ATOM   2067  HG  LEU   259      35.950  50.780  28.190  1.00  0.00            
ATOM   2068  CD1 LEU   259      37.150  50.760  30.060  1.00  0.00            
ATOM   2069 1HD1 LEU   259      36.210  50.640  30.650  1.00  0.00            
ATOM   2070 2HD1 LEU   259      38.020  50.170  30.390  1.00  0.00            
ATOM   2071 3HD1 LEU   259      37.410  51.840  30.180  1.00  0.00            
ATOM   2072  CD2 LEU   259      38.040  50.840  27.720  1.00  0.00            
ATOM   2073 1HD2 LEU   259      38.970  50.280  27.920  1.00  0.00            
ATOM   2074 2HD2 LEU   259      37.860  50.770  26.630  1.00  0.00            
ATOM   2075 3HD2 LEU   259      38.090  51.930  27.960  1.00  0.00            
ATOM   2076  C   LEU   259      36.330  48.620  26.170  1.00  0.00            
ATOM   2077  O   LEU   259      35.970  49.630  25.560  1.00  0.00            
ATOM   2078  N   HIS   260      37.300  47.870  25.610  1.00  0.00            
ATOM   2079  HN  HIS   260      37.690  47.030  25.990  1.00  0.00            
ATOM   2080  CA  HIS   260      37.740  48.160  24.290  1.00  0.00            
ATOM   2081  HA  HIS   260      38.180  49.150  24.330  1.00  0.00            
ATOM   2082  CB  HIS   260      38.760  47.070  23.900  1.00  0.00            
ATOM   2083  HB1 HIS   260      39.420  47.100  24.780  1.00  0.00            
ATOM   2084  HB2 HIS   260      38.260  46.080  23.920  1.00  0.00            
ATOM   2085  ND1 HIS   260      39.080  46.560  21.480  1.00  0.00            
ATOM   2086  CG  HIS   260      39.420  47.330  22.570  1.00  0.00            
ATOM   2087  CE1 HIS   260      39.690  47.120  20.450  1.00  0.00            
ATOM   2088  HE1 HIS   260      39.720  46.770  19.420  1.00  0.00            
ATOM   2089  NE2 HIS   260      40.440  48.180  20.830  1.00  0.00            
ATOM   2090  HE2 HIS   260      41.030  48.740  20.250  1.00  0.00            
ATOM   2091  CD2 HIS   260      40.170  48.380  22.170  1.00  0.00            
ATOM   2092  HD2 HIS   260      40.460  49.260  22.750  1.00  0.00            
ATOM   2093  C   HIS   260      36.660  48.150  23.270  1.00  0.00            
ATOM   2094  O   HIS   260      36.600  49.140  22.550  1.00  0.00            
ATOM   2095  N   ASN   261      35.790  47.130  23.120  1.00  0.00            
ATOM   2096  HN  ASN   261      35.850  46.330  23.710  1.00  0.00            
ATOM   2097  CA  ASN   261      34.700  47.140  22.200  1.00  0.00            
ATOM   2098  HA  ASN   261      35.060  47.180  21.190  1.00  0.00            
ATOM   2099  CB  ASN   261      33.880  45.880  22.550  1.00  0.00            
ATOM   2100  HB1 ASN   261      33.490  45.740  23.580  1.00  0.00            
ATOM   2101  HB2 ASN   261      33.010  45.840  21.860  1.00  0.00            
ATOM   2102  CG  ASN   261      34.680  44.600  22.310  1.00  0.00            
ATOM   2103  OD1 ASN   261      35.870  44.560  22.020  1.00  0.00            
ATOM   2104  ND2 ASN   261      33.900  43.490  22.280  1.00  0.00            
ATOM   2105 1HD2 ASN   261      33.090  43.450  22.870  1.00  0.00            
ATOM   2106 2HD2 ASN   261      34.290  42.630  21.950  1.00  0.00            
ATOM   2107  C   ASN   261      33.870  48.360  22.370  1.00  0.00            
ATOM   2108  O   ASN   261      33.430  48.990  21.400  1.00  0.00            
ATOM   2109  N   LEU   262      33.500  48.740  23.610  1.00  0.00            
ATOM   2110  HN  LEU   262      33.790  48.200  24.390  1.00  0.00            
ATOM   2111  CA  LEU   262      32.580  49.790  23.900  1.00  0.00            
ATOM   2112  HA  LEU   262      31.780  49.710  23.180  1.00  0.00            
ATOM   2113  CB  LEU   262      31.990  49.710  25.320  1.00  0.00            
ATOM   2114  HB1 LEU   262      31.930  48.620  25.560  1.00  0.00            
ATOM   2115  HB2 LEU   262      32.750  50.130  26.010  1.00  0.00            
ATOM   2116  CG  LEU   262      30.760  50.510  25.780  1.00  0.00            
ATOM   2117  HG  LEU   262      31.010  51.600  25.770  1.00  0.00            
ATOM   2118  CD1 LEU   262      29.580  50.060  24.900  1.00  0.00            
ATOM   2119 1HD1 LEU   262      28.710  50.690  25.180  1.00  0.00            
ATOM   2120 2HD1 LEU   262      29.720  50.370  23.850  1.00  0.00            
ATOM   2121 3HD1 LEU   262      29.280  49.010  25.090  1.00  0.00            
ATOM   2122  CD2 LEU   262      30.400  50.340  27.260  1.00  0.00            
ATOM   2123 1HD2 LEU   262      30.350  49.240  27.420  1.00  0.00            
ATOM   2124 2HD2 LEU   262      31.290  50.430  27.910  1.00  0.00            
ATOM   2125 3HD2 LEU   262      29.530  50.840  27.750  1.00  0.00            
ATOM   2126  C   LEU   262      33.180  51.130  23.660  1.00  0.00            
ATOM   2127  O   LEU   262      32.550  52.110  23.240  1.00  0.00            
ATOM   2128  N   LEU   263      34.520  51.240  23.710  1.00  0.00            
ATOM   2129  HN  LEU   263      35.110  50.470  23.920  1.00  0.00            
ATOM   2130  CA  LEU   263      35.250  52.450  23.510  1.00  0.00            
ATOM   2131  HA  LEU   263      34.610  53.220  23.930  1.00  0.00            
ATOM   2132  CB  LEU   263      36.600  52.420  24.230  1.00  0.00            
ATOM   2133  HB1 LEU   263      36.410  52.080  25.270  1.00  0.00            
ATOM   2134  HB2 LEU   263      37.280  51.680  23.750  1.00  0.00            
ATOM   2135  CG  LEU   263      37.340  53.770  24.280  1.00  0.00            
ATOM   2136  HG  LEU   263      37.340  54.220  23.270  1.00  0.00            
ATOM   2137  CD1 LEU   263      36.530  54.700  25.210  1.00  0.00            
ATOM   2138 1HD1 LEU   263      37.040  55.640  25.480  1.00  0.00            
ATOM   2139 2HD1 LEU   263      35.560  54.920  24.710  1.00  0.00            
ATOM   2140 3HD1 LEU   263      36.270  54.170  26.150  1.00  0.00            
ATOM   2141  CD2 LEU   263      38.730  53.710  24.940  1.00  0.00            
ATOM   2142 1HD2 LEU   263      39.110  54.740  25.120  1.00  0.00            
ATOM   2143 2HD2 LEU   263      38.760  53.040  25.820  1.00  0.00            
ATOM   2144 3HD2 LEU   263      39.390  53.160  24.240  1.00  0.00            
ATOM   2145  C   LEU   263      35.460  52.760  22.060  1.00  0.00            
ATOM   2146  O   LEU   263      35.300  53.920  21.680  1.00  0.00            
ATOM   2147  N   LEU   264      35.870  51.760  21.270  1.00  0.00            
ATOM   2148  HN  LEU   264      36.170  50.910  21.710  1.00  0.00            
ATOM   2149  CA  LEU   264      36.150  51.810  19.870  1.00  0.00            
ATOM   2150  HA  LEU   264      36.610  52.780  19.770  1.00  0.00            
ATOM   2151  CB  LEU   264      37.080  50.630  19.570  1.00  0.00            
ATOM   2152  HB1 LEU   264      37.940  50.600  20.270  1.00  0.00            
ATOM   2153  HB2 LEU   264      36.440  49.740  19.750  1.00  0.00            
ATOM   2154  CG  LEU   264      37.540  50.630  18.100  1.00  0.00            
ATOM   2155  HG  LEU   264      36.570  50.340  17.630  1.00  0.00            
ATOM   2156  CD1 LEU   264      38.040  51.960  17.530  1.00  0.00            
ATOM   2157 1HD1 LEU   264      38.380  51.930  16.470  1.00  0.00            
ATOM   2158 2HD1 LEU   264      37.260  52.760  17.600  1.00  0.00            
ATOM   2159 3HD1 LEU   264      38.900  52.200  18.190  1.00  0.00            
ATOM   2160  CD2 LEU   264      38.520  49.460  17.950  1.00  0.00            
ATOM   2161 1HD2 LEU   264      38.170  48.510  18.410  1.00  0.00            
ATOM   2162 2HD2 LEU   264      38.620  49.250  16.860  1.00  0.00            
ATOM   2163 3HD2 LEU   264      39.550  49.740  18.250  1.00  0.00            
ATOM   2164  C   LEU   264      34.930  51.930  19.020  1.00  0.00            
ATOM   2165  O   LEU   264      34.910  52.760  18.110  1.00  0.00            
ATOM   2166  N   HIS   265      33.870  51.130  19.260  1.00  0.00            
ATOM   2167  HN  HIS   265      33.890  50.400  19.940  1.00  0.00            
ATOM   2168  CA  HIS   265      32.800  50.960  18.330  1.00  0.00            
ATOM   2169  HA  HIS   265      33.130  51.270  17.350  1.00  0.00            
ATOM   2170  CB  HIS   265      32.580  49.440  18.320  1.00  0.00            
ATOM   2171  HB1 HIS   265      32.160  49.220  19.330  1.00  0.00            
ATOM   2172  HB2 HIS   265      31.760  49.100  17.660  1.00  0.00            
ATOM   2173  ND1 HIS   265      34.510  48.740  16.920  1.00  0.00            
ATOM   2174  CG  HIS   265      33.800  48.590  18.100  1.00  0.00            
ATOM   2175  CE1 HIS   265      35.450  47.820  17.050  1.00  0.00            
ATOM   2176  HE1 HIS   265      36.220  47.610  16.320  1.00  0.00            
ATOM   2177  NE2 HIS   265      35.230  46.970  18.090  1.00  0.00            
ATOM   2178  HE2 HIS   265      35.930  46.360  18.450  1.00  0.00            
ATOM   2179  CD2 HIS   265      34.120  47.450  18.760  1.00  0.00            
ATOM   2180  HD2 HIS   265      33.720  47.000  19.660  1.00  0.00            
ATOM   2181  C   HIS   265      31.490  51.600  18.640  1.00  0.00            
ATOM   2182  O   HIS   265      30.580  51.730  17.820  1.00  0.00            
ATOM   2183  N   GLN   266      31.380  52.100  19.880  1.00  0.00            
ATOM   2184  HN  GLN   266      32.140  52.160  20.520  1.00  0.00            
ATOM   2185  CA  GLN   266      30.160  52.710  20.320  1.00  0.00            
ATOM   2186  HA  GLN   266      29.360  52.590  19.610  1.00  0.00            
ATOM   2187  CB  GLN   266      29.610  52.030  21.580  1.00  0.00            
ATOM   2188  HB1 GLN   266      29.410  50.960  21.330  1.00  0.00            
ATOM   2189  HB2 GLN   266      30.440  52.000  22.320  1.00  0.00            
ATOM   2190  CG  GLN   266      28.580  52.810  22.400  1.00  0.00            
ATOM   2191  HG1 GLN   266      28.300  52.270  23.320  1.00  0.00            
ATOM   2192  HG2 GLN   266      28.940  53.840  22.630  1.00  0.00            
ATOM   2193  CD  GLN   266      27.230  52.840  21.710  1.00  0.00            
ATOM   2194  OE1 GLN   266      26.660  51.770  21.480  1.00  0.00            
ATOM   2195  NE2 GLN   266      26.570  54.030  21.590  1.00  0.00            
ATOM   2196 1HE2 GLN   266      27.040  54.890  21.780  1.00  0.00            
ATOM   2197 2HE2 GLN   266      25.640  54.000  21.240  1.00  0.00            
ATOM   2198  C   GLN   266      30.420  54.170  20.470  1.00  0.00            
ATOM   2199  O   GLN   266      31.160  54.650  21.340  1.00  0.00            
ATOM   2200  N   GLU   267      29.630  54.950  19.710  1.00  0.00            
ATOM   2201  HN  GLU   267      29.040  54.510  19.040  1.00  0.00            
ATOM   2202  CA  GLU   267      29.540  56.380  19.740  1.00  0.00            
ATOM   2203  HA  GLU   267      30.500  56.730  19.390  1.00  0.00            
ATOM   2204  CB  GLU   267      28.490  56.770  18.680  1.00  0.00            
ATOM   2205  HB1 GLU   267      28.600  56.220  17.720  1.00  0.00            
ATOM   2206  HB2 GLU   267      27.470  56.480  19.010  1.00  0.00            
ATOM   2207  CG  GLU   267      28.420  58.280  18.470  1.00  0.00            
ATOM   2208  HG1 GLU   267      27.540  58.700  17.940  1.00  0.00            
ATOM   2209  HG2 GLU   267      28.430  58.660  19.510  1.00  0.00            
ATOM   2210  CD  GLU   267      29.720  58.760  17.840  1.00  0.00            
ATOM   2211  OE1 GLU   267      30.120  58.250  16.760  1.00  0.00            
ATOM   2212  OE2 GLU   267      30.240  59.840  18.250  1.00  0.00            
ATOM   2213  C   GLU   267      29.210  56.950  21.070  1.00  0.00            
ATOM   2214  O   GLU   267      28.210  56.660  21.730  1.00  0.00            
ATOM   2215  N   GLY   268      30.060  57.920  21.460  1.00  0.00            
ATOM   2216  HN  GLY   268      30.740  58.280  20.830  1.00  0.00            
ATOM   2217  CA  GLY   268      29.820  58.620  22.690  1.00  0.00            
ATOM   2218  HA1 GLY   268      30.510  59.450  22.660  1.00  0.00            
ATOM   2219  HA2 GLY   268      28.780  58.880  22.740  1.00  0.00            
ATOM   2220  C   GLY   268      30.250  57.860  23.900  1.00  0.00            
ATOM   2221  O   GLY   268      29.720  58.100  24.980  1.00  0.00            
ATOM   2222  N   ALA   269      31.260  56.980  23.810  1.00  0.00            
ATOM   2223  HN  ALA   269      31.660  56.660  22.950  1.00  0.00            
ATOM   2224  CA  ALA   269      31.750  56.340  24.990  1.00  0.00            
ATOM   2225  HA  ALA   269      31.120  56.330  25.870  1.00  0.00            
ATOM   2226  CB  ALA   269      31.980  54.870  24.600  1.00  0.00            
ATOM   2227  HB1 ALA   269      31.100  54.400  24.110  1.00  0.00            
ATOM   2228  HB2 ALA   269      32.770  54.750  23.830  1.00  0.00            
ATOM   2229  HB3 ALA   269      32.270  54.250  25.480  1.00  0.00            
ATOM   2230  C   ALA   269      33.080  56.890  25.350  1.00  0.00            
ATOM   2231  O   ALA   269      33.600  56.600  26.430  1.00  0.00            
ATOM   2232  N   LYS   270      33.810  57.700  24.550  1.00  0.00            
ATOM   2233  HN  LYS   270      33.370  57.930  23.680  1.00  0.00            
ATOM   2234  CA  LYS   270      35.050  58.280  24.950  1.00  0.00            
ATOM   2235  HA  LYS   270      35.660  57.440  25.250  1.00  0.00            
ATOM   2236  CB  LYS   270      35.680  58.940  23.710  1.00  0.00            
ATOM   2237  HB1 LYS   270      34.880  59.580  23.270  1.00  0.00            
ATOM   2238  HB2 LYS   270      36.650  59.450  23.880  1.00  0.00            
ATOM   2239  CG  LYS   270      36.040  57.940  22.620  1.00  0.00            
ATOM   2240  HG1 LYS   270      36.790  57.190  22.950  1.00  0.00            
ATOM   2241  HG2 LYS   270      35.090  57.460  22.280  1.00  0.00            
ATOM   2242  CD  LYS   270      36.640  58.610  21.380  1.00  0.00            
ATOM   2243  HD1 LYS   270      35.980  59.360  20.890  1.00  0.00            
ATOM   2244  HD2 LYS   270      37.420  59.250  21.840  1.00  0.00            
ATOM   2245  CE  LYS   270      37.140  57.640  20.300  1.00  0.00            
ATOM   2246  HE1 LYS   270      37.860  58.080  19.580  1.00  0.00            
ATOM   2247  HE2 LYS   270      37.670  56.800  20.800  1.00  0.00            
ATOM   2248  NZ  LYS   270      35.930  57.090  19.640  1.00  0.00            
ATOM   2249  HZ1 LYS   270      35.740  57.730  18.840  1.00  0.00            
ATOM   2250  HZ2 LYS   270      36.250  56.160  19.300  1.00  0.00            
ATOM   2251  HZ3 LYS   270      35.090  56.960  20.230  1.00  0.00            
ATOM   2252  C   LYS   270      35.020  59.200  26.120  1.00  0.00            
ATOM   2253  O   LYS   270      35.740  58.980  27.090  1.00  0.00            
ATOM   2254  N   MET   271      34.080  60.160  26.080  1.00  0.00            
ATOM   2255  HN  MET   271      33.490  60.300  25.280  1.00  0.00            
ATOM   2256  CA  MET   271      33.920  61.150  27.110  1.00  0.00            
ATOM   2257  HA  MET   271      34.870  61.650  27.210  1.00  0.00            
ATOM   2258  CB  MET   271      32.930  62.220  26.620  1.00  0.00            
ATOM   2259  HB1 MET   271      33.230  62.550  25.600  1.00  0.00            
ATOM   2260  HB2 MET   271      31.890  61.850  26.540  1.00  0.00            
ATOM   2261  CG  MET   271      32.860  63.430  27.550  1.00  0.00            
ATOM   2262  HG1 MET   271      32.330  64.260  27.040  1.00  0.00            
ATOM   2263  HG2 MET   271      32.160  63.190  28.370  1.00  0.00            
ATOM   2264  SD  MET   271      34.450  64.110  28.120  1.00  0.00            
ATOM   2265  CE  MET   271      33.930  65.380  29.310  1.00  0.00            
ATOM   2266  HE1 MET   271      33.560  64.890  30.240  1.00  0.00            
ATOM   2267  HE2 MET   271      34.780  66.060  29.530  1.00  0.00            
ATOM   2268  HE3 MET   271      33.160  66.040  28.850  1.00  0.00            
ATOM   2269  C   MET   271      33.500  60.600  28.420  1.00  0.00            
ATOM   2270  O   MET   271      34.000  61.000  29.470  1.00  0.00            
ATOM   2271  N   ALA   272      32.660  59.550  28.310  1.00  0.00            
ATOM   2272  HN  ALA   272      32.390  59.300  27.380  1.00  0.00            
ATOM   2273  CA  ALA   272      32.010  58.870  29.390  1.00  0.00            
ATOM   2274  HA  ALA   272      31.510  59.450  30.150  1.00  0.00            
ATOM   2275  CB  ALA   272      30.900  57.980  28.820  1.00  0.00            
ATOM   2276  HB1 ALA   272      31.420  57.330  28.080  1.00  0.00            
ATOM   2277  HB2 ALA   272      30.470  57.300  29.590  1.00  0.00            
ATOM   2278  HB3 ALA   272      30.080  58.620  28.440  1.00  0.00            
ATOM   2279  C   ALA   272      33.040  58.060  30.100  1.00  0.00            
ATOM   2280  O   ALA   272      32.990  57.910  31.320  1.00  0.00            
ATOM   2281  N   VAL   273      34.010  57.460  29.390  1.00  0.00            
ATOM   2282  HN  VAL   273      34.030  57.650  28.420  1.00  0.00            
ATOM   2283  CA  VAL   273      35.170  56.800  29.910  1.00  0.00            
ATOM   2284  HA  VAL   273      34.780  56.080  30.620  1.00  0.00            
ATOM   2285  CB  VAL   273      35.890  56.100  28.800  1.00  0.00            
ATOM   2286  HB  VAL   273      35.790  56.750  27.910  1.00  0.00            
ATOM   2287  CG1 VAL   273      37.410  55.880  28.930  1.00  0.00            
ATOM   2288 1HG1 VAL   273      37.780  55.340  28.030  1.00  0.00            
ATOM   2289 2HG1 VAL   273      38.000  56.830  28.970  1.00  0.00            
ATOM   2290 3HG1 VAL   273      37.740  55.420  29.890  1.00  0.00            
ATOM   2291  CG2 VAL   273      35.130  54.790  28.550  1.00  0.00            
ATOM   2292 1HG2 VAL   273      35.550  54.190  27.720  1.00  0.00            
ATOM   2293 2HG2 VAL   273      35.280  54.110  29.420  1.00  0.00            
ATOM   2294 3HG2 VAL   273      34.030  54.870  28.380  1.00  0.00            
ATOM   2295  C   VAL   273      36.080  57.760  30.610  1.00  0.00            
ATOM   2296  O   VAL   273      36.520  57.650  31.750  1.00  0.00            
ATOM   2297  N   ARG   274      36.400  58.910  29.990  1.00  0.00            
ATOM   2298  HN  ARG   274      35.990  59.040  29.090  1.00  0.00            
ATOM   2299  CA  ARG   274      37.310  59.910  30.450  1.00  0.00            
ATOM   2300  HA  ARG   274      38.250  59.410  30.630  1.00  0.00            
ATOM   2301  CB  ARG   274      37.520  60.940  29.330  1.00  0.00            
ATOM   2302  HB1 ARG   274      37.720  60.270  28.460  1.00  0.00            
ATOM   2303  HB2 ARG   274      36.590  61.530  29.210  1.00  0.00            
ATOM   2304  CG  ARG   274      38.800  61.760  29.480  1.00  0.00            
ATOM   2305  HG1 ARG   274      39.390  61.340  30.320  1.00  0.00            
ATOM   2306  HG2 ARG   274      39.570  61.670  28.690  1.00  0.00            
ATOM   2307  CD  ARG   274      38.600  63.280  29.530  1.00  0.00            
ATOM   2308  HD1 ARG   274      37.850  63.560  30.310  1.00  0.00            
ATOM   2309  HD2 ARG   274      39.520  63.840  29.760  1.00  0.00            
ATOM   2310  NE  ARG   274      38.070  63.710  28.210  1.00  0.00            
ATOM   2311  HE  ARG   274      37.580  63.070  27.620  1.00  0.00            
ATOM   2312  CZ  ARG   274      38.190  64.980  27.730  1.00  0.00            
ATOM   2313  NH1 ARG   274      38.620  65.950  28.590  1.00  0.00            
ATOM   2314 1HH1 ARG   274      38.360  65.710  29.530  1.00  0.00            
ATOM   2315 2HH1 ARG   274      38.480  66.900  28.330  1.00  0.00            
ATOM   2316  NH2 ARG   274      37.690  65.290  26.500  1.00  0.00            
ATOM   2317 1HH2 ARG   274      37.170  64.590  26.010  1.00  0.00            
ATOM   2318 2HH2 ARG   274      37.850  66.210  26.150  1.00  0.00            
ATOM   2319  C   ARG   274      36.950  60.650  31.690  1.00  0.00            
ATOM   2320  O   ARG   274      37.780  60.860  32.580  1.00  0.00            
ATOM   2321  N   LEU   275      35.680  61.060  31.820  1.00  0.00            
ATOM   2322  HN  LEU   275      35.060  60.850  31.070  1.00  0.00            
ATOM   2323  CA  LEU   275      34.970  61.680  32.900  1.00  0.00            
ATOM   2324  HA  LEU   275      35.610  62.520  33.140  1.00  0.00            
ATOM   2325  CB  LEU   275      33.600  62.190  32.430  1.00  0.00            
ATOM   2326  HB1 LEU   275      33.550  62.720  31.460  1.00  0.00            
ATOM   2327  HB2 LEU   275      32.920  61.320  32.270  1.00  0.00            
ATOM   2328  CG  LEU   275      32.900  63.150  33.410  1.00  0.00            
ATOM   2329  HG  LEU   275      32.740  62.560  34.340  1.00  0.00            
ATOM   2330  CD1 LEU   275      33.670  64.460  33.620  1.00  0.00            
ATOM   2331 1HD1 LEU   275      33.970  64.970  32.680  1.00  0.00            
ATOM   2332 2HD1 LEU   275      33.130  65.130  34.330  1.00  0.00            
ATOM   2333 3HD1 LEU   275      34.650  64.180  34.050  1.00  0.00            
ATOM   2334  CD2 LEU   275      31.460  63.410  32.940  1.00  0.00            
ATOM   2335 1HD2 LEU   275      31.050  64.300  33.460  1.00  0.00            
ATOM   2336 2HD2 LEU   275      31.450  63.610  31.850  1.00  0.00            
ATOM   2337 3HD2 LEU   275      30.870  62.530  33.270  1.00  0.00            
ATOM   2338  C   LEU   275      34.970  60.790  34.090  1.00  0.00            
ATOM   2339  O   LEU   275      35.420  61.230  35.150  1.00  0.00            
ATOM   2340  N   ALA   276      34.720  59.490  33.820  1.00  0.00            
ATOM   2341  HN  ALA   276      34.450  59.200  32.910  1.00  0.00            
ATOM   2342  CA  ALA   276      34.710  58.420  34.770  1.00  0.00            
ATOM   2343  HA  ALA   276      34.140  58.660  35.650  1.00  0.00            
ATOM   2344  CB  ALA   276      34.080  57.140  34.200  1.00  0.00            
ATOM   2345  HB1 ALA   276      33.880  56.410  35.020  1.00  0.00            
ATOM   2346  HB2 ALA   276      33.120  57.420  33.710  1.00  0.00            
ATOM   2347  HB3 ALA   276      34.730  56.660  33.440  1.00  0.00            
ATOM   2348  C   ALA   276      36.090  58.140  35.260  1.00  0.00            
ATOM   2349  O   ALA   276      36.210  57.560  36.340  1.00  0.00            
ATOM   2350  N   GLY   277      37.210  58.540  34.640  1.00  0.00            
ATOM   2351  HN  GLY   277      37.180  59.220  33.910  1.00  0.00            
ATOM   2352  CA  GLY   277      38.520  58.280  35.160  1.00  0.00            
ATOM   2353  HA1 GLY   277      39.090  59.140  34.830  1.00  0.00            
ATOM   2354  HA2 GLY   277      38.420  58.230  36.230  1.00  0.00            
ATOM   2355  C   GLY   277      39.140  57.050  34.580  1.00  0.00            
ATOM   2356  O   GLY   277      40.220  56.630  34.990  1.00  0.00            
ATOM   2357  N   GLY   278      38.550  56.420  33.550  1.00  0.00            
ATOM   2358  HN  GLY   278      37.720  56.740  33.100  1.00  0.00            
ATOM   2359  CA  GLY   278      39.140  55.250  32.980  1.00  0.00            
ATOM   2360  HA1 GLY   278      39.390  54.490  33.710  1.00  0.00            
ATOM   2361  HA2 GLY   278      38.420  54.880  32.270  1.00  0.00            
ATOM   2362  C   GLY   278      40.430  55.510  32.290  1.00  0.00            
ATOM   2363  O   GLY   278      41.210  54.590  32.080  1.00  0.00            
ATOM   2364  N   LEU   279      40.700  56.770  31.890  1.00  0.00            
ATOM   2365  HN  LEU   279      39.990  57.450  31.990  1.00  0.00            
ATOM   2366  CA  LEU   279      41.940  57.240  31.360  1.00  0.00            
ATOM   2367  HA  LEU   279      42.240  56.550  30.590  1.00  0.00            
ATOM   2368  CB  LEU   279      41.720  58.670  30.820  1.00  0.00            
ATOM   2369  HB1 LEU   279      40.840  58.690  30.150  1.00  0.00            
ATOM   2370  HB2 LEU   279      41.450  59.340  31.660  1.00  0.00            
ATOM   2371  CG  LEU   279      42.890  59.340  30.080  1.00  0.00            
ATOM   2372  HG  LEU   279      43.650  59.820  30.730  1.00  0.00            
ATOM   2373  CD1 LEU   279      43.740  58.450  29.160  1.00  0.00            
ATOM   2374 1HD1 LEU   279      44.180  59.070  28.340  1.00  0.00            
ATOM   2375 2HD1 LEU   279      44.570  58.020  29.750  1.00  0.00            
ATOM   2376 3HD1 LEU   279      43.210  57.600  28.690  1.00  0.00            
ATOM   2377  CD2 LEU   279      42.360  60.560  29.300  1.00  0.00            
ATOM   2378 1HD2 LEU   279      41.730  61.140  30.010  1.00  0.00            
ATOM   2379 2HD2 LEU   279      43.230  61.140  28.930  1.00  0.00            
ATOM   2380 3HD2 LEU   279      41.690  60.290  28.460  1.00  0.00            
ATOM   2381  C   LEU   279      43.070  57.180  32.330  1.00  0.00            
ATOM   2382  O   LEU   279      44.170  56.700  32.030  1.00  0.00            
ATOM   2383  N   GLN   280      42.820  57.610  33.580  1.00  0.00            
ATOM   2384  HN  GLN   280      42.040  58.200  33.770  1.00  0.00            
ATOM   2385  CA  GLN   280      43.730  57.430  34.670  1.00  0.00            
ATOM   2386  HA  GLN   280      44.690  57.880  34.480  1.00  0.00            
ATOM   2387  CB  GLN   280      43.130  58.070  35.930  1.00  0.00            
ATOM   2388  HB1 GLN   280      42.100  57.680  36.120  1.00  0.00            
ATOM   2389  HB2 GLN   280      43.750  57.770  36.810  1.00  0.00            
ATOM   2390  CG  GLN   280      42.990  59.590  36.070  1.00  0.00            
ATOM   2391  HG1 GLN   280      43.050  59.880  37.140  1.00  0.00            
ATOM   2392  HG2 GLN   280      43.790  60.120  35.500  1.00  0.00            
ATOM   2393  CD  GLN   280      41.720  60.080  35.400  1.00  0.00            
ATOM   2394  OE1 GLN   280      41.350  59.770  34.270  1.00  0.00            
ATOM   2395  NE2 GLN   280      40.930  60.890  36.170  1.00  0.00            
ATOM   2396 1HE2 GLN   280      41.230  61.280  37.030  1.00  0.00            
ATOM   2397 2HE2 GLN   280      39.940  60.960  36.050  1.00  0.00            
ATOM   2398  C   GLN   280      43.930  55.980  34.900  1.00  0.00            
ATOM   2399  O   GLN   280      45.030  55.540  35.230  1.00  0.00            
ATOM   2400  N   LYS   281      42.890  55.130  34.780  1.00  0.00            
ATOM   2401  HN  LYS   281      42.000  55.440  34.450  1.00  0.00            
ATOM   2402  CA  LYS   281      43.090  53.740  35.050  1.00  0.00            
ATOM   2403  HA  LYS   281      43.650  53.670  35.980  1.00  0.00            
ATOM   2404  CB  LYS   281      41.840  52.930  35.420  1.00  0.00            
ATOM   2405  HB1 LYS   281      41.160  52.790  34.560  1.00  0.00            
ATOM   2406  HB2 LYS   281      42.030  51.930  35.860  1.00  0.00            
ATOM   2407  CG  LYS   281      41.040  53.640  36.520  1.00  0.00            
ATOM   2408  HG1 LYS   281      41.780  54.150  37.160  1.00  0.00            
ATOM   2409  HG2 LYS   281      40.410  54.450  36.090  1.00  0.00            
ATOM   2410  CD  LYS   281      40.180  52.660  37.320  1.00  0.00            
ATOM   2411  HD1 LYS   281      39.870  51.840  36.650  1.00  0.00            
ATOM   2412  HD2 LYS   281      40.790  52.060  38.040  1.00  0.00            
ATOM   2413  CE  LYS   281      38.940  53.220  38.030  1.00  0.00            
ATOM   2414  HE1 LYS   281      38.400  53.730  37.210  1.00  0.00            
ATOM   2415  HE2 LYS   281      38.270  52.420  38.390  1.00  0.00            
ATOM   2416  NZ  LYS   281      39.230  54.160  39.130  1.00  0.00            
ATOM   2417  HZ1 LYS   281      40.140  54.570  38.810  1.00  0.00            
ATOM   2418  HZ2 LYS   281      38.490  54.890  39.150  1.00  0.00            
ATOM   2419  HZ3 LYS   281      39.460  53.720  40.040  1.00  0.00            
ATOM   2420  C   LYS   281      43.990  53.010  34.110  1.00  0.00            
ATOM   2421  O   LYS   281      44.840  52.240  34.540  1.00  0.00            
ATOM   2422  N   MET   282      43.950  53.350  32.810  1.00  0.00            
ATOM   2423  HN  MET   282      43.220  53.910  32.420  1.00  0.00            
ATOM   2424  CA  MET   282      44.800  52.900  31.760  1.00  0.00            
ATOM   2425  HA  MET   282      44.590  51.850  31.650  1.00  0.00            
ATOM   2426  CB  MET   282      44.270  53.450  30.420  1.00  0.00            
ATOM   2427  HB1 MET   282      44.110  54.540  30.550  1.00  0.00            
ATOM   2428  HB2 MET   282      44.940  53.160  29.590  1.00  0.00            
ATOM   2429  CG  MET   282      42.930  52.850  29.970  1.00  0.00            
ATOM   2430  HG1 MET   282      42.990  51.820  29.580  1.00  0.00            
ATOM   2431  HG2 MET   282      42.280  52.970  30.860  1.00  0.00            
ATOM   2432  SD  MET   282      42.020  53.820  28.740  1.00  0.00            
ATOM   2433  CE  MET   282      40.320  53.240  29.020  1.00  0.00            
ATOM   2434  HE1 MET   282      39.850  53.880  29.800  1.00  0.00            
ATOM   2435  HE2 MET   282      39.600  53.410  28.190  1.00  0.00            
ATOM   2436  HE3 MET   282      40.440  52.210  29.410  1.00  0.00            
ATOM   2437  C   MET   282      46.250  53.150  32.000  1.00  0.00            
ATOM   2438  O   MET   282      46.980  52.160  32.060  1.00  0.00            
ATOM   2439  N   VAL   283      46.660  54.410  32.230  1.00  0.00            
ATOM   2440  HN  VAL   283      45.970  55.120  32.140  1.00  0.00            
ATOM   2441  CA  VAL   283      48.020  54.750  32.510  1.00  0.00            
ATOM   2442  HA  VAL   283      48.650  54.180  31.840  1.00  0.00            
ATOM   2443  CB  VAL   283      48.400  56.200  32.460  1.00  0.00            
ATOM   2444  HB  VAL   283      48.120  56.650  33.430  1.00  0.00            
ATOM   2445  CG1 VAL   283      49.920  56.400  32.430  1.00  0.00            
ATOM   2446 1HG1 VAL   283      50.240  55.950  31.470  1.00  0.00            
ATOM   2447 2HG1 VAL   283      50.240  57.470  32.450  1.00  0.00            
ATOM   2448 3HG1 VAL   283      50.440  55.870  33.250  1.00  0.00            
ATOM   2449  CG2 VAL   283      47.690  56.980  31.340  1.00  0.00            
ATOM   2450 1HG2 VAL   283      48.030  56.690  30.320  1.00  0.00            
ATOM   2451 2HG2 VAL   283      46.590  56.820  31.390  1.00  0.00            
ATOM   2452 3HG2 VAL   283      47.820  58.050  31.580  1.00  0.00            
ATOM   2453  C   VAL   283      48.530  54.150  33.780  1.00  0.00            
ATOM   2454  O   VAL   283      49.670  53.690  33.930  1.00  0.00            
ATOM   2455  N   ALA   284      47.690  54.040  34.820  1.00  0.00            
ATOM   2456  HN  ALA   284      46.770  54.410  34.710  1.00  0.00            
ATOM   2457  CA  ALA   284      48.050  53.390  36.050  1.00  0.00            
ATOM   2458  HA  ALA   284      48.990  53.810  36.370  1.00  0.00            
ATOM   2459  CB  ALA   284      46.900  53.660  37.040  1.00  0.00            
ATOM   2460  HB1 ALA   284      46.610  54.730  37.110  1.00  0.00            
ATOM   2461  HB2 ALA   284      45.960  53.140  36.730  1.00  0.00            
ATOM   2462  HB3 ALA   284      47.170  53.290  38.050  1.00  0.00            
ATOM   2463  C   ALA   284      48.320  51.930  35.980  1.00  0.00            
ATOM   2464  O   ALA   284      49.030  51.330  36.790  1.00  0.00            
ATOM   2465  N   LEU   285      47.670  51.250  35.030  1.00  0.00            
ATOM   2466  HN  LEU   285      46.940  51.740  34.560  1.00  0.00            
ATOM   2467  CA  LEU   285      47.710  49.860  34.690  1.00  0.00            
ATOM   2468  HA  LEU   285      47.850  49.340  35.630  1.00  0.00            
ATOM   2469  CB  LEU   285      46.360  49.410  34.120  1.00  0.00            
ATOM   2470  HB1 LEU   285      46.070  50.270  33.480  1.00  0.00            
ATOM   2471  HB2 LEU   285      46.360  48.460  33.530  1.00  0.00            
ATOM   2472  CG  LEU   285      45.340  49.130  35.230  1.00  0.00            
ATOM   2473  HG  LEU   285      45.430  49.890  36.040  1.00  0.00            
ATOM   2474  CD1 LEU   285      43.850  49.180  34.850  1.00  0.00            
ATOM   2475 1HD1 LEU   285      43.200  48.980  35.720  1.00  0.00            
ATOM   2476 2HD1 LEU   285      43.470  50.070  34.280  1.00  0.00            
ATOM   2477 3HD1 LEU   285      43.610  48.340  34.170  1.00  0.00            
ATOM   2478  CD2 LEU   285      45.570  47.750  35.860  1.00  0.00            
ATOM   2479 1HD2 LEU   285      46.550  47.640  36.380  1.00  0.00            
ATOM   2480 2HD2 LEU   285      44.710  47.540  36.530  1.00  0.00            
ATOM   2481 3HD2 LEU   285      45.620  46.900  35.150  1.00  0.00            
ATOM   2482  C   LEU   285      48.810  49.440  33.780  1.00  0.00            
ATOM   2483  O   LEU   285      48.800  48.280  33.370  1.00  0.00            
ATOM   2484  N   LEU   286      49.750  50.310  33.370  1.00  0.00            
ATOM   2485  HN  LEU   286      49.560  51.260  33.590  1.00  0.00            
ATOM   2486  CA  LEU   286      50.930  49.960  32.630  1.00  0.00            
ATOM   2487  HA  LEU   286      50.660  49.160  31.950  1.00  0.00            
ATOM   2488  CB  LEU   286      51.390  51.220  31.880  1.00  0.00            
ATOM   2489  HB1 LEU   286      51.510  52.110  32.530  1.00  0.00            
ATOM   2490  HB2 LEU   286      52.420  50.990  31.540  1.00  0.00            
ATOM   2491  CG  LEU   286      50.470  51.580  30.700  1.00  0.00            
ATOM   2492  HG  LEU   286      49.480  51.740  31.160  1.00  0.00            
ATOM   2493  CD1 LEU   286      50.830  52.910  30.010  1.00  0.00            
ATOM   2494 1HD1 LEU   286      50.010  53.250  29.350  1.00  0.00            
ATOM   2495 2HD1 LEU   286      51.070  53.730  30.720  1.00  0.00            
ATOM   2496 3HD1 LEU   286      51.790  52.800  29.460  1.00  0.00            
ATOM   2497  CD2 LEU   286      50.200  50.510  29.620  1.00  0.00            
ATOM   2498 1HD2 LEU   286      49.480  50.870  28.850  1.00  0.00            
ATOM   2499 2HD2 LEU   286      51.120  50.280  29.030  1.00  0.00            
ATOM   2500 3HD2 LEU   286      49.880  49.550  30.050  1.00  0.00            
ATOM   2501  C   LEU   286      51.970  49.370  33.510  1.00  0.00            
ATOM   2502  O   LEU   286      52.940  48.740  33.080  1.00  0.00            
ATOM   2503  N   ASN   287      51.750  49.520  34.830  1.00  0.00            
ATOM   2504  HN  ASN   287      50.920  50.020  35.060  1.00  0.00            
ATOM   2505  CA  ASN   287      52.560  48.910  35.840  1.00  0.00            
ATOM   2506  HA  ASN   287      53.580  48.840  35.480  1.00  0.00            
ATOM   2507  CB  ASN   287      52.470  49.580  37.220  1.00  0.00            
ATOM   2508  HB1 ASN   287      51.390  49.570  37.490  1.00  0.00            
ATOM   2509  HB2 ASN   287      53.050  49.160  38.060  1.00  0.00            
ATOM   2510  CG  ASN   287      52.890  51.020  36.980  1.00  0.00            
ATOM   2511  OD1 ASN   287      52.100  51.920  36.690  1.00  0.00            
ATOM   2512  ND2 ASN   287      54.230  51.210  36.950  1.00  0.00            
ATOM   2513 1HD2 ASN   287      54.790  50.390  37.050  1.00  0.00            
ATOM   2514 2HD2 ASN   287      54.610  52.130  36.870  1.00  0.00            
ATOM   2515  C   ASN   287      52.040  47.520  35.960  1.00  0.00            
ATOM   2516  O   ASN   287      51.690  47.210  37.100  1.00  0.00            
ATOM   2517  N   LYS   288      52.070  46.640  34.950  1.00  0.00            
ATOM   2518  HN  LYS   288      52.430  46.970  34.080  1.00  0.00            
ATOM   2519  CA  LYS   288      51.820  45.230  34.980  1.00  0.00            
ATOM   2520  HA  LYS   288      52.040  44.930  35.990  1.00  0.00            
ATOM   2521  CB  LYS   288      50.390  44.850  34.560  1.00  0.00            
ATOM   2522  HB1 LYS   288      50.290  45.310  33.560  1.00  0.00            
ATOM   2523  HB2 LYS   288      50.170  43.760  34.490  1.00  0.00            
ATOM   2524  CG  LYS   288      49.250  45.360  35.460  1.00  0.00            
ATOM   2525  HG1 LYS   288      49.410  46.450  35.600  1.00  0.00            
ATOM   2526  HG2 LYS   288      48.320  44.970  35.000  1.00  0.00            
ATOM   2527  CD  LYS   288      49.330  44.720  36.850  1.00  0.00            
ATOM   2528  HD1 LYS   288      49.220  43.620  36.690  1.00  0.00            
ATOM   2529  HD2 LYS   288      50.320  44.800  37.330  1.00  0.00            
ATOM   2530  CE  LYS   288      48.290  45.240  37.840  1.00  0.00            
ATOM   2531  HE1 LYS   288      48.420  46.330  38.020  1.00  0.00            
ATOM   2532  HE2 LYS   288      47.270  45.200  37.400  1.00  0.00            
ATOM   2533  NZ  LYS   288      48.380  44.460  39.100  1.00  0.00            
ATOM   2534  HZ1 LYS   288      48.110  45.110  39.860  1.00  0.00            
ATOM   2535  HZ2 LYS   288      47.800  43.600  39.030  1.00  0.00            
ATOM   2536  HZ3 LYS   288      49.330  44.140  39.360  1.00  0.00            
ATOM   2537  C   LYS   288      52.780  44.640  34.010  1.00  0.00            
ATOM   2538  O   LYS   288      53.530  45.430  33.420  1.00  0.00            
ATOM   2539  N   THR   289      52.740  43.320  33.790  1.00  0.00            
ATOM   2540  HN  THR   289      52.040  42.840  34.320  1.00  0.00            
ATOM   2541  CA  THR   289      53.720  42.550  33.090  1.00  0.00            
ATOM   2542  HA  THR   289      54.400  43.210  32.570  1.00  0.00            
ATOM   2543  CB  THR   289      54.680  41.880  34.030  1.00  0.00            
ATOM   2544  HB  THR   289      55.450  41.300  33.480  1.00  0.00            
ATOM   2545  OG1 THR   289      53.830  41.040  34.800  1.00  0.00            
ATOM   2546  HG1 THR   289      53.410  41.560  35.490  1.00  0.00            
ATOM   2547  CG2 THR   289      55.430  42.890  34.920  1.00  0.00            
ATOM   2548 1HG2 THR   289      54.740  43.580  35.450  1.00  0.00            
ATOM   2549 2HG2 THR   289      56.080  42.400  35.680  1.00  0.00            
ATOM   2550 3HG2 THR   289      56.090  43.560  34.330  1.00  0.00            
ATOM   2551  C   THR   289      53.160  41.550  32.150  1.00  0.00            
ATOM   2552  O   THR   289      53.920  41.010  31.340  1.00  0.00            
ATOM   2553  N   ASN   290      51.840  41.290  32.080  1.00  0.00            
ATOM   2554  HN  ASN   290      51.260  41.750  32.750  1.00  0.00            
ATOM   2555  CA  ASN   290      51.250  40.540  31.020  1.00  0.00            
ATOM   2556  HA  ASN   290      51.710  39.600  30.760  1.00  0.00            
ATOM   2557  CB  ASN   290      49.790  40.190  31.360  1.00  0.00            
ATOM   2558  HB1 ASN   290      49.740  39.700  32.350  1.00  0.00            
ATOM   2559  HB2 ASN   290      49.190  41.100  31.530  1.00  0.00            
ATOM   2560  CG  ASN   290      49.190  39.210  30.350  1.00  0.00            
ATOM   2561  OD1 ASN   290      48.970  39.610  29.210  1.00  0.00            
ATOM   2562  ND2 ASN   290      48.690  38.020  30.790  1.00  0.00            
ATOM   2563 1HD2 ASN   290      48.910  37.650  31.690  1.00  0.00            
ATOM   2564 2HD2 ASN   290      48.390  37.360  30.100  1.00  0.00            
ATOM   2565  C   ASN   290      51.300  41.400  29.800  1.00  0.00            
ATOM   2566  O   ASN   290      50.610  42.410  29.790  1.00  0.00            
ATOM   2567  N   VAL   291      52.020  40.990  28.740  1.00  0.00            
ATOM   2568  HN  VAL   291      52.600  40.170  28.740  1.00  0.00            
ATOM   2569  CA  VAL   291      52.160  41.610  27.460  1.00  0.00            
ATOM   2570  HA  VAL   291      52.650  42.560  27.610  1.00  0.00            
ATOM   2571  CB  VAL   291      53.100  40.720  26.710  1.00  0.00            
ATOM   2572  HB  VAL   291      52.730  39.670  26.770  1.00  0.00            
ATOM   2573  CG1 VAL   291      53.190  40.950  25.190  1.00  0.00            
ATOM   2574 1HG1 VAL   291      52.170  40.900  24.750  1.00  0.00            
ATOM   2575 2HG1 VAL   291      53.650  41.930  24.930  1.00  0.00            
ATOM   2576 3HG1 VAL   291      53.780  40.130  24.750  1.00  0.00            
ATOM   2577  CG2 VAL   291      54.450  40.910  27.420  1.00  0.00            
ATOM   2578 1HG2 VAL   291      55.210  40.920  26.600  1.00  0.00            
ATOM   2579 2HG2 VAL   291      54.580  41.870  27.960  1.00  0.00            
ATOM   2580 3HG2 VAL   291      54.560  40.100  28.180  1.00  0.00            
ATOM   2581  C   VAL   291      50.910  41.860  26.680  1.00  0.00            
ATOM   2582  O   VAL   291      50.580  42.950  26.240  1.00  0.00            
ATOM   2583  N   LYS   292      50.010  40.860  26.650  1.00  0.00            
ATOM   2584  HN  LYS   292      50.130  40.020  27.180  1.00  0.00            
ATOM   2585  CA  LYS   292      48.730  40.910  26.020  1.00  0.00            
ATOM   2586  HA  LYS   292      48.830  41.160  24.980  1.00  0.00            
ATOM   2587  CB  LYS   292      48.060  39.530  26.000  1.00  0.00            
ATOM   2588  HB1 LYS   292      47.680  39.250  27.000  1.00  0.00            
ATOM   2589  HB2 LYS   292      47.140  39.590  25.390  1.00  0.00            
ATOM   2590  CG  LYS   292      48.840  38.290  25.540  1.00  0.00            
ATOM   2591  HG1 LYS   292      49.080  38.250  24.450  1.00  0.00            
ATOM   2592  HG2 LYS   292      49.770  37.920  26.030  1.00  0.00            
ATOM   2593  CD  LYS   292      48.070  36.990  25.800  1.00  0.00            
ATOM   2594  HD1 LYS   292      47.560  37.080  26.780  1.00  0.00            
ATOM   2595  HD2 LYS   292      47.130  37.100  25.210  1.00  0.00            
ATOM   2596  CE  LYS   292      48.870  35.700  25.690  1.00  0.00            
ATOM   2597  HE1 LYS   292      49.880  35.810  26.150  1.00  0.00            
ATOM   2598  HE2 LYS   292      48.360  34.790  26.080  1.00  0.00            
ATOM   2599  NZ  LYS   292      49.220  35.450  24.280  1.00  0.00            
ATOM   2600  HZ1 LYS   292      48.480  35.120  23.620  1.00  0.00            
ATOM   2601  HZ2 LYS   292      49.410  36.360  23.820  1.00  0.00            
ATOM   2602  HZ3 LYS   292      50.100  34.910  24.100  1.00  0.00            
ATOM   2603  C   LYS   292      47.790  41.900  26.640  1.00  0.00            
ATOM   2604  O   LYS   292      46.960  42.440  25.910  1.00  0.00            
ATOM   2605  N   PHE   293      47.740  42.020  27.980  1.00  0.00            
ATOM   2606  HN  PHE   293      48.420  41.450  28.430  1.00  0.00            
ATOM   2607  CA  PHE   293      47.150  43.080  28.730  1.00  0.00            
ATOM   2608  HA  PHE   293      46.080  43.090  28.520  1.00  0.00            
ATOM   2609  CB  PHE   293      47.070  42.720  30.220  1.00  0.00            
ATOM   2610  HB1 PHE   293      46.540  41.750  30.300  1.00  0.00            
ATOM   2611  HB2 PHE   293      48.080  42.440  30.590  1.00  0.00            
ATOM   2612  CG  PHE   293      46.370  43.620  31.180  1.00  0.00            
ATOM   2613  CD1 PHE   293      45.000  43.750  31.150  1.00  0.00            
ATOM   2614  HD1 PHE   293      44.510  43.160  30.390  1.00  0.00            
ATOM   2615  CE1 PHE   293      44.480  44.810  31.860  1.00  0.00            
ATOM   2616  HE1 PHE   293      43.410  44.980  31.830  1.00  0.00            
ATOM   2617  CZ  PHE   293      45.270  45.660  32.590  1.00  0.00            
ATOM   2618  HZ  PHE   293      44.780  46.430  33.170  1.00  0.00            
ATOM   2619  CD2 PHE   293      47.170  44.510  31.860  1.00  0.00            
ATOM   2620  HD2 PHE   293      48.230  44.620  31.680  1.00  0.00            
ATOM   2621  CE2 PHE   293      46.640  45.550  32.580  1.00  0.00            
ATOM   2622  HE2 PHE   293      47.310  46.230  33.090  1.00  0.00            
ATOM   2623  C   PHE   293      47.640  44.480  28.610  1.00  0.00            
ATOM   2624  O   PHE   293      46.810  45.380  28.480  1.00  0.00            
ATOM   2625  N   LEU   294      48.970  44.650  28.510  1.00  0.00            
ATOM   2626  HN  LEU   294      49.620  43.980  28.860  1.00  0.00            
ATOM   2627  CA  LEU   294      49.490  45.960  28.230  1.00  0.00            
ATOM   2628  HA  LEU   294      49.010  46.630  28.920  1.00  0.00            
ATOM   2629  CB  LEU   294      51.020  46.070  28.400  1.00  0.00            
ATOM   2630  HB1 LEU   294      51.570  45.460  27.650  1.00  0.00            
ATOM   2631  HB2 LEU   294      51.340  47.120  28.200  1.00  0.00            
ATOM   2632  CG  LEU   294      51.640  45.840  29.790  1.00  0.00            
ATOM   2633  HG  LEU   294      51.610  44.750  30.020  1.00  0.00            
ATOM   2634  CD1 LEU   294      53.130  46.200  29.680  1.00  0.00            
ATOM   2635 1HD1 LEU   294      53.450  45.890  28.670  1.00  0.00            
ATOM   2636 2HD1 LEU   294      53.350  47.280  29.870  1.00  0.00            
ATOM   2637 3HD1 LEU   294      53.710  45.620  30.440  1.00  0.00            
ATOM   2638  CD2 LEU   294      50.800  46.510  30.880  1.00  0.00            
ATOM   2639 1HD2 LEU   294      50.590  47.590  30.760  1.00  0.00            
ATOM   2640 2HD2 LEU   294      49.820  45.970  30.900  1.00  0.00            
ATOM   2641 3HD2 LEU   294      51.360  46.370  31.830  1.00  0.00            
ATOM   2642  C   LEU   294      49.220  46.370  26.830  1.00  0.00            
ATOM   2643  O   LEU   294      48.960  47.550  26.590  1.00  0.00            
ATOM   2644  N   ALA   295      49.300  45.420  25.880  1.00  0.00            
ATOM   2645  HN  ALA   295      49.650  44.510  26.060  1.00  0.00            
ATOM   2646  CA  ALA   295      48.960  45.580  24.500  1.00  0.00            
ATOM   2647  HA  ALA   295      49.570  46.370  24.090  1.00  0.00            
ATOM   2648  CB  ALA   295      49.100  44.320  23.620  1.00  0.00            
ATOM   2649  HB1 ALA   295      48.290  43.580  23.800  1.00  0.00            
ATOM   2650  HB2 ALA   295      49.060  44.620  22.550  1.00  0.00            
ATOM   2651  HB3 ALA   295      50.010  43.720  23.830  1.00  0.00            
ATOM   2652  C   ALA   295      47.610  46.150  24.260  1.00  0.00            
ATOM   2653  O   ALA   295      47.550  47.210  23.630  1.00  0.00            
ATOM   2654  N   ILE   296      46.500  45.570  24.760  1.00  0.00            
ATOM   2655  HN  ILE   296      46.600  44.670  25.170  1.00  0.00            
ATOM   2656  CA  ILE   296      45.130  45.910  24.550  1.00  0.00            
ATOM   2657  HA  ILE   296      45.130  46.150  23.490  1.00  0.00            
ATOM   2658  CB  ILE   296      44.230  44.730  24.740  1.00  0.00            
ATOM   2659  HB  ILE   296      44.640  43.830  24.230  1.00  0.00            
ATOM   2660  CG2 ILE   296      44.070  44.330  26.210  1.00  0.00            
ATOM   2661 1HG2 ILE   296      43.500  45.130  26.730  1.00  0.00            
ATOM   2662 2HG2 ILE   296      43.440  43.420  26.300  1.00  0.00            
ATOM   2663 3HG2 ILE   296      45.060  44.110  26.690  1.00  0.00            
ATOM   2664  CG1 ILE   296      42.800  44.920  24.200  1.00  0.00            
ATOM   2665 1HG1 ILE   296      42.100  44.180  24.650  1.00  0.00            
ATOM   2666 2HG1 ILE   296      42.230  45.780  24.600  1.00  0.00            
ATOM   2667  CD  ILE   296      42.730  44.850  22.670  1.00  0.00            
ATOM   2668  HD1 ILE   296      43.440  45.480  22.090  1.00  0.00            
ATOM   2669  HD2 ILE   296      42.880  43.800  22.330  1.00  0.00            
ATOM   2670  HD3 ILE   296      41.770  45.180  22.220  1.00  0.00            
ATOM   2671  C   ILE   296      44.740  47.110  25.340  1.00  0.00            
ATOM   2672  O   ILE   296      44.060  47.990  24.820  1.00  0.00            
ATOM   2673  N   THR   297      45.300  47.310  26.540  1.00  0.00            
ATOM   2674  HN  THR   297      45.860  46.560  26.890  1.00  0.00            
ATOM   2675  CA  THR   297      45.270  48.570  27.210  1.00  0.00            
ATOM   2676  HA  THR   297      44.220  48.750  27.420  1.00  0.00            
ATOM   2677  CB  THR   297      45.780  48.550  28.620  1.00  0.00            
ATOM   2678  HB  THR   297      46.880  48.480  28.680  1.00  0.00            
ATOM   2679  OG1 THR   297      45.210  47.500  29.390  1.00  0.00            
ATOM   2680  HG1 THR   297      45.690  46.690  29.210  1.00  0.00            
ATOM   2681  CG2 THR   297      45.340  49.800  29.410  1.00  0.00            
ATOM   2682 1HG2 THR   297      44.360  49.630  29.900  1.00  0.00            
ATOM   2683 2HG2 THR   297      46.080  49.950  30.220  1.00  0.00            
ATOM   2684 3HG2 THR   297      45.450  50.690  28.750  1.00  0.00            
ATOM   2685  C   THR   297      45.850  49.730  26.480  1.00  0.00            
ATOM   2686  O   THR   297      45.270  50.820  26.380  1.00  0.00            
ATOM   2687  N   THR   298      46.990  49.580  25.790  1.00  0.00            
ATOM   2688  HN  THR   298      47.330  48.640  25.800  1.00  0.00            
ATOM   2689  CA  THR   298      47.590  50.560  24.950  1.00  0.00            
ATOM   2690  HA  THR   298      47.680  51.420  25.600  1.00  0.00            
ATOM   2691  CB  THR   298      48.970  50.230  24.460  1.00  0.00            
ATOM   2692  HB  THR   298      48.990  49.400  23.720  1.00  0.00            
ATOM   2693  OG1 THR   298      49.820  49.840  25.520  1.00  0.00            
ATOM   2694  HG1 THR   298      49.460  49.010  25.840  1.00  0.00            
ATOM   2695  CG2 THR   298      49.680  51.440  23.840  1.00  0.00            
ATOM   2696 1HG2 THR   298      49.620  52.300  24.530  1.00  0.00            
ATOM   2697 2HG2 THR   298      50.760  51.190  23.750  1.00  0.00            
ATOM   2698 3HG2 THR   298      49.320  51.730  22.830  1.00  0.00            
ATOM   2699  C   THR   298      46.770  50.950  23.760  1.00  0.00            
ATOM   2700  O   THR   298      46.820  52.070  23.250  1.00  0.00            
ATOM   2701  N   ASP   299      46.000  49.980  23.250  1.00  0.00            
ATOM   2702  HN  ASP   299      46.030  49.040  23.590  1.00  0.00            
ATOM   2703  CA  ASP   299      45.060  50.190  22.200  1.00  0.00            
ATOM   2704  HA  ASP   299      45.580  50.810  21.490  1.00  0.00            
ATOM   2705  CB  ASP   299      44.550  48.860  21.600  1.00  0.00            
ATOM   2706  HB1 ASP   299      44.770  47.970  22.230  1.00  0.00            
ATOM   2707  HB2 ASP   299      43.500  48.730  21.280  1.00  0.00            
ATOM   2708  CG  ASP   299      45.410  48.500  20.400  1.00  0.00            
ATOM   2709  OD1 ASP   299      44.790  48.610  19.300  1.00  0.00            
ATOM   2710  OD2 ASP   299      46.550  47.990  20.590  1.00  0.00            
ATOM   2711  C   ASP   299      43.890  50.980  22.670  1.00  0.00            
ATOM   2712  O   ASP   299      43.510  51.920  21.970  1.00  0.00            
ATOM   2713  N   CYS   300      43.440  50.810  23.930  1.00  0.00            
ATOM   2714  HN  CYS   300      43.840  50.110  24.520  1.00  0.00            
ATOM   2715  CA  CYS   300      42.470  51.660  24.550  1.00  0.00            
ATOM   2716  HA  CYS   300      41.600  51.740  23.910  1.00  0.00            
ATOM   2717  CB  CYS   300      41.990  50.960  25.840  1.00  0.00            
ATOM   2718  HB1 CYS   300      42.780  50.870  26.610  1.00  0.00            
ATOM   2719  HB2 CYS   300      41.170  51.620  26.210  1.00  0.00            
ATOM   2720  SG  CYS   300      41.300  49.320  25.470  1.00  0.00            
ATOM   2721  HG1 CYS   300      42.480  48.770  25.230  1.00  0.00            
ATOM   2722  C   CYS   300      42.910  53.060  24.810  1.00  0.00            
ATOM   2723  O   CYS   300      42.150  53.980  24.500  1.00  0.00            
ATOM   2724  N   LEU   301      44.160  53.230  25.280  1.00  0.00            
ATOM   2725  HN  LEU   301      44.710  52.480  25.630  1.00  0.00            
ATOM   2726  CA  LEU   301      44.700  54.520  25.550  1.00  0.00            
ATOM   2727  HA  LEU   301      44.100  55.040  26.280  1.00  0.00            
ATOM   2728  CB  LEU   301      46.090  54.210  26.130  1.00  0.00            
ATOM   2729  HB1 LEU   301      45.870  53.500  26.960  1.00  0.00            
ATOM   2730  HB2 LEU   301      46.610  53.660  25.310  1.00  0.00            
ATOM   2731  CG  LEU   301      46.920  55.440  26.520  1.00  0.00            
ATOM   2732  HG  LEU   301      46.990  56.140  25.660  1.00  0.00            
ATOM   2733  CD1 LEU   301      46.140  56.190  27.610  1.00  0.00            
ATOM   2734 1HD1 LEU   301      46.850  56.980  27.940  1.00  0.00            
ATOM   2735 2HD1 LEU   301      45.260  56.650  27.100  1.00  0.00            
ATOM   2736 3HD1 LEU   301      45.790  55.580  28.460  1.00  0.00            
ATOM   2737  CD2 LEU   301      48.350  55.060  26.940  1.00  0.00            
ATOM   2738 1HD2 LEU   301      48.950  54.530  26.170  1.00  0.00            
ATOM   2739 2HD2 LEU   301      48.900  56.010  27.110  1.00  0.00            
ATOM   2740 3HD2 LEU   301      48.310  54.400  27.830  1.00  0.00            
ATOM   2741  C   LEU   301      44.840  55.380  24.340  1.00  0.00            
ATOM   2742  O   LEU   301      44.650  56.600  24.320  1.00  0.00            
ATOM   2743  N   GLN   302      45.180  54.720  23.220  1.00  0.00            
ATOM   2744  HN  GLN   302      45.280  53.730  23.280  1.00  0.00            
ATOM   2745  CA  GLN   302      45.430  55.530  22.070  1.00  0.00            
ATOM   2746  HA  GLN   302      46.140  56.310  22.300  1.00  0.00            
ATOM   2747  CB  GLN   302      46.220  54.600  21.120  1.00  0.00            
ATOM   2748  HB1 GLN   302      47.070  54.190  21.710  1.00  0.00            
ATOM   2749  HB2 GLN   302      45.650  53.690  20.850  1.00  0.00            
ATOM   2750  CG  GLN   302      46.880  55.050  19.810  1.00  0.00            
ATOM   2751  HG1 GLN   302      47.550  55.880  20.110  1.00  0.00            
ATOM   2752  HG2 GLN   302      47.540  54.300  19.330  1.00  0.00            
ATOM   2753  CD  GLN   302      45.940  55.460  18.690  1.00  0.00            
ATOM   2754  OE1 GLN   302      46.030  56.570  18.160  1.00  0.00            
ATOM   2755  NE2 GLN   302      44.930  54.610  18.340  1.00  0.00            
ATOM   2756 1HE2 GLN   302      44.830  53.710  18.780  1.00  0.00            
ATOM   2757 2HE2 GLN   302      44.320  55.020  17.670  1.00  0.00            
ATOM   2758  C   GLN   302      44.240  56.140  21.410  1.00  0.00            
ATOM   2759  O   GLN   302      44.360  57.180  20.770  1.00  0.00            
ATOM   2760  N   ILE   303      43.060  55.510  21.520  1.00  0.00            
ATOM   2761  HN  ILE   303      42.960  54.610  21.950  1.00  0.00            
ATOM   2762  CA  ILE   303      41.850  55.930  20.890  1.00  0.00            
ATOM   2763  HA  ILE   303      42.060  56.510  20.010  1.00  0.00            
ATOM   2764  CB  ILE   303      40.990  54.780  20.460  1.00  0.00            
ATOM   2765  HB  ILE   303      40.180  55.300  19.900  1.00  0.00            
ATOM   2766  CG2 ILE   303      41.720  53.810  19.510  1.00  0.00            
ATOM   2767 1HG2 ILE   303      42.230  54.340  18.680  1.00  0.00            
ATOM   2768 2HG2 ILE   303      42.450  53.220  20.100  1.00  0.00            
ATOM   2769 3HG2 ILE   303      41.020  53.140  18.960  1.00  0.00            
ATOM   2770  CG1 ILE   303      40.410  53.980  21.630  1.00  0.00            
ATOM   2771 1HG1 ILE   303      41.190  53.490  22.250  1.00  0.00            
ATOM   2772 2HG1 ILE   303      39.790  54.640  22.280  1.00  0.00            
ATOM   2773  CD  ILE   303      39.510  52.900  21.020  1.00  0.00            
ATOM   2774  HD1 ILE   303      39.150  53.230  20.030  1.00  0.00            
ATOM   2775  HD2 ILE   303      40.060  51.980  20.750  1.00  0.00            
ATOM   2776  HD3 ILE   303      38.640  52.700  21.690  1.00  0.00            
ATOM   2777  C   ILE   303      41.180  57.040  21.630  1.00  0.00            
ATOM   2778  O   ILE   303      40.400  57.780  21.030  1.00  0.00            
ATOM   2779  N   LEU   304      41.670  57.320  22.850  1.00  0.00            
ATOM   2780  HN  LEU   304      42.180  56.580  23.280  1.00  0.00            
ATOM   2781  CA  LEU   304      41.520  58.570  23.540  1.00  0.00            
ATOM   2782  HA  LEU   304      40.580  58.840  23.090  1.00  0.00            
ATOM   2783  CB  LEU   304      41.530  58.230  25.040  1.00  0.00            
ATOM   2784  HB1 LEU   304      42.550  57.820  25.180  1.00  0.00            
ATOM   2785  HB2 LEU   304      41.650  59.150  25.650  1.00  0.00            
ATOM   2786  CG  LEU   304      40.470  57.240  25.550  1.00  0.00            
ATOM   2787  HG  LEU   304      40.570  56.230  25.080  1.00  0.00            
ATOM   2788  CD1 LEU   304      40.810  57.080  27.040  1.00  0.00            
ATOM   2789 1HD1 LEU   304      40.840  58.080  27.530  1.00  0.00            
ATOM   2790 2HD1 LEU   304      40.070  56.500  27.630  1.00  0.00            
ATOM   2791 3HD1 LEU   304      41.790  56.590  27.190  1.00  0.00            
ATOM   2792  CD2 LEU   304      39.030  57.730  25.290  1.00  0.00            
ATOM   2793 1HD2 LEU   304      38.190  57.230  25.820  1.00  0.00            
ATOM   2794 2HD2 LEU   304      38.990  58.780  25.650  1.00  0.00            
ATOM   2795 3HD2 LEU   304      38.870  57.700  24.190  1.00  0.00            
ATOM   2796  C   LEU   304      42.530  59.620  23.250  1.00  0.00            
ATOM   2797  O   LEU   304      42.270  60.820  23.320  1.00  0.00            
ATOM   2798  N   ALA   305      43.780  59.190  23.010  1.00  0.00            
ATOM   2799  HN  ALA   305      43.960  58.210  23.080  1.00  0.00            
ATOM   2800  CA  ALA   305      44.910  60.050  22.880  1.00  0.00            
ATOM   2801  HA  ALA   305      44.910  60.770  23.680  1.00  0.00            
ATOM   2802  CB  ALA   305      46.190  59.200  22.880  1.00  0.00            
ATOM   2803  HB1 ALA   305      46.110  58.420  23.670  1.00  0.00            
ATOM   2804  HB2 ALA   305      46.430  58.680  21.930  1.00  0.00            
ATOM   2805  HB3 ALA   305      47.040  59.910  22.970  1.00  0.00            
ATOM   2806  C   ALA   305      44.800  60.810  21.600  1.00  0.00            
ATOM   2807  O   ALA   305      45.070  62.010  21.560  1.00  0.00            
ATOM   2808  N   TYR   306      44.400  60.160  20.490  1.00  0.00            
ATOM   2809  HN  TYR   306      44.320  59.170  20.610  1.00  0.00            
ATOM   2810  CA  TYR   306      44.100  60.760  19.230  1.00  0.00            
ATOM   2811  HA  TYR   306      44.790  61.580  19.070  1.00  0.00            
ATOM   2812  CB  TYR   306      44.150  59.730  18.090  1.00  0.00            
ATOM   2813  HB1 TYR   306      44.930  58.980  18.360  1.00  0.00            
ATOM   2814  HB2 TYR   306      43.150  59.270  18.180  1.00  0.00            
ATOM   2815  CG  TYR   306      44.400  60.290  16.730  1.00  0.00            
ATOM   2816  CD1 TYR   306      45.640  60.870  16.540  1.00  0.00            
ATOM   2817  HD1 TYR   306      46.410  60.790  17.290  1.00  0.00            
ATOM   2818  CE1 TYR   306      45.990  61.370  15.310  1.00  0.00            
ATOM   2819  HE1 TYR   306      47.020  61.680  15.250  1.00  0.00            
ATOM   2820  CZ  TYR   306      45.080  61.500  14.290  1.00  0.00            
ATOM   2821  OH  TYR   306      45.480  61.920  13.010  1.00  0.00            
ATOM   2822  HH  TYR   306      44.740  62.120  12.430  1.00  0.00            
ATOM   2823  CD2 TYR   306      43.510  60.270  15.690  1.00  0.00            
ATOM   2824  HD2 TYR   306      42.650  59.610  15.730  1.00  0.00            
ATOM   2825  CE2 TYR   306      43.850  60.920  14.530  1.00  0.00            
ATOM   2826  HE2 TYR   306      43.130  60.860  13.730  1.00  0.00            
ATOM   2827  C   TYR   306      42.790  61.450  19.190  1.00  0.00            
ATOM   2828  O   TYR   306      41.810  61.170  19.890  1.00  0.00            
ATOM   2829  N   GLY   307      42.750  62.560  18.430  1.00  0.00            
ATOM   2830  HN  GLY   307      43.580  62.890  17.990  1.00  0.00            
ATOM   2831  CA  GLY   307      41.560  63.300  18.130  1.00  0.00            
ATOM   2832  HA1 GLY   307      41.760  63.940  17.280  1.00  0.00            
ATOM   2833  HA2 GLY   307      40.800  62.570  17.900  1.00  0.00            
ATOM   2834  C   GLY   307      40.970  64.240  19.120  1.00  0.00            
ATOM   2835  O   GLY   307      39.990  64.940  18.870  1.00  0.00            
ATOM   2836  N   ASN   308      41.620  64.330  20.290  1.00  0.00            
ATOM   2837  HN  ASN   308      42.490  63.830  20.350  1.00  0.00            
ATOM   2838  CA  ASN   308      41.330  65.180  21.410  1.00  0.00            
ATOM   2839  HA  ASN   308      40.980  66.070  20.920  1.00  0.00            
ATOM   2840  CB  ASN   308      40.310  64.510  22.340  1.00  0.00            
ATOM   2841  HB1 ASN   308      39.450  64.200  21.700  1.00  0.00            
ATOM   2842  HB2 ASN   308      40.740  63.630  22.850  1.00  0.00            
ATOM   2843  CG  ASN   308      39.830  65.390  23.490  1.00  0.00            
ATOM   2844  OD1 ASN   308      40.370  65.220  24.580  1.00  0.00            
ATOM   2845  ND2 ASN   308      38.920  66.340  23.150  1.00  0.00            
ATOM   2846 1HD2 ASN   308      38.410  66.240  22.300  1.00  0.00            
ATOM   2847 2HD2 ASN   308      38.590  66.950  23.880  1.00  0.00            
ATOM   2848  C   ASN   308      42.610  65.620  22.040  1.00  0.00            
ATOM   2849  O   ASN   308      43.460  64.790  22.370  1.00  0.00            
ATOM   2850  N   GLN   309      42.750  66.950  22.120  1.00  0.00            
ATOM   2851  HN  GLN   309      41.980  67.530  21.880  1.00  0.00            
ATOM   2852  CA  GLN   309      43.880  67.610  22.710  1.00  0.00            
ATOM   2853  HA  GLN   309      44.800  67.270  22.270  1.00  0.00            
ATOM   2854  CB  GLN   309      43.850  69.090  22.300  1.00  0.00            
ATOM   2855  HB1 GLN   309      43.550  68.970  21.240  1.00  0.00            
ATOM   2856  HB2 GLN   309      43.030  69.590  22.850  1.00  0.00            
ATOM   2857  CG  GLN   309      45.180  69.830  22.470  1.00  0.00            
ATOM   2858  HG1 GLN   309      45.100  70.940  22.390  1.00  0.00            
ATOM   2859  HG2 GLN   309      45.620  69.580  23.460  1.00  0.00            
ATOM   2860  CD  GLN   309      46.170  69.370  21.410  1.00  0.00            
ATOM   2861  OE1 GLN   309      46.940  68.460  21.710  1.00  0.00            
ATOM   2862  NE2 GLN   309      46.130  69.850  20.140  1.00  0.00            
ATOM   2863 1HE2 GLN   309      45.570  70.660  20.000  1.00  0.00            
ATOM   2864 2HE2 GLN   309      46.720  69.460  19.440  1.00  0.00            
ATOM   2865  C   GLN   309      43.890  67.560  24.200  1.00  0.00            
ATOM   2866  O   GLN   309      44.960  67.410  24.790  1.00  0.00            
ATOM   2867  N   GLU   310      42.760  67.710  24.910  1.00  0.00            
ATOM   2868  HN  GLU   310      41.870  67.830  24.480  1.00  0.00            
ATOM   2869  CA  GLU   310      42.600  67.650  26.330  1.00  0.00            
ATOM   2870  HA  GLU   310      43.260  68.430  26.680  1.00  0.00            
ATOM   2871  CB  GLU   310      41.150  67.930  26.740  1.00  0.00            
ATOM   2872  HB1 GLU   310      40.840  68.750  26.060  1.00  0.00            
ATOM   2873  HB2 GLU   310      40.560  67.040  26.430  1.00  0.00            
ATOM   2874  CG  GLU   310      40.910  68.280  28.210  1.00  0.00            
ATOM   2875  HG1 GLU   310      40.830  67.360  28.830  1.00  0.00            
ATOM   2876  HG2 GLU   310      41.840  68.750  28.590  1.00  0.00            
ATOM   2877  CD  GLU   310      39.680  69.170  28.340  1.00  0.00            
ATOM   2878  OE1 GLU   310      39.880  70.370  28.640  1.00  0.00            
ATOM   2879  OE2 GLU   310      38.550  68.630  28.170  1.00  0.00            
ATOM   2880  C   GLU   310      42.970  66.330  26.920  1.00  0.00            
ATOM   2881  O   GLU   310      43.570  66.270  27.990  1.00  0.00            
ATOM   2882  N   SER   311      42.690  65.220  26.200  1.00  0.00            
ATOM   2883  HN  SER   311      42.110  65.370  25.400  1.00  0.00            
ATOM   2884  CA  SER   311      42.930  63.880  26.630  1.00  0.00            
ATOM   2885  HA  SER   311      42.540  63.870  27.640  1.00  0.00            
ATOM   2886  CB  SER   311      42.350  62.920  25.580  1.00  0.00            
ATOM   2887  HB1 SER   311      42.490  63.350  24.570  1.00  0.00            
ATOM   2888  HB2 SER   311      42.850  61.930  25.600  1.00  0.00            
ATOM   2889  OG  SER   311      41.010  62.570  25.920  1.00  0.00            
ATOM   2890  HG1 SER   311      40.430  63.320  25.760  1.00  0.00            
ATOM   2891  C   SER   311      44.410  63.710  26.780  1.00  0.00            
ATOM   2892  O   SER   311      44.980  63.190  27.730  1.00  0.00            
ATOM   2893  N   LYS   312      45.170  64.300  25.840  1.00  0.00            
ATOM   2894  HN  LYS   312      44.590  64.800  25.190  1.00  0.00            
ATOM   2895  CA  LYS   312      46.590  64.450  25.820  1.00  0.00            
ATOM   2896  HA  LYS   312      47.040  63.480  25.970  1.00  0.00            
ATOM   2897  CB  LYS   312      47.170  65.030  24.520  1.00  0.00            
ATOM   2898  HB1 LYS   312      46.740  65.990  24.160  1.00  0.00            
ATOM   2899  HB2 LYS   312      48.270  65.120  24.660  1.00  0.00            
ATOM   2900  CG  LYS   312      46.970  63.990  23.420  1.00  0.00            
ATOM   2901  HG1 LYS   312      47.390  63.020  23.770  1.00  0.00            
ATOM   2902  HG2 LYS   312      45.910  63.710  23.300  1.00  0.00            
ATOM   2903  CD  LYS   312      47.680  64.280  22.090  1.00  0.00            
ATOM   2904  HD1 LYS   312      48.710  64.690  22.180  1.00  0.00            
ATOM   2905  HD2 LYS   312      47.740  63.280  21.610  1.00  0.00            
ATOM   2906  CE  LYS   312      46.950  65.310  21.230  1.00  0.00            
ATOM   2907  HE1 LYS   312      46.650  66.120  21.940  1.00  0.00            
ATOM   2908  HE2 LYS   312      47.600  65.670  20.420  1.00  0.00            
ATOM   2909  NZ  LYS   312      45.700  64.790  20.630  1.00  0.00            
ATOM   2910  HZ1 LYS   312      45.340  65.430  19.900  1.00  0.00            
ATOM   2911  HZ2 LYS   312      45.900  63.880  20.160  1.00  0.00            
ATOM   2912  HZ3 LYS   312      44.980  64.660  21.360  1.00  0.00            
ATOM   2913  C   LYS   312      47.180  65.230  26.940  1.00  0.00            
ATOM   2914  O   LYS   312      48.200  64.800  27.480  1.00  0.00            
ATOM   2915  N   LEU   313      46.460  66.290  27.360  1.00  0.00            
ATOM   2916  HN  LEU   313      45.550  66.540  27.030  1.00  0.00            
ATOM   2917  CA  LEU   313      46.870  67.090  28.470  1.00  0.00            
ATOM   2918  HA  LEU   313      47.880  67.470  28.400  1.00  0.00            
ATOM   2919  CB  LEU   313      46.020  68.350  28.740  1.00  0.00            
ATOM   2920  HB1 LEU   313      44.960  68.070  28.950  1.00  0.00            
ATOM   2921  HB2 LEU   313      46.420  68.910  29.620  1.00  0.00            
ATOM   2922  CG  LEU   313      46.000  69.340  27.570  1.00  0.00            
ATOM   2923  HG  LEU   313      45.450  68.840  26.730  1.00  0.00            
ATOM   2924  CD1 LEU   313      45.240  70.590  28.030  1.00  0.00            
ATOM   2925 1HD1 LEU   313      45.090  71.280  27.170  1.00  0.00            
ATOM   2926 2HD1 LEU   313      44.210  70.390  28.410  1.00  0.00            
ATOM   2927 3HD1 LEU   313      45.920  71.150  28.700  1.00  0.00            
ATOM   2928  CD2 LEU   313      47.390  69.800  27.100  1.00  0.00            
ATOM   2929 1HD2 LEU   313      47.310  70.800  26.620  1.00  0.00            
ATOM   2930 2HD2 LEU   313      48.110  69.900  27.940  1.00  0.00            
ATOM   2931 3HD2 LEU   313      47.830  69.130  26.340  1.00  0.00            
ATOM   2932  C   LEU   313      46.810  66.250  29.700  1.00  0.00            
ATOM   2933  O   LEU   313      47.740  66.400  30.490  1.00  0.00            
ATOM   2934  N   ILE   314      45.780  65.400  29.860  1.00  0.00            
ATOM   2935  HN  ILE   314      45.110  65.220  29.140  1.00  0.00            
ATOM   2936  CA  ILE   314      45.670  64.420  30.890  1.00  0.00            
ATOM   2937  HA  ILE   314      45.830  65.000  31.790  1.00  0.00            
ATOM   2938  CB  ILE   314      44.290  63.840  31.010  1.00  0.00            
ATOM   2939  HB  ILE   314      44.050  63.300  30.070  1.00  0.00            
ATOM   2940  CG2 ILE   314      44.130  62.700  32.030  1.00  0.00            
ATOM   2941 1HG2 ILE   314      44.860  61.890  31.810  1.00  0.00            
ATOM   2942 2HG2 ILE   314      44.180  63.050  33.080  1.00  0.00            
ATOM   2943 3HG2 ILE   314      43.100  62.330  31.850  1.00  0.00            
ATOM   2944  CG1 ILE   314      43.300  64.960  31.340  1.00  0.00            
ATOM   2945 1HG1 ILE   314      43.390  65.240  32.410  1.00  0.00            
ATOM   2946 2HG1 ILE   314      43.400  65.860  30.690  1.00  0.00            
ATOM   2947  CD  ILE   314      41.880  64.480  31.040  1.00  0.00            
ATOM   2948  HD1 ILE   314      41.630  64.170  30.000  1.00  0.00            
ATOM   2949  HD2 ILE   314      41.520  63.640  31.660  1.00  0.00            
ATOM   2950  HD3 ILE   314      41.160  65.310  31.260  1.00  0.00            
ATOM   2951  C   ILE   314      46.680  63.330  30.910  1.00  0.00            
ATOM   2952  O   ILE   314      47.210  63.020  31.980  1.00  0.00            
ATOM   2953  N   ILE   315      47.060  62.790  29.740  1.00  0.00            
ATOM   2954  HN  ILE   315      46.470  63.010  28.970  1.00  0.00            
ATOM   2955  CA  ILE   315      48.060  61.800  29.520  1.00  0.00            
ATOM   2956  HA  ILE   315      48.040  60.970  30.210  1.00  0.00            
ATOM   2957  CB  ILE   315      48.130  61.200  28.150  1.00  0.00            
ATOM   2958  HB  ILE   315      48.040  61.960  27.350  1.00  0.00            
ATOM   2959  CG2 ILE   315      49.430  60.420  27.900  1.00  0.00            
ATOM   2960 1HG2 ILE   315      49.380  60.020  26.860  1.00  0.00            
ATOM   2961 2HG2 ILE   315      50.370  61.000  28.020  1.00  0.00            
ATOM   2962 3HG2 ILE   315      49.590  59.570  28.610  1.00  0.00            
ATOM   2963  CG1 ILE   315      46.880  60.320  28.010  1.00  0.00            
ATOM   2964 1HG1 ILE   315      46.750  59.630  28.870  1.00  0.00            
ATOM   2965 2HG1 ILE   315      45.940  60.920  27.960  1.00  0.00            
ATOM   2966  CD  ILE   315      46.850  59.450  26.750  1.00  0.00            
ATOM   2967  HD1 ILE   315      45.870  58.960  26.590  1.00  0.00            
ATOM   2968  HD2 ILE   315      46.900  60.100  25.850  1.00  0.00            
ATOM   2969  HD3 ILE   315      47.690  58.720  26.770  1.00  0.00            
ATOM   2970  C   ILE   315      49.310  62.440  30.030  1.00  0.00            
ATOM   2971  O   ILE   315      50.070  61.780  30.740  1.00  0.00            
ATOM   2972  N   LEU   316      49.610  63.730  29.790  1.00  0.00            
ATOM   2973  HN  LEU   316      49.090  64.160  29.060  1.00  0.00            
ATOM   2974  CA  LEU   316      50.720  64.370  30.420  1.00  0.00            
ATOM   2975  HA  LEU   316      51.590  63.740  30.260  1.00  0.00            
ATOM   2976  CB  LEU   316      50.920  65.780  29.850  1.00  0.00            
ATOM   2977  HB1 LEU   316      51.170  65.600  28.780  1.00  0.00            
ATOM   2978  HB2 LEU   316      49.920  66.260  29.720  1.00  0.00            
ATOM   2979  CG  LEU   316      51.900  66.730  30.550  1.00  0.00            
ATOM   2980  HG  LEU   316      51.550  66.970  31.580  1.00  0.00            
ATOM   2981  CD1 LEU   316      53.320  66.140  30.640  1.00  0.00            
ATOM   2982 1HD1 LEU   316      53.630  65.750  29.650  1.00  0.00            
ATOM   2983 2HD1 LEU   316      54.030  66.920  30.970  1.00  0.00            
ATOM   2984 3HD1 LEU   316      53.420  65.340  31.410  1.00  0.00            
ATOM   2985  CD2 LEU   316      51.930  68.100  29.850  1.00  0.00            
ATOM   2986 1HD2 LEU   316      50.900  68.450  29.600  1.00  0.00            
ATOM   2987 2HD2 LEU   316      52.370  68.940  30.430  1.00  0.00            
ATOM   2988 3HD2 LEU   316      52.350  67.980  28.830  1.00  0.00            
ATOM   2989  C   LEU   316      50.690  64.460  31.910  1.00  0.00            
ATOM   2990  O   LEU   316      51.650  64.030  32.550  1.00  0.00            
ATOM   2991  N   ALA   317      49.560  64.900  32.490  1.00  0.00            
ATOM   2992  HN  ALA   317      48.780  65.150  31.920  1.00  0.00            
ATOM   2993  CA  ALA   317      49.360  64.880  33.900  1.00  0.00            
ATOM   2994  HA  ALA   317      50.110  65.530  34.320  1.00  0.00            
ATOM   2995  CB  ALA   317      48.020  65.540  34.270  1.00  0.00            
ATOM   2996  HB1 ALA   317      47.910  65.550  35.380  1.00  0.00            
ATOM   2997  HB2 ALA   317      47.810  66.530  33.820  1.00  0.00            
ATOM   2998  HB3 ALA   317      47.200  64.880  33.920  1.00  0.00            
ATOM   2999  C   ALA   317      49.650  63.590  34.590  1.00  0.00            
ATOM   3000  O   ALA   317      50.220  63.480  35.670  1.00  0.00            
ATOM   3001  N   SER   318      49.320  62.490  33.900  1.00  0.00            
ATOM   3002  HN  SER   318      49.020  62.560  32.950  1.00  0.00            
ATOM   3003  CA  SER   318      49.300  61.200  34.520  1.00  0.00            
ATOM   3004  HA  SER   318      49.100  61.310  35.570  1.00  0.00            
ATOM   3005  CB  SER   318      48.240  60.230  33.960  1.00  0.00            
ATOM   3006  HB1 SER   318      48.580  59.870  32.970  1.00  0.00            
ATOM   3007  HB2 SER   318      48.280  59.400  34.690  1.00  0.00            
ATOM   3008  OG  SER   318      47.010  60.940  33.930  1.00  0.00            
ATOM   3009  HG1 SER   318      46.960  61.360  33.070  1.00  0.00            
ATOM   3010  C   SER   318      50.600  60.480  34.490  1.00  0.00            
ATOM   3011  O   SER   318      50.750  59.380  35.030  1.00  0.00            
ATOM   3012  N   GLY   319      51.550  61.100  33.770  1.00  0.00            
ATOM   3013  HN  GLY   319      51.310  61.990  33.390  1.00  0.00            
ATOM   3014  CA  GLY   319      52.880  60.590  33.640  1.00  0.00            
ATOM   3015  HA1 GLY   319      53.570  61.420  33.620  1.00  0.00            
ATOM   3016  HA2 GLY   319      53.100  60.070  34.560  1.00  0.00            
ATOM   3017  C   GLY   319      52.940  59.650  32.490  1.00  0.00            
ATOM   3018  O   GLY   319      53.600  58.610  32.490  1.00  0.00            
ATOM   3019  N   GLY   320      52.130  59.970  31.470  1.00  0.00            
ATOM   3020  HN  GLY   320      51.440  60.660  31.680  1.00  0.00            
ATOM   3021  CA  GLY   320      52.030  59.200  30.260  1.00  0.00            
ATOM   3022  HA1 GLY   320      51.670  58.230  30.560  1.00  0.00            
ATOM   3023  HA2 GLY   320      51.320  59.830  29.740  1.00  0.00            
ATOM   3024  C   GLY   320      53.240  58.860  29.450  1.00  0.00            
ATOM   3025  O   GLY   320      53.390  57.660  29.220  1.00  0.00            
ATOM   3026  N   PRO   321      54.070  59.780  29.060  1.00  0.00            
ATOM   3027  CD  PRO   321      53.650  61.140  28.760  1.00  0.00            
ATOM   3028  HD1 PRO   321      53.480  61.740  29.690  1.00  0.00            
ATOM   3029  HD2 PRO   321      52.670  61.220  28.250  1.00  0.00            
ATOM   3030  CA  PRO   321      55.230  59.480  28.260  1.00  0.00            
ATOM   3031  HA  PRO   321      54.810  58.970  27.410  1.00  0.00            
ATOM   3032  CB  PRO   321      55.860  60.840  27.940  1.00  0.00            
ATOM   3033  HB1 PRO   321      56.480  61.140  28.810  1.00  0.00            
ATOM   3034  HB2 PRO   321      56.490  60.830  27.020  1.00  0.00            
ATOM   3035  CG  PRO   321      54.680  61.810  27.840  1.00  0.00            
ATOM   3036  HG1 PRO   321      55.000  62.830  28.140  1.00  0.00            
ATOM   3037  HG2 PRO   321      54.180  61.810  26.840  1.00  0.00            
ATOM   3038  C   PRO   321      56.250  58.680  28.980  1.00  0.00            
ATOM   3039  O   PRO   321      56.970  57.940  28.300  1.00  0.00            
ATOM   3040  N   GLN   322      56.390  58.770  30.320  1.00  0.00            
ATOM   3041  HN  GLN   322      56.050  59.540  30.850  1.00  0.00            
ATOM   3042  CA  GLN   322      57.450  58.010  30.910  1.00  0.00            
ATOM   3043  HA  GLN   322      58.340  58.090  30.310  1.00  0.00            
ATOM   3044  CB  GLN   322      57.860  58.490  32.310  1.00  0.00            
ATOM   3045  HB1 GLN   322      57.050  58.260  33.040  1.00  0.00            
ATOM   3046  HB2 GLN   322      58.740  57.890  32.610  1.00  0.00            
ATOM   3047  CG  GLN   322      58.220  59.980  32.340  1.00  0.00            
ATOM   3048  HG1 GLN   322      58.810  60.090  33.280  1.00  0.00            
ATOM   3049  HG2 GLN   322      58.780  60.200  31.410  1.00  0.00            
ATOM   3050  CD  GLN   322      56.930  60.750  32.560  1.00  0.00            
ATOM   3051  OE1 GLN   322      56.200  61.080  31.620  1.00  0.00            
ATOM   3052  NE2 GLN   322      56.790  61.300  33.790  1.00  0.00            
ATOM   3053 1HE2 GLN   322      57.530  61.110  34.440  1.00  0.00            
ATOM   3054 2HE2 GLN   322      56.140  62.040  33.950  1.00  0.00            
ATOM   3055  C   GLN   322      57.010  56.600  31.090  1.00  0.00            
ATOM   3056  O   GLN   322      57.830  55.680  31.120  1.00  0.00            
ATOM   3057  N   ALA   323      55.690  56.400  31.260  1.00  0.00            
ATOM   3058  HN  ALA   323      55.150  57.240  31.230  1.00  0.00            
ATOM   3059  CA  ALA   323      55.070  55.120  31.080  1.00  0.00            
ATOM   3060  HA  ALA   323      55.610  54.450  31.730  1.00  0.00            
ATOM   3061  CB  ALA   323      53.580  55.230  31.430  1.00  0.00            
ATOM   3062  HB1 ALA   323      53.120  54.220  31.530  1.00  0.00            
ATOM   3063  HB2 ALA   323      53.310  55.730  32.390  1.00  0.00            
ATOM   3064  HB3 ALA   323      53.170  55.990  30.730  1.00  0.00            
ATOM   3065  C   ALA   323      55.270  54.490  29.750  1.00  0.00            
ATOM   3066  O   ALA   323      55.630  53.310  29.650  1.00  0.00            
ATOM   3067  N   LEU   324      55.080  55.230  28.640  1.00  0.00            
ATOM   3068  HN  LEU   324      54.670  56.130  28.730  1.00  0.00            
ATOM   3069  CA  LEU   324      55.190  54.690  27.320  1.00  0.00            
ATOM   3070  HA  LEU   324      54.650  53.760  27.370  1.00  0.00            
ATOM   3071  CB  LEU   324      54.700  55.610  26.180  1.00  0.00            
ATOM   3072  HB1 LEU   324      55.130  56.620  26.340  1.00  0.00            
ATOM   3073  HB2 LEU   324      55.020  55.230  25.180  1.00  0.00            
ATOM   3074  CG  LEU   324      53.190  55.820  26.280  1.00  0.00            
ATOM   3075  HG  LEU   324      53.020  55.950  27.370  1.00  0.00            
ATOM   3076  CD1 LEU   324      52.660  57.080  25.560  1.00  0.00            
ATOM   3077 1HD1 LEU   324      51.580  57.180  25.770  1.00  0.00            
ATOM   3078 2HD1 LEU   324      53.110  57.970  26.050  1.00  0.00            
ATOM   3079 3HD1 LEU   324      52.980  57.070  24.500  1.00  0.00            
ATOM   3080  CD2 LEU   324      52.340  54.620  25.840  1.00  0.00            
ATOM   3081 1HD2 LEU   324      52.860  53.700  26.180  1.00  0.00            
ATOM   3082 2HD2 LEU   324      51.340  54.670  26.330  1.00  0.00            
ATOM   3083 3HD2 LEU   324      52.310  54.610  24.730  1.00  0.00            
ATOM   3084  C   LEU   324      56.600  54.370  26.940  1.00  0.00            
ATOM   3085  O   LEU   324      56.810  53.320  26.340  1.00  0.00            
ATOM   3086  N   VAL   325      57.590  55.230  27.260  1.00  0.00            
ATOM   3087  HN  VAL   325      57.350  56.130  27.610  1.00  0.00            
ATOM   3088  CA  VAL   325      58.970  55.000  26.970  1.00  0.00            
ATOM   3089  HA  VAL   325      59.030  54.810  25.900  1.00  0.00            
ATOM   3090  CB  VAL   325      59.790  56.210  27.300  1.00  0.00            
ATOM   3091  HB  VAL   325      59.570  56.540  28.340  1.00  0.00            
ATOM   3092  CG1 VAL   325      61.310  56.030  27.260  1.00  0.00            
ATOM   3093 1HG1 VAL   325      61.830  56.940  27.620  1.00  0.00            
ATOM   3094 2HG1 VAL   325      61.750  55.160  27.810  1.00  0.00            
ATOM   3095 3HG1 VAL   325      61.590  55.930  26.190  1.00  0.00            
ATOM   3096  CG2 VAL   325      59.420  57.330  26.310  1.00  0.00            
ATOM   3097 1HG2 VAL   325      59.840  58.330  26.530  1.00  0.00            
ATOM   3098 2HG2 VAL   325      59.610  57.020  25.260  1.00  0.00            
ATOM   3099 3HG2 VAL   325      58.340  57.580  26.430  1.00  0.00            
ATOM   3100  C   VAL   325      59.540  53.730  27.500  1.00  0.00            
ATOM   3101  O   VAL   325      60.350  53.010  26.920  1.00  0.00            
ATOM   3102  N   ASN   326      59.190  53.500  28.780  1.00  0.00            
ATOM   3103  HN  ASN   326      58.540  54.050  29.290  1.00  0.00            
ATOM   3104  CA  ASN   326      59.640  52.410  29.590  1.00  0.00            
ATOM   3105  HA  ASN   326      60.710  52.480  29.620  1.00  0.00            
ATOM   3106  CB  ASN   326      59.060  52.650  30.990  1.00  0.00            
ATOM   3107  HB1 ASN   326      59.300  53.710  31.210  1.00  0.00            
ATOM   3108  HB2 ASN   326      57.950  52.610  30.930  1.00  0.00            
ATOM   3109  CG  ASN   326      59.580  51.710  32.070  1.00  0.00            
ATOM   3110  OD1 ASN   326      58.810  50.780  32.320  1.00  0.00            
ATOM   3111  ND2 ASN   326      60.830  51.890  32.590  1.00  0.00            
ATOM   3112 1HD2 ASN   326      61.270  52.780  32.490  1.00  0.00            
ATOM   3113 2HD2 ASN   326      61.280  51.170  33.120  1.00  0.00            
ATOM   3114  C   ASN   326      59.330  51.040  29.070  1.00  0.00            
ATOM   3115  O   ASN   326      60.210  50.180  29.020  1.00  0.00            
ATOM   3116  N   ILE   327      58.100  50.850  28.570  1.00  0.00            
ATOM   3117  HN  ILE   327      57.440  51.590  28.740  1.00  0.00            
ATOM   3118  CA  ILE   327      57.580  49.730  27.850  1.00  0.00            
ATOM   3119  HA  ILE   327      57.590  48.840  28.480  1.00  0.00            
ATOM   3120  CB  ILE   327      56.100  49.740  27.620  1.00  0.00            
ATOM   3121  HB  ILE   327      55.840  50.760  27.280  1.00  0.00            
ATOM   3122  CG2 ILE   327      55.650  48.680  26.600  1.00  0.00            
ATOM   3123 1HG2 ILE   327      55.970  49.050  25.600  1.00  0.00            
ATOM   3124 2HG2 ILE   327      56.070  47.660  26.740  1.00  0.00            
ATOM   3125 3HG2 ILE   327      54.540  48.680  26.570  1.00  0.00            
ATOM   3126  CG1 ILE   327      55.420  49.500  28.980  1.00  0.00            
ATOM   3127 1HG1 ILE   327      55.550  48.450  29.330  1.00  0.00            
ATOM   3128 2HG1 ILE   327      55.930  50.130  29.740  1.00  0.00            
ATOM   3129  CD  ILE   327      53.960  49.900  28.860  1.00  0.00            
ATOM   3130  HD1 ILE   327      53.500  49.390  27.980  1.00  0.00            
ATOM   3131  HD2 ILE   327      53.240  49.770  29.690  1.00  0.00            
ATOM   3132  HD3 ILE   327      53.880  51.000  28.720  1.00  0.00            
ATOM   3133  C   ILE   327      58.410  49.380  26.660  1.00  0.00            
ATOM   3134  O   ILE   327      58.940  48.280  26.600  1.00  0.00            
ATOM   3135  N   MET   328      58.750  50.370  25.810  1.00  0.00            
ATOM   3136  HN  MET   328      58.300  51.250  25.930  1.00  0.00            
ATOM   3137  CA  MET   328      59.390  50.300  24.530  1.00  0.00            
ATOM   3138  HA  MET   328      58.730  49.670  23.960  1.00  0.00            
ATOM   3139  CB  MET   328      59.330  51.610  23.740  1.00  0.00            
ATOM   3140  HB1 MET   328      58.250  51.830  23.540  1.00  0.00            
ATOM   3141  HB2 MET   328      59.760  52.440  24.350  1.00  0.00            
ATOM   3142  CG  MET   328      60.050  51.690  22.390  1.00  0.00            
ATOM   3143  HG1 MET   328      61.130  51.490  22.520  1.00  0.00            
ATOM   3144  HG2 MET   328      59.700  50.900  21.700  1.00  0.00            
ATOM   3145  SD  MET   328      59.690  53.310  21.640  1.00  0.00            
ATOM   3146  CE  MET   328      59.810  52.550  19.990  1.00  0.00            
ATOM   3147  HE1 MET   328      59.580  53.360  19.270  1.00  0.00            
ATOM   3148  HE2 MET   328      60.820  52.140  19.790  1.00  0.00            
ATOM   3149  HE3 MET   328      59.150  51.670  19.910  1.00  0.00            
ATOM   3150  C   MET   328      60.800  49.840  24.690  1.00  0.00            
ATOM   3151  O   MET   328      61.300  49.000  23.940  1.00  0.00            
ATOM   3152  N   ARG   329      61.590  50.280  25.680  1.00  0.00            
ATOM   3153  HN  ARG   329      61.180  50.990  26.260  1.00  0.00            
ATOM   3154  CA  ARG   329      62.830  49.660  26.010  1.00  0.00            
ATOM   3155  HA  ARG   329      63.400  49.530  25.100  1.00  0.00            
ATOM   3156  CB  ARG   329      63.750  50.690  26.690  1.00  0.00            
ATOM   3157  HB1 ARG   329      64.810  50.350  26.740  1.00  0.00            
ATOM   3158  HB2 ARG   329      63.870  51.590  26.050  1.00  0.00            
ATOM   3159  CG  ARG   329      63.370  51.130  28.100  1.00  0.00            
ATOM   3160  HG1 ARG   329      62.630  51.930  28.300  1.00  0.00            
ATOM   3161  HG2 ARG   329      63.110  50.220  28.690  1.00  0.00            
ATOM   3162  CD  ARG   329      64.590  51.780  28.760  1.00  0.00            
ATOM   3163  HD1 ARG   329      65.400  51.020  28.750  1.00  0.00            
ATOM   3164  HD2 ARG   329      64.890  52.640  28.120  1.00  0.00            
ATOM   3165  NE  ARG   329      64.210  52.290  30.110  1.00  0.00            
ATOM   3166  HE  ARG   329      64.280  51.590  30.820  1.00  0.00            
ATOM   3167  CZ  ARG   329      63.770  53.520  30.510  1.00  0.00            
ATOM   3168  NH1 ARG   329      63.920  54.630  29.740  1.00  0.00            
ATOM   3169 1HH1 ARG   329      64.430  54.590  28.880  1.00  0.00            
ATOM   3170 2HH1 ARG   329      63.930  55.500  30.230  1.00  0.00            
ATOM   3171  NH2 ARG   329      63.420  53.630  31.820  1.00  0.00            
ATOM   3172 1HH2 ARG   329      63.830  52.910  32.380  1.00  0.00            
ATOM   3173 2HH2 ARG   329      63.300  54.580  32.120  1.00  0.00            
ATOM   3174  C   ARG   329      62.740  48.300  26.600  1.00  0.00            
ATOM   3175  O   ARG   329      63.520  47.500  26.070  1.00  0.00            
ATOM   3176  N   THR   330      61.780  47.960  27.480  1.00  0.00            
ATOM   3177  HN  THR   330      61.050  48.620  27.590  1.00  0.00            
ATOM   3178  CA  THR   330      61.750  46.730  28.210  1.00  0.00            
ATOM   3179  HA  THR   330      62.780  46.590  28.530  1.00  0.00            
ATOM   3180  CB  THR   330      60.900  46.950  29.420  1.00  0.00            
ATOM   3181  HB  THR   330      59.950  47.180  28.890  1.00  0.00            
ATOM   3182  OG1 THR   330      61.360  47.970  30.300  1.00  0.00            
ATOM   3183  HG1 THR   330      60.950  48.750  29.930  1.00  0.00            
ATOM   3184  CG2 THR   330      60.730  45.650  30.230  1.00  0.00            
ATOM   3185 1HG2 THR   330      60.120  44.960  29.610  1.00  0.00            
ATOM   3186 2HG2 THR   330      61.670  45.150  30.580  1.00  0.00            
ATOM   3187 3HG2 THR   330      60.100  45.860  31.120  1.00  0.00            
ATOM   3188  C   THR   330      61.310  45.490  27.500  1.00  0.00            
ATOM   3189  O   THR   330      61.990  44.470  27.600  1.00  0.00            
ATOM   3190  N   TYR   331      60.220  45.550  26.730  1.00  0.00            
ATOM   3191  HN  TYR   331      59.710  46.410  26.720  1.00  0.00            
ATOM   3192  CA  TYR   331      59.730  44.320  26.190  1.00  0.00            
ATOM   3193  HA  TYR   331      60.180  43.480  26.700  1.00  0.00            
ATOM   3194  CB  TYR   331      58.200  44.390  26.220  1.00  0.00            
ATOM   3195  HB1 TYR   331      57.810  45.290  25.700  1.00  0.00            
ATOM   3196  HB2 TYR   331      57.720  43.550  25.680  1.00  0.00            
ATOM   3197  CG  TYR   331      57.690  44.230  27.610  1.00  0.00            
ATOM   3198  CD1 TYR   331      57.510  45.340  28.410  1.00  0.00            
ATOM   3199  HD1 TYR   331      57.750  46.310  28.020  1.00  0.00            
ATOM   3200  CE1 TYR   331      57.130  45.190  29.730  1.00  0.00            
ATOM   3201  HE1 TYR   331      56.950  46.030  30.390  1.00  0.00            
ATOM   3202  CZ  TYR   331      56.970  43.920  30.230  1.00  0.00            
ATOM   3203  OH  TYR   331      56.800  43.850  31.630  1.00  0.00            
ATOM   3204  HH  TYR   331      56.440  44.720  31.850  1.00  0.00            
ATOM   3205  CD2 TYR   331      57.340  42.990  28.090  1.00  0.00            
ATOM   3206  HD2 TYR   331      57.300  42.140  27.420  1.00  0.00            
ATOM   3207  CE2 TYR   331      57.130  42.820  29.430  1.00  0.00            
ATOM   3208  HE2 TYR   331      56.930  41.830  29.830  1.00  0.00            
ATOM   3209  C   TYR   331      60.260  44.080  24.820  1.00  0.00            
ATOM   3210  O   TYR   331      60.790  45.020  24.230  1.00  0.00            
ATOM   3211  N   THR   332      60.100  42.880  24.220  1.00  0.00            
ATOM   3212  HN  THR   332      59.760  42.110  24.750  1.00  0.00            
ATOM   3213  CA  THR   332      60.630  42.680  22.910  1.00  0.00            
ATOM   3214  HA  THR   332      61.030  43.600  22.490  1.00  0.00            
ATOM   3215  CB  THR   332      61.770  41.700  22.990  1.00  0.00            
ATOM   3216  HB  THR   332      62.350  42.010  23.890  1.00  0.00            
ATOM   3217  OG1 THR   332      62.540  41.660  21.800  1.00  0.00            
ATOM   3218  HG1 THR   332      63.250  41.060  22.050  1.00  0.00            
ATOM   3219  CG2 THR   332      61.410  40.260  23.370  1.00  0.00            
ATOM   3220 1HG2 THR   332      61.040  39.860  22.400  1.00  0.00            
ATOM   3221 2HG2 THR   332      62.310  39.620  23.530  1.00  0.00            
ATOM   3222 3HG2 THR   332      60.550  40.260  24.070  1.00  0.00            
ATOM   3223  C   THR   332      59.560  42.150  22.020  1.00  0.00            
ATOM   3224  O   THR   332      59.810  41.900  20.840  1.00  0.00            
ATOM   3225  N   TYR   333      58.300  42.030  22.460  1.00  0.00            
ATOM   3226  HN  TYR   333      58.170  42.210  23.430  1.00  0.00            
ATOM   3227  CA  TYR   333      57.220  41.570  21.650  1.00  0.00            
ATOM   3228  HA  TYR   333      57.600  40.820  20.980  1.00  0.00            
ATOM   3229  CB  TYR   333      56.130  41.090  22.620  1.00  0.00            
ATOM   3230  HB1 TYR   333      56.620  40.790  23.570  1.00  0.00            
ATOM   3231  HB2 TYR   333      55.390  41.880  22.880  1.00  0.00            
ATOM   3232  CG  TYR   333      55.370  39.900  22.140  1.00  0.00            
ATOM   3233  CD1 TYR   333      56.040  38.700  22.040  1.00  0.00            
ATOM   3234  HD1 TYR   333      57.080  38.660  22.310  1.00  0.00            
ATOM   3235  CE1 TYR   333      55.380  37.550  21.680  1.00  0.00            
ATOM   3236  HE1 TYR   333      55.870  36.590  21.590  1.00  0.00            
ATOM   3237  CZ  TYR   333      54.050  37.590  21.340  1.00  0.00            
ATOM   3238  OH  TYR   333      53.300  36.490  20.880  1.00  0.00            
ATOM   3239  HH  TYR   333      53.860  35.840  20.450  1.00  0.00            
ATOM   3240  CD2 TYR   333      54.030  39.940  21.850  1.00  0.00            
ATOM   3241  HD2 TYR   333      53.420  40.820  21.960  1.00  0.00            
ATOM   3242  CE2 TYR   333      53.440  38.820  21.310  1.00  0.00            
ATOM   3243  HE2 TYR   333      52.400  38.900  21.010  1.00  0.00            
ATOM   3244  C   TYR   333      56.650  42.630  20.780  1.00  0.00            
ATOM   3245  O   TYR   333      56.080  43.640  21.190  1.00  0.00            
ATOM   3246  N   GLU   334      56.680  42.460  19.440  1.00  0.00            
ATOM   3247  HN  GLU   334      56.920  41.530  19.190  1.00  0.00            
ATOM   3248  CA  GLU   334      56.320  43.390  18.410  1.00  0.00            
ATOM   3249  HA  GLU   334      56.990  44.180  18.720  1.00  0.00            
ATOM   3250  CB  GLU   334      56.550  42.880  16.980  1.00  0.00            
ATOM   3251  HB1 GLU   334      57.500  42.310  16.980  1.00  0.00            
ATOM   3252  HB2 GLU   334      55.710  42.190  16.730  1.00  0.00            
ATOM   3253  CG  GLU   334      56.690  43.990  15.930  1.00  0.00            
ATOM   3254  HG1 GLU   334      55.690  44.470  15.860  1.00  0.00            
ATOM   3255  HG2 GLU   334      57.350  44.870  16.090  1.00  0.00            
ATOM   3256  CD  GLU   334      56.950  43.310  14.590  1.00  0.00            
ATOM   3257  OE1 GLU   334      57.940  42.550  14.480  1.00  0.00            
ATOM   3258  OE2 GLU   334      56.260  43.580  13.570  1.00  0.00            
ATOM   3259  C   GLU   334      54.940  43.950  18.450  1.00  0.00            
ATOM   3260  O   GLU   334      54.840  45.170  18.430  1.00  0.00            
ATOM   3261  N   LYS   335      53.920  43.140  18.800  1.00  0.00            
ATOM   3262  HN  LYS   335      54.150  42.180  18.960  1.00  0.00            
ATOM   3263  CA  LYS   335      52.580  43.610  18.970  1.00  0.00            
ATOM   3264  HA  LYS   335      52.430  44.060  18.000  1.00  0.00            
ATOM   3265  CB  LYS   335      51.620  42.420  19.130  1.00  0.00            
ATOM   3266  HB1 LYS   335      51.900  41.600  18.440  1.00  0.00            
ATOM   3267  HB2 LYS   335      51.840  41.920  20.090  1.00  0.00            
ATOM   3268  CG  LYS   335      50.140  42.810  19.120  1.00  0.00            
ATOM   3269  HG1 LYS   335      49.520  41.910  19.340  1.00  0.00            
ATOM   3270  HG2 LYS   335      49.780  43.620  19.790  1.00  0.00            
ATOM   3271  CD  LYS   335      49.850  43.240  17.680  1.00  0.00            
ATOM   3272  HD1 LYS   335      50.580  44.040  17.430  1.00  0.00            
ATOM   3273  HD2 LYS   335      50.130  42.350  17.080  1.00  0.00            
ATOM   3274  CE  LYS   335      48.440  43.730  17.360  1.00  0.00            
ATOM   3275  HE1 LYS   335      47.650  43.060  17.760  1.00  0.00            
ATOM   3276  HE2 LYS   335      48.240  44.670  17.930  1.00  0.00            
ATOM   3277  NZ  LYS   335      48.270  43.950  15.910  1.00  0.00            
ATOM   3278  HZ1 LYS   335      48.190  43.020  15.460  1.00  0.00            
ATOM   3279  HZ2 LYS   335      47.420  44.540  15.810  1.00  0.00            
ATOM   3280  HZ3 LYS   335      49.120  44.390  15.520  1.00  0.00            
ATOM   3281  C   LYS   335      52.400  44.670  20.000  1.00  0.00            
ATOM   3282  O   LYS   335      51.660  45.650  19.920  1.00  0.00            
ATOM   3283  N   LEU   336      53.120  44.550  21.130  1.00  0.00            
ATOM   3284  HN  LEU   336      53.720  43.760  21.200  1.00  0.00            
ATOM   3285  CA  LEU   336      53.250  45.460  22.220  1.00  0.00            
ATOM   3286  HA  LEU   336      52.200  45.680  22.330  1.00  0.00            
ATOM   3287  CB  LEU   336      53.730  44.550  23.370  1.00  0.00            
ATOM   3288  HB1 LEU   336      52.980  43.790  23.650  1.00  0.00            
ATOM   3289  HB2 LEU   336      54.580  43.980  22.930  1.00  0.00            
ATOM   3290  CG  LEU   336      54.090  45.340  24.630  1.00  0.00            
ATOM   3291  HG  LEU   336      54.930  46.060  24.470  1.00  0.00            
ATOM   3292  CD1 LEU   336      53.000  46.220  25.270  1.00  0.00            
ATOM   3293 1HD1 LEU   336      52.250  45.510  25.680  1.00  0.00            
ATOM   3294 2HD1 LEU   336      53.410  46.750  26.150  1.00  0.00            
ATOM   3295 3HD1 LEU   336      52.610  47.020  24.610  1.00  0.00            
ATOM   3296  CD2 LEU   336      54.750  44.390  25.650  1.00  0.00            
ATOM   3297 1HD2 LEU   336      55.440  43.700  25.120  1.00  0.00            
ATOM   3298 2HD2 LEU   336      55.220  44.950  26.480  1.00  0.00            
ATOM   3299 3HD2 LEU   336      53.960  43.750  26.110  1.00  0.00            
ATOM   3300  C   LEU   336      54.010  46.680  21.840  1.00  0.00            
ATOM   3301  O   LEU   336      53.620  47.830  22.000  1.00  0.00            
ATOM   3302  N   LEU   337      55.130  46.470  21.110  1.00  0.00            
ATOM   3303  HN  LEU   337      55.450  45.580  20.820  1.00  0.00            
ATOM   3304  CA  LEU   337      56.020  47.530  20.760  1.00  0.00            
ATOM   3305  HA  LEU   337      56.100  48.140  21.650  1.00  0.00            
ATOM   3306  CB  LEU   337      57.380  47.010  20.270  1.00  0.00            
ATOM   3307  HB1 LEU   337      57.250  46.210  19.510  1.00  0.00            
ATOM   3308  HB2 LEU   337      58.080  47.800  19.920  1.00  0.00            
ATOM   3309  CG  LEU   337      58.080  46.220  21.390  1.00  0.00            
ATOM   3310  HG  LEU   337      57.320  45.450  21.650  1.00  0.00            
ATOM   3311  CD1 LEU   337      59.270  45.410  20.840  1.00  0.00            
ATOM   3312 1HD1 LEU   337      59.090  44.380  20.480  1.00  0.00            
ATOM   3313 2HD1 LEU   337      59.600  46.030  19.980  1.00  0.00            
ATOM   3314 3HD1 LEU   337      60.010  45.350  21.660  1.00  0.00            
ATOM   3315  CD2 LEU   337      58.410  47.080  22.620  1.00  0.00            
ATOM   3316 1HD2 LEU   337      59.160  46.580  23.270  1.00  0.00            
ATOM   3317 2HD2 LEU   337      58.800  48.080  22.340  1.00  0.00            
ATOM   3318 3HD2 LEU   337      57.540  47.130  23.320  1.00  0.00            
ATOM   3319  C   LEU   337      55.370  48.430  19.770  1.00  0.00            
ATOM   3320  O   LEU   337      55.410  49.660  19.900  1.00  0.00            
ATOM   3321  N   TRP   338      54.650  47.830  18.810  1.00  0.00            
ATOM   3322  HN  TRP   338      54.600  46.830  18.770  1.00  0.00            
ATOM   3323  CA  TRP   338      53.890  48.570  17.850  1.00  0.00            
ATOM   3324  HA  TRP   338      54.540  49.290  17.380  1.00  0.00            
ATOM   3325  CB  TRP   338      53.230  47.720  16.750  1.00  0.00            
ATOM   3326  HB1 TRP   338      54.180  47.300  16.350  1.00  0.00            
ATOM   3327  HB2 TRP   338      52.610  46.880  17.100  1.00  0.00            
ATOM   3328  CG  TRP   338      52.640  48.580  15.660  1.00  0.00            
ATOM   3329  CD1 TRP   338      53.310  49.320  14.730  1.00  0.00            
ATOM   3330  HD1 TRP   338      54.340  49.650  14.730  1.00  0.00            
ATOM   3331  NE1 TRP   338      52.410  49.850  13.840  1.00  0.00            
ATOM   3332  HE1 TRP   338      52.610  50.480  13.120  1.00  0.00            
ATOM   3333  CE2 TRP   338      51.170  49.320  14.100  1.00  0.00            
ATOM   3334  CD2 TRP   338      51.240  48.670  15.340  1.00  0.00            
ATOM   3335  CE3 TRP   338      50.120  48.110  15.900  1.00  0.00            
ATOM   3336  HE3 TRP   338      50.060  47.420  16.720  1.00  0.00            
ATOM   3337  CZ3 TRP   338      48.970  48.230  15.160  1.00  0.00            
ATOM   3338  HZ3 TRP   338      48.050  47.740  15.440  1.00  0.00            
ATOM   3339  CZ2 TRP   338      50.010  49.470  13.390  1.00  0.00            
ATOM   3340  HZ2 TRP   338      49.970  49.880  12.390  1.00  0.00            
ATOM   3341  CH2 TRP   338      48.890  48.930  13.980  1.00  0.00            
ATOM   3342  HH2 TRP   338      47.910  49.080  13.550  1.00  0.00            
ATOM   3343  C   TRP   338      52.820  49.380  18.490  1.00  0.00            
ATOM   3344  O   TRP   338      52.700  50.570  18.200  1.00  0.00            
ATOM   3345  N   THR   339      51.950  48.830  19.350  1.00  0.00            
ATOM   3346  HN  THR   339      51.910  47.860  19.600  1.00  0.00            
ATOM   3347  CA  THR   339      50.980  49.680  19.970  1.00  0.00            
ATOM   3348  HA  THR   339      50.510  50.200  19.150  1.00  0.00            
ATOM   3349  CB  THR   339      49.920  48.800  20.580  1.00  0.00            
ATOM   3350  HB  THR   339      49.600  48.040  19.840  1.00  0.00            
ATOM   3351  OG1 THR   339      48.710  49.490  20.850  1.00  0.00            
ATOM   3352  HG1 THR   339      48.090  48.780  21.010  1.00  0.00            
ATOM   3353  CG2 THR   339      50.330  48.060  21.860  1.00  0.00            
ATOM   3354 1HG2 THR   339      49.460  47.590  22.360  1.00  0.00            
ATOM   3355 2HG2 THR   339      51.030  47.260  21.550  1.00  0.00            
ATOM   3356 3HG2 THR   339      50.770  48.620  22.720  1.00  0.00            
ATOM   3357  C   THR   339      51.460  50.820  20.800  1.00  0.00            
ATOM   3358  O   THR   339      51.000  51.960  20.770  1.00  0.00            
ATOM   3359  N   THR   340      52.510  50.590  21.610  1.00  0.00            
ATOM   3360  HN  THR   340      52.780  49.630  21.650  1.00  0.00            
ATOM   3361  CA  THR   340      53.270  51.600  22.270  1.00  0.00            
ATOM   3362  HA  THR   340      52.610  52.080  22.980  1.00  0.00            
ATOM   3363  CB  THR   340      54.480  50.990  22.900  1.00  0.00            
ATOM   3364  HB  THR   340      55.230  50.500  22.240  1.00  0.00            
ATOM   3365  OG1 THR   340      54.100  49.940  23.780  1.00  0.00            
ATOM   3366  HG1 THR   340      53.840  49.220  23.190  1.00  0.00            
ATOM   3367  CG2 THR   340      55.110  52.060  23.830  1.00  0.00            
ATOM   3368 1HG2 THR   340      54.320  52.670  24.310  1.00  0.00            
ATOM   3369 2HG2 THR   340      55.660  51.560  24.660  1.00  0.00            
ATOM   3370 3HG2 THR   340      55.780  52.810  23.380  1.00  0.00            
ATOM   3371  C   THR   340      53.870  52.680  21.440  1.00  0.00            
ATOM   3372  O   THR   340      53.830  53.890  21.690  1.00  0.00            
ATOM   3373  N   SER   341      54.350  52.320  20.230  1.00  0.00            
ATOM   3374  HN  SER   341      54.290  51.380  19.920  1.00  0.00            
ATOM   3375  CA  SER   341      54.790  53.210  19.200  1.00  0.00            
ATOM   3376  HA  SER   341      55.640  53.780  19.560  1.00  0.00            
ATOM   3377  CB  SER   341      55.350  52.470  17.980  1.00  0.00            
ATOM   3378  HB1 SER   341      54.650  51.710  17.590  1.00  0.00            
ATOM   3379  HB2 SER   341      55.530  53.160  17.130  1.00  0.00            
ATOM   3380  OG  SER   341      56.560  51.810  18.340  1.00  0.00            
ATOM   3381  HG1 SER   341      56.450  51.000  18.840  1.00  0.00            
ATOM   3382  C   SER   341      53.760  54.150  18.670  1.00  0.00            
ATOM   3383  O   SER   341      54.070  55.260  18.260  1.00  0.00            
ATOM   3384  N   ARG   342      52.470  53.760  18.580  1.00  0.00            
ATOM   3385  HN  ARG   342      52.220  52.890  18.980  1.00  0.00            
ATOM   3386  CA  ARG   342      51.400  54.590  18.120  1.00  0.00            
ATOM   3387  HA  ARG   342      51.570  54.830  17.080  1.00  0.00            
ATOM   3388  CB  ARG   342      50.050  53.850  18.060  1.00  0.00            
ATOM   3389  HB1 ARG   342      49.690  53.620  19.090  1.00  0.00            
ATOM   3390  HB2 ARG   342      49.270  54.540  17.650  1.00  0.00            
ATOM   3391  CG  ARG   342      50.070  52.650  17.120  1.00  0.00            
ATOM   3392  HG1 ARG   342      50.260  53.050  16.100  1.00  0.00            
ATOM   3393  HG2 ARG   342      50.940  51.990  17.330  1.00  0.00            
ATOM   3394  CD  ARG   342      48.830  51.760  17.070  1.00  0.00            
ATOM   3395  HD1 ARG   342      48.990  50.810  16.510  1.00  0.00            
ATOM   3396  HD2 ARG   342      48.570  51.580  18.140  1.00  0.00            
ATOM   3397  NE  ARG   342      47.830  52.520  16.280  1.00  0.00            
ATOM   3398  HE  ARG   342      48.080  53.300  15.720  1.00  0.00            
ATOM   3399  CZ  ARG   342      46.760  51.920  15.680  1.00  0.00            
ATOM   3400  NH1 ARG   342      46.280  50.680  16.010  1.00  0.00            
ATOM   3401 1HH1 ARG   342      46.790  50.300  16.780  1.00  0.00            
ATOM   3402 2HH1 ARG   342      45.330  50.560  15.750  1.00  0.00            
ATOM   3403  NH2 ARG   342      45.960  52.610  14.810  1.00  0.00            
ATOM   3404 1HH2 ARG   342      46.010  53.600  14.650  1.00  0.00            
ATOM   3405 2HH2 ARG   342      45.130  52.090  14.630  1.00  0.00            
ATOM   3406  C   ARG   342      51.100  55.810  18.920  1.00  0.00            
ATOM   3407  O   ARG   342      50.960  56.900  18.370  1.00  0.00            
ATOM   3408  N   VAL   343      51.080  55.670  20.260  1.00  0.00            
ATOM   3409  HN  VAL   343      51.040  54.790  20.720  1.00  0.00            
ATOM   3410  CA  VAL   343      50.800  56.700  21.200  1.00  0.00            
ATOM   3411  HA  VAL   343      49.920  57.250  20.900  1.00  0.00            
ATOM   3412  CB  VAL   343      50.540  56.150  22.580  1.00  0.00            
ATOM   3413  HB  VAL   343      51.460  55.840  23.130  1.00  0.00            
ATOM   3414  CG1 VAL   343      49.840  57.230  23.420  1.00  0.00            
ATOM   3415 1HG1 VAL   343      48.970  57.600  22.840  1.00  0.00            
ATOM   3416 2HG1 VAL   343      49.480  56.830  24.390  1.00  0.00            
ATOM   3417 3HG1 VAL   343      50.530  58.080  23.620  1.00  0.00            
ATOM   3418  CG2 VAL   343      49.730  54.850  22.500  1.00  0.00            
ATOM   3419 1HG2 VAL   343      50.340  54.040  22.030  1.00  0.00            
ATOM   3420 2HG2 VAL   343      49.330  54.530  23.480  1.00  0.00            
ATOM   3421 3HG2 VAL   343      48.880  55.050  21.810  1.00  0.00            
ATOM   3422  C   VAL   343      51.910  57.690  21.270  1.00  0.00            
ATOM   3423  O   VAL   343      51.680  58.890  21.360  1.00  0.00            
ATOM   3424  N   LEU   344      53.130  57.120  21.210  1.00  0.00            
ATOM   3425  HN  LEU   344      53.130  56.130  21.080  1.00  0.00            
ATOM   3426  CA  LEU   344      54.350  57.850  21.020  1.00  0.00            
ATOM   3427  HA  LEU   344      54.350  58.650  21.740  1.00  0.00            
ATOM   3428  CB  LEU   344      55.590  56.970  21.210  1.00  0.00            
ATOM   3429  HB1 LEU   344      55.570  56.200  20.400  1.00  0.00            
ATOM   3430  HB2 LEU   344      56.460  57.660  21.120  1.00  0.00            
ATOM   3431  CG  LEU   344      55.800  56.400  22.620  1.00  0.00            
ATOM   3432  HG  LEU   344      54.860  55.850  22.830  1.00  0.00            
ATOM   3433  CD1 LEU   344      56.940  55.380  22.790  1.00  0.00            
ATOM   3434 1HD1 LEU   344      57.140  55.040  23.830  1.00  0.00            
ATOM   3435 2HD1 LEU   344      56.630  54.470  22.250  1.00  0.00            
ATOM   3436 3HD1 LEU   344      57.800  55.940  22.360  1.00  0.00            
ATOM   3437  CD2 LEU   344      56.010  57.510  23.670  1.00  0.00            
ATOM   3438 1HD2 LEU   344      55.110  58.030  24.050  1.00  0.00            
ATOM   3439 2HD2 LEU   344      56.540  57.170  24.590  1.00  0.00            
ATOM   3440 3HD2 LEU   344      56.780  58.240  23.330  1.00  0.00            
ATOM   3441  C   LEU   344      54.310  58.610  19.740  1.00  0.00            
ATOM   3442  O   LEU   344      54.800  59.740  19.790  1.00  0.00            
ATOM   3443  N   LYS   345      53.780  58.120  18.610  1.00  0.00            
ATOM   3444  HN  LYS   345      53.600  57.130  18.580  1.00  0.00            
ATOM   3445  CA  LYS   345      53.590  58.910  17.430  1.00  0.00            
ATOM   3446  HA  LYS   345      54.500  59.420  17.160  1.00  0.00            
ATOM   3447  CB  LYS   345      53.300  57.960  16.250  1.00  0.00            
ATOM   3448  HB1 LYS   345      54.130  57.230  16.170  1.00  0.00            
ATOM   3449  HB2 LYS   345      52.370  57.430  16.530  1.00  0.00            
ATOM   3450  CG  LYS   345      53.200  58.610  14.870  1.00  0.00            
ATOM   3451  HG1 LYS   345      52.420  59.400  14.850  1.00  0.00            
ATOM   3452  HG2 LYS   345      54.150  59.150  14.690  1.00  0.00            
ATOM   3453  CD  LYS   345      53.010  57.710  13.650  1.00  0.00            
ATOM   3454  HD1 LYS   345      53.050  58.500  12.870  1.00  0.00            
ATOM   3455  HD2 LYS   345      53.860  56.990  13.630  1.00  0.00            
ATOM   3456  CE  LYS   345      51.660  56.990  13.650  1.00  0.00            
ATOM   3457  HE1 LYS   345      51.610  56.250  14.480  1.00  0.00            
ATOM   3458  HE2 LYS   345      50.810  57.700  13.720  1.00  0.00            
ATOM   3459  NZ  LYS   345      51.700  56.190  12.400  1.00  0.00            
ATOM   3460  HZ1 LYS   345      52.570  55.640  12.560  1.00  0.00            
ATOM   3461  HZ2 LYS   345      50.870  55.570  12.340  1.00  0.00            
ATOM   3462  HZ3 LYS   345      51.650  56.710  11.500  1.00  0.00            
ATOM   3463  C   LYS   345      52.600  60.020  17.560  1.00  0.00            
ATOM   3464  O   LYS   345      52.810  61.140  17.090  1.00  0.00            
ATOM   3465  N   VAL   346      51.500  59.770  18.300  1.00  0.00            
ATOM   3466  HN  VAL   346      51.340  58.870  18.690  1.00  0.00            
ATOM   3467  CA  VAL   346      50.480  60.730  18.580  1.00  0.00            
ATOM   3468  HA  VAL   346      50.240  61.090  17.590  1.00  0.00            
ATOM   3469  CB  VAL   346      49.340  59.940  19.160  1.00  0.00            
ATOM   3470  HB  VAL   346      49.670  59.120  19.820  1.00  0.00            
ATOM   3471  CG1 VAL   346      48.290  60.740  19.950  1.00  0.00            
ATOM   3472 1HG1 VAL   346      48.720  61.240  20.840  1.00  0.00            
ATOM   3473 2HG1 VAL   346      47.810  61.510  19.300  1.00  0.00            
ATOM   3474 3HG1 VAL   346      47.540  59.970  20.210  1.00  0.00            
ATOM   3475  CG2 VAL   346      48.690  59.310  17.910  1.00  0.00            
ATOM   3476 1HG2 VAL   346      48.310  59.940  17.080  1.00  0.00            
ATOM   3477 2HG2 VAL   346      49.420  58.600  17.460  1.00  0.00            
ATOM   3478 3HG2 VAL   346      47.860  58.610  18.140  1.00  0.00            
ATOM   3479  C   VAL   346      50.920  61.910  19.360  1.00  0.00            
ATOM   3480  O   VAL   346      50.560  63.060  19.090  1.00  0.00            
ATOM   3481  N   LEU   347      51.730  61.660  20.410  1.00  0.00            
ATOM   3482  HN  LEU   347      52.050  60.750  20.660  1.00  0.00            
ATOM   3483  CA  LEU   347      52.210  62.640  21.340  1.00  0.00            
ATOM   3484  HA  LEU   347      51.450  63.400  21.510  1.00  0.00            
ATOM   3485  CB  LEU   347      52.590  61.940  22.650  1.00  0.00            
ATOM   3486  HB1 LEU   347      53.300  61.130  22.380  1.00  0.00            
ATOM   3487  HB2 LEU   347      53.210  62.640  23.250  1.00  0.00            
ATOM   3488  CG  LEU   347      51.400  61.460  23.490  1.00  0.00            
ATOM   3489  HG  LEU   347      50.860  60.780  22.790  1.00  0.00            
ATOM   3490  CD1 LEU   347      51.870  60.550  24.640  1.00  0.00            
ATOM   3491 1HD1 LEU   347      51.000  59.990  25.050  1.00  0.00            
ATOM   3492 2HD1 LEU   347      52.530  59.720  24.300  1.00  0.00            
ATOM   3493 3HD1 LEU   347      52.390  61.150  25.410  1.00  0.00            
ATOM   3494  CD2 LEU   347      50.500  62.560  24.080  1.00  0.00            
ATOM   3495 1HD2 LEU   347      50.100  63.280  23.320  1.00  0.00            
ATOM   3496 2HD2 LEU   347      49.610  62.070  24.520  1.00  0.00            
ATOM   3497 3HD2 LEU   347      51.060  63.090  24.880  1.00  0.00            
ATOM   3498  C   LEU   347      53.440  63.300  20.820  1.00  0.00            
ATOM   3499  O   LEU   347      53.740  64.420  21.230  1.00  0.00            
ATOM   3500  N   SER   348      54.230  62.690  19.920  1.00  0.00            
ATOM   3501  HN  SER   348      54.080  61.760  19.590  1.00  0.00            
ATOM   3502  CA  SER   348      55.420  63.330  19.440  1.00  0.00            
ATOM   3503  HA  SER   348      56.020  63.470  20.320  1.00  0.00            
ATOM   3504  CB  SER   348      56.330  62.420  18.600  1.00  0.00            
ATOM   3505  HB1 SER   348      57.270  62.950  18.330  1.00  0.00            
ATOM   3506  HB2 SER   348      56.610  61.630  19.330  1.00  0.00            
ATOM   3507  OG  SER   348      55.790  61.870  17.410  1.00  0.00            
ATOM   3508  HG1 SER   348      55.120  61.230  17.660  1.00  0.00            
ATOM   3509  C   SER   348      55.190  64.620  18.740  1.00  0.00            
ATOM   3510  O   SER   348      56.080  65.460  18.560  1.00  0.00            
ATOM   3511  N   VAL   349      53.950  64.850  18.270  1.00  0.00            
ATOM   3512  HN  VAL   349      53.240  64.180  18.430  1.00  0.00            
ATOM   3513  CA  VAL   349      53.470  65.990  17.550  1.00  0.00            
ATOM   3514  HA  VAL   349      54.280  66.610  17.200  1.00  0.00            
ATOM   3515  CB  VAL   349      52.820  65.610  16.250  1.00  0.00            
ATOM   3516  HB  VAL   349      52.400  66.560  15.850  1.00  0.00            
ATOM   3517  CG1 VAL   349      53.950  65.120  15.320  1.00  0.00            
ATOM   3518 1HG1 VAL   349      54.740  65.900  15.230  1.00  0.00            
ATOM   3519 2HG1 VAL   349      54.450  64.220  15.730  1.00  0.00            
ATOM   3520 3HG1 VAL   349      53.490  64.940  14.320  1.00  0.00            
ATOM   3521  CG2 VAL   349      51.700  64.600  16.520  1.00  0.00            
ATOM   3522 1HG2 VAL   349      50.970  64.890  17.300  1.00  0.00            
ATOM   3523 2HG2 VAL   349      51.150  64.380  15.580  1.00  0.00            
ATOM   3524 3HG2 VAL   349      52.190  63.670  16.880  1.00  0.00            
ATOM   3525  C   VAL   349      52.650  66.920  18.380  1.00  0.00            
ATOM   3526  O   VAL   349      51.970  67.870  18.020  1.00  0.00            
ATOM   3527  N   CYS   350      52.680  66.750  19.720  1.00  0.00            
ATOM   3528  HN  CYS   350      53.250  66.020  20.080  1.00  0.00            
ATOM   3529  CA  CYS   350      51.880  67.440  20.680  1.00  0.00            
ATOM   3530  HA  CYS   350      51.110  68.040  20.200  1.00  0.00            
ATOM   3531  CB  CYS   350      51.290  66.380  21.620  1.00  0.00            
ATOM   3532  HB1 CYS   350      50.890  65.600  20.930  1.00  0.00            
ATOM   3533  HB2 CYS   350      52.100  65.840  22.160  1.00  0.00            
ATOM   3534  SG  CYS   350      49.980  66.860  22.790  1.00  0.00            
ATOM   3535  HG1 CYS   350      50.680  67.740  23.480  1.00  0.00            
ATOM   3536  C   CYS   350      52.760  68.330  21.500  1.00  0.00            
ATOM   3537  O   CYS   350      53.680  67.840  22.150  1.00  0.00            
ATOM   3538  N   SER   351      52.620  69.650  21.320  1.00  0.00            
ATOM   3539  HN  SER   351      51.820  70.070  20.900  1.00  0.00            
ATOM   3540  CA  SER   351      53.470  70.640  21.920  1.00  0.00            
ATOM   3541  HA  SER   351      54.480  70.540  21.550  1.00  0.00            
ATOM   3542  CB  SER   351      52.730  71.960  21.680  1.00  0.00            
ATOM   3543  HB1 SER   351      53.310  72.740  22.210  1.00  0.00            
ATOM   3544  HB2 SER   351      52.870  72.170  20.590  1.00  0.00            
ATOM   3545  OG  SER   351      51.380  71.920  22.100  1.00  0.00            
ATOM   3546  HG1 SER   351      51.150  72.710  22.600  1.00  0.00            
ATOM   3547  C   SER   351      53.760  70.460  23.370  1.00  0.00            
ATOM   3548  O   SER   351      54.880  70.770  23.780  1.00  0.00            
ATOM   3549  N   SER   352      52.710  70.080  24.130  1.00  0.00            
ATOM   3550  HN  SER   352      51.830  70.020  23.660  1.00  0.00            
ATOM   3551  CA  SER   352      52.830  69.840  25.530  1.00  0.00            
ATOM   3552  HA  SER   352      53.270  70.710  25.980  1.00  0.00            
ATOM   3553  CB  SER   352      51.470  69.630  26.220  1.00  0.00            
ATOM   3554  HB1 SER   352      51.670  69.640  27.310  1.00  0.00            
ATOM   3555  HB2 SER   352      50.960  70.600  26.060  1.00  0.00            
ATOM   3556  OG  SER   352      50.650  68.610  25.660  1.00  0.00            
ATOM   3557  HG1 SER   352      49.770  68.690  26.030  1.00  0.00            
ATOM   3558  C   SER   352      53.710  68.720  25.970  1.00  0.00            
ATOM   3559  O   SER   352      54.400  68.700  26.990  1.00  0.00            
ATOM   3560  N   ASN   353      53.770  67.590  25.250  1.00  0.00            
ATOM   3561  HN  ASN   353      53.270  67.520  24.390  1.00  0.00            
ATOM   3562  CA  ASN   353      54.440  66.390  25.650  1.00  0.00            
ATOM   3563  HA  ASN   353      54.560  66.380  26.720  1.00  0.00            
ATOM   3564  CB  ASN   353      53.640  65.100  25.390  1.00  0.00            
ATOM   3565  HB1 ASN   353      53.290  65.040  24.340  1.00  0.00            
ATOM   3566  HB2 ASN   353      54.260  64.200  25.620  1.00  0.00            
ATOM   3567  CG  ASN   353      52.420  64.940  26.290  1.00  0.00            
ATOM   3568  OD1 ASN   353      52.480  64.010  27.100  1.00  0.00            
ATOM   3569  ND2 ASN   353      51.320  65.710  26.090  1.00  0.00            
ATOM   3570 1HD2 ASN   353      51.330  66.420  25.380  1.00  0.00            
ATOM   3571 2HD2 ASN   353      50.560  65.620  26.720  1.00  0.00            
ATOM   3572  C   ASN   353      55.770  66.100  25.050  1.00  0.00            
ATOM   3573  O   ASN   353      56.440  65.110  25.350  1.00  0.00            
ATOM   3574  N   LYS   354      56.230  67.040  24.210  1.00  0.00            
ATOM   3575  HN  LYS   354      55.570  67.790  24.190  1.00  0.00            
ATOM   3576  CA  LYS   354      57.450  67.060  23.470  1.00  0.00            
ATOM   3577  HA  LYS   354      57.380  66.120  22.930  1.00  0.00            
ATOM   3578  CB  LYS   354      57.490  68.180  22.410  1.00  0.00            
ATOM   3579  HB1 LYS   354      56.930  69.090  22.720  1.00  0.00            
ATOM   3580  HB2 LYS   354      58.550  68.470  22.240  1.00  0.00            
ATOM   3581  CG  LYS   354      56.920  67.760  21.050  1.00  0.00            
ATOM   3582  HG1 LYS   354      57.670  67.070  20.610  1.00  0.00            
ATOM   3583  HG2 LYS   354      55.890  67.350  21.140  1.00  0.00            
ATOM   3584  CD  LYS   354      56.870  69.040  20.210  1.00  0.00            
ATOM   3585  HD1 LYS   354      56.010  69.620  20.600  1.00  0.00            
ATOM   3586  HD2 LYS   354      57.780  69.680  20.270  1.00  0.00            
ATOM   3587  CE  LYS   354      56.620  68.870  18.710  1.00  0.00            
ATOM   3588  HE1 LYS   354      55.610  68.400  18.660  1.00  0.00            
ATOM   3589  HE2 LYS   354      56.630  69.780  18.090  1.00  0.00            
ATOM   3590  NZ  LYS   354      57.500  67.840  18.120  1.00  0.00            
ATOM   3591  HZ1 LYS   354      57.180  67.790  17.130  1.00  0.00            
ATOM   3592  HZ2 LYS   354      58.480  68.190  18.190  1.00  0.00            
ATOM   3593  HZ3 LYS   354      57.410  66.900  18.570  1.00  0.00            
ATOM   3594  C   LYS   354      58.690  67.020  24.290  1.00  0.00            
ATOM   3595  O   LYS   354      59.540  66.180  23.980  1.00  0.00            
ATOM   3596  N   PRO   355      59.000  67.780  25.300  1.00  0.00            
ATOM   3597  CD  PRO   355      58.350  69.070  25.480  1.00  0.00            
ATOM   3598  HD1 PRO   355      57.280  68.910  25.720  1.00  0.00            
ATOM   3599  HD2 PRO   355      58.400  69.680  24.550  1.00  0.00            
ATOM   3600  CA  PRO   355      60.220  67.620  26.030  1.00  0.00            
ATOM   3601  HA  PRO   355      60.960  67.330  25.290  1.00  0.00            
ATOM   3602  CB  PRO   355      60.430  68.910  26.810  1.00  0.00            
ATOM   3603  HB1 PRO   355      60.430  68.710  27.910  1.00  0.00            
ATOM   3604  HB2 PRO   355      61.320  69.440  26.400  1.00  0.00            
ATOM   3605  CG  PRO   355      59.210  69.800  26.520  1.00  0.00            
ATOM   3606  HG1 PRO   355      58.480  70.000  27.340  1.00  0.00            
ATOM   3607  HG2 PRO   355      59.440  70.860  26.310  1.00  0.00            
ATOM   3608  C   PRO   355      60.180  66.470  26.970  1.00  0.00            
ATOM   3609  O   PRO   355      61.240  66.040  27.420  1.00  0.00            
ATOM   3610  N   ALA   356      58.990  66.000  27.390  1.00  0.00            
ATOM   3611  HN  ALA   356      58.140  66.460  27.130  1.00  0.00            
ATOM   3612  CA  ALA   356      58.870  65.030  28.430  1.00  0.00            
ATOM   3613  HA  ALA   356      59.450  65.310  29.290  1.00  0.00            
ATOM   3614  CB  ALA   356      57.430  64.810  28.920  1.00  0.00            
ATOM   3615  HB1 ALA   356      56.740  64.560  28.080  1.00  0.00            
ATOM   3616  HB2 ALA   356      57.390  64.000  29.680  1.00  0.00            
ATOM   3617  HB3 ALA   356      57.070  65.750  29.400  1.00  0.00            
ATOM   3618  C   ALA   356      59.330  63.720  27.890  1.00  0.00            
ATOM   3619  O   ALA   356      59.920  62.960  28.640  1.00  0.00            
ATOM   3620  N   ILE   357      59.200  63.450  26.570  1.00  0.00            
ATOM   3621  HN  ILE   357      58.470  64.020  26.190  1.00  0.00            
ATOM   3622  CA  ILE   357      59.770  62.400  25.800  1.00  0.00            
ATOM   3623  HA  ILE   357      59.570  61.420  26.210  1.00  0.00            
ATOM   3624  CB  ILE   357      59.110  62.420  24.450  1.00  0.00            
ATOM   3625  HB  ILE   357      59.080  63.460  24.040  1.00  0.00            
ATOM   3626  CG2 ILE   357      59.830  61.580  23.390  1.00  0.00            
ATOM   3627 1HG2 ILE   357      60.030  60.520  23.680  1.00  0.00            
ATOM   3628 2HG2 ILE   357      59.220  61.580  22.460  1.00  0.00            
ATOM   3629 3HG2 ILE   357      60.820  62.010  23.130  1.00  0.00            
ATOM   3630  CG1 ILE   357      57.620  62.060  24.530  1.00  0.00            
ATOM   3631 1HG1 ILE   357      57.500  61.120  25.090  1.00  0.00            
ATOM   3632 2HG1 ILE   357      57.120  62.790  25.200  1.00  0.00            
ATOM   3633  CD  ILE   357      56.830  62.100  23.220  1.00  0.00            
ATOM   3634  HD1 ILE   357      56.860  63.150  22.870  1.00  0.00            
ATOM   3635  HD2 ILE   357      57.180  61.320  22.500  1.00  0.00            
ATOM   3636  HD3 ILE   357      55.770  61.870  23.410  1.00  0.00            
ATOM   3637  C   ILE   357      61.250  62.510  25.680  1.00  0.00            
ATOM   3638  O   ILE   357      61.840  61.430  25.740  1.00  0.00            
ATOM   3639  N   VAL   358      61.810  63.710  25.490  1.00  0.00            
ATOM   3640  HN  VAL   358      61.150  64.420  25.270  1.00  0.00            
ATOM   3641  CA  VAL   358      63.230  63.880  25.400  1.00  0.00            
ATOM   3642  HA  VAL   358      63.610  63.190  24.660  1.00  0.00            
ATOM   3643  CB  VAL   358      63.680  65.240  24.940  1.00  0.00            
ATOM   3644  HB  VAL   358      63.340  65.980  25.690  1.00  0.00            
ATOM   3645  CG1 VAL   358      65.200  65.330  24.720  1.00  0.00            
ATOM   3646 1HG1 VAL   358      65.580  64.430  24.180  1.00  0.00            
ATOM   3647 2HG1 VAL   358      65.370  66.170  24.010  1.00  0.00            
ATOM   3648 3HG1 VAL   358      65.760  65.520  25.660  1.00  0.00            
ATOM   3649  CG2 VAL   358      62.890  65.550  23.660  1.00  0.00            
ATOM   3650 1HG2 VAL   358      63.000  64.900  22.770  1.00  0.00            
ATOM   3651 2HG2 VAL   358      61.790  65.490  23.770  1.00  0.00            
ATOM   3652 3HG2 VAL   358      63.200  66.580  23.370  1.00  0.00            
ATOM   3653  C   VAL   358      63.880  63.610  26.710  1.00  0.00            
ATOM   3654  O   VAL   358      64.940  62.990  26.720  1.00  0.00            
ATOM   3655  N   GLU   359      63.330  64.160  27.800  1.00  0.00            
ATOM   3656  HN  GLU   359      62.700  64.900  27.570  1.00  0.00            
ATOM   3657  CA  GLU   359      63.710  63.950  29.170  1.00  0.00            
ATOM   3658  HA  GLU   359      64.750  64.220  29.190  1.00  0.00            
ATOM   3659  CB  GLU   359      62.830  64.890  30.010  1.00  0.00            
ATOM   3660  HB1 GLU   359      63.010  65.890  29.570  1.00  0.00            
ATOM   3661  HB2 GLU   359      61.740  64.690  29.890  1.00  0.00            
ATOM   3662  CG  GLU   359      63.140  64.940  31.510  1.00  0.00            
ATOM   3663  HG1 GLU   359      62.910  63.970  32.000  1.00  0.00            
ATOM   3664  HG2 GLU   359      64.230  65.030  31.690  1.00  0.00            
ATOM   3665  CD  GLU   359      62.370  65.990  32.310  1.00  0.00            
ATOM   3666  OE1 GLU   359      61.550  65.680  33.210  1.00  0.00            
ATOM   3667  OE2 GLU   359      62.710  67.180  32.100  1.00  0.00            
ATOM   3668  C   GLU   359      63.570  62.550  29.650  1.00  0.00            
ATOM   3669  O   GLU   359      64.330  62.080  30.500  1.00  0.00            
ATOM   3670  N   ALA   360      62.550  61.820  29.170  1.00  0.00            
ATOM   3671  HN  ALA   360      61.820  62.280  28.680  1.00  0.00            
ATOM   3672  CA  ALA   360      62.320  60.440  29.490  1.00  0.00            
ATOM   3673  HA  ALA   360      62.310  60.290  30.560  1.00  0.00            
ATOM   3674  CB  ALA   360      60.970  60.100  28.830  1.00  0.00            
ATOM   3675  HB1 ALA   360      60.190  60.830  29.150  1.00  0.00            
ATOM   3676  HB2 ALA   360      61.170  60.150  27.740  1.00  0.00            
ATOM   3677  HB3 ALA   360      60.700  59.050  29.060  1.00  0.00            
ATOM   3678  C   ALA   360      63.380  59.510  29.000  1.00  0.00            
ATOM   3679  O   ALA   360      63.760  58.560  29.680  1.00  0.00            
ATOM   3680  N   GLY   361      63.910  59.740  27.780  1.00  0.00            
ATOM   3681  HN  GLY   361      63.710  60.590  27.290  1.00  0.00            
ATOM   3682  CA  GLY   361      64.790  58.830  27.110  1.00  0.00            
ATOM   3683  HA1 GLY   361      65.520  59.530  26.740  1.00  0.00            
ATOM   3684  HA2 GLY   361      65.230  58.070  27.730  1.00  0.00            
ATOM   3685  C   GLY   361      64.080  58.160  25.980  1.00  0.00            
ATOM   3686  O   GLY   361      64.180  56.990  25.630  1.00  0.00            
ATOM   3687  N   GLY   362      63.110  58.860  25.360  1.00  0.00            
ATOM   3688  HN  GLY   362      62.800  59.740  25.720  1.00  0.00            
ATOM   3689  CA  GLY   362      62.390  58.360  24.230  1.00  0.00            
ATOM   3690  HA1 GLY   362      61.980  57.380  24.430  1.00  0.00            
ATOM   3691  HA2 GLY   362      61.550  59.010  24.070  1.00  0.00            
ATOM   3692  C   GLY   362      63.090  58.360  22.910  1.00  0.00            
ATOM   3693  O   GLY   362      62.830  57.500  22.070  1.00  0.00            
ATOM   3694  N   MET   363      64.030  59.280  22.660  1.00  0.00            
ATOM   3695  HN  MET   363      64.220  59.960  23.370  1.00  0.00            
ATOM   3696  CA  MET   363      64.780  59.420  21.450  1.00  0.00            
ATOM   3697  HA  MET   363      63.990  59.420  20.700  1.00  0.00            
ATOM   3698  CB  MET   363      65.650  60.690  21.380  1.00  0.00            
ATOM   3699  HB1 MET   363      65.050  61.490  21.850  1.00  0.00            
ATOM   3700  HB2 MET   363      66.590  60.500  21.940  1.00  0.00            
ATOM   3701  CG  MET   363      66.000  61.100  19.950  1.00  0.00            
ATOM   3702  HG1 MET   363      66.780  61.890  20.040  1.00  0.00            
ATOM   3703  HG2 MET   363      66.420  60.200  19.460  1.00  0.00            
ATOM   3704  SD  MET   363      64.560  61.730  19.040  1.00  0.00            
ATOM   3705  CE  MET   363      65.310  63.010  18.000  1.00  0.00            
ATOM   3706  HE1 MET   363      65.630  63.830  18.680  1.00  0.00            
ATOM   3707  HE2 MET   363      66.250  62.670  17.520  1.00  0.00            
ATOM   3708  HE3 MET   363      64.640  63.480  17.240  1.00  0.00            
ATOM   3709  C   MET   363      65.650  58.230  21.260  1.00  0.00            
ATOM   3710  O   MET   363      65.700  57.620  20.190  1.00  0.00            
ATOM   3711  N   GLN   364      66.340  57.760  22.310  1.00  0.00            
ATOM   3712  HN  GLN   364      66.330  58.260  23.170  1.00  0.00            
ATOM   3713  CA  GLN   364      67.230  56.630  22.300  1.00  0.00            
ATOM   3714  HA  GLN   364      67.860  56.670  21.420  1.00  0.00            
ATOM   3715  CB  GLN   364      67.930  56.660  23.660  1.00  0.00            
ATOM   3716  HB1 GLN   364      67.130  56.810  24.430  1.00  0.00            
ATOM   3717  HB2 GLN   364      68.590  55.800  23.890  1.00  0.00            
ATOM   3718  CG  GLN   364      68.890  57.850  23.670  1.00  0.00            
ATOM   3719  HG1 GLN   364      69.680  57.470  24.350  1.00  0.00            
ATOM   3720  HG2 GLN   364      69.240  57.950  22.620  1.00  0.00            
ATOM   3721  CD  GLN   364      68.400  59.210  24.160  1.00  0.00            
ATOM   3722  OE1 GLN   364      67.250  59.420  24.550  1.00  0.00            
ATOM   3723  NE2 GLN   364      69.330  60.200  24.220  1.00  0.00            
ATOM   3724 1HE2 GLN   364      70.260  59.930  23.950  1.00  0.00            
ATOM   3725 2HE2 GLN   364      69.220  60.930  24.890  1.00  0.00            
ATOM   3726  C   GLN   364      66.590  55.280  22.310  1.00  0.00            
ATOM   3727  O   GLN   364      67.080  54.330  21.700  1.00  0.00            
ATOM   3728  N   ALA   365      65.400  55.220  22.920  1.00  0.00            
ATOM   3729  HN  ALA   365      64.960  55.980  23.390  1.00  0.00            
ATOM   3730  CA  ALA   365      64.490  54.120  22.770  1.00  0.00            
ATOM   3731  HA  ALA   365      64.900  53.160  23.050  1.00  0.00            
ATOM   3732  CB  ALA   365      63.340  54.340  23.760  1.00  0.00            
ATOM   3733  HB1 ALA   365      62.690  53.440  23.840  1.00  0.00            
ATOM   3734  HB2 ALA   365      63.660  54.530  24.810  1.00  0.00            
ATOM   3735  HB3 ALA   365      62.760  55.210  23.380  1.00  0.00            
ATOM   3736  C   ALA   365      64.040  53.830  21.380  1.00  0.00            
ATOM   3737  O   ALA   365      64.010  52.670  20.980  1.00  0.00            
ATOM   3738  N   LEU   366      63.660  54.800  20.540  1.00  0.00            
ATOM   3739  HN  LEU   366      63.560  55.740  20.870  1.00  0.00            
ATOM   3740  CA  LEU   366      63.240  54.630  19.190  1.00  0.00            
ATOM   3741  HA  LEU   366      62.360  54.000  19.100  1.00  0.00            
ATOM   3742  CB  LEU   366      62.930  55.980  18.530  1.00  0.00            
ATOM   3743  HB1 LEU   366      63.750  56.720  18.650  1.00  0.00            
ATOM   3744  HB2 LEU   366      62.880  55.840  17.430  1.00  0.00            
ATOM   3745  CG  LEU   366      61.630  56.590  19.080  1.00  0.00            
ATOM   3746  HG  LEU   366      61.500  56.320  20.150  1.00  0.00            
ATOM   3747  CD1 LEU   366      61.640  58.130  19.100  1.00  0.00            
ATOM   3748 1HD1 LEU   366      61.530  58.530  18.070  1.00  0.00            
ATOM   3749 2HD1 LEU   366      60.790  58.480  19.720  1.00  0.00            
ATOM   3750 3HD1 LEU   366      62.620  58.480  19.480  1.00  0.00            
ATOM   3751  CD2 LEU   366      60.440  56.000  18.300  1.00  0.00            
ATOM   3752 1HD2 LEU   366      59.550  56.320  18.890  1.00  0.00            
ATOM   3753 2HD2 LEU   366      60.500  56.400  17.270  1.00  0.00            
ATOM   3754 3HD2 LEU   366      60.480  54.890  18.300  1.00  0.00            
ATOM   3755  C   LEU   366      64.340  54.010  18.390  1.00  0.00            
ATOM   3756  O   LEU   366      64.080  53.180  17.520  1.00  0.00            
ATOM   3757  N   GLY   367      65.570  54.430  18.730  1.00  0.00            
ATOM   3758  HN  GLY   367      65.750  55.160  19.390  1.00  0.00            
ATOM   3759  CA  GLY   367      66.730  53.840  18.140  1.00  0.00            
ATOM   3760  HA1 GLY   367      66.800  54.010  17.080  1.00  0.00            
ATOM   3761  HA2 GLY   367      67.550  54.280  18.680  1.00  0.00            
ATOM   3762  C   GLY   367      66.930  52.380  18.330  1.00  0.00            
ATOM   3763  O   GLY   367      67.470  51.820  17.380  1.00  0.00            
ATOM   3764  N   LEU   368      66.440  51.760  19.410  1.00  0.00            
ATOM   3765  HN  LEU   368      65.940  52.250  20.120  1.00  0.00            
ATOM   3766  CA  LEU   368      66.530  50.360  19.730  1.00  0.00            
ATOM   3767  HA  LEU   368      67.580  50.110  19.690  1.00  0.00            
ATOM   3768  CB  LEU   368      65.900  50.030  21.090  1.00  0.00            
ATOM   3769  HB1 LEU   368      64.870  50.440  21.170  1.00  0.00            
ATOM   3770  HB2 LEU   368      65.990  48.930  21.190  1.00  0.00            
ATOM   3771  CG  LEU   368      66.710  50.590  22.270  1.00  0.00            
ATOM   3772  HG  LEU   368      66.810  51.680  22.080  1.00  0.00            
ATOM   3773  CD1 LEU   368      65.760  50.320  23.450  1.00  0.00            
ATOM   3774 1HD1 LEU   368      65.970  49.260  23.690  1.00  0.00            
ATOM   3775 2HD1 LEU   368      66.050  51.070  24.210  1.00  0.00            
ATOM   3776 3HD1 LEU   368      64.720  50.650  23.280  1.00  0.00            
ATOM   3777  CD2 LEU   368      68.120  50.010  22.480  1.00  0.00            
ATOM   3778 1HD2 LEU   368      68.240  48.980  22.870  1.00  0.00            
ATOM   3779 2HD2 LEU   368      68.670  50.030  21.510  1.00  0.00            
ATOM   3780 3HD2 LEU   368      68.710  50.620  23.200  1.00  0.00            
ATOM   3781  C   LEU   368      65.830  49.470  18.760  1.00  0.00            
ATOM   3782  O   LEU   368      66.180  48.300  18.590  1.00  0.00            
ATOM   3783  N   HIS   369      64.800  49.970  18.050  1.00  0.00            
ATOM   3784  HN  HIS   369      64.660  50.950  18.200  1.00  0.00            
ATOM   3785  CA  HIS   369      64.000  49.190  17.160  1.00  0.00            
ATOM   3786  HA  HIS   369      64.450  48.210  17.120  1.00  0.00            
ATOM   3787  CB  HIS   369      62.530  49.180  17.600  1.00  0.00            
ATOM   3788  HB1 HIS   369      62.190  50.230  17.750  1.00  0.00            
ATOM   3789  HB2 HIS   369      61.870  48.630  16.890  1.00  0.00            
ATOM   3790  ND1 HIS   369      62.490  47.260  19.160  1.00  0.00            
ATOM   3791  CG  HIS   369      62.420  48.620  18.990  1.00  0.00            
ATOM   3792  CE1 HIS   369      62.270  47.000  20.430  1.00  0.00            
ATOM   3793  HE1 HIS   369      62.290  46.010  20.880  1.00  0.00            
ATOM   3794  NE2 HIS   369      62.100  48.160  21.120  1.00  0.00            
ATOM   3795  HE2 HIS   369      62.050  48.300  22.110  1.00  0.00            
ATOM   3796  CD2 HIS   369      62.180  49.190  20.210  1.00  0.00            
ATOM   3797  HD2 HIS   369      61.970  50.250  20.340  1.00  0.00            
ATOM   3798  C   HIS   369      64.060  49.730  15.780  1.00  0.00            
ATOM   3799  O   HIS   369      63.420  49.180  14.880  1.00  0.00            
ATOM   3800  N   LEU   370      64.890  50.740  15.480  1.00  0.00            
ATOM   3801  HN  LEU   370      65.470  51.040  16.240  1.00  0.00            
ATOM   3802  CA  LEU   370      64.890  51.320  14.170  1.00  0.00            
ATOM   3803  HA  LEU   370      63.850  51.430  13.900  1.00  0.00            
ATOM   3804  CB  LEU   370      65.580  52.690  14.260  1.00  0.00            
ATOM   3805  HB1 LEU   370      65.120  53.030  15.210  1.00  0.00            
ATOM   3806  HB2 LEU   370      66.680  52.560  14.350  1.00  0.00            
ATOM   3807  CG  LEU   370      65.360  53.780  13.200  1.00  0.00            
ATOM   3808  HG  LEU   370      65.770  53.520  12.200  1.00  0.00            
ATOM   3809  CD1 LEU   370      63.890  54.230  13.060  1.00  0.00            
ATOM   3810 1HD1 LEU   370      63.800  55.060  12.330  1.00  0.00            
ATOM   3811 2HD1 LEU   370      63.320  53.390  12.600  1.00  0.00            
ATOM   3812 3HD1 LEU   370      63.370  54.490  14.010  1.00  0.00            
ATOM   3813  CD2 LEU   370      66.060  55.070  13.650  1.00  0.00            
ATOM   3814 1HD2 LEU   370      67.150  54.890  13.580  1.00  0.00            
ATOM   3815 2HD2 LEU   370      65.860  55.920  12.970  1.00  0.00            
ATOM   3816 3HD2 LEU   370      65.700  55.350  14.670  1.00  0.00            
ATOM   3817  C   LEU   370      65.570  50.510  13.130  1.00  0.00            
ATOM   3818  O   LEU   370      65.280  50.750  11.960  1.00  0.00            
ATOM   3819  N   THR   371      66.430  49.560  13.550  1.00  0.00            
ATOM   3820  HN  THR   371      66.530  49.390  14.530  1.00  0.00            
ATOM   3821  CA  THR   371      67.270  48.690  12.790  1.00  0.00            
ATOM   3822  HA  THR   371      67.450  49.130  11.820  1.00  0.00            
ATOM   3823  CB  THR   371      68.570  48.440  13.510  1.00  0.00            
ATOM   3824  HB  THR   371      69.210  47.840  12.830  1.00  0.00            
ATOM   3825  OG1 THR   371      68.460  47.830  14.790  1.00  0.00            
ATOM   3826  HG1 THR   371      69.370  47.830  15.100  1.00  0.00            
ATOM   3827  CG2 THR   371      69.250  49.810  13.690  1.00  0.00            
ATOM   3828 1HG2 THR   371      68.580  50.510  14.230  1.00  0.00            
ATOM   3829 2HG2 THR   371      70.160  49.690  14.320  1.00  0.00            
ATOM   3830 3HG2 THR   371      69.380  50.290  12.690  1.00  0.00            
ATOM   3831  C   THR   371      66.620  47.360  12.700  1.00  0.00            
ATOM   3832  O   THR   371      67.200  46.400  12.180  1.00  0.00            
ATOM   3833  N   ASP   372      65.380  47.190  13.210  1.00  0.00            
ATOM   3834  HN  ASP   372      64.870  47.920  13.650  1.00  0.00            
ATOM   3835  CA  ASP   372      64.630  45.980  13.080  1.00  0.00            
ATOM   3836  HA  ASP   372      65.230  45.200  13.530  1.00  0.00            
ATOM   3837  CB  ASP   372      63.340  46.080  13.920  1.00  0.00            
ATOM   3838  HB1 ASP   372      63.510  46.770  14.770  1.00  0.00            
ATOM   3839  HB2 ASP   372      62.500  46.440  13.290  1.00  0.00            
ATOM   3840  CG  ASP   372      62.850  44.770  14.530  1.00  0.00            
ATOM   3841  OD1 ASP   372      61.790  44.250  14.090  1.00  0.00            
ATOM   3842  OD2 ASP   372      63.500  44.240  15.470  1.00  0.00            
ATOM   3843  C   ASP   372      64.300  45.600  11.680  1.00  0.00            
ATOM   3844  O   ASP   372      64.200  46.470  10.820  1.00  0.00            
ATOM   3845  N   PRO   373      64.030  44.380  11.320  1.00  0.00            
ATOM   3846  CD  PRO   373      64.590  43.290  12.090  1.00  0.00            
ATOM   3847  HD1 PRO   373      63.970  42.830  12.900  1.00  0.00            
ATOM   3848  HD2 PRO   373      65.590  43.550  12.490  1.00  0.00            
ATOM   3849  CA  PRO   373      63.550  43.990  10.020  1.00  0.00            
ATOM   3850  HA  PRO   373      64.070  44.610   9.310  1.00  0.00            
ATOM   3851  CB  PRO   373      63.650  42.460  10.010  1.00  0.00            
ATOM   3852  HB1 PRO   373      62.700  41.940  10.280  1.00  0.00            
ATOM   3853  HB2 PRO   373      63.860  42.000   9.030  1.00  0.00            
ATOM   3854  CG  PRO   373      64.690  42.120  11.090  1.00  0.00            
ATOM   3855  HG1 PRO   373      64.320  41.130  11.420  1.00  0.00            
ATOM   3856  HG2 PRO   373      65.710  42.050  10.660  1.00  0.00            
ATOM   3857  C   PRO   373      62.110  44.310   9.850  1.00  0.00            
ATOM   3858  O   PRO   373      61.700  44.260   8.690  1.00  0.00            
ATOM   3859  N   SER   374      61.400  44.420  10.990  1.00  0.00            
ATOM   3860  HN  SER   374      61.900  44.350  11.850  1.00  0.00            
ATOM   3861  CA  SER   374      60.020  44.780  10.840  1.00  0.00            
ATOM   3862  HA  SER   374      59.650  44.050  10.150  1.00  0.00            
ATOM   3863  CB  SER   374      59.250  44.790  12.170  1.00  0.00            
ATOM   3864  HB1 SER   374      59.270  43.800  12.670  1.00  0.00            
ATOM   3865  HB2 SER   374      59.780  45.540  12.810  1.00  0.00            
ATOM   3866  OG  SER   374      57.890  45.160  12.030  1.00  0.00            
ATOM   3867  HG1 SER   374      57.360  44.890  12.790  1.00  0.00            
ATOM   3868  C   SER   374      59.840  46.160  10.310  1.00  0.00            
ATOM   3869  O   SER   374      60.330  47.150  10.870  1.00  0.00            
ATOM   3870  N   GLN   375      59.240  46.330   9.120  1.00  0.00            
ATOM   3871  HN  GLN   375      58.650  45.550   8.920  1.00  0.00            
ATOM   3872  CA  GLN   375      58.940  47.580   8.500  1.00  0.00            
ATOM   3873  HA  GLN   375      59.790  48.250   8.480  1.00  0.00            
ATOM   3874  CB  GLN   375      58.430  47.260   7.090  1.00  0.00            
ATOM   3875  HB1 GLN   375      59.210  46.590   6.650  1.00  0.00            
ATOM   3876  HB2 GLN   375      57.520  46.630   7.070  1.00  0.00            
ATOM   3877  CG  GLN   375      58.230  48.350   6.030  1.00  0.00            
ATOM   3878  HG1 GLN   375      57.660  48.060   5.120  1.00  0.00            
ATOM   3879  HG2 GLN   375      57.670  49.230   6.420  1.00  0.00            
ATOM   3880  CD  GLN   375      59.570  48.950   5.630  1.00  0.00            
ATOM   3881  OE1 GLN   375      59.830  50.120   5.890  1.00  0.00            
ATOM   3882  NE2 GLN   375      60.400  48.060   5.040  1.00  0.00            
ATOM   3883 1HE2 GLN   375      60.160  47.140   4.710  1.00  0.00            
ATOM   3884 2HE2 GLN   375      61.250  48.480   4.710  1.00  0.00            
ATOM   3885  C   GLN   375      57.830  48.320   9.150  1.00  0.00            
ATOM   3886  O   GLN   375      57.950  49.540   9.290  1.00  0.00            
ATOM   3887  N   ARG   376      56.740  47.650   9.560  1.00  0.00            
ATOM   3888  HN  ARG   376      56.640  46.670   9.400  1.00  0.00            
ATOM   3889  CA  ARG   376      55.670  48.290  10.260  1.00  0.00            
ATOM   3890  HA  ARG   376      55.320  49.120   9.670  1.00  0.00            
ATOM   3891  CB  ARG   376      54.480  47.350  10.540  1.00  0.00            
ATOM   3892  HB1 ARG   376      53.610  47.790  11.060  1.00  0.00            
ATOM   3893  HB2 ARG   376      53.960  47.020   9.610  1.00  0.00            
ATOM   3894  CG  ARG   376      54.740  46.060  11.320  1.00  0.00            
ATOM   3895  HG1 ARG   376      55.290  45.340  10.670  1.00  0.00            
ATOM   3896  HG2 ARG   376      55.490  46.290  12.100  1.00  0.00            
ATOM   3897  CD  ARG   376      53.420  45.440  11.790  1.00  0.00            
ATOM   3898  HD1 ARG   376      52.780  46.220  12.270  1.00  0.00            
ATOM   3899  HD2 ARG   376      52.970  45.020  10.860  1.00  0.00            
ATOM   3900  NE  ARG   376      53.810  44.310  12.670  1.00  0.00            
ATOM   3901  HE  ARG   376      54.730  44.250  13.060  1.00  0.00            
ATOM   3902  CZ  ARG   376      53.000  43.310  13.130  1.00  0.00            
ATOM   3903  NH1 ARG   376      51.660  43.320  12.880  1.00  0.00            
ATOM   3904 1HH1 ARG   376      51.310  44.210  12.600  1.00  0.00            
ATOM   3905 2HH1 ARG   376      51.020  42.640  13.260  1.00  0.00            
ATOM   3906  NH2 ARG   376      53.520  42.420  14.030  1.00  0.00            
ATOM   3907 1HH2 ARG   376      54.490  42.380  14.240  1.00  0.00            
ATOM   3908 2HH2 ARG   376      52.920  41.650  14.250  1.00  0.00            
ATOM   3909  C   ARG   376      56.110  48.910  11.540  1.00  0.00            
ATOM   3910  O   ARG   376      55.730  50.030  11.890  1.00  0.00            
ATOM   3911  N   LEU   377      56.990  48.290  12.340  1.00  0.00            
ATOM   3912  HN  LEU   377      57.420  47.420  12.110  1.00  0.00            
ATOM   3913  CA  LEU   377      57.410  48.900  13.570  1.00  0.00            
ATOM   3914  HA  LEU   377      56.480  49.320  13.920  1.00  0.00            
ATOM   3915  CB  LEU   377      58.170  48.000  14.550  1.00  0.00            
ATOM   3916  HB1 LEU   377      57.420  47.220  14.800  1.00  0.00            
ATOM   3917  HB2 LEU   377      59.020  47.550  13.990  1.00  0.00            
ATOM   3918  CG  LEU   377      58.470  48.600  15.930  1.00  0.00            
ATOM   3919  HG  LEU   377      59.380  49.230  15.840  1.00  0.00            
ATOM   3920  CD1 LEU   377      57.340  49.450  16.530  1.00  0.00            
ATOM   3921 1HD1 LEU   377      57.640  49.690  17.570  1.00  0.00            
ATOM   3922 2HD1 LEU   377      57.240  50.440  16.030  1.00  0.00            
ATOM   3923 3HD1 LEU   377      56.380  48.890  16.560  1.00  0.00            
ATOM   3924  CD2 LEU   377      58.720  47.460  16.930  1.00  0.00            
ATOM   3925 1HD2 LEU   377      59.620  46.920  16.570  1.00  0.00            
ATOM   3926 2HD2 LEU   377      59.060  47.830  17.920  1.00  0.00            
ATOM   3927 3HD2 LEU   377      57.840  46.800  17.100  1.00  0.00            
ATOM   3928  C   LEU   377      58.340  50.040  13.310  1.00  0.00            
ATOM   3929  O   LEU   377      58.270  51.160  13.800  1.00  0.00            
ATOM   3930  N   VAL   378      59.280  49.850  12.360  1.00  0.00            
ATOM   3931  HN  VAL   378      59.440  49.020  11.840  1.00  0.00            
ATOM   3932  CA  VAL   378      60.270  50.820  12.030  1.00  0.00            
ATOM   3933  HA  VAL   378      60.900  51.090  12.870  1.00  0.00            
ATOM   3934  CB  VAL   378      61.260  50.240  11.070  1.00  0.00            
ATOM   3935  HB  VAL   378      60.760  49.550  10.350  1.00  0.00            
ATOM   3936  CG1 VAL   378      62.130  51.310  10.400  1.00  0.00            
ATOM   3937 1HG1 VAL   378      62.600  50.980   9.450  1.00  0.00            
ATOM   3938 2HG1 VAL   378      61.680  52.250  10.020  1.00  0.00            
ATOM   3939 3HG1 VAL   378      62.920  51.540  11.150  1.00  0.00            
ATOM   3940  CG2 VAL   378      62.210  49.390  11.930  1.00  0.00            
ATOM   3941 1HG2 VAL   378      61.670  48.590  12.490  1.00  0.00            
ATOM   3942 2HG2 VAL   378      62.830  48.850  11.180  1.00  0.00            
ATOM   3943 3HG2 VAL   378      62.860  49.920  12.660  1.00  0.00            
ATOM   3944  C   VAL   378      59.660  52.030  11.400  1.00  0.00            
ATOM   3945  O   VAL   378      59.900  53.140  11.880  1.00  0.00            
ATOM   3946  N   GLN   379      58.770  51.930  10.410  1.00  0.00            
ATOM   3947  HN  GLN   379      58.540  51.040  10.030  1.00  0.00            
ATOM   3948  CA  GLN   379      58.230  53.150   9.870  1.00  0.00            
ATOM   3949  HA  GLN   379      58.910  53.790   9.330  1.00  0.00            
ATOM   3950  CB  GLN   379      57.150  52.720   8.860  1.00  0.00            
ATOM   3951  HB1 GLN   379      56.800  51.710   9.160  1.00  0.00            
ATOM   3952  HB2 GLN   379      56.190  53.260   8.970  1.00  0.00            
ATOM   3953  CG  GLN   379      57.580  52.630   7.400  1.00  0.00            
ATOM   3954  HG1 GLN   379      57.890  53.620   6.990  1.00  0.00            
ATOM   3955  HG2 GLN   379      58.280  51.800   7.180  1.00  0.00            
ATOM   3956  CD  GLN   379      56.380  52.110   6.630  1.00  0.00            
ATOM   3957  OE1 GLN   379      55.660  51.260   7.170  1.00  0.00            
ATOM   3958  NE2 GLN   379      56.120  52.520   5.360  1.00  0.00            
ATOM   3959 1HE2 GLN   379      56.840  53.040   4.890  1.00  0.00            
ATOM   3960 2HE2 GLN   379      55.370  52.150   4.820  1.00  0.00            
ATOM   3961  C   GLN   379      57.660  54.110  10.860  1.00  0.00            
ATOM   3962  O   GLN   379      57.690  55.330  10.820  1.00  0.00            
ATOM   3963  N   ASN   380      57.010  53.620  11.930  1.00  0.00            
ATOM   3964  HN  ASN   380      57.100  52.630  12.010  1.00  0.00            
ATOM   3965  CA  ASN   380      56.390  54.330  13.010  1.00  0.00            
ATOM   3966  HA  ASN   380      55.900  55.180  12.570  1.00  0.00            
ATOM   3967  CB  ASN   380      55.470  53.370  13.790  1.00  0.00            
ATOM   3968  HB1 ASN   380      56.060  52.430  13.760  1.00  0.00            
ATOM   3969  HB2 ASN   380      55.190  53.770  14.790  1.00  0.00            
ATOM   3970  CG  ASN   380      54.210  53.390  12.930  1.00  0.00            
ATOM   3971  OD1 ASN   380      53.490  54.390  12.890  1.00  0.00            
ATOM   3972  ND2 ASN   380      53.870  52.290  12.200  1.00  0.00            
ATOM   3973 1HD2 ASN   380      54.510  51.570  11.960  1.00  0.00            
ATOM   3974 2HD2 ASN   380      52.950  52.300  11.800  1.00  0.00            
ATOM   3975  C   ASN   380      57.470  54.960  13.830  1.00  0.00            
ATOM   3976  O   ASN   380      57.300  56.090  14.290  1.00  0.00            
ATOM   3977  N   CYS   381      58.570  54.250  14.100  1.00  0.00            
ATOM   3978  HN  CYS   381      58.680  53.340  13.700  1.00  0.00            
ATOM   3979  CA  CYS   381      59.710  54.720  14.840  1.00  0.00            
ATOM   3980  HA  CYS   381      59.250  55.170  15.710  1.00  0.00            
ATOM   3981  CB  CYS   381      60.830  53.680  15.010  1.00  0.00            
ATOM   3982  HB1 CYS   381      61.030  53.180  14.040  1.00  0.00            
ATOM   3983  HB2 CYS   381      61.790  54.110  15.370  1.00  0.00            
ATOM   3984  SG  CYS   381      60.290  52.320  16.100  1.00  0.00            
ATOM   3985  HG1 CYS   381      59.570  51.630  15.230  1.00  0.00            
ATOM   3986  C   CYS   381      60.340  55.870  14.150  1.00  0.00            
ATOM   3987  O   CYS   381      60.620  56.920  14.730  1.00  0.00            
ATOM   3988  N   LEU   382      60.530  55.730  12.820  1.00  0.00            
ATOM   3989  HN  LEU   382      60.300  54.890  12.330  1.00  0.00            
ATOM   3990  CA  LEU   382      61.020  56.800  12.010  1.00  0.00            
ATOM   3991  HA  LEU   382      61.880  57.260  12.480  1.00  0.00            
ATOM   3992  CB  LEU   382      61.250  56.290  10.580  1.00  0.00            
ATOM   3993  HB1 LEU   382      61.770  55.320  10.670  1.00  0.00            
ATOM   3994  HB2 LEU   382      60.310  55.960  10.090  1.00  0.00            
ATOM   3995  CG  LEU   382      62.130  57.170   9.670  1.00  0.00            
ATOM   3996  HG  LEU   382      62.030  58.230   9.960  1.00  0.00            
ATOM   3997  CD1 LEU   382      63.640  56.930   9.880  1.00  0.00            
ATOM   3998 1HD1 LEU   382      63.860  57.480  10.820  1.00  0.00            
ATOM   3999 2HD1 LEU   382      64.020  55.880   9.920  1.00  0.00            
ATOM   4000 3HD1 LEU   382      64.190  57.530   9.130  1.00  0.00            
ATOM   4001  CD2 LEU   382      61.630  57.150   8.220  1.00  0.00            
ATOM   4002 1HD2 LEU   382      62.300  57.680   7.520  1.00  0.00            
ATOM   4003 2HD2 LEU   382      61.510  56.090   7.880  1.00  0.00            
ATOM   4004 3HD2 LEU   382      60.580  57.510   8.170  1.00  0.00            
ATOM   4005  C   LEU   382      60.170  58.020  11.930  1.00  0.00            
ATOM   4006  O   LEU   382      60.660  59.140  12.060  1.00  0.00            
ATOM   4007  N   TRP   383      58.850  57.840  11.780  1.00  0.00            
ATOM   4008  HN  TRP   383      58.450  56.930  11.690  1.00  0.00            
ATOM   4009  CA  TRP   383      57.940  58.940  11.850  1.00  0.00            
ATOM   4010  HA  TRP   383      58.290  59.730  11.210  1.00  0.00            
ATOM   4011  CB  TRP   383      56.530  58.560  11.380  1.00  0.00            
ATOM   4012  HB1 TRP   383      56.150  57.800  12.100  1.00  0.00            
ATOM   4013  HB2 TRP   383      55.750  59.350  11.520  1.00  0.00            
ATOM   4014  CG  TRP   383      56.440  58.160   9.930  1.00  0.00            
ATOM   4015  CD1 TRP   383      57.110  58.630   8.840  1.00  0.00            
ATOM   4016  HD1 TRP   383      57.790  59.460   8.730  1.00  0.00            
ATOM   4017  NE1 TRP   383      56.850  57.850   7.750  1.00  0.00            
ATOM   4018  HE1 TRP   383      57.180  57.970   6.840  1.00  0.00            
ATOM   4019  CE2 TRP   383      55.930  56.890   8.090  1.00  0.00            
ATOM   4020  CD2 TRP   383      55.620  57.080   9.440  1.00  0.00            
ATOM   4021  CE3 TRP   383      54.690  56.300  10.070  1.00  0.00            
ATOM   4022  HE3 TRP   383      54.380  56.440  11.090  1.00  0.00            
ATOM   4023  CZ3 TRP   383      54.070  55.310   9.340  1.00  0.00            
ATOM   4024  HZ3 TRP   383      53.350  54.640   9.800  1.00  0.00            
ATOM   4025  CZ2 TRP   383      55.340  55.850   7.420  1.00  0.00            
ATOM   4026  HZ2 TRP   383      55.450  55.620   6.370  1.00  0.00            
ATOM   4027  CH2 TRP   383      54.390  55.060   8.030  1.00  0.00            
ATOM   4028  HH2 TRP   383      53.840  54.310   7.490  1.00  0.00            
ATOM   4029  C   TRP   383      57.920  59.540  13.220  1.00  0.00            
ATOM   4030  O   TRP   383      57.900  60.760  13.380  1.00  0.00            
ATOM   4031  N   THR   384      57.910  58.800  14.340  1.00  0.00            
ATOM   4032  HN  THR   384      57.740  57.820  14.280  1.00  0.00            
ATOM   4033  CA  THR   384      58.080  59.370  15.640  1.00  0.00            
ATOM   4034  HA  THR   384      57.300  60.110  15.790  1.00  0.00            
ATOM   4035  CB  THR   384      57.870  58.300  16.660  1.00  0.00            
ATOM   4036  HB  THR   384      58.740  57.620  16.560  1.00  0.00            
ATOM   4037  OG1 THR   384      56.700  57.520  16.460  1.00  0.00            
ATOM   4038  HG1 THR   384      56.730  56.980  15.670  1.00  0.00            
ATOM   4039  CG2 THR   384      57.760  58.890  18.080  1.00  0.00            
ATOM   4040 1HG2 THR   384      58.270  59.870  18.230  1.00  0.00            
ATOM   4041 2HG2 THR   384      56.690  59.040  18.310  1.00  0.00            
ATOM   4042 3HG2 THR   384      58.120  58.190  18.870  1.00  0.00            
ATOM   4043  C   THR   384      59.380  60.080  15.810  1.00  0.00            
ATOM   4044  O   THR   384      59.380  61.240  16.210  1.00  0.00            
ATOM   4045  N   LEU   385      60.540  59.500  15.460  1.00  0.00            
ATOM   4046  HN  LEU   385      60.570  58.560  15.110  1.00  0.00            
ATOM   4047  CA  LEU   385      61.850  60.080  15.510  1.00  0.00            
ATOM   4048  HA  LEU   385      62.110  60.220  16.550  1.00  0.00            
ATOM   4049  CB  LEU   385      62.840  59.080  14.890  1.00  0.00            
ATOM   4050  HB1 LEU   385      62.900  58.190  15.560  1.00  0.00            
ATOM   4051  HB2 LEU   385      62.560  58.890  13.830  1.00  0.00            
ATOM   4052  CG  LEU   385      64.320  59.520  14.830  1.00  0.00            
ATOM   4053  HG  LEU   385      64.470  60.560  14.450  1.00  0.00            
ATOM   4054  CD1 LEU   385      65.000  59.590  16.200  1.00  0.00            
ATOM   4055 1HD1 LEU   385      65.940  60.180  16.130  1.00  0.00            
ATOM   4056 2HD1 LEU   385      64.370  60.220  16.860  1.00  0.00            
ATOM   4057 3HD1 LEU   385      65.260  58.580  16.600  1.00  0.00            
ATOM   4058  CD2 LEU   385      65.030  58.590  13.830  1.00  0.00            
ATOM   4059 1HD2 LEU   385      66.080  58.920  13.680  1.00  0.00            
ATOM   4060 2HD2 LEU   385      64.960  57.560  14.230  1.00  0.00            
ATOM   4061 3HD2 LEU   385      64.450  58.570  12.880  1.00  0.00            
ATOM   4062  C   LEU   385      62.090  61.390  14.840  1.00  0.00            
ATOM   4063  O   LEU   385      62.640  62.320  15.430  1.00  0.00            
ATOM   4064  N   ARG   386      61.650  61.510  13.570  1.00  0.00            
ATOM   4065  HN  ARG   386      61.190  60.740  13.140  1.00  0.00            
ATOM   4066  CA  ARG   386      61.840  62.750  12.890  1.00  0.00            
ATOM   4067  HA  ARG   386      62.850  63.110  12.980  1.00  0.00            
ATOM   4068  CB  ARG   386      61.700  62.570  11.370  1.00  0.00            
ATOM   4069  HB1 ARG   386      62.090  63.470  10.840  1.00  0.00            
ATOM   4070  HB2 ARG   386      62.480  61.830  11.110  1.00  0.00            
ATOM   4071  CG  ARG   386      60.320  62.170  10.840  1.00  0.00            
ATOM   4072  HG1 ARG   386      59.750  61.400  11.400  1.00  0.00            
ATOM   4073  HG2 ARG   386      59.600  63.020  10.900  1.00  0.00            
ATOM   4074  CD  ARG   386      60.440  61.750   9.380  1.00  0.00            
ATOM   4075  HD1 ARG   386      61.400  61.250   9.120  1.00  0.00            
ATOM   4076  HD2 ARG   386      59.540  61.150   9.120  1.00  0.00            
ATOM   4077  NE  ARG   386      60.330  63.050   8.660  1.00  0.00            
ATOM   4078  HE  ARG   386      60.580  63.740   9.330  1.00  0.00            
ATOM   4079  CZ  ARG   386      59.430  63.380   7.690  1.00  0.00            
ATOM   4080  NH1 ARG   386      58.790  62.430   6.950  1.00  0.00            
ATOM   4081 1HH1 ARG   386      59.210  61.550   6.730  1.00  0.00            
ATOM   4082 2HH1 ARG   386      58.110  62.750   6.280  1.00  0.00            
ATOM   4083  NH2 ARG   386      58.970  64.660   7.610  1.00  0.00            
ATOM   4084 1HH2 ARG   386      59.520  65.370   8.050  1.00  0.00            
ATOM   4085 2HH2 ARG   386      58.330  64.900   6.880  1.00  0.00            
ATOM   4086  C   ARG   386      61.020  63.920  13.320  1.00  0.00            
ATOM   4087  O   ARG   386      61.280  65.080  13.000  1.00  0.00            
ATOM   4088  N   ASN   387      59.920  63.620  14.040  1.00  0.00            
ATOM   4089  HN  ASN   387      59.650  62.700  14.300  1.00  0.00            
ATOM   4090  CA  ASN   387      59.110  64.650  14.610  1.00  0.00            
ATOM   4091  HA  ASN   387      59.210  65.530  13.990  1.00  0.00            
ATOM   4092  CB  ASN   387      57.670  64.130  14.560  1.00  0.00            
ATOM   4093  HB1 ASN   387      57.690  63.080  14.890  1.00  0.00            
ATOM   4094  HB2 ASN   387      57.060  64.710  15.290  1.00  0.00            
ATOM   4095  CG  ASN   387      57.100  64.360  13.160  1.00  0.00            
ATOM   4096  OD1 ASN   387      56.730  65.470  12.780  1.00  0.00            
ATOM   4097  ND2 ASN   387      57.100  63.290  12.320  1.00  0.00            
ATOM   4098 1HD2 ASN   387      57.330  62.380  12.660  1.00  0.00            
ATOM   4099 2HD2 ASN   387      56.650  63.480  11.450  1.00  0.00            
ATOM   4100  C   ASN   387      59.540  65.120  15.960  1.00  0.00            
ATOM   4101  O   ASN   387      58.960  66.030  16.560  1.00  0.00            
ATOM   4102  N   LEU   388      60.600  64.530  16.530  1.00  0.00            
ATOM   4103  HN  LEU   388      61.080  63.790  16.070  1.00  0.00            
ATOM   4104  CA  LEU   388      61.130  65.010  17.770  1.00  0.00            
ATOM   4105  HA  LEU   388      60.470  65.680  18.300  1.00  0.00            
ATOM   4106  CB  LEU   388      61.320  63.790  18.680  1.00  0.00            
ATOM   4107  HB1 LEU   388      61.700  62.910  18.120  1.00  0.00            
ATOM   4108  HB2 LEU   388      62.080  63.960  19.470  1.00  0.00            
ATOM   4109  CG  LEU   388      60.010  63.230  19.270  1.00  0.00            
ATOM   4110  HG  LEU   388      59.310  63.150  18.410  1.00  0.00            
ATOM   4111  CD1 LEU   388      60.050  61.770  19.770  1.00  0.00            
ATOM   4112 1HD1 LEU   388      60.810  61.570  20.560  1.00  0.00            
ATOM   4113 2HD1 LEU   388      59.090  61.570  20.280  1.00  0.00            
ATOM   4114 3HD1 LEU   388      60.270  61.110  18.900  1.00  0.00            
ATOM   4115  CD2 LEU   388      59.360  64.210  20.250  1.00  0.00            
ATOM   4116 1HD2 LEU   388      59.210  65.190  19.750  1.00  0.00            
ATOM   4117 2HD2 LEU   388      58.370  63.800  20.560  1.00  0.00            
ATOM   4118 3HD2 LEU   388      59.970  64.230  21.180  1.00  0.00            
ATOM   4119  C   LEU   388      62.370  65.840  17.620  1.00  0.00            
ATOM   4120  O   LEU   388      62.950  66.340  18.570  1.00  0.00            
ATOM   4121  N   SER   389      62.780  66.100  16.360  1.00  0.00            
ATOM   4122  HN  SER   389      62.310  65.840  15.520  1.00  0.00            
ATOM   4123  CA  SER   389      64.060  66.670  16.110  1.00  0.00            
ATOM   4124  HA  SER   389      64.720  65.870  16.400  1.00  0.00            
ATOM   4125  CB  SER   389      64.260  66.800  14.590  1.00  0.00            
ATOM   4126  HB1 SER   389      63.370  67.360  14.250  1.00  0.00            
ATOM   4127  HB2 SER   389      65.170  67.340  14.250  1.00  0.00            
ATOM   4128  OG  SER   389      64.150  65.500  14.010  1.00  0.00            
ATOM   4129  HG1 SER   389      64.080  65.530  13.050  1.00  0.00            
ATOM   4130  C   SER   389      64.440  68.010  16.660  1.00  0.00            
ATOM   4131  O   SER   389      65.570  68.190  17.090  1.00  0.00            
ATOM   4132  N   ASP   390      63.550  69.010  16.580  1.00  0.00            
ATOM   4133  HN  ASP   390      62.670  68.890  16.120  1.00  0.00            
ATOM   4134  CA  ASP   390      63.760  70.250  17.250  1.00  0.00            
ATOM   4135  HA  ASP   390      64.720  70.630  16.940  1.00  0.00            
ATOM   4136  CB  ASP   390      62.670  71.260  16.860  1.00  0.00            
ATOM   4137  HB1 ASP   390      61.630  70.870  16.940  1.00  0.00            
ATOM   4138  HB2 ASP   390      62.630  72.230  17.410  1.00  0.00            
ATOM   4139  CG  ASP   390      62.850  71.550  15.370  1.00  0.00            
ATOM   4140  OD1 ASP   390      63.630  72.510  15.150  1.00  0.00            
ATOM   4141  OD2 ASP   390      62.020  71.140  14.520  1.00  0.00            
ATOM   4142  C   ASP   390      63.800  70.120  18.740  1.00  0.00            
ATOM   4143  O   ASP   390      64.610  70.740  19.430  1.00  0.00            
ATOM   4144  N   ALA   391      62.960  69.240  19.290  1.00  0.00            
ATOM   4145  HN  ALA   391      62.460  68.580  18.730  1.00  0.00            
ATOM   4146  CA  ALA   391      62.870  69.100  20.720  1.00  0.00            
ATOM   4147  HA  ALA   391      62.740  70.100  21.110  1.00  0.00            
ATOM   4148  CB  ALA   391      61.700  68.170  21.070  1.00  0.00            
ATOM   4149  HB1 ALA   391      60.850  68.440  20.420  1.00  0.00            
ATOM   4150  HB2 ALA   391      61.880  67.130  20.740  1.00  0.00            
ATOM   4151  HB3 ALA   391      61.400  68.240  22.140  1.00  0.00            
ATOM   4152  C   ALA   391      64.140  68.600  21.320  1.00  0.00            
ATOM   4153  O   ALA   391      64.560  69.030  22.400  1.00  0.00            
ATOM   4154  N   ALA   392      64.860  67.690  20.640  1.00  0.00            
ATOM   4155  HN  ALA   392      64.470  67.190  19.870  1.00  0.00            
ATOM   4156  CA  ALA   392      66.170  67.250  21.000  1.00  0.00            
ATOM   4157  HA  ALA   392      66.090  66.980  22.040  1.00  0.00            
ATOM   4158  CB  ALA   392      66.500  66.040  20.110  1.00  0.00            
ATOM   4159  HB1 ALA   392      65.710  65.270  20.250  1.00  0.00            
ATOM   4160  HB2 ALA   392      66.310  66.320  19.050  1.00  0.00            
ATOM   4161  HB3 ALA   392      67.470  65.590  20.410  1.00  0.00            
ATOM   4162  C   ALA   392      67.190  68.330  20.850  1.00  0.00            
ATOM   4163  O   ALA   392      68.140  68.480  21.620  1.00  0.00            
ATOM   4164  N   THR   393      67.100  69.110  19.760  1.00  0.00            
ATOM   4165  HN  THR   393      66.270  68.990  19.220  1.00  0.00            
ATOM   4166  CA  THR   393      68.000  70.180  19.490  1.00  0.00            
ATOM   4167  HA  THR   393      68.960  69.710  19.660  1.00  0.00            
ATOM   4168  CB  THR   393      67.860  70.750  18.110  1.00  0.00            
ATOM   4169  HB  THR   393      66.850  71.210  17.960  1.00  0.00            
ATOM   4170  OG1 THR   393      67.880  69.640  17.230  1.00  0.00            
ATOM   4171  HG1 THR   393      67.090  69.110  17.130  1.00  0.00            
ATOM   4172  CG2 THR   393      69.040  71.670  17.760  1.00  0.00            
ATOM   4173 1HG2 THR   393      69.150  72.520  18.460  1.00  0.00            
ATOM   4174 2HG2 THR   393      69.880  70.960  17.640  1.00  0.00            
ATOM   4175 3HG2 THR   393      68.850  72.110  16.760  1.00  0.00            
ATOM   4176  C   THR   393      67.950  71.260  20.520  1.00  0.00            
ATOM   4177  O   THR   393      68.970  71.690  21.040  1.00  0.00            
ATOM   4178  N   LYS   394      66.780  71.750  20.980  1.00  0.00            
ATOM   4179  HN  LYS   394      65.950  71.310  20.640  1.00  0.00            
ATOM   4180  CA  LYS   394      66.650  72.750  21.990  1.00  0.00            
ATOM   4181  HA  LYS   394      67.160  73.650  21.670  1.00  0.00            
ATOM   4182  CB  LYS   394      65.170  73.180  22.050  1.00  0.00            
ATOM   4183  HB1 LYS   394      64.550  72.340  22.420  1.00  0.00            
ATOM   4184  HB2 LYS   394      65.020  73.950  22.840  1.00  0.00            
ATOM   4185  CG  LYS   394      64.620  73.680  20.720  1.00  0.00            
ATOM   4186  HG1 LYS   394      65.230  74.490  20.280  1.00  0.00            
ATOM   4187  HG2 LYS   394      64.810  72.920  19.920  1.00  0.00            
ATOM   4188  CD  LYS   394      63.150  74.080  20.850  1.00  0.00            
ATOM   4189  HD1 LYS   394      62.500  73.250  21.190  1.00  0.00            
ATOM   4190  HD2 LYS   394      63.100  74.850  21.650  1.00  0.00            
ATOM   4191  CE  LYS   394      62.530  74.540  19.530  1.00  0.00            
ATOM   4192  HE1 LYS   394      63.120  75.320  19.010  1.00  0.00            
ATOM   4193  HE2 LYS   394      62.520  73.670  18.830  1.00  0.00            
ATOM   4194  NZ  LYS   394      61.240  75.230  19.750  1.00  0.00            
ATOM   4195  HZ1 LYS   394      60.850  75.710  18.920  1.00  0.00            
ATOM   4196  HZ2 LYS   394      60.520  74.600  20.170  1.00  0.00            
ATOM   4197  HZ3 LYS   394      61.410  76.030  20.390  1.00  0.00            
ATOM   4198  C   LYS   394      67.180  72.550  23.370  1.00  0.00            
ATOM   4199  O   LYS   394      67.510  73.560  23.990  1.00  0.00            
ATOM   4200  N   GLN   395      67.280  71.290  23.830  1.00  0.00            
ATOM   4201  HN  GLN   395      67.040  70.480  23.300  1.00  0.00            
ATOM   4202  CA  GLN   395      67.790  71.030  25.140  1.00  0.00            
ATOM   4203  HA  GLN   395      67.380  71.720  25.870  1.00  0.00            
ATOM   4204  CB  GLN   395      67.210  69.710  25.670  1.00  0.00            
ATOM   4205  HB1 GLN   395      67.420  68.800  25.070  1.00  0.00            
ATOM   4206  HB2 GLN   395      67.680  69.640  26.670  1.00  0.00            
ATOM   4207  CG  GLN   395      65.680  69.780  25.750  1.00  0.00            
ATOM   4208  HG1 GLN   395      65.490  70.850  26.000  1.00  0.00            
ATOM   4209  HG2 GLN   395      65.080  69.610  24.830  1.00  0.00            
ATOM   4210  CD  GLN   395      65.130  68.830  26.800  1.00  0.00            
ATOM   4211  OE1 GLN   395      65.920  67.930  27.130  1.00  0.00            
ATOM   4212  NE2 GLN   395      63.880  68.960  27.310  1.00  0.00            
ATOM   4213 1HE2 GLN   395      63.250  69.720  27.180  1.00  0.00            
ATOM   4214 2HE2 GLN   395      63.660  68.370  28.090  1.00  0.00            
ATOM   4215  C   GLN   395      69.300  71.000  25.220  1.00  0.00            
ATOM   4216  OT1 GLN   395      69.890  72.100  25.450  1.00  0.00            
ATOM   4217  OT2 GLN   395      69.920  69.920  25.030  1.00  0.00            
TER
ENDMDL
