# Supplementary material for: Design of target specific peptide inhibitors using generative deep learning and molecular dynamics simulations
Source: Nat Commun. 2024 Feb 21;15:1611. doi: 10.1038/s41467-024-45766-2 (PMC10882002; doi:10.1038/s41467-024-45766-2)
Supplement: Supplementary file 4 — Source Data [file 41467_2024_45766_MOESM4_ESM.zip › Sourcedata/Supl_Fig5/Nal-6/output0/iflen20_1_0001_0001_0001-VLLEU20_complex.pdb]

TITLE     Protein in water
REMARK    THIS IS A SIMULATION BOX
CRYST1   97.544   62.082   62.353  90.00  90.00  90.00 P 1           1
MODEL        1
ATOM      1  N   SER     1      25.460  41.440  36.970  1.00  0.00            
ATOM      2  H1  SER     1      25.000  41.560  37.900  1.00  0.00            
ATOM      3  H2  SER     1      25.270  42.270  36.380  1.00  0.00            
ATOM      4  H3  SER     1      24.990  40.570  36.630  1.00  0.00            
ATOM      5  CA  SER     1      26.910  41.170  36.880  1.00  0.00            
ATOM      6  HA  SER     1      27.240  40.590  37.730  1.00  0.00            
ATOM      7  CB  SER     1      27.210  40.390  35.590  1.00  0.00            
ATOM      8  HB1 SER     1      26.790  40.810  34.640  1.00  0.00            
ATOM      9  HB2 SER     1      28.300  40.240  35.480  1.00  0.00            
ATOM     10  OG  SER     1      26.770  39.050  35.760  1.00  0.00            
ATOM     11  HG1 SER     1      26.940  38.540  34.970  1.00  0.00            
ATOM     12  C   SER     1      27.700  42.420  36.760  1.00  0.00            
ATOM     13  O   SER     1      27.420  43.180  35.840  1.00  0.00            
ATOM     14  N   GLY     2      28.730  42.660  37.590  1.00  0.00            
ATOM     15  HN  GLY     2      28.820  42.010  38.350  1.00  0.00            
ATOM     16  CA  GLY     2      29.680  43.730  37.500  1.00  0.00            
ATOM     17  HA1 GLY     2      29.020  44.570  37.340  1.00  0.00            
ATOM     18  HA2 GLY     2      30.290  43.870  38.380  1.00  0.00            
ATOM     19  C   GLY     2      30.600  43.370  36.390  1.00  0.00            
ATOM     20  O   GLY     2      30.620  42.310  35.760  1.00  0.00            
ATOM     21  N   LYS     3      31.450  44.340  36.010  1.00  0.00            
ATOM     22  HN  LYS     3      31.180  45.240  36.360  1.00  0.00            
ATOM     23  CA  LYS     3      32.480  44.170  35.030  1.00  0.00            
ATOM     24  HA  LYS     3      32.220  43.470  34.260  1.00  0.00            
ATOM     25  CB  LYS     3      32.810  45.540  34.410  1.00  0.00            
ATOM     26  HB1 LYS     3      33.200  46.250  35.170  1.00  0.00            
ATOM     27  HB2 LYS     3      33.650  45.350  33.710  1.00  0.00            
ATOM     28  CG  LYS     3      31.680  45.970  33.470  1.00  0.00            
ATOM     29  HG1 LYS     3      31.300  45.130  32.860  1.00  0.00            
ATOM     30  HG2 LYS     3      30.830  46.370  34.070  1.00  0.00            
ATOM     31  CD  LYS     3      32.060  47.050  32.460  1.00  0.00            
ATOM     32  HD1 LYS     3      32.460  47.960  32.960  1.00  0.00            
ATOM     33  HD2 LYS     3      32.880  46.650  31.830  1.00  0.00            
ATOM     34  CE  LYS     3      30.900  47.510  31.570  1.00  0.00            
ATOM     35  HE1 LYS     3      30.180  46.680  31.430  1.00  0.00            
ATOM     36  HE2 LYS     3      30.270  48.230  32.130  1.00  0.00            
ATOM     37  NZ  LYS     3      31.300  48.210  30.330  1.00  0.00            
ATOM     38  HZ1 LYS     3      31.740  47.640  29.560  1.00  0.00            
ATOM     39  HZ2 LYS     3      30.530  48.810  29.990  1.00  0.00            
ATOM     40  HZ3 LYS     3      31.980  48.980  30.490  1.00  0.00            
ATOM     41  C   LYS     3      33.750  43.530  35.490  1.00  0.00            
ATOM     42  O   LYS     3      34.370  42.680  34.860  1.00  0.00            
ATOM     43  N   VAL     4      34.290  43.950  36.650  1.00  0.00            
ATOM     44  HN  VAL     4      33.920  44.670  37.240  1.00  0.00            
ATOM     45  CA  VAL     4      35.440  43.450  37.340  1.00  0.00            
ATOM     46  HA  VAL     4      36.060  43.060  36.550  1.00  0.00            
ATOM     47  CB  VAL     4      36.290  44.530  37.940  1.00  0.00            
ATOM     48  HB  VAL     4      35.920  44.930  38.910  1.00  0.00            
ATOM     49  CG1 VAL     4      37.740  44.050  38.100  1.00  0.00            
ATOM     50 1HG1 VAL     4      37.840  43.350  38.960  1.00  0.00            
ATOM     51 2HG1 VAL     4      38.080  43.490  37.200  1.00  0.00            
ATOM     52 3HG1 VAL     4      38.400  44.900  38.380  1.00  0.00            
ATOM     53  CG2 VAL     4      36.350  45.710  36.960  1.00  0.00            
ATOM     54 1HG2 VAL     4      36.990  45.610  36.060  1.00  0.00            
ATOM     55 2HG2 VAL     4      35.350  46.010  36.570  1.00  0.00            
ATOM     56 3HG2 VAL     4      36.720  46.600  37.510  1.00  0.00            
ATOM     57  C   VAL     4      35.080  42.350  38.280  1.00  0.00            
ATOM     58  O   VAL     4      35.800  41.360  38.400  1.00  0.00            
ATOM     59  N   SER     5      33.900  42.500  38.900  1.00  0.00            
ATOM     60  HN  SER     5      33.420  43.370  38.780  1.00  0.00            
ATOM     61  CA  SER     5      33.350  41.660  39.910  1.00  0.00            
ATOM     62  HA  SER     5      34.210  41.600  40.570  1.00  0.00            
ATOM     63  CB  SER     5      32.290  42.230  40.870  1.00  0.00            
ATOM     64  HB1 SER     5      31.990  41.540  41.690  1.00  0.00            
ATOM     65  HB2 SER     5      32.700  43.130  41.380  1.00  0.00            
ATOM     66  OG  SER     5      31.160  42.640  40.120  1.00  0.00            
ATOM     67  HG1 SER     5      30.590  43.110  40.740  1.00  0.00            
ATOM     68  C   SER     5      32.860  40.360  39.360  1.00  0.00            
ATOM     69  O   SER     5      33.030  39.310  39.980  1.00  0.00            
ATOM     70  N   TYR     6      32.250  40.280  38.170  1.00  0.00            
ATOM     71  HN  TYR     6      32.110  41.150  37.690  1.00  0.00            
ATOM     72  CA  TYR     6      31.950  39.060  37.490  1.00  0.00            
ATOM     73  HA  TYR     6      31.340  38.560  38.230  1.00  0.00            
ATOM     74  CB  TYR     6      30.910  39.220  36.360  1.00  0.00            
ATOM     75  HB1 TYR     6      30.040  39.750  36.800  1.00  0.00            
ATOM     76  HB2 TYR     6      31.350  39.760  35.500  1.00  0.00            
ATOM     77  CG  TYR     6      30.390  37.900  35.910  1.00  0.00            
ATOM     78  CD1 TYR     6      30.770  37.430  34.670  1.00  0.00            
ATOM     79  HD1 TYR     6      31.460  37.940  34.010  1.00  0.00            
ATOM     80  CE1 TYR     6      30.420  36.170  34.240  1.00  0.00            
ATOM     81  HE1 TYR     6      30.930  35.720  33.390  1.00  0.00            
ATOM     82  CZ  TYR     6      29.730  35.360  35.100  1.00  0.00            
ATOM     83  OH  TYR     6      29.800  33.990  34.740  1.00  0.00            
ATOM     84  HH  TYR     6      30.480  33.790  34.100  1.00  0.00            
ATOM     85  CD2 TYR     6      29.610  37.090  36.700  1.00  0.00            
ATOM     86  HD2 TYR     6      29.110  37.550  37.540  1.00  0.00            
ATOM     87  CE2 TYR     6      29.240  35.820  36.300  1.00  0.00            
ATOM     88  HE2 TYR     6      28.610  35.150  36.860  1.00  0.00            
ATOM     89  C   TYR     6      33.100  38.190  37.140  1.00  0.00            
ATOM     90  O   TYR     6      32.990  37.000  37.430  1.00  0.00            
ATOM     91  N   PRO     7      34.200  38.590  36.570  1.00  0.00            
ATOM     92  CD  PRO     7      34.180  39.700  35.620  1.00  0.00            
ATOM     93  HD1 PRO     7      34.480  40.610  36.190  1.00  0.00            
ATOM     94  HD2 PRO     7      33.220  39.980  35.140  1.00  0.00            
ATOM     95  CA  PRO     7      35.330  37.710  36.460  1.00  0.00            
ATOM     96  HA  PRO     7      34.850  36.850  36.010  1.00  0.00            
ATOM     97  CB  PRO     7      36.220  38.490  35.510  1.00  0.00            
ATOM     98  HB1 PRO     7      36.820  39.160  36.170  1.00  0.00            
ATOM     99  HB2 PRO     7      36.870  37.880  34.840  1.00  0.00            
ATOM    100  CG  PRO     7      35.370  39.470  34.680  1.00  0.00            
ATOM    101  HG1 PRO     7      35.990  40.380  34.550  1.00  0.00            
ATOM    102  HG2 PRO     7      34.990  39.050  33.730  1.00  0.00            
ATOM    103  C   PRO     7      35.940  37.330  37.760  1.00  0.00            
ATOM    104  O   PRO     7      36.580  36.290  37.820  1.00  0.00            
ATOM    105  N   GLU     8      35.610  38.070  38.840  1.00  0.00            
ATOM    106  HN  GLU     8      35.050  38.890  38.760  1.00  0.00            
ATOM    107  CA  GLU     8      36.110  37.790  40.150  1.00  0.00            
ATOM    108  HA  GLU     8      37.150  37.500  40.080  1.00  0.00            
ATOM    109  CB  GLU     8      36.220  39.110  40.940  1.00  0.00            
ATOM    110  HB1 GLU     8      36.690  39.810  40.220  1.00  0.00            
ATOM    111  HB2 GLU     8      35.210  39.480  41.230  1.00  0.00            
ATOM    112  CG  GLU     8      37.040  39.020  42.230  1.00  0.00            
ATOM    113  HG1 GLU     8      36.470  38.500  43.030  1.00  0.00            
ATOM    114  HG2 GLU     8      37.930  38.390  42.040  1.00  0.00            
ATOM    115  CD  GLU     8      37.440  40.330  42.890  1.00  0.00            
ATOM    116  OE1 GLU     8      37.320  41.430  42.290  1.00  0.00            
ATOM    117  OE2 GLU     8      37.850  40.250  44.080  1.00  0.00            
ATOM    118  C   GLU     8      35.390  36.660  40.810  1.00  0.00            
ATOM    119  O   GLU     8      35.890  35.840  41.580  1.00  0.00            
ATOM    120  N   ASP     9      34.080  36.560  40.550  1.00  0.00            
ATOM    121  HN  ASP     9      33.590  37.370  40.240  1.00  0.00            
ATOM    122  CA  ASP     9      33.220  35.460  40.860  1.00  0.00            
ATOM    123  HA  ASP     9      33.190  35.360  41.940  1.00  0.00            
ATOM    124  CB  ASP     9      31.790  35.840  40.450  1.00  0.00            
ATOM    125  HB1 ASP     9      31.630  36.850  40.880  1.00  0.00            
ATOM    126  HB2 ASP     9      31.680  35.850  39.350  1.00  0.00            
ATOM    127  CG  ASP     9      30.720  34.940  41.050  1.00  0.00            
ATOM    128  OD1 ASP     9      30.410  35.050  42.270  1.00  0.00            
ATOM    129  OD2 ASP     9      30.200  34.100  40.270  1.00  0.00            
ATOM    130  C   ASP     9      33.560  34.170  40.180  1.00  0.00            
ATOM    131  O   ASP     9      33.510  33.100  40.770  1.00  0.00            
ATOM    132  N   ILE    10      33.970  34.240  38.900  1.00  0.00            
ATOM    133  HN  ILE    10      33.840  35.150  38.530  1.00  0.00            
ATOM    134  CA  ILE    10      34.550  33.140  38.190  1.00  0.00            
ATOM    135  HA  ILE    10      33.900  32.270  38.190  1.00  0.00            
ATOM    136  CB  ILE    10      34.930  33.530  36.800  1.00  0.00            
ATOM    137  HB  ILE    10      35.690  34.340  36.880  1.00  0.00            
ATOM    138  CG2 ILE    10      35.590  32.380  36.010  1.00  0.00            
ATOM    139 1HG2 ILE    10      34.740  31.680  35.900  1.00  0.00            
ATOM    140 2HG2 ILE    10      35.960  32.610  34.990  1.00  0.00            
ATOM    141 3HG2 ILE    10      36.350  31.890  36.660  1.00  0.00            
ATOM    142  CG1 ILE    10      33.710  33.990  35.980  1.00  0.00            
ATOM    143 1HG1 ILE    10      32.990  33.170  36.180  1.00  0.00            
ATOM    144 2HG1 ILE    10      33.430  34.980  36.410  1.00  0.00            
ATOM    145  CD  ILE    10      33.910  34.280  34.490  1.00  0.00            
ATOM    146  HD1 ILE    10      34.650  35.100  34.420  1.00  0.00            
ATOM    147  HD2 ILE    10      34.280  33.390  33.940  1.00  0.00            
ATOM    148  HD3 ILE    10      32.910  34.550  34.100  1.00  0.00            
ATOM    149  C   ILE    10      35.820  32.670  38.820  1.00  0.00            
ATOM    150  O   ILE    10      35.950  31.460  39.030  1.00  0.00            
ATOM    151  N   LEU    11      36.700  33.560  39.300  1.00  0.00            
ATOM    152  HN  LEU    11      36.640  34.540  39.110  1.00  0.00            
ATOM    153  CA  LEU    11      37.920  33.160  39.920  1.00  0.00            
ATOM    154  HA  LEU    11      38.350  32.590  39.110  1.00  0.00            
ATOM    155  CB  LEU    11      38.670  34.470  40.190  1.00  0.00            
ATOM    156  HB1 LEU    11      38.440  35.060  39.280  1.00  0.00            
ATOM    157  HB2 LEU    11      38.180  34.920  41.080  1.00  0.00            
ATOM    158  CG  LEU    11      40.190  34.430  40.420  1.00  0.00            
ATOM    159  HG  LEU    11      40.420  33.850  41.350  1.00  0.00            
ATOM    160  CD1 LEU    11      40.990  33.780  39.280  1.00  0.00            
ATOM    161 1HD1 LEU    11      40.770  32.690  39.210  1.00  0.00            
ATOM    162 2HD1 LEU    11      40.800  34.130  38.240  1.00  0.00            
ATOM    163 3HD1 LEU    11      42.070  33.990  39.420  1.00  0.00            
ATOM    164  CD2 LEU    11      40.770  35.850  40.520  1.00  0.00            
ATOM    165 1HD2 LEU    11      41.810  35.810  40.900  1.00  0.00            
ATOM    166 2HD2 LEU    11      40.690  36.330  39.520  1.00  0.00            
ATOM    167 3HD2 LEU    11      40.330  36.400  41.380  1.00  0.00            
ATOM    168  C   LEU    11      37.820  32.340  41.160  1.00  0.00            
ATOM    169  O   LEU    11      38.630  31.450  41.380  1.00  0.00            
ATOM    170  N   ASP    12      36.770  32.600  41.960  1.00  0.00            
ATOM    171  HN  ASP    12      36.030  33.230  41.720  1.00  0.00            
ATOM    172  CA  ASP    12      36.510  31.910  43.180  1.00  0.00            
ATOM    173  HA  ASP    12      37.400  31.980  43.780  1.00  0.00            
ATOM    174  CB  ASP    12      35.380  32.640  43.930  1.00  0.00            
ATOM    175  HB1 ASP    12      35.590  33.730  44.060  1.00  0.00            
ATOM    176  HB2 ASP    12      34.480  32.590  43.290  1.00  0.00            
ATOM    177  CG  ASP    12      35.070  31.960  45.250  1.00  0.00            
ATOM    178  OD1 ASP    12      35.910  32.160  46.170  1.00  0.00            
ATOM    179  OD2 ASP    12      34.140  31.110  45.310  1.00  0.00            
ATOM    180  C   ASP    12      36.260  30.460  42.940  1.00  0.00            
ATOM    181  O   ASP    12      36.950  29.590  43.470  1.00  0.00            
ATOM    182  N   LYS    13      35.340  30.140  42.000  1.00  0.00            
ATOM    183  HN  LYS    13      34.790  30.840  41.550  1.00  0.00            
ATOM    184  CA  LYS    13      34.920  28.800  41.770  1.00  0.00            
ATOM    185  HA  LYS    13      34.630  28.380  42.730  1.00  0.00            
ATOM    186  CB  LYS    13      33.550  28.850  41.070  1.00  0.00            
ATOM    187  HB1 LYS    13      33.710  29.370  40.100  1.00  0.00            
ATOM    188  HB2 LYS    13      33.230  27.850  40.730  1.00  0.00            
ATOM    189  CG  LYS    13      32.480  29.640  41.820  1.00  0.00            
ATOM    190  HG1 LYS    13      32.070  28.990  42.620  1.00  0.00            
ATOM    191  HG2 LYS    13      32.910  30.570  42.250  1.00  0.00            
ATOM    192  CD  LYS    13      31.420  30.150  40.840  1.00  0.00            
ATOM    193  HD1 LYS    13      31.740  30.960  40.150  1.00  0.00            
ATOM    194  HD2 LYS    13      31.040  29.290  40.240  1.00  0.00            
ATOM    195  CE  LYS    13      30.180  30.800  41.440  1.00  0.00            
ATOM    196  HE1 LYS    13      29.520  31.220  40.650  1.00  0.00            
ATOM    197  HE2 LYS    13      29.480  30.200  42.070  1.00  0.00            
ATOM    198  NZ  LYS    13      30.510  31.990  42.260  1.00  0.00            
ATOM    199  HZ1 LYS    13      29.650  32.550  42.450  1.00  0.00            
ATOM    200  HZ2 LYS    13      30.790  31.620  43.190  1.00  0.00            
ATOM    201  HZ3 LYS    13      31.180  32.660  41.840  1.00  0.00            
ATOM    202  C   LYS    13      35.930  28.000  41.030  1.00  0.00            
ATOM    203  O   LYS    13      36.070  26.780  41.130  1.00  0.00            
ATOM    204  N   HIS    14      36.730  28.680  40.190  1.00  0.00            
ATOM    205  HN  HIS    14      36.600  29.640  39.960  1.00  0.00            
ATOM    206  CA  HIS    14      37.890  28.150  39.540  1.00  0.00            
ATOM    207  HA  HIS    14      37.570  27.310  38.940  1.00  0.00            
ATOM    208  CB  HIS    14      38.470  29.230  38.620  1.00  0.00            
ATOM    209  HB1 HIS    14      37.600  29.650  38.060  1.00  0.00            
ATOM    210  HB2 HIS    14      39.070  30.030  39.110  1.00  0.00            
ATOM    211  ND1 HIS    14      39.010  27.860  36.560  1.00  0.00            
ATOM    212  CG  HIS    14      39.420  28.640  37.630  1.00  0.00            
ATOM    213  CE1 HIS    14      40.110  27.600  35.880  1.00  0.00            
ATOM    214  HE1 HIS    14      40.100  26.970  34.990  1.00  0.00            
ATOM    215  NE2 HIS    14      41.180  28.250  36.390  1.00  0.00            
ATOM    216  HE2 HIS    14      42.100  27.910  36.220  1.00  0.00            
ATOM    217  CD2 HIS    14      40.750  28.930  37.520  1.00  0.00            
ATOM    218  HD2 HIS    14      41.390  29.520  38.160  1.00  0.00            
ATOM    219  C   HIS    14      38.870  27.660  40.550  1.00  0.00            
ATOM    220  O   HIS    14      39.160  26.470  40.640  1.00  0.00            
ATOM    221  N   LEU    15      39.350  28.550  41.440  1.00  0.00            
ATOM    222  HN  LEU    15      38.970  29.480  41.410  1.00  0.00            
ATOM    223  CA  LEU    15      40.340  28.270  42.430  1.00  0.00            
ATOM    224  HA  LEU    15      41.260  27.920  41.990  1.00  0.00            
ATOM    225  CB  LEU    15      40.700  29.550  43.190  1.00  0.00            
ATOM    226  HB1 LEU    15      40.990  30.210  42.330  1.00  0.00            
ATOM    227  HB2 LEU    15      39.800  30.030  43.630  1.00  0.00            
ATOM    228  CG  LEU    15      41.810  29.420  44.250  1.00  0.00            
ATOM    229  HG  LEU    15      41.350  28.680  44.930  1.00  0.00            
ATOM    230  CD1 LEU    15      43.120  28.790  43.750  1.00  0.00            
ATOM    231 1HD1 LEU    15      43.940  28.890  44.500  1.00  0.00            
ATOM    232 2HD1 LEU    15      42.980  27.730  43.450  1.00  0.00            
ATOM    233 3HD1 LEU    15      43.500  29.290  42.830  1.00  0.00            
ATOM    234  CD2 LEU    15      41.960  30.700  45.090  1.00  0.00            
ATOM    235 1HD2 LEU    15      42.120  31.640  44.520  1.00  0.00            
ATOM    236 2HD2 LEU    15      40.960  30.970  45.490  1.00  0.00            
ATOM    237 3HD2 LEU    15      42.640  30.700  45.970  1.00  0.00            
ATOM    238  C   LEU    15      39.940  27.180  43.370  1.00  0.00            
ATOM    239  O   LEU    15      40.710  26.300  43.740  1.00  0.00            
ATOM    240  N   GLN    16      38.650  27.200  43.720  1.00  0.00            
ATOM    241  HN  GLN    16      38.030  27.920  43.420  1.00  0.00            
ATOM    242  CA  GLN    16      38.050  26.310  44.660  1.00  0.00            
ATOM    243  HA  GLN    16      38.540  26.420  45.620  1.00  0.00            
ATOM    244  CB  GLN    16      36.550  26.570  44.900  1.00  0.00            
ATOM    245  HB1 GLN    16      36.450  27.660  45.100  1.00  0.00            
ATOM    246  HB2 GLN    16      35.940  26.260  44.020  1.00  0.00            
ATOM    247  CG  GLN    16      35.970  25.930  46.160  1.00  0.00            
ATOM    248  HG1 GLN    16      34.890  26.180  46.130  1.00  0.00            
ATOM    249  HG2 GLN    16      36.040  24.830  46.280  1.00  0.00            
ATOM    250  CD  GLN    16      36.480  26.490  47.480  1.00  0.00            
ATOM    251  OE1 GLN    16      37.370  25.880  48.080  1.00  0.00            
ATOM    252  NE2 GLN    16      35.860  27.580  48.010  1.00  0.00            
ATOM    253 1HE2 GLN    16      35.240  28.170  47.480  1.00  0.00            
ATOM    254 2HE2 GLN    16      36.120  27.740  48.960  1.00  0.00            
ATOM    255  C   GLN    16      38.210  24.890  44.240  1.00  0.00            
ATOM    256  O   GLN    16      38.570  23.970  44.970  1.00  0.00            
ATOM    257  N   ARG    17      38.020  24.590  42.940  1.00  0.00            
ATOM    258  HN  ARG    17      37.730  25.200  42.210  1.00  0.00            
ATOM    259  CA  ARG    17      38.210  23.310  42.340  1.00  0.00            
ATOM    260  HA  ARG    17      37.880  22.580  43.070  1.00  0.00            
ATOM    261  CB  ARG    17      37.470  23.180  41.000  1.00  0.00            
ATOM    262  HB1 ARG    17      37.760  24.030  40.340  1.00  0.00            
ATOM    263  HB2 ARG    17      37.740  22.280  40.400  1.00  0.00            
ATOM    264  CG  ARG    17      35.950  23.270  41.020  1.00  0.00            
ATOM    265  HG1 ARG    17      35.680  22.550  41.820  1.00  0.00            
ATOM    266  HG2 ARG    17      35.640  24.260  41.420  1.00  0.00            
ATOM    267  CD  ARG    17      35.030  23.010  39.830  1.00  0.00            
ATOM    268  HD1 ARG    17      35.020  21.920  39.600  1.00  0.00            
ATOM    269  HD2 ARG    17      33.980  23.360  39.950  1.00  0.00            
ATOM    270  NE  ARG    17      35.550  23.910  38.760  1.00  0.00            
ATOM    271  HE  ARG    17      36.450  24.290  38.970  1.00  0.00            
ATOM    272  CZ  ARG    17      34.950  24.080  37.550  1.00  0.00            
ATOM    273  NH1 ARG    17      33.760  23.520  37.190  1.00  0.00            
ATOM    274 1HH1 ARG    17      33.340  22.920  37.870  1.00  0.00            
ATOM    275 2HH1 ARG    17      33.240  23.730  36.360  1.00  0.00            
ATOM    276  NH2 ARG    17      35.510  24.950  36.660  1.00  0.00            
ATOM    277 1HH2 ARG    17      36.470  25.180  36.780  1.00  0.00            
ATOM    278 2HH2 ARG    17      35.260  24.820  35.700  1.00  0.00            
ATOM    279  C   ARG    17      39.640  23.020  42.030  1.00  0.00            
ATOM    280  O   ARG    17      40.010  21.840  42.030  1.00  0.00            
ATOM    281  N   VAL    18      40.430  24.040  41.680  1.00  0.00            
ATOM    282  HN  VAL    18      39.990  24.890  41.400  1.00  0.00            
ATOM    283  CA  VAL    18      41.840  23.940  41.480  1.00  0.00            
ATOM    284  HA  VAL    18      42.100  23.240  40.700  1.00  0.00            
ATOM    285  CB  VAL    18      42.370  25.300  41.130  1.00  0.00            
ATOM    286  HB  VAL    18      41.920  26.070  41.790  1.00  0.00            
ATOM    287  CG1 VAL    18      43.900  25.380  41.270  1.00  0.00            
ATOM    288 1HG1 VAL    18      44.340  24.460  40.820  1.00  0.00            
ATOM    289 2HG1 VAL    18      44.210  26.250  40.650  1.00  0.00            
ATOM    290 3HG1 VAL    18      44.390  25.550  42.250  1.00  0.00            
ATOM    291  CG2 VAL    18      42.120  25.700  39.670  1.00  0.00            
ATOM    292 1HG2 VAL    18      41.060  25.540  39.360  1.00  0.00            
ATOM    293 2HG2 VAL    18      42.320  26.780  39.540  1.00  0.00            
ATOM    294 3HG2 VAL    18      42.780  25.080  39.030  1.00  0.00            
ATOM    295  C   VAL    18      42.540  23.370  42.670  1.00  0.00            
ATOM    296  O   VAL    18      43.380  22.480  42.510  1.00  0.00            
ATOM    297  N   ILE    19      42.240  23.780  43.910  1.00  0.00            
ATOM    298  HN  ILE    19      41.650  24.570  44.090  1.00  0.00            
ATOM    299  CA  ILE    19      42.990  23.330  45.040  1.00  0.00            
ATOM    300  HA  ILE    19      44.010  23.110  44.760  1.00  0.00            
ATOM    301  CB  ILE    19      43.000  24.510  45.970  1.00  0.00            
ATOM    302  HB  ILE    19      43.450  25.260  45.270  1.00  0.00            
ATOM    303  CG2 ILE    19      41.630  24.960  46.480  1.00  0.00            
ATOM    304 1HG2 ILE    19      41.660  26.070  46.590  1.00  0.00            
ATOM    305 2HG2 ILE    19      40.780  24.790  45.780  1.00  0.00            
ATOM    306 3HG2 ILE    19      41.400  24.560  47.490  1.00  0.00            
ATOM    307  CG1 ILE    19      44.050  24.460  47.100  1.00  0.00            
ATOM    308 1HG1 ILE    19      44.110  25.350  47.760  1.00  0.00            
ATOM    309 2HG1 ILE    19      43.810  23.680  47.850  1.00  0.00            
ATOM    310  CD  ILE    19      45.490  24.330  46.620  1.00  0.00            
ATOM    311  HD1 ILE    19      45.730  24.890  45.690  1.00  0.00            
ATOM    312  HD2 ILE    19      46.150  24.750  47.400  1.00  0.00            
ATOM    313  HD3 ILE    19      45.720  23.250  46.470  1.00  0.00            
ATOM    314  C   ILE    19      42.490  22.090  45.700  1.00  0.00            
ATOM    315  O   ILE    19      43.060  21.600  46.670  1.00  0.00            
ATOM    316  N   LEU    20      41.400  21.540  45.140  1.00  0.00            
ATOM    317  HN  LEU    20      40.960  21.840  44.290  1.00  0.00            
ATOM    318  CA  LEU    20      40.730  20.370  45.610  1.00  0.00            
ATOM    319  HA  LEU    20      40.630  20.510  46.670  1.00  0.00            
ATOM    320  CB  LEU    20      39.320  20.350  44.980  1.00  0.00            
ATOM    321  HB1 LEU    20      38.890  21.370  45.040  1.00  0.00            
ATOM    322  HB2 LEU    20      39.300  20.070  43.910  1.00  0.00            
ATOM    323  CG  LEU    20      38.370  19.460  45.800  1.00  0.00            
ATOM    324  HG  LEU    20      38.940  18.550  46.060  1.00  0.00            
ATOM    325  CD1 LEU    20      37.800  20.180  47.040  1.00  0.00            
ATOM    326 1HD1 LEU    20      38.620  20.380  47.770  1.00  0.00            
ATOM    327 2HD1 LEU    20      37.370  21.150  46.720  1.00  0.00            
ATOM    328 3HD1 LEU    20      36.990  19.640  47.570  1.00  0.00            
ATOM    329  CD2 LEU    20      37.260  19.070  44.800  1.00  0.00            
ATOM    330 1HD2 LEU    20      37.790  18.470  44.040  1.00  0.00            
ATOM    331 2HD2 LEU    20      36.500  18.440  45.310  1.00  0.00            
ATOM    332 3HD2 LEU    20      36.780  19.980  44.380  1.00  0.00            
ATOM    333  C   LEU    20      41.510  19.080  45.430  1.00  0.00            
ATOM    334  OT1 LEU    20      41.820  18.310  46.380  1.00  0.00            
ATOM    335  OT2 LEU    20      41.900  18.780  44.270  1.00  0.00            
ATOM    336  N   LEU   148      20.130  34.720  15.870  1.00  0.00            
ATOM    337  H1  LEU   148      19.740  35.690  15.890  1.00  0.00            
ATOM    338  H2  LEU   148      19.790  34.310  14.980  1.00  0.00            
ATOM    339  H3  LEU   148      19.670  34.190  16.630  1.00  0.00            
ATOM    340  CA  LEU   148      21.600  34.770  16.030  1.00  0.00            
ATOM    341  HA  LEU   148      21.990  35.410  15.250  1.00  0.00            
ATOM    342  CB  LEU   148      22.000  35.300  17.410  1.00  0.00            
ATOM    343  HB1 LEU   148      21.340  36.160  17.660  1.00  0.00            
ATOM    344  HB2 LEU   148      21.700  34.580  18.210  1.00  0.00            
ATOM    345  CG  LEU   148      23.460  35.800  17.480  1.00  0.00            
ATOM    346  HG  LEU   148      24.190  34.970  17.450  1.00  0.00            
ATOM    347  CD1 LEU   148      23.780  36.890  16.450  1.00  0.00            
ATOM    348 1HD1 LEU   148      24.620  37.610  16.570  1.00  0.00            
ATOM    349 2HD1 LEU   148      23.890  36.470  15.430  1.00  0.00            
ATOM    350 3HD1 LEU   148      22.860  37.510  16.490  1.00  0.00            
ATOM    351  CD2 LEU   148      23.710  36.440  18.860  1.00  0.00            
ATOM    352 1HD2 LEU   148      23.760  35.620  19.600  1.00  0.00            
ATOM    353 2HD2 LEU   148      24.720  36.900  18.940  1.00  0.00            
ATOM    354 3HD2 LEU   148      22.900  37.100  19.240  1.00  0.00            
ATOM    355  C   LEU   148      22.150  33.440  15.650  1.00  0.00            
ATOM    356  O   LEU   148      22.290  33.110  14.470  1.00  0.00            
ATOM    357  N   ALA   149      22.320  32.500  16.590  1.00  0.00            
ATOM    358  HN  ALA   149      22.330  32.650  17.580  1.00  0.00            
ATOM    359  CA  ALA   149      22.490  31.090  16.370  1.00  0.00            
ATOM    360  HA  ALA   149      22.950  30.720  17.280  1.00  0.00            
ATOM    361  CB  ALA   149      21.140  30.370  16.410  1.00  0.00            
ATOM    362  HB1 ALA   149      21.190  29.260  16.410  1.00  0.00            
ATOM    363  HB2 ALA   149      20.580  30.830  17.250  1.00  0.00            
ATOM    364  HB3 ALA   149      20.590  30.630  15.480  1.00  0.00            
ATOM    365  C   ALA   149      23.500  30.640  15.380  1.00  0.00            
ATOM    366  O   ALA   149      24.580  31.210  15.240  1.00  0.00            
ATOM    367  N   THR   150      23.400  29.450  14.770  1.00  0.00            
ATOM    368  HN  THR   150      22.590  28.870  14.820  1.00  0.00            
ATOM    369  CA  THR   150      24.490  28.830  14.070  1.00  0.00            
ATOM    370  HA  THR   150      25.230  28.810  14.850  1.00  0.00            
ATOM    371  CB  THR   150      24.120  27.460  13.580  1.00  0.00            
ATOM    372  HB  THR   150      23.590  27.500  12.600  1.00  0.00            
ATOM    373  OG1 THR   150      23.180  26.790  14.390  1.00  0.00            
ATOM    374  HG1 THR   150      22.470  26.630  13.770  1.00  0.00            
ATOM    375  CG2 THR   150      25.350  26.540  13.600  1.00  0.00            
ATOM    376 1HG2 THR   150      26.100  26.990  12.910  1.00  0.00            
ATOM    377 2HG2 THR   150      25.870  26.470  14.580  1.00  0.00            
ATOM    378 3HG2 THR   150      25.120  25.520  13.250  1.00  0.00            
ATOM    379  C   THR   150      24.870  29.580  12.830  1.00  0.00            
ATOM    380  O   THR   150      26.060  29.650  12.510  1.00  0.00            
ATOM    381  N   ARG   151      23.910  30.210  12.130  1.00  0.00            
ATOM    382  HN  ARG   151      23.010  30.220  12.560  1.00  0.00            
ATOM    383  CA  ARG   151      24.120  30.950  10.930  1.00  0.00            
ATOM    384  HA  ARG   151      24.610  30.380  10.160  1.00  0.00            
ATOM    385  CB  ARG   151      22.650  31.160  10.520  1.00  0.00            
ATOM    386  HB1 ARG   151      22.170  30.160  10.380  1.00  0.00            
ATOM    387  HB2 ARG   151      22.130  31.600  11.400  1.00  0.00            
ATOM    388  CG  ARG   151      22.500  32.040   9.280  1.00  0.00            
ATOM    389  HG1 ARG   151      21.420  32.200   9.090  1.00  0.00            
ATOM    390  HG2 ARG   151      22.690  33.100   9.560  1.00  0.00            
ATOM    391  CD  ARG   151      23.160  31.490   8.010  1.00  0.00            
ATOM    392  HD1 ARG   151      24.190  31.200   8.300  1.00  0.00            
ATOM    393  HD2 ARG   151      22.710  30.580   7.560  1.00  0.00            
ATOM    394  NE  ARG   151      23.040  32.540   6.960  1.00  0.00            
ATOM    395  HE  ARG   151      22.270  32.460   6.330  1.00  0.00            
ATOM    396  CZ  ARG   151      24.050  33.410   6.640  1.00  0.00            
ATOM    397  NH1 ARG   151      25.210  33.440   7.360  1.00  0.00            
ATOM    398 1HH1 ARG   151      25.130  33.170   8.320  1.00  0.00            
ATOM    399 2HH1 ARG   151      25.740  34.270   7.170  1.00  0.00            
ATOM    400  NH2 ARG   151      23.930  34.110   5.480  1.00  0.00            
ATOM    401 1HH2 ARG   151      23.090  33.910   4.960  1.00  0.00            
ATOM    402 2HH2 ARG   151      24.790  34.440   5.100  1.00  0.00            
ATOM    403  C   ARG   151      24.780  32.270  11.140  1.00  0.00            
ATOM    404  O   ARG   151      25.240  32.890  10.180  1.00  0.00            
ATOM    405  N   ALA   152      24.960  32.830  12.350  1.00  0.00            
ATOM    406  HN  ALA   152      24.540  32.360  13.120  1.00  0.00            
ATOM    407  CA  ALA   152      25.620  34.080  12.530  1.00  0.00            
ATOM    408  HA  ALA   152      25.530  34.780  11.710  1.00  0.00            
ATOM    409  CB  ALA   152      25.080  34.830  13.750  1.00  0.00            
ATOM    410  HB1 ALA   152      25.140  34.260  14.700  1.00  0.00            
ATOM    411  HB2 ALA   152      25.590  35.780  14.020  1.00  0.00            
ATOM    412  HB3 ALA   152      24.010  35.030  13.530  1.00  0.00            
ATOM    413  C   ALA   152      27.100  33.940  12.680  1.00  0.00            
ATOM    414  O   ALA   152      27.790  34.950  12.570  1.00  0.00            
ATOM    415  N   ILE   153      27.640  32.720  12.790  1.00  0.00            
ATOM    416  HN  ILE   153      27.130  31.860  12.790  1.00  0.00            
ATOM    417  CA  ILE   153      29.040  32.460  12.890  1.00  0.00            
ATOM    418  HA  ILE   153      29.340  33.210  13.610  1.00  0.00            
ATOM    419  CB  ILE   153      29.340  31.090  13.430  1.00  0.00            
ATOM    420  HB  ILE   153      29.040  30.250  12.760  1.00  0.00            
ATOM    421  CG2 ILE   153      30.860  30.830  13.510  1.00  0.00            
ATOM    422 1HG2 ILE   153      31.220  31.100  12.500  1.00  0.00            
ATOM    423 2HG2 ILE   153      31.350  31.520  14.230  1.00  0.00            
ATOM    424 3HG2 ILE   153      31.090  29.780  13.800  1.00  0.00            
ATOM    425  CG1 ILE   153      28.660  30.920  14.790  1.00  0.00            
ATOM    426 1HG1 ILE   153      28.870  31.840  15.370  1.00  0.00            
ATOM    427 2HG1 ILE   153      27.560  30.850  14.700  1.00  0.00            
ATOM    428  CD  ILE   153      29.060  29.660  15.570  1.00  0.00            
ATOM    429  HD1 ILE   153      28.770  29.720  16.640  1.00  0.00            
ATOM    430  HD2 ILE   153      28.370  28.850  15.270  1.00  0.00            
ATOM    431  HD3 ILE   153      30.050  29.200  15.390  1.00  0.00            
ATOM    432  C   ILE   153      29.770  32.920  11.680  1.00  0.00            
ATOM    433  O   ILE   153      30.650  33.750  11.880  1.00  0.00            
ATOM    434  N   PRO   154      29.480  32.690  10.430  1.00  0.00            
ATOM    435  CD  PRO   154      28.980  31.370  10.070  1.00  0.00            
ATOM    436  HD1 PRO   154      27.870  31.260  10.110  1.00  0.00            
ATOM    437  HD2 PRO   154      29.420  30.600  10.740  1.00  0.00            
ATOM    438  CA  PRO   154      30.150  33.310   9.320  1.00  0.00            
ATOM    439  HA  PRO   154      31.180  33.080   9.540  1.00  0.00            
ATOM    440  CB  PRO   154      29.640  32.600   8.070  1.00  0.00            
ATOM    441  HB1 PRO   154      28.600  32.920   7.850  1.00  0.00            
ATOM    442  HB2 PRO   154      30.270  32.650   7.150  1.00  0.00            
ATOM    443  CG  PRO   154      29.500  31.190   8.640  1.00  0.00            
ATOM    444  HG1 PRO   154      28.920  30.500   7.990  1.00  0.00            
ATOM    445  HG2 PRO   154      30.490  30.680   8.690  1.00  0.00            
ATOM    446  C   PRO   154      30.010  34.780   9.180  1.00  0.00            
ATOM    447  O   PRO   154      30.870  35.460   8.620  1.00  0.00            
ATOM    448  N   GLU   155      28.800  35.240   9.560  1.00  0.00            
ATOM    449  HN  GLU   155      28.130  34.700  10.060  1.00  0.00            
ATOM    450  CA  GLU   155      28.580  36.650   9.610  1.00  0.00            
ATOM    451  HA  GLU   155      28.820  37.090   8.660  1.00  0.00            
ATOM    452  CB  GLU   155      27.090  36.910   9.870  1.00  0.00            
ATOM    453  HB1 GLU   155      26.800  36.700  10.930  1.00  0.00            
ATOM    454  HB2 GLU   155      26.850  37.940   9.550  1.00  0.00            
ATOM    455  CG  GLU   155      26.270  36.060   8.900  1.00  0.00            
ATOM    456  HG1 GLU   155      26.350  34.970   9.100  1.00  0.00            
ATOM    457  HG2 GLU   155      25.220  36.290   9.160  1.00  0.00            
ATOM    458  CD  GLU   155      26.700  36.410   7.480  1.00  0.00            
ATOM    459  OE1 GLU   155      27.190  35.430   6.870  1.00  0.00            
ATOM    460  OE2 GLU   155      26.490  37.560   7.010  1.00  0.00            
ATOM    461  C   GLU   155      29.400  37.420  10.590  1.00  0.00            
ATOM    462  O   GLU   155      30.020  38.420  10.220  1.00  0.00            
ATOM    463  N   LEU   156      29.600  36.930  11.830  1.00  0.00            
ATOM    464  HN  LEU   156      29.120  36.110  12.110  1.00  0.00            
ATOM    465  CA  LEU   156      30.470  37.320  12.890  1.00  0.00            
ATOM    466  HA  LEU   156      30.300  38.370  13.110  1.00  0.00            
ATOM    467  CB  LEU   156      30.270  36.520  14.190  1.00  0.00            
ATOM    468  HB1 LEU   156      30.250  35.440  13.900  1.00  0.00            
ATOM    469  HB2 LEU   156      31.150  36.580  14.870  1.00  0.00            
ATOM    470  CG  LEU   156      29.030  36.720  15.070  1.00  0.00            
ATOM    471  HG  LEU   156      28.040  36.610  14.560  1.00  0.00            
ATOM    472  CD1 LEU   156      29.060  35.670  16.190  1.00  0.00            
ATOM    473 1HD1 LEU   156      29.350  34.640  15.880  1.00  0.00            
ATOM    474 2HD1 LEU   156      29.710  35.990  17.040  1.00  0.00            
ATOM    475 3HD1 LEU   156      28.070  35.660  16.700  1.00  0.00            
ATOM    476  CD2 LEU   156      28.910  38.080  15.770  1.00  0.00            
ATOM    477 1HD2 LEU   156      29.840  38.100  16.380  1.00  0.00            
ATOM    478 2HD2 LEU   156      28.940  38.850  14.970  1.00  0.00            
ATOM    479 3HD2 LEU   156      27.960  38.170  16.340  1.00  0.00            
ATOM    480  C   LEU   156      31.910  37.210  12.510  1.00  0.00            
ATOM    481  O   LEU   156      32.770  38.000  12.870  1.00  0.00            
ATOM    482  N   THR   157      32.270  36.110  11.820  1.00  0.00            
ATOM    483  HN  THR   157      31.570  35.430  11.630  1.00  0.00            
ATOM    484  CA  THR   157      33.570  35.880  11.260  1.00  0.00            
ATOM    485  HA  THR   157      34.270  35.720  12.070  1.00  0.00            
ATOM    486  CB  THR   157      33.730  34.690  10.360  1.00  0.00            
ATOM    487  HB  THR   157      33.180  34.850   9.410  1.00  0.00            
ATOM    488  OG1 THR   157      33.130  33.540  10.930  1.00  0.00            
ATOM    489  HG1 THR   157      32.280  33.730  11.350  1.00  0.00            
ATOM    490  CG2 THR   157      35.220  34.430  10.050  1.00  0.00            
ATOM    491 1HG2 THR   157      35.300  33.750   9.180  1.00  0.00            
ATOM    492 2HG2 THR   157      35.750  35.320   9.660  1.00  0.00            
ATOM    493 3HG2 THR   157      35.900  34.080  10.850  1.00  0.00            
ATOM    494  C   THR   157      34.110  37.070  10.530  1.00  0.00            
ATOM    495  O   THR   157      35.200  37.590  10.740  1.00  0.00            
ATOM    496  N   LYS   158      33.350  37.550   9.530  1.00  0.00            
ATOM    497  HN  LYS   158      32.530  37.070   9.230  1.00  0.00            
ATOM    498  CA  LYS   158      33.880  38.590   8.700  1.00  0.00            
ATOM    499  HA  LYS   158      34.910  38.410   8.420  1.00  0.00            
ATOM    500  CB  LYS   158      33.150  38.580   7.340  1.00  0.00            
ATOM    501  HB1 LYS   158      33.640  39.260   6.610  1.00  0.00            
ATOM    502  HB2 LYS   158      33.370  37.620   6.840  1.00  0.00            
ATOM    503  CG  LYS   158      31.650  38.870   7.370  1.00  0.00            
ATOM    504  HG1 LYS   158      31.070  38.090   7.920  1.00  0.00            
ATOM    505  HG2 LYS   158      31.600  39.870   7.840  1.00  0.00            
ATOM    506  CD  LYS   158      30.920  38.880   6.020  1.00  0.00            
ATOM    507  HD1 LYS   158      31.280  39.710   5.370  1.00  0.00            
ATOM    508  HD2 LYS   158      31.230  37.910   5.560  1.00  0.00            
ATOM    509  CE  LYS   158      29.400  38.980   6.060  1.00  0.00            
ATOM    510  HE1 LYS   158      29.000  38.020   6.460  1.00  0.00            
ATOM    511  HE2 LYS   158      29.110  39.890   6.640  1.00  0.00            
ATOM    512  NZ  LYS   158      28.900  39.110   4.680  1.00  0.00            
ATOM    513  HZ1 LYS   158      28.780  38.170   4.250  1.00  0.00            
ATOM    514  HZ2 LYS   158      27.930  39.480   4.750  1.00  0.00            
ATOM    515  HZ3 LYS   158      29.390  39.790   4.070  1.00  0.00            
ATOM    516  C   LYS   158      33.900  39.970   9.240  1.00  0.00            
ATOM    517  O   LYS   158      34.700  40.780   8.770  1.00  0.00            
ATOM    518  N   LEU   159      33.230  40.270  10.370  1.00  0.00            
ATOM    519  HN  LEU   159      32.570  39.610  10.720  1.00  0.00            
ATOM    520  CA  LEU   159      33.180  41.510  11.080  1.00  0.00            
ATOM    521  HA  LEU   159      33.100  42.250  10.300  1.00  0.00            
ATOM    522  CB  LEU   159      31.960  41.700  12.000  1.00  0.00            
ATOM    523  HB1 LEU   159      32.170  40.940  12.790  1.00  0.00            
ATOM    524  HB2 LEU   159      31.950  42.740  12.390  1.00  0.00            
ATOM    525  CG  LEU   159      30.580  41.470  11.360  1.00  0.00            
ATOM    526  HG  LEU   159      30.530  40.430  10.980  1.00  0.00            
ATOM    527  CD1 LEU   159      29.440  41.650  12.380  1.00  0.00            
ATOM    528 1HD1 LEU   159      28.440  41.360  11.980  1.00  0.00            
ATOM    529 2HD1 LEU   159      29.640  40.840  13.120  1.00  0.00            
ATOM    530 3HD1 LEU   159      29.330  42.620  12.910  1.00  0.00            
ATOM    531  CD2 LEU   159      30.400  42.480  10.220  1.00  0.00            
ATOM    532 1HD2 LEU   159      30.530  43.530  10.560  1.00  0.00            
ATOM    533 2HD2 LEU   159      31.000  42.220   9.320  1.00  0.00            
ATOM    534 3HD2 LEU   159      29.380  42.540   9.790  1.00  0.00            
ATOM    535  C   LEU   159      34.450  41.680  11.830  1.00  0.00            
ATOM    536  O   LEU   159      35.090  42.700  11.600  1.00  0.00            
ATOM    537  N   LEU   160      34.940  40.690  12.610  1.00  0.00            
ATOM    538  HN  LEU   160      34.240  40.060  12.950  1.00  0.00            
ATOM    539  CA  LEU   160      36.230  40.680  13.230  1.00  0.00            
ATOM    540  HA  LEU   160      36.390  41.580  13.800  1.00  0.00            
ATOM    541  CB  LEU   160      36.340  39.330  13.970  1.00  0.00            
ATOM    542  HB1 LEU   160      36.180  38.600  13.150  1.00  0.00            
ATOM    543  HB2 LEU   160      37.360  39.160  14.360  1.00  0.00            
ATOM    544  CG  LEU   160      35.220  39.070  14.990  1.00  0.00            
ATOM    545  HG  LEU   160      34.270  39.130  14.420  1.00  0.00            
ATOM    546  CD1 LEU   160      35.230  37.600  15.440  1.00  0.00            
ATOM    547 1HD1 LEU   160      34.440  37.460  16.210  1.00  0.00            
ATOM    548 2HD1 LEU   160      34.920  36.990  14.560  1.00  0.00            
ATOM    549 3HD1 LEU   160      36.190  37.160  15.790  1.00  0.00            
ATOM    550  CD2 LEU   160      35.280  40.040  16.180  1.00  0.00            
ATOM    551 1HD2 LEU   160      35.090  41.090  15.850  1.00  0.00            
ATOM    552 2HD2 LEU   160      34.480  39.940  16.950  1.00  0.00            
ATOM    553 3HD2 LEU   160      36.290  39.950  16.640  1.00  0.00            
ATOM    554  C   LEU   160      37.400  40.790  12.320  1.00  0.00            
ATOM    555  O   LEU   160      38.490  40.970  12.860  1.00  0.00            
ATOM    556  N   ASN   161      37.160  40.720  10.990  1.00  0.00            
ATOM    557  HN  ASN   161      36.280  40.500  10.590  1.00  0.00            
ATOM    558  CA  ASN   161      38.200  40.870  10.020  1.00  0.00            
ATOM    559  HA  ASN   161      39.210  40.730  10.380  1.00  0.00            
ATOM    560  CB  ASN   161      37.900  39.880   8.880  1.00  0.00            
ATOM    561  HB1 ASN   161      36.850  39.510   8.930  1.00  0.00            
ATOM    562  HB2 ASN   161      38.030  40.160   7.820  1.00  0.00            
ATOM    563  CG  ASN   161      38.780  38.650   9.070  1.00  0.00            
ATOM    564  OD1 ASN   161      39.940  38.660   8.660  1.00  0.00            
ATOM    565  ND2 ASN   161      38.230  37.610   9.760  1.00  0.00            
ATOM    566 1HD2 ASN   161      37.260  37.470   9.970  1.00  0.00            
ATOM    567 2HD2 ASN   161      38.860  36.890  10.060  1.00  0.00            
ATOM    568  C   ASN   161      38.290  42.160   9.280  1.00  0.00            
ATOM    569  O   ASN   161      39.110  42.400   8.400  1.00  0.00            
ATOM    570  N   ASP   162      37.370  43.110   9.520  1.00  0.00            
ATOM    571  HN  ASP   162      36.750  42.970  10.280  1.00  0.00            
ATOM    572  CA  ASP   162      37.250  44.350   8.810  1.00  0.00            
ATOM    573  HA  ASP   162      37.620  44.230   7.810  1.00  0.00            
ATOM    574  CB  ASP   162      35.750  44.660   8.700  1.00  0.00            
ATOM    575  HB1 ASP   162      35.080  43.780   8.520  1.00  0.00            
ATOM    576  HB2 ASP   162      35.290  45.170   9.570  1.00  0.00            
ATOM    577  CG  ASP   162      35.600  45.540   7.460  1.00  0.00            
ATOM    578  OD1 ASP   162      35.270  46.740   7.630  1.00  0.00            
ATOM    579  OD2 ASP   162      35.840  45.050   6.320  1.00  0.00            
ATOM    580  C   ASP   162      37.930  45.490   9.470  1.00  0.00            
ATOM    581  O   ASP   162      38.570  45.390  10.520  1.00  0.00            
ATOM    582  N   GLU   163      37.990  46.650   8.790  1.00  0.00            
ATOM    583  HN  GLU   163      37.470  46.810   7.960  1.00  0.00            
ATOM    584  CA  GLU   163      38.830  47.740   9.210  1.00  0.00            
ATOM    585  HA  GLU   163      39.720  47.420   9.710  1.00  0.00            
ATOM    586  CB  GLU   163      39.350  48.360   7.900  1.00  0.00            
ATOM    587  HB1 GLU   163      40.030  49.180   8.210  1.00  0.00            
ATOM    588  HB2 GLU   163      40.030  47.630   7.410  1.00  0.00            
ATOM    589  CG  GLU   163      38.310  48.920   6.930  1.00  0.00            
ATOM    590  HG1 GLU   163      37.660  48.060   6.640  1.00  0.00            
ATOM    591  HG2 GLU   163      37.670  49.700   7.390  1.00  0.00            
ATOM    592  CD  GLU   163      38.810  49.580   5.660  1.00  0.00            
ATOM    593  OE1 GLU   163      38.520  50.790   5.460  1.00  0.00            
ATOM    594  OE2 GLU   163      39.540  48.980   4.820  1.00  0.00            
ATOM    595  C   GLU   163      38.080  48.780   9.970  1.00  0.00            
ATOM    596  O   GLU   163      38.670  49.500  10.780  1.00  0.00            
ATOM    597  N   ASP   164      36.730  48.760   9.940  1.00  0.00            
ATOM    598  HN  ASP   164      36.350  47.940   9.530  1.00  0.00            
ATOM    599  CA  ASP   164      35.870  49.550  10.750  1.00  0.00            
ATOM    600  HA  ASP   164      36.330  50.530  10.770  1.00  0.00            
ATOM    601  CB  ASP   164      34.480  49.620  10.100  1.00  0.00            
ATOM    602  HB1 ASP   164      34.330  49.810   9.010  1.00  0.00            
ATOM    603  HB2 ASP   164      34.070  48.590  10.210  1.00  0.00            
ATOM    604  CG  ASP   164      33.540  50.500  10.910  1.00  0.00            
ATOM    605  OD1 ASP   164      32.300  50.400  10.710  1.00  0.00            
ATOM    606  OD2 ASP   164      34.000  51.350  11.720  1.00  0.00            
ATOM    607  C   ASP   164      35.830  48.910  12.100  1.00  0.00            
ATOM    608  O   ASP   164      35.840  47.690  12.250  1.00  0.00            
ATOM    609  N   GLN   165      35.780  49.720  13.170  1.00  0.00            
ATOM    610  HN  GLN   165      35.750  50.710  13.210  1.00  0.00            
ATOM    611  CA  GLN   165      35.840  49.320  14.540  1.00  0.00            
ATOM    612  HA  GLN   165      36.250  48.330  14.650  1.00  0.00            
ATOM    613  CB  GLN   165      36.700  50.340  15.310  1.00  0.00            
ATOM    614  HB1 GLN   165      36.130  51.280  15.380  1.00  0.00            
ATOM    615  HB2 GLN   165      36.890  50.030  16.360  1.00  0.00            
ATOM    616  CG  GLN   165      38.090  50.510  14.680  1.00  0.00            
ATOM    617  HG1 GLN   165      38.640  49.580  14.940  1.00  0.00            
ATOM    618  HG2 GLN   165      38.070  50.560  13.570  1.00  0.00            
ATOM    619  CD  GLN   165      38.890  51.630  15.330  1.00  0.00            
ATOM    620  OE1 GLN   165      39.770  51.440  16.160  1.00  0.00            
ATOM    621  NE2 GLN   165      38.550  52.850  14.850  1.00  0.00            
ATOM    622 1HE2 GLN   165      37.730  52.900  14.270  1.00  0.00            
ATOM    623 2HE2 GLN   165      38.950  53.690  15.220  1.00  0.00            
ATOM    624  C   GLN   165      34.500  49.250  15.190  1.00  0.00            
ATOM    625  O   GLN   165      34.230  48.460  16.090  1.00  0.00            
ATOM    626  N   VAL   166      33.500  50.010  14.700  1.00  0.00            
ATOM    627  HN  VAL   166      33.580  50.570  13.880  1.00  0.00            
ATOM    628  CA  VAL   166      32.170  49.940  15.230  1.00  0.00            
ATOM    629  HA  VAL   166      32.170  50.230  16.270  1.00  0.00            
ATOM    630  CB  VAL   166      31.390  50.980  14.480  1.00  0.00            
ATOM    631  HB  VAL   166      31.290  50.810  13.390  1.00  0.00            
ATOM    632  CG1 VAL   166      29.960  50.960  15.050  1.00  0.00            
ATOM    633 1HG1 VAL   166      29.850  51.110  16.140  1.00  0.00            
ATOM    634 2HG1 VAL   166      29.400  51.770  14.530  1.00  0.00            
ATOM    635 3HG1 VAL   166      29.550  49.970  14.770  1.00  0.00            
ATOM    636  CG2 VAL   166      31.950  52.390  14.770  1.00  0.00            
ATOM    637 1HG2 VAL   166      32.010  52.620  15.850  1.00  0.00            
ATOM    638 2HG2 VAL   166      33.000  52.470  14.420  1.00  0.00            
ATOM    639 3HG2 VAL   166      31.280  53.150  14.320  1.00  0.00            
ATOM    640  C   VAL   166      31.580  48.580  15.180  1.00  0.00            
ATOM    641  O   VAL   166      30.920  48.080  16.090  1.00  0.00            
ATOM    642  N   VAL   167      31.690  47.970  13.980  1.00  0.00            
ATOM    643  HN  VAL   167      32.090  48.400  13.170  1.00  0.00            
ATOM    644  CA  VAL   167      31.370  46.580  13.810  1.00  0.00            
ATOM    645  HA  VAL   167      30.300  46.550  14.000  1.00  0.00            
ATOM    646  CB  VAL   167      31.460  46.100  12.400  1.00  0.00            
ATOM    647  HB  VAL   167      30.920  45.130  12.300  1.00  0.00            
ATOM    648  CG1 VAL   167      30.870  47.070  11.370  1.00  0.00            
ATOM    649 1HG1 VAL   167      30.000  47.610  11.810  1.00  0.00            
ATOM    650 2HG1 VAL   167      31.630  47.740  10.910  1.00  0.00            
ATOM    651 3HG1 VAL   167      30.540  46.570  10.440  1.00  0.00            
ATOM    652  CG2 VAL   167      32.920  46.010  11.920  1.00  0.00            
ATOM    653 1HG2 VAL   167      33.450  45.200  12.470  1.00  0.00            
ATOM    654 2HG2 VAL   167      32.970  45.630  10.870  1.00  0.00            
ATOM    655 3HG2 VAL   167      33.490  46.950  12.050  1.00  0.00            
ATOM    656  C   VAL   167      32.080  45.630  14.700  1.00  0.00            
ATOM    657  O   VAL   167      31.450  44.710  15.220  1.00  0.00            
ATOM    658  N   VAL   168      33.360  45.830  15.080  1.00  0.00            
ATOM    659  HN  VAL   168      33.930  46.520  14.640  1.00  0.00            
ATOM    660  CA  VAL   168      34.150  44.970  15.910  1.00  0.00            
ATOM    661  HA  VAL   168      33.920  43.980  15.550  1.00  0.00            
ATOM    662  CB  VAL   168      35.610  45.310  15.850  1.00  0.00            
ATOM    663  HB  VAL   168      35.820  46.370  16.100  1.00  0.00            
ATOM    664  CG1 VAL   168      36.360  44.350  16.800  1.00  0.00            
ATOM    665 1HG1 VAL   168      37.440  44.520  16.610  1.00  0.00            
ATOM    666 2HG1 VAL   168      36.140  44.550  17.870  1.00  0.00            
ATOM    667 3HG1 VAL   168      36.130  43.280  16.630  1.00  0.00            
ATOM    668  CG2 VAL   168      36.080  44.970  14.430  1.00  0.00            
ATOM    669 1HG2 VAL   168      35.890  43.910  14.140  1.00  0.00            
ATOM    670 2HG2 VAL   168      35.710  45.590  13.590  1.00  0.00            
ATOM    671 3HG2 VAL   168      37.190  45.030  14.430  1.00  0.00            
ATOM    672  C   VAL   168      33.690  44.950  17.320  1.00  0.00            
ATOM    673  O   VAL   168      33.600  43.920  17.980  1.00  0.00            
ATOM    674  N   ASN   169      33.280  46.100  17.890  1.00  0.00            
ATOM    675  HN  ASN   169      33.150  46.910  17.320  1.00  0.00            
ATOM    676  CA  ASN   169      32.860  46.240  19.250  1.00  0.00            
ATOM    677  HA  ASN   169      33.640  45.810  19.860  1.00  0.00            
ATOM    678  CB  ASN   169      32.870  47.770  19.440  1.00  0.00            
ATOM    679  HB1 ASN   169      33.900  48.160  19.270  1.00  0.00            
ATOM    680  HB2 ASN   169      32.170  48.320  18.780  1.00  0.00            
ATOM    681  CG  ASN   169      32.470  48.070  20.880  1.00  0.00            
ATOM    682  OD1 ASN   169      31.530  48.830  21.100  1.00  0.00            
ATOM    683  ND2 ASN   169      33.040  47.390  21.900  1.00  0.00            
ATOM    684 1HD2 ASN   169      33.740  46.690  21.760  1.00  0.00            
ATOM    685 2HD2 ASN   169      32.750  47.540  22.850  1.00  0.00            
ATOM    686  C   ASN   169      31.620  45.430  19.410  1.00  0.00            
ATOM    687  O   ASN   169      31.380  44.770  20.420  1.00  0.00            
ATOM    688  N   LYS   170      30.680  45.570  18.460  1.00  0.00            
ATOM    689  HN  LYS   170      30.930  45.930  17.560  1.00  0.00            
ATOM    690  CA  LYS   170      29.410  44.900  18.460  1.00  0.00            
ATOM    691  HA  LYS   170      29.100  44.890  19.500  1.00  0.00            
ATOM    692  CB  LYS   170      28.440  45.530  17.450  1.00  0.00            
ATOM    693  HB1 LYS   170      28.880  45.320  16.450  1.00  0.00            
ATOM    694  HB2 LYS   170      27.470  44.980  17.460  1.00  0.00            
ATOM    695  CG  LYS   170      28.090  46.980  17.780  1.00  0.00            
ATOM    696  HG1 LYS   170      27.340  46.960  18.610  1.00  0.00            
ATOM    697  HG2 LYS   170      28.950  47.550  18.180  1.00  0.00            
ATOM    698  CD  LYS   170      27.350  47.740  16.670  1.00  0.00            
ATOM    699  HD1 LYS   170      28.180  47.850  15.940  1.00  0.00            
ATOM    700  HD2 LYS   170      26.480  47.280  16.170  1.00  0.00            
ATOM    701  CE  LYS   170      26.880  49.070  17.250  1.00  0.00            
ATOM    702  HE1 LYS   170      26.290  48.970  18.180  1.00  0.00            
ATOM    703  HE2 LYS   170      27.710  49.750  17.540  1.00  0.00            
ATOM    704  NZ  LYS   170      26.070  49.760  16.220  1.00  0.00            
ATOM    705  HZ1 LYS   170      25.080  49.530  16.430  1.00  0.00            
ATOM    706  HZ2 LYS   170      26.200  50.770  16.450  1.00  0.00            
ATOM    707  HZ3 LYS   170      26.330  49.640  15.220  1.00  0.00            
ATOM    708  C   LYS   170      29.460  43.430  18.270  1.00  0.00            
ATOM    709  O   LYS   170      28.650  42.720  18.870  1.00  0.00            
ATOM    710  N   ALA   171      30.440  42.920  17.490  1.00  0.00            
ATOM    711  HN  ALA   171      31.140  43.500  17.080  1.00  0.00            
ATOM    712  CA  ALA   171      30.760  41.580  17.140  1.00  0.00            
ATOM    713  HA  ALA   171      29.790  41.190  16.850  1.00  0.00            
ATOM    714  CB  ALA   171      31.640  41.470  15.890  1.00  0.00            
ATOM    715  HB1 ALA   171      31.190  42.140  15.120  1.00  0.00            
ATOM    716  HB2 ALA   171      32.680  41.800  16.080  1.00  0.00            
ATOM    717  HB3 ALA   171      31.650  40.450  15.460  1.00  0.00            
ATOM    718  C   ALA   171      31.300  40.820  18.310  1.00  0.00            
ATOM    719  O   ALA   171      30.880  39.700  18.590  1.00  0.00            
ATOM    720  N   ALA   172      32.080  41.560  19.120  1.00  0.00            
ATOM    721  HN  ALA   172      32.430  42.440  18.820  1.00  0.00            
ATOM    722  CA  ALA   172      32.590  41.080  20.360  1.00  0.00            
ATOM    723  HA  ALA   172      33.130  40.170  20.140  1.00  0.00            
ATOM    724  CB  ALA   172      33.620  42.110  20.880  1.00  0.00            
ATOM    725  HB1 ALA   172      33.190  43.060  21.270  1.00  0.00            
ATOM    726  HB2 ALA   172      34.190  41.570  21.660  1.00  0.00            
ATOM    727  HB3 ALA   172      34.230  42.390  20.000  1.00  0.00            
ATOM    728  C   ALA   172      31.560  40.780  21.400  1.00  0.00            
ATOM    729  O   ALA   172      31.510  39.720  22.020  1.00  0.00            
ATOM    730  N   VAL   173      30.610  41.710  21.560  1.00  0.00            
ATOM    731  HN  VAL   173      30.520  42.510  20.960  1.00  0.00            
ATOM    732  CA  VAL   173      29.490  41.470  22.420  1.00  0.00            
ATOM    733  HA  VAL   173      29.970  41.160  23.340  1.00  0.00            
ATOM    734  CB  VAL   173      28.650  42.710  22.520  1.00  0.00            
ATOM    735  HB  VAL   173      28.380  43.070  21.510  1.00  0.00            
ATOM    736  CG1 VAL   173      27.360  42.510  23.330  1.00  0.00            
ATOM    737 1HG1 VAL   173      27.630  42.230  24.370  1.00  0.00            
ATOM    738 2HG1 VAL   173      26.810  43.480  23.360  1.00  0.00            
ATOM    739 3HG1 VAL   173      26.660  41.860  22.770  1.00  0.00            
ATOM    740  CG2 VAL   173      29.430  43.840  23.210  1.00  0.00            
ATOM    741 1HG2 VAL   173      29.550  43.560  24.280  1.00  0.00            
ATOM    742 2HG2 VAL   173      30.350  44.160  22.680  1.00  0.00            
ATOM    743 3HG2 VAL   173      28.710  44.670  23.090  1.00  0.00            
ATOM    744  C   VAL   173      28.690  40.330  21.890  1.00  0.00            
ATOM    745  O   VAL   173      28.400  39.330  22.550  1.00  0.00            
ATOM    746  N   MET   174      28.390  40.300  20.580  1.00  0.00            
ATOM    747  HN  MET   174      28.520  41.090  19.980  1.00  0.00            
ATOM    748  CA  MET   174      27.620  39.210  20.060  1.00  0.00            
ATOM    749  HA  MET   174      26.760  39.000  20.670  1.00  0.00            
ATOM    750  CB  MET   174      26.990  39.420  18.670  1.00  0.00            
ATOM    751  HB1 MET   174      27.820  39.660  17.970  1.00  0.00            
ATOM    752  HB2 MET   174      26.370  38.570  18.330  1.00  0.00            
ATOM    753  CG  MET   174      25.960  40.550  18.740  1.00  0.00            
ATOM    754  HG1 MET   174      25.210  40.120  19.440  1.00  0.00            
ATOM    755  HG2 MET   174      26.300  41.500  19.210  1.00  0.00            
ATOM    756  SD  MET   174      25.060  41.040  17.240  1.00  0.00            
ATOM    757  CE  MET   174      26.540  41.410  16.250  1.00  0.00            
ATOM    758  HE1 MET   174      27.150  40.490  16.180  1.00  0.00            
ATOM    759  HE2 MET   174      26.140  41.750  15.270  1.00  0.00            
ATOM    760  HE3 MET   174      27.090  42.290  16.660  1.00  0.00            
ATOM    761  C   MET   174      28.260  37.860  20.120  1.00  0.00            
ATOM    762  O   MET   174      27.650  36.830  20.400  1.00  0.00            
ATOM    763  N   VAL   175      29.560  37.690  19.820  1.00  0.00            
ATOM    764  HN  VAL   175      30.080  38.450  19.450  1.00  0.00            
ATOM    765  CA  VAL   175      30.250  36.450  20.030  1.00  0.00            
ATOM    766  HA  VAL   175      29.700  35.680  19.520  1.00  0.00            
ATOM    767  CB  VAL   175      31.530  36.470  19.250  1.00  0.00            
ATOM    768  HB  VAL   175      31.470  37.060  18.310  1.00  0.00            
ATOM    769  CG1 VAL   175      32.690  37.220  19.930  1.00  0.00            
ATOM    770 1HG1 VAL   175      32.460  38.230  20.340  1.00  0.00            
ATOM    771 2HG1 VAL   175      32.990  36.580  20.780  1.00  0.00            
ATOM    772 3HG1 VAL   175      33.580  37.360  19.280  1.00  0.00            
ATOM    773  CG2 VAL   175      31.900  35.010  18.940  1.00  0.00            
ATOM    774 1HG2 VAL   175      32.830  34.940  18.340  1.00  0.00            
ATOM    775 2HG2 VAL   175      31.900  34.360  19.840  1.00  0.00            
ATOM    776 3HG2 VAL   175      30.980  34.590  18.480  1.00  0.00            
ATOM    777  C   VAL   175      30.390  36.050  21.460  1.00  0.00            
ATOM    778  O   VAL   175      30.460  34.850  21.680  1.00  0.00            
ATOM    779  N   HIS   176      30.430  36.950  22.470  1.00  0.00            
ATOM    780  HN  HIS   176      30.350  37.910  22.230  1.00  0.00            
ATOM    781  CA  HIS   176      30.480  36.620  23.860  1.00  0.00            
ATOM    782  HA  HIS   176      31.220  35.860  24.060  1.00  0.00            
ATOM    783  CB  HIS   176      30.920  37.860  24.670  1.00  0.00            
ATOM    784  HB1 HIS   176      31.880  38.170  24.210  1.00  0.00            
ATOM    785  HB2 HIS   176      30.250  38.720  24.480  1.00  0.00            
ATOM    786  ND1 HIS   176      30.750  38.660  27.050  1.00  0.00            
ATOM    787  CG  HIS   176      31.180  37.710  26.140  1.00  0.00            
ATOM    788  CE1 HIS   176      31.070  38.120  28.210  1.00  0.00            
ATOM    789  HE1 HIS   176      30.910  38.600  29.180  1.00  0.00            
ATOM    790  NE2 HIS   176      31.710  36.930  28.120  1.00  0.00            
ATOM    791  HE2 HIS   176      31.910  36.350  28.910  1.00  0.00            
ATOM    792  CD2 HIS   176      31.770  36.660  26.760  1.00  0.00            
ATOM    793  HD2 HIS   176      32.250  35.760  26.400  1.00  0.00            
ATOM    794  C   HIS   176      29.180  36.120  24.370  1.00  0.00            
ATOM    795  O   HIS   176      29.140  35.170  25.150  1.00  0.00            
ATOM    796  N   GLN   177      28.040  36.720  23.990  1.00  0.00            
ATOM    797  HN  GLN   177      28.110  37.580  23.490  1.00  0.00            
ATOM    798  CA  GLN   177      26.710  36.200  24.140  1.00  0.00            
ATOM    799  HA  GLN   177      26.400  36.130  25.170  1.00  0.00            
ATOM    800  CB  GLN   177      25.640  37.080  23.470  1.00  0.00            
ATOM    801  HB1 GLN   177      25.820  37.150  22.380  1.00  0.00            
ATOM    802  HB2 GLN   177      24.640  36.660  23.660  1.00  0.00            
ATOM    803  CG  GLN   177      25.480  38.390  24.260  1.00  0.00            
ATOM    804  HG1 GLN   177      25.230  38.200  25.330  1.00  0.00            
ATOM    805  HG2 GLN   177      26.380  39.040  24.260  1.00  0.00            
ATOM    806  CD  GLN   177      24.360  39.190  23.610  1.00  0.00            
ATOM    807  OE1 GLN   177      23.570  38.780  22.760  1.00  0.00            
ATOM    808  NE2 GLN   177      24.160  40.470  24.030  1.00  0.00            
ATOM    809 1HE2 GLN   177      24.750  40.740  24.790  1.00  0.00            
ATOM    810 2HE2 GLN   177      23.430  41.030  23.640  1.00  0.00            
ATOM    811  C   GLN   177      26.570  34.840  23.540  1.00  0.00            
ATOM    812  O   GLN   177      26.080  33.900  24.150  1.00  0.00            
ATOM    813  N   LEU   178      27.000  34.590  22.280  1.00  0.00            
ATOM    814  HN  LEU   178      27.300  35.350  21.710  1.00  0.00            
ATOM    815  CA  LEU   178      26.780  33.390  21.530  1.00  0.00            
ATOM    816  HA  LEU   178      25.730  33.210  21.650  1.00  0.00            
ATOM    817  CB  LEU   178      27.080  33.690  20.060  1.00  0.00            
ATOM    818  HB1 LEU   178      26.340  34.450  19.770  1.00  0.00            
ATOM    819  HB2 LEU   178      28.090  34.130  19.900  1.00  0.00            
ATOM    820  CG  LEU   178      26.900  32.540  19.050  1.00  0.00            
ATOM    821  HG  LEU   178      27.570  31.720  19.380  1.00  0.00            
ATOM    822  CD1 LEU   178      25.410  32.140  19.040  1.00  0.00            
ATOM    823 1HD1 LEU   178      25.350  31.240  18.390  1.00  0.00            
ATOM    824 2HD1 LEU   178      25.110  31.880  20.080  1.00  0.00            
ATOM    825 3HD1 LEU   178      24.740  32.890  18.570  1.00  0.00            
ATOM    826  CD2 LEU   178      27.510  32.940  17.700  1.00  0.00            
ATOM    827 1HD2 LEU   178      27.350  32.070  17.030  1.00  0.00            
ATOM    828 2HD2 LEU   178      27.040  33.830  17.220  1.00  0.00            
ATOM    829 3HD2 LEU   178      28.590  33.110  17.900  1.00  0.00            
ATOM    830  C   LEU   178      27.570  32.210  22.010  1.00  0.00            
ATOM    831  O   LEU   178      27.050  31.100  22.020  1.00  0.00            
ATOM    832  N   SER   179      28.800  32.450  22.490  1.00  0.00            
ATOM    833  HN  SER   179      29.140  33.390  22.520  1.00  0.00            
ATOM    834  CA  SER   179      29.680  31.490  23.080  1.00  0.00            
ATOM    835  HA  SER   179      29.570  30.600  22.470  1.00  0.00            
ATOM    836  CB  SER   179      31.150  31.950  23.140  1.00  0.00            
ATOM    837  HB1 SER   179      31.790  31.160  23.600  1.00  0.00            
ATOM    838  HB2 SER   179      31.480  32.110  22.090  1.00  0.00            
ATOM    839  OG  SER   179      31.460  33.110  23.890  1.00  0.00            
ATOM    840  HG1 SER   179      31.290  33.840  23.290  1.00  0.00            
ATOM    841  C   SER   179      29.240  31.080  24.440  1.00  0.00            
ATOM    842  O   SER   179      29.730  30.050  24.920  1.00  0.00            
ATOM    843  N   LYS   180      28.300  31.710  25.150  1.00  0.00            
ATOM    844  HN  LYS   180      27.860  32.560  24.840  1.00  0.00            
ATOM    845  CA  LYS   180      27.720  31.170  26.340  1.00  0.00            
ATOM    846  HA  LYS   180      28.450  31.220  27.130  1.00  0.00            
ATOM    847  CB  LYS   180      26.560  32.110  26.750  1.00  0.00            
ATOM    848  HB1 LYS   180      25.910  32.340  25.880  1.00  0.00            
ATOM    849  HB2 LYS   180      25.890  31.570  27.450  1.00  0.00            
ATOM    850  CG  LYS   180      26.930  33.460  27.370  1.00  0.00            
ATOM    851  HG1 LYS   180      27.660  33.410  28.200  1.00  0.00            
ATOM    852  HG2 LYS   180      27.440  34.090  26.610  1.00  0.00            
ATOM    853  CD  LYS   180      25.730  34.310  27.760  1.00  0.00            
ATOM    854  HD1 LYS   180      26.000  35.380  27.690  1.00  0.00            
ATOM    855  HD2 LYS   180      24.900  34.150  27.040  1.00  0.00            
ATOM    856  CE  LYS   180      25.210  33.900  29.140  1.00  0.00            
ATOM    857  HE1 LYS   180      24.980  32.810  29.180  1.00  0.00            
ATOM    858  HE2 LYS   180      25.980  34.220  29.870  1.00  0.00            
ATOM    859  NZ  LYS   180      23.990  34.670  29.450  1.00  0.00            
ATOM    860  HZ1 LYS   180      24.120  35.270  30.290  1.00  0.00            
ATOM    861  HZ2 LYS   180      23.680  35.330  28.710  1.00  0.00            
ATOM    862  HZ3 LYS   180      23.170  34.050  29.630  1.00  0.00            
ATOM    863  C   LYS   180      27.030  29.860  26.190  1.00  0.00            
ATOM    864  O   LYS   180      27.430  28.880  26.810  1.00  0.00            
ATOM    865  N   LYS   181      26.070  29.770  25.250  1.00  0.00            
ATOM    866  HN  LYS   181      25.940  30.520  24.600  1.00  0.00            
ATOM    867  CA  LYS   181      25.350  28.580  24.930  1.00  0.00            
ATOM    868  HA  LYS   181      24.940  28.320  25.890  1.00  0.00            
ATOM    869  CB  LYS   181      24.220  28.980  23.960  1.00  0.00            
ATOM    870  HB1 LYS   181      23.790  29.930  24.340  1.00  0.00            
ATOM    871  HB2 LYS   181      24.530  29.240  22.930  1.00  0.00            
ATOM    872  CG  LYS   181      23.030  28.030  23.800  1.00  0.00            
ATOM    873  HG1 LYS   181      22.460  28.510  22.990  1.00  0.00            
ATOM    874  HG2 LYS   181      23.240  27.010  23.420  1.00  0.00            
ATOM    875  CD  LYS   181      22.070  27.950  24.990  1.00  0.00            
ATOM    876  HD1 LYS   181      22.630  27.440  25.810  1.00  0.00            
ATOM    877  HD2 LYS   181      21.860  29.000  25.280  1.00  0.00            
ATOM    878  CE  LYS   181      20.900  27.010  24.710  1.00  0.00            
ATOM    879  HE1 LYS   181      21.370  26.180  24.150  1.00  0.00            
ATOM    880  HE2 LYS   181      20.350  26.690  25.630  1.00  0.00            
ATOM    881  NZ  LYS   181      19.890  27.620  23.810  1.00  0.00            
ATOM    882  HZ1 LYS   181      19.890  28.660  23.850  1.00  0.00            
ATOM    883  HZ2 LYS   181      20.130  27.400  22.830  1.00  0.00            
ATOM    884  HZ3 LYS   181      18.980  27.190  24.060  1.00  0.00            
ATOM    885  C   LYS   181      26.170  27.490  24.340  1.00  0.00            
ATOM    886  O   LYS   181      26.660  27.680  23.230  1.00  0.00            
ATOM    887  N   GLU   182      26.360  26.360  25.040  1.00  0.00            
ATOM    888  HN  GLU   182      25.890  26.270  25.920  1.00  0.00            
ATOM    889  CA  GLU   182      27.420  25.440  24.760  1.00  0.00            
ATOM    890  HA  GLU   182      28.420  25.830  24.820  1.00  0.00            
ATOM    891  CB  GLU   182      27.290  24.420  25.900  1.00  0.00            
ATOM    892  HB1 GLU   182      26.390  23.810  25.700  1.00  0.00            
ATOM    893  HB2 GLU   182      28.110  23.670  25.870  1.00  0.00            
ATOM    894  CG  GLU   182      27.220  24.960  27.330  1.00  0.00            
ATOM    895  HG1 GLU   182      28.040  25.670  27.580  1.00  0.00            
ATOM    896  HG2 GLU   182      26.230  25.460  27.410  1.00  0.00            
ATOM    897  CD  GLU   182      27.280  23.770  28.290  1.00  0.00            
ATOM    898  OE1 GLU   182      26.570  22.760  28.060  1.00  0.00            
ATOM    899  OE2 GLU   182      28.080  23.860  29.250  1.00  0.00            
ATOM    900  C   GLU   182      27.320  24.780  23.420  1.00  0.00            
ATOM    901  O   GLU   182      28.320  24.450  22.780  1.00  0.00            
ATOM    902  N   ALA   183      26.130  24.440  22.900  1.00  0.00            
ATOM    903  HN  ALA   183      25.330  24.690  23.440  1.00  0.00            
ATOM    904  CA  ALA   183      26.020  24.030  21.540  1.00  0.00            
ATOM    905  HA  ALA   183      26.630  23.160  21.360  1.00  0.00            
ATOM    906  CB  ALA   183      24.540  23.610  21.450  1.00  0.00            
ATOM    907  HB1 ALA   183      24.270  22.970  22.310  1.00  0.00            
ATOM    908  HB2 ALA   183      23.890  24.510  21.510  1.00  0.00            
ATOM    909  HB3 ALA   183      24.300  23.070  20.520  1.00  0.00            
ATOM    910  C   ALA   183      26.460  25.010  20.500  1.00  0.00            
ATOM    911  O   ALA   183      27.190  24.730  19.550  1.00  0.00            
ATOM    912  N   SER   184      26.080  26.290  20.570  1.00  0.00            
ATOM    913  HN  SER   184      25.580  26.610  21.370  1.00  0.00            
ATOM    914  CA  SER   184      26.530  27.340  19.700  1.00  0.00            
ATOM    915  HA  SER   184      26.360  27.120  18.660  1.00  0.00            
ATOM    916  CB  SER   184      25.820  28.690  19.860  1.00  0.00            
ATOM    917  HB1 SER   184      25.890  28.940  20.950  1.00  0.00            
ATOM    918  HB2 SER   184      26.070  29.530  19.170  1.00  0.00            
ATOM    919  OG  SER   184      24.440  28.490  19.600  1.00  0.00            
ATOM    920  HG1 SER   184      23.930  29.260  19.880  1.00  0.00            
ATOM    921  C   SER   184      27.980  27.590  19.930  1.00  0.00            
ATOM    922  O   SER   184      28.700  27.750  18.940  1.00  0.00            
ATOM    923  N   ARG   185      28.500  27.610  21.170  1.00  0.00            
ATOM    924  HN  ARG   185      27.900  27.740  21.950  1.00  0.00            
ATOM    925  CA  ARG   185      29.900  27.650  21.450  1.00  0.00            
ATOM    926  HA  ARG   185      30.290  28.620  21.170  1.00  0.00            
ATOM    927  CB  ARG   185      30.090  27.340  22.940  1.00  0.00            
ATOM    928  HB1 ARG   185      29.540  28.060  23.580  1.00  0.00            
ATOM    929  HB2 ARG   185      29.620  26.350  23.130  1.00  0.00            
ATOM    930  CG  ARG   185      31.530  27.350  23.460  1.00  0.00            
ATOM    931  HG1 ARG   185      32.040  26.710  22.710  1.00  0.00            
ATOM    932  HG2 ARG   185      31.770  28.440  23.460  1.00  0.00            
ATOM    933  CD  ARG   185      31.560  26.660  24.830  1.00  0.00            
ATOM    934  HD1 ARG   185      31.050  25.680  24.920  1.00  0.00            
ATOM    935  HD2 ARG   185      32.610  26.580  25.170  1.00  0.00            
ATOM    936  NE  ARG   185      30.800  27.510  25.780  1.00  0.00            
ATOM    937  HE  ARG   185      30.270  28.310  25.480  1.00  0.00            
ATOM    938  CZ  ARG   185      30.840  27.320  27.130  1.00  0.00            
ATOM    939  NH1 ARG   185      31.440  26.220  27.680  1.00  0.00            
ATOM    940 1HH1 ARG   185      31.620  25.420  27.100  1.00  0.00            
ATOM    941 2HH1 ARG   185      31.180  26.080  28.640  1.00  0.00            
ATOM    942  NH2 ARG   185      30.090  28.110  27.950  1.00  0.00            
ATOM    943 1HH2 ARG   185      29.390  28.690  27.540  1.00  0.00            
ATOM    944 2HH2 ARG   185      30.070  27.890  28.930  1.00  0.00            
ATOM    945  C   ARG   185      30.680  26.650  20.670  1.00  0.00            
ATOM    946  O   ARG   185      31.690  27.000  20.060  1.00  0.00            
ATOM    947  N   HIS   186      30.150  25.410  20.590  1.00  0.00            
ATOM    948  HN  HIS   186      29.230  25.280  20.960  1.00  0.00            
ATOM    949  CA  HIS   186      30.840  24.310  19.990  1.00  0.00            
ATOM    950  HA  HIS   186      31.780  24.200  20.520  1.00  0.00            
ATOM    951  CB  HIS   186      29.980  23.040  20.090  1.00  0.00            
ATOM    952  HB1 HIS   186      29.300  23.090  20.970  1.00  0.00            
ATOM    953  HB2 HIS   186      29.270  22.880  19.250  1.00  0.00            
ATOM    954  ND1 HIS   186      31.270  21.450  21.540  1.00  0.00            
ATOM    955  CG  HIS   186      30.880  21.850  20.280  1.00  0.00            
ATOM    956  CE1 HIS   186      32.380  20.750  21.360  1.00  0.00            
ATOM    957  HE1 HIS   186      32.950  20.170  22.080  1.00  0.00            
ATOM    958  NE2 HIS   186      32.770  20.750  20.060  1.00  0.00            
ATOM    959  HE2 HIS   186      33.580  20.250  19.760  1.00  0.00            
ATOM    960  CD2 HIS   186      31.810  21.460  19.370  1.00  0.00            
ATOM    961  HD2 HIS   186      31.900  21.580  18.300  1.00  0.00            
ATOM    962  C   HIS   186      31.110  24.470  18.540  1.00  0.00            
ATOM    963  O   HIS   186      32.210  24.180  18.080  1.00  0.00            
ATOM    964  N   ALA   187      30.160  25.090  17.810  1.00  0.00            
ATOM    965  HN  ALA   187      29.260  25.390  18.090  1.00  0.00            
ATOM    966  CA  ALA   187      30.260  25.440  16.420  1.00  0.00            
ATOM    967  HA  ALA   187      30.580  24.560  15.890  1.00  0.00            
ATOM    968  CB  ALA   187      28.940  26.030  15.890  1.00  0.00            
ATOM    969  HB1 ALA   187      28.820  27.050  16.300  1.00  0.00            
ATOM    970  HB2 ALA   187      29.000  26.160  14.790  1.00  0.00            
ATOM    971  HB3 ALA   187      28.090  25.380  16.220  1.00  0.00            
ATOM    972  C   ALA   187      31.380  26.380  16.130  1.00  0.00            
ATOM    973  O   ALA   187      31.880  26.410  15.010  1.00  0.00            
ATOM    974  N   ILE   188      31.810  27.240  17.070  1.00  0.00            
ATOM    975  HN  ILE   188      31.280  27.320  17.910  1.00  0.00            
ATOM    976  CA  ILE   188      32.880  28.190  16.940  1.00  0.00            
ATOM    977  HA  ILE   188      32.830  28.730  16.010  1.00  0.00            
ATOM    978  CB  ILE   188      32.740  29.280  17.960  1.00  0.00            
ATOM    979  HB  ILE   188      32.530  28.840  18.960  1.00  0.00            
ATOM    980  CG2 ILE   188      34.020  30.140  17.890  1.00  0.00            
ATOM    981 1HG2 ILE   188      34.210  30.270  16.810  1.00  0.00            
ATOM    982 2HG2 ILE   188      33.940  31.150  18.340  1.00  0.00            
ATOM    983 3HG2 ILE   188      34.860  29.590  18.360  1.00  0.00            
ATOM    984  CG1 ILE   188      31.510  30.130  17.600  1.00  0.00            
ATOM    985 1HG1 ILE   188      31.680  30.560  16.590  1.00  0.00            
ATOM    986 2HG1 ILE   188      30.630  29.460  17.550  1.00  0.00            
ATOM    987  CD  ILE   188      31.260  31.200  18.670  1.00  0.00            
ATOM    988  HD1 ILE   188      31.110  30.770  19.680  1.00  0.00            
ATOM    989  HD2 ILE   188      32.070  31.960  18.650  1.00  0.00            
ATOM    990  HD3 ILE   188      30.350  31.830  18.560  1.00  0.00            
ATOM    991  C   ILE   188      34.180  27.470  16.970  1.00  0.00            
ATOM    992  O   ILE   188      35.130  27.750  16.240  1.00  0.00            
ATOM    993  N   MET   189      34.250  26.440  17.830  1.00  0.00            
ATOM    994  HN  MET   189      33.450  26.250  18.390  1.00  0.00            
ATOM    995  CA  MET   189      35.420  25.660  18.110  1.00  0.00            
ATOM    996  HA  MET   189      36.300  26.290  18.230  1.00  0.00            
ATOM    997  CB  MET   189      35.140  24.720  19.290  1.00  0.00            
ATOM    998  HB1 MET   189      34.310  24.040  19.000  1.00  0.00            
ATOM    999  HB2 MET   189      36.050  24.080  19.360  1.00  0.00            
ATOM   1000  CG  MET   189      34.880  25.450  20.610  1.00  0.00            
ATOM   1001  HG1 MET   189      35.710  26.190  20.710  1.00  0.00            
ATOM   1002  HG2 MET   189      34.060  26.170  20.410  1.00  0.00            
ATOM   1003  SD  MET   189      34.650  24.340  22.030  1.00  0.00            
ATOM   1004  CE  MET   189      34.740  25.380  23.520  1.00  0.00            
ATOM   1005  HE1 MET   189      35.640  25.310  24.170  1.00  0.00            
ATOM   1006  HE2 MET   189      34.560  26.440  23.240  1.00  0.00            
ATOM   1007  HE3 MET   189      33.860  25.170  24.170  1.00  0.00            
ATOM   1008  C   MET   189      35.700  24.830  16.900  1.00  0.00            
ATOM   1009  O   MET   189      36.850  24.440  16.710  1.00  0.00            
ATOM   1010  N   ARG   190      34.730  24.490  16.040  1.00  0.00            
ATOM   1011  HN  ARG   190      33.780  24.710  16.250  1.00  0.00            
ATOM   1012  CA  ARG   190      34.870  23.730  14.830  1.00  0.00            
ATOM   1013  HA  ARG   190      35.670  23.020  14.960  1.00  0.00            
ATOM   1014  CB  ARG   190      33.690  22.780  14.550  1.00  0.00            
ATOM   1015  HB1 ARG   190      32.740  23.320  14.730  1.00  0.00            
ATOM   1016  HB2 ARG   190      33.680  22.430  13.500  1.00  0.00            
ATOM   1017  CG  ARG   190      33.660  21.630  15.560  1.00  0.00            
ATOM   1018  HG1 ARG   190      34.610  21.070  15.400  1.00  0.00            
ATOM   1019  HG2 ARG   190      33.690  22.160  16.540  1.00  0.00            
ATOM   1020  CD  ARG   190      32.500  20.670  15.310  1.00  0.00            
ATOM   1021  HD1 ARG   190      31.540  21.230  15.410  1.00  0.00            
ATOM   1022  HD2 ARG   190      32.460  20.170  14.320  1.00  0.00            
ATOM   1023  NE  ARG   190      32.690  19.710  16.430  1.00  0.00            
ATOM   1024  HE  ARG   190      33.610  19.480  16.750  1.00  0.00            
ATOM   1025  CZ  ARG   190      31.740  18.900  16.990  1.00  0.00            
ATOM   1026  NH1 ARG   190      30.420  19.150  16.700  1.00  0.00            
ATOM   1027 1HH1 ARG   190      30.140  19.980  16.230  1.00  0.00            
ATOM   1028 2HH1 ARG   190      29.760  18.770  17.350  1.00  0.00            
ATOM   1029  NH2 ARG   190      32.070  17.930  17.890  1.00  0.00            
ATOM   1030 1HH2 ARG   190      33.030  17.970  18.150  1.00  0.00            
ATOM   1031 2HH2 ARG   190      31.430  17.300  18.320  1.00  0.00            
ATOM   1032  C   ARG   190      35.150  24.540  13.610  1.00  0.00            
ATOM   1033  O   ARG   190      35.190  23.930  12.540  1.00  0.00            
ATOM   1034  N   SER   191      35.390  25.860  13.760  1.00  0.00            
ATOM   1035  HN  SER   191      35.350  26.280  14.660  1.00  0.00            
ATOM   1036  CA  SER   191      35.860  26.640  12.660  1.00  0.00            
ATOM   1037  HA  SER   191      35.930  26.000  11.800  1.00  0.00            
ATOM   1038  CB  SER   191      34.850  27.750  12.330  1.00  0.00            
ATOM   1039  HB1 SER   191      33.860  27.300  12.080  1.00  0.00            
ATOM   1040  HB2 SER   191      34.700  28.490  13.150  1.00  0.00            
ATOM   1041  OG  SER   191      35.210  28.580  11.240  1.00  0.00            
ATOM   1042  HG1 SER   191      34.510  29.210  11.060  1.00  0.00            
ATOM   1043  C   SER   191      37.200  27.280  12.860  1.00  0.00            
ATOM   1044  O   SER   191      37.270  28.180  13.690  1.00  0.00            
ATOM   1045  N   PRO   192      38.230  26.810  12.210  1.00  0.00            
ATOM   1046  CD  PRO   192      38.330  25.430  11.760  1.00  0.00            
ATOM   1047  HD1 PRO   192      37.890  25.310  10.750  1.00  0.00            
ATOM   1048  HD2 PRO   192      37.750  24.740  12.420  1.00  0.00            
ATOM   1049  CA  PRO   192      39.530  27.350  12.480  1.00  0.00            
ATOM   1050  HA  PRO   192      39.680  27.280  13.550  1.00  0.00            
ATOM   1051  CB  PRO   192      40.440  26.440  11.660  1.00  0.00            
ATOM   1052  HB1 PRO   192      40.320  26.710  10.600  1.00  0.00            
ATOM   1053  HB2 PRO   192      41.530  26.380  11.900  1.00  0.00            
ATOM   1054  CG  PRO   192      39.810  25.040  11.710  1.00  0.00            
ATOM   1055  HG1 PRO   192      39.990  24.570  10.720  1.00  0.00            
ATOM   1056  HG2 PRO   192      40.180  24.370  12.520  1.00  0.00            
ATOM   1057  C   PRO   192      39.730  28.770  12.080  1.00  0.00            
ATOM   1058  O   PRO   192      40.300  29.550  12.830  1.00  0.00            
ATOM   1059  N   GLN   193      39.010  29.110  10.990  1.00  0.00            
ATOM   1060  HN  GLN   193      38.440  28.460  10.500  1.00  0.00            
ATOM   1061  CA  GLN   193      38.920  30.480  10.600  1.00  0.00            
ATOM   1062  HA  GLN   193      39.920  30.830  10.400  1.00  0.00            
ATOM   1063  CB  GLN   193      38.170  30.670   9.280  1.00  0.00            
ATOM   1064  HB1 GLN   193      38.280  29.760   8.650  1.00  0.00            
ATOM   1065  HB2 GLN   193      37.090  30.740   9.520  1.00  0.00            
ATOM   1066  CG  GLN   193      38.480  31.890   8.400  1.00  0.00            
ATOM   1067  HG1 GLN   193      38.180  32.840   8.900  1.00  0.00            
ATOM   1068  HG2 GLN   193      39.570  31.870   8.210  1.00  0.00            
ATOM   1069  CD  GLN   193      37.770  31.740   7.060  1.00  0.00            
ATOM   1070  OE1 GLN   193      37.040  30.810   6.740  1.00  0.00            
ATOM   1071  NE2 GLN   193      37.990  32.790   6.220  1.00  0.00            
ATOM   1072 1HE2 GLN   193      38.520  33.550   6.590  1.00  0.00            
ATOM   1073 2HE2 GLN   193      37.510  32.980   5.360  1.00  0.00            
ATOM   1074  C   GLN   193      38.290  31.410  11.580  1.00  0.00            
ATOM   1075  O   GLN   193      38.680  32.570  11.750  1.00  0.00            
ATOM   1076  N   MET   194      37.170  31.010  12.210  1.00  0.00            
ATOM   1077  HN  MET   194      36.840  30.070  12.180  1.00  0.00            
ATOM   1078  CA  MET   194      36.560  31.880  13.170  1.00  0.00            
ATOM   1079  HA  MET   194      36.250  32.820  12.750  1.00  0.00            
ATOM   1080  CB  MET   194      35.270  31.240  13.720  1.00  0.00            
ATOM   1081  HB1 MET   194      34.600  30.930  12.900  1.00  0.00            
ATOM   1082  HB2 MET   194      35.540  30.260  14.170  1.00  0.00            
ATOM   1083  CG  MET   194      34.410  32.010  14.720  1.00  0.00            
ATOM   1084  HG1 MET   194      33.500  31.430  14.990  1.00  0.00            
ATOM   1085  HG2 MET   194      35.020  32.050  15.650  1.00  0.00            
ATOM   1086  SD  MET   194      34.040  33.730  14.250  1.00  0.00            
ATOM   1087  CE  MET   194      32.960  33.910  15.700  1.00  0.00            
ATOM   1088  HE1 MET   194      32.340  32.990  15.670  1.00  0.00            
ATOM   1089  HE2 MET   194      33.500  33.990  16.670  1.00  0.00            
ATOM   1090  HE3 MET   194      32.450  34.880  15.520  1.00  0.00            
ATOM   1091  C   MET   194      37.390  32.160  14.380  1.00  0.00            
ATOM   1092  O   MET   194      37.550  33.260  14.910  1.00  0.00            
ATOM   1093  N   VAL   195      38.040  31.150  14.980  1.00  0.00            
ATOM   1094  HN  VAL   195      37.860  30.230  14.640  1.00  0.00            
ATOM   1095  CA  VAL   195      38.870  31.230  16.150  1.00  0.00            
ATOM   1096  HA  VAL   195      38.340  31.810  16.890  1.00  0.00            
ATOM   1097  CB  VAL   195      39.140  29.820  16.590  1.00  0.00            
ATOM   1098  HB  VAL   195      39.560  29.190  15.770  1.00  0.00            
ATOM   1099  CG1 VAL   195      40.040  29.800  17.830  1.00  0.00            
ATOM   1100 1HG1 VAL   195      39.980  28.850  18.420  1.00  0.00            
ATOM   1101 2HG1 VAL   195      41.090  29.770  17.480  1.00  0.00            
ATOM   1102 3HG1 VAL   195      39.800  30.610  18.550  1.00  0.00            
ATOM   1103  CG2 VAL   195      37.770  29.210  16.910  1.00  0.00            
ATOM   1104 1HG2 VAL   195      37.810  28.290  17.540  1.00  0.00            
ATOM   1105 2HG2 VAL   195      37.170  30.030  17.370  1.00  0.00            
ATOM   1106 3HG2 VAL   195      37.260  28.890  15.980  1.00  0.00            
ATOM   1107  C   VAL   195      40.130  31.980  15.920  1.00  0.00            
ATOM   1108  O   VAL   195      40.630  32.680  16.810  1.00  0.00            
ATOM   1109  N   SER   196      40.720  31.870  14.720  1.00  0.00            
ATOM   1110  HN  SER   196      40.520  31.080  14.140  1.00  0.00            
ATOM   1111  CA  SER   196      41.740  32.700  14.160  1.00  0.00            
ATOM   1112  HA  SER   196      42.600  32.630  14.820  1.00  0.00            
ATOM   1113  CB  SER   196      42.330  32.170  12.850  1.00  0.00            
ATOM   1114  HB1 SER   196      42.650  31.100  12.790  1.00  0.00            
ATOM   1115  HB2 SER   196      41.490  32.150  12.130  1.00  0.00            
ATOM   1116  OG  SER   196      43.420  32.940  12.380  1.00  0.00            
ATOM   1117  HG1 SER   196      44.200  32.400  12.230  1.00  0.00            
ATOM   1118  C   SER   196      41.430  34.160  14.240  1.00  0.00            
ATOM   1119  O   SER   196      42.190  34.980  14.740  1.00  0.00            
ATOM   1120  N   ALA   197      40.220  34.610  13.870  1.00  0.00            
ATOM   1121  HN  ALA   197      39.540  34.040  13.420  1.00  0.00            
ATOM   1122  CA  ALA   197      39.870  35.990  14.010  1.00  0.00            
ATOM   1123  HA  ALA   197      40.580  36.650  13.540  1.00  0.00            
ATOM   1124  CB  ALA   197      38.550  36.120  13.230  1.00  0.00            
ATOM   1125  HB1 ALA   197      38.360  37.190  12.990  1.00  0.00            
ATOM   1126  HB2 ALA   197      38.660  35.540  12.280  1.00  0.00            
ATOM   1127  HB3 ALA   197      37.630  35.710  13.690  1.00  0.00            
ATOM   1128  C   ALA   197      39.660  36.510  15.390  1.00  0.00            
ATOM   1129  O   ALA   197      40.030  37.620  15.760  1.00  0.00            
ATOM   1130  N   ILE   198      39.200  35.710  16.370  1.00  0.00            
ATOM   1131  HN  ILE   198      38.910  34.810  16.030  1.00  0.00            
ATOM   1132  CA  ILE   198      39.170  36.010  17.770  1.00  0.00            
ATOM   1133  HA  ILE   198      38.660  36.960  17.700  1.00  0.00            
ATOM   1134  CB  ILE   198      38.330  35.080  18.590  1.00  0.00            
ATOM   1135  HB  ILE   198      38.940  34.150  18.680  1.00  0.00            
ATOM   1136  CG2 ILE   198      37.980  35.650  19.970  1.00  0.00            
ATOM   1137 1HG2 ILE   198      38.820  36.180  20.480  1.00  0.00            
ATOM   1138 2HG2 ILE   198      37.110  36.340  19.900  1.00  0.00            
ATOM   1139 3HG2 ILE   198      37.630  34.900  20.700  1.00  0.00            
ATOM   1140  CG1 ILE   198      36.990  34.680  17.950  1.00  0.00            
ATOM   1141 1HG1 ILE   198      36.270  35.480  18.220  1.00  0.00            
ATOM   1142 2HG1 ILE   198      37.000  34.560  16.850  1.00  0.00            
ATOM   1143  CD  ILE   198      36.360  33.490  18.670  1.00  0.00            
ATOM   1144  HD1 ILE   198      37.090  32.660  18.680  1.00  0.00            
ATOM   1145  HD2 ILE   198      36.030  33.820  19.680  1.00  0.00            
ATOM   1146  HD3 ILE   198      35.440  33.170  18.130  1.00  0.00            
ATOM   1147  C   ILE   198      40.520  36.240  18.360  1.00  0.00            
ATOM   1148  O   ILE   198      40.730  37.150  19.160  1.00  0.00            
ATOM   1149  N   VAL   199      41.510  35.400  18.020  1.00  0.00            
ATOM   1150  HN  VAL   199      41.260  34.600  17.480  1.00  0.00            
ATOM   1151  CA  VAL   199      42.870  35.520  18.440  1.00  0.00            
ATOM   1152  HA  VAL   199      42.840  35.530  19.520  1.00  0.00            
ATOM   1153  CB  VAL   199      43.700  34.310  18.100  1.00  0.00            
ATOM   1154  HB  VAL   199      43.550  34.080  17.030  1.00  0.00            
ATOM   1155  CG1 VAL   199      45.200  34.570  18.260  1.00  0.00            
ATOM   1156 1HG1 VAL   199      45.290  34.920  19.320  1.00  0.00            
ATOM   1157 2HG1 VAL   199      45.680  33.570  18.180  1.00  0.00            
ATOM   1158 3HG1 VAL   199      45.560  35.350  17.550  1.00  0.00            
ATOM   1159  CG2 VAL   199      43.200  33.230  19.080  1.00  0.00            
ATOM   1160 1HG2 VAL   199      43.830  32.320  18.930  1.00  0.00            
ATOM   1161 2HG2 VAL   199      43.200  33.600  20.130  1.00  0.00            
ATOM   1162 3HG2 VAL   199      42.150  32.870  18.980  1.00  0.00            
ATOM   1163  C   VAL   199      43.540  36.770  17.990  1.00  0.00            
ATOM   1164  O   VAL   199      44.120  37.530  18.770  1.00  0.00            
ATOM   1165  N   ARG   200      43.240  37.110  16.730  1.00  0.00            
ATOM   1166  HN  ARG   200      42.790  36.470  16.110  1.00  0.00            
ATOM   1167  CA  ARG   200      43.540  38.370  16.120  1.00  0.00            
ATOM   1168  HA  ARG   200      44.590  38.520  16.300  1.00  0.00            
ATOM   1169  CB  ARG   200      43.210  38.350  14.620  1.00  0.00            
ATOM   1170  HB1 ARG   200      42.330  37.710  14.440  1.00  0.00            
ATOM   1171  HB2 ARG   200      42.960  39.390  14.330  1.00  0.00            
ATOM   1172  CG  ARG   200      44.350  37.660  13.860  1.00  0.00            
ATOM   1173  HG1 ARG   200      45.230  38.330  13.940  1.00  0.00            
ATOM   1174  HG2 ARG   200      44.720  36.730  14.340  1.00  0.00            
ATOM   1175  CD  ARG   200      44.040  37.300  12.400  1.00  0.00            
ATOM   1176  HD1 ARG   200      44.920  36.880  11.870  1.00  0.00            
ATOM   1177  HD2 ARG   200      43.170  36.630  12.270  1.00  0.00            
ATOM   1178  NE  ARG   200      43.620  38.540  11.690  1.00  0.00            
ATOM   1179  HE  ARG   200      43.940  39.450  11.960  1.00  0.00            
ATOM   1180  CZ  ARG   200      42.590  38.530  10.800  1.00  0.00            
ATOM   1181  NH1 ARG   200      41.830  37.420  10.540  1.00  0.00            
ATOM   1182 1HH1 ARG   200      42.340  36.570  10.380  1.00  0.00            
ATOM   1183 2HH1 ARG   200      41.100  37.600   9.890  1.00  0.00            
ATOM   1184  NH2 ARG   200      42.050  39.670  10.290  1.00  0.00            
ATOM   1185 1HH2 ARG   200      42.420  40.550  10.590  1.00  0.00            
ATOM   1186 2HH2 ARG   200      41.480  39.610   9.470  1.00  0.00            
ATOM   1187  C   ARG   200      42.870  39.530  16.780  1.00  0.00            
ATOM   1188  O   ARG   200      43.500  40.560  17.010  1.00  0.00            
ATOM   1189  N   THR   201      41.610  39.460  17.230  1.00  0.00            
ATOM   1190  HN  THR   201      41.090  38.630  17.070  1.00  0.00            
ATOM   1191  CA  THR   201      40.920  40.490  17.950  1.00  0.00            
ATOM   1192  HA  THR   201      41.100  41.310  17.270  1.00  0.00            
ATOM   1193  CB  THR   201      39.480  40.130  18.170  1.00  0.00            
ATOM   1194  HB  THR   201      39.450  39.190  18.760  1.00  0.00            
ATOM   1195  OG1 THR   201      38.750  39.900  16.980  1.00  0.00            
ATOM   1196  HG1 THR   201      39.260  39.210  16.560  1.00  0.00            
ATOM   1197  CG2 THR   201      38.690  41.150  19.010  1.00  0.00            
ATOM   1198 1HG2 THR   201      39.180  41.320  20.000  1.00  0.00            
ATOM   1199 2HG2 THR   201      38.580  42.080  18.410  1.00  0.00            
ATOM   1200 3HG2 THR   201      37.720  40.750  19.400  1.00  0.00            
ATOM   1201  C   THR   201      41.580  40.750  19.260  1.00  0.00            
ATOM   1202  O   THR   201      41.760  41.850  19.770  1.00  0.00            
ATOM   1203  N   MET   202      42.090  39.670  19.870  1.00  0.00            
ATOM   1204  HN  MET   202      41.740  38.770  19.600  1.00  0.00            
ATOM   1205  CA  MET   202      42.610  39.700  21.200  1.00  0.00            
ATOM   1206  HA  MET   202      41.990  40.360  21.790  1.00  0.00            
ATOM   1207  CB  MET   202      42.650  38.310  21.880  1.00  0.00            
ATOM   1208  HB1 MET   202      41.600  37.980  22.040  1.00  0.00            
ATOM   1209  HB2 MET   202      43.120  37.540  21.230  1.00  0.00            
ATOM   1210  CG  MET   202      43.260  38.220  23.280  1.00  0.00            
ATOM   1211  HG1 MET   202      43.090  37.160  23.580  1.00  0.00            
ATOM   1212  HG2 MET   202      44.300  38.590  23.340  1.00  0.00            
ATOM   1213  SD  MET   202      42.360  39.210  24.510  1.00  0.00            
ATOM   1214  CE  MET   202      43.180  38.120  25.710  1.00  0.00            
ATOM   1215  HE1 MET   202      43.100  38.480  26.750  1.00  0.00            
ATOM   1216  HE2 MET   202      42.750  37.100  25.650  1.00  0.00            
ATOM   1217  HE3 MET   202      44.250  37.940  25.450  1.00  0.00            
ATOM   1218  C   MET   202      43.990  40.260  21.240  1.00  0.00            
ATOM   1219  O   MET   202      44.390  40.860  22.240  1.00  0.00            
ATOM   1220  N   GLN   203      44.740  40.050  20.140  1.00  0.00            
ATOM   1221  HN  GLN   203      44.530  39.340  19.480  1.00  0.00            
ATOM   1222  CA  GLN   203      46.110  40.440  20.050  1.00  0.00            
ATOM   1223  HA  GLN   203      46.540  40.540  21.040  1.00  0.00            
ATOM   1224  CB  GLN   203      46.840  39.400  19.190  1.00  0.00            
ATOM   1225  HB1 GLN   203      46.490  38.350  19.340  1.00  0.00            
ATOM   1226  HB2 GLN   203      46.750  39.540  18.090  1.00  0.00            
ATOM   1227  CG  GLN   203      48.370  39.310  19.310  1.00  0.00            
ATOM   1228  HG1 GLN   203      48.830  40.190  18.820  1.00  0.00            
ATOM   1229  HG2 GLN   203      48.890  39.200  20.280  1.00  0.00            
ATOM   1230  CD  GLN   203      48.830  38.020  18.650  1.00  0.00            
ATOM   1231  OE1 GLN   203      48.060  37.390  17.910  1.00  0.00            
ATOM   1232  NE2 GLN   203      50.140  37.700  18.780  1.00  0.00            
ATOM   1233 1HE2 GLN   203      50.750  38.270  19.330  1.00  0.00            
ATOM   1234 2HE2 GLN   203      50.610  37.010  18.220  1.00  0.00            
ATOM   1235  C   GLN   203      46.200  41.820  19.500  1.00  0.00            
ATOM   1236  O   GLN   203      47.260  42.420  19.620  1.00  0.00            
ATOM   1237  N   ASN   204      45.110  42.450  19.020  1.00  0.00            
ATOM   1238  HN  ASN   204      44.320  41.880  18.810  1.00  0.00            
ATOM   1239  CA  ASN   204      45.180  43.710  18.340  1.00  0.00            
ATOM   1240  HA  ASN   204      46.100  44.200  18.620  1.00  0.00            
ATOM   1241  CB  ASN   204      45.020  43.550  16.820  1.00  0.00            
ATOM   1242  HB1 ASN   204      44.100  43.010  16.520  1.00  0.00            
ATOM   1243  HB2 ASN   204      45.180  44.500  16.270  1.00  0.00            
ATOM   1244  CG  ASN   204      46.130  42.660  16.280  1.00  0.00            
ATOM   1245  OD1 ASN   204      47.320  42.970  16.340  1.00  0.00            
ATOM   1246  ND2 ASN   204      45.750  41.500  15.680  1.00  0.00            
ATOM   1247 1HD2 ASN   204      44.820  41.240  15.420  1.00  0.00            
ATOM   1248 2HD2 ASN   204      46.520  40.990  15.300  1.00  0.00            
ATOM   1249  C   ASN   204      44.000  44.550  18.670  1.00  0.00            
ATOM   1250  O   ASN   204      43.370  45.130  17.790  1.00  0.00            
ATOM   1251  N   THR   205      43.660  44.790  19.950  1.00  0.00            
ATOM   1252  HN  THR   205      44.290  44.410  20.630  1.00  0.00            
ATOM   1253  CA  THR   205      42.630  45.700  20.340  1.00  0.00            
ATOM   1254  HA  THR   205      42.690  46.560  19.690  1.00  0.00            
ATOM   1255  CB  THR   205      41.230  45.180  20.460  1.00  0.00            
ATOM   1256  HB  THR   205      41.210  44.460  21.310  1.00  0.00            
ATOM   1257  OG1 THR   205      40.880  44.440  19.300  1.00  0.00            
ATOM   1258  HG1 THR   205      41.270  43.580  19.470  1.00  0.00            
ATOM   1259  CG2 THR   205      40.150  46.260  20.640  1.00  0.00            
ATOM   1260 1HG2 THR   205      40.280  47.010  19.830  1.00  0.00            
ATOM   1261 2HG2 THR   205      39.130  45.890  20.430  1.00  0.00            
ATOM   1262 3HG2 THR   205      40.300  46.780  21.620  1.00  0.00            
ATOM   1263  C   THR   205      42.950  46.180  21.710  1.00  0.00            
ATOM   1264  O   THR   205      43.170  45.350  22.600  1.00  0.00            
ATOM   1265  N   ASN   206      43.020  47.500  21.940  1.00  0.00            
ATOM   1266  HN  ASN   206      42.660  48.150  21.270  1.00  0.00            
ATOM   1267  CA  ASN   206      43.300  48.020  23.240  1.00  0.00            
ATOM   1268  HA  ASN   206      43.780  47.250  23.820  1.00  0.00            
ATOM   1269  CB  ASN   206      44.240  49.220  23.070  1.00  0.00            
ATOM   1270  HB1 ASN   206      43.850  50.160  22.610  1.00  0.00            
ATOM   1271  HB2 ASN   206      44.500  49.670  24.050  1.00  0.00            
ATOM   1272  CG  ASN   206      45.560  48.830  22.420  1.00  0.00            
ATOM   1273  OD1 ASN   206      46.190  47.850  22.820  1.00  0.00            
ATOM   1274  ND2 ASN   206      45.890  49.490  21.280  1.00  0.00            
ATOM   1275 1HD2 ASN   206      45.340  50.290  21.040  1.00  0.00            
ATOM   1276 2HD2 ASN   206      46.690  49.200  20.760  1.00  0.00            
ATOM   1277  C   ASN   206      42.070  48.470  23.970  1.00  0.00            
ATOM   1278  O   ASN   206      42.020  48.450  25.200  1.00  0.00            
ATOM   1279  N   ASP   207      41.070  48.870  23.180  1.00  0.00            
ATOM   1280  HN  ASP   207      41.260  49.130  22.230  1.00  0.00            
ATOM   1281  CA  ASP   207      39.720  49.120  23.590  1.00  0.00            
ATOM   1282  HA  ASP   207      39.860  49.950  24.280  1.00  0.00            
ATOM   1283  CB  ASP   207      38.910  49.670  22.410  1.00  0.00            
ATOM   1284  HB1 ASP   207      39.550  50.380  21.840  1.00  0.00            
ATOM   1285  HB2 ASP   207      38.620  48.870  21.680  1.00  0.00            
ATOM   1286  CG  ASP   207      37.680  50.480  22.780  1.00  0.00            
ATOM   1287  OD1 ASP   207      37.420  50.550  24.010  1.00  0.00            
ATOM   1288  OD2 ASP   207      36.930  50.900  21.860  1.00  0.00            
ATOM   1289  C   ASP   207      39.090  48.070  24.440  1.00  0.00            
ATOM   1290  O   ASP   207      39.260  46.870  24.240  1.00  0.00            
ATOM   1291  N   VAL   208      38.490  48.540  25.550  1.00  0.00            
ATOM   1292  HN  VAL   208      38.330  49.530  25.600  1.00  0.00            
ATOM   1293  CA  VAL   208      38.080  47.720  26.650  1.00  0.00            
ATOM   1294  HA  VAL   208      38.810  46.930  26.720  1.00  0.00            
ATOM   1295  CB  VAL   208      38.230  48.440  27.950  1.00  0.00            
ATOM   1296  HB  VAL   208      37.750  47.840  28.750  1.00  0.00            
ATOM   1297  CG1 VAL   208      39.670  48.460  28.490  1.00  0.00            
ATOM   1298 1HG1 VAL   208      40.190  49.120  27.770  1.00  0.00            
ATOM   1299 2HG1 VAL   208      39.680  49.010  29.460  1.00  0.00            
ATOM   1300 3HG1 VAL   208      40.170  47.470  28.460  1.00  0.00            
ATOM   1301  CG2 VAL   208      37.580  49.840  27.930  1.00  0.00            
ATOM   1302 1HG2 VAL   208      38.070  50.530  27.210  1.00  0.00            
ATOM   1303 2HG2 VAL   208      36.510  49.860  27.630  1.00  0.00            
ATOM   1304 3HG2 VAL   208      37.770  50.300  28.920  1.00  0.00            
ATOM   1305  C   VAL   208      36.840  46.900  26.600  1.00  0.00            
ATOM   1306  O   VAL   208      36.860  45.830  27.200  1.00  0.00            
ATOM   1307  N   GLU   209      35.660  47.290  26.080  1.00  0.00            
ATOM   1308  HN  GLU   209      35.550  48.190  25.670  1.00  0.00            
ATOM   1309  CA  GLU   209      34.460  46.500  26.030  1.00  0.00            
ATOM   1310  HA  GLU   209      34.370  46.030  27.000  1.00  0.00            
ATOM   1311  CB  GLU   209      33.230  47.380  25.750  1.00  0.00            
ATOM   1312  HB1 GLU   209      33.300  48.290  26.390  1.00  0.00            
ATOM   1313  HB2 GLU   209      33.240  47.840  24.740  1.00  0.00            
ATOM   1314  CG  GLU   209      31.860  46.740  25.990  1.00  0.00            
ATOM   1315  HG1 GLU   209      30.990  47.220  25.500  1.00  0.00            
ATOM   1316  HG2 GLU   209      31.830  45.720  25.540  1.00  0.00            
ATOM   1317  CD  GLU   209      31.540  46.550  27.470  1.00  0.00            
ATOM   1318  OE1 GLU   209      32.370  46.620  28.420  1.00  0.00            
ATOM   1319  OE2 GLU   209      30.320  46.410  27.730  1.00  0.00            
ATOM   1320  C   GLU   209      34.640  45.460  24.980  1.00  0.00            
ATOM   1321  O   GLU   209      34.100  44.370  25.180  1.00  0.00            
ATOM   1322  N   THR   210      35.440  45.690  23.930  1.00  0.00            
ATOM   1323  HN  THR   210      35.750  46.630  23.800  1.00  0.00            
ATOM   1324  CA  THR   210      35.910  44.630  23.090  1.00  0.00            
ATOM   1325  HA  THR   210      35.110  44.080  22.610  1.00  0.00            
ATOM   1326  CB  THR   210      36.660  45.280  21.970  1.00  0.00            
ATOM   1327  HB  THR   210      37.560  45.800  22.380  1.00  0.00            
ATOM   1328  OG1 THR   210      35.840  46.300  21.440  1.00  0.00            
ATOM   1329  HG1 THR   210      36.400  46.540  20.700  1.00  0.00            
ATOM   1330  CG2 THR   210      36.940  44.310  20.810  1.00  0.00            
ATOM   1331 1HG2 THR   210      37.600  43.500  21.190  1.00  0.00            
ATOM   1332 2HG2 THR   210      35.960  43.910  20.460  1.00  0.00            
ATOM   1333 3HG2 THR   210      37.370  44.870  19.960  1.00  0.00            
ATOM   1334  C   THR   210      36.820  43.630  23.710  1.00  0.00            
ATOM   1335  O   THR   210      36.700  42.430  23.440  1.00  0.00            
ATOM   1336  N   ALA   211      37.850  44.030  24.480  1.00  0.00            
ATOM   1337  HN  ALA   211      38.000  45.000  24.640  1.00  0.00            
ATOM   1338  CA  ALA   211      38.700  43.160  25.230  1.00  0.00            
ATOM   1339  HA  ALA   211      39.210  42.470  24.570  1.00  0.00            
ATOM   1340  CB  ALA   211      39.770  44.040  25.900  1.00  0.00            
ATOM   1341  HB1 ALA   211      40.570  43.430  26.380  1.00  0.00            
ATOM   1342  HB2 ALA   211      40.220  44.770  25.190  1.00  0.00            
ATOM   1343  HB3 ALA   211      39.310  44.540  26.770  1.00  0.00            
ATOM   1344  C   ALA   211      38.000  42.330  26.240  1.00  0.00            
ATOM   1345  O   ALA   211      38.190  41.110  26.330  1.00  0.00            
ATOM   1346  N   ARG   212      37.060  42.940  26.990  1.00  0.00            
ATOM   1347  HN  ARG   212      36.860  43.910  26.870  1.00  0.00            
ATOM   1348  CA  ARG   212      36.260  42.280  27.970  1.00  0.00            
ATOM   1349  HA  ARG   212      36.860  41.880  28.770  1.00  0.00            
ATOM   1350  CB  ARG   212      35.280  43.300  28.580  1.00  0.00            
ATOM   1351  HB1 ARG   212      35.890  44.220  28.760  1.00  0.00            
ATOM   1352  HB2 ARG   212      34.520  43.600  27.830  1.00  0.00            
ATOM   1353  CG  ARG   212      34.640  42.850  29.890  1.00  0.00            
ATOM   1354  HG1 ARG   212      33.870  42.070  29.700  1.00  0.00            
ATOM   1355  HG2 ARG   212      35.410  42.360  30.520  1.00  0.00            
ATOM   1356  CD  ARG   212      34.030  43.970  30.730  1.00  0.00            
ATOM   1357  HD1 ARG   212      33.630  43.700  31.740  1.00  0.00            
ATOM   1358  HD2 ARG   212      34.720  44.840  30.730  1.00  0.00            
ATOM   1359  NE  ARG   212      32.800  44.380  29.990  1.00  0.00            
ATOM   1360  HE  ARG   212      32.820  45.240  29.480  1.00  0.00            
ATOM   1361  CZ  ARG   212      31.600  43.770  30.210  1.00  0.00            
ATOM   1362  NH1 ARG   212      31.460  42.600  30.900  1.00  0.00            
ATOM   1363 1HH1 ARG   212      32.240  42.130  31.300  1.00  0.00            
ATOM   1364 2HH1 ARG   212      30.560  42.480  31.330  1.00  0.00            
ATOM   1365  NH2 ARG   212      30.460  44.210  29.620  1.00  0.00            
ATOM   1366 1HH2 ARG   212      30.500  45.120  29.210  1.00  0.00            
ATOM   1367 2HH2 ARG   212      29.610  43.720  29.820  1.00  0.00            
ATOM   1368  C   ARG   212      35.510  41.110  27.440  1.00  0.00            
ATOM   1369  O   ARG   212      35.680  39.990  27.910  1.00  0.00            
ATOM   1370  N   CYS   213      34.720  41.450  26.400  1.00  0.00            
ATOM   1371  HN  CYS   213      34.490  42.420  26.260  1.00  0.00            
ATOM   1372  CA  CYS   213      33.890  40.520  25.700  1.00  0.00            
ATOM   1373  HA  CYS   213      33.260  40.040  26.440  1.00  0.00            
ATOM   1374  CB  CYS   213      32.980  41.230  24.690  1.00  0.00            
ATOM   1375  HB1 CYS   213      33.680  41.830  24.080  1.00  0.00            
ATOM   1376  HB2 CYS   213      32.530  40.450  24.040  1.00  0.00            
ATOM   1377  SG  CYS   213      31.720  42.210  25.570  1.00  0.00            
ATOM   1378  HG1 CYS   213      31.900  43.390  25.000  1.00  0.00            
ATOM   1379  C   CYS   213      34.680  39.540  24.910  1.00  0.00            
ATOM   1380  O   CYS   213      34.350  38.360  24.810  1.00  0.00            
ATOM   1381  N   THR   214      35.830  39.930  24.320  1.00  0.00            
ATOM   1382  HN  THR   214      36.060  40.890  24.390  1.00  0.00            
ATOM   1383  CA  THR   214      36.630  39.000  23.580  1.00  0.00            
ATOM   1384  HA  THR   214      36.030  38.340  22.960  1.00  0.00            
ATOM   1385  CB  THR   214      37.660  39.570  22.650  1.00  0.00            
ATOM   1386  HB  THR   214      38.330  40.250  23.210  1.00  0.00            
ATOM   1387  OG1 THR   214      37.040  40.340  21.620  1.00  0.00            
ATOM   1388  HG1 THR   214      36.810  41.210  21.950  1.00  0.00            
ATOM   1389  CG2 THR   214      38.510  38.520  21.920  1.00  0.00            
ATOM   1390 1HG2 THR   214      39.140  37.970  22.640  1.00  0.00            
ATOM   1391 2HG2 THR   214      37.870  37.790  21.370  1.00  0.00            
ATOM   1392 3HG2 THR   214      39.230  39.000  21.230  1.00  0.00            
ATOM   1393  C   THR   214      37.330  38.060  24.490  1.00  0.00            
ATOM   1394  O   THR   214      37.180  36.860  24.310  1.00  0.00            
ATOM   1395  N   ALA   215      38.060  38.460  25.550  1.00  0.00            
ATOM   1396  HN  ALA   215      38.020  39.420  25.820  1.00  0.00            
ATOM   1397  CA  ALA   215      38.630  37.580  26.530  1.00  0.00            
ATOM   1398  HA  ALA   215      39.340  36.890  26.100  1.00  0.00            
ATOM   1399  CB  ALA   215      39.410  38.460  27.520  1.00  0.00            
ATOM   1400  HB1 ALA   215      39.900  37.790  28.260  1.00  0.00            
ATOM   1401  HB2 ALA   215      40.290  38.920  27.040  1.00  0.00            
ATOM   1402  HB3 ALA   215      38.770  39.200  28.050  1.00  0.00            
ATOM   1403  C   ALA   215      37.580  36.720  27.130  1.00  0.00            
ATOM   1404  O   ALA   215      37.840  35.570  27.490  1.00  0.00            
ATOM   1405  N   GLY   216      36.350  37.170  27.440  1.00  0.00            
ATOM   1406  HN  GLY   216      36.180  38.140  27.300  1.00  0.00            
ATOM   1407  CA  GLY   216      35.230  36.360  27.820  1.00  0.00            
ATOM   1408  HA1 GLY   216      35.450  36.010  28.820  1.00  0.00            
ATOM   1409  HA2 GLY   216      34.420  37.070  27.770  1.00  0.00            
ATOM   1410  C   GLY   216      34.900  35.290  26.840  1.00  0.00            
ATOM   1411  O   GLY   216      34.640  34.140  27.180  1.00  0.00            
ATOM   1412  N   THR   217      34.790  35.660  25.550  1.00  0.00            
ATOM   1413  HN  THR   217      34.950  36.620  25.340  1.00  0.00            
ATOM   1414  CA  THR   217      34.620  34.750  24.460  1.00  0.00            
ATOM   1415  HA  THR   217      33.710  34.220  24.680  1.00  0.00            
ATOM   1416  CB  THR   217      34.570  35.340  23.080  1.00  0.00            
ATOM   1417  HB  THR   217      35.540  35.860  22.920  1.00  0.00            
ATOM   1418  OG1 THR   217      33.570  36.350  23.120  1.00  0.00            
ATOM   1419  HG1 THR   217      33.860  37.120  23.610  1.00  0.00            
ATOM   1420  CG2 THR   217      34.160  34.420  21.920  1.00  0.00            
ATOM   1421 1HG2 THR   217      33.070  34.230  21.930  1.00  0.00            
ATOM   1422 2HG2 THR   217      34.340  35.000  20.990  1.00  0.00            
ATOM   1423 3HG2 THR   217      34.760  33.490  21.870  1.00  0.00            
ATOM   1424  C   THR   217      35.620  33.650  24.410  1.00  0.00            
ATOM   1425  O   THR   217      35.380  32.440  24.410  1.00  0.00            
ATOM   1426  N   LEU   218      36.910  33.990  24.580  1.00  0.00            
ATOM   1427  HN  LEU   218      37.160  34.950  24.660  1.00  0.00            
ATOM   1428  CA  LEU   218      37.970  33.070  24.840  1.00  0.00            
ATOM   1429  HA  LEU   218      37.930  32.410  23.990  1.00  0.00            
ATOM   1430  CB  LEU   218      39.320  33.800  24.890  1.00  0.00            
ATOM   1431  HB1 LEU   218      39.290  34.570  25.700  1.00  0.00            
ATOM   1432  HB2 LEU   218      40.220  33.160  25.060  1.00  0.00            
ATOM   1433  CG  LEU   218      39.640  34.510  23.570  1.00  0.00            
ATOM   1434  HG  LEU   218      38.870  35.280  23.350  1.00  0.00            
ATOM   1435  CD1 LEU   218      41.020  35.160  23.750  1.00  0.00            
ATOM   1436 1HD1 LEU   218      41.030  35.840  24.630  1.00  0.00            
ATOM   1437 2HD1 LEU   218      41.810  34.440  24.070  1.00  0.00            
ATOM   1438 3HD1 LEU   218      41.260  35.820  22.900  1.00  0.00            
ATOM   1439  CD2 LEU   218      39.800  33.650  22.300  1.00  0.00            
ATOM   1440 1HD2 LEU   218      40.110  34.450  21.590  1.00  0.00            
ATOM   1441 2HD2 LEU   218      40.610  32.890  22.310  1.00  0.00            
ATOM   1442 3HD2 LEU   218      38.800  33.240  22.060  1.00  0.00            
ATOM   1443  C   LEU   218      37.930  32.270  26.100  1.00  0.00            
ATOM   1444  O   LEU   218      38.180  31.070  26.010  1.00  0.00            
ATOM   1445  N   HIS   219      37.560  32.730  27.310  1.00  0.00            
ATOM   1446  HN  HIS   219      37.500  33.730  27.390  1.00  0.00            
ATOM   1447  CA  HIS   219      37.350  31.900  28.450  1.00  0.00            
ATOM   1448  HA  HIS   219      38.220  31.300  28.690  1.00  0.00            
ATOM   1449  CB  HIS   219      36.860  32.850  29.550  1.00  0.00            
ATOM   1450  HB1 HIS   219      37.670  33.550  29.870  1.00  0.00            
ATOM   1451  HB2 HIS   219      36.000  33.460  29.210  1.00  0.00            
ATOM   1452  ND1 HIS   219      35.480  31.690  31.220  1.00  0.00            
ATOM   1453  CG  HIS   219      36.730  32.140  30.870  1.00  0.00            
ATOM   1454  CE1 HIS   219      35.650  31.220  32.440  1.00  0.00            
ATOM   1455  HE1 HIS   219      34.960  30.590  33.000  1.00  0.00            
ATOM   1456  NE2 HIS   219      36.920  31.420  32.900  1.00  0.00            
ATOM   1457  HE2 HIS   219      37.270  30.860  33.650  1.00  0.00            
ATOM   1458  CD2 HIS   219      37.630  32.010  31.880  1.00  0.00            
ATOM   1459  HD2 HIS   219      38.680  32.260  31.980  1.00  0.00            
ATOM   1460  C   HIS   219      36.270  30.900  28.180  1.00  0.00            
ATOM   1461  O   HIS   219      36.510  29.710  28.380  1.00  0.00            
ATOM   1462  N   ASN   220      35.080  31.250  27.660  1.00  0.00            
ATOM   1463  HN  ASN   220      34.910  32.230  27.570  1.00  0.00            
ATOM   1464  CA  ASN   220      34.080  30.330  27.210  1.00  0.00            
ATOM   1465  HA  ASN   220      33.660  29.860  28.090  1.00  0.00            
ATOM   1466  CB  ASN   220      32.880  31.040  26.550  1.00  0.00            
ATOM   1467  HB1 ASN   220      33.220  31.780  25.790  1.00  0.00            
ATOM   1468  HB2 ASN   220      32.190  30.300  26.090  1.00  0.00            
ATOM   1469  CG  ASN   220      32.070  31.810  27.580  1.00  0.00            
ATOM   1470  OD1 ASN   220      32.120  31.780  28.810  1.00  0.00            
ATOM   1471  ND2 ASN   220      31.360  32.750  26.900  1.00  0.00            
ATOM   1472 1HD2 ASN   220      31.600  33.040  25.980  1.00  0.00            
ATOM   1473 2HD2 ASN   220      30.690  33.240  27.450  1.00  0.00            
ATOM   1474  C   ASN   220      34.490  29.310  26.210  1.00  0.00            
ATOM   1475  O   ASN   220      34.190  28.120  26.340  1.00  0.00            
ATOM   1476  N   LEU   221      35.260  29.800  25.220  1.00  0.00            
ATOM   1477  HN  LEU   221      35.390  30.780  25.120  1.00  0.00            
ATOM   1478  CA  LEU   221      35.870  28.930  24.260  1.00  0.00            
ATOM   1479  HA  LEU   221      35.110  28.220  23.970  1.00  0.00            
ATOM   1480  CB  LEU   221      36.390  29.680  23.020  1.00  0.00            
ATOM   1481  HB1 LEU   221      36.980  30.560  23.350  1.00  0.00            
ATOM   1482  HB2 LEU   221      37.120  29.010  22.510  1.00  0.00            
ATOM   1483  CG  LEU   221      35.260  30.080  22.050  1.00  0.00            
ATOM   1484  HG  LEU   221      34.390  30.600  22.510  1.00  0.00            
ATOM   1485  CD1 LEU   221      35.810  31.070  21.010  1.00  0.00            
ATOM   1486 1HD1 LEU   221      36.390  30.390  20.360  1.00  0.00            
ATOM   1487 2HD1 LEU   221      34.950  31.510  20.460  1.00  0.00            
ATOM   1488 3HD1 LEU   221      36.520  31.820  21.430  1.00  0.00            
ATOM   1489  CD2 LEU   221      34.740  28.840  21.310  1.00  0.00            
ATOM   1490 1HD2 LEU   221      34.270  28.040  21.900  1.00  0.00            
ATOM   1491 2HD2 LEU   221      33.990  29.190  20.560  1.00  0.00            
ATOM   1492 3HD2 LEU   221      35.530  28.370  20.690  1.00  0.00            
ATOM   1493  C   LEU   221      36.890  28.010  24.840  1.00  0.00            
ATOM   1494  O   LEU   221      37.330  27.100  24.140  1.00  0.00            
ATOM   1495  N   SER   222      37.360  28.180  26.090  1.00  0.00            
ATOM   1496  HN  SER   222      37.010  28.980  26.570  1.00  0.00            
ATOM   1497  CA  SER   222      38.330  27.350  26.720  1.00  0.00            
ATOM   1498  HA  SER   222      38.940  26.980  25.910  1.00  0.00            
ATOM   1499  CB  SER   222      39.340  28.150  27.560  1.00  0.00            
ATOM   1500  HB1 SER   222      40.230  27.550  27.840  1.00  0.00            
ATOM   1501  HB2 SER   222      39.640  29.050  26.970  1.00  0.00            
ATOM   1502  OG  SER   222      38.870  28.540  28.850  1.00  0.00            
ATOM   1503  HG1 SER   222      38.100  29.100  28.720  1.00  0.00            
ATOM   1504  C   SER   222      37.900  26.120  27.450  1.00  0.00            
ATOM   1505  O   SER   222      38.800  25.530  28.030  1.00  0.00            
ATOM   1506  N   HIS   223      36.600  25.770  27.500  1.00  0.00            
ATOM   1507  HN  HIS   223      35.880  26.250  27.000  1.00  0.00            
ATOM   1508  CA  HIS   223      36.200  24.760  28.430  1.00  0.00            
ATOM   1509  HA  HIS   223      36.890  24.550  29.230  1.00  0.00            
ATOM   1510  CB  HIS   223      34.860  25.140  29.090  1.00  0.00            
ATOM   1511  HB1 HIS   223      33.990  25.360  28.430  1.00  0.00            
ATOM   1512  HB2 HIS   223      34.490  24.330  29.750  1.00  0.00            
ATOM   1513  ND1 HIS   223      35.010  27.630  29.730  1.00  0.00            
ATOM   1514  HD1 HIS   223      34.900  28.060  28.840  1.00  0.00            
ATOM   1515  CG  HIS   223      34.950  26.290  30.050  1.00  0.00            
ATOM   1516  CE1 HIS   223      35.290  28.300  30.880  1.00  0.00            
ATOM   1517  HE1 HIS   223      35.430  29.370  31.020  1.00  0.00            
ATOM   1518  NE2 HIS   223      35.470  27.490  31.900  1.00  0.00            
ATOM   1519  CD2 HIS   223      35.290  26.230  31.360  1.00  0.00            
ATOM   1520  HD2 HIS   223      35.250  25.350  31.990  1.00  0.00            
ATOM   1521  C   HIS   223      36.090  23.360  27.920  1.00  0.00            
ATOM   1522  O   HIS   223      35.760  22.450  28.670  1.00  0.00            
ATOM   1523  N   HIS   224      36.400  23.220  26.620  1.00  0.00            
ATOM   1524  HN  HIS   224      36.720  24.000  26.100  1.00  0.00            
ATOM   1525  CA  HIS   224      36.450  21.970  25.920  1.00  0.00            
ATOM   1526  HA  HIS   224      36.580  21.140  26.590  1.00  0.00            
ATOM   1527  CB  HIS   224      35.120  21.790  25.160  1.00  0.00            
ATOM   1528  HB1 HIS   224      34.240  21.870  25.830  1.00  0.00            
ATOM   1529  HB2 HIS   224      35.000  22.630  24.450  1.00  0.00            
ATOM   1530  ND1 HIS   224      35.390  20.280  23.220  1.00  0.00            
ATOM   1531  CG  HIS   224      34.950  20.440  24.520  1.00  0.00            
ATOM   1532  CE1 HIS   224      35.280  18.990  22.970  1.00  0.00            
ATOM   1533  HE1 HIS   224      35.600  18.480  22.060  1.00  0.00            
ATOM   1534  NE2 HIS   224      34.780  18.320  24.040  1.00  0.00            
ATOM   1535  HE2 HIS   224      34.830  17.330  24.120  1.00  0.00            
ATOM   1536  CD2 HIS   224      34.660  19.230  25.070  1.00  0.00            
ATOM   1537  HD2 HIS   224      34.380  18.900  26.060  1.00  0.00            
ATOM   1538  C   HIS   224      37.620  21.860  25.010  1.00  0.00            
ATOM   1539  O   HIS   224      38.070  22.840  24.420  1.00  0.00            
ATOM   1540  N   ARG   225      38.160  20.630  24.860  1.00  0.00            
ATOM   1541  HN  ARG   225      37.830  19.900  25.450  1.00  0.00            
ATOM   1542  CA  ARG   225      39.250  20.300  23.990  1.00  0.00            
ATOM   1543  HA  ARG   225      40.150  20.700  24.450  1.00  0.00            
ATOM   1544  CB  ARG   225      39.620  18.810  24.010  1.00  0.00            
ATOM   1545  HB1 ARG   225      38.840  18.160  23.570  1.00  0.00            
ATOM   1546  HB2 ARG   225      40.570  18.680  23.440  1.00  0.00            
ATOM   1547  CG  ARG   225      39.960  18.240  25.390  1.00  0.00            
ATOM   1548  HG1 ARG   225      40.850  18.810  25.740  1.00  0.00            
ATOM   1549  HG2 ARG   225      39.120  18.420  26.100  1.00  0.00            
ATOM   1550  CD  ARG   225      40.330  16.770  25.560  1.00  0.00            
ATOM   1551  HD1 ARG   225      39.590  16.100  25.060  1.00  0.00            
ATOM   1552  HD2 ARG   225      41.330  16.580  25.120  1.00  0.00            
ATOM   1553  NE  ARG   225      40.540  16.580  27.020  1.00  0.00            
ATOM   1554  HE  ARG   225      40.580  17.430  27.550  1.00  0.00            
ATOM   1555  CZ  ARG   225      40.690  15.350  27.580  1.00  0.00            
ATOM   1556  NH1 ARG   225      40.690  14.180  26.870  1.00  0.00            
ATOM   1557 1HH1 ARG   225      40.880  14.110  25.900  1.00  0.00            
ATOM   1558 2HH1 ARG   225      41.000  13.420  27.440  1.00  0.00            
ATOM   1559  NH2 ARG   225      40.850  15.340  28.940  1.00  0.00            
ATOM   1560 1HH2 ARG   225      40.650  16.230  29.350  1.00  0.00            
ATOM   1561 2HH2 ARG   225      40.800  14.470  29.430  1.00  0.00            
ATOM   1562  C   ARG   225      39.300  20.720  22.560  1.00  0.00            
ATOM   1563  O   ARG   225      40.390  21.130  22.150  1.00  0.00            
ATOM   1564  N   GLU   226      38.180  20.720  21.820  1.00  0.00            
ATOM   1565  HN  GLU   226      37.310  20.440  22.210  1.00  0.00            
ATOM   1566  CA  GLU   226      38.190  21.210  20.470  1.00  0.00            
ATOM   1567  HA  GLU   226      38.970  20.780  19.860  1.00  0.00            
ATOM   1568  CB  GLU   226      36.940  20.780  19.690  1.00  0.00            
ATOM   1569  HB1 GLU   226      36.030  21.080  20.250  1.00  0.00            
ATOM   1570  HB2 GLU   226      36.860  21.340  18.730  1.00  0.00            
ATOM   1571  CG  GLU   226      36.650  19.310  19.380  1.00  0.00            
ATOM   1572  HG1 GLU   226      37.490  18.700  19.000  1.00  0.00            
ATOM   1573  HG2 GLU   226      36.300  18.800  20.300  1.00  0.00            
ATOM   1574  CD  GLU   226      35.400  19.230  18.500  1.00  0.00            
ATOM   1575  OE1 GLU   226      34.390  18.630  18.930  1.00  0.00            
ATOM   1576  OE2 GLU   226      35.280  19.840  17.410  1.00  0.00            
ATOM   1577  C   GLU   226      38.550  22.650  20.380  1.00  0.00            
ATOM   1578  O   GLU   226      39.350  23.020  19.520  1.00  0.00            
ATOM   1579  N   GLY   227      38.080  23.430  21.370  1.00  0.00            
ATOM   1580  HN  GLY   227      37.490  23.160  22.120  1.00  0.00            
ATOM   1581  CA  GLY   227      38.380  24.830  21.320  1.00  0.00            
ATOM   1582  HA1 GLY   227      38.280  25.190  20.310  1.00  0.00            
ATOM   1583  HA2 GLY   227      37.690  25.230  22.040  1.00  0.00            
ATOM   1584  C   GLY   227      39.770  25.180  21.760  1.00  0.00            
ATOM   1585  O   GLY   227      40.350  26.170  21.330  1.00  0.00            
ATOM   1586  N   LEU   228      40.420  24.320  22.570  1.00  0.00            
ATOM   1587  HN  LEU   228      39.900  23.530  22.870  1.00  0.00            
ATOM   1588  CA  LEU   228      41.790  24.400  22.950  1.00  0.00            
ATOM   1589  HA  LEU   228      41.960  25.450  23.150  1.00  0.00            
ATOM   1590  CB  LEU   228      42.120  23.500  24.150  1.00  0.00            
ATOM   1591  HB1 LEU   228      42.110  22.450  23.800  1.00  0.00            
ATOM   1592  HB2 LEU   228      43.200  23.630  24.390  1.00  0.00            
ATOM   1593  CG  LEU   228      41.210  23.830  25.340  1.00  0.00            
ATOM   1594  HG  LEU   228      40.170  23.800  24.930  1.00  0.00            
ATOM   1595  CD1 LEU   228      41.290  22.740  26.420  1.00  0.00            
ATOM   1596 1HD1 LEU   228      40.780  23.070  27.360  1.00  0.00            
ATOM   1597 2HD1 LEU   228      40.850  21.740  26.250  1.00  0.00            
ATOM   1598 3HD1 LEU   228      42.350  22.540  26.660  1.00  0.00            
ATOM   1599  CD2 LEU   228      41.450  25.220  25.960  1.00  0.00            
ATOM   1600 1HD2 LEU   228      40.940  25.400  26.930  1.00  0.00            
ATOM   1601 2HD2 LEU   228      42.550  25.340  26.130  1.00  0.00            
ATOM   1602 3HD2 LEU   228      41.130  26.100  25.360  1.00  0.00            
ATOM   1603  C   LEU   228      42.680  24.090  21.790  1.00  0.00            
ATOM   1604  O   LEU   228      43.630  24.800  21.470  1.00  0.00            
ATOM   1605  N   LEU   229      42.350  22.980  21.110  1.00  0.00            
ATOM   1606  HN  LEU   229      41.630  22.340  21.390  1.00  0.00            
ATOM   1607  CA  LEU   229      43.090  22.770  19.910  1.00  0.00            
ATOM   1608  HA  LEU   229      44.160  22.730  20.070  1.00  0.00            
ATOM   1609  CB  LEU   229      42.720  21.410  19.300  1.00  0.00            
ATOM   1610  HB1 LEU   229      42.780  20.750  20.190  1.00  0.00            
ATOM   1611  HB2 LEU   229      41.670  21.360  18.940  1.00  0.00            
ATOM   1612  CG  LEU   229      43.730  20.940  18.240  1.00  0.00            
ATOM   1613  HG  LEU   229      43.720  21.710  17.450  1.00  0.00            
ATOM   1614  CD1 LEU   229      45.160  20.800  18.790  1.00  0.00            
ATOM   1615 1HD1 LEU   229      45.880  20.490  18.000  1.00  0.00            
ATOM   1616 2HD1 LEU   229      45.600  21.770  19.090  1.00  0.00            
ATOM   1617 3HD1 LEU   229      45.260  20.030  19.580  1.00  0.00            
ATOM   1618  CD2 LEU   229      43.390  19.550  17.670  1.00  0.00            
ATOM   1619 1HD2 LEU   229      43.970  19.270  16.760  1.00  0.00            
ATOM   1620 2HD2 LEU   229      43.550  18.750  18.420  1.00  0.00            
ATOM   1621 3HD2 LEU   229      42.290  19.540  17.510  1.00  0.00            
ATOM   1622  C   LEU   229      42.980  23.800  18.840  1.00  0.00            
ATOM   1623  O   LEU   229      43.990  24.260  18.320  1.00  0.00            
ATOM   1624  N   ALA   230      41.750  24.300  18.600  1.00  0.00            
ATOM   1625  HN  ALA   230      40.970  23.760  18.910  1.00  0.00            
ATOM   1626  CA  ALA   230      41.590  25.450  17.780  1.00  0.00            
ATOM   1627  HA  ALA   230      41.880  25.080  16.810  1.00  0.00            
ATOM   1628  CB  ALA   230      40.080  25.690  17.610  1.00  0.00            
ATOM   1629  HB1 ALA   230      39.610  24.710  17.370  1.00  0.00            
ATOM   1630  HB2 ALA   230      39.510  26.000  18.520  1.00  0.00            
ATOM   1631  HB3 ALA   230      39.820  26.420  16.810  1.00  0.00            
ATOM   1632  C   ALA   230      42.280  26.730  18.110  1.00  0.00            
ATOM   1633  O   ALA   230      42.930  27.290  17.220  1.00  0.00            
ATOM   1634  N   ILE   231      42.200  27.100  19.400  1.00  0.00            
ATOM   1635  HN  ILE   231      41.590  26.640  20.030  1.00  0.00            
ATOM   1636  CA  ILE   231      42.890  28.270  19.830  1.00  0.00            
ATOM   1637  HA  ILE   231      42.710  29.080  19.140  1.00  0.00            
ATOM   1638  CB  ILE   231      42.380  28.890  21.100  1.00  0.00            
ATOM   1639  HB  ILE   231      41.300  28.700  21.290  1.00  0.00            
ATOM   1640  CG2 ILE   231      43.050  28.200  22.310  1.00  0.00            
ATOM   1641 1HG2 ILE   231      44.100  28.470  22.530  1.00  0.00            
ATOM   1642 2HG2 ILE   231      42.480  28.420  23.240  1.00  0.00            
ATOM   1643 3HG2 ILE   231      42.930  27.110  22.180  1.00  0.00            
ATOM   1644  CG1 ILE   231      42.730  30.380  21.120  1.00  0.00            
ATOM   1645 1HG1 ILE   231      43.790  30.610  20.890  1.00  0.00            
ATOM   1646 2HG1 ILE   231      42.070  30.880  20.370  1.00  0.00            
ATOM   1647  CD  ILE   231      42.390  31.070  22.440  1.00  0.00            
ATOM   1648  HD1 ILE   231      42.510  32.170  22.410  1.00  0.00            
ATOM   1649  HD2 ILE   231      41.320  30.970  22.710  1.00  0.00            
ATOM   1650  HD3 ILE   231      43.000  30.710  23.310  1.00  0.00            
ATOM   1651  C   ILE   231      44.370  28.110  19.860  1.00  0.00            
ATOM   1652  O   ILE   231      45.160  29.010  19.610  1.00  0.00            
ATOM   1653  N   PHE   232      44.920  26.890  19.980  1.00  0.00            
ATOM   1654  HN  PHE   232      44.360  26.120  20.260  1.00  0.00            
ATOM   1655  CA  PHE   232      46.320  26.580  19.980  1.00  0.00            
ATOM   1656  HA  PHE   232      46.670  27.310  20.700  1.00  0.00            
ATOM   1657  CB  PHE   232      46.590  25.160  20.500  1.00  0.00            
ATOM   1658  HB1 PHE   232      46.010  24.870  21.400  1.00  0.00            
ATOM   1659  HB2 PHE   232      46.370  24.370  19.750  1.00  0.00            
ATOM   1660  CG  PHE   232      48.040  25.050  20.830  1.00  0.00            
ATOM   1661  CD1 PHE   232      48.870  24.320  20.000  1.00  0.00            
ATOM   1662  HD1 PHE   232      48.590  23.880  19.060  1.00  0.00            
ATOM   1663  CE1 PHE   232      50.200  24.190  20.310  1.00  0.00            
ATOM   1664  HE1 PHE   232      50.890  23.760  19.600  1.00  0.00            
ATOM   1665  CZ  PHE   232      50.710  24.930  21.350  1.00  0.00            
ATOM   1666  HZ  PHE   232      51.780  24.980  21.510  1.00  0.00            
ATOM   1667  CD2 PHE   232      48.510  25.570  22.010  1.00  0.00            
ATOM   1668  HD2 PHE   232      47.950  26.220  22.660  1.00  0.00            
ATOM   1669  CE2 PHE   232      49.860  25.490  22.280  1.00  0.00            
ATOM   1670  HE2 PHE   232      50.350  25.930  23.130  1.00  0.00            
ATOM   1671  C   PHE   232      46.950  26.760  18.640  1.00  0.00            
ATOM   1672  O   PHE   232      47.960  27.460  18.490  1.00  0.00            
ATOM   1673  N   LYS   233      46.340  26.200  17.590  1.00  0.00            
ATOM   1674  HN  LYS   233      45.580  25.560  17.650  1.00  0.00            
ATOM   1675  CA  LYS   233      46.710  26.310  16.210  1.00  0.00            
ATOM   1676  HA  LYS   233      47.770  26.140  16.110  1.00  0.00            
ATOM   1677  CB  LYS   233      45.990  25.300  15.310  1.00  0.00            
ATOM   1678  HB1 LYS   233      44.950  25.660  15.140  1.00  0.00            
ATOM   1679  HB2 LYS   233      46.530  25.430  14.340  1.00  0.00            
ATOM   1680  CG  LYS   233      46.110  23.780  15.480  1.00  0.00            
ATOM   1681  HG1 LYS   233      47.200  23.580  15.450  1.00  0.00            
ATOM   1682  HG2 LYS   233      45.770  23.480  16.490  1.00  0.00            
ATOM   1683  CD  LYS   233      45.250  22.930  14.550  1.00  0.00            
ATOM   1684  HD1 LYS   233      44.240  23.380  14.670  1.00  0.00            
ATOM   1685  HD2 LYS   233      45.450  23.300  13.520  1.00  0.00            
ATOM   1686  CE  LYS   233      45.220  21.400  14.640  1.00  0.00            
ATOM   1687  HE1 LYS   233      46.220  20.940  14.830  1.00  0.00            
ATOM   1688  HE2 LYS   233      44.560  20.930  15.390  1.00  0.00            
ATOM   1689  NZ  LYS   233      44.790  20.850  13.330  1.00  0.00            
ATOM   1690  HZ1 LYS   233      45.450  20.820  12.530  1.00  0.00            
ATOM   1691  HZ2 LYS   233      44.510  19.860  13.450  1.00  0.00            
ATOM   1692  HZ3 LYS   233      43.970  21.370  12.960  1.00  0.00            
ATOM   1693  C   LYS   233      46.620  27.720  15.740  1.00  0.00            
ATOM   1694  O   LYS   233      47.280  28.010  14.740  1.00  0.00            
ATOM   1695  N   SER   234      45.710  28.550  16.260  1.00  0.00            
ATOM   1696  HN  SER   234      45.050  28.180  16.920  1.00  0.00            
ATOM   1697  CA  SER   234      45.500  29.920  15.900  1.00  0.00            
ATOM   1698  HA  SER   234      45.680  30.000  14.830  1.00  0.00            
ATOM   1699  CB  SER   234      44.040  30.280  16.220  1.00  0.00            
ATOM   1700  HB1 SER   234      43.860  30.080  17.300  1.00  0.00            
ATOM   1701  HB2 SER   234      43.900  31.370  16.050  1.00  0.00            
ATOM   1702  OG  SER   234      43.080  29.620  15.410  1.00  0.00            
ATOM   1703  HG1 SER   234      42.260  29.680  15.910  1.00  0.00            
ATOM   1704  C   SER   234      46.240  31.010  16.590  1.00  0.00            
ATOM   1705  O   SER   234      45.970  32.160  16.270  1.00  0.00            
ATOM   1706  N   GLY   235      47.270  30.660  17.390  1.00  0.00            
ATOM   1707  HN  GLY   235      47.420  29.700  17.580  1.00  0.00            
ATOM   1708  CA  GLY   235      48.110  31.610  18.050  1.00  0.00            
ATOM   1709  HA1 GLY   235      49.060  31.180  18.340  1.00  0.00            
ATOM   1710  HA2 GLY   235      48.270  32.450  17.400  1.00  0.00            
ATOM   1711  C   GLY   235      47.570  32.180  19.320  1.00  0.00            
ATOM   1712  O   GLY   235      47.790  33.340  19.670  1.00  0.00            
ATOM   1713  N   GLY   236      46.780  31.410  20.090  1.00  0.00            
ATOM   1714  HN  GLY   236      46.700  30.460  19.800  1.00  0.00            
ATOM   1715  CA  GLY   236      46.280  31.720  21.390  1.00  0.00            
ATOM   1716  HA1 GLY   236      45.460  32.430  21.390  1.00  0.00            
ATOM   1717  HA2 GLY   236      45.950  30.800  21.850  1.00  0.00            
ATOM   1718  C   GLY   236      47.240  32.200  22.420  1.00  0.00            
ATOM   1719  O   GLY   236      47.070  33.270  23.000  1.00  0.00            
ATOM   1720  N   ILE   237      48.310  31.430  22.680  1.00  0.00            
ATOM   1721  HN  ILE   237      48.340  30.580  22.160  1.00  0.00            
ATOM   1722  CA  ILE   237      49.280  31.570  23.720  1.00  0.00            
ATOM   1723  HA  ILE   237      48.650  31.590  24.600  1.00  0.00            
ATOM   1724  CB  ILE   237      50.150  30.350  23.820  1.00  0.00            
ATOM   1725  HB  ILE   237      50.700  30.210  22.870  1.00  0.00            
ATOM   1726  CG2 ILE   237      51.060  30.490  25.050  1.00  0.00            
ATOM   1727 1HG2 ILE   237      51.610  29.530  25.110  1.00  0.00            
ATOM   1728 2HG2 ILE   237      51.840  31.270  24.890  1.00  0.00            
ATOM   1729 3HG2 ILE   237      50.550  30.550  26.040  1.00  0.00            
ATOM   1730  CG1 ILE   237      49.310  29.060  23.900  1.00  0.00            
ATOM   1731 1HG1 ILE   237      49.140  28.570  22.910  1.00  0.00            
ATOM   1732 2HG1 ILE   237      50.080  28.340  24.250  1.00  0.00            
ATOM   1733  CD  ILE   237      48.120  28.920  24.840  1.00  0.00            
ATOM   1734  HD1 ILE   237      47.840  27.860  24.650  1.00  0.00            
ATOM   1735  HD2 ILE   237      48.270  29.190  25.900  1.00  0.00            
ATOM   1736  HD3 ILE   237      47.250  29.550  24.550  1.00  0.00            
ATOM   1737  C   ILE   237      50.030  32.860  23.730  1.00  0.00            
ATOM   1738  O   ILE   237      50.130  33.520  24.760  1.00  0.00            
ATOM   1739  N   PRO   238      50.490  33.430  22.650  1.00  0.00            
ATOM   1740  CD  PRO   238      50.830  32.750  21.410  1.00  0.00            
ATOM   1741  HD1 PRO   238      50.050  32.090  20.970  1.00  0.00            
ATOM   1742  HD2 PRO   238      51.730  32.140  21.650  1.00  0.00            
ATOM   1743  CA  PRO   238      51.030  34.760  22.730  1.00  0.00            
ATOM   1744  HA  PRO   238      51.690  34.920  23.580  1.00  0.00            
ATOM   1745  CB  PRO   238      51.850  34.860  21.440  1.00  0.00            
ATOM   1746  HB1 PRO   238      51.820  35.870  20.980  1.00  0.00            
ATOM   1747  HB2 PRO   238      52.910  34.600  21.640  1.00  0.00            
ATOM   1748  CG  PRO   238      51.270  33.850  20.440  1.00  0.00            
ATOM   1749  HG1 PRO   238      50.330  34.310  20.050  1.00  0.00            
ATOM   1750  HG2 PRO   238      51.880  33.410  19.630  1.00  0.00            
ATOM   1751  C   PRO   238      50.050  35.870  22.840  1.00  0.00            
ATOM   1752  O   PRO   238      50.470  36.920  23.300  1.00  0.00            
ATOM   1753  N   ALA   239      48.770  35.770  22.440  1.00  0.00            
ATOM   1754  HN  ALA   239      48.400  34.970  21.980  1.00  0.00            
ATOM   1755  CA  ALA   239      47.760  36.760  22.700  1.00  0.00            
ATOM   1756  HA  ALA   239      48.160  37.700  22.340  1.00  0.00            
ATOM   1757  CB  ALA   239      46.480  36.650  21.860  1.00  0.00            
ATOM   1758  HB1 ALA   239      46.640  36.220  20.850  1.00  0.00            
ATOM   1759  HB2 ALA   239      45.830  35.900  22.370  1.00  0.00            
ATOM   1760  HB3 ALA   239      45.940  37.610  21.710  1.00  0.00            
ATOM   1761  C   ALA   239      47.510  36.880  24.160  1.00  0.00            
ATOM   1762  O   ALA   239      47.260  37.970  24.690  1.00  0.00            
ATOM   1763  N   LEU   240      47.540  35.760  24.910  1.00  0.00            
ATOM   1764  HN  LEU   240      47.630  34.840  24.530  1.00  0.00            
ATOM   1765  CA  LEU   240      47.180  35.770  26.290  1.00  0.00            
ATOM   1766  HA  LEU   240      46.370  36.470  26.430  1.00  0.00            
ATOM   1767  CB  LEU   240      46.810  34.340  26.720  1.00  0.00            
ATOM   1768  HB1 LEU   240      47.620  33.600  26.510  1.00  0.00            
ATOM   1769  HB2 LEU   240      46.590  34.440  27.800  1.00  0.00            
ATOM   1770  CG  LEU   240      45.520  33.840  26.040  1.00  0.00            
ATOM   1771  HG  LEU   240      45.620  34.070  24.950  1.00  0.00            
ATOM   1772  CD1 LEU   240      45.280  32.380  26.430  1.00  0.00            
ATOM   1773 1HD1 LEU   240      44.910  32.240  27.470  1.00  0.00            
ATOM   1774 2HD1 LEU   240      44.400  31.950  25.900  1.00  0.00            
ATOM   1775 3HD1 LEU   240      46.280  31.910  26.320  1.00  0.00            
ATOM   1776  CD2 LEU   240      44.250  34.560  26.510  1.00  0.00            
ATOM   1777 1HD2 LEU   240      43.400  34.120  25.950  1.00  0.00            
ATOM   1778 2HD2 LEU   240      44.070  34.190  27.540  1.00  0.00            
ATOM   1779 3HD2 LEU   240      44.380  35.670  26.580  1.00  0.00            
ATOM   1780  C   LEU   240      48.310  36.240  27.140  1.00  0.00            
ATOM   1781  O   LEU   240      47.990  37.010  28.040  1.00  0.00            
ATOM   1782  N   VAL   241      49.570  35.930  26.770  1.00  0.00            
ATOM   1783  HN  VAL   241      49.770  35.310  26.020  1.00  0.00            
ATOM   1784  CA  VAL   241      50.770  36.460  27.340  1.00  0.00            
ATOM   1785  HA  VAL   241      50.740  36.260  28.400  1.00  0.00            
ATOM   1786  CB  VAL   241      51.980  35.950  26.610  1.00  0.00            
ATOM   1787  HB  VAL   241      51.860  36.090  25.520  1.00  0.00            
ATOM   1788  CG1 VAL   241      53.230  36.720  27.070  1.00  0.00            
ATOM   1789 1HG1 VAL   241      54.090  36.120  26.700  1.00  0.00            
ATOM   1790 2HG1 VAL   241      53.230  37.720  26.600  1.00  0.00            
ATOM   1791 3HG1 VAL   241      53.280  36.770  28.180  1.00  0.00            
ATOM   1792  CG2 VAL   241      52.190  34.460  26.950  1.00  0.00            
ATOM   1793 1HG2 VAL   241      51.200  33.970  26.890  1.00  0.00            
ATOM   1794 2HG2 VAL   241      52.860  33.910  26.240  1.00  0.00            
ATOM   1795 3HG2 VAL   241      52.590  34.240  27.960  1.00  0.00            
ATOM   1796  C   VAL   241      50.890  37.940  27.270  1.00  0.00            
ATOM   1797  O   VAL   241      51.100  38.640  28.260  1.00  0.00            
ATOM   1798  N   LYS   242      50.530  38.570  26.140  1.00  0.00            
ATOM   1799  HN  LYS   242      50.520  38.080  25.270  1.00  0.00            
ATOM   1800  CA  LYS   242      50.280  39.970  25.990  1.00  0.00            
ATOM   1801  HA  LYS   242      51.220  40.490  26.100  1.00  0.00            
ATOM   1802  CB  LYS   242      49.870  40.280  24.540  1.00  0.00            
ATOM   1803  HB1 LYS   242      50.660  39.810  23.920  1.00  0.00            
ATOM   1804  HB2 LYS   242      49.000  39.680  24.210  1.00  0.00            
ATOM   1805  CG  LYS   242      49.840  41.790  24.300  1.00  0.00            
ATOM   1806  HG1 LYS   242      49.020  42.280  24.880  1.00  0.00            
ATOM   1807  HG2 LYS   242      50.730  42.410  24.510  1.00  0.00            
ATOM   1808  CD  LYS   242      49.460  42.110  22.850  1.00  0.00            
ATOM   1809  HD1 LYS   242      50.280  41.620  22.280  1.00  0.00            
ATOM   1810  HD2 LYS   242      48.630  41.420  22.560  1.00  0.00            
ATOM   1811  CE  LYS   242      49.170  43.580  22.550  1.00  0.00            
ATOM   1812  HE1 LYS   242      48.430  43.580  21.720  1.00  0.00            
ATOM   1813  HE2 LYS   242      48.720  44.120  23.400  1.00  0.00            
ATOM   1814  NZ  LYS   242      50.460  44.200  22.150  1.00  0.00            
ATOM   1815  HZ1 LYS   242      50.890  43.720  21.330  1.00  0.00            
ATOM   1816  HZ2 LYS   242      50.330  45.200  21.880  1.00  0.00            
ATOM   1817  HZ3 LYS   242      51.120  44.090  22.950  1.00  0.00            
ATOM   1818  C   LYS   242      49.310  40.510  26.990  1.00  0.00            
ATOM   1819  O   LYS   242      49.360  41.580  27.600  1.00  0.00            
ATOM   1820  N   MET   243      48.180  39.830  27.260  1.00  0.00            
ATOM   1821  HN  MET   243      48.090  38.980  26.750  1.00  0.00            
ATOM   1822  CA  MET   243      47.110  40.430  27.990  1.00  0.00            
ATOM   1823  HA  MET   243      47.150  41.510  28.000  1.00  0.00            
ATOM   1824  CB  MET   243      45.810  40.020  27.270  1.00  0.00            
ATOM   1825  HB1 MET   243      45.810  38.920  27.120  1.00  0.00            
ATOM   1826  HB2 MET   243      45.040  40.360  28.000  1.00  0.00            
ATOM   1827  CG  MET   243      45.500  40.900  26.060  1.00  0.00            
ATOM   1828  HG1 MET   243      46.330  40.980  25.320  1.00  0.00            
ATOM   1829  HG2 MET   243      44.680  40.500  25.430  1.00  0.00            
ATOM   1830  SD  MET   243      45.040  42.590  26.520  1.00  0.00            
ATOM   1831  CE  MET   243      43.480  42.680  25.610  1.00  0.00            
ATOM   1832  HE1 MET   243      43.210  43.750  25.600  1.00  0.00            
ATOM   1833  HE2 MET   243      43.770  42.410  24.570  1.00  0.00            
ATOM   1834  HE3 MET   243      42.690  41.990  26.010  1.00  0.00            
ATOM   1835  C   MET   243      47.210  40.210  29.460  1.00  0.00            
ATOM   1836  O   MET   243      46.540  40.920  30.210  1.00  0.00            
ATOM   1837  N   LEU   244      48.150  39.370  29.910  1.00  0.00            
ATOM   1838  HN  LEU   244      48.580  38.720  29.290  1.00  0.00            
ATOM   1839  CA  LEU   244      48.800  39.390  31.190  1.00  0.00            
ATOM   1840  HA  LEU   244      48.050  39.120  31.910  1.00  0.00            
ATOM   1841  CB  LEU   244      49.800  38.230  31.360  1.00  0.00            
ATOM   1842  HB1 LEU   244      50.580  38.380  30.580  1.00  0.00            
ATOM   1843  HB2 LEU   244      50.240  38.340  32.370  1.00  0.00            
ATOM   1844  CG  LEU   244      49.180  36.830  31.230  1.00  0.00            
ATOM   1845  HG  LEU   244      48.910  36.640  30.170  1.00  0.00            
ATOM   1846  CD1 LEU   244      50.130  35.790  31.860  1.00  0.00            
ATOM   1847 1HD1 LEU   244      49.590  34.840  32.010  1.00  0.00            
ATOM   1848 2HD1 LEU   244      50.930  35.600  31.110  1.00  0.00            
ATOM   1849 3HD1 LEU   244      50.590  36.090  32.830  1.00  0.00            
ATOM   1850  CD2 LEU   244      47.880  36.730  32.030  1.00  0.00            
ATOM   1851 1HD2 LEU   244      47.400  35.730  32.000  1.00  0.00            
ATOM   1852 2HD2 LEU   244      48.080  36.980  33.100  1.00  0.00            
ATOM   1853 3HD2 LEU   244      47.060  37.360  31.610  1.00  0.00            
ATOM   1854  C   LEU   244      49.460  40.660  31.620  1.00  0.00            
ATOM   1855  O   LEU   244      49.570  41.070  32.770  1.00  0.00            
ATOM   1856  N   GLY   245      50.020  41.350  30.610  1.00  0.00            
ATOM   1857  HN  GLY   245      49.920  40.890  29.730  1.00  0.00            
ATOM   1858  CA  GLY   245      50.560  42.680  30.610  1.00  0.00            
ATOM   1859  HA1 GLY   245      51.130  42.840  31.520  1.00  0.00            
ATOM   1860  HA2 GLY   245      51.120  42.860  29.710  1.00  0.00            
ATOM   1861  C   GLY   245      49.500  43.730  30.660  1.00  0.00            
ATOM   1862  O   GLY   245      49.830  44.910  30.740  1.00  0.00            
ATOM   1863  N   SER   246      48.200  43.400  30.520  1.00  0.00            
ATOM   1864  HN  SER   246      47.890  42.470  30.370  1.00  0.00            
ATOM   1865  CA  SER   246      47.190  44.420  30.510  1.00  0.00            
ATOM   1866  HA  SER   246      47.560  45.220  29.880  1.00  0.00            
ATOM   1867  CB  SER   246      45.880  43.980  29.860  1.00  0.00            
ATOM   1868  HB1 SER   246      46.080  43.700  28.800  1.00  0.00            
ATOM   1869  HB2 SER   246      45.330  43.170  30.390  1.00  0.00            
ATOM   1870  OG  SER   246      44.940  45.030  29.680  1.00  0.00            
ATOM   1871  HG1 SER   246      44.330  44.790  28.980  1.00  0.00            
ATOM   1872  C   SER   246      46.910  44.770  31.930  1.00  0.00            
ATOM   1873  O   SER   246      46.690  43.960  32.830  1.00  0.00            
ATOM   1874  N   PRO   247      46.780  46.020  32.280  1.00  0.00            
ATOM   1875  CD  PRO   247      47.060  47.170  31.430  1.00  0.00            
ATOM   1876  HD1 PRO   247      46.240  47.270  30.690  1.00  0.00            
ATOM   1877  HD2 PRO   247      48.010  47.090  30.870  1.00  0.00            
ATOM   1878  CA  PRO   247      46.470  46.380  33.640  1.00  0.00            
ATOM   1879  HA  PRO   247      46.780  45.690  34.410  1.00  0.00            
ATOM   1880  CB  PRO   247      47.250  47.690  33.730  1.00  0.00            
ATOM   1881  HB1 PRO   247      47.060  48.310  34.630  1.00  0.00            
ATOM   1882  HB2 PRO   247      48.330  47.450  33.850  1.00  0.00            
ATOM   1883  CG  PRO   247      47.090  48.380  32.370  1.00  0.00            
ATOM   1884  HG1 PRO   247      46.100  48.890  32.360  1.00  0.00            
ATOM   1885  HG2 PRO   247      47.940  49.030  32.080  1.00  0.00            
ATOM   1886  C   PRO   247      44.990  46.500  33.730  1.00  0.00            
ATOM   1887  O   PRO   247      44.510  46.920  34.780  1.00  0.00            
ATOM   1888  N   VAL   248      44.170  46.140  32.730  1.00  0.00            
ATOM   1889  HN  VAL   248      44.600  45.890  31.870  1.00  0.00            
ATOM   1890  CA  VAL   248      42.740  46.220  32.800  1.00  0.00            
ATOM   1891  HA  VAL   248      42.480  47.060  33.430  1.00  0.00            
ATOM   1892  CB  VAL   248      42.150  46.410  31.440  1.00  0.00            
ATOM   1893  HB  VAL   248      42.500  45.550  30.820  1.00  0.00            
ATOM   1894  CG1 VAL   248      40.620  46.500  31.550  1.00  0.00            
ATOM   1895 1HG1 VAL   248      40.530  47.270  32.350  1.00  0.00            
ATOM   1896 2HG1 VAL   248      40.130  46.800  30.600  1.00  0.00            
ATOM   1897 3HG1 VAL   248      40.140  45.530  31.800  1.00  0.00            
ATOM   1898  CG2 VAL   248      42.650  47.710  30.780  1.00  0.00            
ATOM   1899 1HG2 VAL   248      43.750  47.680  30.650  1.00  0.00            
ATOM   1900 2HG2 VAL   248      42.130  47.780  29.800  1.00  0.00            
ATOM   1901 3HG2 VAL   248      42.460  48.580  31.450  1.00  0.00            
ATOM   1902  C   VAL   248      42.260  44.960  33.430  1.00  0.00            
ATOM   1903  O   VAL   248      42.480  43.840  32.960  1.00  0.00            
ATOM   1904  N   ASP   249      41.590  45.160  34.570  1.00  0.00            
ATOM   1905  HN  ASP   249      41.220  46.060  34.800  1.00  0.00            
ATOM   1906  CA  ASP   249      41.170  44.130  35.470  1.00  0.00            
ATOM   1907  HA  ASP   249      42.120  43.660  35.660  1.00  0.00            
ATOM   1908  CB  ASP   249      40.720  44.800  36.780  1.00  0.00            
ATOM   1909  HB1 ASP   249      39.750  45.310  36.600  1.00  0.00            
ATOM   1910  HB2 ASP   249      40.560  43.940  37.470  1.00  0.00            
ATOM   1911  CG  ASP   249      41.740  45.710  37.460  1.00  0.00            
ATOM   1912  OD1 ASP   249      41.600  46.960  37.480  1.00  0.00            
ATOM   1913  OD2 ASP   249      42.830  45.260  37.910  1.00  0.00            
ATOM   1914  C   ASP   249      40.240  43.050  35.040  1.00  0.00            
ATOM   1915  O   ASP   249      40.620  41.880  35.100  1.00  0.00            
ATOM   1916  N   SER   250      39.120  43.400  34.390  1.00  0.00            
ATOM   1917  HN  SER   250      38.880  44.340  34.190  1.00  0.00            
ATOM   1918  CA  SER   250      38.080  42.550  33.880  1.00  0.00            
ATOM   1919  HA  SER   250      37.600  41.990  34.660  1.00  0.00            
ATOM   1920  CB  SER   250      36.970  43.360  33.180  1.00  0.00            
ATOM   1921  HB1 SER   250      36.150  42.740  32.760  1.00  0.00            
ATOM   1922  HB2 SER   250      36.530  44.060  33.920  1.00  0.00            
ATOM   1923  OG  SER   250      37.470  44.160  32.120  1.00  0.00            
ATOM   1924  HG1 SER   250      36.930  44.960  32.110  1.00  0.00            
ATOM   1925  C   SER   250      38.760  41.640  32.920  1.00  0.00            
ATOM   1926  O   SER   250      38.420  40.470  32.800  1.00  0.00            
ATOM   1927  N   VAL   251      39.640  42.210  32.070  1.00  0.00            
ATOM   1928  HN  VAL   251      39.810  43.180  32.170  1.00  0.00            
ATOM   1929  CA  VAL   251      40.290  41.590  30.960  1.00  0.00            
ATOM   1930  HA  VAL   251      39.630  40.930  30.410  1.00  0.00            
ATOM   1931  CB  VAL   251      40.970  42.570  30.050  1.00  0.00            
ATOM   1932  HB  VAL   251      41.550  43.250  30.710  1.00  0.00            
ATOM   1933  CG1 VAL   251      41.930  41.990  29.000  1.00  0.00            
ATOM   1934 1HG1 VAL   251      42.470  42.750  28.400  1.00  0.00            
ATOM   1935 2HG1 VAL   251      42.790  41.440  29.450  1.00  0.00            
ATOM   1936 3HG1 VAL   251      41.400  41.330  28.270  1.00  0.00            
ATOM   1937  CG2 VAL   251      39.930  43.500  29.390  1.00  0.00            
ATOM   1938 1HG2 VAL   251      39.170  42.920  28.840  1.00  0.00            
ATOM   1939 2HG2 VAL   251      39.410  43.940  30.270  1.00  0.00            
ATOM   1940 3HG2 VAL   251      40.450  44.260  28.770  1.00  0.00            
ATOM   1941  C   VAL   251      41.290  40.590  31.420  1.00  0.00            
ATOM   1942  O   VAL   251      41.410  39.470  30.920  1.00  0.00            
ATOM   1943  N   LEU   252      42.050  40.880  32.490  1.00  0.00            
ATOM   1944  HN  LEU   252      42.100  41.810  32.840  1.00  0.00            
ATOM   1945  CA  LEU   252      42.960  39.980  33.130  1.00  0.00            
ATOM   1946  HA  LEU   252      43.570  39.570  32.340  1.00  0.00            
ATOM   1947  CB  LEU   252      43.810  40.950  33.970  1.00  0.00            
ATOM   1948  HB1 LEU   252      44.020  41.800  33.280  1.00  0.00            
ATOM   1949  HB2 LEU   252      43.280  41.340  34.870  1.00  0.00            
ATOM   1950  CG  LEU   252      45.090  40.280  34.490  1.00  0.00            
ATOM   1951  HG  LEU   252      44.920  39.240  34.840  1.00  0.00            
ATOM   1952  CD1 LEU   252      46.140  40.200  33.370  1.00  0.00            
ATOM   1953 1HD1 LEU   252      47.120  39.760  33.670  1.00  0.00            
ATOM   1954 2HD1 LEU   252      45.710  39.680  32.490  1.00  0.00            
ATOM   1955 3HD1 LEU   252      46.340  41.200  32.930  1.00  0.00            
ATOM   1956  CD2 LEU   252      45.720  41.130  35.610  1.00  0.00            
ATOM   1957 1HD2 LEU   252      45.890  42.110  35.130  1.00  0.00            
ATOM   1958 2HD2 LEU   252      45.090  41.330  36.500  1.00  0.00            
ATOM   1959 3HD2 LEU   252      46.730  40.820  35.970  1.00  0.00            
ATOM   1960  C   LEU   252      42.440  38.870  33.970  1.00  0.00            
ATOM   1961  O   LEU   252      43.080  37.830  34.120  1.00  0.00            
ATOM   1962  N   PHE   253      41.230  39.020  34.550  1.00  0.00            
ATOM   1963  HN  PHE   253      40.740  39.890  34.510  1.00  0.00            
ATOM   1964  CA  PHE   253      40.610  37.970  35.300  1.00  0.00            
ATOM   1965  HA  PHE   253      41.420  37.520  35.870  1.00  0.00            
ATOM   1966  CB  PHE   253      39.550  38.500  36.280  1.00  0.00            
ATOM   1967  HB1 PHE   253      38.920  39.040  35.530  1.00  0.00            
ATOM   1968  HB2 PHE   253      38.910  37.750  36.780  1.00  0.00            
ATOM   1969  CG  PHE   253      39.990  39.320  37.450  1.00  0.00            
ATOM   1970  CD1 PHE   253      39.000  40.010  38.090  1.00  0.00            
ATOM   1971  HD1 PHE   253      38.010  40.120  37.670  1.00  0.00            
ATOM   1972  CE1 PHE   253      39.200  40.800  39.200  1.00  0.00            
ATOM   1973  HE1 PHE   253      38.430  41.460  39.560  1.00  0.00            
ATOM   1974  CZ  PHE   253      40.440  40.750  39.790  1.00  0.00            
ATOM   1975  HZ  PHE   253      40.590  41.350  40.670  1.00  0.00            
ATOM   1976  CD2 PHE   253      41.230  39.310  38.040  1.00  0.00            
ATOM   1977  HD2 PHE   253      42.020  38.740  37.560  1.00  0.00            
ATOM   1978  CE2 PHE   253      41.420  39.960  39.240  1.00  0.00            
ATOM   1979  HE2 PHE   253      42.420  39.870  39.640  1.00  0.00            
ATOM   1980  C   PHE   253      40.100  36.870  34.440  1.00  0.00            
ATOM   1981  O   PHE   253      40.250  35.690  34.750  1.00  0.00            
ATOM   1982  N   TYR   254      39.550  37.210  33.260  1.00  0.00            
ATOM   1983  HN  TYR   254      39.480  38.180  33.040  1.00  0.00            
ATOM   1984  CA  TYR   254      39.320  36.330  32.160  1.00  0.00            
ATOM   1985  HA  TYR   254      38.710  35.480  32.460  1.00  0.00            
ATOM   1986  CB  TYR   254      38.660  37.000  30.940  1.00  0.00            
ATOM   1987  HB1 TYR   254      39.130  37.960  30.660  1.00  0.00            
ATOM   1988  HB2 TYR   254      38.750  36.310  30.070  1.00  0.00            
ATOM   1989  CG  TYR   254      37.200  37.270  31.060  1.00  0.00            
ATOM   1990  CD1 TYR   254      36.700  38.490  30.690  1.00  0.00            
ATOM   1991  HD1 TYR   254      37.410  39.280  30.480  1.00  0.00            
ATOM   1992  CE1 TYR   254      35.350  38.770  30.680  1.00  0.00            
ATOM   1993  HE1 TYR   254      34.950  39.650  30.210  1.00  0.00            
ATOM   1994  CZ  TYR   254      34.510  37.860  31.280  1.00  0.00            
ATOM   1995  OH  TYR   254      33.130  38.150  31.410  1.00  0.00            
ATOM   1996  HH  TYR   254      32.650  37.330  31.250  1.00  0.00            
ATOM   1997  CD2 TYR   254      36.350  36.360  31.640  1.00  0.00            
ATOM   1998  HD2 TYR   254      36.680  35.400  32.030  1.00  0.00            
ATOM   1999  CE2 TYR   254      35.010  36.670  31.740  1.00  0.00            
ATOM   2000  HE2 TYR   254      34.370  35.950  32.230  1.00  0.00            
ATOM   2001  C   TYR   254      40.620  35.740  31.710  1.00  0.00            
ATOM   2002  O   TYR   254      40.710  34.530  31.570  1.00  0.00            
ATOM   2003  N   ALA   255      41.710  36.470  31.450  1.00  0.00            
ATOM   2004  HN  ALA   255      41.620  37.470  31.500  1.00  0.00            
ATOM   2005  CA  ALA   255      42.880  35.940  30.820  1.00  0.00            
ATOM   2006  HA  ALA   255      42.650  35.310  29.970  1.00  0.00            
ATOM   2007  CB  ALA   255      43.740  37.130  30.390  1.00  0.00            
ATOM   2008  HB1 ALA   255      43.120  37.570  29.570  1.00  0.00            
ATOM   2009  HB2 ALA   255      44.030  37.840  31.190  1.00  0.00            
ATOM   2010  HB3 ALA   255      44.690  36.830  29.900  1.00  0.00            
ATOM   2011  C   ALA   255      43.700  35.030  31.670  1.00  0.00            
ATOM   2012  O   ALA   255      44.230  34.040  31.150  1.00  0.00            
ATOM   2013  N   ILE   256      43.890  35.260  32.980  1.00  0.00            
ATOM   2014  HN  ILE   256      43.420  36.060  33.340  1.00  0.00            
ATOM   2015  CA  ILE   256      44.600  34.320  33.790  1.00  0.00            
ATOM   2016  HA  ILE   256      45.580  34.190  33.360  1.00  0.00            
ATOM   2017  CB  ILE   256      44.730  34.950  35.150  1.00  0.00            
ATOM   2018  HB  ILE   256      44.990  36.020  34.970  1.00  0.00            
ATOM   2019  CG2 ILE   256      43.460  34.980  36.010  1.00  0.00            
ATOM   2020 1HG2 ILE   256      43.170  33.920  36.150  1.00  0.00            
ATOM   2021 2HG2 ILE   256      43.700  35.430  37.000  1.00  0.00            
ATOM   2022 3HG2 ILE   256      42.630  35.540  35.510  1.00  0.00            
ATOM   2023  CG1 ILE   256      45.960  34.450  35.930  1.00  0.00            
ATOM   2024 1HG1 ILE   256      46.310  35.170  36.700  1.00  0.00            
ATOM   2025 2HG1 ILE   256      45.600  33.520  36.430  1.00  0.00            
ATOM   2026  CD  ILE   256      47.270  34.150  35.200  1.00  0.00            
ATOM   2027  HD1 ILE   256      48.040  33.670  35.840  1.00  0.00            
ATOM   2028  HD2 ILE   256      47.120  33.520  34.300  1.00  0.00            
ATOM   2029  HD3 ILE   256      47.660  35.100  34.780  1.00  0.00            
ATOM   2030  C   ILE   256      44.010  32.960  33.910  1.00  0.00            
ATOM   2031  O   ILE   256      44.740  31.960  33.870  1.00  0.00            
ATOM   2032  N   THR   257      42.680  32.800  33.920  1.00  0.00            
ATOM   2033  HN  THR   257      41.950  33.490  33.860  1.00  0.00            
ATOM   2034  CA  THR   257      42.100  31.500  33.950  1.00  0.00            
ATOM   2035  HA  THR   257      42.800  30.930  34.550  1.00  0.00            
ATOM   2036  CB  THR   257      40.720  31.520  34.530  1.00  0.00            
ATOM   2037  HB  THR   257      40.200  30.540  34.490  1.00  0.00            
ATOM   2038  OG1 THR   257      40.030  32.640  34.000  1.00  0.00            
ATOM   2039  HG1 THR   257      39.350  32.880  34.640  1.00  0.00            
ATOM   2040  CG2 THR   257      40.730  31.880  36.030  1.00  0.00            
ATOM   2041 1HG2 THR   257      41.360  31.170  36.600  1.00  0.00            
ATOM   2042 2HG2 THR   257      41.140  32.910  36.090  1.00  0.00            
ATOM   2043 3HG2 THR   257      39.710  31.830  36.480  1.00  0.00            
ATOM   2044  C   THR   257      42.000  30.740  32.670  1.00  0.00            
ATOM   2045  O   THR   257      42.030  29.520  32.690  1.00  0.00            
ATOM   2046  N   THR   258      41.960  31.480  31.550  1.00  0.00            
ATOM   2047  HN  THR   258      41.880  32.460  31.720  1.00  0.00            
ATOM   2048  CA  THR   258      42.040  31.020  30.200  1.00  0.00            
ATOM   2049  HA  THR   258      41.320  30.240  29.990  1.00  0.00            
ATOM   2050  CB  THR   258      41.640  32.200  29.360  1.00  0.00            
ATOM   2051  HB  THR   258      42.360  33.040  29.410  1.00  0.00            
ATOM   2052  OG1 THR   258      40.360  32.750  29.640  1.00  0.00            
ATOM   2053  HG1 THR   258      40.530  33.350  30.370  1.00  0.00            
ATOM   2054  CG2 THR   258      41.640  31.760  27.890  1.00  0.00            
ATOM   2055 1HG2 THR   258      42.530  31.160  27.590  1.00  0.00            
ATOM   2056 2HG2 THR   258      40.740  31.120  27.830  1.00  0.00            
ATOM   2057 3HG2 THR   258      41.490  32.710  27.330  1.00  0.00            
ATOM   2058  C   THR   258      43.410  30.530  29.870  1.00  0.00            
ATOM   2059  O   THR   258      43.570  29.480  29.260  1.00  0.00            
ATOM   2060  N   LEU   259      44.520  31.140  30.320  1.00  0.00            
ATOM   2061  HN  LEU   259      44.390  31.980  30.850  1.00  0.00            
ATOM   2062  CA  LEU   259      45.840  30.650  30.080  1.00  0.00            
ATOM   2063  HA  LEU   259      45.820  30.160  29.120  1.00  0.00            
ATOM   2064  CB  LEU   259      46.840  31.820  30.150  1.00  0.00            
ATOM   2065  HB1 LEU   259      46.570  32.460  29.290  1.00  0.00            
ATOM   2066  HB2 LEU   259      46.770  32.350  31.130  1.00  0.00            
ATOM   2067  CG  LEU   259      48.290  31.390  29.910  1.00  0.00            
ATOM   2068  HG  LEU   259      48.600  30.700  30.720  1.00  0.00            
ATOM   2069  CD1 LEU   259      48.540  30.850  28.490  1.00  0.00            
ATOM   2070 1HD1 LEU   259      49.400  30.160  28.480  1.00  0.00            
ATOM   2071 2HD1 LEU   259      47.650  30.240  28.230  1.00  0.00            
ATOM   2072 3HD1 LEU   259      48.630  31.700  27.770  1.00  0.00            
ATOM   2073  CD2 LEU   259      49.090  32.650  30.290  1.00  0.00            
ATOM   2074 1HD2 LEU   259      48.720  33.450  29.610  1.00  0.00            
ATOM   2075 2HD2 LEU   259      48.740  32.940  31.300  1.00  0.00            
ATOM   2076 3HD2 LEU   259      50.200  32.710  30.170  1.00  0.00            
ATOM   2077  C   LEU   259      46.220  29.590  31.050  1.00  0.00            
ATOM   2078  O   LEU   259      46.710  28.520  30.670  1.00  0.00            
ATOM   2079  N   HIS   260      45.810  29.680  32.330  1.00  0.00            
ATOM   2080  HN  HIS   260      45.430  30.560  32.610  1.00  0.00            
ATOM   2081  CA  HIS   260      45.780  28.540  33.200  1.00  0.00            
ATOM   2082  HA  HIS   260      46.810  28.350  33.460  1.00  0.00            
ATOM   2083  CB  HIS   260      45.130  28.980  34.520  1.00  0.00            
ATOM   2084  HB1 HIS   260      45.590  29.900  34.950  1.00  0.00            
ATOM   2085  HB2 HIS   260      44.030  29.140  34.430  1.00  0.00            
ATOM   2086  ND1 HIS   260      43.980  27.420  36.110  1.00  0.00            
ATOM   2087  CG  HIS   260      45.150  27.960  35.620  1.00  0.00            
ATOM   2088  CE1 HIS   260      44.340  26.620  37.100  1.00  0.00            
ATOM   2089  HE1 HIS   260      43.680  25.880  37.550  1.00  0.00            
ATOM   2090  NE2 HIS   260      45.690  26.560  37.220  1.00  0.00            
ATOM   2091  HE2 HIS   260      46.210  25.940  37.800  1.00  0.00            
ATOM   2092  CD2 HIS   260      46.210  27.440  36.290  1.00  0.00            
ATOM   2093  HD2 HIS   260      47.270  27.520  36.060  1.00  0.00            
ATOM   2094  C   HIS   260      45.130  27.300  32.690  1.00  0.00            
ATOM   2095  O   HIS   260      45.710  26.210  32.740  1.00  0.00            
ATOM   2096  N   ASN   261      43.970  27.370  32.020  1.00  0.00            
ATOM   2097  HN  ASN   261      43.380  28.140  32.230  1.00  0.00            
ATOM   2098  CA  ASN   261      43.450  26.230  31.330  1.00  0.00            
ATOM   2099  HA  ASN   261      43.460  25.350  31.960  1.00  0.00            
ATOM   2100  CB  ASN   261      42.020  26.590  30.870  1.00  0.00            
ATOM   2101  HB1 ASN   261      42.060  27.500  30.240  1.00  0.00            
ATOM   2102  HB2 ASN   261      41.630  25.830  30.160  1.00  0.00            
ATOM   2103  CG  ASN   261      40.970  26.660  31.960  1.00  0.00            
ATOM   2104  OD1 ASN   261      41.140  26.530  33.180  1.00  0.00            
ATOM   2105  ND2 ASN   261      39.720  26.880  31.460  1.00  0.00            
ATOM   2106 1HD2 ASN   261      39.600  27.100  30.490  1.00  0.00            
ATOM   2107 2HD2 ASN   261      38.940  27.120  32.030  1.00  0.00            
ATOM   2108  C   ASN   261      44.220  25.680  30.180  1.00  0.00            
ATOM   2109  O   ASN   261      44.380  24.470  30.020  1.00  0.00            
ATOM   2110  N   LEU   262      44.860  26.470  29.290  1.00  0.00            
ATOM   2111  HN  LEU   262      44.780  27.450  29.420  1.00  0.00            
ATOM   2112  CA  LEU   262      45.580  26.080  28.120  1.00  0.00            
ATOM   2113  HA  LEU   262      44.980  25.320  27.650  1.00  0.00            
ATOM   2114  CB  LEU   262      45.800  27.260  27.160  1.00  0.00            
ATOM   2115  HB1 LEU   262      45.990  28.190  27.750  1.00  0.00            
ATOM   2116  HB2 LEU   262      46.700  27.160  26.510  1.00  0.00            
ATOM   2117  CG  LEU   262      44.590  27.320  26.210  1.00  0.00            
ATOM   2118  HG  LEU   262      43.700  27.070  26.820  1.00  0.00            
ATOM   2119  CD1 LEU   262      44.430  28.770  25.710  1.00  0.00            
ATOM   2120 1HD1 LEU   262      44.300  29.300  26.670  1.00  0.00            
ATOM   2121 2HD1 LEU   262      45.360  29.110  25.200  1.00  0.00            
ATOM   2122 3HD1 LEU   262      43.480  28.790  25.130  1.00  0.00            
ATOM   2123  CD2 LEU   262      44.820  26.260  25.120  1.00  0.00            
ATOM   2124 1HD2 LEU   262      45.750  26.480  24.550  1.00  0.00            
ATOM   2125 2HD2 LEU   262      45.020  25.230  25.460  1.00  0.00            
ATOM   2126 3HD2 LEU   262      43.960  26.260  24.410  1.00  0.00            
ATOM   2127  C   LEU   262      46.850  25.370  28.450  1.00  0.00            
ATOM   2128  O   LEU   262      47.120  24.330  27.860  1.00  0.00            
ATOM   2129  N   LEU   263      47.640  25.940  29.380  1.00  0.00            
ATOM   2130  HN  LEU   263      47.240  26.760  29.790  1.00  0.00            
ATOM   2131  CA  LEU   263      48.720  25.320  30.070  1.00  0.00            
ATOM   2132  HA  LEU   263      49.520  25.160  29.360  1.00  0.00            
ATOM   2133  CB  LEU   263      49.100  26.260  31.220  1.00  0.00            
ATOM   2134  HB1 LEU   263      48.240  26.610  31.830  1.00  0.00            
ATOM   2135  HB2 LEU   263      49.650  25.690  32.010  1.00  0.00            
ATOM   2136  CG  LEU   263      49.960  27.450  30.770  1.00  0.00            
ATOM   2137  HG  LEU   263      49.440  27.850  29.860  1.00  0.00            
ATOM   2138  CD1 LEU   263      50.170  28.520  31.850  1.00  0.00            
ATOM   2139 1HD1 LEU   263      50.560  29.500  31.480  1.00  0.00            
ATOM   2140 2HD1 LEU   263      49.290  28.650  32.520  1.00  0.00            
ATOM   2141 3HD1 LEU   263      50.900  28.090  32.560  1.00  0.00            
ATOM   2142  CD2 LEU   263      51.370  27.060  30.300  1.00  0.00            
ATOM   2143 1HD2 LEU   263      51.970  27.900  29.890  1.00  0.00            
ATOM   2144 2HD2 LEU   263      51.980  26.660  31.140  1.00  0.00            
ATOM   2145 3HD2 LEU   263      51.300  26.370  29.430  1.00  0.00            
ATOM   2146  C   LEU   263      48.360  23.990  30.630  1.00  0.00            
ATOM   2147  O   LEU   263      49.150  23.040  30.630  1.00  0.00            
ATOM   2148  N   LEU   264      47.240  23.830  31.350  1.00  0.00            
ATOM   2149  HN  LEU   264      46.690  24.650  31.480  1.00  0.00            
ATOM   2150  CA  LEU   264      46.840  22.560  31.870  1.00  0.00            
ATOM   2151  HA  LEU   264      47.720  22.210  32.370  1.00  0.00            
ATOM   2152  CB  LEU   264      45.740  22.940  32.870  1.00  0.00            
ATOM   2153  HB1 LEU   264      46.020  23.830  33.460  1.00  0.00            
ATOM   2154  HB2 LEU   264      44.840  23.270  32.310  1.00  0.00            
ATOM   2155  CG  LEU   264      45.410  21.880  33.940  1.00  0.00            
ATOM   2156  HG  LEU   264      45.330  20.930  33.370  1.00  0.00            
ATOM   2157  CD1 LEU   264      46.530  21.590  34.950  1.00  0.00            
ATOM   2158 1HD1 LEU   264      47.490  21.240  34.500  1.00  0.00            
ATOM   2159 2HD1 LEU   264      46.780  22.490  35.550  1.00  0.00            
ATOM   2160 3HD1 LEU   264      46.160  20.760  35.590  1.00  0.00            
ATOM   2161  CD2 LEU   264      44.060  22.030  34.680  1.00  0.00            
ATOM   2162 1HD2 LEU   264      43.690  21.080  35.120  1.00  0.00            
ATOM   2163 2HD2 LEU   264      44.230  22.760  35.500  1.00  0.00            
ATOM   2164 3HD2 LEU   264      43.360  22.530  33.980  1.00  0.00            
ATOM   2165  C   LEU   264      46.420  21.510  30.900  1.00  0.00            
ATOM   2166  O   LEU   264      46.600  20.300  31.050  1.00  0.00            
ATOM   2167  N   HIS   265      45.730  21.910  29.820  1.00  0.00            
ATOM   2168  HN  HIS   265      45.540  22.890  29.720  1.00  0.00            
ATOM   2169  CA  HIS   265      44.990  20.950  29.060  1.00  0.00            
ATOM   2170  HA  HIS   265      44.950  19.950  29.480  1.00  0.00            
ATOM   2171  CB  HIS   265      43.520  21.350  28.890  1.00  0.00            
ATOM   2172  HB1 HIS   265      43.270  22.410  28.660  1.00  0.00            
ATOM   2173  HB2 HIS   265      42.950  20.640  28.250  1.00  0.00            
ATOM   2174  ND1 HIS   265      42.720  19.830  30.650  1.00  0.00            
ATOM   2175  CG  HIS   265      42.890  21.130  30.230  1.00  0.00            
ATOM   2176  CE1 HIS   265      42.050  19.810  31.780  1.00  0.00            
ATOM   2177  HE1 HIS   265      41.730  18.870  32.240  1.00  0.00            
ATOM   2178  NE2 HIS   265      41.860  21.110  32.160  1.00  0.00            
ATOM   2179  HE2 HIS   265      41.540  21.390  33.060  1.00  0.00            
ATOM   2180  CD2 HIS   265      42.350  21.950  31.180  1.00  0.00            
ATOM   2181  HD2 HIS   265      42.210  23.020  31.260  1.00  0.00            
ATOM   2182  C   HIS   265      45.440  20.760  27.650  1.00  0.00            
ATOM   2183  O   HIS   265      44.950  19.880  26.940  1.00  0.00            
ATOM   2184  N   GLN   266      46.470  21.440  27.130  1.00  0.00            
ATOM   2185  HN  GLN   266      47.050  21.940  27.770  1.00  0.00            
ATOM   2186  CA  GLN   266      46.960  21.420  25.780  1.00  0.00            
ATOM   2187  HA  GLN   266      46.530  20.600  25.220  1.00  0.00            
ATOM   2188  CB  GLN   266      46.750  22.750  25.040  1.00  0.00            
ATOM   2189  HB1 GLN   266      45.650  22.920  25.000  1.00  0.00            
ATOM   2190  HB2 GLN   266      47.090  23.680  25.550  1.00  0.00            
ATOM   2191  CG  GLN   266      47.300  22.940  23.630  1.00  0.00            
ATOM   2192  HG1 GLN   266      47.020  23.980  23.340  1.00  0.00            
ATOM   2193  HG2 GLN   266      48.400  22.930  23.540  1.00  0.00            
ATOM   2194  CD  GLN   266      46.620  22.030  22.610  1.00  0.00            
ATOM   2195  OE1 GLN   266      45.420  21.810  22.710  1.00  0.00            
ATOM   2196  NE2 GLN   266      47.390  21.550  21.590  1.00  0.00            
ATOM   2197 1HE2 GLN   266      48.340  21.860  21.620  1.00  0.00            
ATOM   2198 2HE2 GLN   266      47.140  21.020  20.790  1.00  0.00            
ATOM   2199  C   GLN   266      48.390  21.020  25.840  1.00  0.00            
ATOM   2200  O   GLN   266      49.230  21.670  26.460  1.00  0.00            
ATOM   2201  N   GLU   267      48.850  20.040  25.040  1.00  0.00            
ATOM   2202  HN  GLU   267      48.160  19.470  24.590  1.00  0.00            
ATOM   2203  CA  GLU   267      50.260  19.920  24.840  1.00  0.00            
ATOM   2204  HA  GLU   267      50.770  19.970  25.790  1.00  0.00            
ATOM   2205  CB  GLU   267      50.570  18.500  24.330  1.00  0.00            
ATOM   2206  HB1 GLU   267      50.090  17.760  24.990  1.00  0.00            
ATOM   2207  HB2 GLU   267      50.340  18.360  23.250  1.00  0.00            
ATOM   2208  CG  GLU   267      52.030  18.100  24.520  1.00  0.00            
ATOM   2209  HG1 GLU   267      52.110  17.000  24.360  1.00  0.00            
ATOM   2210  HG2 GLU   267      52.650  18.630  23.770  1.00  0.00            
ATOM   2211  CD  GLU   267      52.490  18.420  25.940  1.00  0.00            
ATOM   2212  OE1 GLU   267      52.310  17.620  26.900  1.00  0.00            
ATOM   2213  OE2 GLU   267      53.090  19.520  26.070  1.00  0.00            
ATOM   2214  C   GLU   267      50.830  21.020  24.010  1.00  0.00            
ATOM   2215  O   GLU   267      50.160  21.530  23.110  1.00  0.00            
ATOM   2216  N   GLY   268      52.100  21.390  24.250  1.00  0.00            
ATOM   2217  HN  GLY   268      52.530  20.790  24.930  1.00  0.00            
ATOM   2218  CA  GLY   268      52.750  22.470  23.580  1.00  0.00            
ATOM   2219  HA1 GLY   268      53.810  22.280  23.600  1.00  0.00            
ATOM   2220  HA2 GLY   268      52.400  22.550  22.560  1.00  0.00            
ATOM   2221  C   GLY   268      52.530  23.770  24.290  1.00  0.00            
ATOM   2222  O   GLY   268      53.290  24.700  24.010  1.00  0.00            
ATOM   2223  N   ALA   269      51.600  23.890  25.260  1.00  0.00            
ATOM   2224  HN  ALA   269      51.020  23.140  25.550  1.00  0.00            
ATOM   2225  CA  ALA   269      51.390  25.120  25.960  1.00  0.00            
ATOM   2226  HA  ALA   269      51.290  25.950  25.270  1.00  0.00            
ATOM   2227  CB  ALA   269      50.020  25.020  26.650  1.00  0.00            
ATOM   2228  HB1 ALA   269      49.960  24.320  27.510  1.00  0.00            
ATOM   2229  HB2 ALA   269      49.670  26.030  26.960  1.00  0.00            
ATOM   2230  HB3 ALA   269      49.210  24.760  25.940  1.00  0.00            
ATOM   2231  C   ALA   269      52.440  25.560  26.910  1.00  0.00            
ATOM   2232  O   ALA   269      52.680  26.770  26.910  1.00  0.00            
ATOM   2233  N   LYS   270      53.190  24.780  27.720  1.00  0.00            
ATOM   2234  HN  LYS   270      53.030  23.810  27.620  1.00  0.00            
ATOM   2235  CA  LYS   270      54.250  25.320  28.520  1.00  0.00            
ATOM   2236  HA  LYS   270      53.890  26.100  29.190  1.00  0.00            
ATOM   2237  CB  LYS   270      54.740  24.220  29.470  1.00  0.00            
ATOM   2238  HB1 LYS   270      55.130  23.370  28.860  1.00  0.00            
ATOM   2239  HB2 LYS   270      55.620  24.650  30.000  1.00  0.00            
ATOM   2240  CG  LYS   270      53.720  23.730  30.500  1.00  0.00            
ATOM   2241  HG1 LYS   270      53.440  24.460  31.290  1.00  0.00            
ATOM   2242  HG2 LYS   270      52.800  23.500  29.910  1.00  0.00            
ATOM   2243  CD  LYS   270      54.140  22.410  31.130  1.00  0.00            
ATOM   2244  HD1 LYS   270      55.240  22.570  31.180  1.00  0.00            
ATOM   2245  HD2 LYS   270      53.740  22.310  32.160  1.00  0.00            
ATOM   2246  CE  LYS   270      53.880  21.280  30.130  1.00  0.00            
ATOM   2247  HE1 LYS   270      52.850  21.310  29.700  1.00  0.00            
ATOM   2248  HE2 LYS   270      54.620  21.380  29.300  1.00  0.00            
ATOM   2249  NZ  LYS   270      54.210  20.040  30.850  1.00  0.00            
ATOM   2250  HZ1 LYS   270      55.240  19.910  30.920  1.00  0.00            
ATOM   2251  HZ2 LYS   270      53.770  19.950  31.780  1.00  0.00            
ATOM   2252  HZ3 LYS   270      53.910  19.240  30.260  1.00  0.00            
ATOM   2253  C   LYS   270      55.380  25.910  27.770  1.00  0.00            
ATOM   2254  O   LYS   270      55.760  27.030  28.130  1.00  0.00            
ATOM   2255  N   MET   271      55.900  25.240  26.720  1.00  0.00            
ATOM   2256  HN  MET   271      55.680  24.290  26.510  1.00  0.00            
ATOM   2257  CA  MET   271      56.840  25.800  25.810  1.00  0.00            
ATOM   2258  HA  MET   271      57.780  26.070  26.270  1.00  0.00            
ATOM   2259  CB  MET   271      57.350  24.730  24.830  1.00  0.00            
ATOM   2260  HB1 MET   271      57.820  23.870  25.360  1.00  0.00            
ATOM   2261  HB2 MET   271      56.490  24.320  24.260  1.00  0.00            
ATOM   2262  CG  MET   271      58.420  25.370  23.940  1.00  0.00            
ATOM   2263  HG1 MET   271      58.170  26.410  23.640  1.00  0.00            
ATOM   2264  HG2 MET   271      59.370  25.430  24.500  1.00  0.00            
ATOM   2265  SD  MET   271      58.610  24.720  22.250  1.00  0.00            
ATOM   2266  CE  MET   271      57.240  25.470  21.330  1.00  0.00            
ATOM   2267  HE1 MET   271      56.340  24.830  21.200  1.00  0.00            
ATOM   2268  HE2 MET   271      56.910  26.400  21.840  1.00  0.00            
ATOM   2269  HE3 MET   271      57.560  25.790  20.320  1.00  0.00            
ATOM   2270  C   MET   271      56.380  27.080  25.180  1.00  0.00            
ATOM   2271  O   MET   271      57.170  28.020  25.170  1.00  0.00            
ATOM   2272  N   ALA   272      55.160  27.080  24.610  1.00  0.00            
ATOM   2273  HN  ALA   272      54.500  26.340  24.660  1.00  0.00            
ATOM   2274  CA  ALA   272      54.640  28.320  24.130  1.00  0.00            
ATOM   2275  HA  ALA   272      55.250  28.660  23.300  1.00  0.00            
ATOM   2276  CB  ALA   272      53.310  27.960  23.460  1.00  0.00            
ATOM   2277  HB1 ALA   272      52.720  28.770  22.990  1.00  0.00            
ATOM   2278  HB2 ALA   272      53.600  27.310  22.600  1.00  0.00            
ATOM   2279  HB3 ALA   272      52.660  27.380  24.150  1.00  0.00            
ATOM   2280  C   ALA   272      54.520  29.480  25.060  1.00  0.00            
ATOM   2281  O   ALA   272      54.910  30.600  24.720  1.00  0.00            
ATOM   2282  N   VAL   273      54.170  29.290  26.350  1.00  0.00            
ATOM   2283  HN  VAL   273      53.790  28.390  26.550  1.00  0.00            
ATOM   2284  CA  VAL   273      54.290  30.340  27.300  1.00  0.00            
ATOM   2285  HA  VAL   273      53.700  31.100  26.810  1.00  0.00            
ATOM   2286  CB  VAL   273      53.690  30.000  28.630  1.00  0.00            
ATOM   2287  HB  VAL   273      54.080  28.990  28.890  1.00  0.00            
ATOM   2288  CG1 VAL   273      53.940  30.950  29.810  1.00  0.00            
ATOM   2289 1HG1 VAL   273      55.030  31.040  30.040  1.00  0.00            
ATOM   2290 2HG1 VAL   273      53.630  32.010  29.620  1.00  0.00            
ATOM   2291 3HG1 VAL   273      53.360  30.670  30.720  1.00  0.00            
ATOM   2292  CG2 VAL   273      52.180  29.950  28.370  1.00  0.00            
ATOM   2293 1HG2 VAL   273      51.900  29.230  27.560  1.00  0.00            
ATOM   2294 2HG2 VAL   273      51.600  29.820  29.310  1.00  0.00            
ATOM   2295 3HG2 VAL   273      51.990  30.990  28.020  1.00  0.00            
ATOM   2296  C   VAL   273      55.690  30.810  27.510  1.00  0.00            
ATOM   2297  O   VAL   273      55.920  32.020  27.420  1.00  0.00            
ATOM   2298  N   ARG   274      56.690  29.950  27.770  1.00  0.00            
ATOM   2299  HN  ARG   274      56.380  29.010  27.650  1.00  0.00            
ATOM   2300  CA  ARG   274      58.070  30.270  27.950  1.00  0.00            
ATOM   2301  HA  ARG   274      57.970  30.930  28.800  1.00  0.00            
ATOM   2302  CB  ARG   274      58.770  28.920  28.180  1.00  0.00            
ATOM   2303  HB1 ARG   274      58.420  28.560  29.160  1.00  0.00            
ATOM   2304  HB2 ARG   274      58.490  28.200  27.380  1.00  0.00            
ATOM   2305  CG  ARG   274      60.300  28.960  28.220  1.00  0.00            
ATOM   2306  HG1 ARG   274      60.730  28.730  27.230  1.00  0.00            
ATOM   2307  HG2 ARG   274      60.650  29.960  28.560  1.00  0.00            
ATOM   2308  CD  ARG   274      60.930  27.900  29.130  1.00  0.00            
ATOM   2309  HD1 ARG   274      62.040  27.920  29.140  1.00  0.00            
ATOM   2310  HD2 ARG   274      60.500  28.150  30.130  1.00  0.00            
ATOM   2311  NE  ARG   274      60.350  26.580  28.750  1.00  0.00            
ATOM   2312  HE  ARG   274      59.830  26.120  29.460  1.00  0.00            
ATOM   2313  CZ  ARG   274      60.550  25.870  27.600  1.00  0.00            
ATOM   2314  NH1 ARG   274      61.470  26.340  26.710  1.00  0.00            
ATOM   2315 1HH1 ARG   274      61.900  27.240  26.810  1.00  0.00            
ATOM   2316 2HH1 ARG   274      61.760  25.630  26.070  1.00  0.00            
ATOM   2317  NH2 ARG   274      59.950  24.680  27.310  1.00  0.00            
ATOM   2318 1HH2 ARG   274      59.280  24.240  27.910  1.00  0.00            
ATOM   2319 2HH2 ARG   274      60.390  24.190  26.570  1.00  0.00            
ATOM   2320  C   ARG   274      58.760  31.010  26.860  1.00  0.00            
ATOM   2321  O   ARG   274      59.420  32.040  27.040  1.00  0.00            
ATOM   2322  N   LEU   275      58.470  30.570  25.620  1.00  0.00            
ATOM   2323  HN  LEU   275      57.970  29.730  25.430  1.00  0.00            
ATOM   2324  CA  LEU   275      59.120  31.070  24.450  1.00  0.00            
ATOM   2325  HA  LEU   275      60.190  31.160  24.600  1.00  0.00            
ATOM   2326  CB  LEU   275      58.870  30.110  23.270  1.00  0.00            
ATOM   2327  HB1 LEU   275      59.170  29.080  23.530  1.00  0.00            
ATOM   2328  HB2 LEU   275      57.770  29.990  23.160  1.00  0.00            
ATOM   2329  CG  LEU   275      59.370  30.490  21.870  1.00  0.00            
ATOM   2330  HG  LEU   275      59.170  31.580  21.790  1.00  0.00            
ATOM   2331  CD1 LEU   275      60.860  30.210  21.580  1.00  0.00            
ATOM   2332 1HD1 LEU   275      61.060  29.140  21.790  1.00  0.00            
ATOM   2333 2HD1 LEU   275      61.040  30.520  20.530  1.00  0.00            
ATOM   2334 3HD1 LEU   275      61.460  30.780  22.310  1.00  0.00            
ATOM   2335  CD2 LEU   275      58.590  29.780  20.760  1.00  0.00            
ATOM   2336 1HD2 LEU   275      58.770  30.310  19.790  1.00  0.00            
ATOM   2337 2HD2 LEU   275      59.060  28.780  20.720  1.00  0.00            
ATOM   2338 3HD2 LEU   275      57.500  29.670  20.950  1.00  0.00            
ATOM   2339  C   LEU   275      58.580  32.420  24.130  1.00  0.00            
ATOM   2340  O   LEU   275      59.320  33.270  23.640  1.00  0.00            
ATOM   2341  N   ALA   276      57.320  32.730  24.510  1.00  0.00            
ATOM   2342  HN  ALA   276      56.720  32.150  25.050  1.00  0.00            
ATOM   2343  CA  ALA   276      56.740  33.990  24.160  1.00  0.00            
ATOM   2344  HA  ALA   276      57.140  34.430  23.260  1.00  0.00            
ATOM   2345  CB  ALA   276      55.220  33.810  24.060  1.00  0.00            
ATOM   2346  HB1 ALA   276      54.650  33.430  24.930  1.00  0.00            
ATOM   2347  HB2 ALA   276      54.660  34.710  23.710  1.00  0.00            
ATOM   2348  HB3 ALA   276      55.030  32.990  23.330  1.00  0.00            
ATOM   2349  C   ALA   276      56.980  34.930  25.290  1.00  0.00            
ATOM   2350  O   ALA   276      56.450  36.040  25.290  1.00  0.00            
ATOM   2351  N   GLY   277      57.790  34.530  26.290  1.00  0.00            
ATOM   2352  HN  GLY   277      58.040  33.560  26.330  1.00  0.00            
ATOM   2353  CA  GLY   277      58.240  35.380  27.340  1.00  0.00            
ATOM   2354  HA1 GLY   277      59.090  34.940  27.840  1.00  0.00            
ATOM   2355  HA2 GLY   277      58.460  36.350  26.900  1.00  0.00            
ATOM   2356  C   GLY   277      57.250  35.460  28.440  1.00  0.00            
ATOM   2357  O   GLY   277      57.290  36.460  29.170  1.00  0.00            
ATOM   2358  N   GLY   278      56.420  34.450  28.740  1.00  0.00            
ATOM   2359  HN  GLY   278      56.340  33.690  28.100  1.00  0.00            
ATOM   2360  CA  GLY   278      55.420  34.590  29.770  1.00  0.00            
ATOM   2361  HA1 GLY   278      55.100  35.610  29.700  1.00  0.00            
ATOM   2362  HA2 GLY   278      54.700  33.800  29.610  1.00  0.00            
ATOM   2363  C   GLY   278      55.880  34.510  31.180  1.00  0.00            
ATOM   2364  O   GLY   278      55.110  34.660  32.130  1.00  0.00            
ATOM   2365  N   LEU   279      57.160  34.170  31.420  1.00  0.00            
ATOM   2366  HN  LEU   279      57.830  34.020  30.700  1.00  0.00            
ATOM   2367  CA  LEU   279      57.560  33.830  32.750  1.00  0.00            
ATOM   2368  HA  LEU   279      56.680  33.440  33.240  1.00  0.00            
ATOM   2369  CB  LEU   279      58.660  32.770  32.620  1.00  0.00            
ATOM   2370  HB1 LEU   279      59.390  33.090  31.840  1.00  0.00            
ATOM   2371  HB2 LEU   279      59.270  32.620  33.540  1.00  0.00            
ATOM   2372  CG  LEU   279      58.140  31.370  32.280  1.00  0.00            
ATOM   2373  HG  LEU   279      57.480  31.430  31.390  1.00  0.00            
ATOM   2374  CD1 LEU   279      59.270  30.420  31.860  1.00  0.00            
ATOM   2375 1HD1 LEU   279      58.810  29.550  31.330  1.00  0.00            
ATOM   2376 2HD1 LEU   279      60.020  30.880  31.170  1.00  0.00            
ATOM   2377 3HD1 LEU   279      59.740  29.960  32.760  1.00  0.00            
ATOM   2378  CD2 LEU   279      57.260  30.780  33.400  1.00  0.00            
ATOM   2379 1HD2 LEU   279      56.890  29.780  33.100  1.00  0.00            
ATOM   2380 2HD2 LEU   279      57.970  30.660  34.250  1.00  0.00            
ATOM   2381 3HD2 LEU   279      56.450  31.490  33.670  1.00  0.00            
ATOM   2382  C   LEU   279      58.030  34.990  33.550  1.00  0.00            
ATOM   2383  O   LEU   279      57.780  35.190  34.740  1.00  0.00            
ATOM   2384  N   GLN   280      58.670  35.960  32.860  1.00  0.00            
ATOM   2385  HN  GLN   280      59.020  35.810  31.940  1.00  0.00            
ATOM   2386  CA  GLN   280      59.000  37.220  33.430  1.00  0.00            
ATOM   2387  HA  GLN   280      59.610  37.150  34.310  1.00  0.00            
ATOM   2388  CB  GLN   280      59.860  37.940  32.370  1.00  0.00            
ATOM   2389  HB1 GLN   280      60.620  37.210  32.030  1.00  0.00            
ATOM   2390  HB2 GLN   280      59.270  38.260  31.480  1.00  0.00            
ATOM   2391  CG  GLN   280      60.540  39.150  33.000  1.00  0.00            
ATOM   2392  HG1 GLN   280      59.980  40.040  32.640  1.00  0.00            
ATOM   2393  HG2 GLN   280      60.440  39.180  34.110  1.00  0.00            
ATOM   2394  CD  GLN   280      61.940  39.500  32.520  1.00  0.00            
ATOM   2395  OE1 GLN   280      62.810  39.810  33.330  1.00  0.00            
ATOM   2396  NE2 GLN   280      62.170  39.450  31.180  1.00  0.00            
ATOM   2397 1HE2 GLN   280      61.630  38.870  30.560  1.00  0.00            
ATOM   2398 2HE2 GLN   280      63.100  39.750  30.950  1.00  0.00            
ATOM   2399  C   GLN   280      57.780  38.020  33.750  1.00  0.00            
ATOM   2400  O   GLN   280      57.640  38.720  34.750  1.00  0.00            
ATOM   2401  N   LYS   281      56.710  37.820  32.960  1.00  0.00            
ATOM   2402  HN  LYS   281      56.810  37.200  32.180  1.00  0.00            
ATOM   2403  CA  LYS   281      55.460  38.490  33.110  1.00  0.00            
ATOM   2404  HA  LYS   281      55.590  39.520  33.380  1.00  0.00            
ATOM   2405  CB  LYS   281      54.690  38.350  31.780  1.00  0.00            
ATOM   2406  HB1 LYS   281      55.150  37.490  31.250  1.00  0.00            
ATOM   2407  HB2 LYS   281      53.600  38.260  31.960  1.00  0.00            
ATOM   2408  CG  LYS   281      54.970  39.620  30.980  1.00  0.00            
ATOM   2409  HG1 LYS   281      54.810  40.490  31.660  1.00  0.00            
ATOM   2410  HG2 LYS   281      56.070  39.610  30.830  1.00  0.00            
ATOM   2411  CD  LYS   281      54.230  39.650  29.640  1.00  0.00            
ATOM   2412  HD1 LYS   281      54.420  38.760  29.000  1.00  0.00            
ATOM   2413  HD2 LYS   281      53.140  39.630  29.820  1.00  0.00            
ATOM   2414  CE  LYS   281      54.440  40.930  28.830  1.00  0.00            
ATOM   2415  HE1 LYS   281      53.950  40.650  27.870  1.00  0.00            
ATOM   2416  HE2 LYS   281      54.010  41.820  29.340  1.00  0.00            
ATOM   2417  NZ  LYS   281      55.850  41.170  28.470  1.00  0.00            
ATOM   2418  HZ1 LYS   281      55.880  41.570  27.510  1.00  0.00            
ATOM   2419  HZ2 LYS   281      56.360  41.840  29.090  1.00  0.00            
ATOM   2420  HZ3 LYS   281      56.450  40.330  28.530  1.00  0.00            
ATOM   2421  C   LYS   281      54.660  37.980  34.260  1.00  0.00            
ATOM   2422  O   LYS   281      54.080  38.810  34.960  1.00  0.00            
ATOM   2423  N   MET   282      54.640  36.650  34.460  1.00  0.00            
ATOM   2424  HN  MET   282      54.860  35.990  33.750  1.00  0.00            
ATOM   2425  CA  MET   282      54.030  36.020  35.590  1.00  0.00            
ATOM   2426  HA  MET   282      53.090  36.480  35.850  1.00  0.00            
ATOM   2427  CB  MET   282      53.920  34.500  35.370  1.00  0.00            
ATOM   2428  HB1 MET   282      54.880  34.180  34.930  1.00  0.00            
ATOM   2429  HB2 MET   282      53.830  33.950  36.340  1.00  0.00            
ATOM   2430  CG  MET   282      52.720  34.130  34.490  1.00  0.00            
ATOM   2431  HG1 MET   282      51.820  34.370  35.090  1.00  0.00            
ATOM   2432  HG2 MET   282      52.680  34.670  33.530  1.00  0.00            
ATOM   2433  SD  MET   282      52.800  32.360  34.070  1.00  0.00            
ATOM   2434  CE  MET   282      51.310  32.340  33.020  1.00  0.00            
ATOM   2435  HE1 MET   282      50.400  32.220  33.650  1.00  0.00            
ATOM   2436  HE2 MET   282      51.230  33.240  32.380  1.00  0.00            
ATOM   2437  HE3 MET   282      51.430  31.460  32.360  1.00  0.00            
ATOM   2438  C   MET   282      54.730  36.250  36.880  1.00  0.00            
ATOM   2439  O   MET   282      54.010  36.380  37.870  1.00  0.00            
ATOM   2440  N   VAL   283      56.070  36.320  36.970  1.00  0.00            
ATOM   2441  HN  VAL   283      56.610  35.940  36.220  1.00  0.00            
ATOM   2442  CA  VAL   283      56.800  36.770  38.120  1.00  0.00            
ATOM   2443  HA  VAL   283      56.480  36.180  38.960  1.00  0.00            
ATOM   2444  CB  VAL   283      58.260  36.630  37.830  1.00  0.00            
ATOM   2445  HB  VAL   283      58.590  37.140  36.900  1.00  0.00            
ATOM   2446  CG1 VAL   283      59.160  37.160  38.950  1.00  0.00            
ATOM   2447 1HG1 VAL   283      58.820  36.780  39.930  1.00  0.00            
ATOM   2448 2HG1 VAL   283      60.190  36.810  38.730  1.00  0.00            
ATOM   2449 3HG1 VAL   283      59.080  38.270  38.880  1.00  0.00            
ATOM   2450  CG2 VAL   283      58.590  35.130  37.750  1.00  0.00            
ATOM   2451 1HG2 VAL   283      58.190  34.630  38.670  1.00  0.00            
ATOM   2452 2HG2 VAL   283      58.170  34.530  36.920  1.00  0.00            
ATOM   2453 3HG2 VAL   283      59.670  34.890  37.850  1.00  0.00            
ATOM   2454  C   VAL   283      56.510  38.180  38.510  1.00  0.00            
ATOM   2455  O   VAL   283      56.500  38.500  39.700  1.00  0.00            
ATOM   2456  N   ALA   284      56.200  39.110  37.590  1.00  0.00            
ATOM   2457  HN  ALA   284      56.200  38.890  36.620  1.00  0.00            
ATOM   2458  CA  ALA   284      55.850  40.490  37.740  1.00  0.00            
ATOM   2459  HA  ALA   284      56.590  40.870  38.430  1.00  0.00            
ATOM   2460  CB  ALA   284      55.940  41.240  36.400  1.00  0.00            
ATOM   2461  HB1 ALA   284      55.070  41.060  35.740  1.00  0.00            
ATOM   2462  HB2 ALA   284      56.000  42.330  36.590  1.00  0.00            
ATOM   2463  HB3 ALA   284      56.920  41.070  35.890  1.00  0.00            
ATOM   2464  C   ALA   284      54.430  40.690  38.140  1.00  0.00            
ATOM   2465  O   ALA   284      53.910  41.720  38.580  1.00  0.00            
ATOM   2466  N   LEU   285      53.700  39.570  38.080  1.00  0.00            
ATOM   2467  HN  LEU   285      54.150  38.820  37.600  1.00  0.00            
ATOM   2468  CA  LEU   285      52.320  39.480  38.450  1.00  0.00            
ATOM   2469  HA  LEU   285      51.900  40.460  38.330  1.00  0.00            
ATOM   2470  CB  LEU   285      51.500  38.560  37.520  1.00  0.00            
ATOM   2471  HB1 LEU   285      52.010  37.610  37.260  1.00  0.00            
ATOM   2472  HB2 LEU   285      50.680  38.080  38.100  1.00  0.00            
ATOM   2473  CG  LEU   285      50.930  39.120  36.200  1.00  0.00            
ATOM   2474  HG  LEU   285      51.780  39.330  35.530  1.00  0.00            
ATOM   2475  CD1 LEU   285      50.080  38.030  35.510  1.00  0.00            
ATOM   2476 1HD1 LEU   285      49.780  38.430  34.520  1.00  0.00            
ATOM   2477 2HD1 LEU   285      50.670  37.090  35.430  1.00  0.00            
ATOM   2478 3HD1 LEU   285      49.150  37.760  36.040  1.00  0.00            
ATOM   2479  CD2 LEU   285      50.010  40.340  36.420  1.00  0.00            
ATOM   2480 1HD2 LEU   285      49.350  40.510  35.540  1.00  0.00            
ATOM   2481 2HD2 LEU   285      49.330  40.060  37.260  1.00  0.00            
ATOM   2482 3HD2 LEU   285      50.540  41.260  36.730  1.00  0.00            
ATOM   2483  C   LEU   285      52.190  39.000  39.850  1.00  0.00            
ATOM   2484  O   LEU   285      51.090  38.880  40.380  1.00  0.00            
ATOM   2485  N   LEU   286      53.300  38.810  40.590  1.00  0.00            
ATOM   2486  HN  LEU   286      54.170  38.930  40.130  1.00  0.00            
ATOM   2487  CA  LEU   286      53.220  38.550  42.000  1.00  0.00            
ATOM   2488  HA  LEU   286      52.340  37.980  42.250  1.00  0.00            
ATOM   2489  CB  LEU   286      54.450  37.700  42.380  1.00  0.00            
ATOM   2490  HB1 LEU   286      55.340  38.250  42.010  1.00  0.00            
ATOM   2491  HB2 LEU   286      54.470  37.640  43.490  1.00  0.00            
ATOM   2492  CG  LEU   286      54.350  36.270  41.820  1.00  0.00            
ATOM   2493  HG  LEU   286      54.430  36.330  40.710  1.00  0.00            
ATOM   2494  CD1 LEU   286      55.570  35.490  42.320  1.00  0.00            
ATOM   2495 1HD1 LEU   286      55.620  35.370  43.430  1.00  0.00            
ATOM   2496 2HD1 LEU   286      55.740  34.570  41.730  1.00  0.00            
ATOM   2497 3HD1 LEU   286      56.410  36.190  42.110  1.00  0.00            
ATOM   2498  CD2 LEU   286      53.010  35.580  42.110  1.00  0.00            
ATOM   2499 1HD2 LEU   286      52.780  35.500  43.200  1.00  0.00            
ATOM   2500 2HD2 LEU   286      52.240  36.110  41.520  1.00  0.00            
ATOM   2501 3HD2 LEU   286      53.090  34.550  41.680  1.00  0.00            
ATOM   2502  C   LEU   286      53.240  39.720  42.920  1.00  0.00            
ATOM   2503  O   LEU   286      53.300  39.610  44.140  1.00  0.00            
ATOM   2504  N   ASN   287      53.300  40.940  42.360  1.00  0.00            
ATOM   2505  HN  ASN   287      53.550  41.140  41.420  1.00  0.00            
ATOM   2506  CA  ASN   287      53.250  42.180  43.080  1.00  0.00            
ATOM   2507  HA  ASN   287      53.620  41.970  44.070  1.00  0.00            
ATOM   2508  CB  ASN   287      54.250  43.100  42.350  1.00  0.00            
ATOM   2509  HB1 ASN   287      53.830  43.340  41.350  1.00  0.00            
ATOM   2510  HB2 ASN   287      54.340  44.100  42.820  1.00  0.00            
ATOM   2511  CG  ASN   287      55.670  42.570  42.230  1.00  0.00            
ATOM   2512  OD1 ASN   287      56.100  41.930  41.270  1.00  0.00            
ATOM   2513  ND2 ASN   287      56.520  42.670  43.290  1.00  0.00            
ATOM   2514 1HD2 ASN   287      56.370  43.290  44.050  1.00  0.00            
ATOM   2515 2HD2 ASN   287      57.460  42.340  43.200  1.00  0.00            
ATOM   2516  C   ASN   287      51.910  42.810  43.160  1.00  0.00            
ATOM   2517  O   ASN   287      51.710  43.860  43.770  1.00  0.00            
ATOM   2518  N   LYS   288      50.920  42.120  42.560  1.00  0.00            
ATOM   2519  HN  LYS   288      51.160  41.210  42.230  1.00  0.00            
ATOM   2520  CA  LYS   288      49.520  42.410  42.500  1.00  0.00            
ATOM   2521  HA  LYS   288      49.280  43.460  42.520  1.00  0.00            
ATOM   2522  CB  LYS   288      48.820  41.750  41.300  1.00  0.00            
ATOM   2523  HB1 LYS   288      49.130  40.690  41.250  1.00  0.00            
ATOM   2524  HB2 LYS   288      47.730  41.830  41.500  1.00  0.00            
ATOM   2525  CG  LYS   288      48.860  42.350  39.900  1.00  0.00            
ATOM   2526  HG1 LYS   288      49.900  42.550  39.550  1.00  0.00            
ATOM   2527  HG2 LYS   288      48.380  41.700  39.140  1.00  0.00            
ATOM   2528  CD  LYS   288      48.260  43.750  39.900  1.00  0.00            
ATOM   2529  HD1 LYS   288      47.370  43.840  40.570  1.00  0.00            
ATOM   2530  HD2 LYS   288      48.970  44.500  40.330  1.00  0.00            
ATOM   2531  CE  LYS   288      47.820  44.280  38.540  1.00  0.00            
ATOM   2532  HE1 LYS   288      48.690  44.120  37.870  1.00  0.00            
ATOM   2533  HE2 LYS   288      46.970  43.710  38.100  1.00  0.00            
ATOM   2534  NZ  LYS   288      47.450  45.710  38.570  1.00  0.00            
ATOM   2535  HZ1 LYS   288      47.060  46.000  39.490  1.00  0.00            
ATOM   2536  HZ2 LYS   288      48.250  46.350  38.380  1.00  0.00            
ATOM   2537  HZ3 LYS   288      46.690  45.900  37.880  1.00  0.00            
ATOM   2538  C   LYS   288      48.890  41.840  43.720  1.00  0.00            
ATOM   2539  O   LYS   288      49.480  40.880  44.220  1.00  0.00            
ATOM   2540  N   THR   289      47.850  42.420  44.350  1.00  0.00            
ATOM   2541  HN  THR   289      47.310  43.210  44.050  1.00  0.00            
ATOM   2542  CA  THR   289      47.480  42.040  45.680  1.00  0.00            
ATOM   2543  HA  THR   289      48.160  41.340  46.130  1.00  0.00            
ATOM   2544  CB  THR   289      47.380  43.260  46.560  1.00  0.00            
ATOM   2545  HB  THR   289      46.890  43.040  47.530  1.00  0.00            
ATOM   2546  OG1 THR   289      46.650  44.290  45.910  1.00  0.00            
ATOM   2547  HG1 THR   289      46.610  45.040  46.510  1.00  0.00            
ATOM   2548  CG2 THR   289      48.790  43.800  46.840  1.00  0.00            
ATOM   2549 1HG2 THR   289      49.260  44.110  45.880  1.00  0.00            
ATOM   2550 2HG2 THR   289      48.760  44.660  47.540  1.00  0.00            
ATOM   2551 3HG2 THR   289      49.490  43.010  47.180  1.00  0.00            
ATOM   2552  C   THR   289      46.190  41.320  45.840  1.00  0.00            
ATOM   2553  O   THR   289      45.700  41.060  46.930  1.00  0.00            
ATOM   2554  N   ASN   290      45.500  41.070  44.710  1.00  0.00            
ATOM   2555  HN  ASN   290      45.990  41.430  43.910  1.00  0.00            
ATOM   2556  CA  ASN   290      44.390  40.180  44.660  1.00  0.00            
ATOM   2557  HA  ASN   290      43.630  40.440  45.380  1.00  0.00            
ATOM   2558  CB  ASN   290      43.830  40.360  43.240  1.00  0.00            
ATOM   2559  HB1 ASN   290      43.630  41.450  43.190  1.00  0.00            
ATOM   2560  HB2 ASN   290      44.430  40.030  42.360  1.00  0.00            
ATOM   2561  CG  ASN   290      42.490  39.650  43.260  1.00  0.00            
ATOM   2562  OD1 ASN   290      42.410  38.440  43.020  1.00  0.00            
ATOM   2563  ND2 ASN   290      41.410  40.450  43.440  1.00  0.00            
ATOM   2564 1HD2 ASN   290      41.480  41.400  43.740  1.00  0.00            
ATOM   2565 2HD2 ASN   290      40.510  40.050  43.230  1.00  0.00            
ATOM   2566  C   ASN   290      44.800  38.780  44.960  1.00  0.00            
ATOM   2567  O   ASN   290      45.620  38.180  44.270  1.00  0.00            
ATOM   2568  N   VAL   291      44.250  38.230  46.060  1.00  0.00            
ATOM   2569  HN  VAL   291      43.610  38.820  46.540  1.00  0.00            
ATOM   2570  CA  VAL   291      44.620  36.960  46.610  1.00  0.00            
ATOM   2571  HA  VAL   291      45.690  37.080  46.740  1.00  0.00            
ATOM   2572  CB  VAL   291      43.870  36.670  47.880  1.00  0.00            
ATOM   2573  HB  VAL   291      42.850  36.300  47.650  1.00  0.00            
ATOM   2574  CG1 VAL   291      44.660  35.640  48.690  1.00  0.00            
ATOM   2575 1HG1 VAL   291      44.320  35.530  49.740  1.00  0.00            
ATOM   2576 2HG1 VAL   291      44.650  34.690  48.110  1.00  0.00            
ATOM   2577 3HG1 VAL   291      45.740  35.930  48.660  1.00  0.00            
ATOM   2578  CG2 VAL   291      43.740  37.960  48.700  1.00  0.00            
ATOM   2579 1HG2 VAL   291      42.920  38.600  48.300  1.00  0.00            
ATOM   2580 2HG2 VAL   291      43.430  37.600  49.710  1.00  0.00            
ATOM   2581 3HG2 VAL   291      44.650  38.580  48.790  1.00  0.00            
ATOM   2582  C   VAL   291      44.440  35.770  45.730  1.00  0.00            
ATOM   2583  O   VAL   291      45.380  35.010  45.520  1.00  0.00            
ATOM   2584  N   LYS   292      43.220  35.560  45.220  1.00  0.00            
ATOM   2585  HN  LYS   292      42.490  36.200  45.440  1.00  0.00            
ATOM   2586  CA  LYS   292      43.000  34.460  44.330  1.00  0.00            
ATOM   2587  HA  LYS   292      43.330  33.560  44.830  1.00  0.00            
ATOM   2588  CB  LYS   292      41.500  34.410  44.000  1.00  0.00            
ATOM   2589  HB1 LYS   292      41.250  35.300  43.390  1.00  0.00            
ATOM   2590  HB2 LYS   292      41.250  33.520  43.390  1.00  0.00            
ATOM   2591  CG  LYS   292      40.710  34.290  45.300  1.00  0.00            
ATOM   2592  HG1 LYS   292      40.830  33.270  45.730  1.00  0.00            
ATOM   2593  HG2 LYS   292      41.060  34.890  46.160  1.00  0.00            
ATOM   2594  CD  LYS   292      39.190  34.410  45.160  1.00  0.00            
ATOM   2595  HD1 LYS   292      39.050  35.430  44.720  1.00  0.00            
ATOM   2596  HD2 LYS   292      38.780  33.650  44.460  1.00  0.00            
ATOM   2597  CE  LYS   292      38.430  34.360  46.490  1.00  0.00            
ATOM   2598  HE1 LYS   292      38.640  33.410  47.030  1.00  0.00            
ATOM   2599  HE2 LYS   292      38.870  35.170  47.120  1.00  0.00            
ATOM   2600  NZ  LYS   292      36.970  34.530  46.350  1.00  0.00            
ATOM   2601  HZ1 LYS   292      36.890  35.140  45.510  1.00  0.00            
ATOM   2602  HZ2 LYS   292      36.360  33.690  46.180  1.00  0.00            
ATOM   2603  HZ3 LYS   292      36.510  35.060  47.110  1.00  0.00            
ATOM   2604  C   LYS   292      43.760  34.640  43.060  1.00  0.00            
ATOM   2605  O   LYS   292      44.250  33.670  42.480  1.00  0.00            
ATOM   2606  N   PHE   293      44.060  35.880  42.610  1.00  0.00            
ATOM   2607  HN  PHE   293      43.750  36.710  43.070  1.00  0.00            
ATOM   2608  CA  PHE   293      44.860  36.060  41.440  1.00  0.00            
ATOM   2609  HA  PHE   293      44.380  35.690  40.550  1.00  0.00            
ATOM   2610  CB  PHE   293      44.940  37.570  41.190  1.00  0.00            
ATOM   2611  HB1 PHE   293      43.910  37.980  41.270  1.00  0.00            
ATOM   2612  HB2 PHE   293      45.550  38.150  41.910  1.00  0.00            
ATOM   2613  CG  PHE   293      45.380  37.900  39.810  1.00  0.00            
ATOM   2614  CD1 PHE   293      44.470  37.870  38.770  1.00  0.00            
ATOM   2615  HD1 PHE   293      43.420  37.800  39.000  1.00  0.00            
ATOM   2616  CE1 PHE   293      44.860  38.070  37.470  1.00  0.00            
ATOM   2617  HE1 PHE   293      44.110  38.260  36.720  1.00  0.00            
ATOM   2618  CZ  PHE   293      46.190  38.040  37.130  1.00  0.00            
ATOM   2619  HZ  PHE   293      46.470  38.070  36.090  1.00  0.00            
ATOM   2620  CD2 PHE   293      46.710  38.000  39.460  1.00  0.00            
ATOM   2621  HD2 PHE   293      47.410  37.990  40.280  1.00  0.00            
ATOM   2622  CE2 PHE   293      47.120  38.000  38.150  1.00  0.00            
ATOM   2623  HE2 PHE   293      48.170  38.160  37.960  1.00  0.00            
ATOM   2624  C   PHE   293      46.250  35.540  41.610  1.00  0.00            
ATOM   2625  O   PHE   293      46.810  34.940  40.690  1.00  0.00            
ATOM   2626  N   LEU   294      46.860  35.730  42.790  1.00  0.00            
ATOM   2627  HN  LEU   294      46.310  36.220  43.460  1.00  0.00            
ATOM   2628  CA  LEU   294      48.190  35.380  43.220  1.00  0.00            
ATOM   2629  HA  LEU   294      48.980  35.750  42.580  1.00  0.00            
ATOM   2630  CB  LEU   294      48.400  35.880  44.650  1.00  0.00            
ATOM   2631  HB1 LEU   294      47.470  35.680  45.230  1.00  0.00            
ATOM   2632  HB2 LEU   294      49.250  35.340  45.130  1.00  0.00            
ATOM   2633  CG  LEU   294      48.770  37.370  44.790  1.00  0.00            
ATOM   2634  HG  LEU   294      48.060  38.000  44.230  1.00  0.00            
ATOM   2635  CD1 LEU   294      48.650  37.780  46.260  1.00  0.00            
ATOM   2636 1HD1 LEU   294      49.040  38.800  46.460  1.00  0.00            
ATOM   2637 2HD1 LEU   294      47.670  37.580  46.740  1.00  0.00            
ATOM   2638 3HD1 LEU   294      49.250  37.020  46.820  1.00  0.00            
ATOM   2639  CD2 LEU   294      50.180  37.620  44.210  1.00  0.00            
ATOM   2640 1HD2 LEU   294      50.860  36.860  44.640  1.00  0.00            
ATOM   2641 2HD2 LEU   294      50.270  37.510  43.110  1.00  0.00            
ATOM   2642 3HD2 LEU   294      50.490  38.610  44.590  1.00  0.00            
ATOM   2643  C   LEU   294      48.350  33.900  43.140  1.00  0.00            
ATOM   2644  O   LEU   294      49.310  33.250  42.720  1.00  0.00            
ATOM   2645  N   ALA   295      47.290  33.190  43.570  1.00  0.00            
ATOM   2646  HN  ALA   295      46.470  33.740  43.700  1.00  0.00            
ATOM   2647  CA  ALA   295      47.190  31.770  43.760  1.00  0.00            
ATOM   2648  HA  ALA   295      48.020  31.450  44.370  1.00  0.00            
ATOM   2649  CB  ALA   295      45.880  31.490  44.530  1.00  0.00            
ATOM   2650  HB1 ALA   295      45.940  30.500  45.020  1.00  0.00            
ATOM   2651  HB2 ALA   295      45.710  32.200  45.360  1.00  0.00            
ATOM   2652  HB3 ALA   295      44.940  31.570  43.940  1.00  0.00            
ATOM   2653  C   ALA   295      47.120  31.090  42.440  1.00  0.00            
ATOM   2654  O   ALA   295      47.840  30.130  42.150  1.00  0.00            
ATOM   2655  N   ILE   296      46.370  31.590  41.450  1.00  0.00            
ATOM   2656  HN  ILE   296      45.870  32.430  41.670  1.00  0.00            
ATOM   2657  CA  ILE   296      46.390  31.130  40.090  1.00  0.00            
ATOM   2658  HA  ILE   296      46.370  30.060  40.160  1.00  0.00            
ATOM   2659  CB  ILE   296      45.200  31.530  39.260  1.00  0.00            
ATOM   2660  HB  ILE   296      45.420  32.600  39.090  1.00  0.00            
ATOM   2661  CG2 ILE   296      45.250  30.980  37.830  1.00  0.00            
ATOM   2662 1HG2 ILE   296      46.040  31.420  37.180  1.00  0.00            
ATOM   2663 2HG2 ILE   296      45.330  29.880  37.710  1.00  0.00            
ATOM   2664 3HG2 ILE   296      44.230  31.180  37.420  1.00  0.00            
ATOM   2665  CG1 ILE   296      43.870  31.180  39.950  1.00  0.00            
ATOM   2666 1HG1 ILE   296      43.860  31.670  40.950  1.00  0.00            
ATOM   2667 2HG1 ILE   296      43.020  31.630  39.400  1.00  0.00            
ATOM   2668  CD  ILE   296      43.640  29.690  40.220  1.00  0.00            
ATOM   2669  HD1 ILE   296      42.690  29.430  40.750  1.00  0.00            
ATOM   2670  HD2 ILE   296      43.620  29.190  39.230  1.00  0.00            
ATOM   2671  HD3 ILE   296      44.460  29.380  40.900  1.00  0.00            
ATOM   2672  C   ILE   296      47.680  31.350  39.380  1.00  0.00            
ATOM   2673  O   ILE   296      48.230  30.540  38.630  1.00  0.00            
ATOM   2674  N   THR   297      48.250  32.540  39.640  1.00  0.00            
ATOM   2675  HN  THR   297      47.640  33.150  40.140  1.00  0.00            
ATOM   2676  CA  THR   297      49.490  32.910  39.040  1.00  0.00            
ATOM   2677  HA  THR   297      49.410  32.720  37.980  1.00  0.00            
ATOM   2678  CB  THR   297      49.870  34.350  39.220  1.00  0.00            
ATOM   2679  HB  THR   297      50.020  34.510  40.300  1.00  0.00            
ATOM   2680  OG1 THR   297      48.790  35.120  38.700  1.00  0.00            
ATOM   2681  HG1 THR   297      48.050  35.110  39.310  1.00  0.00            
ATOM   2682  CG2 THR   297      51.140  34.730  38.430  1.00  0.00            
ATOM   2683 1HG2 THR   297      52.000  34.330  39.010  1.00  0.00            
ATOM   2684 2HG2 THR   297      51.160  34.210  37.450  1.00  0.00            
ATOM   2685 3HG2 THR   297      51.160  35.830  38.320  1.00  0.00            
ATOM   2686  C   THR   297      50.620  32.010  39.410  1.00  0.00            
ATOM   2687  O   THR   297      51.440  31.550  38.620  1.00  0.00            
ATOM   2688  N   THR   298      50.620  31.710  40.720  1.00  0.00            
ATOM   2689  HN  THR   298      49.830  32.000  41.250  1.00  0.00            
ATOM   2690  CA  THR   298      51.540  30.820  41.360  1.00  0.00            
ATOM   2691  HA  THR   298      52.510  31.140  41.010  1.00  0.00            
ATOM   2692  CB  THR   298      51.560  30.930  42.860  1.00  0.00            
ATOM   2693  HB  THR   298      50.570  30.580  43.230  1.00  0.00            
ATOM   2694  OG1 THR   298      51.810  32.270  43.260  1.00  0.00            
ATOM   2695  HG1 THR   298      51.220  32.860  42.790  1.00  0.00            
ATOM   2696  CG2 THR   298      52.780  30.280  43.520  1.00  0.00            
ATOM   2697 1HG2 THR   298      52.750  29.180  43.320  1.00  0.00            
ATOM   2698 2HG2 THR   298      53.700  30.810  43.220  1.00  0.00            
ATOM   2699 3HG2 THR   298      52.580  30.410  44.610  1.00  0.00            
ATOM   2700  C   THR   298      51.390  29.400  40.950  1.00  0.00            
ATOM   2701  O   THR   298      52.340  28.610  40.880  1.00  0.00            
ATOM   2702  N   ASP   299      50.210  28.940  40.510  1.00  0.00            
ATOM   2703  HN  ASP   299      49.330  29.380  40.700  1.00  0.00            
ATOM   2704  CA  ASP   299      49.970  27.660  39.910  1.00  0.00            
ATOM   2705  HA  ASP   299      50.560  27.030  40.550  1.00  0.00            
ATOM   2706  CB  ASP   299      48.460  27.420  39.970  1.00  0.00            
ATOM   2707  HB1 ASP   299      48.000  27.780  40.910  1.00  0.00            
ATOM   2708  HB2 ASP   299      47.990  27.760  39.020  1.00  0.00            
ATOM   2709  CG  ASP   299      48.180  25.920  39.940  1.00  0.00            
ATOM   2710  OD1 ASP   299      47.610  25.520  38.900  1.00  0.00            
ATOM   2711  OD2 ASP   299      48.530  25.260  40.960  1.00  0.00            
ATOM   2712  C   ASP   299      50.490  27.560  38.520  1.00  0.00            
ATOM   2713  O   ASP   299      50.980  26.510  38.110  1.00  0.00            
ATOM   2714  N   CYS   300      50.460  28.620  37.690  1.00  0.00            
ATOM   2715  HN  CYS   300      50.120  29.460  38.100  1.00  0.00            
ATOM   2716  CA  CYS   300      51.030  28.690  36.380  1.00  0.00            
ATOM   2717  HA  CYS   300      50.630  27.800  35.920  1.00  0.00            
ATOM   2718  CB  CYS   300      50.470  29.880  35.590  1.00  0.00            
ATOM   2719  HB1 CYS   300      50.570  30.920  35.990  1.00  0.00            
ATOM   2720  HB2 CYS   300      51.030  29.800  34.630  1.00  0.00            
ATOM   2721  SG  CYS   300      48.720  29.600  35.160  1.00  0.00            
ATOM   2722  HG1 CYS   300      48.430  29.870  36.430  1.00  0.00            
ATOM   2723  C   CYS   300      52.520  28.670  36.440  1.00  0.00            
ATOM   2724  O   CYS   300      53.180  27.970  35.670  1.00  0.00            
ATOM   2725  N   LEU   301      53.170  29.340  37.410  1.00  0.00            
ATOM   2726  HN  LEU   301      52.640  29.950  38.000  1.00  0.00            
ATOM   2727  CA  LEU   301      54.580  29.170  37.570  1.00  0.00            
ATOM   2728  HA  LEU   301      55.050  29.340  36.610  1.00  0.00            
ATOM   2729  CB  LEU   301      55.110  30.140  38.630  1.00  0.00            
ATOM   2730  HB1 LEU   301      54.540  29.930  39.560  1.00  0.00            
ATOM   2731  HB2 LEU   301      56.140  29.790  38.870  1.00  0.00            
ATOM   2732  CG  LEU   301      55.140  31.660  38.400  1.00  0.00            
ATOM   2733  HG  LEU   301      54.100  32.040  38.440  1.00  0.00            
ATOM   2734  CD1 LEU   301      55.900  32.320  39.570  1.00  0.00            
ATOM   2735 1HD1 LEU   301      56.950  31.970  39.650  1.00  0.00            
ATOM   2736 2HD1 LEU   301      55.820  33.430  39.480  1.00  0.00            
ATOM   2737 3HD1 LEU   301      55.190  32.150  40.410  1.00  0.00            
ATOM   2738  CD2 LEU   301      55.700  32.090  37.030  1.00  0.00            
ATOM   2739 1HD2 LEU   301      56.690  31.640  36.820  1.00  0.00            
ATOM   2740 2HD2 LEU   301      55.100  31.630  36.210  1.00  0.00            
ATOM   2741 3HD2 LEU   301      55.670  33.200  37.020  1.00  0.00            
ATOM   2742  C   LEU   301      55.090  27.810  37.900  1.00  0.00            
ATOM   2743  O   LEU   301      56.110  27.300  37.440  1.00  0.00            
ATOM   2744  N   GLN   302      54.230  27.060  38.620  1.00  0.00            
ATOM   2745  HN  GLN   302      53.430  27.540  38.970  1.00  0.00            
ATOM   2746  CA  GLN   302      54.510  25.700  38.960  1.00  0.00            
ATOM   2747  HA  GLN   302      55.490  25.620  39.400  1.00  0.00            
ATOM   2748  CB  GLN   302      53.510  25.290  40.050  1.00  0.00            
ATOM   2749  HB1 GLN   302      53.570  26.080  40.830  1.00  0.00            
ATOM   2750  HB2 GLN   302      52.480  25.430  39.660  1.00  0.00            
ATOM   2751  CG  GLN   302      53.780  23.960  40.740  1.00  0.00            
ATOM   2752  HG1 GLN   302      53.740  23.070  40.080  1.00  0.00            
ATOM   2753  HG2 GLN   302      54.810  24.030  41.160  1.00  0.00            
ATOM   2754  CD  GLN   302      52.810  23.820  41.900  1.00  0.00            
ATOM   2755  OE1 GLN   302      52.210  24.790  42.340  1.00  0.00            
ATOM   2756  NE2 GLN   302      52.640  22.570  42.420  1.00  0.00            
ATOM   2757 1HE2 GLN   302      53.090  21.750  42.070  1.00  0.00            
ATOM   2758 2HE2 GLN   302      51.880  22.440  43.060  1.00  0.00            
ATOM   2759  C   GLN   302      54.430  24.770  37.790  1.00  0.00            
ATOM   2760  O   GLN   302      55.260  23.880  37.630  1.00  0.00            
ATOM   2761  N   ILE   303      53.370  24.890  36.960  1.00  0.00            
ATOM   2762  HN  ILE   303      52.720  25.590  37.250  1.00  0.00            
ATOM   2763  CA  ILE   303      53.180  23.970  35.890  1.00  0.00            
ATOM   2764  HA  ILE   303      53.320  23.000  36.360  1.00  0.00            
ATOM   2765  CB  ILE   303      51.780  23.930  35.340  1.00  0.00            
ATOM   2766  HB  ILE   303      51.110  23.780  36.210  1.00  0.00            
ATOM   2767  CG2 ILE   303      51.400  25.200  34.560  1.00  0.00            
ATOM   2768 1HG2 ILE   303      50.360  25.230  34.180  1.00  0.00            
ATOM   2769 2HG2 ILE   303      51.680  26.200  34.970  1.00  0.00            
ATOM   2770 3HG2 ILE   303      51.900  25.110  33.570  1.00  0.00            
ATOM   2771  CG1 ILE   303      51.500  22.680  34.490  1.00  0.00            
ATOM   2772 1HG1 ILE   303      51.710  22.890  33.420  1.00  0.00            
ATOM   2773 2HG1 ILE   303      52.230  21.930  34.870  1.00  0.00            
ATOM   2774  CD  ILE   303      50.040  22.220  34.560  1.00  0.00            
ATOM   2775  HD1 ILE   303      49.870  21.880  35.600  1.00  0.00            
ATOM   2776  HD2 ILE   303      49.360  23.060  34.340  1.00  0.00            
ATOM   2777  HD3 ILE   303      49.790  21.320  33.960  1.00  0.00            
ATOM   2778  C   ILE   303      54.220  24.110  34.840  1.00  0.00            
ATOM   2779  O   ILE   303      54.720  23.220  34.150  1.00  0.00            
ATOM   2780  N   LEU   304      54.660  25.360  34.610  1.00  0.00            
ATOM   2781  HN  LEU   304      54.250  26.150  35.050  1.00  0.00            
ATOM   2782  CA  LEU   304      55.820  25.690  33.830  1.00  0.00            
ATOM   2783  HA  LEU   304      55.690  25.160  32.900  1.00  0.00            
ATOM   2784  CB  LEU   304      55.710  27.220  33.760  1.00  0.00            
ATOM   2785  HB1 LEU   304      55.300  27.650  34.690  1.00  0.00            
ATOM   2786  HB2 LEU   304      56.690  27.680  33.520  1.00  0.00            
ATOM   2787  CG  LEU   304      54.710  27.590  32.650  1.00  0.00            
ATOM   2788  HG  LEU   304      53.840  26.900  32.770  1.00  0.00            
ATOM   2789  CD1 LEU   304      54.160  29.010  32.840  1.00  0.00            
ATOM   2790 1HD1 LEU   304      53.920  29.290  33.890  1.00  0.00            
ATOM   2791 2HD1 LEU   304      54.940  29.700  32.460  1.00  0.00            
ATOM   2792 3HD1 LEU   304      53.240  29.210  32.240  1.00  0.00            
ATOM   2793  CD2 LEU   304      55.370  27.420  31.270  1.00  0.00            
ATOM   2794 1HD2 LEU   304      54.870  27.850  30.370  1.00  0.00            
ATOM   2795 2HD2 LEU   304      56.390  27.840  31.140  1.00  0.00            
ATOM   2796 3HD2 LEU   304      55.560  26.330  31.160  1.00  0.00            
ATOM   2797  C   LEU   304      57.140  25.220  34.340  1.00  0.00            
ATOM   2798  O   LEU   304      58.020  24.700  33.650  1.00  0.00            
ATOM   2799  N   ALA   305      57.400  25.320  35.650  1.00  0.00            
ATOM   2800  HN  ALA   305      56.730  25.710  36.280  1.00  0.00            
ATOM   2801  CA  ALA   305      58.610  24.790  36.190  1.00  0.00            
ATOM   2802  HA  ALA   305      59.360  25.330  35.640  1.00  0.00            
ATOM   2803  CB  ALA   305      58.570  24.950  37.720  1.00  0.00            
ATOM   2804  HB1 ALA   305      58.540  26.020  38.000  1.00  0.00            
ATOM   2805  HB2 ALA   305      57.730  24.400  38.220  1.00  0.00            
ATOM   2806  HB3 ALA   305      59.470  24.480  38.160  1.00  0.00            
ATOM   2807  C   ALA   305      58.900  23.350  35.910  1.00  0.00            
ATOM   2808  O   ALA   305      60.070  23.020  35.720  1.00  0.00            
ATOM   2809  N   TYR   306      57.920  22.450  36.090  1.00  0.00            
ATOM   2810  HN  TYR   306      57.010  22.700  36.390  1.00  0.00            
ATOM   2811  CA  TYR   306      58.140  21.040  35.920  1.00  0.00            
ATOM   2812  HA  TYR   306      58.880  20.700  36.630  1.00  0.00            
ATOM   2813  CB  TYR   306      56.860  20.210  36.090  1.00  0.00            
ATOM   2814  HB1 TYR   306      56.180  20.390  35.230  1.00  0.00            
ATOM   2815  HB2 TYR   306      57.180  19.140  36.090  1.00  0.00            
ATOM   2816  CG  TYR   306      56.130  20.460  37.360  1.00  0.00            
ATOM   2817  CD1 TYR   306      56.620  20.070  38.580  1.00  0.00            
ATOM   2818  HD1 TYR   306      57.630  19.690  38.620  1.00  0.00            
ATOM   2819  CE1 TYR   306      55.820  20.140  39.700  1.00  0.00            
ATOM   2820  HE1 TYR   306      56.150  19.850  40.690  1.00  0.00            
ATOM   2821  CZ  TYR   306      54.470  20.360  39.560  1.00  0.00            
ATOM   2822  OH  TYR   306      53.690  20.240  40.730  1.00  0.00            
ATOM   2823  HH  TYR   306      52.750  20.210  40.530  1.00  0.00            
ATOM   2824  CD2 TYR   306      54.770  20.590  37.240  1.00  0.00            
ATOM   2825  HD2 TYR   306      54.380  20.680  36.240  1.00  0.00            
ATOM   2826  CE2 TYR   306      53.910  20.530  38.320  1.00  0.00            
ATOM   2827  HE2 TYR   306      52.840  20.600  38.210  1.00  0.00            
ATOM   2828  C   TYR   306      58.680  20.510  34.640  1.00  0.00            
ATOM   2829  O   TYR   306      58.170  20.820  33.560  1.00  0.00            
ATOM   2830  N   GLY   307      59.730  19.670  34.640  1.00  0.00            
ATOM   2831  HN  GLY   307      60.150  19.440  35.510  1.00  0.00            
ATOM   2832  CA  GLY   307      60.310  19.160  33.430  1.00  0.00            
ATOM   2833  HA1 GLY   307      60.910  18.330  33.760  1.00  0.00            
ATOM   2834  HA2 GLY   307      59.500  18.820  32.810  1.00  0.00            
ATOM   2835  C   GLY   307      61.180  20.050  32.610  1.00  0.00            
ATOM   2836  O   GLY   307      61.520  19.650  31.500  1.00  0.00            
ATOM   2837  N   ASN   308      61.560  21.280  33.020  1.00  0.00            
ATOM   2838  HN  ASN   308      61.190  21.670  33.860  1.00  0.00            
ATOM   2839  CA  ASN   308      62.480  22.050  32.250  1.00  0.00            
ATOM   2840  HA  ASN   308      63.130  21.390  31.710  1.00  0.00            
ATOM   2841  CB  ASN   308      61.730  22.920  31.220  1.00  0.00            
ATOM   2842  HB1 ASN   308      61.110  22.160  30.680  1.00  0.00            
ATOM   2843  HB2 ASN   308      61.100  23.700  31.680  1.00  0.00            
ATOM   2844  CG  ASN   308      62.650  23.650  30.250  1.00  0.00            
ATOM   2845  OD1 ASN   308      62.820  24.850  30.450  1.00  0.00            
ATOM   2846  ND2 ASN   308      63.340  23.010  29.280  1.00  0.00            
ATOM   2847 1HD2 ASN   308      63.370  22.010  29.290  1.00  0.00            
ATOM   2848 2HD2 ASN   308      64.120  23.480  28.870  1.00  0.00            
ATOM   2849  C   ASN   308      63.410  22.770  33.170  1.00  0.00            
ATOM   2850  O   ASN   308      62.950  23.400  34.120  1.00  0.00            
ATOM   2851  N   GLN   309      64.710  22.770  32.850  1.00  0.00            
ATOM   2852  HN  GLN   309      65.000  22.200  32.090  1.00  0.00            
ATOM   2853  CA  GLN   309      65.720  23.490  33.560  1.00  0.00            
ATOM   2854  HA  GLN   309      65.560  23.430  34.630  1.00  0.00            
ATOM   2855  CB  GLN   309      67.080  22.880  33.190  1.00  0.00            
ATOM   2856  HB1 GLN   309      66.980  21.770  33.230  1.00  0.00            
ATOM   2857  HB2 GLN   309      67.250  23.120  32.120  1.00  0.00            
ATOM   2858  CG  GLN   309      68.240  23.270  34.110  1.00  0.00            
ATOM   2859  HG1 GLN   309      69.240  23.020  33.700  1.00  0.00            
ATOM   2860  HG2 GLN   309      68.340  24.370  34.230  1.00  0.00            
ATOM   2861  CD  GLN   309      68.210  22.670  35.510  1.00  0.00            
ATOM   2862  OE1 GLN   309      67.910  23.400  36.450  1.00  0.00            
ATOM   2863  NE2 GLN   309      68.610  21.380  35.720  1.00  0.00            
ATOM   2864 1HE2 GLN   309      68.920  20.760  35.000  1.00  0.00            
ATOM   2865 2HE2 GLN   309      68.490  21.110  36.680  1.00  0.00            
ATOM   2866  C   GLN   309      65.740  24.970  33.380  1.00  0.00            
ATOM   2867  O   GLN   309      65.660  25.670  34.390  1.00  0.00            
ATOM   2868  N   GLU   310      65.660  25.410  32.110  1.00  0.00            
ATOM   2869  HN  GLU   310      65.730  24.880  31.270  1.00  0.00            
ATOM   2870  CA  GLU   310      65.600  26.800  31.790  1.00  0.00            
ATOM   2871  HA  GLU   310      66.480  27.320  32.120  1.00  0.00            
ATOM   2872  CB  GLU   310      65.750  27.040  30.280  1.00  0.00            
ATOM   2873  HB1 GLU   310      66.790  26.690  30.070  1.00  0.00            
ATOM   2874  HB2 GLU   310      65.050  26.410  29.700  1.00  0.00            
ATOM   2875  CG  GLU   310      65.660  28.490  29.790  1.00  0.00            
ATOM   2876  HG1 GLU   310      64.720  28.940  30.180  1.00  0.00            
ATOM   2877  HG2 GLU   310      66.520  29.100  30.150  1.00  0.00            
ATOM   2878  CD  GLU   310      65.650  28.620  28.280  1.00  0.00            
ATOM   2879  OE1 GLU   310      66.260  29.660  27.900  1.00  0.00            
ATOM   2880  OE2 GLU   310      65.050  27.820  27.520  1.00  0.00            
ATOM   2881  C   GLU   310      64.420  27.510  32.360  1.00  0.00            
ATOM   2882  O   GLU   310      64.550  28.630  32.850  1.00  0.00            
ATOM   2883  N   SER   311      63.230  26.910  32.540  1.00  0.00            
ATOM   2884  HN  SER   311      63.140  26.050  32.040  1.00  0.00            
ATOM   2885  CA  SER   311      62.040  27.330  33.200  1.00  0.00            
ATOM   2886  HA  SER   311      61.620  28.100  32.570  1.00  0.00            
ATOM   2887  CB  SER   311      61.050  26.150  33.290  1.00  0.00            
ATOM   2888  HB1 SER   311      61.190  25.530  32.390  1.00  0.00            
ATOM   2889  HB2 SER   311      61.290  25.470  34.140  1.00  0.00            
ATOM   2890  OG  SER   311      59.730  26.640  33.120  1.00  0.00            
ATOM   2891  HG1 SER   311      59.130  25.890  33.160  1.00  0.00            
ATOM   2892  C   SER   311      62.280  27.900  34.550  1.00  0.00            
ATOM   2893  O   SER   311      61.800  28.990  34.880  1.00  0.00            
ATOM   2894  N   LYS   312      63.080  27.140  35.310  1.00  0.00            
ATOM   2895  HN  LYS   312      63.490  26.280  34.990  1.00  0.00            
ATOM   2896  CA  LYS   312      63.460  27.400  36.670  1.00  0.00            
ATOM   2897  HA  LYS   312      62.540  27.530  37.220  1.00  0.00            
ATOM   2898  CB  LYS   312      64.080  26.150  37.320  1.00  0.00            
ATOM   2899  HB1 LYS   312      65.050  25.970  36.810  1.00  0.00            
ATOM   2900  HB2 LYS   312      64.320  26.390  38.380  1.00  0.00            
ATOM   2901  CG  LYS   312      63.100  24.970  37.240  1.00  0.00            
ATOM   2902  HG1 LYS   312      62.300  25.200  37.970  1.00  0.00            
ATOM   2903  HG2 LYS   312      62.660  24.950  36.220  1.00  0.00            
ATOM   2904  CD  LYS   312      63.750  23.630  37.600  1.00  0.00            
ATOM   2905  HD1 LYS   312      64.650  23.360  37.010  1.00  0.00            
ATOM   2906  HD2 LYS   312      63.960  23.780  38.680  1.00  0.00            
ATOM   2907  CE  LYS   312      62.710  22.510  37.640  1.00  0.00            
ATOM   2908  HE1 LYS   312      61.820  22.790  38.240  1.00  0.00            
ATOM   2909  HE2 LYS   312      62.420  22.390  36.570  1.00  0.00            
ATOM   2910  NZ  LYS   312      63.260  21.210  38.090  1.00  0.00            
ATOM   2911  HZ1 LYS   312      63.230  21.200  39.130  1.00  0.00            
ATOM   2912  HZ2 LYS   312      62.560  20.530  37.730  1.00  0.00            
ATOM   2913  HZ3 LYS   312      64.150  20.960  37.620  1.00  0.00            
ATOM   2914  C   LYS   312      64.420  28.530  36.700  1.00  0.00            
ATOM   2915  O   LYS   312      64.420  29.460  37.500  1.00  0.00            
ATOM   2916  N   LEU   313      65.460  28.500  35.850  1.00  0.00            
ATOM   2917  HN  LEU   313      65.730  27.790  35.190  1.00  0.00            
ATOM   2918  CA  LEU   313      66.490  29.490  35.790  1.00  0.00            
ATOM   2919  HA  LEU   313      67.020  29.530  36.730  1.00  0.00            
ATOM   2920  CB  LEU   313      67.560  29.150  34.740  1.00  0.00            
ATOM   2921  HB1 LEU   313      67.130  29.150  33.710  1.00  0.00            
ATOM   2922  HB2 LEU   313      68.340  29.920  34.880  1.00  0.00            
ATOM   2923  CG  LEU   313      68.330  27.840  34.970  1.00  0.00            
ATOM   2924  HG  LEU   313      67.580  27.030  34.860  1.00  0.00            
ATOM   2925  CD1 LEU   313      69.340  27.600  33.830  1.00  0.00            
ATOM   2926 1HD1 LEU   313      69.700  26.550  33.810  1.00  0.00            
ATOM   2927 2HD1 LEU   313      68.810  27.730  32.860  1.00  0.00            
ATOM   2928 3HD1 LEU   313      70.230  28.250  33.920  1.00  0.00            
ATOM   2929  CD2 LEU   313      69.040  27.820  36.340  1.00  0.00            
ATOM   2930 1HD2 LEU   313      69.800  28.630  36.370  1.00  0.00            
ATOM   2931 2HD2 LEU   313      68.390  27.790  37.230  1.00  0.00            
ATOM   2932 3HD2 LEU   313      69.570  26.850  36.240  1.00  0.00            
ATOM   2933  C   LEU   313      65.980  30.850  35.460  1.00  0.00            
ATOM   2934  O   LEU   313      66.390  31.900  35.960  1.00  0.00            
ATOM   2935  N   ILE   314      64.940  30.890  34.600  1.00  0.00            
ATOM   2936  HN  ILE   314      64.640  30.070  34.120  1.00  0.00            
ATOM   2937  CA  ILE   314      64.210  32.050  34.210  1.00  0.00            
ATOM   2938  HA  ILE   314      64.850  32.830  33.820  1.00  0.00            
ATOM   2939  CB  ILE   314      63.220  31.820  33.100  1.00  0.00            
ATOM   2940  HB  ILE   314      62.620  30.950  33.430  1.00  0.00            
ATOM   2941  CG2 ILE   314      62.310  33.060  32.990  1.00  0.00            
ATOM   2942 1HG2 ILE   314      61.540  33.080  33.790  1.00  0.00            
ATOM   2943 2HG2 ILE   314      62.910  33.990  32.890  1.00  0.00            
ATOM   2944 3HG2 ILE   314      61.740  33.030  32.040  1.00  0.00            
ATOM   2945  CG1 ILE   314      63.820  31.580  31.710  1.00  0.00            
ATOM   2946 1HG1 ILE   314      64.180  32.560  31.340  1.00  0.00            
ATOM   2947 2HG1 ILE   314      64.720  30.940  31.860  1.00  0.00            
ATOM   2948  CD  ILE   314      62.930  30.880  30.680  1.00  0.00            
ATOM   2949  HD1 ILE   314      63.490  30.640  29.750  1.00  0.00            
ATOM   2950  HD2 ILE   314      62.620  29.960  31.220  1.00  0.00            
ATOM   2951  HD3 ILE   314      62.040  31.500  30.420  1.00  0.00            
ATOM   2952  C   ILE   314      63.520  32.660  35.380  1.00  0.00            
ATOM   2953  O   ILE   314      63.630  33.860  35.630  1.00  0.00            
ATOM   2954  N   ILE   315      62.800  31.900  36.220  1.00  0.00            
ATOM   2955  HN  ILE   315      62.800  30.910  36.060  1.00  0.00            
ATOM   2956  CA  ILE   315      62.130  32.280  37.420  1.00  0.00            
ATOM   2957  HA  ILE   315      61.400  33.000  37.070  1.00  0.00            
ATOM   2958  CB  ILE   315      61.460  31.090  38.040  1.00  0.00            
ATOM   2959  HB  ILE   315      62.160  30.230  38.150  1.00  0.00            
ATOM   2960  CG2 ILE   315      61.010  31.370  39.480  1.00  0.00            
ATOM   2961 1HG2 ILE   315      61.810  31.570  40.220  1.00  0.00            
ATOM   2962 2HG2 ILE   315      60.420  32.310  39.440  1.00  0.00            
ATOM   2963 3HG2 ILE   315      60.390  30.560  39.940  1.00  0.00            
ATOM   2964  CG1 ILE   315      60.270  30.640  37.180  1.00  0.00            
ATOM   2965 1HG1 ILE   315      59.380  31.290  37.270  1.00  0.00            
ATOM   2966 2HG1 ILE   315      60.550  30.650  36.110  1.00  0.00            
ATOM   2967  CD  ILE   315      59.710  29.250  37.520  1.00  0.00            
ATOM   2968  HD1 ILE   315      60.360  28.540  36.960  1.00  0.00            
ATOM   2969  HD2 ILE   315      59.670  29.050  38.610  1.00  0.00            
ATOM   2970  HD3 ILE   315      58.730  29.100  37.010  1.00  0.00            
ATOM   2971  C   ILE   315      63.090  32.810  38.430  1.00  0.00            
ATOM   2972  O   ILE   315      62.970  33.890  39.000  1.00  0.00            
ATOM   2973  N   LEU   316      64.240  32.150  38.660  1.00  0.00            
ATOM   2974  HN  LEU   316      64.360  31.290  38.170  1.00  0.00            
ATOM   2975  CA  LEU   316      65.340  32.630  39.440  1.00  0.00            
ATOM   2976  HA  LEU   316      65.010  32.770  40.460  1.00  0.00            
ATOM   2977  CB  LEU   316      66.470  31.590  39.560  1.00  0.00            
ATOM   2978  HB1 LEU   316      65.880  30.770  40.020  1.00  0.00            
ATOM   2979  HB2 LEU   316      66.720  31.380  38.500  1.00  0.00            
ATOM   2980  CG  LEU   316      67.650  31.960  40.470  1.00  0.00            
ATOM   2981  HG  LEU   316      68.180  32.860  40.090  1.00  0.00            
ATOM   2982  CD1 LEU   316      67.230  32.290  41.910  1.00  0.00            
ATOM   2983 1HD1 LEU   316      66.520  33.120  42.080  1.00  0.00            
ATOM   2984 2HD1 LEU   316      66.910  31.380  42.470  1.00  0.00            
ATOM   2985 3HD1 LEU   316      68.160  32.550  42.460  1.00  0.00            
ATOM   2986  CD2 LEU   316      68.680  30.810  40.400  1.00  0.00            
ATOM   2987 1HD2 LEU   316      68.350  29.890  40.930  1.00  0.00            
ATOM   2988 2HD2 LEU   316      68.970  30.570  39.360  1.00  0.00            
ATOM   2989 3HD2 LEU   316      69.650  31.130  40.840  1.00  0.00            
ATOM   2990  C   LEU   316      65.910  33.950  39.050  1.00  0.00            
ATOM   2991  O   LEU   316      66.070  34.830  39.890  1.00  0.00            
ATOM   2992  N   ALA   317      66.250  34.220  37.770  1.00  0.00            
ATOM   2993  HN  ALA   317      66.250  33.410  37.190  1.00  0.00            
ATOM   2994  CA  ALA   317      66.670  35.460  37.200  1.00  0.00            
ATOM   2995  HA  ALA   317      67.530  35.840  37.740  1.00  0.00            
ATOM   2996  CB  ALA   317      66.810  35.170  35.700  1.00  0.00            
ATOM   2997  HB1 ALA   317      67.620  34.430  35.500  1.00  0.00            
ATOM   2998  HB2 ALA   317      65.940  34.620  35.290  1.00  0.00            
ATOM   2999  HB3 ALA   317      67.030  36.080  35.110  1.00  0.00            
ATOM   3000  C   ALA   317      65.690  36.580  37.290  1.00  0.00            
ATOM   3001  O   ALA   317      66.050  37.720  37.590  1.00  0.00            
ATOM   3002  N   SER   318      64.400  36.320  37.050  1.00  0.00            
ATOM   3003  HN  SER   318      64.150  35.440  36.650  1.00  0.00            
ATOM   3004  CA  SER   318      63.310  37.240  37.170  1.00  0.00            
ATOM   3005  HA  SER   318      63.490  38.060  36.490  1.00  0.00            
ATOM   3006  CB  SER   318      62.030  36.520  36.700  1.00  0.00            
ATOM   3007  HB1 SER   318      61.800  35.640  37.330  1.00  0.00            
ATOM   3008  HB2 SER   318      61.200  37.260  36.720  1.00  0.00            
ATOM   3009  OG  SER   318      62.100  36.160  35.330  1.00  0.00            
ATOM   3010  HG1 SER   318      62.410  35.260  35.290  1.00  0.00            
ATOM   3011  C   SER   318      63.100  37.780  38.540  1.00  0.00            
ATOM   3012  O   SER   318      62.420  38.800  38.640  1.00  0.00            
ATOM   3013  N   GLY   319      63.680  37.170  39.590  1.00  0.00            
ATOM   3014  HN  GLY   319      64.240  36.350  39.470  1.00  0.00            
ATOM   3015  CA  GLY   319      63.400  37.480  40.960  1.00  0.00            
ATOM   3016  HA1 GLY   319      64.280  37.200  41.520  1.00  0.00            
ATOM   3017  HA2 GLY   319      63.160  38.520  41.110  1.00  0.00            
ATOM   3018  C   GLY   319      62.230  36.740  41.510  1.00  0.00            
ATOM   3019  O   GLY   319      61.850  36.970  42.660  1.00  0.00            
ATOM   3020  N   GLY   320      61.730  35.650  40.890  1.00  0.00            
ATOM   3021  HN  GLY   320      62.110  35.480  39.990  1.00  0.00            
ATOM   3022  CA  GLY   320      60.780  34.710  41.380  1.00  0.00            
ATOM   3023  HA1 GLY   320      59.800  35.110  41.180  1.00  0.00            
ATOM   3024  HA2 GLY   320      60.820  33.820  40.770  1.00  0.00            
ATOM   3025  C   GLY   320      60.920  34.140  42.750  1.00  0.00            
ATOM   3026  O   GLY   320      59.970  34.320  43.510  1.00  0.00            
ATOM   3027  N   PRO   321      61.960  33.560  43.280  1.00  0.00            
ATOM   3028  CD  PRO   321      63.160  33.200  42.550  1.00  0.00            
ATOM   3029  HD1 PRO   321      63.970  33.840  42.960  1.00  0.00            
ATOM   3030  HD2 PRO   321      63.120  33.260  41.440  1.00  0.00            
ATOM   3031  CA  PRO   321      61.840  32.780  44.480  1.00  0.00            
ATOM   3032  HA  PRO   321      60.900  32.270  44.550  1.00  0.00            
ATOM   3033  CB  PRO   321      63.050  31.850  44.490  1.00  0.00            
ATOM   3034  HB1 PRO   321      63.890  32.270  45.090  1.00  0.00            
ATOM   3035  HB2 PRO   321      62.820  30.860  44.940  1.00  0.00            
ATOM   3036  CG  PRO   321      63.400  31.750  43.000  1.00  0.00            
ATOM   3037  HG1 PRO   321      64.390  31.260  42.880  1.00  0.00            
ATOM   3038  HG2 PRO   321      62.690  31.040  42.530  1.00  0.00            
ATOM   3039  C   PRO   321      61.840  33.730  45.630  1.00  0.00            
ATOM   3040  O   PRO   321      61.280  33.400  46.680  1.00  0.00            
ATOM   3041  N   GLN   322      62.480  34.900  45.450  1.00  0.00            
ATOM   3042  HN  GLN   322      62.970  34.960  44.580  1.00  0.00            
ATOM   3043  CA  GLN   322      62.530  36.030  46.330  1.00  0.00            
ATOM   3044  HA  GLN   322      62.700  35.630  47.320  1.00  0.00            
ATOM   3045  CB  GLN   322      63.560  37.090  45.890  1.00  0.00            
ATOM   3046  HB1 GLN   322      64.500  36.520  45.770  1.00  0.00            
ATOM   3047  HB2 GLN   322      63.250  37.340  44.850  1.00  0.00            
ATOM   3048  CG  GLN   322      63.640  38.240  46.890  1.00  0.00            
ATOM   3049  HG1 GLN   322      62.690  38.810  46.910  1.00  0.00            
ATOM   3050  HG2 GLN   322      63.740  37.720  47.870  1.00  0.00            
ATOM   3051  CD  GLN   322      64.830  39.190  46.870  1.00  0.00            
ATOM   3052  OE1 GLN   322      65.630  39.410  47.780  1.00  0.00            
ATOM   3053  NE2 GLN   322      64.790  40.060  45.820  1.00  0.00            
ATOM   3054 1HE2 GLN   322      63.920  40.110  45.340  1.00  0.00            
ATOM   3055 2HE2 GLN   322      65.540  40.700  45.930  1.00  0.00            
ATOM   3056  C   GLN   322      61.140  36.570  46.390  1.00  0.00            
ATOM   3057  O   GLN   322      60.760  36.830  47.530  1.00  0.00            
ATOM   3058  N   ALA   323      60.380  36.690  45.290  1.00  0.00            
ATOM   3059  HN  ALA   323      60.640  36.350  44.390  1.00  0.00            
ATOM   3060  CA  ALA   323      59.070  37.260  45.350  1.00  0.00            
ATOM   3061  HA  ALA   323      59.000  38.170  45.920  1.00  0.00            
ATOM   3062  CB  ALA   323      58.570  37.780  43.990  1.00  0.00            
ATOM   3063  HB1 ALA   323      57.680  38.440  44.040  1.00  0.00            
ATOM   3064  HB2 ALA   323      59.350  38.420  43.530  1.00  0.00            
ATOM   3065  HB3 ALA   323      58.330  36.950  43.290  1.00  0.00            
ATOM   3066  C   ALA   323      58.110  36.260  45.910  1.00  0.00            
ATOM   3067  O   ALA   323      57.170  36.720  46.560  1.00  0.00            
ATOM   3068  N   LEU   324      58.370  34.950  45.870  1.00  0.00            
ATOM   3069  HN  LEU   324      59.150  34.650  45.320  1.00  0.00            
ATOM   3070  CA  LEU   324      57.550  33.930  46.450  1.00  0.00            
ATOM   3071  HA  LEU   324      56.520  34.140  46.210  1.00  0.00            
ATOM   3072  CB  LEU   324      57.940  32.490  46.080  1.00  0.00            
ATOM   3073  HB1 LEU   324      59.030  32.350  46.220  1.00  0.00            
ATOM   3074  HB2 LEU   324      57.460  31.750  46.770  1.00  0.00            
ATOM   3075  CG  LEU   324      57.610  32.050  44.650  1.00  0.00            
ATOM   3076  HG  LEU   324      58.090  32.800  43.980  1.00  0.00            
ATOM   3077  CD1 LEU   324      58.330  30.730  44.330  1.00  0.00            
ATOM   3078 1HD1 LEU   324      58.320  30.540  43.240  1.00  0.00            
ATOM   3079 2HD1 LEU   324      59.390  30.750  44.680  1.00  0.00            
ATOM   3080 3HD1 LEU   324      57.680  29.950  44.790  1.00  0.00            
ATOM   3081  CD2 LEU   324      56.130  31.980  44.230  1.00  0.00            
ATOM   3082 1HD2 LEU   324      56.040  31.790  43.140  1.00  0.00            
ATOM   3083 2HD2 LEU   324      55.580  31.180  44.760  1.00  0.00            
ATOM   3084 3HD2 LEU   324      55.660  32.950  44.500  1.00  0.00            
ATOM   3085  C   LEU   324      57.610  34.010  47.940  1.00  0.00            
ATOM   3086  O   LEU   324      56.630  34.140  48.670  1.00  0.00            
ATOM   3087  N   VAL   325      58.820  34.200  48.490  1.00  0.00            
ATOM   3088  HN  VAL   325      59.640  33.980  47.960  1.00  0.00            
ATOM   3089  CA  VAL   325      59.200  34.370  49.860  1.00  0.00            
ATOM   3090  HA  VAL   325      58.650  33.660  50.470  1.00  0.00            
ATOM   3091  CB  VAL   325      60.640  34.130  50.160  1.00  0.00            
ATOM   3092  HB  VAL   325      61.350  34.760  49.570  1.00  0.00            
ATOM   3093  CG1 VAL   325      60.830  34.400  51.660  1.00  0.00            
ATOM   3094 1HG1 VAL   325      61.900  34.260  51.910  1.00  0.00            
ATOM   3095 2HG1 VAL   325      60.570  35.440  51.960  1.00  0.00            
ATOM   3096 3HG1 VAL   325      60.230  33.640  52.200  1.00  0.00            
ATOM   3097  CG2 VAL   325      61.010  32.640  49.960  1.00  0.00            
ATOM   3098 1HG2 VAL   325      60.580  32.280  49.000  1.00  0.00            
ATOM   3099 2HG2 VAL   325      62.120  32.640  49.980  1.00  0.00            
ATOM   3100 3HG2 VAL   325      60.610  32.010  50.780  1.00  0.00            
ATOM   3101  C   VAL   325      58.540  35.620  50.350  1.00  0.00            
ATOM   3102  O   VAL   325      58.010  35.670  51.460  1.00  0.00            
ATOM   3103  N   ASN   326      58.490  36.700  49.560  1.00  0.00            
ATOM   3104  HN  ASN   326      58.830  36.660  48.620  1.00  0.00            
ATOM   3105  CA  ASN   326      57.810  37.900  49.950  1.00  0.00            
ATOM   3106  HA  ASN   326      58.050  38.210  50.950  1.00  0.00            
ATOM   3107  CB  ASN   326      58.010  39.100  49.000  1.00  0.00            
ATOM   3108  HB1 ASN   326      57.730  38.740  47.990  1.00  0.00            
ATOM   3109  HB2 ASN   326      57.410  40.000  49.280  1.00  0.00            
ATOM   3110  CG  ASN   326      59.480  39.490  49.130  1.00  0.00            
ATOM   3111  OD1 ASN   326      60.170  39.280  50.130  1.00  0.00            
ATOM   3112  ND2 ASN   326      60.060  39.750  47.930  1.00  0.00            
ATOM   3113 1HD2 ASN   326      59.570  39.820  47.060  1.00  0.00            
ATOM   3114 2HD2 ASN   326      60.920  40.270  47.910  1.00  0.00            
ATOM   3115  C   ASN   326      56.340  37.810  50.180  1.00  0.00            
ATOM   3116  O   ASN   326      55.860  38.320  51.190  1.00  0.00            
ATOM   3117  N   ILE   327      55.630  37.100  49.290  1.00  0.00            
ATOM   3118  HN  ILE   327      56.010  36.640  48.500  1.00  0.00            
ATOM   3119  CA  ILE   327      54.240  36.770  49.410  1.00  0.00            
ATOM   3120  HA  ILE   327      53.660  37.680  49.450  1.00  0.00            
ATOM   3121  CB  ILE   327      53.670  36.070  48.220  1.00  0.00            
ATOM   3122  HB  ILE   327      54.300  35.220  47.880  1.00  0.00            
ATOM   3123  CG2 ILE   327      52.280  35.460  48.480  1.00  0.00            
ATOM   3124 1HG2 ILE   327      51.790  35.000  47.590  1.00  0.00            
ATOM   3125 2HG2 ILE   327      52.410  34.680  49.260  1.00  0.00            
ATOM   3126 3HG2 ILE   327      51.500  36.160  48.830  1.00  0.00            
ATOM   3127  CG1 ILE   327      53.650  37.070  47.050  1.00  0.00            
ATOM   3128 1HG1 ILE   327      52.860  37.830  47.230  1.00  0.00            
ATOM   3129 2HG1 ILE   327      54.600  37.640  46.890  1.00  0.00            
ATOM   3130  CD  ILE   327      53.330  36.400  45.710  1.00  0.00            
ATOM   3131  HD1 ILE   327      54.020  35.620  45.350  1.00  0.00            
ATOM   3132  HD2 ILE   327      52.300  36.000  45.840  1.00  0.00            
ATOM   3133  HD3 ILE   327      53.210  37.190  44.940  1.00  0.00            
ATOM   3134  C   ILE   327      54.060  35.930  50.630  1.00  0.00            
ATOM   3135  O   ILE   327      53.140  36.140  51.410  1.00  0.00            
ATOM   3136  N   MET   328      54.890  34.880  50.750  1.00  0.00            
ATOM   3137  HN  MET   328      55.450  34.600  49.970  1.00  0.00            
ATOM   3138  CA  MET   328      54.750  33.950  51.830  1.00  0.00            
ATOM   3139  HA  MET   328      53.820  33.410  51.730  1.00  0.00            
ATOM   3140  CB  MET   328      55.810  32.840  51.690  1.00  0.00            
ATOM   3141  HB1 MET   328      55.960  32.430  50.670  1.00  0.00            
ATOM   3142  HB2 MET   328      56.770  33.150  52.140  1.00  0.00            
ATOM   3143  CG  MET   328      55.500  31.590  52.530  1.00  0.00            
ATOM   3144  HG1 MET   328      55.520  31.810  53.620  1.00  0.00            
ATOM   3145  HG2 MET   328      54.500  31.250  52.180  1.00  0.00            
ATOM   3146  SD  MET   328      56.600  30.220  52.080  1.00  0.00            
ATOM   3147  CE  MET   328      55.380  28.900  51.910  1.00  0.00            
ATOM   3148  HE1 MET   328      55.880  27.910  51.930  1.00  0.00            
ATOM   3149  HE2 MET   328      54.690  28.710  52.760  1.00  0.00            
ATOM   3150  HE3 MET   328      54.710  29.100  51.050  1.00  0.00            
ATOM   3151  C   MET   328      54.900  34.520  53.200  1.00  0.00            
ATOM   3152  O   MET   328      54.040  34.130  53.980  1.00  0.00            
ATOM   3153  N   ARG   329      55.850  35.430  53.480  1.00  0.00            
ATOM   3154  HN  ARG   329      56.550  35.670  52.820  1.00  0.00            
ATOM   3155  CA  ARG   329      56.000  36.120  54.720  1.00  0.00            
ATOM   3156  HA  ARG   329      55.720  35.470  55.530  1.00  0.00            
ATOM   3157  CB  ARG   329      57.420  36.650  55.020  1.00  0.00            
ATOM   3158  HB1 ARG   329      57.430  36.920  56.100  1.00  0.00            
ATOM   3159  HB2 ARG   329      58.090  35.770  55.000  1.00  0.00            
ATOM   3160  CG  ARG   329      58.030  37.700  54.100  1.00  0.00            
ATOM   3161  HG1 ARG   329      57.940  37.490  53.010  1.00  0.00            
ATOM   3162  HG2 ARG   329      57.550  38.680  54.310  1.00  0.00            
ATOM   3163  CD  ARG   329      59.500  37.980  54.380  1.00  0.00            
ATOM   3164  HD1 ARG   329      59.570  38.760  55.170  1.00  0.00            
ATOM   3165  HD2 ARG   329      59.960  37.010  54.670  1.00  0.00            
ATOM   3166  NE  ARG   329      60.220  38.280  53.110  1.00  0.00            
ATOM   3167  HE  ARG   329      59.710  38.550  52.290  1.00  0.00            
ATOM   3168  CZ  ARG   329      61.550  38.060  52.910  1.00  0.00            
ATOM   3169  NH1 ARG   329      62.390  37.780  53.950  1.00  0.00            
ATOM   3170 1HH1 ARG   329      62.050  37.710  54.890  1.00  0.00            
ATOM   3171 2HH1 ARG   329      63.360  37.670  53.740  1.00  0.00            
ATOM   3172  NH2 ARG   329      62.160  38.280  51.710  1.00  0.00            
ATOM   3173 1HH2 ARG   329      61.570  38.750  51.050  1.00  0.00            
ATOM   3174 2HH2 ARG   329      62.770  37.520  51.530  1.00  0.00            
ATOM   3175  C   ARG   329      55.020  37.240  54.880  1.00  0.00            
ATOM   3176  O   ARG   329      54.810  37.760  55.970  1.00  0.00            
ATOM   3177  N   THR   330      54.310  37.660  53.820  1.00  0.00            
ATOM   3178  HN  THR   330      54.470  37.440  52.860  1.00  0.00            
ATOM   3179  CA  THR   330      53.290  38.660  53.940  1.00  0.00            
ATOM   3180  HA  THR   330      53.710  39.440  54.560  1.00  0.00            
ATOM   3181  CB  THR   330      52.920  39.350  52.660  1.00  0.00            
ATOM   3182  HB  THR   330      52.660  38.640  51.850  1.00  0.00            
ATOM   3183  OG1 THR   330      54.050  40.050  52.140  1.00  0.00            
ATOM   3184  HG1 THR   330      54.600  39.300  51.890  1.00  0.00            
ATOM   3185  CG2 THR   330      51.830  40.440  52.730  1.00  0.00            
ATOM   3186 1HG2 THR   330      50.790  40.050  52.770  1.00  0.00            
ATOM   3187 2HG2 THR   330      51.960  41.120  53.590  1.00  0.00            
ATOM   3188 3HG2 THR   330      51.970  41.040  51.810  1.00  0.00            
ATOM   3189  C   THR   330      52.020  38.160  54.550  1.00  0.00            
ATOM   3190  O   THR   330      51.430  38.610  55.520  1.00  0.00            
ATOM   3191  N   TYR   331      51.490  37.080  53.940  1.00  0.00            
ATOM   3192  HN  TYR   331      52.000  36.540  53.280  1.00  0.00            
ATOM   3193  CA  TYR   331      50.150  36.620  54.110  1.00  0.00            
ATOM   3194  HA  TYR   331      49.580  37.490  54.400  1.00  0.00            
ATOM   3195  CB  TYR   331      49.570  36.130  52.770  1.00  0.00            
ATOM   3196  HB1 TYR   331      50.330  35.430  52.360  1.00  0.00            
ATOM   3197  HB2 TYR   331      48.520  35.790  52.780  1.00  0.00            
ATOM   3198  CG  TYR   331      49.360  37.280  51.840  1.00  0.00            
ATOM   3199  CD1 TYR   331      49.870  37.300  50.560  1.00  0.00            
ATOM   3200  HD1 TYR   331      50.310  36.340  50.330  1.00  0.00            
ATOM   3201  CE1 TYR   331      49.600  38.340  49.700  1.00  0.00            
ATOM   3202  HE1 TYR   331      49.960  38.350  48.690  1.00  0.00            
ATOM   3203  CZ  TYR   331      48.820  39.390  50.130  1.00  0.00            
ATOM   3204  OH  TYR   331      48.610  40.490  49.270  1.00  0.00            
ATOM   3205  HH  TYR   331      47.800  40.880  49.600  1.00  0.00            
ATOM   3206  CD2 TYR   331      48.630  38.370  52.260  1.00  0.00            
ATOM   3207  HD2 TYR   331      48.350  38.500  53.300  1.00  0.00            
ATOM   3208  CE2 TYR   331      48.310  39.390  51.410  1.00  0.00            
ATOM   3209  HE2 TYR   331      47.620  40.160  51.740  1.00  0.00            
ATOM   3210  C   TYR   331      49.890  35.540  55.110  1.00  0.00            
ATOM   3211  O   TYR   331      50.810  34.830  55.520  1.00  0.00            
ATOM   3212  N   THR   332      48.600  35.340  55.440  1.00  0.00            
ATOM   3213  HN  THR   332      48.010  36.130  55.290  1.00  0.00            
ATOM   3214  CA  THR   332      48.050  34.220  56.140  1.00  0.00            
ATOM   3215  HA  THR   332      48.880  33.560  56.350  1.00  0.00            
ATOM   3216  CB  THR   332      47.490  34.540  57.500  1.00  0.00            
ATOM   3217  HB  THR   332      47.120  33.610  57.990  1.00  0.00            
ATOM   3218  OG1 THR   332      46.550  35.600  57.420  1.00  0.00            
ATOM   3219  HG1 THR   332      46.100  35.580  58.270  1.00  0.00            
ATOM   3220  CG2 THR   332      48.640  35.220  58.270  1.00  0.00            
ATOM   3221 1HG2 THR   332      49.610  34.690  58.280  1.00  0.00            
ATOM   3222 2HG2 THR   332      48.760  36.280  57.970  1.00  0.00            
ATOM   3223 3HG2 THR   332      48.200  35.320  59.280  1.00  0.00            
ATOM   3224  C   THR   332      47.020  33.490  55.350  1.00  0.00            
ATOM   3225  O   THR   332      46.220  32.780  55.940  1.00  0.00            
ATOM   3226  N   TYR   333      46.830  33.760  54.040  1.00  0.00            
ATOM   3227  HN  TYR   333      47.590  34.120  53.510  1.00  0.00            
ATOM   3228  CA  TYR   333      45.830  33.100  53.260  1.00  0.00            
ATOM   3229  HA  TYR   333      44.960  33.080  53.910  1.00  0.00            
ATOM   3230  CB  TYR   333      45.480  34.030  52.090  1.00  0.00            
ATOM   3231  HB1 TYR   333      46.340  34.170  51.390  1.00  0.00            
ATOM   3232  HB2 TYR   333      44.740  33.620  51.370  1.00  0.00            
ATOM   3233  CG  TYR   333      45.060  35.410  52.470  1.00  0.00            
ATOM   3234  CD1 TYR   333      44.000  35.610  53.320  1.00  0.00            
ATOM   3235  HD1 TYR   333      43.470  34.780  53.770  1.00  0.00            
ATOM   3236  CE1 TYR   333      43.570  36.870  53.660  1.00  0.00            
ATOM   3237  HE1 TYR   333      42.650  36.950  54.220  1.00  0.00            
ATOM   3238  CZ  TYR   333      44.100  37.970  53.030  1.00  0.00            
ATOM   3239  OH  TYR   333      43.440  39.200  53.220  1.00  0.00            
ATOM   3240  HH  TYR   333      43.890  39.900  52.740  1.00  0.00            
ATOM   3241  CD2 TYR   333      45.580  36.510  51.820  1.00  0.00            
ATOM   3242  HD2 TYR   333      46.410  36.390  51.140  1.00  0.00            
ATOM   3243  CE2 TYR   333      45.130  37.770  52.140  1.00  0.00            
ATOM   3244  HE2 TYR   333      45.350  38.590  51.470  1.00  0.00            
ATOM   3245  C   TYR   333      46.090  31.750  52.700  1.00  0.00            
ATOM   3246  O   TYR   333      47.030  31.610  51.910  1.00  0.00            
ATOM   3247  N   GLU   334      45.320  30.790  53.240  1.00  0.00            
ATOM   3248  HN  GLU   334      44.550  31.140  53.770  1.00  0.00            
ATOM   3249  CA  GLU   334      45.660  29.400  53.170  1.00  0.00            
ATOM   3250  HA  GLU   334      46.620  29.300  53.670  1.00  0.00            
ATOM   3251  CB  GLU   334      44.680  28.470  53.890  1.00  0.00            
ATOM   3252  HB1 GLU   334      44.450  28.920  54.880  1.00  0.00            
ATOM   3253  HB2 GLU   334      43.710  28.340  53.360  1.00  0.00            
ATOM   3254  CG  GLU   334      45.340  27.100  54.040  1.00  0.00            
ATOM   3255  HG1 GLU   334      45.810  26.800  53.080  1.00  0.00            
ATOM   3256  HG2 GLU   334      46.180  27.270  54.740  1.00  0.00            
ATOM   3257  CD  GLU   334      44.460  25.960  54.540  1.00  0.00            
ATOM   3258  OE1 GLU   334      43.220  26.080  54.740  1.00  0.00            
ATOM   3259  OE2 GLU   334      45.060  24.880  54.810  1.00  0.00            
ATOM   3260  C   GLU   334      45.880  28.970  51.760  1.00  0.00            
ATOM   3261  O   GLU   334      46.960  28.480  51.410  1.00  0.00            
ATOM   3262  N   LYS   335      44.940  29.160  50.820  1.00  0.00            
ATOM   3263  HN  LYS   335      44.050  29.540  51.060  1.00  0.00            
ATOM   3264  CA  LYS   335      45.020  28.600  49.500  1.00  0.00            
ATOM   3265  HA  LYS   335      45.220  27.540  49.470  1.00  0.00            
ATOM   3266  CB  LYS   335      43.730  28.760  48.680  1.00  0.00            
ATOM   3267  HB1 LYS   335      43.380  29.810  48.690  1.00  0.00            
ATOM   3268  HB2 LYS   335      43.870  28.340  47.660  1.00  0.00            
ATOM   3269  CG  LYS   335      42.570  27.940  49.240  1.00  0.00            
ATOM   3270  HG1 LYS   335      42.720  26.870  49.000  1.00  0.00            
ATOM   3271  HG2 LYS   335      42.690  28.170  50.320  1.00  0.00            
ATOM   3272  CD  LYS   335      41.200  28.500  48.830  1.00  0.00            
ATOM   3273  HD1 LYS   335      41.270  29.570  49.130  1.00  0.00            
ATOM   3274  HD2 LYS   335      41.200  28.390  47.730  1.00  0.00            
ATOM   3275  CE  LYS   335      40.020  27.770  49.460  1.00  0.00            
ATOM   3276  HE1 LYS   335      39.060  28.280  49.240  1.00  0.00            
ATOM   3277  HE2 LYS   335      39.830  26.730  49.090  1.00  0.00            
ATOM   3278  NZ  LYS   335      40.130  27.660  50.930  1.00  0.00            
ATOM   3279  HZ1 LYS   335      39.240  27.240  51.260  1.00  0.00            
ATOM   3280  HZ2 LYS   335      40.920  27.030  51.190  1.00  0.00            
ATOM   3281  HZ3 LYS   335      40.330  28.570  51.400  1.00  0.00            
ATOM   3282  C   LYS   335      46.170  29.060  48.670  1.00  0.00            
ATOM   3283  O   LYS   335      46.720  28.300  47.870  1.00  0.00            
ATOM   3284  N   LEU   336      46.620  30.310  48.840  1.00  0.00            
ATOM   3285  HN  LEU   336      46.130  30.840  49.530  1.00  0.00            
ATOM   3286  CA  LEU   336      47.740  30.980  48.250  1.00  0.00            
ATOM   3287  HA  LEU   336      47.760  30.730  47.200  1.00  0.00            
ATOM   3288  CB  LEU   336      47.570  32.510  48.390  1.00  0.00            
ATOM   3289  HB1 LEU   336      46.660  32.710  47.790  1.00  0.00            
ATOM   3290  HB2 LEU   336      47.300  32.630  49.460  1.00  0.00            
ATOM   3291  CG  LEU   336      48.830  33.300  47.990  1.00  0.00            
ATOM   3292  HG  LEU   336      49.760  33.110  48.580  1.00  0.00            
ATOM   3293  CD1 LEU   336      49.180  33.020  46.520  1.00  0.00            
ATOM   3294 1HD1 LEU   336      48.310  33.220  45.860  1.00  0.00            
ATOM   3295 2HD1 LEU   336      50.140  33.560  46.340  1.00  0.00            
ATOM   3296 3HD1 LEU   336      49.430  31.950  46.380  1.00  0.00            
ATOM   3297  CD2 LEU   336      48.600  34.810  48.140  1.00  0.00            
ATOM   3298 1HD2 LEU   336      49.530  35.330  47.790  1.00  0.00            
ATOM   3299 2HD2 LEU   336      47.730  35.210  47.570  1.00  0.00            
ATOM   3300 3HD2 LEU   336      48.500  35.160  49.190  1.00  0.00            
ATOM   3301  C   LEU   336      49.050  30.470  48.720  1.00  0.00            
ATOM   3302  O   LEU   336      50.000  30.140  48.020  1.00  0.00            
ATOM   3303  N   LEU   337      49.220  30.400  50.050  1.00  0.00            
ATOM   3304  HN  LEU   337      48.500  30.600  50.710  1.00  0.00            
ATOM   3305  CA  LEU   337      50.410  29.930  50.700  1.00  0.00            
ATOM   3306  HA  LEU   337      51.270  30.530  50.440  1.00  0.00            
ATOM   3307  CB  LEU   337      50.170  30.100  52.210  1.00  0.00            
ATOM   3308  HB1 LEU   337      49.200  29.670  52.530  1.00  0.00            
ATOM   3309  HB2 LEU   337      51.070  29.720  52.750  1.00  0.00            
ATOM   3310  CG  LEU   337      50.100  31.560  52.670  1.00  0.00            
ATOM   3311  HG  LEU   337      49.340  32.150  52.120  1.00  0.00            
ATOM   3312  CD1 LEU   337      49.730  31.540  54.170  1.00  0.00            
ATOM   3313 1HD1 LEU   337      50.590  31.240  54.800  1.00  0.00            
ATOM   3314 2HD1 LEU   337      49.510  32.570  54.500  1.00  0.00            
ATOM   3315 3HD1 LEU   337      48.790  30.990  54.400  1.00  0.00            
ATOM   3316  CD2 LEU   337      51.440  32.320  52.580  1.00  0.00            
ATOM   3317 1HD2 LEU   337      51.720  32.510  51.530  1.00  0.00            
ATOM   3318 2HD2 LEU   337      51.390  33.290  53.120  1.00  0.00            
ATOM   3319 3HD2 LEU   337      52.240  31.830  53.170  1.00  0.00            
ATOM   3320  C   LEU   337      50.730  28.520  50.370  1.00  0.00            
ATOM   3321  O   LEU   337      51.880  28.080  50.290  1.00  0.00            
ATOM   3322  N   TRP   338      49.670  27.690  50.300  1.00  0.00            
ATOM   3323  HN  TRP   338      48.760  28.050  50.460  1.00  0.00            
ATOM   3324  CA  TRP   338      49.840  26.310  49.970  1.00  0.00            
ATOM   3325  HA  TRP   338      50.490  25.900  50.720  1.00  0.00            
ATOM   3326  CB  TRP   338      48.460  25.680  50.220  1.00  0.00            
ATOM   3327  HB1 TRP   338      48.150  26.120  51.190  1.00  0.00            
ATOM   3328  HB2 TRP   338      47.640  26.000  49.540  1.00  0.00            
ATOM   3329  CG  TRP   338      48.320  24.220  50.580  1.00  0.00            
ATOM   3330  CD1 TRP   338      49.210  23.200  50.750  1.00  0.00            
ATOM   3331  HD1 TRP   338      50.210  23.260  51.160  1.00  0.00            
ATOM   3332  NE1 TRP   338      48.520  22.020  50.710  1.00  0.00            
ATOM   3333  HE1 TRP   338      48.930  21.190  51.010  1.00  0.00            
ATOM   3334  CE2 TRP   338      47.170  22.240  50.550  1.00  0.00            
ATOM   3335  CD2 TRP   338      47.010  23.630  50.560  1.00  0.00            
ATOM   3336  CE3 TRP   338      45.740  24.140  50.500  1.00  0.00            
ATOM   3337  HE3 TRP   338      45.510  25.190  50.380  1.00  0.00            
ATOM   3338  CZ3 TRP   338      44.650  23.320  50.380  1.00  0.00            
ATOM   3339  HZ3 TRP   338      43.650  23.720  50.380  1.00  0.00            
ATOM   3340  CZ2 TRP   338      46.110  21.390  50.420  1.00  0.00            
ATOM   3341  HZ2 TRP   338      46.220  20.320  50.270  1.00  0.00            
ATOM   3342  CH2 TRP   338      44.870  21.960  50.270  1.00  0.00            
ATOM   3343  HH2 TRP   338      44.070  21.250  50.090  1.00  0.00            
ATOM   3344  C   TRP   338      50.330  26.040  48.590  1.00  0.00            
ATOM   3345  O   TRP   338      51.290  25.310  48.350  1.00  0.00            
ATOM   3346  N   THR   339      49.880  26.860  47.620  1.00  0.00            
ATOM   3347  HN  THR   339      49.090  27.460  47.780  1.00  0.00            
ATOM   3348  CA  THR   339      50.410  26.950  46.300  1.00  0.00            
ATOM   3349  HA  THR   339      50.440  25.970  45.870  1.00  0.00            
ATOM   3350  CB  THR   339      49.600  27.770  45.340  1.00  0.00            
ATOM   3351  HB  THR   339      49.560  28.810  45.740  1.00  0.00            
ATOM   3352  OG1 THR   339      48.260  27.290  45.300  1.00  0.00            
ATOM   3353  HG1 THR   339      47.750  27.610  46.060  1.00  0.00            
ATOM   3354  CG2 THR   339      50.100  27.790  43.890  1.00  0.00            
ATOM   3355 1HG2 THR   339      49.390  28.320  43.210  1.00  0.00            
ATOM   3356 2HG2 THR   339      51.060  28.330  43.730  1.00  0.00            
ATOM   3357 3HG2 THR   339      50.290  26.830  43.380  1.00  0.00            
ATOM   3358  C   THR   339      51.810  27.460  46.250  1.00  0.00            
ATOM   3359  O   THR   339      52.670  26.810  45.650  1.00  0.00            
ATOM   3360  N   THR   340      52.090  28.540  47.000  1.00  0.00            
ATOM   3361  HN  THR   340      51.330  28.960  47.500  1.00  0.00            
ATOM   3362  CA  THR   340      53.400  29.080  47.180  1.00  0.00            
ATOM   3363  HA  THR   340      53.710  29.410  46.190  1.00  0.00            
ATOM   3364  CB  THR   340      53.470  30.340  47.990  1.00  0.00            
ATOM   3365  HB  THR   340      53.290  30.090  49.060  1.00  0.00            
ATOM   3366  OG1 THR   340      52.480  31.310  47.660  1.00  0.00            
ATOM   3367  HG1 THR   340      51.670  30.910  47.980  1.00  0.00            
ATOM   3368  CG2 THR   340      54.800  31.090  47.830  1.00  0.00            
ATOM   3369 1HG2 THR   340      54.980  31.260  46.750  1.00  0.00            
ATOM   3370 2HG2 THR   340      54.770  31.960  48.530  1.00  0.00            
ATOM   3371 3HG2 THR   340      55.500  30.360  48.280  1.00  0.00            
ATOM   3372  C   THR   340      54.420  28.110  47.670  1.00  0.00            
ATOM   3373  O   THR   340      55.520  28.010  47.130  1.00  0.00            
ATOM   3374  N   SER   341      54.040  27.330  48.690  1.00  0.00            
ATOM   3375  HN  SER   341      53.130  27.470  49.070  1.00  0.00            
ATOM   3376  CA  SER   341      54.830  26.340  49.350  1.00  0.00            
ATOM   3377  HA  SER   341      55.830  26.760  49.370  1.00  0.00            
ATOM   3378  CB  SER   341      54.310  25.850  50.710  1.00  0.00            
ATOM   3379  HB1 SER   341      53.990  26.770  51.240  1.00  0.00            
ATOM   3380  HB2 SER   341      53.400  25.210  50.630  1.00  0.00            
ATOM   3381  OG  SER   341      55.340  25.250  51.490  1.00  0.00            
ATOM   3382  HG1 SER   341      56.020  24.830  50.950  1.00  0.00            
ATOM   3383  C   SER   341      55.040  25.150  48.490  1.00  0.00            
ATOM   3384  O   SER   341      56.140  24.610  48.450  1.00  0.00            
ATOM   3385  N   ARG   342      53.980  24.720  47.770  1.00  0.00            
ATOM   3386  HN  ARG   342      53.080  25.140  47.750  1.00  0.00            
ATOM   3387  CA  ARG   342      54.160  23.710  46.770  1.00  0.00            
ATOM   3388  HA  ARG   342      54.500  22.820  47.260  1.00  0.00            
ATOM   3389  CB  ARG   342      52.790  23.440  46.120  1.00  0.00            
ATOM   3390  HB1 ARG   342      52.160  24.350  46.010  1.00  0.00            
ATOM   3391  HB2 ARG   342      52.830  22.960  45.120  1.00  0.00            
ATOM   3392  CG  ARG   342      51.990  22.440  46.960  1.00  0.00            
ATOM   3393  HG1 ARG   342      52.430  21.430  46.830  1.00  0.00            
ATOM   3394  HG2 ARG   342      51.960  22.790  48.020  1.00  0.00            
ATOM   3395  CD  ARG   342      50.540  22.240  46.520  1.00  0.00            
ATOM   3396  HD1 ARG   342      49.860  23.110  46.590  1.00  0.00            
ATOM   3397  HD2 ARG   342      50.510  21.940  45.450  1.00  0.00            
ATOM   3398  NE  ARG   342      50.020  21.150  47.390  1.00  0.00            
ATOM   3399  HE  ARG   342      50.530  20.390  47.790  1.00  0.00            
ATOM   3400  CZ  ARG   342      48.710  20.760  47.380  1.00  0.00            
ATOM   3401  NH1 ARG   342      47.680  21.270  46.650  1.00  0.00            
ATOM   3402 1HH1 ARG   342      46.750  20.900  46.720  1.00  0.00            
ATOM   3403 2HH1 ARG   342      47.830  22.050  46.050  1.00  0.00            
ATOM   3404  NH2 ARG   342      48.300  19.720  48.160  1.00  0.00            
ATOM   3405 1HH2 ARG   342      48.940  19.400  48.860  1.00  0.00            
ATOM   3406 2HH2 ARG   342      47.310  19.620  48.260  1.00  0.00            
ATOM   3407  C   ARG   342      55.190  24.010  45.730  1.00  0.00            
ATOM   3408  O   ARG   342      55.940  23.120  45.350  1.00  0.00            
ATOM   3409  N   VAL   343      55.300  25.260  45.230  1.00  0.00            
ATOM   3410  HN  VAL   343      54.690  25.940  45.640  1.00  0.00            
ATOM   3411  CA  VAL   343      56.260  25.510  44.210  1.00  0.00            
ATOM   3412  HA  VAL   343      56.390  24.670  43.540  1.00  0.00            
ATOM   3413  CB  VAL   343      55.840  26.650  43.320  1.00  0.00            
ATOM   3414  HB  VAL   343      54.830  26.520  42.880  1.00  0.00            
ATOM   3415  CG1 VAL   343      55.700  28.050  43.930  1.00  0.00            
ATOM   3416 1HG1 VAL   343      56.620  28.280  44.500  1.00  0.00            
ATOM   3417 2HG1 VAL   343      55.460  28.860  43.200  1.00  0.00            
ATOM   3418 3HG1 VAL   343      54.810  27.950  44.590  1.00  0.00            
ATOM   3419  CG2 VAL   343      56.750  26.740  42.080  1.00  0.00            
ATOM   3420 1HG2 VAL   343      57.020  25.750  41.680  1.00  0.00            
ATOM   3421 2HG2 VAL   343      56.280  27.320  41.260  1.00  0.00            
ATOM   3422 3HG2 VAL   343      57.700  27.150  42.490  1.00  0.00            
ATOM   3423  C   VAL   343      57.610  25.800  44.760  1.00  0.00            
ATOM   3424  O   VAL   343      58.560  25.340  44.130  1.00  0.00            
ATOM   3425  N   LEU   344      57.750  26.430  45.940  1.00  0.00            
ATOM   3426  HN  LEU   344      56.990  26.780  46.480  1.00  0.00            
ATOM   3427  CA  LEU   344      58.990  26.600  46.640  1.00  0.00            
ATOM   3428  HA  LEU   344      59.790  26.980  46.030  1.00  0.00            
ATOM   3429  CB  LEU   344      58.980  27.580  47.820  1.00  0.00            
ATOM   3430  HB1 LEU   344      58.170  27.290  48.520  1.00  0.00            
ATOM   3431  HB2 LEU   344      59.970  27.450  48.300  1.00  0.00            
ATOM   3432  CG  LEU   344      58.990  29.090  47.490  1.00  0.00            
ATOM   3433  HG  LEU   344      58.260  29.330  46.690  1.00  0.00            
ATOM   3434  CD1 LEU   344      58.590  29.840  48.780  1.00  0.00            
ATOM   3435 1HD1 LEU   344      57.500  29.770  48.980  1.00  0.00            
ATOM   3436 2HD1 LEU   344      59.120  29.450  49.670  1.00  0.00            
ATOM   3437 3HD1 LEU   344      58.810  30.920  48.630  1.00  0.00            
ATOM   3438  CD2 LEU   344      60.400  29.570  47.110  1.00  0.00            
ATOM   3439 1HD2 LEU   344      60.570  30.660  47.250  1.00  0.00            
ATOM   3440 2HD2 LEU   344      61.020  29.050  47.870  1.00  0.00            
ATOM   3441 3HD2 LEU   344      60.740  29.180  46.130  1.00  0.00            
ATOM   3442  C   LEU   344      59.560  25.270  47.000  1.00  0.00            
ATOM   3443  O   LEU   344      60.770  25.120  46.830  1.00  0.00            
ATOM   3444  N   LYS   345      58.780  24.250  47.390  1.00  0.00            
ATOM   3445  HN  LYS   345      57.960  24.500  47.900  1.00  0.00            
ATOM   3446  CA  LYS   345      59.280  22.910  47.500  1.00  0.00            
ATOM   3447  HA  LYS   345      60.060  22.940  48.230  1.00  0.00            
ATOM   3448  CB  LYS   345      58.120  22.060  48.050  1.00  0.00            
ATOM   3449  HB1 LYS   345      58.090  22.410  49.100  1.00  0.00            
ATOM   3450  HB2 LYS   345      57.180  22.280  47.510  1.00  0.00            
ATOM   3451  CG  LYS   345      58.400  20.560  48.240  1.00  0.00            
ATOM   3452  HG1 LYS   345      58.290  20.060  47.250  1.00  0.00            
ATOM   3453  HG2 LYS   345      59.410  20.410  48.660  1.00  0.00            
ATOM   3454  CD  LYS   345      57.470  19.910  49.270  1.00  0.00            
ATOM   3455  HD1 LYS   345      57.800  20.180  50.300  1.00  0.00            
ATOM   3456  HD2 LYS   345      56.450  20.320  49.160  1.00  0.00            
ATOM   3457  CE  LYS   345      57.360  18.410  49.040  1.00  0.00            
ATOM   3458  HE1 LYS   345      58.320  18.080  48.580  1.00  0.00            
ATOM   3459  HE2 LYS   345      57.190  17.890  50.010  1.00  0.00            
ATOM   3460  NZ  LYS   345      56.330  18.050  48.040  1.00  0.00            
ATOM   3461  HZ1 LYS   345      55.410  17.920  48.510  1.00  0.00            
ATOM   3462  HZ2 LYS   345      56.130  18.920  47.490  1.00  0.00            
ATOM   3463  HZ3 LYS   345      56.460  17.280  47.350  1.00  0.00            
ATOM   3464  C   LYS   345      59.960  22.300  46.330  1.00  0.00            
ATOM   3465  O   LYS   345      60.980  21.620  46.500  1.00  0.00            
ATOM   3466  N   VAL   346      59.400  22.400  45.110  1.00  0.00            
ATOM   3467  HN  VAL   346      58.500  22.840  45.060  1.00  0.00            
ATOM   3468  CA  VAL   346      59.930  21.870  43.890  1.00  0.00            
ATOM   3469  HA  VAL   346      60.240  20.840  43.960  1.00  0.00            
ATOM   3470  CB  VAL   346      58.850  22.090  42.870  1.00  0.00            
ATOM   3471  HB  VAL   346      58.540  23.150  42.930  1.00  0.00            
ATOM   3472  CG1 VAL   346      59.350  21.650  41.480  1.00  0.00            
ATOM   3473 1HG1 VAL   346      60.220  22.190  41.040  1.00  0.00            
ATOM   3474 2HG1 VAL   346      59.530  20.560  41.570  1.00  0.00            
ATOM   3475 3HG1 VAL   346      58.570  21.750  40.690  1.00  0.00            
ATOM   3476  CG2 VAL   346      57.620  21.230  43.190  1.00  0.00            
ATOM   3477 1HG2 VAL   346      57.320  21.300  44.260  1.00  0.00            
ATOM   3478 2HG2 VAL   346      56.810  21.550  42.500  1.00  0.00            
ATOM   3479 3HG2 VAL   346      57.800  20.140  43.030  1.00  0.00            
ATOM   3480  C   VAL   346      61.120  22.640  43.440  1.00  0.00            
ATOM   3481  O   VAL   346      62.160  22.110  43.060  1.00  0.00            
ATOM   3482  N   LEU   347      61.100  23.980  43.560  1.00  0.00            
ATOM   3483  HN  LEU   347      60.220  24.400  43.760  1.00  0.00            
ATOM   3484  CA  LEU   347      62.160  24.910  43.290  1.00  0.00            
ATOM   3485  HA  LEU   347      62.440  24.660  42.280  1.00  0.00            
ATOM   3486  CB  LEU   347      61.730  26.380  43.430  1.00  0.00            
ATOM   3487  HB1 LEU   347      61.160  26.540  44.370  1.00  0.00            
ATOM   3488  HB2 LEU   347      62.630  27.040  43.470  1.00  0.00            
ATOM   3489  CG  LEU   347      60.920  26.870  42.220  1.00  0.00            
ATOM   3490  HG  LEU   347      60.050  26.240  41.950  1.00  0.00            
ATOM   3491  CD1 LEU   347      60.380  28.300  42.430  1.00  0.00            
ATOM   3492 1HD1 LEU   347      59.300  28.370  42.200  1.00  0.00            
ATOM   3493 2HD1 LEU   347      60.490  28.720  43.450  1.00  0.00            
ATOM   3494 3HD1 LEU   347      60.740  28.970  41.620  1.00  0.00            
ATOM   3495  CD2 LEU   347      61.820  26.910  40.980  1.00  0.00            
ATOM   3496 1HD2 LEU   347      61.410  27.430  40.090  1.00  0.00            
ATOM   3497 2HD2 LEU   347      62.740  27.520  41.150  1.00  0.00            
ATOM   3498 3HD2 LEU   347      62.150  25.880  40.710  1.00  0.00            
ATOM   3499  C   LEU   347      63.340  24.710  44.170  1.00  0.00            
ATOM   3500  O   LEU   347      64.450  24.860  43.660  1.00  0.00            
ATOM   3501  N   SER   348      63.180  24.150  45.390  1.00  0.00            
ATOM   3502  HN  SER   348      62.230  23.950  45.620  1.00  0.00            
ATOM   3503  CA  SER   348      64.330  23.930  46.220  1.00  0.00            
ATOM   3504  HA  SER   348      65.160  24.580  46.000  1.00  0.00            
ATOM   3505  CB  SER   348      64.080  24.190  47.710  1.00  0.00            
ATOM   3506  HB1 SER   348      64.970  23.880  48.300  1.00  0.00            
ATOM   3507  HB2 SER   348      63.820  25.260  47.850  1.00  0.00            
ATOM   3508  OG  SER   348      62.910  23.440  48.050  1.00  0.00            
ATOM   3509  HG1 SER   348      62.190  23.950  47.670  1.00  0.00            
ATOM   3510  C   SER   348      65.040  22.620  46.140  1.00  0.00            
ATOM   3511  O   SER   348      66.060  22.400  46.780  1.00  0.00            
ATOM   3512  N   VAL   349      64.590  21.760  45.200  1.00  0.00            
ATOM   3513  HN  VAL   349      63.740  21.990  44.750  1.00  0.00            
ATOM   3514  CA  VAL   349      65.350  20.630  44.760  1.00  0.00            
ATOM   3515  HA  VAL   349      65.870  20.220  45.610  1.00  0.00            
ATOM   3516  CB  VAL   349      64.410  19.660  44.110  1.00  0.00            
ATOM   3517  HB  VAL   349      63.770  20.080  43.300  1.00  0.00            
ATOM   3518  CG1 VAL   349      65.150  18.460  43.500  1.00  0.00            
ATOM   3519 1HG1 VAL   349      65.700  17.750  44.160  1.00  0.00            
ATOM   3520 2HG1 VAL   349      64.420  17.760  43.040  1.00  0.00            
ATOM   3521 3HG1 VAL   349      65.840  18.790  42.690  1.00  0.00            
ATOM   3522  CG2 VAL   349      63.520  19.130  45.250  1.00  0.00            
ATOM   3523 1HG2 VAL   349      64.170  18.860  46.110  1.00  0.00            
ATOM   3524 2HG2 VAL   349      62.970  20.000  45.670  1.00  0.00            
ATOM   3525 3HG2 VAL   349      62.890  18.270  44.930  1.00  0.00            
ATOM   3526  C   VAL   349      66.360  20.990  43.730  1.00  0.00            
ATOM   3527  O   VAL   349      67.360  20.290  43.660  1.00  0.00            
ATOM   3528  N   CYS   350      66.120  22.020  42.900  1.00  0.00            
ATOM   3529  HN  CYS   350      65.270  22.510  43.090  1.00  0.00            
ATOM   3530  CA  CYS   350      66.940  22.610  41.890  1.00  0.00            
ATOM   3531  HA  CYS   350      67.390  21.840  41.290  1.00  0.00            
ATOM   3532  CB  CYS   350      66.190  23.470  40.860  1.00  0.00            
ATOM   3533  HB1 CYS   350      65.380  22.850  40.440  1.00  0.00            
ATOM   3534  HB2 CYS   350      65.590  24.260  41.370  1.00  0.00            
ATOM   3535  SG  CYS   350      67.060  24.110  39.400  1.00  0.00            
ATOM   3536  HG1 CYS   350      66.230  23.550  38.540  1.00  0.00            
ATOM   3537  C   CYS   350      68.090  23.290  42.560  1.00  0.00            
ATOM   3538  O   CYS   350      67.970  24.080  43.490  1.00  0.00            
ATOM   3539  N   SER   351      69.330  22.920  42.200  1.00  0.00            
ATOM   3540  HN  SER   351      69.580  22.230  41.520  1.00  0.00            
ATOM   3541  CA  SER   351      70.510  23.250  42.950  1.00  0.00            
ATOM   3542  HA  SER   351      70.380  22.970  43.980  1.00  0.00            
ATOM   3543  CB  SER   351      71.730  22.430  42.490  1.00  0.00            
ATOM   3544  HB1 SER   351      72.610  22.790  43.070  1.00  0.00            
ATOM   3545  HB2 SER   351      71.650  21.360  42.750  1.00  0.00            
ATOM   3546  OG  SER   351      72.100  22.600  41.130  1.00  0.00            
ATOM   3547  HG1 SER   351      73.030  22.780  41.030  1.00  0.00            
ATOM   3548  C   SER   351      70.820  24.710  42.950  1.00  0.00            
ATOM   3549  O   SER   351      71.270  25.190  43.980  1.00  0.00            
ATOM   3550  N   SER   352      70.640  25.300  41.760  1.00  0.00            
ATOM   3551  HN  SER   352      70.370  24.780  40.950  1.00  0.00            
ATOM   3552  CA  SER   352      70.810  26.700  41.520  1.00  0.00            
ATOM   3553  HA  SER   352      71.820  26.750  41.890  1.00  0.00            
ATOM   3554  CB  SER   352      70.650  26.890  40.000  1.00  0.00            
ATOM   3555  HB1 SER   352      71.110  27.870  39.760  1.00  0.00            
ATOM   3556  HB2 SER   352      71.330  26.170  39.500  1.00  0.00            
ATOM   3557  OG  SER   352      69.330  26.660  39.540  1.00  0.00            
ATOM   3558  HG1 SER   352      69.470  26.460  38.610  1.00  0.00            
ATOM   3559  C   SER   352      69.960  27.600  42.350  1.00  0.00            
ATOM   3560  O   SER   352      70.460  28.590  42.890  1.00  0.00            
ATOM   3561  N   ASN   353      68.680  27.220  42.480  1.00  0.00            
ATOM   3562  HN  ASN   353      68.460  26.400  41.960  1.00  0.00            
ATOM   3563  CA  ASN   353      67.650  27.880  43.230  1.00  0.00            
ATOM   3564  HA  ASN   353      67.860  28.940  43.220  1.00  0.00            
ATOM   3565  CB  ASN   353      66.270  27.410  42.740  1.00  0.00            
ATOM   3566  HB1 ASN   353      66.240  26.300  42.640  1.00  0.00            
ATOM   3567  HB2 ASN   353      65.500  27.550  43.520  1.00  0.00            
ATOM   3568  CG  ASN   353      65.760  28.030  41.440  1.00  0.00            
ATOM   3569  OD1 ASN   353      64.860  28.860  41.550  1.00  0.00            
ATOM   3570  ND2 ASN   353      66.340  27.700  40.260  1.00  0.00            
ATOM   3571 1HD2 ASN   353      67.210  27.220  40.160  1.00  0.00            
ATOM   3572 2HD2 ASN   353      65.910  27.940  39.380  1.00  0.00            
ATOM   3573  C   ASN   353      67.740  27.610  44.690  1.00  0.00            
ATOM   3574  O   ASN   353      67.240  28.400  45.480  1.00  0.00            
ATOM   3575  N   LYS   354      68.320  26.480  45.140  1.00  0.00            
ATOM   3576  HN  LYS   354      68.500  25.790  44.440  1.00  0.00            
ATOM   3577  CA  LYS   354      68.270  26.030  46.500  1.00  0.00            
ATOM   3578  HA  LYS   354      67.230  25.840  46.710  1.00  0.00            
ATOM   3579  CB  LYS   354      69.000  24.680  46.590  1.00  0.00            
ATOM   3580  HB1 LYS   354      68.570  23.990  45.830  1.00  0.00            
ATOM   3581  HB2 LYS   354      70.070  24.720  46.300  1.00  0.00            
ATOM   3582  CG  LYS   354      68.790  23.990  47.940  1.00  0.00            
ATOM   3583  HG1 LYS   354      68.980  24.780  48.710  1.00  0.00            
ATOM   3584  HG2 LYS   354      67.720  23.800  48.150  1.00  0.00            
ATOM   3585  CD  LYS   354      69.610  22.740  48.270  1.00  0.00            
ATOM   3586  HD1 LYS   354      70.610  23.170  48.500  1.00  0.00            
ATOM   3587  HD2 LYS   354      69.240  22.310  49.230  1.00  0.00            
ATOM   3588  CE  LYS   354      69.800  21.670  47.200  1.00  0.00            
ATOM   3589  HE1 LYS   354      68.920  21.330  46.610  1.00  0.00            
ATOM   3590  HE2 LYS   354      70.550  22.090  46.500  1.00  0.00            
ATOM   3591  NZ  LYS   354      70.320  20.380  47.720  1.00  0.00            
ATOM   3592  HZ1 LYS   354      69.540  19.730  47.940  1.00  0.00            
ATOM   3593  HZ2 LYS   354      71.030  20.010  47.070  1.00  0.00            
ATOM   3594  HZ3 LYS   354      70.840  20.390  48.620  1.00  0.00            
ATOM   3595  C   LYS   354      68.840  27.040  47.440  1.00  0.00            
ATOM   3596  O   LYS   354      68.140  27.260  48.420  1.00  0.00            
ATOM   3597  N   PRO   355      69.950  27.690  47.260  1.00  0.00            
ATOM   3598  CD  PRO   355      71.120  27.330  46.470  1.00  0.00            
ATOM   3599  HD1 PRO   355      70.940  27.300  45.380  1.00  0.00            
ATOM   3600  HD2 PRO   355      71.580  26.450  46.970  1.00  0.00            
ATOM   3601  CA  PRO   355      70.410  28.620  48.260  1.00  0.00            
ATOM   3602  HA  PRO   355      70.220  28.340  49.280  1.00  0.00            
ATOM   3603  CB  PRO   355      71.940  28.610  48.220  1.00  0.00            
ATOM   3604  HB1 PRO   355      72.380  29.560  48.580  1.00  0.00            
ATOM   3605  HB2 PRO   355      72.380  27.810  48.840  1.00  0.00            
ATOM   3606  CG  PRO   355      72.180  28.410  46.710  1.00  0.00            
ATOM   3607  HG1 PRO   355      71.980  29.230  45.990  1.00  0.00            
ATOM   3608  HG2 PRO   355      73.210  28.000  46.570  1.00  0.00            
ATOM   3609  C   PRO   355      69.940  30.010  48.030  1.00  0.00            
ATOM   3610  O   PRO   355      70.010  30.860  48.920  1.00  0.00            
ATOM   3611  N   ALA   356      69.400  30.320  46.830  1.00  0.00            
ATOM   3612  HN  ALA   356      69.260  29.590  46.170  1.00  0.00            
ATOM   3613  CA  ALA   356      68.750  31.560  46.550  1.00  0.00            
ATOM   3614  HA  ALA   356      69.420  32.350  46.860  1.00  0.00            
ATOM   3615  CB  ALA   356      68.270  31.570  45.090  1.00  0.00            
ATOM   3616  HB1 ALA   356      67.760  30.680  44.670  1.00  0.00            
ATOM   3617  HB2 ALA   356      67.510  32.370  44.960  1.00  0.00            
ATOM   3618  HB3 ALA   356      69.190  31.690  44.480  1.00  0.00            
ATOM   3619  C   ALA   356      67.510  31.740  47.350  1.00  0.00            
ATOM   3620  O   ALA   356      67.200  32.830  47.830  1.00  0.00            
ATOM   3621  N   ILE   357      66.810  30.610  47.560  1.00  0.00            
ATOM   3622  HN  ILE   357      67.100  29.810  47.030  1.00  0.00            
ATOM   3623  CA  ILE   357      65.650  30.650  48.390  1.00  0.00            
ATOM   3624  HA  ILE   357      65.050  31.470  48.040  1.00  0.00            
ATOM   3625  CB  ILE   357      64.780  29.440  48.260  1.00  0.00            
ATOM   3626  HB  ILE   357      65.390  28.520  48.430  1.00  0.00            
ATOM   3627  CG2 ILE   357      63.560  29.410  49.190  1.00  0.00            
ATOM   3628 1HG2 ILE   357      62.810  30.210  48.990  1.00  0.00            
ATOM   3629 2HG2 ILE   357      63.010  28.450  49.080  1.00  0.00            
ATOM   3630 3HG2 ILE   357      63.880  29.610  50.240  1.00  0.00            
ATOM   3631  CG1 ILE   357      64.420  29.230  46.780  1.00  0.00            
ATOM   3632 1HG1 ILE   357      63.780  30.070  46.440  1.00  0.00            
ATOM   3633 2HG1 ILE   357      65.380  29.270  46.220  1.00  0.00            
ATOM   3634  CD  ILE   357      63.820  27.880  46.410  1.00  0.00            
ATOM   3635  HD1 ILE   357      62.940  27.660  47.050  1.00  0.00            
ATOM   3636  HD2 ILE   357      63.520  27.790  45.340  1.00  0.00            
ATOM   3637  HD3 ILE   357      64.550  27.040  46.440  1.00  0.00            
ATOM   3638  C   ILE   357      65.970  30.920  49.820  1.00  0.00            
ATOM   3639  O   ILE   357      65.320  31.720  50.500  1.00  0.00            
ATOM   3640  N   VAL   358      67.050  30.340  50.360  1.00  0.00            
ATOM   3641  HN  VAL   358      67.580  29.670  49.840  1.00  0.00            
ATOM   3642  CA  VAL   358      67.630  30.550  51.660  1.00  0.00            
ATOM   3643  HA  VAL   358      66.800  30.440  52.340  1.00  0.00            
ATOM   3644  CB  VAL   358      68.770  29.660  52.040  1.00  0.00            
ATOM   3645  HB  VAL   358      69.670  29.880  51.420  1.00  0.00            
ATOM   3646  CG1 VAL   358      69.150  29.970  53.490  1.00  0.00            
ATOM   3647 1HG1 VAL   358      69.460  31.010  53.700  1.00  0.00            
ATOM   3648 2HG1 VAL   358      68.240  29.870  54.130  1.00  0.00            
ATOM   3649 3HG1 VAL   358      70.020  29.340  53.770  1.00  0.00            
ATOM   3650  CG2 VAL   358      68.450  28.170  51.820  1.00  0.00            
ATOM   3651 1HG2 VAL   358      69.120  27.530  52.440  1.00  0.00            
ATOM   3652 2HG2 VAL   358      67.390  28.040  52.130  1.00  0.00            
ATOM   3653 3HG2 VAL   358      68.550  27.860  50.760  1.00  0.00            
ATOM   3654  C   VAL   358      67.950  32.000  51.780  1.00  0.00            
ATOM   3655  O   VAL   358      67.480  32.680  52.690  1.00  0.00            
ATOM   3656  N   GLU   359      68.630  32.560  50.770  1.00  0.00            
ATOM   3657  HN  GLU   359      68.990  32.040  49.990  1.00  0.00            
ATOM   3658  CA  GLU   359      69.100  33.910  50.760  1.00  0.00            
ATOM   3659  HA  GLU   359      69.470  34.090  51.760  1.00  0.00            
ATOM   3660  CB  GLU   359      70.250  34.060  49.740  1.00  0.00            
ATOM   3661  HB1 GLU   359      70.810  33.100  49.640  1.00  0.00            
ATOM   3662  HB2 GLU   359      69.690  34.270  48.800  1.00  0.00            
ATOM   3663  CG  GLU   359      71.170  35.220  50.090  1.00  0.00            
ATOM   3664  HG1 GLU   359      71.880  35.440  49.260  1.00  0.00            
ATOM   3665  HG2 GLU   359      70.700  36.190  50.370  1.00  0.00            
ATOM   3666  CD  GLU   359      72.060  34.960  51.300  1.00  0.00            
ATOM   3667  OE1 GLU   359      73.080  34.230  51.120  1.00  0.00            
ATOM   3668  OE2 GLU   359      71.740  35.410  52.430  1.00  0.00            
ATOM   3669  C   GLU   359      68.030  34.920  50.550  1.00  0.00            
ATOM   3670  O   GLU   359      68.170  36.120  50.760  1.00  0.00            
ATOM   3671  N   ALA   360      66.830  34.470  50.120  1.00  0.00            
ATOM   3672  HN  ALA   360      66.820  33.530  49.790  1.00  0.00            
ATOM   3673  CA  ALA   360      65.650  35.260  50.050  1.00  0.00            
ATOM   3674  HA  ALA   360      65.920  36.250  49.700  1.00  0.00            
ATOM   3675  CB  ALA   360      64.710  34.620  49.020  1.00  0.00            
ATOM   3676  HB1 ALA   360      65.170  34.710  48.010  1.00  0.00            
ATOM   3677  HB2 ALA   360      64.550  33.540  49.250  1.00  0.00            
ATOM   3678  HB3 ALA   360      63.740  35.150  48.980  1.00  0.00            
ATOM   3679  C   ALA   360      64.870  35.430  51.310  1.00  0.00            
ATOM   3680  O   ALA   360      63.960  36.260  51.400  1.00  0.00            
ATOM   3681  N   GLY   361      65.230  34.640  52.330  1.00  0.00            
ATOM   3682  HN  GLY   361      65.980  33.980  52.210  1.00  0.00            
ATOM   3683  CA  GLY   361      64.730  34.610  53.660  1.00  0.00            
ATOM   3684  HA1 GLY   361      65.560  34.310  54.290  1.00  0.00            
ATOM   3685  HA2 GLY   361      64.290  35.550  53.970  1.00  0.00            
ATOM   3686  C   GLY   361      63.650  33.610  53.860  1.00  0.00            
ATOM   3687  O   GLY   361      62.750  33.750  54.690  1.00  0.00            
ATOM   3688  N   GLY   362      63.790  32.510  53.100  1.00  0.00            
ATOM   3689  HN  GLY   362      64.470  32.540  52.370  1.00  0.00            
ATOM   3690  CA  GLY   362      62.870  31.410  53.020  1.00  0.00            
ATOM   3691  HA1 GLY   362      61.940  31.850  52.680  1.00  0.00            
ATOM   3692  HA2 GLY   362      63.210  30.720  52.260  1.00  0.00            
ATOM   3693  C   GLY   362      62.630  30.630  54.260  1.00  0.00            
ATOM   3694  O   GLY   362      61.500  30.230  54.560  1.00  0.00            
ATOM   3695  N   MET   363      63.650  30.400  55.100  1.00  0.00            
ATOM   3696  HN  MET   363      64.510  30.870  54.910  1.00  0.00            
ATOM   3697  CA  MET   363      63.570  29.640  56.300  1.00  0.00            
ATOM   3698  HA  MET   363      62.940  28.770  56.220  1.00  0.00            
ATOM   3699  CB  MET   363      64.980  29.180  56.710  1.00  0.00            
ATOM   3700  HB1 MET   363      65.590  30.090  56.940  1.00  0.00            
ATOM   3701  HB2 MET   363      64.830  28.560  57.610  1.00  0.00            
ATOM   3702  CG  MET   363      65.670  28.240  55.720  1.00  0.00            
ATOM   3703  HG1 MET   363      64.930  27.730  55.070  1.00  0.00            
ATOM   3704  HG2 MET   363      66.260  29.010  55.170  1.00  0.00            
ATOM   3705  SD  MET   363      66.710  26.960  56.480  1.00  0.00            
ATOM   3706  CE  MET   363      68.140  27.970  56.990  1.00  0.00            
ATOM   3707  HE1 MET   363      68.710  28.340  56.120  1.00  0.00            
ATOM   3708  HE2 MET   363      67.680  28.720  57.660  1.00  0.00            
ATOM   3709  HE3 MET   363      68.770  27.280  57.590  1.00  0.00            
ATOM   3710  C   MET   363      62.990  30.570  57.310  1.00  0.00            
ATOM   3711  O   MET   363      62.270  30.040  58.160  1.00  0.00            
ATOM   3712  N   GLN   364      63.140  31.910  57.240  1.00  0.00            
ATOM   3713  HN  GLN   364      63.620  32.320  56.480  1.00  0.00            
ATOM   3714  CA  GLN   364      62.430  32.800  58.110  1.00  0.00            
ATOM   3715  HA  GLN   364      62.510  32.560  59.160  1.00  0.00            
ATOM   3716  CB  GLN   364      62.900  34.260  58.150  1.00  0.00            
ATOM   3717  HB1 GLN   364      64.010  34.140  58.240  1.00  0.00            
ATOM   3718  HB2 GLN   364      62.740  34.640  57.120  1.00  0.00            
ATOM   3719  CG  GLN   364      62.190  35.190  59.140  1.00  0.00            
ATOM   3720  HG1 GLN   364      62.680  36.170  58.970  1.00  0.00            
ATOM   3721  HG2 GLN   364      61.110  35.180  58.900  1.00  0.00            
ATOM   3722  CD  GLN   364      62.180  34.760  60.600  1.00  0.00            
ATOM   3723  OE1 GLN   364      63.170  34.780  61.330  1.00  0.00            
ATOM   3724  NE2 GLN   364      61.020  34.190  61.030  1.00  0.00            
ATOM   3725 1HE2 GLN   364      60.210  34.260  60.450  1.00  0.00            
ATOM   3726 2HE2 GLN   364      61.050  33.840  61.970  1.00  0.00            
ATOM   3727  C   GLN   364      60.980  32.720  57.780  1.00  0.00            
ATOM   3728  O   GLN   364      60.130  32.660  58.680  1.00  0.00            
ATOM   3729  N   ALA   365      60.620  32.610  56.490  1.00  0.00            
ATOM   3730  HN  ALA   365      61.370  32.730  55.840  1.00  0.00            
ATOM   3731  CA  ALA   365      59.260  32.780  56.090  1.00  0.00            
ATOM   3732  HA  ALA   365      58.860  33.580  56.690  1.00  0.00            
ATOM   3733  CB  ALA   365      59.120  33.130  54.600  1.00  0.00            
ATOM   3734  HB1 ALA   365      59.580  34.120  54.410  1.00  0.00            
ATOM   3735  HB2 ALA   365      59.590  32.290  54.040  1.00  0.00            
ATOM   3736  HB3 ALA   365      58.040  33.210  54.330  1.00  0.00            
ATOM   3737  C   ALA   365      58.420  31.600  56.430  1.00  0.00            
ATOM   3738  O   ALA   365      57.310  31.630  56.940  1.00  0.00            
ATOM   3739  N   LEU   366      58.940  30.390  56.120  1.00  0.00            
ATOM   3740  HN  LEU   366      59.830  30.320  55.690  1.00  0.00            
ATOM   3741  CA  LEU   366      58.450  29.080  56.440  1.00  0.00            
ATOM   3742  HA  LEU   366      57.530  28.920  55.900  1.00  0.00            
ATOM   3743  CB  LEU   366      59.470  28.050  55.940  1.00  0.00            
ATOM   3744  HB1 LEU   366      60.470  28.410  56.260  1.00  0.00            
ATOM   3745  HB2 LEU   366      59.240  27.080  56.430  1.00  0.00            
ATOM   3746  CG  LEU   366      59.460  27.850  54.410  1.00  0.00            
ATOM   3747  HG  LEU   366      59.610  28.830  53.900  1.00  0.00            
ATOM   3748  CD1 LEU   366      60.710  27.070  53.980  1.00  0.00            
ATOM   3749 1HD1 LEU   366      60.530  26.830  52.910  1.00  0.00            
ATOM   3750 2HD1 LEU   366      61.660  27.640  54.110  1.00  0.00            
ATOM   3751 3HD1 LEU   366      60.820  26.130  54.560  1.00  0.00            
ATOM   3752  CD2 LEU   366      58.310  27.120  53.700  1.00  0.00            
ATOM   3753 1HD2 LEU   366      58.230  26.050  54.000  1.00  0.00            
ATOM   3754 2HD2 LEU   366      57.290  27.530  53.870  1.00  0.00            
ATOM   3755 3HD2 LEU   366      58.470  27.200  52.610  1.00  0.00            
ATOM   3756  C   LEU   366      58.140  28.930  57.890  1.00  0.00            
ATOM   3757  O   LEU   366      57.040  28.510  58.250  1.00  0.00            
ATOM   3758  N   GLY   367      59.010  29.380  58.810  1.00  0.00            
ATOM   3759  HN  GLY   367      59.890  29.760  58.530  1.00  0.00            
ATOM   3760  CA  GLY   367      58.850  29.270  60.230  1.00  0.00            
ATOM   3761  HA1 GLY   367      58.700  28.240  60.510  1.00  0.00            
ATOM   3762  HA2 GLY   367      59.830  29.570  60.580  1.00  0.00            
ATOM   3763  C   GLY   367      57.770  30.100  60.840  1.00  0.00            
ATOM   3764  O   GLY   367      57.300  29.730  61.910  1.00  0.00            
ATOM   3765  N   LEU   368      57.250  31.160  60.200  1.00  0.00            
ATOM   3766  HN  LEU   368      57.600  31.280  59.270  1.00  0.00            
ATOM   3767  CA  LEU   368      56.040  31.810  60.600  1.00  0.00            
ATOM   3768  HA  LEU   368      56.270  32.120  61.610  1.00  0.00            
ATOM   3769  CB  LEU   368      55.690  33.040  59.740  1.00  0.00            
ATOM   3770  HB1 LEU   368      55.320  32.670  58.760  1.00  0.00            
ATOM   3771  HB2 LEU   368      54.790  33.580  60.110  1.00  0.00            
ATOM   3772  CG  LEU   368      56.760  34.130  59.570  1.00  0.00            
ATOM   3773  HG  LEU   368      57.760  33.660  59.460  1.00  0.00            
ATOM   3774  CD1 LEU   368      56.420  34.990  58.330  1.00  0.00            
ATOM   3775 1HD1 LEU   368      56.280  34.380  57.420  1.00  0.00            
ATOM   3776 2HD1 LEU   368      55.420  35.450  58.470  1.00  0.00            
ATOM   3777 3HD1 LEU   368      57.170  35.800  58.190  1.00  0.00            
ATOM   3778  CD2 LEU   368      56.820  35.010  60.820  1.00  0.00            
ATOM   3779 1HD2 LEU   368      57.450  35.920  60.730  1.00  0.00            
ATOM   3780 2HD2 LEU   368      55.860  35.420  61.210  1.00  0.00            
ATOM   3781 3HD2 LEU   368      57.350  34.440  61.620  1.00  0.00            
ATOM   3782  C   LEU   368      54.850  30.920  60.510  1.00  0.00            
ATOM   3783  O   LEU   368      54.000  30.990  61.400  1.00  0.00            
ATOM   3784  N   HIS   369      54.710  30.050  59.500  1.00  0.00            
ATOM   3785  HN  HIS   369      55.420  30.000  58.800  1.00  0.00            
ATOM   3786  CA  HIS   369      53.570  29.200  59.320  1.00  0.00            
ATOM   3787  HA  HIS   369      52.690  29.600  59.800  1.00  0.00            
ATOM   3788  CB  HIS   369      53.370  29.100  57.800  1.00  0.00            
ATOM   3789  HB1 HIS   369      54.220  28.620  57.280  1.00  0.00            
ATOM   3790  HB2 HIS   369      52.460  28.500  57.610  1.00  0.00            
ATOM   3791  ND1 HIS   369      52.090  31.250  57.460  1.00  0.00            
ATOM   3792  CG  HIS   369      53.160  30.440  57.150  1.00  0.00            
ATOM   3793  CE1 HIS   369      52.140  32.260  56.600  1.00  0.00            
ATOM   3794  HE1 HIS   369      51.460  33.100  56.510  1.00  0.00            
ATOM   3795  NE2 HIS   369      53.180  32.130  55.730  1.00  0.00            
ATOM   3796  HE2 HIS   369      53.380  32.720  54.940  1.00  0.00            
ATOM   3797  CD2 HIS   369      53.850  30.990  56.120  1.00  0.00            
ATOM   3798  HD2 HIS   369      54.650  30.480  55.600  1.00  0.00            
ATOM   3799  C   HIS   369      53.770  27.820  59.860  1.00  0.00            
ATOM   3800  O   HIS   369      52.920  26.960  59.620  1.00  0.00            
ATOM   3801  N   LEU   370      54.850  27.510  60.600  1.00  0.00            
ATOM   3802  HN  LEU   370      55.700  28.040  60.690  1.00  0.00            
ATOM   3803  CA  LEU   370      55.000  26.310  61.360  1.00  0.00            
ATOM   3804  HA  LEU   370      54.680  25.510  60.710  1.00  0.00            
ATOM   3805  CB  LEU   370      56.450  26.120  61.840  1.00  0.00            
ATOM   3806  HB1 LEU   370      56.850  27.090  62.210  1.00  0.00            
ATOM   3807  HB2 LEU   370      56.510  25.510  62.770  1.00  0.00            
ATOM   3808  CG  LEU   370      57.350  25.500  60.760  1.00  0.00            
ATOM   3809  HG  LEU   370      57.480  26.220  59.920  1.00  0.00            
ATOM   3810  CD1 LEU   370      58.680  25.270  61.500  1.00  0.00            
ATOM   3811 1HD1 LEU   370      58.990  26.110  62.150  1.00  0.00            
ATOM   3812 2HD1 LEU   370      58.620  24.360  62.150  1.00  0.00            
ATOM   3813 3HD1 LEU   370      59.520  25.080  60.800  1.00  0.00            
ATOM   3814  CD2 LEU   370      56.940  24.170  60.120  1.00  0.00            
ATOM   3815 1HD2 LEU   370      56.680  23.330  60.800  1.00  0.00            
ATOM   3816 2HD2 LEU   370      56.040  24.320  59.480  1.00  0.00            
ATOM   3817 3HD2 LEU   370      57.680  23.820  59.370  1.00  0.00            
ATOM   3818  C   LEU   370      54.150  26.310  62.580  1.00  0.00            
ATOM   3819  O   LEU   370      53.780  25.260  63.100  1.00  0.00            
ATOM   3820  N   THR   371      53.720  27.470  63.120  1.00  0.00            
ATOM   3821  HN  THR   371      53.970  28.370  62.760  1.00  0.00            
ATOM   3822  CA  THR   371      52.840  27.470  64.240  1.00  0.00            
ATOM   3823  HA  THR   371      52.730  26.570  64.820  1.00  0.00            
ATOM   3824  CB  THR   371      53.150  28.500  65.290  1.00  0.00            
ATOM   3825  HB  THR   371      52.360  28.670  66.050  1.00  0.00            
ATOM   3826  OG1 THR   371      53.630  29.700  64.700  1.00  0.00            
ATOM   3827  HG1 THR   371      52.970  30.140  64.160  1.00  0.00            
ATOM   3828  CG2 THR   371      54.360  27.870  66.000  1.00  0.00            
ATOM   3829 1HG2 THR   371      54.780  28.570  66.760  1.00  0.00            
ATOM   3830 2HG2 THR   371      54.110  26.940  66.550  1.00  0.00            
ATOM   3831 3HG2 THR   371      55.110  27.620  65.220  1.00  0.00            
ATOM   3832  C   THR   371      51.460  27.770  63.760  1.00  0.00            
ATOM   3833  O   THR   371      50.610  28.200  64.540  1.00  0.00            
ATOM   3834  N   ASP   372      51.170  27.700  62.450  1.00  0.00            
ATOM   3835  HN  ASP   372      51.780  27.300  61.780  1.00  0.00            
ATOM   3836  CA  ASP   372      49.850  27.950  61.950  1.00  0.00            
ATOM   3837  HA  ASP   372      49.580  28.950  62.260  1.00  0.00            
ATOM   3838  CB  ASP   372      49.820  28.110  60.420  1.00  0.00            
ATOM   3839  HB1 ASP   372      50.720  28.620  60.010  1.00  0.00            
ATOM   3840  HB2 ASP   372      49.770  27.100  59.960  1.00  0.00            
ATOM   3841  CG  ASP   372      48.600  28.860  59.900  1.00  0.00            
ATOM   3842  OD1 ASP   372      48.450  30.060  60.220  1.00  0.00            
ATOM   3843  OD2 ASP   372      47.860  28.340  59.020  1.00  0.00            
ATOM   3844  C   ASP   372      48.770  27.060  62.460  1.00  0.00            
ATOM   3845  O   ASP   372      49.170  25.910  62.650  1.00  0.00            
ATOM   3846  N   PRO   373      47.530  27.380  62.670  1.00  0.00            
ATOM   3847  CD  PRO   373      47.120  28.710  63.120  1.00  0.00            
ATOM   3848  HD1 PRO   373      46.780  29.340  62.270  1.00  0.00            
ATOM   3849  HD2 PRO   373      47.930  29.200  63.700  1.00  0.00            
ATOM   3850  CA  PRO   373      46.570  26.340  62.870  1.00  0.00            
ATOM   3851  HA  PRO   373      46.770  25.710  63.730  1.00  0.00            
ATOM   3852  CB  PRO   373      45.310  27.130  63.230  1.00  0.00            
ATOM   3853  HB1 PRO   373      44.830  27.550  62.320  1.00  0.00            
ATOM   3854  HB2 PRO   373      44.590  26.580  63.860  1.00  0.00            
ATOM   3855  CG  PRO   373      45.880  28.360  63.960  1.00  0.00            
ATOM   3856  HG1 PRO   373      45.100  29.140  64.040  1.00  0.00            
ATOM   3857  HG2 PRO   373      46.330  28.110  64.940  1.00  0.00            
ATOM   3858  C   PRO   373      46.300  25.320  61.820  1.00  0.00            
ATOM   3859  O   PRO   373      45.880  24.200  62.110  1.00  0.00            
ATOM   3860  N   SER   374      46.740  25.660  60.590  1.00  0.00            
ATOM   3861  HN  SER   374      47.160  26.530  60.370  1.00  0.00            
ATOM   3862  CA  SER   374      46.530  24.710  59.540  1.00  0.00            
ATOM   3863  HA  SER   374      45.680  24.130  59.880  1.00  0.00            
ATOM   3864  CB  SER   374      46.200  25.340  58.170  1.00  0.00            
ATOM   3865  HB1 SER   374      45.390  26.090  58.340  1.00  0.00            
ATOM   3866  HB2 SER   374      47.090  25.780  57.670  1.00  0.00            
ATOM   3867  OG  SER   374      45.770  24.330  57.270  1.00  0.00            
ATOM   3868  HG1 SER   374      45.440  24.640  56.430  1.00  0.00            
ATOM   3869  C   SER   374      47.680  23.780  59.370  1.00  0.00            
ATOM   3870  O   SER   374      48.770  24.090  58.910  1.00  0.00            
ATOM   3871  N   GLN   375      47.390  22.510  59.700  1.00  0.00            
ATOM   3872  HN  GLN   375      46.450  22.290  59.980  1.00  0.00            
ATOM   3873  CA  GLN   375      48.460  21.580  59.850  1.00  0.00            
ATOM   3874  HA  GLN   375      49.400  21.990  60.190  1.00  0.00            
ATOM   3875  CB  GLN   375      48.030  20.450  60.800  1.00  0.00            
ATOM   3876  HB1 GLN   375      47.120  19.970  60.390  1.00  0.00            
ATOM   3877  HB2 GLN   375      48.820  19.670  60.790  1.00  0.00            
ATOM   3878  CG  GLN   375      47.730  20.840  62.250  1.00  0.00            
ATOM   3879  HG1 GLN   375      48.600  21.510  62.470  1.00  0.00            
ATOM   3880  HG2 GLN   375      46.830  21.470  62.400  1.00  0.00            
ATOM   3881  CD  GLN   375      47.550  19.570  63.060  1.00  0.00            
ATOM   3882  OE1 GLN   375      48.300  19.400  64.030  1.00  0.00            
ATOM   3883  NE2 GLN   375      46.480  18.760  62.830  1.00  0.00            
ATOM   3884 1HE2 GLN   375      45.950  18.910  61.990  1.00  0.00            
ATOM   3885 2HE2 GLN   375      46.530  17.920  63.370  1.00  0.00            
ATOM   3886  C   GLN   375      48.890  20.930  58.570  1.00  0.00            
ATOM   3887  O   GLN   375      50.050  20.550  58.450  1.00  0.00            
ATOM   3888  N   ARG   376      48.050  21.000  57.520  1.00  0.00            
ATOM   3889  HN  ARG   376      47.120  21.340  57.630  1.00  0.00            
ATOM   3890  CA  ARG   376      48.450  20.650  56.190  1.00  0.00            
ATOM   3891  HA  ARG   376      48.980  19.720  56.120  1.00  0.00            
ATOM   3892  CB  ARG   376      47.220  20.470  55.280  1.00  0.00            
ATOM   3893  HB1 ARG   376      47.610  20.190  54.280  1.00  0.00            
ATOM   3894  HB2 ARG   376      46.780  19.540  55.680  1.00  0.00            
ATOM   3895  CG  ARG   376      46.180  21.590  55.320  1.00  0.00            
ATOM   3896  HG1 ARG   376      45.780  21.720  56.350  1.00  0.00            
ATOM   3897  HG2 ARG   376      46.650  22.560  55.070  1.00  0.00            
ATOM   3898  CD  ARG   376      45.050  21.210  54.360  1.00  0.00            
ATOM   3899  HD1 ARG   376      45.380  21.000  53.320  1.00  0.00            
ATOM   3900  HD2 ARG   376      44.400  20.350  54.620  1.00  0.00            
ATOM   3901  NE  ARG   376      44.130  22.380  54.400  1.00  0.00            
ATOM   3902  HE  ARG   376      44.510  23.300  54.380  1.00  0.00            
ATOM   3903  CZ  ARG   376      42.830  22.320  53.990  1.00  0.00            
ATOM   3904  NH1 ARG   376      42.250  21.140  53.620  1.00  0.00            
ATOM   3905 1HH1 ARG   376      42.830  20.330  53.720  1.00  0.00            
ATOM   3906 2HH1 ARG   376      41.400  21.180  53.100  1.00  0.00            
ATOM   3907  NH2 ARG   376      42.140  23.490  53.880  1.00  0.00            
ATOM   3908 1HH2 ARG   376      42.550  24.310  54.290  1.00  0.00            
ATOM   3909 2HH2 ARG   376      41.150  23.510  53.990  1.00  0.00            
ATOM   3910  C   ARG   376      49.430  21.620  55.620  1.00  0.00            
ATOM   3911  O   ARG   376      50.230  21.130  54.830  1.00  0.00            
ATOM   3912  N   LEU   377      49.350  22.920  55.970  1.00  0.00            
ATOM   3913  HN  LEU   377      48.560  23.220  56.500  1.00  0.00            
ATOM   3914  CA  LEU   377      50.310  23.930  55.650  1.00  0.00            
ATOM   3915  HA  LEU   377      50.620  23.690  54.650  1.00  0.00            
ATOM   3916  CB  LEU   377      49.770  25.360  55.840  1.00  0.00            
ATOM   3917  HB1 LEU   377      48.810  25.520  55.300  1.00  0.00            
ATOM   3918  HB2 LEU   377      49.550  25.580  56.910  1.00  0.00            
ATOM   3919  CG  LEU   377      50.700  26.510  55.390  1.00  0.00            
ATOM   3920  HG  LEU   377      51.600  26.470  56.040  1.00  0.00            
ATOM   3921  CD1 LEU   377      51.090  26.490  53.910  1.00  0.00            
ATOM   3922 1HD1 LEU   377      50.180  26.560  53.280  1.00  0.00            
ATOM   3923 2HD1 LEU   377      51.760  27.360  53.740  1.00  0.00            
ATOM   3924 3HD1 LEU   377      51.700  25.580  53.730  1.00  0.00            
ATOM   3925  CD2 LEU   377      49.940  27.820  55.690  1.00  0.00            
ATOM   3926 1HD2 LEU   377      48.930  27.590  55.290  1.00  0.00            
ATOM   3927 2HD2 LEU   377      50.050  27.920  56.790  1.00  0.00            
ATOM   3928 3HD2 LEU   377      50.360  28.720  55.200  1.00  0.00            
ATOM   3929  C   LEU   377      51.590  23.660  56.370  1.00  0.00            
ATOM   3930  O   LEU   377      52.630  23.560  55.730  1.00  0.00            
ATOM   3931  N   VAL   378      51.510  23.440  57.700  1.00  0.00            
ATOM   3932  HN  VAL   378      50.690  23.450  58.260  1.00  0.00            
ATOM   3933  CA  VAL   378      52.640  23.120  58.520  1.00  0.00            
ATOM   3934  HA  VAL   378      53.340  23.940  58.500  1.00  0.00            
ATOM   3935  CB  VAL   378      52.230  22.940  59.950  1.00  0.00            
ATOM   3936  HB  VAL   378      51.440  22.160  60.000  1.00  0.00            
ATOM   3937  CG1 VAL   378      53.410  22.550  60.860  1.00  0.00            
ATOM   3938 1HG1 VAL   378      53.040  22.500  61.910  1.00  0.00            
ATOM   3939 2HG1 VAL   378      53.690  21.490  60.700  1.00  0.00            
ATOM   3940 3HG1 VAL   378      54.230  23.290  60.780  1.00  0.00            
ATOM   3941  CG2 VAL   378      51.580  24.200  60.540  1.00  0.00            
ATOM   3942 1HG2 VAL   378      51.000  23.990  61.460  1.00  0.00            
ATOM   3943 2HG2 VAL   378      52.410  24.810  60.950  1.00  0.00            
ATOM   3944 3HG2 VAL   378      50.930  24.810  59.880  1.00  0.00            
ATOM   3945  C   VAL   378      53.480  22.000  58.000  1.00  0.00            
ATOM   3946  O   VAL   378      54.710  22.090  57.940  1.00  0.00            
ATOM   3947  N   GLN   379      52.780  20.930  57.590  1.00  0.00            
ATOM   3948  HN  GLN   379      51.800  20.920  57.780  1.00  0.00            
ATOM   3949  CA  GLN   379      53.380  19.830  56.890  1.00  0.00            
ATOM   3950  HA  GLN   379      54.130  19.460  57.570  1.00  0.00            
ATOM   3951  CB  GLN   379      52.320  18.740  56.630  1.00  0.00            
ATOM   3952  HB1 GLN   379      51.680  18.650  57.540  1.00  0.00            
ATOM   3953  HB2 GLN   379      51.680  19.210  55.860  1.00  0.00            
ATOM   3954  CG  GLN   379      52.830  17.370  56.160  1.00  0.00            
ATOM   3955  HG1 GLN   379      51.900  16.780  56.000  1.00  0.00            
ATOM   3956  HG2 GLN   379      53.450  17.300  55.240  1.00  0.00            
ATOM   3957  CD  GLN   379      53.480  16.540  57.250  1.00  0.00            
ATOM   3958  OE1 GLN   379      53.100  15.420  57.580  1.00  0.00            
ATOM   3959  NE2 GLN   379      54.640  17.010  57.800  1.00  0.00            
ATOM   3960 1HE2 GLN   379      55.010  17.860  57.420  1.00  0.00            
ATOM   3961 2HE2 GLN   379      55.090  16.530  58.550  1.00  0.00            
ATOM   3962  C   GLN   379      54.100  20.120  55.620  1.00  0.00            
ATOM   3963  O   GLN   379      55.250  19.760  55.410  1.00  0.00            
ATOM   3964  N   ASN   380      53.500  20.910  54.710  1.00  0.00            
ATOM   3965  HN  ASN   380      52.620  21.330  54.910  1.00  0.00            
ATOM   3966  CA  ASN   380      54.140  21.380  53.520  1.00  0.00            
ATOM   3967  HA  ASN   380      54.570  20.580  52.920  1.00  0.00            
ATOM   3968  CB  ASN   380      53.030  22.070  52.710  1.00  0.00            
ATOM   3969  HB1 ASN   380      52.290  22.660  53.300  1.00  0.00            
ATOM   3970  HB2 ASN   380      53.520  22.790  52.020  1.00  0.00            
ATOM   3971  CG  ASN   380      52.320  20.990  51.920  1.00  0.00            
ATOM   3972  OD1 ASN   380      52.810  20.480  50.920  1.00  0.00            
ATOM   3973  ND2 ASN   380      51.170  20.460  52.430  1.00  0.00            
ATOM   3974 1HD2 ASN   380      51.000  20.690  53.390  1.00  0.00            
ATOM   3975 2HD2 ASN   380      50.970  19.520  52.150  1.00  0.00            
ATOM   3976  C   ASN   380      55.330  22.250  53.740  1.00  0.00            
ATOM   3977  O   ASN   380      56.280  22.100  52.980  1.00  0.00            
ATOM   3978  N   CYS   381      55.270  23.120  54.770  1.00  0.00            
ATOM   3979  HN  CYS   381      54.380  23.310  55.180  1.00  0.00            
ATOM   3980  CA  CYS   381      56.340  23.950  55.230  1.00  0.00            
ATOM   3981  HA  CYS   381      56.660  24.570  54.400  1.00  0.00            
ATOM   3982  CB  CYS   381      55.900  25.000  56.270  1.00  0.00            
ATOM   3983  HB1 CYS   381      55.560  24.450  57.170  1.00  0.00            
ATOM   3984  HB2 CYS   381      56.790  25.510  56.690  1.00  0.00            
ATOM   3985  SG  CYS   381      54.560  26.100  55.730  1.00  0.00            
ATOM   3986  HG1 CYS   381      53.570  25.270  55.480  1.00  0.00            
ATOM   3987  C   CYS   381      57.550  23.190  55.640  1.00  0.00            
ATOM   3988  O   CYS   381      58.660  23.550  55.260  1.00  0.00            
ATOM   3989  N   LEU   382      57.280  22.070  56.330  1.00  0.00            
ATOM   3990  HN  LEU   382      56.310  21.870  56.500  1.00  0.00            
ATOM   3991  CA  LEU   382      58.300  21.200  56.810  1.00  0.00            
ATOM   3992  HA  LEU   382      59.050  21.720  57.390  1.00  0.00            
ATOM   3993  CB  LEU   382      57.660  20.220  57.810  1.00  0.00            
ATOM   3994  HB1 LEU   382      57.010  20.840  58.470  1.00  0.00            
ATOM   3995  HB2 LEU   382      57.090  19.470  57.210  1.00  0.00            
ATOM   3996  CG  LEU   382      58.650  19.500  58.740  1.00  0.00            
ATOM   3997  HG  LEU   382      59.470  19.030  58.150  1.00  0.00            
ATOM   3998  CD1 LEU   382      59.310  20.450  59.740  1.00  0.00            
ATOM   3999 1HD1 LEU   382      59.710  21.380  59.280  1.00  0.00            
ATOM   4000 2HD1 LEU   382      58.580  20.790  60.510  1.00  0.00            
ATOM   4001 3HD1 LEU   382      60.170  20.000  60.270  1.00  0.00            
ATOM   4002  CD2 LEU   382      57.920  18.360  59.480  1.00  0.00            
ATOM   4003 1HD2 LEU   382      58.670  17.780  60.060  1.00  0.00            
ATOM   4004 2HD2 LEU   382      57.130  18.680  60.180  1.00  0.00            
ATOM   4005 3HD2 LEU   382      57.500  17.640  58.750  1.00  0.00            
ATOM   4006  C   LEU   382      59.070  20.480  55.760  1.00  0.00            
ATOM   4007  O   LEU   382      60.290  20.350  55.670  1.00  0.00            
ATOM   4008  N   TRP   383      58.340  20.090  54.690  1.00  0.00            
ATOM   4009  HN  TRP   383      57.350  20.080  54.790  1.00  0.00            
ATOM   4010  CA  TRP   383      58.890  19.320  53.620  1.00  0.00            
ATOM   4011  HA  TRP   383      59.470  18.550  54.090  1.00  0.00            
ATOM   4012  CB  TRP   383      57.760  18.580  52.870  1.00  0.00            
ATOM   4013  HB1 TRP   383      57.030  19.340  52.540  1.00  0.00            
ATOM   4014  HB2 TRP   383      58.210  18.160  51.950  1.00  0.00            
ATOM   4015  CG  TRP   383      57.060  17.420  53.530  1.00  0.00            
ATOM   4016  CD1 TRP   383      57.420  16.720  54.650  1.00  0.00            
ATOM   4017  HD1 TRP   383      58.370  16.860  55.140  1.00  0.00            
ATOM   4018  NE1 TRP   383      56.530  15.710  54.910  1.00  0.00            
ATOM   4019  HE1 TRP   383      56.680  14.800  55.240  1.00  0.00            
ATOM   4020  CE2 TRP   383      55.470  15.880  54.060  1.00  0.00            
ATOM   4021  CD2 TRP   383      55.780  16.900  53.150  1.00  0.00            
ATOM   4022  CE3 TRP   383      54.850  17.340  52.240  1.00  0.00            
ATOM   4023  HE3 TRP   383      55.010  18.210  51.630  1.00  0.00            
ATOM   4024  CZ3 TRP   383      53.610  16.730  52.260  1.00  0.00            
ATOM   4025  HZ3 TRP   383      52.820  17.150  51.660  1.00  0.00            
ATOM   4026  CZ2 TRP   383      54.300  15.180  53.960  1.00  0.00            
ATOM   4027  HZ2 TRP   383      54.050  14.320  54.580  1.00  0.00            
ATOM   4028  CH2 TRP   383      53.380  15.620  53.040  1.00  0.00            
ATOM   4029  HH2 TRP   383      52.390  15.200  53.030  1.00  0.00            
ATOM   4030  C   TRP   383      59.760  20.150  52.730  1.00  0.00            
ATOM   4031  O   TRP   383      60.770  19.730  52.170  1.00  0.00            
ATOM   4032  N   THR   384      59.380  21.440  52.630  1.00  0.00            
ATOM   4033  HN  THR   384      58.500  21.690  53.030  1.00  0.00            
ATOM   4034  CA  THR   384      60.070  22.530  52.000  1.00  0.00            
ATOM   4035  HA  THR   384      60.300  22.250  50.980  1.00  0.00            
ATOM   4036  CB  THR   384      59.140  23.700  51.900  1.00  0.00            
ATOM   4037  HB  THR   384      58.930  24.120  52.900  1.00  0.00            
ATOM   4038  OG1 THR   384      57.910  23.350  51.280  1.00  0.00            
ATOM   4039  HG1 THR   384      57.320  22.940  51.910  1.00  0.00            
ATOM   4040  CG2 THR   384      59.830  24.770  51.020  1.00  0.00            
ATOM   4041 1HG2 THR   384      60.100  24.280  50.060  1.00  0.00            
ATOM   4042 2HG2 THR   384      59.300  25.740  50.890  1.00  0.00            
ATOM   4043 3HG2 THR   384      60.850  24.950  51.420  1.00  0.00            
ATOM   4044  C   THR   384      61.320  22.910  52.710  1.00  0.00            
ATOM   4045  O   THR   384      62.400  23.070  52.140  1.00  0.00            
ATOM   4046  N   LEU   385      61.290  23.020  54.050  1.00  0.00            
ATOM   4047  HN  LEU   385      60.420  22.740  54.440  1.00  0.00            
ATOM   4048  CA  LEU   385      62.370  23.380  54.910  1.00  0.00            
ATOM   4049  HA  LEU   385      62.610  24.360  54.540  1.00  0.00            
ATOM   4050  CB  LEU   385      61.750  23.460  56.320  1.00  0.00            
ATOM   4051  HB1 LEU   385      60.850  24.100  56.300  1.00  0.00            
ATOM   4052  HB2 LEU   385      61.400  22.480  56.700  1.00  0.00            
ATOM   4053  CG  LEU   385      62.690  24.110  57.350  1.00  0.00            
ATOM   4054  HG  LEU   385      63.650  23.540  57.380  1.00  0.00            
ATOM   4055  CD1 LEU   385      63.080  25.570  57.070  1.00  0.00            
ATOM   4056 1HD1 LEU   385      63.660  25.590  56.130  1.00  0.00            
ATOM   4057 2HD1 LEU   385      62.180  26.230  56.950  1.00  0.00            
ATOM   4058 3HD1 LEU   385      63.660  26.050  57.880  1.00  0.00            
ATOM   4059  CD2 LEU   385      62.190  23.860  58.780  1.00  0.00            
ATOM   4060 1HD2 LEU   385      61.890  22.800  58.920  1.00  0.00            
ATOM   4061 2HD2 LEU   385      62.970  24.220  59.490  1.00  0.00            
ATOM   4062 3HD2 LEU   385      61.320  24.510  58.990  1.00  0.00            
ATOM   4063  C   LEU   385      63.540  22.450  54.820  1.00  0.00            
ATOM   4064  O   LEU   385      64.700  22.850  54.830  1.00  0.00            
ATOM   4065  N   ARG   386      63.330  21.130  54.730  1.00  0.00            
ATOM   4066  HN  ARG   386      62.380  20.840  54.710  1.00  0.00            
ATOM   4067  CA  ARG   386      64.280  20.060  54.620  1.00  0.00            
ATOM   4068  HA  ARG   386      64.850  20.280  55.510  1.00  0.00            
ATOM   4069  CB  ARG   386      63.430  18.790  54.420  1.00  0.00            
ATOM   4070  HB1 ARG   386      62.610  18.750  55.170  1.00  0.00            
ATOM   4071  HB2 ARG   386      63.000  18.880  53.400  1.00  0.00            
ATOM   4072  CG  ARG   386      64.280  17.530  54.520  1.00  0.00            
ATOM   4073  HG1 ARG   386      63.810  16.600  54.140  1.00  0.00            
ATOM   4074  HG2 ARG   386      65.160  17.650  53.850  1.00  0.00            
ATOM   4075  CD  ARG   386      64.620  17.100  55.950  1.00  0.00            
ATOM   4076  HD1 ARG   386      65.160  17.890  56.510  1.00  0.00            
ATOM   4077  HD2 ARG   386      63.740  16.780  56.560  1.00  0.00            
ATOM   4078  NE  ARG   386      65.580  15.990  55.720  1.00  0.00            
ATOM   4079  HE  ARG   386      66.570  16.090  55.560  1.00  0.00            
ATOM   4080  CZ  ARG   386      65.190  14.700  55.510  1.00  0.00            
ATOM   4081  NH1 ARG   386      63.870  14.400  55.640  1.00  0.00            
ATOM   4082 1HH1 ARG   386      63.190  15.130  55.630  1.00  0.00            
ATOM   4083 2HH1 ARG   386      63.600  13.560  55.170  1.00  0.00            
ATOM   4084  NH2 ARG   386      66.040  13.690  55.190  1.00  0.00            
ATOM   4085 1HH2 ARG   386      66.980  13.900  54.900  1.00  0.00            
ATOM   4086 2HH2 ARG   386      65.650  12.770  55.090  1.00  0.00            
ATOM   4087  C   ARG   386      65.250  20.200  53.500  1.00  0.00            
ATOM   4088  O   ARG   386      66.410  19.770  53.500  1.00  0.00            
ATOM   4089  N   ASN   387      64.800  20.750  52.360  1.00  0.00            
ATOM   4090  HN  ASN   387      63.840  21.020  52.310  1.00  0.00            
ATOM   4091  CA  ASN   387      65.570  21.030  51.190  1.00  0.00            
ATOM   4092  HA  ASN   387      66.200  20.190  50.940  1.00  0.00            
ATOM   4093  CB  ASN   387      64.620  21.430  50.050  1.00  0.00            
ATOM   4094  HB1 ASN   387      63.920  22.240  50.330  1.00  0.00            
ATOM   4095  HB2 ASN   387      65.200  21.690  49.140  1.00  0.00            
ATOM   4096  CG  ASN   387      63.820  20.240  49.530  1.00  0.00            
ATOM   4097  OD1 ASN   387      63.950  19.060  49.880  1.00  0.00            
ATOM   4098  ND2 ASN   387      62.890  20.580  48.600  1.00  0.00            
ATOM   4099 1HD2 ASN   387      62.770  21.540  48.350  1.00  0.00            
ATOM   4100 2HD2 ASN   387      62.360  19.790  48.290  1.00  0.00            
ATOM   4101  C   ASN   387      66.540  22.140  51.430  1.00  0.00            
ATOM   4102  O   ASN   387      67.700  21.980  51.060  1.00  0.00            
ATOM   4103  N   LEU   388      66.060  23.170  52.150  1.00  0.00            
ATOM   4104  HN  LEU   388      65.090  23.180  52.400  1.00  0.00            
ATOM   4105  CA  LEU   388      66.890  24.280  52.510  1.00  0.00            
ATOM   4106  HA  LEU   388      67.380  24.670  51.630  1.00  0.00            
ATOM   4107  CB  LEU   388      65.900  25.390  52.910  1.00  0.00            
ATOM   4108  HB1 LEU   388      65.350  25.020  53.800  1.00  0.00            
ATOM   4109  HB2 LEU   388      66.470  26.300  53.200  1.00  0.00            
ATOM   4110  CG  LEU   388      64.930  25.740  51.760  1.00  0.00            
ATOM   4111  HG  LEU   388      64.230  24.880  51.750  1.00  0.00            
ATOM   4112  CD1 LEU   388      64.170  27.010  52.170  1.00  0.00            
ATOM   4113 1HD1 LEU   388      63.560  27.360  51.300  1.00  0.00            
ATOM   4114 2HD1 LEU   388      63.480  26.630  52.950  1.00  0.00            
ATOM   4115 3HD1 LEU   388      64.910  27.800  52.420  1.00  0.00            
ATOM   4116  CD2 LEU   388      65.520  26.070  50.380  1.00  0.00            
ATOM   4117 1HD2 LEU   388      66.040  27.050  50.300  1.00  0.00            
ATOM   4118 2HD2 LEU   388      66.230  25.280  50.060  1.00  0.00            
ATOM   4119 3HD2 LEU   388      64.730  26.050  49.600  1.00  0.00            
ATOM   4120  C   LEU   388      67.910  24.000  53.560  1.00  0.00            
ATOM   4121  O   LEU   388      69.020  24.540  53.550  1.00  0.00            
ATOM   4122  N   SER   389      67.650  23.020  54.450  1.00  0.00            
ATOM   4123  HN  SER   389      66.750  22.590  54.400  1.00  0.00            
ATOM   4124  CA  SER   389      68.570  22.500  55.400  1.00  0.00            
ATOM   4125  HA  SER   389      68.910  23.380  55.940  1.00  0.00            
ATOM   4126  CB  SER   389      67.890  21.500  56.340  1.00  0.00            
ATOM   4127  HB1 SER   389      67.480  20.590  55.850  1.00  0.00            
ATOM   4128  HB2 SER   389      68.420  21.060  57.220  1.00  0.00            
ATOM   4129  OG  SER   389      66.790  22.230  56.860  1.00  0.00            
ATOM   4130  HG1 SER   389      66.190  21.630  57.310  1.00  0.00            
ATOM   4131  C   SER   389      69.800  21.820  54.900  1.00  0.00            
ATOM   4132  O   SER   389      70.880  21.870  55.490  1.00  0.00            
ATOM   4133  N   ASP   390      69.720  21.220  53.700  1.00  0.00            
ATOM   4134  HN  ASP   390      68.790  21.090  53.350  1.00  0.00            
ATOM   4135  CA  ASP   390      70.820  20.740  52.920  1.00  0.00            
ATOM   4136  HA  ASP   390      71.420  20.000  53.430  1.00  0.00            
ATOM   4137  CB  ASP   390      70.160  20.090  51.690  1.00  0.00            
ATOM   4138  HB1 ASP   390      69.310  19.490  52.070  1.00  0.00            
ATOM   4139  HB2 ASP   390      69.740  20.830  50.970  1.00  0.00            
ATOM   4140  CG  ASP   390      71.150  19.260  50.890  1.00  0.00            
ATOM   4141  OD1 ASP   390      71.740  19.820  49.930  1.00  0.00            
ATOM   4142  OD2 ASP   390      71.450  18.110  51.310  1.00  0.00            
ATOM   4143  C   ASP   390      71.760  21.790  52.420  1.00  0.00            
ATOM   4144  O   ASP   390      72.940  21.550  52.190  1.00  0.00            
ATOM   4145  N   ALA   391      71.260  23.020  52.200  1.00  0.00            
ATOM   4146  HN  ALA   391      70.280  23.160  52.360  1.00  0.00            
ATOM   4147  CA  ALA   391      72.000  24.130  51.710  1.00  0.00            
ATOM   4148  HA  ALA   391      72.800  23.780  51.060  1.00  0.00            
ATOM   4149  CB  ALA   391      71.150  25.190  50.990  1.00  0.00            
ATOM   4150  HB1 ALA   391      70.390  25.700  51.620  1.00  0.00            
ATOM   4151  HB2 ALA   391      71.790  26.050  50.720  1.00  0.00            
ATOM   4152  HB3 ALA   391      70.590  24.840  50.090  1.00  0.00            
ATOM   4153  C   ALA   391      72.620  24.880  52.840  1.00  0.00            
ATOM   4154  O   ALA   391      73.670  25.510  52.700  1.00  0.00            
ATOM   4155  N   ALA   392      71.970  24.840  54.010  1.00  0.00            
ATOM   4156  HN  ALA   392      71.070  24.440  54.120  1.00  0.00            
ATOM   4157  CA  ALA   392      72.480  25.320  55.260  1.00  0.00            
ATOM   4158  HA  ALA   392      72.580  26.390  55.160  1.00  0.00            
ATOM   4159  CB  ALA   392      71.420  25.200  56.380  1.00  0.00            
ATOM   4160  HB1 ALA   392      70.940  24.200  56.320  1.00  0.00            
ATOM   4161  HB2 ALA   392      71.920  25.270  57.370  1.00  0.00            
ATOM   4162  HB3 ALA   392      70.570  25.890  56.210  1.00  0.00            
ATOM   4163  C   ALA   392      73.810  24.820  55.690  1.00  0.00            
ATOM   4164  O   ALA   392      74.720  25.580  56.040  1.00  0.00            
ATOM   4165  N   THR   393      74.100  23.510  55.650  1.00  0.00            
ATOM   4166  HN  THR   393      73.310  22.910  55.520  1.00  0.00            
ATOM   4167  CA  THR   393      75.400  22.920  55.630  1.00  0.00            
ATOM   4168  HA  THR   393      75.930  23.450  56.410  1.00  0.00            
ATOM   4169  CB  THR   393      75.470  21.460  55.930  1.00  0.00            
ATOM   4170  HB  THR   393      75.160  20.940  55.000  1.00  0.00            
ATOM   4171  OG1 THR   393      74.590  21.050  56.970  1.00  0.00            
ATOM   4172  HG1 THR   393      74.750  20.100  57.030  1.00  0.00            
ATOM   4173  CG2 THR   393      76.880  20.920  56.250  1.00  0.00            
ATOM   4174 1HG2 THR   393      77.380  21.430  57.090  1.00  0.00            
ATOM   4175 2HG2 THR   393      76.790  19.840  56.490  1.00  0.00            
ATOM   4176 3HG2 THR   393      77.550  21.050  55.370  1.00  0.00            
ATOM   4177  C   THR   393      76.260  23.240  54.450  1.00  0.00            
ATOM   4178  O   THR   393      75.940  22.820  53.340  1.00  0.00            
ATOM   4179  N   LYS   394      77.440  23.850  54.650  1.00  0.00            
ATOM   4180  HN  LYS   394      77.710  24.090  55.580  1.00  0.00            
ATOM   4181  CA  LYS   394      78.450  24.060  53.650  1.00  0.00            
ATOM   4182  HA  LYS   394      78.070  23.840  52.660  1.00  0.00            
ATOM   4183  CB  LYS   394      78.950  25.510  53.620  1.00  0.00            
ATOM   4184  HB1 LYS   394      79.520  25.710  54.550  1.00  0.00            
ATOM   4185  HB2 LYS   394      79.550  25.720  52.710  1.00  0.00            
ATOM   4186  CG  LYS   394      77.900  26.620  53.690  1.00  0.00            
ATOM   4187  HG1 LYS   394      77.220  26.460  54.550  1.00  0.00            
ATOM   4188  HG2 LYS   394      78.420  27.600  53.650  1.00  0.00            
ATOM   4189  CD  LYS   394      76.980  26.540  52.470  1.00  0.00            
ATOM   4190  HD1 LYS   394      77.640  26.490  51.570  1.00  0.00            
ATOM   4191  HD2 LYS   394      76.500  25.540  52.440  1.00  0.00            
ATOM   4192  CE  LYS   394      75.960  27.670  52.320  1.00  0.00            
ATOM   4193  HE1 LYS   394      76.270  28.680  51.990  1.00  0.00            
ATOM   4194  HE2 LYS   394      75.280  27.250  51.560  1.00  0.00            
ATOM   4195  NZ  LYS   394      75.170  27.760  53.570  1.00  0.00            
ATOM   4196  HZ1 LYS   394      74.700  26.850  53.740  1.00  0.00            
ATOM   4197  HZ2 LYS   394      75.770  27.900  54.410  1.00  0.00            
ATOM   4198  HZ3 LYS   394      74.530  28.580  53.510  1.00  0.00            
ATOM   4199  C   LYS   394      79.610  23.180  53.970  1.00  0.00            
ATOM   4200  O   LYS   394      80.190  23.120  55.050  1.00  0.00            
ATOM   4201  N   GLN   395      80.000  22.460  52.900  1.00  0.00            
ATOM   4202  HN  GLN   395      79.710  22.470  51.950  1.00  0.00            
ATOM   4203  CA  GLN   395      80.770  21.260  53.030  1.00  0.00            
ATOM   4204  HA  GLN   395      80.830  21.040  54.090  1.00  0.00            
ATOM   4205  CB  GLN   395      80.080  20.140  52.240  1.00  0.00            
ATOM   4206  HB1 GLN   395      80.120  20.530  51.200  1.00  0.00            
ATOM   4207  HB2 GLN   395      80.630  19.180  52.230  1.00  0.00            
ATOM   4208  CG  GLN   395      78.660  19.820  52.730  1.00  0.00            
ATOM   4209  HG1 GLN   395      78.740  19.550  53.800  1.00  0.00            
ATOM   4210  HG2 GLN   395      77.890  20.620  52.700  1.00  0.00            
ATOM   4211  CD  GLN   395      78.150  18.550  52.080  1.00  0.00            
ATOM   4212  OE1 GLN   395      77.980  17.510  52.710  1.00  0.00            
ATOM   4213  NE2 GLN   395      78.050  18.580  50.720  1.00  0.00            
ATOM   4214 1HE2 GLN   395      77.890  19.370  50.130  1.00  0.00            
ATOM   4215 2HE2 GLN   395      77.870  17.680  50.330  1.00  0.00            
ATOM   4216  C   GLN   395      82.170  21.620  52.550  1.00  0.00            
ATOM   4217  OT1 GLN   395      82.420  21.710  51.320  1.00  0.00            
ATOM   4218  OT2 GLN   395      82.930  22.080  53.440  1.00  0.00            
TER
ENDMDL
