# Supplementary material for: Design of target specific peptide inhibitors using generative deep learning and molecular dynamics simulations
Source: Nat Commun. 2024 Feb 21;15:1611. doi: 10.1038/s41467-024-45766-2 (PMC10882002; doi:10.1038/s41467-024-45766-2)
Supplement: Supplementary file 4 — Source Data [file 41467_2024_45766_MOESM4_ESM.zip › Sourcedata/Supl_Fig5/Nal-6/output1/iflen20_1_0001_0001_0001-VLLEU20_complex.pdb]

TITLE     Protein in water
REMARK    THIS IS A SIMULATION BOX
CRYST1   97.598   62.116   62.387  90.00  90.00  90.00 P 1           1
MODEL        1
ATOM      1  N   SER     1      20.110  34.450  22.350  1.00  0.00            
ATOM      2  H1  SER     1      19.540  35.250  22.680  1.00  0.00            
ATOM      3  H2  SER     1      20.440  34.670  21.390  1.00  0.00            
ATOM      4  H3  SER     1      19.360  33.720  22.300  1.00  0.00            
ATOM      5  CA  SER     1      21.160  34.040  23.310  1.00  0.00            
ATOM      6  HA  SER     1      21.320  34.890  23.970  1.00  0.00            
ATOM      7  CB  SER     1      20.710  32.910  24.250  1.00  0.00            
ATOM      8  HB1 SER     1      20.570  31.980  23.650  1.00  0.00            
ATOM      9  HB2 SER     1      21.480  32.690  25.030  1.00  0.00            
ATOM     10  OG  SER     1      19.460  33.250  24.830  1.00  0.00            
ATOM     11  HG1 SER     1      19.060  32.410  25.070  1.00  0.00            
ATOM     12  C   SER     1      22.480  33.710  22.710  1.00  0.00            
ATOM     13  O   SER     1      23.280  34.600  22.420  1.00  0.00            
ATOM     14  N   GLY     2      22.700  32.450  22.280  1.00  0.00            
ATOM     15  HN  GLY     2      21.930  31.840  22.130  1.00  0.00            
ATOM     16  CA  GLY     2      23.900  31.880  21.740  1.00  0.00            
ATOM     17  HA1 GLY     2      24.570  32.030  22.580  1.00  0.00            
ATOM     18  HA2 GLY     2      23.700  30.880  21.410  1.00  0.00            
ATOM     19  C   GLY     2      24.500  32.520  20.530  1.00  0.00            
ATOM     20  O   GLY     2      25.700  32.410  20.300  1.00  0.00            
ATOM     21  N   LYS     3      23.680  33.260  19.760  1.00  0.00            
ATOM     22  HN  LYS     3      22.700  33.210  19.950  1.00  0.00            
ATOM     23  CA  LYS     3      24.050  34.040  18.620  1.00  0.00            
ATOM     24  HA  LYS     3      24.600  33.350  17.990  1.00  0.00            
ATOM     25  CB  LYS     3      22.900  34.520  17.730  1.00  0.00            
ATOM     26  HB1 LYS     3      22.310  35.230  18.340  1.00  0.00            
ATOM     27  HB2 LYS     3      23.340  35.130  16.920  1.00  0.00            
ATOM     28  CG  LYS     3      22.030  33.430  17.090  1.00  0.00            
ATOM     29  HG1 LYS     3      22.680  32.700  16.560  1.00  0.00            
ATOM     30  HG2 LYS     3      21.440  32.890  17.860  1.00  0.00            
ATOM     31  CD  LYS     3      21.140  34.160  16.090  1.00  0.00            
ATOM     32  HD1 LYS     3      20.720  35.030  16.640  1.00  0.00            
ATOM     33  HD2 LYS     3      21.820  34.620  15.350  1.00  0.00            
ATOM     34  CE  LYS     3      20.070  33.260  15.470  1.00  0.00            
ATOM     35  HE1 LYS     3      20.530  32.480  14.820  1.00  0.00            
ATOM     36  HE2 LYS     3      19.460  32.790  16.270  1.00  0.00            
ATOM     37  NZ  LYS     3      19.300  34.040  14.460  1.00  0.00            
ATOM     38  HZ1 LYS     3      18.810  34.850  14.890  1.00  0.00            
ATOM     39  HZ2 LYS     3      19.890  34.350  13.670  1.00  0.00            
ATOM     40  HZ3 LYS     3      18.480  33.550  14.040  1.00  0.00            
ATOM     41  C   LYS     3      24.930  35.220  18.890  1.00  0.00            
ATOM     42  O   LYS     3      25.880  35.330  18.110  1.00  0.00            
ATOM     43  N   VAL     4      24.690  36.060  19.910  1.00  0.00            
ATOM     44  HN  VAL     4      23.910  35.970  20.530  1.00  0.00            
ATOM     45  CA  VAL     4      25.580  37.140  20.170  1.00  0.00            
ATOM     46  HA  VAL     4      26.260  37.320  19.340  1.00  0.00            
ATOM     47  CB  VAL     4      24.820  38.390  20.480  1.00  0.00            
ATOM     48  HB  VAL     4      24.370  38.240  21.480  1.00  0.00            
ATOM     49  CG1 VAL     4      25.610  39.680  20.730  1.00  0.00            
ATOM     50 1HG1 VAL     4      24.960  40.590  20.770  1.00  0.00            
ATOM     51 2HG1 VAL     4      26.180  39.570  21.680  1.00  0.00            
ATOM     52 3HG1 VAL     4      26.340  39.860  19.920  1.00  0.00            
ATOM     53  CG2 VAL     4      23.770  38.660  19.380  1.00  0.00            
ATOM     54 1HG2 VAL     4      22.960  37.920  19.200  1.00  0.00            
ATOM     55 2HG2 VAL     4      23.190  39.560  19.700  1.00  0.00            
ATOM     56 3HG2 VAL     4      24.190  38.860  18.380  1.00  0.00            
ATOM     57  C   VAL     4      26.490  36.880  21.320  1.00  0.00            
ATOM     58  O   VAL     4      27.570  37.470  21.390  1.00  0.00            
ATOM     59  N   SER     5      26.100  35.890  22.150  1.00  0.00            
ATOM     60  HN  SER     5      25.160  35.590  22.090  1.00  0.00            
ATOM     61  CA  SER     5      26.860  35.480  23.290  1.00  0.00            
ATOM     62  HA  SER     5      27.260  36.380  23.730  1.00  0.00            
ATOM     63  CB  SER     5      26.100  34.570  24.280  1.00  0.00            
ATOM     64  HB1 SER     5      25.750  33.720  23.650  1.00  0.00            
ATOM     65  HB2 SER     5      26.780  34.100  25.020  1.00  0.00            
ATOM     66  OG  SER     5      25.140  35.380  24.930  1.00  0.00            
ATOM     67  HG1 SER     5      24.680  34.800  25.550  1.00  0.00            
ATOM     68  C   SER     5      28.080  34.670  23.000  1.00  0.00            
ATOM     69  O   SER     5      29.110  34.740  23.660  1.00  0.00            
ATOM     70  N   TYR     6      28.040  33.940  21.870  1.00  0.00            
ATOM     71  HN  TYR     6      27.240  33.980  21.280  1.00  0.00            
ATOM     72  CA  TYR     6      29.160  33.150  21.460  1.00  0.00            
ATOM     73  HA  TYR     6      29.650  32.700  22.320  1.00  0.00            
ATOM     74  CB  TYR     6      28.750  32.070  20.440  1.00  0.00            
ATOM     75  HB1 TYR     6      27.860  31.550  20.860  1.00  0.00            
ATOM     76  HB2 TYR     6      28.360  32.480  19.480  1.00  0.00            
ATOM     77  CG  TYR     6      29.770  31.030  20.140  1.00  0.00            
ATOM     78  CD1 TYR     6      29.950  29.980  21.020  1.00  0.00            
ATOM     79  HD1 TYR     6      29.350  29.960  21.920  1.00  0.00            
ATOM     80  CE1 TYR     6      30.840  28.960  20.800  1.00  0.00            
ATOM     81  HE1 TYR     6      30.920  28.140  21.490  1.00  0.00            
ATOM     82  CZ  TYR     6      31.470  28.910  19.580  1.00  0.00            
ATOM     83  OH  TYR     6      32.220  27.730  19.360  1.00  0.00            
ATOM     84  HH  TYR     6      32.530  27.730  18.450  1.00  0.00            
ATOM     85  CD2 TYR     6      30.470  30.970  18.960  1.00  0.00            
ATOM     86  HD2 TYR     6      30.180  31.730  18.250  1.00  0.00            
ATOM     87  CE2 TYR     6      31.300  29.910  18.660  1.00  0.00            
ATOM     88  HE2 TYR     6      31.780  29.760  17.700  1.00  0.00            
ATOM     89  C   TYR     6      30.310  33.870  20.850  1.00  0.00            
ATOM     90  O   TYR     6      31.410  33.460  21.200  1.00  0.00            
ATOM     91  N   PRO     7      30.230  34.930  20.100  1.00  0.00            
ATOM     92  CD  PRO     7      29.090  35.250  19.250  1.00  0.00            
ATOM     93  HD1 PRO     7      28.100  35.170  19.740  1.00  0.00            
ATOM     94  HD2 PRO     7      29.150  34.470  18.460  1.00  0.00            
ATOM     95  CA  PRO     7      31.400  35.680  19.750  1.00  0.00            
ATOM     96  HA  PRO     7      32.190  34.950  19.630  1.00  0.00            
ATOM     97  CB  PRO     7      31.060  36.460  18.490  1.00  0.00            
ATOM     98  HB1 PRO     7      31.390  37.500  18.270  1.00  0.00            
ATOM     99  HB2 PRO     7      31.330  35.880  17.580  1.00  0.00            
ATOM    100  CG  PRO     7      29.530  36.540  18.550  1.00  0.00            
ATOM    101  HG1 PRO     7      29.250  37.340  19.280  1.00  0.00            
ATOM    102  HG2 PRO     7      29.110  36.700  17.530  1.00  0.00            
ATOM    103  C   PRO     7      31.870  36.640  20.790  1.00  0.00            
ATOM    104  O   PRO     7      33.080  36.870  20.830  1.00  0.00            
ATOM    105  N   GLU     8      30.970  37.170  21.640  1.00  0.00            
ATOM    106  HN  GLU     8      30.000  37.070  21.450  1.00  0.00            
ATOM    107  CA  GLU     8      31.360  37.830  22.850  1.00  0.00            
ATOM    108  HA  GLU     8      32.070  38.600  22.600  1.00  0.00            
ATOM    109  CB  GLU     8      30.080  38.390  23.500  1.00  0.00            
ATOM    110  HB1 GLU     8      29.450  38.770  22.670  1.00  0.00            
ATOM    111  HB2 GLU     8      29.550  37.540  23.980  1.00  0.00            
ATOM    112  CG  GLU     8      30.470  39.380  24.600  1.00  0.00            
ATOM    113  HG1 GLU     8      31.300  38.940  25.180  1.00  0.00            
ATOM    114  HG2 GLU     8      30.950  40.350  24.340  1.00  0.00            
ATOM    115  CD  GLU     8      29.330  39.740  25.540  1.00  0.00            
ATOM    116  OE1 GLU     8      29.290  39.260  26.710  1.00  0.00            
ATOM    117  OE2 GLU     8      28.320  40.360  25.090  1.00  0.00            
ATOM    118  C   GLU     8      32.100  36.920  23.770  1.00  0.00            
ATOM    119  O   GLU     8      32.970  37.380  24.500  1.00  0.00            
ATOM    120  N   ASP     9      31.890  35.600  23.750  1.00  0.00            
ATOM    121  HN  ASP     9      31.030  35.290  23.360  1.00  0.00            
ATOM    122  CA  ASP     9      32.610  34.670  24.570  1.00  0.00            
ATOM    123  HA  ASP     9      32.580  34.990  25.600  1.00  0.00            
ATOM    124  CB  ASP     9      31.940  33.290  24.400  1.00  0.00            
ATOM    125  HB1 ASP     9      30.840  33.470  24.360  1.00  0.00            
ATOM    126  HB2 ASP     9      32.150  32.650  23.520  1.00  0.00            
ATOM    127  CG  ASP     9      32.260  32.340  25.550  1.00  0.00            
ATOM    128  OD1 ASP     9      32.830  31.270  25.220  1.00  0.00            
ATOM    129  OD2 ASP     9      31.960  32.600  26.740  1.00  0.00            
ATOM    130  C   ASP     9      34.030  34.520  24.150  1.00  0.00            
ATOM    131  O   ASP     9      34.950  34.590  24.960  1.00  0.00            
ATOM    132  N   ILE    10      34.340  34.430  22.840  1.00  0.00            
ATOM    133  HN  ILE    10      33.550  34.240  22.250  1.00  0.00            
ATOM    134  CA  ILE    10      35.660  34.330  22.310  1.00  0.00            
ATOM    135  HA  ILE    10      36.230  33.510  22.720  1.00  0.00            
ATOM    136  CB  ILE    10      35.550  33.970  20.860  1.00  0.00            
ATOM    137  HB  ILE    10      35.080  34.840  20.360  1.00  0.00            
ATOM    138  CG2 ILE    10      36.920  33.620  20.270  1.00  0.00            
ATOM    139 1HG2 ILE    10      37.670  34.440  20.300  1.00  0.00            
ATOM    140 2HG2 ILE    10      37.380  32.800  20.860  1.00  0.00            
ATOM    141 3HG2 ILE    10      36.850  33.230  19.230  1.00  0.00            
ATOM    142  CG1 ILE    10      34.670  32.720  20.660  1.00  0.00            
ATOM    143 1HG1 ILE    10      35.320  31.870  20.970  1.00  0.00            
ATOM    144 2HG1 ILE    10      33.900  32.650  21.460  1.00  0.00            
ATOM    145  CD  ILE    10      34.020  32.470  19.300  1.00  0.00            
ATOM    146  HD1 ILE    10      33.130  33.110  19.160  1.00  0.00            
ATOM    147  HD2 ILE    10      34.730  32.840  18.530  1.00  0.00            
ATOM    148  HD3 ILE    10      33.790  31.420  19.040  1.00  0.00            
ATOM    149  C   ILE    10      36.430  35.610  22.390  1.00  0.00            
ATOM    150  O   ILE    10      37.630  35.670  22.680  1.00  0.00            
ATOM    151  N   LEU    11      35.690  36.720  22.310  1.00  0.00            
ATOM    152  HN  LEU    11      34.730  36.680  22.060  1.00  0.00            
ATOM    153  CA  LEU    11      36.160  38.040  22.620  1.00  0.00            
ATOM    154  HA  LEU    11      36.900  38.310  21.880  1.00  0.00            
ATOM    155  CB  LEU    11      35.000  39.020  22.380  1.00  0.00            
ATOM    156  HB1 LEU    11      34.520  38.840  21.390  1.00  0.00            
ATOM    157  HB2 LEU    11      34.180  38.900  23.120  1.00  0.00            
ATOM    158  CG  LEU    11      35.320  40.520  22.350  1.00  0.00            
ATOM    159  HG  LEU    11      36.100  40.800  23.090  1.00  0.00            
ATOM    160  CD1 LEU    11      35.700  40.930  20.920  1.00  0.00            
ATOM    161 1HD1 LEU    11      34.820  40.840  20.250  1.00  0.00            
ATOM    162 2HD1 LEU    11      36.070  41.980  20.900  1.00  0.00            
ATOM    163 3HD1 LEU    11      36.480  40.300  20.430  1.00  0.00            
ATOM    164  CD2 LEU    11      34.120  41.360  22.840  1.00  0.00            
ATOM    165 1HD2 LEU    11      34.340  42.440  22.840  1.00  0.00            
ATOM    166 2HD2 LEU    11      33.170  41.250  22.280  1.00  0.00            
ATOM    167 3HD2 LEU    11      33.960  41.090  23.900  1.00  0.00            
ATOM    168  C   LEU    11      36.730  38.200  23.990  1.00  0.00            
ATOM    169  O   LEU    11      37.830  38.720  24.170  1.00  0.00            
ATOM    170  N   ASP    12      36.090  37.670  25.050  1.00  0.00            
ATOM    171  HN  ASP    12      35.160  37.310  25.040  1.00  0.00            
ATOM    172  CA  ASP    12      36.670  37.450  26.340  1.00  0.00            
ATOM    173  HA  ASP    12      37.050  38.380  26.720  1.00  0.00            
ATOM    174  CB  ASP    12      35.500  36.880  27.150  1.00  0.00            
ATOM    175  HB1 ASP    12      34.570  37.420  26.870  1.00  0.00            
ATOM    176  HB2 ASP    12      35.350  35.800  26.930  1.00  0.00            
ATOM    177  CG  ASP    12      35.780  37.030  28.640  1.00  0.00            
ATOM    178  OD1 ASP    12      35.660  38.170  29.150  1.00  0.00            
ATOM    179  OD2 ASP    12      36.200  36.040  29.300  1.00  0.00            
ATOM    180  C   ASP    12      37.880  36.580  26.440  1.00  0.00            
ATOM    181  O   ASP    12      38.880  36.940  27.070  1.00  0.00            
ATOM    182  N   LYS    13      37.950  35.410  25.790  1.00  0.00            
ATOM    183  HN  LYS    13      37.110  35.140  25.310  1.00  0.00            
ATOM    184  CA  LYS    13      39.000  34.450  25.940  1.00  0.00            
ATOM    185  HA  LYS    13      39.260  34.500  26.990  1.00  0.00            
ATOM    186  CB  LYS    13      38.600  33.020  25.540  1.00  0.00            
ATOM    187  HB1 LYS    13      38.210  32.940  24.510  1.00  0.00            
ATOM    188  HB2 LYS    13      39.410  32.260  25.660  1.00  0.00            
ATOM    189  CG  LYS    13      37.430  32.460  26.340  1.00  0.00            
ATOM    190  HG1 LYS    13      37.890  32.140  27.300  1.00  0.00            
ATOM    191  HG2 LYS    13      36.650  33.240  26.490  1.00  0.00            
ATOM    192  CD  LYS    13      36.720  31.220  25.790  1.00  0.00            
ATOM    193  HD1 LYS    13      36.090  31.460  24.910  1.00  0.00            
ATOM    194  HD2 LYS    13      37.550  30.570  25.450  1.00  0.00            
ATOM    195  CE  LYS    13      35.880  30.470  26.820  1.00  0.00            
ATOM    196  HE1 LYS    13      35.620  29.500  26.330  1.00  0.00            
ATOM    197  HE2 LYS    13      36.570  30.310  27.680  1.00  0.00            
ATOM    198  NZ  LYS    13      34.750  31.260  27.350  1.00  0.00            
ATOM    199  HZ1 LYS    13      34.040  31.210  26.590  1.00  0.00            
ATOM    200  HZ2 LYS    13      34.250  30.780  28.130  1.00  0.00            
ATOM    201  HZ3 LYS    13      34.990  32.210  27.690  1.00  0.00            
ATOM    202  C   LYS    13      40.190  34.850  25.150  1.00  0.00            
ATOM    203  O   LYS    13      41.320  34.540  25.520  1.00  0.00            
ATOM    204  N   HIS    14      39.960  35.680  24.110  1.00  0.00            
ATOM    205  HN  HIS    14      39.000  35.810  23.860  1.00  0.00            
ATOM    206  CA  HIS    14      40.970  36.290  23.310  1.00  0.00            
ATOM    207  HA  HIS    14      41.710  35.510  23.200  1.00  0.00            
ATOM    208  CB  HIS    14      40.470  36.850  21.970  1.00  0.00            
ATOM    209  HB1 HIS    14      39.940  36.050  21.410  1.00  0.00            
ATOM    210  HB2 HIS    14      39.750  37.670  22.190  1.00  0.00            
ATOM    211  ND1 HIS    14      41.470  36.850  19.700  1.00  0.00            
ATOM    212  CG  HIS    14      41.510  37.330  21.000  1.00  0.00            
ATOM    213  CE1 HIS    14      42.570  37.340  19.150  1.00  0.00            
ATOM    214  HE1 HIS    14      42.720  37.150  18.090  1.00  0.00            
ATOM    215  NE2 HIS    14      43.260  38.130  20.010  1.00  0.00            
ATOM    216  HE2 HIS    14      44.040  38.700  19.730  1.00  0.00            
ATOM    217  CD2 HIS    14      42.590  38.130  21.210  1.00  0.00            
ATOM    218  HD2 HIS    14      42.950  38.670  22.080  1.00  0.00            
ATOM    219  C   HIS    14      41.720  37.260  24.160  1.00  0.00            
ATOM    220  O   HIS    14      42.940  37.240  24.230  1.00  0.00            
ATOM    221  N   LEU    15      41.030  38.160  24.890  1.00  0.00            
ATOM    222  HN  LEU    15      40.040  38.160  24.830  1.00  0.00            
ATOM    223  CA  LEU    15      41.650  39.130  25.740  1.00  0.00            
ATOM    224  HA  LEU    15      42.450  39.640  25.240  1.00  0.00            
ATOM    225  CB  LEU    15      40.560  40.120  26.190  1.00  0.00            
ATOM    226  HB1 LEU    15      40.250  40.660  25.270  1.00  0.00            
ATOM    227  HB2 LEU    15      39.670  39.520  26.490  1.00  0.00            
ATOM    228  CG  LEU    15      40.880  41.150  27.290  1.00  0.00            
ATOM    229  HG  LEU    15      41.160  40.690  28.260  1.00  0.00            
ATOM    230  CD1 LEU    15      42.020  42.090  26.860  1.00  0.00            
ATOM    231 1HD1 LEU    15      41.810  42.610  25.900  1.00  0.00            
ATOM    232 2HD1 LEU    15      42.060  42.830  27.690  1.00  0.00            
ATOM    233 3HD1 LEU    15      43.000  41.580  26.790  1.00  0.00            
ATOM    234  CD2 LEU    15      39.630  42.000  27.570  1.00  0.00            
ATOM    235 1HD2 LEU    15      39.360  42.420  26.580  1.00  0.00            
ATOM    236 2HD2 LEU    15      38.730  41.370  27.760  1.00  0.00            
ATOM    237 3HD2 LEU    15      39.730  42.850  28.270  1.00  0.00            
ATOM    238  C   LEU    15      42.350  38.550  26.930  1.00  0.00            
ATOM    239  O   LEU    15      43.410  39.030  27.320  1.00  0.00            
ATOM    240  N   GLN    16      41.810  37.390  27.340  1.00  0.00            
ATOM    241  HN  GLN    16      40.950  37.070  26.950  1.00  0.00            
ATOM    242  CA  GLN    16      42.420  36.560  28.330  1.00  0.00            
ATOM    243  HA  GLN    16      42.700  37.150  29.190  1.00  0.00            
ATOM    244  CB  GLN    16      41.440  35.520  28.890  1.00  0.00            
ATOM    245  HB1 GLN    16      40.590  36.010  29.420  1.00  0.00            
ATOM    246  HB2 GLN    16      41.010  34.920  28.060  1.00  0.00            
ATOM    247  CG  GLN    16      42.020  34.580  29.950  1.00  0.00            
ATOM    248  HG1 GLN    16      42.770  33.820  29.620  1.00  0.00            
ATOM    249  HG2 GLN    16      42.550  35.230  30.680  1.00  0.00            
ATOM    250  CD  GLN    16      40.950  33.910  30.800  1.00  0.00            
ATOM    251  OE1 GLN    16      39.750  34.150  30.680  1.00  0.00            
ATOM    252  NE2 GLN    16      41.370  32.950  31.660  1.00  0.00            
ATOM    253 1HE2 GLN    16      42.350  32.720  31.720  1.00  0.00            
ATOM    254 2HE2 GLN    16      40.680  32.400  32.130  1.00  0.00            
ATOM    255  C   GLN    16      43.790  36.100  27.940  1.00  0.00            
ATOM    256  O   GLN    16      44.760  36.200  28.690  1.00  0.00            
ATOM    257  N   ARG    17      43.950  35.550  26.720  1.00  0.00            
ATOM    258  HN  ARG    17      43.170  35.230  26.190  1.00  0.00            
ATOM    259  CA  ARG    17      45.200  35.110  26.180  1.00  0.00            
ATOM    260  HA  ARG    17      45.660  34.540  26.970  1.00  0.00            
ATOM    261  CB  ARG    17      44.900  34.280  24.920  1.00  0.00            
ATOM    262  HB1 ARG    17      44.150  33.510  25.210  1.00  0.00            
ATOM    263  HB2 ARG    17      44.370  34.900  24.160  1.00  0.00            
ATOM    264  CG  ARG    17      46.170  33.790  24.230  1.00  0.00            
ATOM    265  HG1 ARG    17      46.710  34.630  23.760  1.00  0.00            
ATOM    266  HG2 ARG    17      46.820  33.340  25.010  1.00  0.00            
ATOM    267  CD  ARG    17      45.870  32.660  23.230  1.00  0.00            
ATOM    268  HD1 ARG    17      46.700  32.360  22.560  1.00  0.00            
ATOM    269  HD2 ARG    17      45.470  31.840  23.850  1.00  0.00            
ATOM    270  NE  ARG    17      44.710  33.130  22.420  1.00  0.00            
ATOM    271  HE  ARG    17      43.810  32.900  22.800  1.00  0.00            
ATOM    272  CZ  ARG    17      44.830  34.090  21.460  1.00  0.00            
ATOM    273  NH1 ARG    17      46.030  34.520  20.980  1.00  0.00            
ATOM    274 1HH1 ARG    17      46.850  34.040  21.310  1.00  0.00            
ATOM    275 2HH1 ARG    17      46.100  35.340  20.420  1.00  0.00            
ATOM    276  NH2 ARG    17      43.700  34.720  21.000  1.00  0.00            
ATOM    277 1HH2 ARG    17      42.880  34.160  21.020  1.00  0.00            
ATOM    278 2HH2 ARG    17      43.750  35.480  20.360  1.00  0.00            
ATOM    279  C   ARG    17      46.210  36.180  25.940  1.00  0.00            
ATOM    280  O   ARG    17      47.420  35.980  26.000  1.00  0.00            
ATOM    281  N   VAL    18      45.800  37.360  25.430  1.00  0.00            
ATOM    282  HN  VAL    18      44.840  37.430  25.170  1.00  0.00            
ATOM    283  CA  VAL    18      46.590  38.510  25.150  1.00  0.00            
ATOM    284  HA  VAL    18      47.510  38.100  24.780  1.00  0.00            
ATOM    285  CB  VAL    18      45.960  39.490  24.200  1.00  0.00            
ATOM    286  HB  VAL    18      45.030  39.890  24.650  1.00  0.00            
ATOM    287  CG1 VAL    18      46.890  40.680  23.900  1.00  0.00            
ATOM    288 1HG1 VAL    18      47.690  40.450  23.170  1.00  0.00            
ATOM    289 2HG1 VAL    18      46.300  41.480  23.400  1.00  0.00            
ATOM    290 3HG1 VAL    18      47.360  41.170  24.780  1.00  0.00            
ATOM    291  CG2 VAL    18      45.720  38.660  22.930  1.00  0.00            
ATOM    292 1HG2 VAL    18      44.910  37.940  23.180  1.00  0.00            
ATOM    293 2HG2 VAL    18      45.260  39.350  22.190  1.00  0.00            
ATOM    294 3HG2 VAL    18      46.590  38.120  22.520  1.00  0.00            
ATOM    295  C   VAL    18      47.030  39.170  26.410  1.00  0.00            
ATOM    296  O   VAL    18      48.180  39.580  26.510  1.00  0.00            
ATOM    297  N   ILE    19      46.270  39.380  27.500  1.00  0.00            
ATOM    298  HN  ILE    19      45.320  39.080  27.390  1.00  0.00            
ATOM    299  CA  ILE    19      46.560  40.020  28.750  1.00  0.00            
ATOM    300  HA  ILE    19      47.630  40.190  28.740  1.00  0.00            
ATOM    301  CB  ILE    19      45.930  41.370  28.920  1.00  0.00            
ATOM    302  HB  ILE    19      44.850  41.180  29.040  1.00  0.00            
ATOM    303  CG2 ILE    19      46.580  42.120  30.090  1.00  0.00            
ATOM    304 1HG2 ILE    19      47.660  41.940  30.280  1.00  0.00            
ATOM    305 2HG2 ILE    19      46.500  43.230  30.060  1.00  0.00            
ATOM    306 3HG2 ILE    19      46.110  41.730  31.020  1.00  0.00            
ATOM    307  CG1 ILE    19      46.050  42.220  27.640  1.00  0.00            
ATOM    308 1HG1 ILE    19      47.110  42.290  27.310  1.00  0.00            
ATOM    309 2HG1 ILE    19      45.520  41.680  26.830  1.00  0.00            
ATOM    310  CD  ILE    19      45.530  43.650  27.670  1.00  0.00            
ATOM    311  HD1 ILE    19      44.500  43.640  28.080  1.00  0.00            
ATOM    312  HD2 ILE    19      46.150  44.420  28.170  1.00  0.00            
ATOM    313  HD3 ILE    19      45.510  44.050  26.630  1.00  0.00            
ATOM    314  C   ILE    19      46.200  39.120  29.880  1.00  0.00            
ATOM    315  O   ILE    19      45.010  38.890  30.110  1.00  0.00            
ATOM    316  N   LEU    20      47.210  38.690  30.650  1.00  0.00            
ATOM    317  HN  LEU    20      48.140  38.980  30.430  1.00  0.00            
ATOM    318  CA  LEU    20      47.120  37.920  31.850  1.00  0.00            
ATOM    319  HA  LEU    20      46.710  36.980  31.520  1.00  0.00            
ATOM    320  CB  LEU    20      48.560  37.600  32.300  1.00  0.00            
ATOM    321  HB1 LEU    20      49.170  37.220  31.450  1.00  0.00            
ATOM    322  HB2 LEU    20      49.120  38.510  32.610  1.00  0.00            
ATOM    323  CG  LEU    20      48.640  36.570  33.430  1.00  0.00            
ATOM    324  HG  LEU    20      48.240  37.230  34.230  1.00  0.00            
ATOM    325  CD1 LEU    20      47.850  35.270  33.170  1.00  0.00            
ATOM    326 1HD1 LEU    20      46.780  35.480  33.010  1.00  0.00            
ATOM    327 2HD1 LEU    20      48.240  34.730  32.280  1.00  0.00            
ATOM    328 3HD1 LEU    20      47.880  34.500  33.970  1.00  0.00            
ATOM    329  CD2 LEU    20      50.100  36.200  33.760  1.00  0.00            
ATOM    330 1HD2 LEU    20      50.040  35.680  34.740  1.00  0.00            
ATOM    331 2HD2 LEU    20      50.410  35.470  32.980  1.00  0.00            
ATOM    332 3HD2 LEU    20      50.780  37.070  33.780  1.00  0.00            
ATOM    333  C   LEU    20      46.360  38.620  32.960  1.00  0.00            
ATOM    334  OT1 LEU    20      45.340  38.090  33.490  1.00  0.00            
ATOM    335  OT2 LEU    20      46.760  39.770  33.310  1.00  0.00            
ATOM    336  N   LEU   148      29.670  14.970   5.220  1.00  0.00            
ATOM    337  H1  LEU   148      29.120  14.240   5.720  1.00  0.00            
ATOM    338  H2  LEU   148      29.310  15.910   5.490  1.00  0.00            
ATOM    339  H3  LEU   148      29.450  14.730   4.230  1.00  0.00            
ATOM    340  CA  LEU   148      31.110  14.810   5.510  1.00  0.00            
ATOM    341  HA  LEU   148      31.380  14.790   6.550  1.00  0.00            
ATOM    342  CB  LEU   148      31.480  13.540   4.710  1.00  0.00            
ATOM    343  HB1 LEU   148      31.380  13.850   3.650  1.00  0.00            
ATOM    344  HB2 LEU   148      32.510  13.180   4.900  1.00  0.00            
ATOM    345  CG  LEU   148      30.670  12.250   4.950  1.00  0.00            
ATOM    346  HG  LEU   148      29.630  12.460   4.640  1.00  0.00            
ATOM    347  CD1 LEU   148      31.120  11.130   4.000  1.00  0.00            
ATOM    348 1HD1 LEU   148      32.040  10.700   4.450  1.00  0.00            
ATOM    349 2HD1 LEU   148      30.300  10.390   4.110  1.00  0.00            
ATOM    350 3HD1 LEU   148      31.290  11.370   2.920  1.00  0.00            
ATOM    351  CD2 LEU   148      30.700  11.830   6.430  1.00  0.00            
ATOM    352 1HD2 LEU   148      31.730  11.850   6.840  1.00  0.00            
ATOM    353 2HD2 LEU   148      30.240  12.580   7.110  1.00  0.00            
ATOM    354 3HD2 LEU   148      30.180  10.860   6.590  1.00  0.00            
ATOM    355  C   LEU   148      31.740  16.010   4.890  1.00  0.00            
ATOM    356  O   LEU   148      31.200  16.690   4.010  1.00  0.00            
ATOM    357  N   ALA   149      32.920  16.470   5.350  1.00  0.00            
ATOM    358  HN  ALA   149      33.270  15.980   6.140  1.00  0.00            
ATOM    359  CA  ALA   149      33.440  17.740   4.960  1.00  0.00            
ATOM    360  HA  ALA   149      32.660  18.480   5.060  1.00  0.00            
ATOM    361  CB  ALA   149      34.650  18.100   5.840  1.00  0.00            
ATOM    362  HB1 ALA   149      35.540  17.430   5.870  1.00  0.00            
ATOM    363  HB2 ALA   149      35.100  19.030   5.430  1.00  0.00            
ATOM    364  HB3 ALA   149      34.340  18.190   6.900  1.00  0.00            
ATOM    365  C   ALA   149      33.920  17.830   3.560  1.00  0.00            
ATOM    366  O   ALA   149      33.500  18.660   2.750  1.00  0.00            
ATOM    367  N   THR   150      34.730  16.870   3.060  1.00  0.00            
ATOM    368  HN  THR   150      35.010  16.110   3.650  1.00  0.00            
ATOM    369  CA  THR   150      35.110  16.990   1.690  1.00  0.00            
ATOM    370  HA  THR   150      35.530  17.970   1.510  1.00  0.00            
ATOM    371  CB  THR   150      36.160  15.980   1.340  1.00  0.00            
ATOM    372  HB  THR   150      36.380  15.820   0.260  1.00  0.00            
ATOM    373  OG1 THR   150      36.030  14.700   1.930  1.00  0.00            
ATOM    374  HG1 THR   150      35.980  14.770   2.880  1.00  0.00            
ATOM    375  CG2 THR   150      37.530  16.400   1.900  1.00  0.00            
ATOM    376 1HG2 THR   150      38.250  15.710   1.410  1.00  0.00            
ATOM    377 2HG2 THR   150      37.750  17.440   1.580  1.00  0.00            
ATOM    378 3HG2 THR   150      37.490  16.450   3.010  1.00  0.00            
ATOM    379  C   THR   150      34.080  16.850   0.630  1.00  0.00            
ATOM    380  O   THR   150      34.190  17.580  -0.350  1.00  0.00            
ATOM    381  N   ARG   151      33.080  15.950   0.680  1.00  0.00            
ATOM    382  HN  ARG   151      32.960  15.400   1.500  1.00  0.00            
ATOM    383  CA  ARG   151      32.020  16.020  -0.270  1.00  0.00            
ATOM    384  HA  ARG   151      32.450  15.850  -1.250  1.00  0.00            
ATOM    385  CB  ARG   151      31.090  14.840   0.040  1.00  0.00            
ATOM    386  HB1 ARG   151      30.980  14.810   1.150  1.00  0.00            
ATOM    387  HB2 ARG   151      30.050  14.940  -0.340  1.00  0.00            
ATOM    388  CG  ARG   151      31.720  13.510  -0.370  1.00  0.00            
ATOM    389  HG1 ARG   151      32.830  13.570  -0.360  1.00  0.00            
ATOM    390  HG2 ARG   151      31.370  12.750   0.360  1.00  0.00            
ATOM    391  CD  ARG   151      31.440  13.000  -1.790  1.00  0.00            
ATOM    392  HD1 ARG   151      31.540  13.840  -2.510  1.00  0.00            
ATOM    393  HD2 ARG   151      32.170  12.240  -2.130  1.00  0.00            
ATOM    394  NE  ARG   151      30.020  12.540  -1.740  1.00  0.00            
ATOM    395  HE  ARG   151      29.440  12.700  -0.940  1.00  0.00            
ATOM    396  CZ  ARG   151      29.470  11.550  -2.490  1.00  0.00            
ATOM    397  NH1 ARG   151      30.060  11.070  -3.620  1.00  0.00            
ATOM    398 1HH1 ARG   151      30.860  11.550  -3.980  1.00  0.00            
ATOM    399 2HH1 ARG   151      29.610  10.370  -4.180  1.00  0.00            
ATOM    400  NH2 ARG   151      28.280  10.980  -2.120  1.00  0.00            
ATOM    401 1HH2 ARG   151      27.870  11.590  -1.440  1.00  0.00            
ATOM    402 2HH2 ARG   151      27.870  10.580  -2.940  1.00  0.00            
ATOM    403  C   ARG   151      31.150  17.240  -0.320  1.00  0.00            
ATOM    404  O   ARG   151      30.570  17.650  -1.320  1.00  0.00            
ATOM    405  N   ALA   152      31.050  17.870   0.870  1.00  0.00            
ATOM    406  HN  ALA   152      31.630  17.670   1.650  1.00  0.00            
ATOM    407  CA  ALA   152      30.350  19.110   1.000  1.00  0.00            
ATOM    408  HA  ALA   152      29.410  18.900   0.510  1.00  0.00            
ATOM    409  CB  ALA   152      30.150  19.310   2.520  1.00  0.00            
ATOM    410  HB1 ALA   152      31.120  19.620   2.960  1.00  0.00            
ATOM    411  HB2 ALA   152      29.250  19.950   2.620  1.00  0.00            
ATOM    412  HB3 ALA   152      29.880  18.390   3.070  1.00  0.00            
ATOM    413  C   ALA   152      30.920  20.350   0.420  1.00  0.00            
ATOM    414  O   ALA   152      30.170  21.300   0.180  1.00  0.00            
ATOM    415  N   ILE   153      32.240  20.440   0.150  1.00  0.00            
ATOM    416  HN  ILE   153      32.700  19.570   0.310  1.00  0.00            
ATOM    417  CA  ILE   153      32.950  21.580  -0.320  1.00  0.00            
ATOM    418  HA  ILE   153      32.490  22.410   0.200  1.00  0.00            
ATOM    419  CB  ILE   153      34.410  21.510   0.040  1.00  0.00            
ATOM    420  HB  ILE   153      34.710  20.510  -0.360  1.00  0.00            
ATOM    421  CG2 ILE   153      35.190  22.670  -0.590  1.00  0.00            
ATOM    422 1HG2 ILE   153      34.870  23.660  -0.200  1.00  0.00            
ATOM    423 2HG2 ILE   153      36.270  22.600  -0.310  1.00  0.00            
ATOM    424 3HG2 ILE   153      35.260  22.650  -1.700  1.00  0.00            
ATOM    425  CG1 ILE   153      34.570  21.660   1.560  1.00  0.00            
ATOM    426 1HG1 ILE   153      34.620  22.720   1.890  1.00  0.00            
ATOM    427 2HG1 ILE   153      33.830  20.990   2.050  1.00  0.00            
ATOM    428  CD  ILE   153      35.900  21.030   1.960  1.00  0.00            
ATOM    429  HD1 ILE   153      36.040  20.180   1.260  1.00  0.00            
ATOM    430  HD2 ILE   153      36.730  21.750   1.840  1.00  0.00            
ATOM    431  HD3 ILE   153      36.020  20.600   2.980  1.00  0.00            
ATOM    432  C   ILE   153      32.620  21.850  -1.750  1.00  0.00            
ATOM    433  O   ILE   153      32.340  23.010  -2.090  1.00  0.00            
ATOM    434  N   PRO   154      32.610  20.950  -2.680  1.00  0.00            
ATOM    435  CD  PRO   154      33.220  19.630  -2.610  1.00  0.00            
ATOM    436  HD1 PRO   154      32.580  18.880  -2.090  1.00  0.00            
ATOM    437  HD2 PRO   154      34.230  19.720  -2.160  1.00  0.00            
ATOM    438  CA  PRO   154      32.100  21.260  -3.980  1.00  0.00            
ATOM    439  HA  PRO   154      32.630  22.130  -4.350  1.00  0.00            
ATOM    440  CB  PRO   154      32.250  19.940  -4.730  1.00  0.00            
ATOM    441  HB1 PRO   154      31.290  19.390  -4.590  1.00  0.00            
ATOM    442  HB2 PRO   154      32.260  20.020  -5.840  1.00  0.00            
ATOM    443  CG  PRO   154      33.490  19.310  -4.090  1.00  0.00            
ATOM    444  HG1 PRO   154      33.430  18.230  -4.320  1.00  0.00            
ATOM    445  HG2 PRO   154      34.460  19.800  -4.350  1.00  0.00            
ATOM    446  C   PRO   154      30.680  21.710  -3.940  1.00  0.00            
ATOM    447  O   PRO   154      30.330  22.710  -4.570  1.00  0.00            
ATOM    448  N   GLU   155      29.820  21.120  -3.090  1.00  0.00            
ATOM    449  HN  GLU   155      30.010  20.310  -2.530  1.00  0.00            
ATOM    450  CA  GLU   155      28.480  21.570  -2.860  1.00  0.00            
ATOM    451  HA  GLU   155      27.990  21.630  -3.820  1.00  0.00            
ATOM    452  CB  GLU   155      27.740  20.480  -2.080  1.00  0.00            
ATOM    453  HB1 GLU   155      27.870  19.450  -2.480  1.00  0.00            
ATOM    454  HB2 GLU   155      28.210  20.420  -1.070  1.00  0.00            
ATOM    455  CG  GLU   155      26.220  20.620  -2.100  1.00  0.00            
ATOM    456  HG1 GLU   155      25.960  21.690  -1.940  1.00  0.00            
ATOM    457  HG2 GLU   155      25.850  20.390  -3.120  1.00  0.00            
ATOM    458  CD  GLU   155      25.400  19.710  -1.190  1.00  0.00            
ATOM    459  OE1 GLU   155      24.490  20.180  -0.460  1.00  0.00            
ATOM    460  OE2 GLU   155      25.720  18.490  -1.260  1.00  0.00            
ATOM    461  C   GLU   155      28.260  22.940  -2.330  1.00  0.00            
ATOM    462  O   GLU   155      27.570  23.710  -3.000  1.00  0.00            
ATOM    463  N   LEU   156      28.840  23.310  -1.180  1.00  0.00            
ATOM    464  HN  LEU   156      29.390  22.650  -0.670  1.00  0.00            
ATOM    465  CA  LEU   156      28.810  24.620  -0.580  1.00  0.00            
ATOM    466  HA  LEU   156      27.780  24.880  -0.390  1.00  0.00            
ATOM    467  CB  LEU   156      29.510  24.570   0.790  1.00  0.00            
ATOM    468  HB1 LEU   156      30.520  24.140   0.640  1.00  0.00            
ATOM    469  HB2 LEU   156      29.760  25.580   1.190  1.00  0.00            
ATOM    470  CG  LEU   156      28.750  23.750   1.840  1.00  0.00            
ATOM    471  HG  LEU   156      28.490  22.740   1.460  1.00  0.00            
ATOM    472  CD1 LEU   156      29.650  23.320   3.010  1.00  0.00            
ATOM    473 1HD1 LEU   156      29.020  22.780   3.750  1.00  0.00            
ATOM    474 2HD1 LEU   156      30.420  22.630   2.600  1.00  0.00            
ATOM    475 3HD1 LEU   156      30.100  24.200   3.510  1.00  0.00            
ATOM    476  CD2 LEU   156      27.480  24.510   2.260  1.00  0.00            
ATOM    477 1HD2 LEU   156      27.140  24.090   3.230  1.00  0.00            
ATOM    478 2HD2 LEU   156      27.660  25.590   2.430  1.00  0.00            
ATOM    479 3HD2 LEU   156      26.710  24.400   1.460  1.00  0.00            
ATOM    480  C   LEU   156      29.420  25.710  -1.390  1.00  0.00            
ATOM    481  O   LEU   156      28.850  26.800  -1.390  1.00  0.00            
ATOM    482  N   THR   157      30.500  25.500  -2.150  1.00  0.00            
ATOM    483  HN  THR   157      31.040  24.660  -2.130  1.00  0.00            
ATOM    484  CA  THR   157      31.030  26.490  -3.030  1.00  0.00            
ATOM    485  HA  THR   157      31.370  27.370  -2.510  1.00  0.00            
ATOM    486  CB  THR   157      32.110  25.910  -3.900  1.00  0.00            
ATOM    487  HB  THR   157      31.740  25.070  -4.530  1.00  0.00            
ATOM    488  OG1 THR   157      33.140  25.450  -3.040  1.00  0.00            
ATOM    489  HG1 THR   157      32.850  24.780  -2.420  1.00  0.00            
ATOM    490  CG2 THR   157      32.810  27.010  -4.710  1.00  0.00            
ATOM    491 1HG2 THR   157      32.160  27.450  -5.490  1.00  0.00            
ATOM    492 2HG2 THR   157      33.130  27.760  -3.960  1.00  0.00            
ATOM    493 3HG2 THR   157      33.810  26.770  -5.120  1.00  0.00            
ATOM    494  C   THR   157      30.000  26.950  -4.010  1.00  0.00            
ATOM    495  O   THR   157      29.740  28.120  -4.290  1.00  0.00            
ATOM    496  N   LYS   158      29.280  26.000  -4.630  1.00  0.00            
ATOM    497  HN  LYS   158      29.210  25.040  -4.370  1.00  0.00            
ATOM    498  CA  LYS   158      28.160  26.410  -5.430  1.00  0.00            
ATOM    499  HA  LYS   158      28.610  27.020  -6.200  1.00  0.00            
ATOM    500  CB  LYS   158      27.500  25.270  -6.230  1.00  0.00            
ATOM    501  HB1 LYS   158      26.800  24.680  -5.600  1.00  0.00            
ATOM    502  HB2 LYS   158      26.800  25.870  -6.850  1.00  0.00            
ATOM    503  CG  LYS   158      28.520  24.420  -6.980  1.00  0.00            
ATOM    504  HG1 LYS   158      28.980  25.140  -7.680  1.00  0.00            
ATOM    505  HG2 LYS   158      29.250  24.010  -6.240  1.00  0.00            
ATOM    506  CD  LYS   158      27.960  23.220  -7.750  1.00  0.00            
ATOM    507  HD1 LYS   158      27.080  23.450  -8.400  1.00  0.00            
ATOM    508  HD2 LYS   158      28.760  22.880  -8.450  1.00  0.00            
ATOM    509  CE  LYS   158      27.490  22.050  -6.890  1.00  0.00            
ATOM    510  HE1 LYS   158      28.380  21.590  -6.430  1.00  0.00            
ATOM    511  HE2 LYS   158      26.700  22.350  -6.170  1.00  0.00            
ATOM    512  NZ  LYS   158      26.940  21.000  -7.780  1.00  0.00            
ATOM    513  HZ1 LYS   158      26.030  21.270  -8.210  1.00  0.00            
ATOM    514  HZ2 LYS   158      27.670  20.810  -8.500  1.00  0.00            
ATOM    515  HZ3 LYS   158      26.930  20.130  -7.220  1.00  0.00            
ATOM    516  C   LYS   158      27.050  27.130  -4.750  1.00  0.00            
ATOM    517  O   LYS   158      26.560  28.120  -5.300  1.00  0.00            
ATOM    518  N   LEU   159      26.630  26.750  -3.530  1.00  0.00            
ATOM    519  HN  LEU   159      26.990  25.870  -3.230  1.00  0.00            
ATOM    520  CA  LEU   159      25.520  27.260  -2.780  1.00  0.00            
ATOM    521  HA  LEU   159      24.640  27.360  -3.390  1.00  0.00            
ATOM    522  CB  LEU   159      25.260  26.300  -1.600  1.00  0.00            
ATOM    523  HB1 LEU   159      26.200  26.070  -1.050  1.00  0.00            
ATOM    524  HB2 LEU   159      24.520  26.810  -0.950  1.00  0.00            
ATOM    525  CG  LEU   159      24.610  24.970  -2.020  1.00  0.00            
ATOM    526  HG  LEU   159      25.100  24.530  -2.920  1.00  0.00            
ATOM    527  CD1 LEU   159      24.680  23.960  -0.860  1.00  0.00            
ATOM    528 1HD1 LEU   159      25.700  23.680  -0.530  1.00  0.00            
ATOM    529 2HD1 LEU   159      24.060  24.350  -0.030  1.00  0.00            
ATOM    530 3HD1 LEU   159      24.120  23.040  -1.140  1.00  0.00            
ATOM    531  CD2 LEU   159      23.150  25.220  -2.450  1.00  0.00            
ATOM    532 1HD2 LEU   159      22.700  24.260  -2.780  1.00  0.00            
ATOM    533 2HD2 LEU   159      22.490  25.570  -1.620  1.00  0.00            
ATOM    534 3HD2 LEU   159      23.110  25.910  -3.320  1.00  0.00            
ATOM    535  C   LEU   159      25.750  28.670  -2.340  1.00  0.00            
ATOM    536  O   LEU   159      24.810  29.460  -2.290  1.00  0.00            
ATOM    537  N   LEU   160      26.990  29.010  -1.970  1.00  0.00            
ATOM    538  HN  LEU   160      27.650  28.260  -1.890  1.00  0.00            
ATOM    539  CA  LEU   160      27.320  30.220  -1.280  1.00  0.00            
ATOM    540  HA  LEU   160      26.440  30.590  -0.770  1.00  0.00            
ATOM    541  CB  LEU   160      28.560  30.030  -0.390  1.00  0.00            
ATOM    542  HB1 LEU   160      29.360  29.570  -1.010  1.00  0.00            
ATOM    543  HB2 LEU   160      28.960  30.940   0.100  1.00  0.00            
ATOM    544  CG  LEU   160      28.300  29.210   0.890  1.00  0.00            
ATOM    545  HG  LEU   160      27.530  28.440   0.680  1.00  0.00            
ATOM    546  CD1 LEU   160      29.600  28.590   1.440  1.00  0.00            
ATOM    547 1HD1 LEU   160      30.310  29.440   1.460  1.00  0.00            
ATOM    548 2HD1 LEU   160      29.510  27.950   2.340  1.00  0.00            
ATOM    549 3HD1 LEU   160      29.960  27.960   0.600  1.00  0.00            
ATOM    550  CD2 LEU   160      27.670  30.050   2.010  1.00  0.00            
ATOM    551 1HD2 LEU   160      28.100  31.060   2.200  1.00  0.00            
ATOM    552 2HD2 LEU   160      26.630  30.320   1.720  1.00  0.00            
ATOM    553 3HD2 LEU   160      27.710  29.380   2.890  1.00  0.00            
ATOM    554  C   LEU   160      27.660  31.260  -2.290  1.00  0.00            
ATOM    555  O   LEU   160      27.780  32.460  -2.040  1.00  0.00            
ATOM    556  N   ASN   161      27.800  30.890  -3.580  1.00  0.00            
ATOM    557  HN  ASN   161      27.860  29.930  -3.820  1.00  0.00            
ATOM    558  CA  ASN   161      27.790  31.650  -4.790  1.00  0.00            
ATOM    559  HA  ASN   161      28.030  32.700  -4.680  1.00  0.00            
ATOM    560  CB  ASN   161      28.770  31.050  -5.820  1.00  0.00            
ATOM    561  HB1 ASN   161      28.620  29.970  -5.990  1.00  0.00            
ATOM    562  HB2 ASN   161      28.660  31.550  -6.800  1.00  0.00            
ATOM    563  CG  ASN   161      30.240  31.330  -5.530  1.00  0.00            
ATOM    564  OD1 ASN   161      30.850  32.310  -5.960  1.00  0.00            
ATOM    565  ND2 ASN   161      30.980  30.400  -4.870  1.00  0.00            
ATOM    566 1HD2 ASN   161      30.510  29.580  -4.540  1.00  0.00            
ATOM    567 2HD2 ASN   161      31.970  30.540  -4.880  1.00  0.00            
ATOM    568  C   ASN   161      26.520  31.690  -5.560  1.00  0.00            
ATOM    569  O   ASN   161      26.380  32.380  -6.570  1.00  0.00            
ATOM    570  N   ASP   162      25.440  31.110  -4.990  1.00  0.00            
ATOM    571  HN  ASP   162      25.600  30.470  -4.240  1.00  0.00            
ATOM    572  CA  ASP   162      24.150  31.080  -5.590  1.00  0.00            
ATOM    573  HA  ASP   162      24.230  30.690  -6.590  1.00  0.00            
ATOM    574  CB  ASP   162      23.250  30.090  -4.820  1.00  0.00            
ATOM    575  HB1 ASP   162      23.920  29.220  -4.640  1.00  0.00            
ATOM    576  HB2 ASP   162      22.920  30.570  -3.870  1.00  0.00            
ATOM    577  CG  ASP   162      22.100  29.540  -5.650  1.00  0.00            
ATOM    578  OD1 ASP   162      20.920  29.860  -5.340  1.00  0.00            
ATOM    579  OD2 ASP   162      22.390  28.810  -6.630  1.00  0.00            
ATOM    580  C   ASP   162      23.530  32.430  -5.520  1.00  0.00            
ATOM    581  O   ASP   162      23.870  33.300  -4.710  1.00  0.00            
ATOM    582  N   GLU   163      22.430  32.590  -6.270  1.00  0.00            
ATOM    583  HN  GLU   163      21.970  31.800  -6.680  1.00  0.00            
ATOM    584  CA  GLU   163      21.650  33.780  -6.400  1.00  0.00            
ATOM    585  HA  GLU   163      22.380  34.570  -6.450  1.00  0.00            
ATOM    586  CB  GLU   163      20.750  33.650  -7.640  1.00  0.00            
ATOM    587  HB1 GLU   163      20.040  32.790  -7.570  1.00  0.00            
ATOM    588  HB2 GLU   163      20.030  34.490  -7.600  1.00  0.00            
ATOM    589  CG  GLU   163      21.570  33.690  -8.930  1.00  0.00            
ATOM    590  HG1 GLU   163      22.150  34.630  -8.830  1.00  0.00            
ATOM    591  HG2 GLU   163      22.290  32.850  -8.990  1.00  0.00            
ATOM    592  CD  GLU   163      20.750  33.900 -10.190  1.00  0.00            
ATOM    593  OE1 GLU   163      20.550  35.100 -10.530  1.00  0.00            
ATOM    594  OE2 GLU   163      20.220  32.960 -10.840  1.00  0.00            
ATOM    595  C   GLU   163      20.710  34.000  -5.260  1.00  0.00            
ATOM    596  O   GLU   163      20.640  35.100  -4.720  1.00  0.00            
ATOM    597  N   ASP   164      19.980  32.940  -4.860  1.00  0.00            
ATOM    598  HN  ASP   164      20.250  32.040  -5.180  1.00  0.00            
ATOM    599  CA  ASP   164      18.930  33.030  -3.890  1.00  0.00            
ATOM    600  HA  ASP   164      18.270  33.870  -4.050  1.00  0.00            
ATOM    601  CB  ASP   164      18.090  31.750  -3.740  1.00  0.00            
ATOM    602  HB1 ASP   164      18.710  30.840  -3.900  1.00  0.00            
ATOM    603  HB2 ASP   164      17.450  31.730  -2.840  1.00  0.00            
ATOM    604  CG  ASP   164      17.030  31.680  -4.830  1.00  0.00            
ATOM    605  OD1 ASP   164      15.990  32.390  -4.770  1.00  0.00            
ATOM    606  OD2 ASP   164      17.220  30.870  -5.770  1.00  0.00            
ATOM    607  C   ASP   164      19.460  33.250  -2.510  1.00  0.00            
ATOM    608  O   ASP   164      20.170  32.390  -1.990  1.00  0.00            
ATOM    609  N   GLN   165      19.140  34.400  -1.900  1.00  0.00            
ATOM    610  HN  GLN   165      18.650  35.020  -2.510  1.00  0.00            
ATOM    611  CA  GLN   165      19.650  34.900  -0.660  1.00  0.00            
ATOM    612  HA  GLN   165      20.700  35.000  -0.880  1.00  0.00            
ATOM    613  CB  GLN   165      18.940  36.230  -0.350  1.00  0.00            
ATOM    614  HB1 GLN   165      17.840  36.100  -0.270  1.00  0.00            
ATOM    615  HB2 GLN   165      19.210  36.700   0.620  1.00  0.00            
ATOM    616  CG  GLN   165      19.370  37.280  -1.380  1.00  0.00            
ATOM    617  HG1 GLN   165      19.150  36.940  -2.420  1.00  0.00            
ATOM    618  HG2 GLN   165      18.790  38.230  -1.370  1.00  0.00            
ATOM    619  CD  GLN   165      20.850  37.640  -1.290  1.00  0.00            
ATOM    620  OE1 GLN   165      21.460  37.930  -0.270  1.00  0.00            
ATOM    621  NE2 GLN   165      21.500  37.570  -2.480  1.00  0.00            
ATOM    622 1HE2 GLN   165      20.970  37.350  -3.300  1.00  0.00            
ATOM    623 2HE2 GLN   165      22.480  37.760  -2.510  1.00  0.00            
ATOM    624  C   GLN   165      19.500  33.980   0.500  1.00  0.00            
ATOM    625  O   GLN   165      20.400  33.640   1.270  1.00  0.00            
ATOM    626  N   VAL   166      18.300  33.360   0.550  1.00  0.00            
ATOM    627  HN  VAL   166      17.580  33.630  -0.080  1.00  0.00            
ATOM    628  CA  VAL   166      17.950  32.320   1.470  1.00  0.00            
ATOM    629  HA  VAL   166      18.120  32.680   2.480  1.00  0.00            
ATOM    630  CB  VAL   166      16.550  31.800   1.410  1.00  0.00            
ATOM    631  HB  VAL   166      15.940  32.730   1.370  1.00  0.00            
ATOM    632  CG1 VAL   166      16.120  31.110   0.110  1.00  0.00            
ATOM    633 1HG1 VAL   166      16.750  30.220  -0.110  1.00  0.00            
ATOM    634 2HG1 VAL   166      15.060  30.790   0.170  1.00  0.00            
ATOM    635 3HG1 VAL   166      16.290  31.820  -0.730  1.00  0.00            
ATOM    636  CG2 VAL   166      16.250  31.040   2.710  1.00  0.00            
ATOM    637 1HG2 VAL   166      16.830  30.090   2.790  1.00  0.00            
ATOM    638 2HG2 VAL   166      16.510  31.610   3.630  1.00  0.00            
ATOM    639 3HG2 VAL   166      15.220  30.690   2.940  1.00  0.00            
ATOM    640  C   VAL   166      18.790  31.090   1.380  1.00  0.00            
ATOM    641  O   VAL   166      19.060  30.450   2.390  1.00  0.00            
ATOM    642  N   VAL   167      19.260  30.720   0.170  1.00  0.00            
ATOM    643  HN  VAL   167      18.940  31.160  -0.660  1.00  0.00            
ATOM    644  CA  VAL   167      20.160  29.610   0.010  1.00  0.00            
ATOM    645  HA  VAL   167      19.860  28.800   0.660  1.00  0.00            
ATOM    646  CB  VAL   167      20.170  29.160  -1.420  1.00  0.00            
ATOM    647  HB  VAL   167      20.080  29.990  -2.150  1.00  0.00            
ATOM    648  CG1 VAL   167      21.290  28.170  -1.760  1.00  0.00            
ATOM    649 1HG1 VAL   167      21.220  27.610  -2.720  1.00  0.00            
ATOM    650 2HG1 VAL   167      22.220  28.740  -1.960  1.00  0.00            
ATOM    651 3HG1 VAL   167      21.560  27.430  -0.970  1.00  0.00            
ATOM    652  CG2 VAL   167      18.870  28.360  -1.640  1.00  0.00            
ATOM    653 1HG2 VAL   167      18.920  27.370  -1.130  1.00  0.00            
ATOM    654 2HG2 VAL   167      18.010  28.930  -1.250  1.00  0.00            
ATOM    655 3HG2 VAL   167      18.810  28.210  -2.740  1.00  0.00            
ATOM    656  C   VAL   167      21.540  29.950   0.450  1.00  0.00            
ATOM    657  O   VAL   167      22.140  29.130   1.140  1.00  0.00            
ATOM    658  N   VAL   168      22.130  31.120   0.150  1.00  0.00            
ATOM    659  HN  VAL   168      21.540  31.700  -0.400  1.00  0.00            
ATOM    660  CA  VAL   168      23.360  31.670   0.630  1.00  0.00            
ATOM    661  HA  VAL   168      24.160  31.020   0.310  1.00  0.00            
ATOM    662  CB  VAL   168      23.640  33.010   0.020  1.00  0.00            
ATOM    663  HB  VAL   168      22.770  33.620   0.360  1.00  0.00            
ATOM    664  CG1 VAL   168      25.000  33.580   0.460  1.00  0.00            
ATOM    665 1HG1 VAL   168      25.840  32.890   0.270  1.00  0.00            
ATOM    666 2HG1 VAL   168      25.210  34.490  -0.150  1.00  0.00            
ATOM    667 3HG1 VAL   168      25.060  33.920   1.520  1.00  0.00            
ATOM    668  CG2 VAL   168      23.650  32.750  -1.500  1.00  0.00            
ATOM    669 1HG2 VAL   168      23.950  33.780  -1.790  1.00  0.00            
ATOM    670 2HG2 VAL   168      24.540  32.160  -1.790  1.00  0.00            
ATOM    671 3HG2 VAL   168      22.730  32.430  -2.030  1.00  0.00            
ATOM    672  C   VAL   168      23.360  31.710   2.120  1.00  0.00            
ATOM    673  O   VAL   168      24.220  31.150   2.790  1.00  0.00            
ATOM    674  N   ASN   169      22.330  32.240   2.800  1.00  0.00            
ATOM    675  HN  ASN   169      21.640  32.620   2.180  1.00  0.00            
ATOM    676  CA  ASN   169      22.170  32.230   4.220  1.00  0.00            
ATOM    677  HA  ASN   169      22.920  32.900   4.610  1.00  0.00            
ATOM    678  CB  ASN   169      20.820  32.880   4.580  1.00  0.00            
ATOM    679  HB1 ASN   169      20.810  33.900   4.130  1.00  0.00            
ATOM    680  HB2 ASN   169      19.950  32.430   4.050  1.00  0.00            
ATOM    681  CG  ASN   169      20.570  33.050   6.070  1.00  0.00            
ATOM    682  OD1 ASN   169      19.650  32.440   6.610  1.00  0.00            
ATOM    683  ND2 ASN   169      21.340  33.920   6.780  1.00  0.00            
ATOM    684 1HD2 ASN   169      22.010  34.450   6.250  1.00  0.00            
ATOM    685 2HD2 ASN   169      21.320  33.790   7.770  1.00  0.00            
ATOM    686  C   ASN   169      22.250  30.890   4.850  1.00  0.00            
ATOM    687  O   ASN   169      22.960  30.610   5.820  1.00  0.00            
ATOM    688  N   LYS   170      21.590  29.840   4.320  1.00  0.00            
ATOM    689  HN  LYS   170      21.230  30.020   3.400  1.00  0.00            
ATOM    690  CA  LYS   170      21.400  28.590   4.980  1.00  0.00            
ATOM    691  HA  LYS   170      21.200  28.820   6.020  1.00  0.00            
ATOM    692  CB  LYS   170      20.200  27.880   4.330  1.00  0.00            
ATOM    693  HB1 LYS   170      20.360  27.870   3.230  1.00  0.00            
ATOM    694  HB2 LYS   170      20.200  26.830   4.690  1.00  0.00            
ATOM    695  CG  LYS   170      18.800  28.350   4.720  1.00  0.00            
ATOM    696  HG1 LYS   170      18.770  28.060   5.800  1.00  0.00            
ATOM    697  HG2 LYS   170      18.770  29.450   4.820  1.00  0.00            
ATOM    698  CD  LYS   170      17.690  27.710   3.880  1.00  0.00            
ATOM    699  HD1 LYS   170      16.780  28.320   4.020  1.00  0.00            
ATOM    700  HD2 LYS   170      17.840  27.840   2.790  1.00  0.00            
ATOM    701  CE  LYS   170      17.560  26.210   4.120  1.00  0.00            
ATOM    702  HE1 LYS   170      18.530  25.720   3.900  1.00  0.00            
ATOM    703  HE2 LYS   170      17.220  26.170   5.180  1.00  0.00            
ATOM    704  NZ  LYS   170      16.510  25.640   3.240  1.00  0.00            
ATOM    705  HZ1 LYS   170      17.020  25.230   2.440  1.00  0.00            
ATOM    706  HZ2 LYS   170      15.950  24.880   3.660  1.00  0.00            
ATOM    707  HZ3 LYS   170      15.840  26.370   2.900  1.00  0.00            
ATOM    708  C   LYS   170      22.550  27.660   4.820  1.00  0.00            
ATOM    709  O   LYS   170      22.910  26.870   5.700  1.00  0.00            
ATOM    710  N   ALA   171      23.250  27.730   3.670  1.00  0.00            
ATOM    711  HN  ALA   171      22.890  28.140   2.840  1.00  0.00            
ATOM    712  CA  ALA   171      24.560  27.180   3.540  1.00  0.00            
ATOM    713  HA  ALA   171      24.580  26.170   3.910  1.00  0.00            
ATOM    714  CB  ALA   171      25.080  27.450   2.120  1.00  0.00            
ATOM    715  HB1 ALA   171      26.080  27.030   1.850  1.00  0.00            
ATOM    716  HB2 ALA   171      24.360  26.950   1.440  1.00  0.00            
ATOM    717  HB3 ALA   171      25.070  28.530   1.860  1.00  0.00            
ATOM    718  C   ALA   171      25.450  27.930   4.480  1.00  0.00            
ATOM    719  O   ALA   171      26.390  27.340   5.020  1.00  0.00            
ATOM    720  N   ALA   172      25.300  29.250   4.670  1.00  0.00            
ATOM    721  HN  ALA   172      24.520  29.760   4.310  1.00  0.00            
ATOM    722  CA  ALA   172      26.170  30.020   5.500  1.00  0.00            
ATOM    723  HA  ALA   172      27.180  29.980   5.110  1.00  0.00            
ATOM    724  CB  ALA   172      25.870  31.530   5.420  1.00  0.00            
ATOM    725  HB1 ALA   172      25.790  31.940   4.390  1.00  0.00            
ATOM    726  HB2 ALA   172      24.920  31.770   5.940  1.00  0.00            
ATOM    727  HB3 ALA   172      26.720  32.030   5.940  1.00  0.00            
ATOM    728  C   ALA   172      26.180  29.610   6.930  1.00  0.00            
ATOM    729  O   ALA   172      27.160  29.600   7.670  1.00  0.00            
ATOM    730  N   VAL   173      24.990  29.200   7.400  1.00  0.00            
ATOM    731  HN  VAL   173      24.220  29.330   6.780  1.00  0.00            
ATOM    732  CA  VAL   173      24.660  28.620   8.670  1.00  0.00            
ATOM    733  HA  VAL   173      25.210  29.190   9.400  1.00  0.00            
ATOM    734  CB  VAL   173      23.170  28.640   8.830  1.00  0.00            
ATOM    735  HB  VAL   173      22.690  28.130   7.970  1.00  0.00            
ATOM    736  CG1 VAL   173      22.770  27.850  10.090  1.00  0.00            
ATOM    737 1HG1 VAL   173      21.790  28.200  10.480  1.00  0.00            
ATOM    738 2HG1 VAL   173      22.740  26.750   9.940  1.00  0.00            
ATOM    739 3HG1 VAL   173      23.440  27.950  10.960  1.00  0.00            
ATOM    740  CG2 VAL   173      22.530  30.040   8.920  1.00  0.00            
ATOM    741 1HG2 VAL   173      21.540  29.920   9.400  1.00  0.00            
ATOM    742 2HG2 VAL   173      23.200  30.710   9.510  1.00  0.00            
ATOM    743 3HG2 VAL   173      22.370  30.620   7.980  1.00  0.00            
ATOM    744  C   VAL   173      25.250  27.260   8.820  1.00  0.00            
ATOM    745  O   VAL   173      25.980  26.980   9.770  1.00  0.00            
ATOM    746  N   MET   174      25.130  26.350   7.840  1.00  0.00            
ATOM    747  HN  MET   174      24.510  26.570   7.090  1.00  0.00            
ATOM    748  CA  MET   174      25.700  25.040   7.830  1.00  0.00            
ATOM    749  HA  MET   174      25.470  24.550   8.770  1.00  0.00            
ATOM    750  CB  MET   174      24.960  24.280   6.720  1.00  0.00            
ATOM    751  HB1 MET   174      23.850  24.390   6.780  1.00  0.00            
ATOM    752  HB2 MET   174      25.270  24.760   5.770  1.00  0.00            
ATOM    753  CG  MET   174      25.240  22.780   6.640  1.00  0.00            
ATOM    754  HG1 MET   174      24.620  22.340   5.830  1.00  0.00            
ATOM    755  HG2 MET   174      26.290  22.630   6.310  1.00  0.00            
ATOM    756  SD  MET   174      24.870  21.910   8.190  1.00  0.00            
ATOM    757  CE  MET   174      25.980  20.530   7.790  1.00  0.00            
ATOM    758  HE1 MET   174      26.430  20.570   6.780  1.00  0.00            
ATOM    759  HE2 MET   174      26.810  20.570   8.530  1.00  0.00            
ATOM    760  HE3 MET   174      25.350  19.640   7.980  1.00  0.00            
ATOM    761  C   MET   174      27.190  25.070   7.770  1.00  0.00            
ATOM    762  O   MET   174      27.890  24.420   8.540  1.00  0.00            
ATOM    763  N   VAL   175      27.810  25.930   6.940  1.00  0.00            
ATOM    764  HN  VAL   175      27.190  26.460   6.380  1.00  0.00            
ATOM    765  CA  VAL   175      29.230  26.110   6.880  1.00  0.00            
ATOM    766  HA  VAL   175      29.680  25.130   6.850  1.00  0.00            
ATOM    767  CB  VAL   175      29.660  26.870   5.670  1.00  0.00            
ATOM    768  HB  VAL   175      29.030  26.570   4.810  1.00  0.00            
ATOM    769  CG1 VAL   175      29.500  28.400   5.700  1.00  0.00            
ATOM    770 1HG1 VAL   175      28.420  28.640   5.800  1.00  0.00            
ATOM    771 2HG1 VAL   175      30.070  28.920   6.510  1.00  0.00            
ATOM    772 3HG1 VAL   175      29.860  28.790   4.720  1.00  0.00            
ATOM    773  CG2 VAL   175      31.120  26.470   5.380  1.00  0.00            
ATOM    774 1HG2 VAL   175      31.320  25.430   5.720  1.00  0.00            
ATOM    775 2HG2 VAL   175      31.440  26.630   4.330  1.00  0.00            
ATOM    776 3HG2 VAL   175      31.860  27.030   5.990  1.00  0.00            
ATOM    777  C   VAL   175      29.760  26.660   8.160  1.00  0.00            
ATOM    778  O   VAL   175      30.740  26.230   8.760  1.00  0.00            
ATOM    779  N   HIS   176      29.090  27.640   8.800  1.00  0.00            
ATOM    780  HN  HIS   176      28.330  28.170   8.420  1.00  0.00            
ATOM    781  CA  HIS   176      29.390  28.090  10.130  1.00  0.00            
ATOM    782  HA  HIS   176      30.370  28.530  10.170  1.00  0.00            
ATOM    783  CB  HIS   176      28.460  29.230  10.550  1.00  0.00            
ATOM    784  HB1 HIS   176      28.600  30.060   9.820  1.00  0.00            
ATOM    785  HB2 HIS   176      27.420  28.830  10.490  1.00  0.00            
ATOM    786  ND1 HIS   176      27.540  29.800  12.720  1.00  0.00            
ATOM    787  CG  HIS   176      28.680  29.760  11.930  1.00  0.00            
ATOM    788  CE1 HIS   176      27.930  30.500  13.770  1.00  0.00            
ATOM    789  HE1 HIS   176      27.290  30.650  14.640  1.00  0.00            
ATOM    790  NE2 HIS   176      29.230  30.910  13.710  1.00  0.00            
ATOM    791  HE2 HIS   176      29.720  31.440  14.390  1.00  0.00            
ATOM    792  CD2 HIS   176      29.690  30.490  12.470  1.00  0.00            
ATOM    793  HD2 HIS   176      30.710  30.650  12.130  1.00  0.00            
ATOM    794  C   HIS   176      29.400  27.030  11.180  1.00  0.00            
ATOM    795  O   HIS   176      30.230  27.060  12.080  1.00  0.00            
ATOM    796  N   GLN   177      28.550  25.990  11.060  1.00  0.00            
ATOM    797  HN  GLN   177      27.850  25.920  10.360  1.00  0.00            
ATOM    798  CA  GLN   177      28.600  24.860  11.940  1.00  0.00            
ATOM    799  HA  GLN   177      28.970  25.090  12.930  1.00  0.00            
ATOM    800  CB  GLN   177      27.190  24.260  12.040  1.00  0.00            
ATOM    801  HB1 GLN   177      26.740  23.890  11.100  1.00  0.00            
ATOM    802  HB2 GLN   177      27.320  23.350  12.670  1.00  0.00            
ATOM    803  CG  GLN   177      26.260  25.200  12.820  1.00  0.00            
ATOM    804  HG1 GLN   177      26.690  25.240  13.850  1.00  0.00            
ATOM    805  HG2 GLN   177      26.230  26.230  12.410  1.00  0.00            
ATOM    806  CD  GLN   177      24.860  24.610  12.940  1.00  0.00            
ATOM    807  OE1 GLN   177      24.450  24.180  14.020  1.00  0.00            
ATOM    808  NE2 GLN   177      24.110  24.510  11.820  1.00  0.00            
ATOM    809 1HE2 GLN   177      24.450  24.650  10.890  1.00  0.00            
ATOM    810 2HE2 GLN   177      23.280  23.960  11.880  1.00  0.00            
ATOM    811  C   GLN   177      29.590  23.810  11.570  1.00  0.00            
ATOM    812  O   GLN   177      30.130  23.150  12.450  1.00  0.00            
ATOM    813  N   LEU   178      29.820  23.450  10.290  1.00  0.00            
ATOM    814  HN  LEU   178      29.350  24.010   9.610  1.00  0.00            
ATOM    815  CA  LEU   178      30.720  22.440   9.830  1.00  0.00            
ATOM    816  HA  LEU   178      30.530  21.500  10.330  1.00  0.00            
ATOM    817  CB  LEU   178      30.560  22.300   8.300  1.00  0.00            
ATOM    818  HB1 LEU   178      29.490  22.080   8.110  1.00  0.00            
ATOM    819  HB2 LEU   178      30.820  23.240   7.770  1.00  0.00            
ATOM    820  CG  LEU   178      31.520  21.260   7.720  1.00  0.00            
ATOM    821  HG  LEU   178      32.470  21.330   8.310  1.00  0.00            
ATOM    822  CD1 LEU   178      31.060  19.800   7.900  1.00  0.00            
ATOM    823 1HD1 LEU   178      29.960  19.940   7.930  1.00  0.00            
ATOM    824 2HD1 LEU   178      31.360  19.060   7.120  1.00  0.00            
ATOM    825 3HD1 LEU   178      31.260  19.330   8.880  1.00  0.00            
ATOM    826  CD2 LEU   178      31.720  21.460   6.210  1.00  0.00            
ATOM    827 1HD2 LEU   178      32.480  20.790   5.740  1.00  0.00            
ATOM    828 2HD2 LEU   178      30.800  21.110   5.700  1.00  0.00            
ATOM    829 3HD2 LEU   178      31.920  22.460   5.760  1.00  0.00            
ATOM    830  C   LEU   178      32.130  22.660  10.270  1.00  0.00            
ATOM    831  O   LEU   178      32.790  21.660  10.560  1.00  0.00            
ATOM    832  N   SER   179      32.540  23.940  10.280  1.00  0.00            
ATOM    833  HN  SER   179      31.960  24.700  10.020  1.00  0.00            
ATOM    834  CA  SER   179      33.850  24.430  10.560  1.00  0.00            
ATOM    835  HA  SER   179      34.610  23.700  10.320  1.00  0.00            
ATOM    836  CB  SER   179      34.100  25.730   9.780  1.00  0.00            
ATOM    837  HB1 SER   179      35.190  25.950   9.790  1.00  0.00            
ATOM    838  HB2 SER   179      33.880  25.500   8.720  1.00  0.00            
ATOM    839  OG  SER   179      33.350  26.850  10.230  1.00  0.00            
ATOM    840  HG1 SER   179      32.650  27.110   9.640  1.00  0.00            
ATOM    841  C   SER   179      34.030  24.730  12.010  1.00  0.00            
ATOM    842  O   SER   179      35.070  25.260  12.410  1.00  0.00            
ATOM    843  N   LYS   180      33.040  24.310  12.820  1.00  0.00            
ATOM    844  HN  LYS   180      32.220  23.830  12.520  1.00  0.00            
ATOM    845  CA  LYS   180      33.210  24.330  14.240  1.00  0.00            
ATOM    846  HA  LYS   180      33.430  25.330  14.610  1.00  0.00            
ATOM    847  CB  LYS   180      31.890  24.010  14.970  1.00  0.00            
ATOM    848  HB1 LYS   180      31.140  24.620  14.430  1.00  0.00            
ATOM    849  HB2 LYS   180      31.760  22.910  14.850  1.00  0.00            
ATOM    850  CG  LYS   180      31.850  24.340  16.460  1.00  0.00            
ATOM    851  HG1 LYS   180      32.510  23.780  17.150  1.00  0.00            
ATOM    852  HG2 LYS   180      32.190  25.390  16.590  1.00  0.00            
ATOM    853  CD  LYS   180      30.450  24.290  17.090  1.00  0.00            
ATOM    854  HD1 LYS   180      30.740  24.650  18.100  1.00  0.00            
ATOM    855  HD2 LYS   180      29.900  25.090  16.550  1.00  0.00            
ATOM    856  CE  LYS   180      29.800  22.910  17.040  1.00  0.00            
ATOM    857  HE1 LYS   180      29.600  22.630  15.990  1.00  0.00            
ATOM    858  HE2 LYS   180      30.540  22.250  17.550  1.00  0.00            
ATOM    859  NZ  LYS   180      28.480  22.870  17.730  1.00  0.00            
ATOM    860  HZ1 LYS   180      28.010  21.940  17.660  1.00  0.00            
ATOM    861  HZ2 LYS   180      28.540  23.080  18.740  1.00  0.00            
ATOM    862  HZ3 LYS   180      27.850  23.610  17.370  1.00  0.00            
ATOM    863  C   LYS   180      34.210  23.430  14.870  1.00  0.00            
ATOM    864  O   LYS   180      35.060  23.780  15.690  1.00  0.00            
ATOM    865  N   LYS   181      34.230  22.180  14.370  1.00  0.00            
ATOM    866  HN  LYS   181      33.530  21.850  13.740  1.00  0.00            
ATOM    867  CA  LYS   181      35.210  21.200  14.720  1.00  0.00            
ATOM    868  HA  LYS   181      35.310  21.060  15.780  1.00  0.00            
ATOM    869  CB  LYS   181      34.720  19.860  14.150  1.00  0.00            
ATOM    870  HB1 LYS   181      33.700  19.740  14.580  1.00  0.00            
ATOM    871  HB2 LYS   181      34.590  19.870  13.050  1.00  0.00            
ATOM    872  CG  LYS   181      35.500  18.570  14.420  1.00  0.00            
ATOM    873  HG1 LYS   181      36.500  18.640  13.930  1.00  0.00            
ATOM    874  HG2 LYS   181      35.790  18.510  15.490  1.00  0.00            
ATOM    875  CD  LYS   181      34.810  17.300  13.930  1.00  0.00            
ATOM    876  HD1 LYS   181      34.730  17.300  12.820  1.00  0.00            
ATOM    877  HD2 LYS   181      35.570  16.540  14.200  1.00  0.00            
ATOM    878  CE  LYS   181      33.450  16.950  14.530  1.00  0.00            
ATOM    879  HE1 LYS   181      32.830  17.870  14.530  1.00  0.00            
ATOM    880  HE2 LYS   181      32.930  16.170  13.930  1.00  0.00            
ATOM    881  NZ  LYS   181      33.610  16.340  15.860  1.00  0.00            
ATOM    882  HZ1 LYS   181      34.170  16.860  16.570  1.00  0.00            
ATOM    883  HZ2 LYS   181      32.700  16.150  16.320  1.00  0.00            
ATOM    884  HZ3 LYS   181      34.100  15.430  15.710  1.00  0.00            
ATOM    885  C   LYS   181      36.540  21.440  14.090  1.00  0.00            
ATOM    886  O   LYS   181      36.530  21.750  12.890  1.00  0.00            
ATOM    887  N   GLU   182      37.620  21.330  14.880  1.00  0.00            
ATOM    888  HN  GLU   182      37.580  21.050  15.840  1.00  0.00            
ATOM    889  CA  GLU   182      38.920  21.600  14.350  1.00  0.00            
ATOM    890  HA  GLU   182      38.880  22.570  13.870  1.00  0.00            
ATOM    891  CB  GLU   182      39.840  21.630  15.580  1.00  0.00            
ATOM    892  HB1 GLU   182      39.500  22.330  16.370  1.00  0.00            
ATOM    893  HB2 GLU   182      39.780  20.620  16.040  1.00  0.00            
ATOM    894  CG  GLU   182      41.300  21.970  15.280  1.00  0.00            
ATOM    895  HG1 GLU   182      41.620  21.630  14.280  1.00  0.00            
ATOM    896  HG2 GLU   182      41.490  23.070  15.270  1.00  0.00            
ATOM    897  CD  GLU   182      42.320  21.440  16.280  1.00  0.00            
ATOM    898  OE1 GLU   182      43.390  20.970  15.810  1.00  0.00            
ATOM    899  OE2 GLU   182      41.960  21.460  17.480  1.00  0.00            
ATOM    900  C   GLU   182      39.410  20.710  13.260  1.00  0.00            
ATOM    901  O   GLU   182      40.100  21.200  12.370  1.00  0.00            
ATOM    902  N   ALA   183      38.980  19.430  13.210  1.00  0.00            
ATOM    903  HN  ALA   183      38.530  19.080  14.020  1.00  0.00            
ATOM    904  CA  ALA   183      39.170  18.470  12.160  1.00  0.00            
ATOM    905  HA  ALA   183      40.240  18.370  12.140  1.00  0.00            
ATOM    906  CB  ALA   183      38.790  17.080  12.690  1.00  0.00            
ATOM    907  HB1 ALA   183      39.290  16.800  13.650  1.00  0.00            
ATOM    908  HB2 ALA   183      37.710  16.970  12.930  1.00  0.00            
ATOM    909  HB3 ALA   183      39.150  16.270  12.010  1.00  0.00            
ATOM    910  C   ALA   183      38.610  18.750  10.810  1.00  0.00            
ATOM    911  O   ALA   183      39.200  18.610   9.740  1.00  0.00            
ATOM    912  N   SER   184      37.420  19.370  10.770  1.00  0.00            
ATOM    913  HN  SER   184      36.920  19.560  11.610  1.00  0.00            
ATOM    914  CA  SER   184      36.760  19.660   9.530  1.00  0.00            
ATOM    915  HA  SER   184      36.810  18.860   8.810  1.00  0.00            
ATOM    916  CB  SER   184      35.300  20.040   9.820  1.00  0.00            
ATOM    917  HB1 SER   184      35.260  20.990  10.400  1.00  0.00            
ATOM    918  HB2 SER   184      34.770  20.080   8.850  1.00  0.00            
ATOM    919  OG  SER   184      34.630  19.050  10.580  1.00  0.00            
ATOM    920  HG1 SER   184      33.810  19.410  10.930  1.00  0.00            
ATOM    921  C   SER   184      37.330  20.850   8.830  1.00  0.00            
ATOM    922  O   SER   184      37.120  21.130   7.650  1.00  0.00            
ATOM    923  N   ARG   185      38.200  21.600   9.540  1.00  0.00            
ATOM    924  HN  ARG   185      38.460  21.330  10.460  1.00  0.00            
ATOM    925  CA  ARG   185      38.740  22.830   9.050  1.00  0.00            
ATOM    926  HA  ARG   185      37.940  23.440   8.650  1.00  0.00            
ATOM    927  CB  ARG   185      39.380  23.700  10.150  1.00  0.00            
ATOM    928  HB1 ARG   185      40.170  23.060  10.610  1.00  0.00            
ATOM    929  HB2 ARG   185      39.720  24.630   9.660  1.00  0.00            
ATOM    930  CG  ARG   185      38.310  24.160  11.140  1.00  0.00            
ATOM    931  HG1 ARG   185      37.560  24.860  10.710  1.00  0.00            
ATOM    932  HG2 ARG   185      37.930  23.250  11.660  1.00  0.00            
ATOM    933  CD  ARG   185      38.960  24.810  12.360  1.00  0.00            
ATOM    934  HD1 ARG   185      39.620  24.060  12.860  1.00  0.00            
ATOM    935  HD2 ARG   185      39.590  25.670  12.060  1.00  0.00            
ATOM    936  NE  ARG   185      37.850  25.170  13.280  1.00  0.00            
ATOM    937  HE  ARG   185      36.930  24.790  13.130  1.00  0.00            
ATOM    938  CZ  ARG   185      37.970  25.890  14.430  1.00  0.00            
ATOM    939  NH1 ARG   185      39.150  26.460  14.810  1.00  0.00            
ATOM    940 1HH1 ARG   185      39.900  26.140  14.240  1.00  0.00            
ATOM    941 2HH1 ARG   185      39.330  26.510  15.790  1.00  0.00            
ATOM    942  NH2 ARG   185      36.970  25.920  15.360  1.00  0.00            
ATOM    943 1HH2 ARG   185      36.090  25.490  15.160  1.00  0.00            
ATOM    944 2HH2 ARG   185      37.110  26.430  16.210  1.00  0.00            
ATOM    945  C   ARG   185      39.740  22.620   7.970  1.00  0.00            
ATOM    946  O   ARG   185      39.900  23.550   7.190  1.00  0.00            
ATOM    947  N   HIS   186      40.440  21.470   7.920  1.00  0.00            
ATOM    948  HN  HIS   186      40.130  20.770   8.560  1.00  0.00            
ATOM    949  CA  HIS   186      41.600  21.230   7.130  1.00  0.00            
ATOM    950  HA  HIS   186      42.220  22.120   7.170  1.00  0.00            
ATOM    951  CB  HIS   186      42.460  20.030   7.560  1.00  0.00            
ATOM    952  HB1 HIS   186      42.110  19.150   6.980  1.00  0.00            
ATOM    953  HB2 HIS   186      43.530  20.170   7.280  1.00  0.00            
ATOM    954  ND1 HIS   186      42.890  18.440   9.380  1.00  0.00            
ATOM    955  CG  HIS   186      42.480  19.700   9.030  1.00  0.00            
ATOM    956  CE1 HIS   186      43.130  18.460  10.680  1.00  0.00            
ATOM    957  HE1 HIS   186      43.390  17.670  11.380  1.00  0.00            
ATOM    958  NE2 HIS   186      42.930  19.710  11.180  1.00  0.00            
ATOM    959  HE2 HIS   186      43.230  20.010  12.080  1.00  0.00            
ATOM    960  CD2 HIS   186      42.480  20.500  10.130  1.00  0.00            
ATOM    961  HD2 HIS   186      42.060  21.490  10.180  1.00  0.00            
ATOM    962  C   HIS   186      41.330  21.180   5.670  1.00  0.00            
ATOM    963  O   HIS   186      42.060  21.740   4.850  1.00  0.00            
ATOM    964  N   ALA   187      40.220  20.500   5.350  1.00  0.00            
ATOM    965  HN  ALA   187      39.800  19.930   6.060  1.00  0.00            
ATOM    966  CA  ALA   187      39.760  20.380   4.000  1.00  0.00            
ATOM    967  HA  ALA   187      40.580  20.020   3.390  1.00  0.00            
ATOM    968  CB  ALA   187      38.770  19.200   4.010  1.00  0.00            
ATOM    969  HB1 ALA   187      39.180  18.360   4.610  1.00  0.00            
ATOM    970  HB2 ALA   187      37.840  19.600   4.450  1.00  0.00            
ATOM    971  HB3 ALA   187      38.580  18.760   3.000  1.00  0.00            
ATOM    972  C   ALA   187      39.180  21.650   3.490  1.00  0.00            
ATOM    973  O   ALA   187      39.350  21.980   2.310  1.00  0.00            
ATOM    974  N   ILE   188      38.470  22.410   4.340  1.00  0.00            
ATOM    975  HN  ILE   188      38.120  22.010   5.180  1.00  0.00            
ATOM    976  CA  ILE   188      37.960  23.680   3.940  1.00  0.00            
ATOM    977  HA  ILE   188      37.350  23.580   3.050  1.00  0.00            
ATOM    978  CB  ILE   188      36.990  24.150   4.990  1.00  0.00            
ATOM    979  HB  ILE   188      37.620  24.120   5.900  1.00  0.00            
ATOM    980  CG2 ILE   188      36.530  25.620   4.880  1.00  0.00            
ATOM    981 1HG2 ILE   188      36.370  25.860   3.810  1.00  0.00            
ATOM    982 2HG2 ILE   188      35.610  25.780   5.470  1.00  0.00            
ATOM    983 3HG2 ILE   188      37.250  26.380   5.250  1.00  0.00            
ATOM    984  CG1 ILE   188      35.770  23.210   4.890  1.00  0.00            
ATOM    985 1HG1 ILE   188      35.120  23.550   4.050  1.00  0.00            
ATOM    986 2HG1 ILE   188      36.050  22.180   4.600  1.00  0.00            
ATOM    987  CD  ILE   188      34.970  23.060   6.180  1.00  0.00            
ATOM    988  HD1 ILE   188      34.750  21.970   6.300  1.00  0.00            
ATOM    989  HD2 ILE   188      35.590  23.120   7.090  1.00  0.00            
ATOM    990  HD3 ILE   188      34.040  23.660   6.300  1.00  0.00            
ATOM    991  C   ILE   188      39.010  24.680   3.600  1.00  0.00            
ATOM    992  O   ILE   188      38.770  25.430   2.650  1.00  0.00            
ATOM    993  N   MET   189      40.030  24.870   4.450  1.00  0.00            
ATOM    994  HN  MET   189      40.100  24.330   5.290  1.00  0.00            
ATOM    995  CA  MET   189      40.990  25.930   4.280  1.00  0.00            
ATOM    996  HA  MET   189      40.400  26.830   4.190  1.00  0.00            
ATOM    997  CB  MET   189      41.880  26.120   5.520  1.00  0.00            
ATOM    998  HB1 MET   189      42.490  26.990   5.200  1.00  0.00            
ATOM    999  HB2 MET   189      41.310  26.430   6.430  1.00  0.00            
ATOM   1000  CG  MET   189      42.800  24.990   5.980  1.00  0.00            
ATOM   1001  HG1 MET   189      42.170  24.160   6.370  1.00  0.00            
ATOM   1002  HG2 MET   189      43.430  24.550   5.190  1.00  0.00            
ATOM   1003  SD  MET   189      43.810  25.490   7.410  1.00  0.00            
ATOM   1004  CE  MET   189      44.290  23.750   7.660  1.00  0.00            
ATOM   1005  HE1 MET   189      43.410  23.210   8.090  1.00  0.00            
ATOM   1006  HE2 MET   189      44.470  23.250   6.690  1.00  0.00            
ATOM   1007  HE3 MET   189      45.210  23.670   8.280  1.00  0.00            
ATOM   1008  C   MET   189      41.900  25.700   3.130  1.00  0.00            
ATOM   1009  O   MET   189      42.720  26.560   2.800  1.00  0.00            
ATOM   1010  N   ARG   190      41.990  24.510   2.510  1.00  0.00            
ATOM   1011  HN  ARG   190      41.470  23.710   2.810  1.00  0.00            
ATOM   1012  CA  ARG   190      42.940  24.300   1.470  1.00  0.00            
ATOM   1013  HA  ARG   190      43.790  24.970   1.410  1.00  0.00            
ATOM   1014  CB  ARG   190      43.500  22.890   1.710  1.00  0.00            
ATOM   1015  HB1 ARG   190      42.640  22.310   2.110  1.00  0.00            
ATOM   1016  HB2 ARG   190      43.980  22.470   0.800  1.00  0.00            
ATOM   1017  CG  ARG   190      44.590  22.920   2.780  1.00  0.00            
ATOM   1018  HG1 ARG   190      45.410  23.530   2.350  1.00  0.00            
ATOM   1019  HG2 ARG   190      44.100  23.400   3.660  1.00  0.00            
ATOM   1020  CD  ARG   190      45.160  21.590   3.250  1.00  0.00            
ATOM   1021  HD1 ARG   190      44.280  21.010   3.620  1.00  0.00            
ATOM   1022  HD2 ARG   190      45.670  20.950   2.500  1.00  0.00            
ATOM   1023  NE  ARG   190      46.130  21.940   4.320  1.00  0.00            
ATOM   1024  HE  ARG   190      46.640  22.780   4.140  1.00  0.00            
ATOM   1025  CZ  ARG   190      46.480  21.050   5.300  1.00  0.00            
ATOM   1026  NH1 ARG   190      46.020  19.780   5.500  1.00  0.00            
ATOM   1027 1HH1 ARG   190      45.670  19.360   4.670  1.00  0.00            
ATOM   1028 2HH1 ARG   190      46.340  19.300   6.320  1.00  0.00            
ATOM   1029  NH2 ARG   190      47.460  21.450   6.170  1.00  0.00            
ATOM   1030 1HH2 ARG   190      47.850  22.300   5.800  1.00  0.00            
ATOM   1031 2HH2 ARG   190      47.960  20.680   6.550  1.00  0.00            
ATOM   1032  C   ARG   190      42.340  24.170   0.110  1.00  0.00            
ATOM   1033  O   ARG   190      43.120  23.910  -0.810  1.00  0.00            
ATOM   1034  N   SER   191      41.070  24.570  -0.100  1.00  0.00            
ATOM   1035  HN  SER   191      40.560  24.870   0.690  1.00  0.00            
ATOM   1036  CA  SER   191      40.450  24.850  -1.360  1.00  0.00            
ATOM   1037  HA  SER   191      40.940  24.350  -2.180  1.00  0.00            
ATOM   1038  CB  SER   191      39.030  24.270  -1.390  1.00  0.00            
ATOM   1039  HB1 SER   191      38.970  23.160  -1.320  1.00  0.00            
ATOM   1040  HB2 SER   191      38.490  24.710  -0.520  1.00  0.00            
ATOM   1041  OG  SER   191      38.260  24.610  -2.540  1.00  0.00            
ATOM   1042  HG1 SER   191      38.100  23.780  -2.990  1.00  0.00            
ATOM   1043  C   SER   191      40.400  26.330  -1.570  1.00  0.00            
ATOM   1044  O   SER   191      39.790  27.000  -0.740  1.00  0.00            
ATOM   1045  N   PRO   192      40.940  26.870  -2.620  1.00  0.00            
ATOM   1046  CD  PRO   192      41.990  26.220  -3.380  1.00  0.00            
ATOM   1047  HD1 PRO   192      41.550  25.520  -4.130  1.00  0.00            
ATOM   1048  HD2 PRO   192      42.680  25.600  -2.760  1.00  0.00            
ATOM   1049  CA  PRO   192      40.860  28.270  -2.900  1.00  0.00            
ATOM   1050  HA  PRO   192      41.200  28.730  -1.990  1.00  0.00            
ATOM   1051  CB  PRO   192      41.770  28.480  -4.110  1.00  0.00            
ATOM   1052  HB1 PRO   192      41.180  28.410  -5.050  1.00  0.00            
ATOM   1053  HB2 PRO   192      42.270  29.470  -4.130  1.00  0.00            
ATOM   1054  CG  PRO   192      42.770  27.310  -4.130  1.00  0.00            
ATOM   1055  HG1 PRO   192      43.180  26.940  -5.090  1.00  0.00            
ATOM   1056  HG2 PRO   192      43.730  27.640  -3.680  1.00  0.00            
ATOM   1057  C   PRO   192      39.440  28.620  -3.170  1.00  0.00            
ATOM   1058  O   PRO   192      39.100  29.770  -2.880  1.00  0.00            
ATOM   1059  N   GLN   193      38.670  27.760  -3.860  1.00  0.00            
ATOM   1060  HN  GLN   193      38.980  26.820  -3.970  1.00  0.00            
ATOM   1061  CA  GLN   193      37.340  28.030  -4.300  1.00  0.00            
ATOM   1062  HA  GLN   193      37.450  28.950  -4.840  1.00  0.00            
ATOM   1063  CB  GLN   193      36.840  26.930  -5.250  1.00  0.00            
ATOM   1064  HB1 GLN   193      36.520  26.020  -4.710  1.00  0.00            
ATOM   1065  HB2 GLN   193      35.900  27.310  -5.710  1.00  0.00            
ATOM   1066  CG  GLN   193      37.910  26.500  -6.250  1.00  0.00            
ATOM   1067  HG1 GLN   193      38.860  26.260  -5.730  1.00  0.00            
ATOM   1068  HG2 GLN   193      37.640  25.610  -6.860  1.00  0.00            
ATOM   1069  CD  GLN   193      38.380  27.620  -7.180  1.00  0.00            
ATOM   1070  OE1 GLN   193      39.560  27.830  -7.420  1.00  0.00            
ATOM   1071  NE2 GLN   193      37.390  28.280  -7.820  1.00  0.00            
ATOM   1072 1HE2 GLN   193      36.440  28.040  -7.600  1.00  0.00            
ATOM   1073 2HE2 GLN   193      37.630  28.930  -8.550  1.00  0.00            
ATOM   1074  C   GLN   193      36.460  28.250  -3.110  1.00  0.00            
ATOM   1075  O   GLN   193      35.590  29.120  -3.190  1.00  0.00            
ATOM   1076  N   MET   194      36.630  27.370  -2.110  1.00  0.00            
ATOM   1077  HN  MET   194      37.220  26.570  -2.190  1.00  0.00            
ATOM   1078  CA  MET   194      35.900  27.510  -0.890  1.00  0.00            
ATOM   1079  HA  MET   194      34.830  27.580  -0.980  1.00  0.00            
ATOM   1080  CB  MET   194      36.200  26.220  -0.110  1.00  0.00            
ATOM   1081  HB1 MET   194      35.980  25.370  -0.800  1.00  0.00            
ATOM   1082  HB2 MET   194      37.230  26.180   0.300  1.00  0.00            
ATOM   1083  CG  MET   194      35.300  26.150   1.130  1.00  0.00            
ATOM   1084  HG1 MET   194      35.620  25.300   1.780  1.00  0.00            
ATOM   1085  HG2 MET   194      35.490  27.100   1.670  1.00  0.00            
ATOM   1086  SD  MET   194      33.540  25.840   0.830  1.00  0.00            
ATOM   1087  CE  MET   194      33.180  24.890   2.330  1.00  0.00            
ATOM   1088  HE1 MET   194      33.970  25.100   3.080  1.00  0.00            
ATOM   1089  HE2 MET   194      32.200  25.210   2.750  1.00  0.00            
ATOM   1090  HE3 MET   194      33.130  23.810   2.040  1.00  0.00            
ATOM   1091  C   MET   194      36.220  28.710  -0.060  1.00  0.00            
ATOM   1092  O   MET   194      35.340  29.480   0.330  1.00  0.00            
ATOM   1093  N   VAL   195      37.510  29.010   0.180  1.00  0.00            
ATOM   1094  HN  VAL   195      38.180  28.400  -0.250  1.00  0.00            
ATOM   1095  CA  VAL   195      37.870  30.200   0.890  1.00  0.00            
ATOM   1096  HA  VAL   195      37.300  30.350   1.790  1.00  0.00            
ATOM   1097  CB  VAL   195      39.320  30.220   1.260  1.00  0.00            
ATOM   1098  HB  VAL   195      40.010  30.460   0.420  1.00  0.00            
ATOM   1099  CG1 VAL   195      39.560  31.270   2.360  1.00  0.00            
ATOM   1100 1HG1 VAL   195      39.610  32.290   1.910  1.00  0.00            
ATOM   1101 2HG1 VAL   195      38.690  31.380   3.040  1.00  0.00            
ATOM   1102 3HG1 VAL   195      40.500  31.220   2.950  1.00  0.00            
ATOM   1103  CG2 VAL   195      39.720  28.930   1.990  1.00  0.00            
ATOM   1104 1HG2 VAL   195      40.650  29.000   2.590  1.00  0.00            
ATOM   1105 2HG2 VAL   195      38.990  28.530   2.730  1.00  0.00            
ATOM   1106 3HG2 VAL   195      40.000  28.190   1.210  1.00  0.00            
ATOM   1107  C   VAL   195      37.490  31.430   0.150  1.00  0.00            
ATOM   1108  O   VAL   195      36.970  32.300   0.850  1.00  0.00            
ATOM   1109  N   SER   196      37.570  31.480  -1.200  1.00  0.00            
ATOM   1110  HN  SER   196      38.050  30.740  -1.670  1.00  0.00            
ATOM   1111  CA  SER   196      37.000  32.550  -1.950  1.00  0.00            
ATOM   1112  HA  SER   196      37.420  33.460  -1.550  1.00  0.00            
ATOM   1113  CB  SER   196      37.460  32.550  -3.420  1.00  0.00            
ATOM   1114  HB1 SER   196      38.570  32.550  -3.400  1.00  0.00            
ATOM   1115  HB2 SER   196      37.080  31.620  -3.890  1.00  0.00            
ATOM   1116  OG  SER   196      37.180  33.750  -4.130  1.00  0.00            
ATOM   1117  HG1 SER   196      37.730  33.780  -4.920  1.00  0.00            
ATOM   1118  C   SER   196      35.530  32.730  -1.820  1.00  0.00            
ATOM   1119  O   SER   196      35.080  33.870  -1.670  1.00  0.00            
ATOM   1120  N   ALA   197      34.710  31.660  -1.810  1.00  0.00            
ATOM   1121  HN  ALA   197      34.990  30.720  -1.980  1.00  0.00            
ATOM   1122  CA  ALA   197      33.310  31.880  -1.630  1.00  0.00            
ATOM   1123  HA  ALA   197      32.890  32.420  -2.460  1.00  0.00            
ATOM   1124  CB  ALA   197      32.650  30.490  -1.670  1.00  0.00            
ATOM   1125  HB1 ALA   197      33.170  29.770  -1.010  1.00  0.00            
ATOM   1126  HB2 ALA   197      31.580  30.460  -1.360  1.00  0.00            
ATOM   1127  HB3 ALA   197      32.890  30.170  -2.700  1.00  0.00            
ATOM   1128  C   ALA   197      32.910  32.580  -0.370  1.00  0.00            
ATOM   1129  O   ALA   197      31.960  33.360  -0.300  1.00  0.00            
ATOM   1130  N   ILE   198      33.660  32.240   0.690  1.00  0.00            
ATOM   1131  HN  ILE   198      34.350  31.520   0.570  1.00  0.00            
ATOM   1132  CA  ILE   198      33.360  32.720   2.000  1.00  0.00            
ATOM   1133  HA  ILE   198      32.340  32.590   2.330  1.00  0.00            
ATOM   1134  CB  ILE   198      34.120  31.950   3.040  1.00  0.00            
ATOM   1135  HB  ILE   198      35.110  31.860   2.560  1.00  0.00            
ATOM   1136  CG2 ILE   198      34.160  32.640   4.420  1.00  0.00            
ATOM   1137 1HG2 ILE   198      34.870  32.100   5.090  1.00  0.00            
ATOM   1138 2HG2 ILE   198      34.430  33.720   4.420  1.00  0.00            
ATOM   1139 3HG2 ILE   198      33.260  32.400   5.020  1.00  0.00            
ATOM   1140  CG1 ILE   198      33.420  30.580   3.100  1.00  0.00            
ATOM   1141 1HG1 ILE   198      32.410  30.590   3.560  1.00  0.00            
ATOM   1142 2HG1 ILE   198      33.230  30.240   2.060  1.00  0.00            
ATOM   1143  CD  ILE   198      34.290  29.500   3.730  1.00  0.00            
ATOM   1144  HD1 ILE   198      35.330  29.470   3.340  1.00  0.00            
ATOM   1145  HD2 ILE   198      34.330  29.680   4.830  1.00  0.00            
ATOM   1146  HD3 ILE   198      33.770  28.520   3.620  1.00  0.00            
ATOM   1147  C   ILE   198      33.680  34.180   1.960  1.00  0.00            
ATOM   1148  O   ILE   198      32.940  34.980   2.540  1.00  0.00            
ATOM   1149  N   VAL   199      34.750  34.560   1.240  1.00  0.00            
ATOM   1150  HN  VAL   199      35.240  33.860   0.720  1.00  0.00            
ATOM   1151  CA  VAL   199      35.130  35.920   1.010  1.00  0.00            
ATOM   1152  HA  VAL   199      35.010  36.430   1.950  1.00  0.00            
ATOM   1153  CB  VAL   199      36.490  35.980   0.390  1.00  0.00            
ATOM   1154  HB  VAL   199      36.500  35.320  -0.500  1.00  0.00            
ATOM   1155  CG1 VAL   199      36.730  37.400  -0.140  1.00  0.00            
ATOM   1156 1HG1 VAL   199      37.720  37.280  -0.650  1.00  0.00            
ATOM   1157 2HG1 VAL   199      35.970  37.570  -0.930  1.00  0.00            
ATOM   1158 3HG1 VAL   199      36.750  38.200   0.630  1.00  0.00            
ATOM   1159  CG2 VAL   199      37.650  35.550   1.300  1.00  0.00            
ATOM   1160 1HG2 VAL   199      37.560  34.480   1.580  1.00  0.00            
ATOM   1161 2HG2 VAL   199      38.590  35.760   0.740  1.00  0.00            
ATOM   1162 3HG2 VAL   199      37.680  36.160   2.230  1.00  0.00            
ATOM   1163  C   VAL   199      34.120  36.640   0.190  1.00  0.00            
ATOM   1164  O   VAL   199      33.740  37.790   0.440  1.00  0.00            
ATOM   1165  N   ARG   200      33.530  36.100  -0.890  1.00  0.00            
ATOM   1166  HN  ARG   200      33.900  35.240  -1.240  1.00  0.00            
ATOM   1167  CA  ARG   200      32.540  36.690  -1.750  1.00  0.00            
ATOM   1168  HA  ARG   200      32.770  37.680  -2.110  1.00  0.00            
ATOM   1169  CB  ARG   200      32.340  35.760  -2.960  1.00  0.00            
ATOM   1170  HB1 ARG   200      33.370  35.600  -3.340  1.00  0.00            
ATOM   1171  HB2 ARG   200      32.070  34.710  -2.710  1.00  0.00            
ATOM   1172  CG  ARG   200      31.290  36.240  -3.960  1.00  0.00            
ATOM   1173  HG1 ARG   200      30.380  36.310  -3.330  1.00  0.00            
ATOM   1174  HG2 ARG   200      31.620  37.210  -4.380  1.00  0.00            
ATOM   1175  CD  ARG   200      31.020  35.340  -5.180  1.00  0.00            
ATOM   1176  HD1 ARG   200      32.010  35.160  -5.650  1.00  0.00            
ATOM   1177  HD2 ARG   200      30.640  34.400  -4.730  1.00  0.00            
ATOM   1178  NE  ARG   200      30.030  35.980  -6.100  1.00  0.00            
ATOM   1179  HE  ARG   200      29.800  36.940  -6.030  1.00  0.00            
ATOM   1180  CZ  ARG   200      29.860  35.460  -7.350  1.00  0.00            
ATOM   1181  NH1 ARG   200      30.320  34.240  -7.760  1.00  0.00            
ATOM   1182 1HH1 ARG   200      30.710  33.670  -7.040  1.00  0.00            
ATOM   1183 2HH1 ARG   200      29.870  33.950  -8.610  1.00  0.00            
ATOM   1184  NH2 ARG   200      29.080  36.140  -8.240  1.00  0.00            
ATOM   1185 1HH2 ARG   200      28.760  37.060  -8.000  1.00  0.00            
ATOM   1186 2HH2 ARG   200      29.210  35.990  -9.220  1.00  0.00            
ATOM   1187  C   ARG   200      31.310  36.980  -0.960  1.00  0.00            
ATOM   1188  O   ARG   200      30.640  37.990  -1.120  1.00  0.00            
ATOM   1189  N   THR   201      30.950  36.020  -0.080  1.00  0.00            
ATOM   1190  HN  THR   201      31.460  35.160  -0.160  1.00  0.00            
ATOM   1191  CA  THR   201      29.850  36.160   0.820  1.00  0.00            
ATOM   1192  HA  THR   201      28.950  36.420   0.280  1.00  0.00            
ATOM   1193  CB  THR   201      29.560  34.820   1.430  1.00  0.00            
ATOM   1194  HB  THR   201      30.380  34.490   2.100  1.00  0.00            
ATOM   1195  OG1 THR   201      29.370  33.830   0.430  1.00  0.00            
ATOM   1196  HG1 THR   201      30.200  33.410   0.200  1.00  0.00            
ATOM   1197  CG2 THR   201      28.270  34.900   2.260  1.00  0.00            
ATOM   1198 1HG2 THR   201      28.240  35.720   3.010  1.00  0.00            
ATOM   1199 2HG2 THR   201      27.400  35.140   1.610  1.00  0.00            
ATOM   1200 3HG2 THR   201      28.100  33.970   2.840  1.00  0.00            
ATOM   1201  C   THR   201      30.010  37.230   1.840  1.00  0.00            
ATOM   1202  O   THR   201      29.100  38.040   2.030  1.00  0.00            
ATOM   1203  N   MET   202      31.220  37.300   2.420  1.00  0.00            
ATOM   1204  HN  MET   202      31.920  36.660   2.120  1.00  0.00            
ATOM   1205  CA  MET   202      31.520  38.420   3.260  1.00  0.00            
ATOM   1206  HA  MET   202      30.750  38.430   4.020  1.00  0.00            
ATOM   1207  CB  MET   202      32.890  38.190   3.920  1.00  0.00            
ATOM   1208  HB1 MET   202      33.020  37.180   4.360  1.00  0.00            
ATOM   1209  HB2 MET   202      33.600  38.220   3.060  1.00  0.00            
ATOM   1210  CG  MET   202      33.210  39.080   5.120  1.00  0.00            
ATOM   1211  HG1 MET   202      34.280  39.310   5.290  1.00  0.00            
ATOM   1212  HG2 MET   202      32.730  40.040   4.840  1.00  0.00            
ATOM   1213  SD  MET   202      32.580  38.510   6.730  1.00  0.00            
ATOM   1214  CE  MET   202      33.650  39.440   7.870  1.00  0.00            
ATOM   1215  HE1 MET   202      33.180  39.730   8.830  1.00  0.00            
ATOM   1216  HE2 MET   202      34.460  38.730   8.120  1.00  0.00            
ATOM   1217  HE3 MET   202      34.120  40.350   7.470  1.00  0.00            
ATOM   1218  C   MET   202      31.410  39.750   2.600  1.00  0.00            
ATOM   1219  O   MET   202      30.980  40.720   3.220  1.00  0.00            
ATOM   1220  N   GLN   203      31.830  39.870   1.330  1.00  0.00            
ATOM   1221  HN  GLN   203      32.020  39.030   0.840  1.00  0.00            
ATOM   1222  CA  GLN   203      31.890  41.100   0.600  1.00  0.00            
ATOM   1223  HA  GLN   203      32.340  41.840   1.260  1.00  0.00            
ATOM   1224  CB  GLN   203      32.720  40.790  -0.650  1.00  0.00            
ATOM   1225  HB1 GLN   203      33.730  40.550  -0.250  1.00  0.00            
ATOM   1226  HB2 GLN   203      32.220  39.920  -1.140  1.00  0.00            
ATOM   1227  CG  GLN   203      32.970  41.980  -1.580  1.00  0.00            
ATOM   1228  HG1 GLN   203      33.700  41.600  -2.320  1.00  0.00            
ATOM   1229  HG2 GLN   203      32.100  42.260  -2.220  1.00  0.00            
ATOM   1230  CD  GLN   203      33.460  43.270  -0.950  1.00  0.00            
ATOM   1231  OE1 GLN   203      32.750  44.270  -0.910  1.00  0.00            
ATOM   1232  NE2 GLN   203      34.690  43.250  -0.370  1.00  0.00            
ATOM   1233 1HE2 GLN   203      35.300  42.470  -0.500  1.00  0.00            
ATOM   1234 2HE2 GLN   203      34.930  44.060   0.170  1.00  0.00            
ATOM   1235  C   GLN   203      30.530  41.620   0.280  1.00  0.00            
ATOM   1236  O   GLN   203      30.270  42.760   0.650  1.00  0.00            
ATOM   1237  N   ASN   204      29.640  40.830  -0.350  1.00  0.00            
ATOM   1238  HN  ASN   204      29.880  39.920  -0.690  1.00  0.00            
ATOM   1239  CA  ASN   204      28.350  41.250  -0.790  1.00  0.00            
ATOM   1240  HA  ASN   204      28.410  42.310  -1.030  1.00  0.00            
ATOM   1241  CB  ASN   204      27.930  40.570  -2.110  1.00  0.00            
ATOM   1242  HB1 ASN   204      27.710  39.490  -1.970  1.00  0.00            
ATOM   1243  HB2 ASN   204      26.980  41.010  -2.470  1.00  0.00            
ATOM   1244  CG  ASN   204      29.050  40.720  -3.130  1.00  0.00            
ATOM   1245  OD1 ASN   204      29.440  41.840  -3.450  1.00  0.00            
ATOM   1246  ND2 ASN   204      29.450  39.640  -3.860  1.00  0.00            
ATOM   1247 1HD2 ASN   204      28.990  38.770  -3.720  1.00  0.00            
ATOM   1248 2HD2 ASN   204      30.070  39.820  -4.630  1.00  0.00            
ATOM   1249  C   ASN   204      27.260  41.180   0.220  1.00  0.00            
ATOM   1250  O   ASN   204      26.240  41.780  -0.110  1.00  0.00            
ATOM   1251  N   THR   205      27.330  40.550   1.410  1.00  0.00            
ATOM   1252  HN  THR   205      28.150  40.070   1.720  1.00  0.00            
ATOM   1253  CA  THR   205      26.170  40.500   2.240  1.00  0.00            
ATOM   1254  HA  THR   205      25.370  40.380   1.530  1.00  0.00            
ATOM   1255  CB  THR   205      26.110  39.280   3.110  1.00  0.00            
ATOM   1256  HB  THR   205      26.340  38.400   2.470  1.00  0.00            
ATOM   1257  OG1 THR   205      24.790  39.110   3.600  1.00  0.00            
ATOM   1258  HG1 THR   205      24.280  38.730   2.880  1.00  0.00            
ATOM   1259  CG2 THR   205      27.050  39.320   4.330  1.00  0.00            
ATOM   1260 1HG2 THR   205      26.850  40.260   4.890  1.00  0.00            
ATOM   1261 2HG2 THR   205      26.870  38.420   4.960  1.00  0.00            
ATOM   1262 3HG2 THR   205      28.120  39.290   4.040  1.00  0.00            
ATOM   1263  C   THR   205      25.890  41.740   3.020  1.00  0.00            
ATOM   1264  O   THR   205      26.810  42.510   3.330  1.00  0.00            
ATOM   1265  N   ASN   206      24.630  42.110   3.300  1.00  0.00            
ATOM   1266  HN  ASN   206      23.850  41.560   3.000  1.00  0.00            
ATOM   1267  CA  ASN   206      24.230  43.160   4.180  1.00  0.00            
ATOM   1268  HA  ASN   206      25.130  43.500   4.690  1.00  0.00            
ATOM   1269  CB  ASN   206      23.400  44.240   3.460  1.00  0.00            
ATOM   1270  HB1 ASN   206      22.600  43.640   2.980  1.00  0.00            
ATOM   1271  HB2 ASN   206      22.900  44.990   4.100  1.00  0.00            
ATOM   1272  CG  ASN   206      24.070  44.980   2.310  1.00  0.00            
ATOM   1273  OD1 ASN   206      23.990  44.730   1.110  1.00  0.00            
ATOM   1274  ND2 ASN   206      24.810  46.020   2.780  1.00  0.00            
ATOM   1275 1HD2 ASN   206      25.070  46.040   3.750  1.00  0.00            
ATOM   1276 2HD2 ASN   206      25.200  46.700   2.160  1.00  0.00            
ATOM   1277  C   ASN   206      23.390  42.650   5.300  1.00  0.00            
ATOM   1278  O   ASN   206      22.780  43.380   6.080  1.00  0.00            
ATOM   1279  N   ASP   207      23.190  41.320   5.300  1.00  0.00            
ATOM   1280  HN  ASP   207      23.880  40.700   4.930  1.00  0.00            
ATOM   1281  CA  ASP   207      22.290  40.770   6.250  1.00  0.00            
ATOM   1282  HA  ASP   207      21.580  41.460   6.700  1.00  0.00            
ATOM   1283  CB  ASP   207      21.320  39.750   5.620  1.00  0.00            
ATOM   1284  HB1 ASP   207      21.720  38.860   5.080  1.00  0.00            
ATOM   1285  HB2 ASP   207      20.770  39.270   6.460  1.00  0.00            
ATOM   1286  CG  ASP   207      20.390  40.450   4.650  1.00  0.00            
ATOM   1287  OD1 ASP   207      20.100  39.910   3.550  1.00  0.00            
ATOM   1288  OD2 ASP   207      19.840  41.510   5.050  1.00  0.00            
ATOM   1289  C   ASP   207      22.980  40.180   7.430  1.00  0.00            
ATOM   1290  O   ASP   207      24.140  39.750   7.400  1.00  0.00            
ATOM   1291  N   VAL   208      22.340  40.390   8.590  1.00  0.00            
ATOM   1292  HN  VAL   208      21.410  40.730   8.560  1.00  0.00            
ATOM   1293  CA  VAL   208      23.050  40.330   9.830  1.00  0.00            
ATOM   1294  HA  VAL   208      23.950  40.920   9.710  1.00  0.00            
ATOM   1295  CB  VAL   208      22.280  40.790  11.030  1.00  0.00            
ATOM   1296  HB  VAL   208      21.330  40.210  11.080  1.00  0.00            
ATOM   1297  CG1 VAL   208      23.110  40.790  12.320  1.00  0.00            
ATOM   1298 1HG1 VAL   208      23.080  39.730  12.660  1.00  0.00            
ATOM   1299 2HG1 VAL   208      24.150  41.090  12.050  1.00  0.00            
ATOM   1300 3HG1 VAL   208      22.680  41.520  13.040  1.00  0.00            
ATOM   1301  CG2 VAL   208      21.800  42.210  10.660  1.00  0.00            
ATOM   1302 1HG2 VAL   208      22.680  42.880  10.550  1.00  0.00            
ATOM   1303 2HG2 VAL   208      21.170  42.370   9.760  1.00  0.00            
ATOM   1304 3HG2 VAL   208      21.170  42.470  11.530  1.00  0.00            
ATOM   1305  C   VAL   208      23.450  38.920  10.070  1.00  0.00            
ATOM   1306  O   VAL   208      24.610  38.660  10.400  1.00  0.00            
ATOM   1307  N   GLU   209      22.510  37.990   9.870  1.00  0.00            
ATOM   1308  HN  GLU   209      21.660  38.190   9.380  1.00  0.00            
ATOM   1309  CA  GLU   209      22.660  36.570  10.020  1.00  0.00            
ATOM   1310  HA  GLU   209      23.030  36.330  11.010  1.00  0.00            
ATOM   1311  CB  GLU   209      21.420  35.760   9.590  1.00  0.00            
ATOM   1312  HB1 GLU   209      20.470  36.230   9.940  1.00  0.00            
ATOM   1313  HB2 GLU   209      21.430  35.750   8.480  1.00  0.00            
ATOM   1314  CG  GLU   209      21.410  34.340  10.150  1.00  0.00            
ATOM   1315  HG1 GLU   209      20.700  33.830   9.460  1.00  0.00            
ATOM   1316  HG2 GLU   209      22.330  33.720  10.050  1.00  0.00            
ATOM   1317  CD  GLU   209      20.720  34.260  11.510  1.00  0.00            
ATOM   1318  OE1 GLU   209      19.490  34.040  11.590  1.00  0.00            
ATOM   1319  OE2 GLU   209      21.410  34.410  12.550  1.00  0.00            
ATOM   1320  C   GLU   209      23.770  35.970   9.240  1.00  0.00            
ATOM   1321  O   GLU   209      24.620  35.220   9.720  1.00  0.00            
ATOM   1322  N   THR   210      23.810  36.440   7.980  1.00  0.00            
ATOM   1323  HN  THR   210      23.150  37.160   7.780  1.00  0.00            
ATOM   1324  CA  THR   210      24.760  36.150   6.950  1.00  0.00            
ATOM   1325  HA  THR   210      25.070  35.130   7.120  1.00  0.00            
ATOM   1326  CB  THR   210      24.320  36.350   5.530  1.00  0.00            
ATOM   1327  HB  THR   210      24.200  37.420   5.250  1.00  0.00            
ATOM   1328  OG1 THR   210      23.020  35.800   5.380  1.00  0.00            
ATOM   1329  HG1 THR   210      22.570  36.030   4.560  1.00  0.00            
ATOM   1330  CG2 THR   210      25.250  35.670   4.510  1.00  0.00            
ATOM   1331 1HG2 THR   210      24.760  35.480   3.530  1.00  0.00            
ATOM   1332 2HG2 THR   210      26.160  36.270   4.330  1.00  0.00            
ATOM   1333 3HG2 THR   210      25.590  34.660   4.830  1.00  0.00            
ATOM   1334  C   THR   210      26.110  36.740   7.160  1.00  0.00            
ATOM   1335  O   THR   210      27.130  36.090   6.930  1.00  0.00            
ATOM   1336  N   ALA   211      26.230  37.970   7.690  1.00  0.00            
ATOM   1337  HN  ALA   211      25.450  38.590   7.780  1.00  0.00            
ATOM   1338  CA  ALA   211      27.370  38.630   8.250  1.00  0.00            
ATOM   1339  HA  ALA   211      28.100  38.650   7.460  1.00  0.00            
ATOM   1340  CB  ALA   211      27.140  40.060   8.780  1.00  0.00            
ATOM   1341  HB1 ALA   211      26.610  40.630   7.990  1.00  0.00            
ATOM   1342  HB2 ALA   211      26.430  39.970   9.630  1.00  0.00            
ATOM   1343  HB3 ALA   211      28.070  40.620   9.000  1.00  0.00            
ATOM   1344  C   ALA   211      27.930  37.830   9.370  1.00  0.00            
ATOM   1345  O   ALA   211      29.140  37.590   9.430  1.00  0.00            
ATOM   1346  N   ARG   212      27.170  37.370  10.380  1.00  0.00            
ATOM   1347  HN  ARG   212      26.240  37.720  10.350  1.00  0.00            
ATOM   1348  CA  ARG   212      27.650  36.720  11.560  1.00  0.00            
ATOM   1349  HA  ARG   212      28.550  37.230  11.870  1.00  0.00            
ATOM   1350  CB  ARG   212      26.480  36.680  12.560  1.00  0.00            
ATOM   1351  HB1 ARG   212      26.170  37.680  12.930  1.00  0.00            
ATOM   1352  HB2 ARG   212      25.600  36.250  12.030  1.00  0.00            
ATOM   1353  CG  ARG   212      26.560  35.800  13.810  1.00  0.00            
ATOM   1354  HG1 ARG   212      26.930  34.800  13.500  1.00  0.00            
ATOM   1355  HG2 ARG   212      27.450  36.140  14.380  1.00  0.00            
ATOM   1356  CD  ARG   212      25.280  35.890  14.650  1.00  0.00            
ATOM   1357  HD1 ARG   212      25.380  35.540  15.700  1.00  0.00            
ATOM   1358  HD2 ARG   212      25.000  36.960  14.730  1.00  0.00            
ATOM   1359  NE  ARG   212      24.280  34.970  14.040  1.00  0.00            
ATOM   1360  HE  ARG   212      23.530  35.280  13.450  1.00  0.00            
ATOM   1361  CZ  ARG   212      24.400  33.610  14.040  1.00  0.00            
ATOM   1362  NH1 ARG   212      25.280  32.900  14.800  1.00  0.00            
ATOM   1363 1HH1 ARG   212      26.060  33.220  15.340  1.00  0.00            
ATOM   1364 2HH1 ARG   212      25.220  31.900  14.850  1.00  0.00            
ATOM   1365  NH2 ARG   212      23.540  32.870  13.280  1.00  0.00            
ATOM   1366 1HH2 ARG   212      22.760  33.370  12.910  1.00  0.00            
ATOM   1367 2HH2 ARG   212      23.340  31.930  13.570  1.00  0.00            
ATOM   1368  C   ARG   212      28.200  35.360  11.340  1.00  0.00            
ATOM   1369  O   ARG   212      29.270  34.980  11.820  1.00  0.00            
ATOM   1370  N   CYS   213      27.520  34.440  10.630  1.00  0.00            
ATOM   1371  HN  CYS   213      26.590  34.650  10.360  1.00  0.00            
ATOM   1372  CA  CYS   213      27.960  33.150  10.190  1.00  0.00            
ATOM   1373  HA  CYS   213      28.340  32.670  11.080  1.00  0.00            
ATOM   1374  CB  CYS   213      26.870  32.370   9.440  1.00  0.00            
ATOM   1375  HB1 CYS   213      26.430  33.020   8.660  1.00  0.00            
ATOM   1376  HB2 CYS   213      27.360  31.480   8.990  1.00  0.00            
ATOM   1377  SG  CYS   213      25.390  31.980  10.430  1.00  0.00            
ATOM   1378  HG1 CYS   213      26.080  31.130  11.190  1.00  0.00            
ATOM   1379  C   CYS   213      29.210  33.320   9.390  1.00  0.00            
ATOM   1380  O   CYS   213      30.220  32.640   9.560  1.00  0.00            
ATOM   1381  N   THR   214      29.350  34.240   8.420  1.00  0.00            
ATOM   1382  HN  THR   214      28.670  34.930   8.190  1.00  0.00            
ATOM   1383  CA  THR   214      30.500  34.350   7.580  1.00  0.00            
ATOM   1384  HA  THR   214      30.830  33.380   7.230  1.00  0.00            
ATOM   1385  CB  THR   214      30.210  35.130   6.330  1.00  0.00            
ATOM   1386  HB  THR   214      30.060  36.220   6.510  1.00  0.00            
ATOM   1387  OG1 THR   214      29.020  34.630   5.740  1.00  0.00            
ATOM   1388  HG1 THR   214      28.270  35.040   6.180  1.00  0.00            
ATOM   1389  CG2 THR   214      31.310  34.840   5.290  1.00  0.00            
ATOM   1390 1HG2 THR   214      31.210  35.500   4.410  1.00  0.00            
ATOM   1391 2HG2 THR   214      32.340  34.990   5.680  1.00  0.00            
ATOM   1392 3HG2 THR   214      31.320  33.780   4.950  1.00  0.00            
ATOM   1393  C   THR   214      31.680  34.880   8.330  1.00  0.00            
ATOM   1394  O   THR   214      32.800  34.370   8.210  1.00  0.00            
ATOM   1395  N   ALA   215      31.470  35.880   9.200  1.00  0.00            
ATOM   1396  HN  ALA   215      30.570  36.280   9.360  1.00  0.00            
ATOM   1397  CA  ALA   215      32.560  36.340   9.990  1.00  0.00            
ATOM   1398  HA  ALA   215      33.380  36.600   9.330  1.00  0.00            
ATOM   1399  CB  ALA   215      31.950  37.570  10.680  1.00  0.00            
ATOM   1400  HB1 ALA   215      32.780  38.160  11.130  1.00  0.00            
ATOM   1401  HB2 ALA   215      31.510  38.330  10.000  1.00  0.00            
ATOM   1402  HB3 ALA   215      31.240  37.390  11.520  1.00  0.00            
ATOM   1403  C   ALA   215      32.990  35.390  11.050  1.00  0.00            
ATOM   1404  O   ALA   215      34.190  35.280  11.310  1.00  0.00            
ATOM   1405  N   GLY   216      32.090  34.530  11.550  1.00  0.00            
ATOM   1406  HN  GLY   216      31.120  34.710  11.390  1.00  0.00            
ATOM   1407  CA  GLY   216      32.320  33.320  12.270  1.00  0.00            
ATOM   1408  HA1 GLY   216      32.780  33.700  13.170  1.00  0.00            
ATOM   1409  HA2 GLY   216      31.340  32.950  12.530  1.00  0.00            
ATOM   1410  C   GLY   216      33.150  32.280  11.600  1.00  0.00            
ATOM   1411  O   GLY   216      34.060  31.690  12.190  1.00  0.00            
ATOM   1412  N   THR   217      32.790  31.900  10.360  1.00  0.00            
ATOM   1413  HN  THR   217      31.890  32.190  10.040  1.00  0.00            
ATOM   1414  CA  THR   217      33.530  30.940   9.600  1.00  0.00            
ATOM   1415  HA  THR   217      33.660  30.030  10.160  1.00  0.00            
ATOM   1416  CB  THR   217      32.800  30.620   8.330  1.00  0.00            
ATOM   1417  HB  THR   217      32.740  31.560   7.750  1.00  0.00            
ATOM   1418  OG1 THR   217      31.470  30.220   8.630  1.00  0.00            
ATOM   1419  HG1 THR   217      31.000  30.940   9.040  1.00  0.00            
ATOM   1420  CG2 THR   217      33.420  29.510   7.460  1.00  0.00            
ATOM   1421 1HG2 THR   217      34.490  29.600   7.170  1.00  0.00            
ATOM   1422 2HG2 THR   217      33.340  28.570   8.050  1.00  0.00            
ATOM   1423 3HG2 THR   217      32.820  29.310   6.550  1.00  0.00            
ATOM   1424  C   THR   217      34.880  31.470   9.250  1.00  0.00            
ATOM   1425  O   THR   217      35.790  30.650   9.310  1.00  0.00            
ATOM   1426  N   LEU   218      35.080  32.770   8.990  1.00  0.00            
ATOM   1427  HN  LEU   218      34.340  33.370   8.710  1.00  0.00            
ATOM   1428  CA  LEU   218      36.410  33.290   8.880  1.00  0.00            
ATOM   1429  HA  LEU   218      36.820  32.690   8.080  1.00  0.00            
ATOM   1430  CB  LEU   218      36.320  34.790   8.550  1.00  0.00            
ATOM   1431  HB1 LEU   218      35.560  35.310   9.180  1.00  0.00            
ATOM   1432  HB2 LEU   218      37.270  35.330   8.770  1.00  0.00            
ATOM   1433  CG  LEU   218      36.040  35.050   7.060  1.00  0.00            
ATOM   1434  HG  LEU   218      35.130  34.490   6.780  1.00  0.00            
ATOM   1435  CD1 LEU   218      35.690  36.550   6.980  1.00  0.00            
ATOM   1436 1HD1 LEU   218      34.640  36.670   7.310  1.00  0.00            
ATOM   1437 2HD1 LEU   218      36.320  37.220   7.590  1.00  0.00            
ATOM   1438 3HD1 LEU   218      35.740  36.820   5.900  1.00  0.00            
ATOM   1439  CD2 LEU   218      37.150  34.690   6.050  1.00  0.00            
ATOM   1440 1HD2 LEU   218      37.460  33.620   6.150  1.00  0.00            
ATOM   1441 2HD2 LEU   218      36.820  34.730   4.990  1.00  0.00            
ATOM   1442 3HD2 LEU   218      38.030  35.330   6.270  1.00  0.00            
ATOM   1443  C   LEU   218      37.240  33.060  10.100  1.00  0.00            
ATOM   1444  O   LEU   218      38.330  32.500  10.020  1.00  0.00            
ATOM   1445  N   HIS   219      36.710  33.350  11.310  1.00  0.00            
ATOM   1446  HN  HIS   219      35.770  33.520  11.040  1.00  0.00            
ATOM   1447  CA  HIS   219      37.270  33.240  12.620  1.00  0.00            
ATOM   1448  HA  HIS   219      38.150  33.880  12.630  1.00  0.00            
ATOM   1449  CB  HIS   219      36.280  33.670  13.720  1.00  0.00            
ATOM   1450  HB1 HIS   219      35.940  34.670  13.370  1.00  0.00            
ATOM   1451  HB2 HIS   219      35.350  33.070  13.620  1.00  0.00            
ATOM   1452  ND1 HIS   219      36.830  32.520  15.840  1.00  0.00            
ATOM   1453  CG  HIS   219      36.930  33.670  15.070  1.00  0.00            
ATOM   1454  CE1 HIS   219      37.890  32.560  16.620  1.00  0.00            
ATOM   1455  HE1 HIS   219      38.170  31.940  17.470  1.00  0.00            
ATOM   1456  NE2 HIS   219      38.630  33.680  16.420  1.00  0.00            
ATOM   1457  HE2 HIS   219      39.320  34.020  17.060  1.00  0.00            
ATOM   1458  CD2 HIS   219      38.030  34.390  15.400  1.00  0.00            
ATOM   1459  HD2 HIS   219      38.190  35.410  15.060  1.00  0.00            
ATOM   1460  C   HIS   219      37.750  31.850  12.870  1.00  0.00            
ATOM   1461  O   HIS   219      38.850  31.610  13.360  1.00  0.00            
ATOM   1462  N   ASN   220      36.890  30.870  12.540  1.00  0.00            
ATOM   1463  HN  ASN   220      35.990  31.170  12.230  1.00  0.00            
ATOM   1464  CA  ASN   220      37.160  29.490  12.830  1.00  0.00            
ATOM   1465  HA  ASN   220      37.330  29.380  13.890  1.00  0.00            
ATOM   1466  CB  ASN   220      36.010  28.580  12.380  1.00  0.00            
ATOM   1467  HB1 ASN   220      35.760  28.600  11.300  1.00  0.00            
ATOM   1468  HB2 ASN   220      36.340  27.550  12.620  1.00  0.00            
ATOM   1469  CG  ASN   220      34.760  28.880  13.190  1.00  0.00            
ATOM   1470  OD1 ASN   220      34.760  29.120  14.400  1.00  0.00            
ATOM   1471  ND2 ASN   220      33.580  28.590  12.570  1.00  0.00            
ATOM   1472 1HD2 ASN   220      33.480  28.100  11.700  1.00  0.00            
ATOM   1473 2HD2 ASN   220      32.730  28.890  13.000  1.00  0.00            
ATOM   1474  C   ASN   220      38.380  29.050  12.100  1.00  0.00            
ATOM   1475  O   ASN   220      39.250  28.330  12.580  1.00  0.00            
ATOM   1476  N   LEU   221      38.580  29.510  10.850  1.00  0.00            
ATOM   1477  HN  LEU   221      37.880  30.100  10.460  1.00  0.00            
ATOM   1478  CA  LEU   221      39.740  29.270  10.050  1.00  0.00            
ATOM   1479  HA  LEU   221      40.060  28.250  10.250  1.00  0.00            
ATOM   1480  CB  LEU   221      39.370  29.570   8.590  1.00  0.00            
ATOM   1481  HB1 LEU   221      39.060  30.620   8.410  1.00  0.00            
ATOM   1482  HB2 LEU   221      40.230  29.290   7.940  1.00  0.00            
ATOM   1483  CG  LEU   221      38.150  28.800   8.050  1.00  0.00            
ATOM   1484  HG  LEU   221      37.250  29.110   8.630  1.00  0.00            
ATOM   1485  CD1 LEU   221      37.930  29.100   6.560  1.00  0.00            
ATOM   1486 1HD1 LEU   221      37.750  30.200   6.510  1.00  0.00            
ATOM   1487 2HD1 LEU   221      38.740  28.850   5.840  1.00  0.00            
ATOM   1488 3HD1 LEU   221      37.060  28.550   6.140  1.00  0.00            
ATOM   1489  CD2 LEU   221      38.370  27.280   8.070  1.00  0.00            
ATOM   1490 1HD2 LEU   221      38.620  27.000   9.120  1.00  0.00            
ATOM   1491 2HD2 LEU   221      37.500  26.740   7.650  1.00  0.00            
ATOM   1492 3HD2 LEU   221      39.290  27.010   7.510  1.00  0.00            
ATOM   1493  C   LEU   221      40.980  30.060  10.300  1.00  0.00            
ATOM   1494  O   LEU   221      41.980  29.960   9.590  1.00  0.00            
ATOM   1495  N   SER   222      40.950  30.900  11.350  1.00  0.00            
ATOM   1496  HN  SER   222      40.190  30.940  11.990  1.00  0.00            
ATOM   1497  CA  SER   222      42.050  31.790  11.610  1.00  0.00            
ATOM   1498  HA  SER   222      42.560  31.920  10.670  1.00  0.00            
ATOM   1499  CB  SER   222      41.550  33.150  12.100  1.00  0.00            
ATOM   1500  HB1 SER   222      42.470  33.780  12.140  1.00  0.00            
ATOM   1501  HB2 SER   222      40.900  33.750  11.420  1.00  0.00            
ATOM   1502  OG  SER   222      41.020  33.180  13.420  1.00  0.00            
ATOM   1503  HG1 SER   222      40.200  32.690  13.430  1.00  0.00            
ATOM   1504  C   SER   222      43.020  31.330  12.640  1.00  0.00            
ATOM   1505  O   SER   222      43.980  32.010  12.990  1.00  0.00            
ATOM   1506  N   HIS   223      42.860  30.100  13.170  1.00  0.00            
ATOM   1507  HN  HIS   223      42.080  29.530  12.910  1.00  0.00            
ATOM   1508  CA  HIS   223      43.730  29.610  14.190  1.00  0.00            
ATOM   1509  HA  HIS   223      44.300  30.390  14.670  1.00  0.00            
ATOM   1510  CB  HIS   223      42.950  28.800  15.240  1.00  0.00            
ATOM   1511  HB1 HIS   223      42.430  27.950  14.750  1.00  0.00            
ATOM   1512  HB2 HIS   223      43.690  28.420  15.970  1.00  0.00            
ATOM   1513  ND1 HIS   223      40.560  29.550  15.480  1.00  0.00            
ATOM   1514  HD1 HIS   223      40.170  28.950  14.780  1.00  0.00            
ATOM   1515  CG  HIS   223      41.850  29.500  15.980  1.00  0.00            
ATOM   1516  CE1 HIS   223      39.830  30.320  16.330  1.00  0.00            
ATOM   1517  HE1 HIS   223      38.760  30.480  16.200  1.00  0.00            
ATOM   1518  NE2 HIS   223      40.550  30.710  17.360  1.00  0.00            
ATOM   1519  CD2 HIS   223      41.820  30.210  17.140  1.00  0.00            
ATOM   1520  HD2 HIS   223      42.570  30.300  17.910  1.00  0.00            
ATOM   1521  C   HIS   223      44.700  28.630  13.620  1.00  0.00            
ATOM   1522  O   HIS   223      45.410  27.910  14.320  1.00  0.00            
ATOM   1523  N   HIS   224      44.940  28.730  12.310  1.00  0.00            
ATOM   1524  HN  HIS   224      44.490  29.440  11.770  1.00  0.00            
ATOM   1525  CA  HIS   224      45.840  27.910  11.560  1.00  0.00            
ATOM   1526  HA  HIS   224      46.630  27.540  12.200  1.00  0.00            
ATOM   1527  CB  HIS   224      45.140  26.760  10.820  1.00  0.00            
ATOM   1528  HB1 HIS   224      44.370  26.340  11.500  1.00  0.00            
ATOM   1529  HB2 HIS   224      44.520  27.050   9.950  1.00  0.00            
ATOM   1530  ND1 HIS   224      47.080  25.880   9.510  1.00  0.00            
ATOM   1531  CG  HIS   224      46.090  25.660  10.440  1.00  0.00            
ATOM   1532  CE1 HIS   224      47.820  24.780   9.460  1.00  0.00            
ATOM   1533  HE1 HIS   224      48.560  24.490   8.720  1.00  0.00            
ATOM   1534  NE2 HIS   224      47.350  23.850  10.340  1.00  0.00            
ATOM   1535  HE2 HIS   224      47.760  23.000  10.670  1.00  0.00            
ATOM   1536  CD2 HIS   224      46.230  24.400  10.930  1.00  0.00            
ATOM   1537  HD2 HIS   224      45.530  23.960  11.640  1.00  0.00            
ATOM   1538  C   HIS   224      46.540  28.740  10.540  1.00  0.00            
ATOM   1539  O   HIS   224      45.900  29.530   9.850  1.00  0.00            
ATOM   1540  N   ARG   225      47.850  28.570  10.330  1.00  0.00            
ATOM   1541  HN  ARG   225      48.420  27.940  10.860  1.00  0.00            
ATOM   1542  CA  ARG   225      48.620  29.280   9.350  1.00  0.00            
ATOM   1543  HA  ARG   225      48.530  30.310   9.630  1.00  0.00            
ATOM   1544  CB  ARG   225      50.090  28.870   9.480  1.00  0.00            
ATOM   1545  HB1 ARG   225      50.750  29.680   9.120  1.00  0.00            
ATOM   1546  HB2 ARG   225      50.340  28.890  10.570  1.00  0.00            
ATOM   1547  CG  ARG   225      50.430  27.500   8.890  1.00  0.00            
ATOM   1548  HG1 ARG   225      49.750  26.750   9.340  1.00  0.00            
ATOM   1549  HG2 ARG   225      50.150  27.440   7.810  1.00  0.00            
ATOM   1550  CD  ARG   225      51.860  26.980   9.060  1.00  0.00            
ATOM   1551  HD1 ARG   225      52.510  27.790   8.650  1.00  0.00            
ATOM   1552  HD2 ARG   225      52.050  26.900  10.150  1.00  0.00            
ATOM   1553  NE  ARG   225      52.060  25.690   8.350  1.00  0.00            
ATOM   1554  HE  ARG   225      51.410  24.960   8.560  1.00  0.00            
ATOM   1555  CZ  ARG   225      53.280  25.190   7.980  1.00  0.00            
ATOM   1556  NH1 ARG   225      54.470  25.850   8.060  1.00  0.00            
ATOM   1557 1HH1 ARG   225      54.590  26.650   8.650  1.00  0.00            
ATOM   1558 2HH1 ARG   225      55.300  25.370   7.760  1.00  0.00            
ATOM   1559  NH2 ARG   225      53.430  23.860   7.710  1.00  0.00            
ATOM   1560 1HH2 ARG   225      52.670  23.210   7.720  1.00  0.00            
ATOM   1561 2HH2 ARG   225      54.380  23.560   7.800  1.00  0.00            
ATOM   1562  C   ARG   225      48.180  29.160   7.930  1.00  0.00            
ATOM   1563  O   ARG   225      48.140  30.180   7.230  1.00  0.00            
ATOM   1564  N   GLU   226      47.710  28.000   7.430  1.00  0.00            
ATOM   1565  HN  GLU   226      47.630  27.210   8.030  1.00  0.00            
ATOM   1566  CA  GLU   226      47.220  27.940   6.090  1.00  0.00            
ATOM   1567  HA  GLU   226      47.890  28.540   5.490  1.00  0.00            
ATOM   1568  CB  GLU   226      47.120  26.490   5.590  1.00  0.00            
ATOM   1569  HB1 GLU   226      46.640  25.910   6.410  1.00  0.00            
ATOM   1570  HB2 GLU   226      46.680  26.460   4.570  1.00  0.00            
ATOM   1571  CG  GLU   226      48.510  25.840   5.510  1.00  0.00            
ATOM   1572  HG1 GLU   226      49.140  26.380   4.770  1.00  0.00            
ATOM   1573  HG2 GLU   226      49.150  25.800   6.420  1.00  0.00            
ATOM   1574  CD  GLU   226      48.390  24.410   5.020  1.00  0.00            
ATOM   1575  OE1 GLU   226      47.580  24.240   4.070  1.00  0.00            
ATOM   1576  OE2 GLU   226      49.180  23.510   5.420  1.00  0.00            
ATOM   1577  C   GLU   226      45.900  28.570   5.830  1.00  0.00            
ATOM   1578  O   GLU   226      45.610  29.000   4.720  1.00  0.00            
ATOM   1579  N   GLY   227      44.990  28.620   6.820  1.00  0.00            
ATOM   1580  HN  GLY   227      45.150  28.110   7.660  1.00  0.00            
ATOM   1581  CA  GLY   227      43.740  29.320   6.780  1.00  0.00            
ATOM   1582  HA1 GLY   227      43.200  29.040   5.890  1.00  0.00            
ATOM   1583  HA2 GLY   227      43.190  28.890   7.610  1.00  0.00            
ATOM   1584  C   GLY   227      43.890  30.800   6.830  1.00  0.00            
ATOM   1585  O   GLY   227      43.230  31.590   6.160  1.00  0.00            
ATOM   1586  N   LEU   228      44.790  31.300   7.700  1.00  0.00            
ATOM   1587  HN  LEU   228      45.180  30.690   8.380  1.00  0.00            
ATOM   1588  CA  LEU   228      45.230  32.660   7.590  1.00  0.00            
ATOM   1589  HA  LEU   228      44.300  33.210   7.590  1.00  0.00            
ATOM   1590  CB  LEU   228      46.310  32.990   8.630  1.00  0.00            
ATOM   1591  HB1 LEU   228      47.120  32.230   8.690  1.00  0.00            
ATOM   1592  HB2 LEU   228      46.670  34.010   8.370  1.00  0.00            
ATOM   1593  CG  LEU   228      45.800  33.100  10.080  1.00  0.00            
ATOM   1594  HG  LEU   228      45.020  32.320  10.250  1.00  0.00            
ATOM   1595  CD1 LEU   228      46.900  32.780  11.100  1.00  0.00            
ATOM   1596 1HD1 LEU   228      46.530  32.630  12.130  1.00  0.00            
ATOM   1597 2HD1 LEU   228      47.460  31.850  10.860  1.00  0.00            
ATOM   1598 3HD1 LEU   228      47.560  33.680  11.130  1.00  0.00            
ATOM   1599  CD2 LEU   228      45.150  34.470  10.320  1.00  0.00            
ATOM   1600 1HD2 LEU   228      45.830  35.340  10.420  1.00  0.00            
ATOM   1601 2HD2 LEU   228      44.510  34.590   9.420  1.00  0.00            
ATOM   1602 3HD2 LEU   228      44.530  34.450  11.240  1.00  0.00            
ATOM   1603  C   LEU   228      45.740  33.010   6.230  1.00  0.00            
ATOM   1604  O   LEU   228      45.340  34.070   5.760  1.00  0.00            
ATOM   1605  N   LEU   229      46.610  32.170   5.650  1.00  0.00            
ATOM   1606  HN  LEU   229      46.830  31.390   6.230  1.00  0.00            
ATOM   1607  CA  LEU   229      47.230  32.290   4.360  1.00  0.00            
ATOM   1608  HA  LEU   229      47.770  33.230   4.410  1.00  0.00            
ATOM   1609  CB  LEU   229      48.200  31.150   4.030  1.00  0.00            
ATOM   1610  HB1 LEU   229      49.060  31.270   4.730  1.00  0.00            
ATOM   1611  HB2 LEU   229      47.710  30.170   4.210  1.00  0.00            
ATOM   1612  CG  LEU   229      48.900  31.140   2.650  1.00  0.00            
ATOM   1613  HG  LEU   229      48.110  30.940   1.900  1.00  0.00            
ATOM   1614  CD1 LEU   229      49.660  32.470   2.520  1.00  0.00            
ATOM   1615 1HD1 LEU   229      50.200  32.580   1.560  1.00  0.00            
ATOM   1616 2HD1 LEU   229      49.030  33.380   2.530  1.00  0.00            
ATOM   1617 3HD1 LEU   229      50.450  32.500   3.310  1.00  0.00            
ATOM   1618  CD2 LEU   229      49.780  29.920   2.350  1.00  0.00            
ATOM   1619 1HD2 LEU   229      50.320  30.000   1.390  1.00  0.00            
ATOM   1620 2HD2 LEU   229      50.450  29.970   3.240  1.00  0.00            
ATOM   1621 3HD2 LEU   229      49.190  28.970   2.320  1.00  0.00            
ATOM   1622  C   LEU   229      46.240  32.320   3.250  1.00  0.00            
ATOM   1623  O   LEU   229      46.170  33.180   2.360  1.00  0.00            
ATOM   1624  N   ALA   230      45.270  31.390   3.310  1.00  0.00            
ATOM   1625  HN  ALA   230      45.360  30.670   3.990  1.00  0.00            
ATOM   1626  CA  ALA   230      44.160  31.260   2.410  1.00  0.00            
ATOM   1627  HA  ALA   230      44.740  31.290   1.500  1.00  0.00            
ATOM   1628  CB  ALA   230      43.420  29.940   2.660  1.00  0.00            
ATOM   1629  HB1 ALA   230      42.860  29.970   3.620  1.00  0.00            
ATOM   1630  HB2 ALA   230      42.740  29.680   1.820  1.00  0.00            
ATOM   1631  HB3 ALA   230      44.150  29.110   2.730  1.00  0.00            
ATOM   1632  C   ALA   230      43.260  32.440   2.490  1.00  0.00            
ATOM   1633  O   ALA   230      42.750  32.870   1.450  1.00  0.00            
ATOM   1634  N   ILE   231      42.970  33.040   3.650  1.00  0.00            
ATOM   1635  HN  ILE   231      43.160  32.600   4.530  1.00  0.00            
ATOM   1636  CA  ILE   231      42.120  34.180   3.820  1.00  0.00            
ATOM   1637  HA  ILE   231      41.180  33.980   3.320  1.00  0.00            
ATOM   1638  CB  ILE   231      41.740  34.370   5.260  1.00  0.00            
ATOM   1639  HB  ILE   231      42.610  34.330   5.940  1.00  0.00            
ATOM   1640  CG2 ILE   231      41.000  35.700   5.480  1.00  0.00            
ATOM   1641 1HG2 ILE   231      41.690  36.570   5.470  1.00  0.00            
ATOM   1642 2HG2 ILE   231      40.190  35.860   4.730  1.00  0.00            
ATOM   1643 3HG2 ILE   231      40.520  35.680   6.480  1.00  0.00            
ATOM   1644  CG1 ILE   231      40.780  33.240   5.660  1.00  0.00            
ATOM   1645 1HG1 ILE   231      39.810  33.390   5.140  1.00  0.00            
ATOM   1646 2HG1 ILE   231      41.090  32.240   5.290  1.00  0.00            
ATOM   1647  CD  ILE   231      40.570  33.210   7.170  1.00  0.00            
ATOM   1648  HD1 ILE   231      39.670  32.640   7.460  1.00  0.00            
ATOM   1649  HD2 ILE   231      41.420  32.700   7.670  1.00  0.00            
ATOM   1650  HD3 ILE   231      40.420  34.160   7.730  1.00  0.00            
ATOM   1651  C   ILE   231      42.800  35.350   3.190  1.00  0.00            
ATOM   1652  O   ILE   231      42.180  36.130   2.470  1.00  0.00            
ATOM   1653  N   PHE   232      44.100  35.580   3.400  1.00  0.00            
ATOM   1654  HN  PHE   232      44.600  35.070   4.100  1.00  0.00            
ATOM   1655  CA  PHE   232      44.850  36.720   2.960  1.00  0.00            
ATOM   1656  HA  PHE   232      44.340  37.610   3.310  1.00  0.00            
ATOM   1657  CB  PHE   232      46.200  36.750   3.690  1.00  0.00            
ATOM   1658  HB1 PHE   232      45.990  36.720   4.790  1.00  0.00            
ATOM   1659  HB2 PHE   232      46.770  35.830   3.430  1.00  0.00            
ATOM   1660  CG  PHE   232      47.010  37.960   3.380  1.00  0.00            
ATOM   1661  CD1 PHE   232      48.110  37.870   2.560  1.00  0.00            
ATOM   1662  HD1 PHE   232      48.450  36.930   2.150  1.00  0.00            
ATOM   1663  CE1 PHE   232      48.870  38.990   2.280  1.00  0.00            
ATOM   1664  HE1 PHE   232      49.700  38.830   1.620  1.00  0.00            
ATOM   1665  CZ  PHE   232      48.400  40.210   2.710  1.00  0.00            
ATOM   1666  HZ  PHE   232      48.950  41.040   2.290  1.00  0.00            
ATOM   1667  CD2 PHE   232      46.630  39.190   3.850  1.00  0.00            
ATOM   1668  HD2 PHE   232      45.750  39.210   4.480  1.00  0.00            
ATOM   1669  CE2 PHE   232      47.260  40.350   3.460  1.00  0.00            
ATOM   1670  HE2 PHE   232      46.990  41.340   3.800  1.00  0.00            
ATOM   1671  C   PHE   232      44.860  36.780   1.470  1.00  0.00            
ATOM   1672  O   PHE   232      44.510  37.750   0.800  1.00  0.00            
ATOM   1673  N   LYS   233      45.120  35.610   0.850  1.00  0.00            
ATOM   1674  HN  LYS   233      45.380  34.840   1.420  1.00  0.00            
ATOM   1675  CA  LYS   233      45.180  35.430  -0.570  1.00  0.00            
ATOM   1676  HA  LYS   233      45.670  36.280  -1.030  1.00  0.00            
ATOM   1677  CB  LYS   233      46.050  34.170  -0.700  1.00  0.00            
ATOM   1678  HB1 LYS   233      45.570  33.340  -0.130  1.00  0.00            
ATOM   1679  HB2 LYS   233      46.040  33.770  -1.740  1.00  0.00            
ATOM   1680  CG  LYS   233      47.480  34.300  -0.190  1.00  0.00            
ATOM   1681  HG1 LYS   233      47.540  34.780   0.810  1.00  0.00            
ATOM   1682  HG2 LYS   233      47.920  33.310   0.060  1.00  0.00            
ATOM   1683  CD  LYS   233      48.470  35.050  -1.090  1.00  0.00            
ATOM   1684  HD1 LYS   233      48.230  34.840  -2.150  1.00  0.00            
ATOM   1685  HD2 LYS   233      48.250  36.110  -0.860  1.00  0.00            
ATOM   1686  CE  LYS   233      49.880  34.760  -0.570  1.00  0.00            
ATOM   1687  HE1 LYS   233      49.880  34.790   0.540  1.00  0.00            
ATOM   1688  HE2 LYS   233      50.290  33.770  -0.850  1.00  0.00            
ATOM   1689  NZ  LYS   233      50.930  35.720  -0.980  1.00  0.00            
ATOM   1690  HZ1 LYS   233      50.520  36.670  -0.850  1.00  0.00            
ATOM   1691  HZ2 LYS   233      51.760  35.690  -0.360  1.00  0.00            
ATOM   1692  HZ3 LYS   233      51.120  35.610  -1.990  1.00  0.00            
ATOM   1693  C   LYS   233      43.940  35.250  -1.390  1.00  0.00            
ATOM   1694  O   LYS   233      43.970  35.290  -2.610  1.00  0.00            
ATOM   1695  N   SER   234      42.800  35.190  -0.670  1.00  0.00            
ATOM   1696  HN  SER   234      42.890  35.160   0.320  1.00  0.00            
ATOM   1697  CA  SER   234      41.520  35.190  -1.300  1.00  0.00            
ATOM   1698  HA  SER   234      41.640  34.900  -2.340  1.00  0.00            
ATOM   1699  CB  SER   234      40.510  34.280  -0.590  1.00  0.00            
ATOM   1700  HB1 SER   234      40.420  34.540   0.490  1.00  0.00            
ATOM   1701  HB2 SER   234      39.450  34.330  -0.900  1.00  0.00            
ATOM   1702  OG  SER   234      40.890  32.910  -0.640  1.00  0.00            
ATOM   1703  HG1 SER   234      41.660  32.830  -0.070  1.00  0.00            
ATOM   1704  C   SER   234      40.860  36.530  -1.260  1.00  0.00            
ATOM   1705  O   SER   234      39.780  36.710  -1.810  1.00  0.00            
ATOM   1706  N   GLY   235      41.420  37.610  -0.680  1.00  0.00            
ATOM   1707  HN  GLY   235      42.220  37.450  -0.110  1.00  0.00            
ATOM   1708  CA  GLY   235      40.920  38.940  -0.750  1.00  0.00            
ATOM   1709  HA1 GLY   235      41.770  39.580  -0.910  1.00  0.00            
ATOM   1710  HA2 GLY   235      40.280  39.130  -1.610  1.00  0.00            
ATOM   1711  C   GLY   235      40.220  39.260   0.530  1.00  0.00            
ATOM   1712  O   GLY   235      39.330  40.100   0.540  1.00  0.00            
ATOM   1713  N   GLY   236      40.590  38.650   1.670  1.00  0.00            
ATOM   1714  HN  GLY   236      41.330  37.990   1.740  1.00  0.00            
ATOM   1715  CA  GLY   236      39.900  38.730   2.920  1.00  0.00            
ATOM   1716  HA1 GLY   236      38.910  38.370   2.680  1.00  0.00            
ATOM   1717  HA2 GLY   236      40.470  38.170   3.650  1.00  0.00            
ATOM   1718  C   GLY   236      39.820  40.120   3.450  1.00  0.00            
ATOM   1719  O   GLY   236      38.810  40.650   3.940  1.00  0.00            
ATOM   1720  N   ILE   237      40.930  40.870   3.490  1.00  0.00            
ATOM   1721  HN  ILE   237      41.670  40.500   2.930  1.00  0.00            
ATOM   1722  CA  ILE   237      41.020  42.090   4.220  1.00  0.00            
ATOM   1723  HA  ILE   237      40.830  41.920   5.270  1.00  0.00            
ATOM   1724  CB  ILE   237      42.410  42.620   4.410  1.00  0.00            
ATOM   1725  HB  ILE   237      42.810  42.850   3.390  1.00  0.00            
ATOM   1726  CG2 ILE   237      42.530  43.830   5.350  1.00  0.00            
ATOM   1727 1HG2 ILE   237      41.910  43.550   6.230  1.00  0.00            
ATOM   1728 2HG2 ILE   237      43.590  43.930   5.700  1.00  0.00            
ATOM   1729 3HG2 ILE   237      42.170  44.790   4.930  1.00  0.00            
ATOM   1730  CG1 ILE   237      43.410  41.530   4.820  1.00  0.00            
ATOM   1731 1HG1 ILE   237      43.390  40.600   4.210  1.00  0.00            
ATOM   1732 2HG1 ILE   237      44.390  42.000   4.590  1.00  0.00            
ATOM   1733  CD  ILE   237      43.400  41.060   6.280  1.00  0.00            
ATOM   1734  HD1 ILE   237      42.370  40.750   6.560  1.00  0.00            
ATOM   1735  HD2 ILE   237      44.180  40.300   6.480  1.00  0.00            
ATOM   1736  HD3 ILE   237      43.660  41.850   7.020  1.00  0.00            
ATOM   1737  C   ILE   237      40.120  43.200   3.790  1.00  0.00            
ATOM   1738  O   ILE   237      39.500  43.760   4.690  1.00  0.00            
ATOM   1739  N   PRO   238      39.810  43.520   2.570  1.00  0.00            
ATOM   1740  CD  PRO   238      40.610  43.230   1.390  1.00  0.00            
ATOM   1741  HD1 PRO   238      40.240  42.270   0.970  1.00  0.00            
ATOM   1742  HD2 PRO   238      41.700  43.270   1.630  1.00  0.00            
ATOM   1743  CA  PRO   238      38.780  44.460   2.230  1.00  0.00            
ATOM   1744  HA  PRO   238      38.930  45.370   2.790  1.00  0.00            
ATOM   1745  CB  PRO   238      38.820  44.610   0.710  1.00  0.00            
ATOM   1746  HB1 PRO   238      38.280  43.810   0.170  1.00  0.00            
ATOM   1747  HB2 PRO   238      38.370  45.560   0.360  1.00  0.00            
ATOM   1748  CG  PRO   238      40.340  44.460   0.510  1.00  0.00            
ATOM   1749  HG1 PRO   238      40.680  44.350  -0.540  1.00  0.00            
ATOM   1750  HG2 PRO   238      40.680  45.400   0.980  1.00  0.00            
ATOM   1751  C   PRO   238      37.400  44.020   2.580  1.00  0.00            
ATOM   1752  O   PRO   238      36.590  44.940   2.670  1.00  0.00            
ATOM   1753  N   ALA   239      37.050  42.720   2.640  1.00  0.00            
ATOM   1754  HN  ALA   239      37.710  42.000   2.450  1.00  0.00            
ATOM   1755  CA  ALA   239      35.780  42.170   2.980  1.00  0.00            
ATOM   1756  HA  ALA   239      35.060  42.790   2.460  1.00  0.00            
ATOM   1757  CB  ALA   239      35.640  40.720   2.480  1.00  0.00            
ATOM   1758  HB1 ALA   239      36.540  40.170   2.840  1.00  0.00            
ATOM   1759  HB2 ALA   239      34.670  40.240   2.740  1.00  0.00            
ATOM   1760  HB3 ALA   239      35.780  40.850   1.390  1.00  0.00            
ATOM   1761  C   ALA   239      35.480  42.250   4.440  1.00  0.00            
ATOM   1762  O   ALA   239      34.390  42.640   4.870  1.00  0.00            
ATOM   1763  N   LEU   240      36.490  41.960   5.270  1.00  0.00            
ATOM   1764  HN  LEU   240      37.270  41.560   4.790  1.00  0.00            
ATOM   1765  CA  LEU   240      36.570  42.070   6.700  1.00  0.00            
ATOM   1766  HA  LEU   240      35.770  41.480   7.120  1.00  0.00            
ATOM   1767  CB  LEU   240      37.930  41.480   7.110  1.00  0.00            
ATOM   1768  HB1 LEU   240      38.040  40.430   6.760  1.00  0.00            
ATOM   1769  HB2 LEU   240      38.690  41.990   6.470  1.00  0.00            
ATOM   1770  CG  LEU   240      38.330  41.560   8.590  1.00  0.00            
ATOM   1771  HG  LEU   240      38.400  42.580   9.030  1.00  0.00            
ATOM   1772  CD1 LEU   240      37.210  40.830   9.350  1.00  0.00            
ATOM   1773 1HD1 LEU   240      36.250  41.360   9.280  1.00  0.00            
ATOM   1774 2HD1 LEU   240      37.080  39.850   8.830  1.00  0.00            
ATOM   1775 3HD1 LEU   240      37.500  40.750  10.420  1.00  0.00            
ATOM   1776  CD2 LEU   240      39.670  40.830   8.800  1.00  0.00            
ATOM   1777 1HD2 LEU   240      39.640  39.840   8.290  1.00  0.00            
ATOM   1778 2HD2 LEU   240      40.530  41.370   8.360  1.00  0.00            
ATOM   1779 3HD2 LEU   240      39.890  40.720   9.880  1.00  0.00            
ATOM   1780  C   LEU   240      36.480  43.470   7.190  1.00  0.00            
ATOM   1781  O   LEU   240      35.780  43.760   8.160  1.00  0.00            
ATOM   1782  N   VAL   241      37.170  44.390   6.490  1.00  0.00            
ATOM   1783  HN  VAL   241      37.840  44.100   5.810  1.00  0.00            
ATOM   1784  CA  VAL   241      37.200  45.760   6.910  1.00  0.00            
ATOM   1785  HA  VAL   241      37.400  45.900   7.960  1.00  0.00            
ATOM   1786  CB  VAL   241      38.420  46.360   6.270  1.00  0.00            
ATOM   1787  HB  VAL   241      38.410  46.060   5.200  1.00  0.00            
ATOM   1788  CG1 VAL   241      38.420  47.880   6.490  1.00  0.00            
ATOM   1789 1HG1 VAL   241      37.510  48.320   6.030  1.00  0.00            
ATOM   1790 2HG1 VAL   241      38.350  48.140   7.560  1.00  0.00            
ATOM   1791 3HG1 VAL   241      39.330  48.450   6.180  1.00  0.00            
ATOM   1792  CG2 VAL   241      39.700  45.830   6.940  1.00  0.00            
ATOM   1793 1HG2 VAL   241      40.570  46.300   6.430  1.00  0.00            
ATOM   1794 2HG2 VAL   241      39.730  46.100   8.010  1.00  0.00            
ATOM   1795 3HG2 VAL   241      39.830  44.720   6.890  1.00  0.00            
ATOM   1796  C   VAL   241      35.900  46.470   6.720  1.00  0.00            
ATOM   1797  O   VAL   241      35.580  47.320   7.540  1.00  0.00            
ATOM   1798  N   LYS   242      35.110  46.060   5.710  1.00  0.00            
ATOM   1799  HN  LYS   242      35.390  45.320   5.110  1.00  0.00            
ATOM   1800  CA  LYS   242      33.780  46.530   5.450  1.00  0.00            
ATOM   1801  HA  LYS   242      33.900  47.580   5.220  1.00  0.00            
ATOM   1802  CB  LYS   242      33.290  45.740   4.220  1.00  0.00            
ATOM   1803  HB1 LYS   242      34.000  45.930   3.390  1.00  0.00            
ATOM   1804  HB2 LYS   242      33.290  44.680   4.550  1.00  0.00            
ATOM   1805  CG  LYS   242      31.880  46.110   3.750  1.00  0.00            
ATOM   1806  HG1 LYS   242      31.120  45.950   4.540  1.00  0.00            
ATOM   1807  HG2 LYS   242      31.800  47.210   3.630  1.00  0.00            
ATOM   1808  CD  LYS   242      31.710  45.400   2.400  1.00  0.00            
ATOM   1809  HD1 LYS   242      32.560  45.560   1.700  1.00  0.00            
ATOM   1810  HD2 LYS   242      31.570  44.330   2.640  1.00  0.00            
ATOM   1811  CE  LYS   242      30.440  45.980   1.780  1.00  0.00            
ATOM   1812  HE1 LYS   242      29.590  45.800   2.470  1.00  0.00            
ATOM   1813  HE2 LYS   242      30.330  47.060   1.500  1.00  0.00            
ATOM   1814  NZ  LYS   242      30.190  45.350   0.460  1.00  0.00            
ATOM   1815  HZ1 LYS   242      30.240  44.330   0.650  1.00  0.00            
ATOM   1816  HZ2 LYS   242      29.230  45.680   0.240  1.00  0.00            
ATOM   1817  HZ3 LYS   242      30.840  45.640  -0.300  1.00  0.00            
ATOM   1818  C   LYS   242      32.870  46.450   6.620  1.00  0.00            
ATOM   1819  O   LYS   242      32.040  47.310   6.900  1.00  0.00            
ATOM   1820  N   MET   243      33.050  45.350   7.380  1.00  0.00            
ATOM   1821  HN  MET   243      33.670  44.670   7.000  1.00  0.00            
ATOM   1822  CA  MET   243      32.320  44.990   8.550  1.00  0.00            
ATOM   1823  HA  MET   243      31.300  45.350   8.510  1.00  0.00            
ATOM   1824  CB  MET   243      32.350  43.460   8.680  1.00  0.00            
ATOM   1825  HB1 MET   243      33.370  43.030   8.540  1.00  0.00            
ATOM   1826  HB2 MET   243      32.010  43.000   9.630  1.00  0.00            
ATOM   1827  CG  MET   243      31.640  42.760   7.530  1.00  0.00            
ATOM   1828  HG1 MET   243      32.070  43.080   6.560  1.00  0.00            
ATOM   1829  HG2 MET   243      32.030  41.730   7.650  1.00  0.00            
ATOM   1830  SD  MET   243      29.830  42.690   7.630  1.00  0.00            
ATOM   1831  CE  MET   243      29.760  41.400   6.350  1.00  0.00            
ATOM   1832  HE1 MET   243      28.850  41.570   5.740  1.00  0.00            
ATOM   1833  HE2 MET   243      30.620  41.400   5.640  1.00  0.00            
ATOM   1834  HE3 MET   243      29.880  40.400   6.810  1.00  0.00            
ATOM   1835  C   MET   243      32.790  45.670   9.790  1.00  0.00            
ATOM   1836  O   MET   243      32.050  45.690  10.770  1.00  0.00            
ATOM   1837  N   LEU   244      33.890  46.450   9.820  1.00  0.00            
ATOM   1838  HN  LEU   244      34.430  46.420   8.980  1.00  0.00            
ATOM   1839  CA  LEU   244      34.330  47.270  10.900  1.00  0.00            
ATOM   1840  HA  LEU   244      34.160  46.840  11.880  1.00  0.00            
ATOM   1841  CB  LEU   244      35.830  47.620  10.790  1.00  0.00            
ATOM   1842  HB1 LEU   244      36.070  48.000   9.770  1.00  0.00            
ATOM   1843  HB2 LEU   244      36.080  48.400  11.530  1.00  0.00            
ATOM   1844  CG  LEU   244      36.790  46.440  11.000  1.00  0.00            
ATOM   1845  HG  LEU   244      36.510  45.760  10.160  1.00  0.00            
ATOM   1846  CD1 LEU   244      38.300  46.720  10.850  1.00  0.00            
ATOM   1847 1HD1 LEU   244      38.790  45.770  10.550  1.00  0.00            
ATOM   1848 2HD1 LEU   244      38.490  47.360   9.960  1.00  0.00            
ATOM   1849 3HD1 LEU   244      38.790  47.200  11.720  1.00  0.00            
ATOM   1850  CD2 LEU   244      36.510  45.570  12.230  1.00  0.00            
ATOM   1851 1HD2 LEU   244      36.480  46.060  13.230  1.00  0.00            
ATOM   1852 2HD2 LEU   244      35.570  45.040  11.970  1.00  0.00            
ATOM   1853 3HD2 LEU   244      37.310  44.790  12.180  1.00  0.00            
ATOM   1854  C   LEU   244      33.580  48.560  10.860  1.00  0.00            
ATOM   1855  O   LEU   244      33.580  49.340  11.810  1.00  0.00            
ATOM   1856  N   GLY   245      32.910  48.910   9.750  1.00  0.00            
ATOM   1857  HN  GLY   245      33.120  48.450   8.880  1.00  0.00            
ATOM   1858  CA  GLY   245      31.930  49.940   9.620  1.00  0.00            
ATOM   1859  HA1 GLY   245      32.260  50.800  10.190  1.00  0.00            
ATOM   1860  HA2 GLY   245      31.820  50.140   8.570  1.00  0.00            
ATOM   1861  C   GLY   245      30.580  49.510  10.090  1.00  0.00            
ATOM   1862  O   GLY   245      29.750  50.420  10.140  1.00  0.00            
ATOM   1863  N   SER   246      30.280  48.240  10.380  1.00  0.00            
ATOM   1864  HN  SER   246      30.960  47.530  10.510  1.00  0.00            
ATOM   1865  CA  SER   246      29.000  47.830  10.880  1.00  0.00            
ATOM   1866  HA  SER   246      28.280  48.320  10.250  1.00  0.00            
ATOM   1867  CB  SER   246      28.840  46.300  11.000  1.00  0.00            
ATOM   1868  HB1 SER   246      29.330  45.910  10.090  1.00  0.00            
ATOM   1869  HB2 SER   246      29.460  46.010  11.870  1.00  0.00            
ATOM   1870  OG  SER   246      27.540  45.730  11.110  1.00  0.00            
ATOM   1871  HG1 SER   246      27.040  45.910  10.310  1.00  0.00            
ATOM   1872  C   SER   246      28.660  48.370  12.230  1.00  0.00            
ATOM   1873  O   SER   246      29.600  48.510  13.010  1.00  0.00            
ATOM   1874  N   PRO   247      27.440  48.590  12.630  1.00  0.00            
ATOM   1875  CD  PRO   247      26.340  48.930  11.750  1.00  0.00            
ATOM   1876  HD1 PRO   247      25.650  48.100  11.470  1.00  0.00            
ATOM   1877  HD2 PRO   247      26.620  49.470  10.820  1.00  0.00            
ATOM   1878  CA  PRO   247      27.160  48.950  13.990  1.00  0.00            
ATOM   1879  HA  PRO   247      28.100  49.280  14.420  1.00  0.00            
ATOM   1880  CB  PRO   247      26.200  50.140  13.900  1.00  0.00            
ATOM   1881  HB1 PRO   247      25.610  50.350  14.820  1.00  0.00            
ATOM   1882  HB2 PRO   247      26.720  51.070  13.590  1.00  0.00            
ATOM   1883  CG  PRO   247      25.420  49.780  12.630  1.00  0.00            
ATOM   1884  HG1 PRO   247      24.640  49.080  13.010  1.00  0.00            
ATOM   1885  HG2 PRO   247      25.030  50.700  12.140  1.00  0.00            
ATOM   1886  C   PRO   247      26.660  47.790  14.770  1.00  0.00            
ATOM   1887  O   PRO   247      26.150  47.900  15.890  1.00  0.00            
ATOM   1888  N   VAL   248      26.720  46.580  14.180  1.00  0.00            
ATOM   1889  HN  VAL   248      27.160  46.460  13.290  1.00  0.00            
ATOM   1890  CA  VAL   248      26.200  45.390  14.770  1.00  0.00            
ATOM   1891  HA  VAL   248      25.490  45.620  15.540  1.00  0.00            
ATOM   1892  CB  VAL   248      25.530  44.520  13.750  1.00  0.00            
ATOM   1893  HB  VAL   248      26.230  44.260  12.930  1.00  0.00            
ATOM   1894  CG1 VAL   248      25.050  43.170  14.320  1.00  0.00            
ATOM   1895 1HG1 VAL   248      24.330  42.670  13.630  1.00  0.00            
ATOM   1896 2HG1 VAL   248      25.820  42.390  14.510  1.00  0.00            
ATOM   1897 3HG1 VAL   248      24.470  43.290  15.250  1.00  0.00            
ATOM   1898  CG2 VAL   248      24.350  45.310  13.160  1.00  0.00            
ATOM   1899 1HG2 VAL   248      23.700  44.720  12.480  1.00  0.00            
ATOM   1900 2HG2 VAL   248      23.860  45.700  14.070  1.00  0.00            
ATOM   1901 3HG2 VAL   248      24.630  46.200  12.540  1.00  0.00            
ATOM   1902  C   VAL   248      27.210  44.630  15.560  1.00  0.00            
ATOM   1903  O   VAL   248      28.340  44.420  15.120  1.00  0.00            
ATOM   1904  N   ASP   249      26.850  44.290  16.810  1.00  0.00            
ATOM   1905  HN  ASP   249      25.910  44.220  17.150  1.00  0.00            
ATOM   1906  CA  ASP   249      27.840  43.870  17.750  1.00  0.00            
ATOM   1907  HA  ASP   249      28.670  44.550  17.670  1.00  0.00            
ATOM   1908  CB  ASP   249      27.190  43.910  19.150  1.00  0.00            
ATOM   1909  HB1 ASP   249      26.320  43.210  19.250  1.00  0.00            
ATOM   1910  HB2 ASP   249      27.860  43.720  20.010  1.00  0.00            
ATOM   1911  CG  ASP   249      26.830  45.370  19.390  1.00  0.00            
ATOM   1912  OD1 ASP   249      27.740  46.200  19.670  1.00  0.00            
ATOM   1913  OD2 ASP   249      25.610  45.680  19.470  1.00  0.00            
ATOM   1914  C   ASP   249      28.350  42.490  17.510  1.00  0.00            
ATOM   1915  O   ASP   249      29.560  42.290  17.480  1.00  0.00            
ATOM   1916  N   SER   250      27.540  41.460  17.220  1.00  0.00            
ATOM   1917  HN  SER   250      26.570  41.600  17.080  1.00  0.00            
ATOM   1918  CA  SER   250      27.950  40.090  17.110  1.00  0.00            
ATOM   1919  HA  SER   250      28.460  39.940  18.050  1.00  0.00            
ATOM   1920  CB  SER   250      26.720  39.190  17.020  1.00  0.00            
ATOM   1921  HB1 SER   250      27.120  38.150  17.030  1.00  0.00            
ATOM   1922  HB2 SER   250      26.090  39.330  17.920  1.00  0.00            
ATOM   1923  OG  SER   250      25.980  39.520  15.850  1.00  0.00            
ATOM   1924  HG1 SER   250      25.130  39.070  15.970  1.00  0.00            
ATOM   1925  C   SER   250      28.860  39.830  15.950  1.00  0.00            
ATOM   1926  O   SER   250      29.860  39.110  15.970  1.00  0.00            
ATOM   1927  N   VAL   251      28.580  40.490  14.820  1.00  0.00            
ATOM   1928  HN  VAL   251      27.740  41.010  14.700  1.00  0.00            
ATOM   1929  CA  VAL   251      29.500  40.510  13.720  1.00  0.00            
ATOM   1930  HA  VAL   251      29.670  39.520  13.330  1.00  0.00            
ATOM   1931  CB  VAL   251      28.880  41.310  12.620  1.00  0.00            
ATOM   1932  HB  VAL   251      28.940  42.400  12.820  1.00  0.00            
ATOM   1933  CG1 VAL   251      29.760  41.030  11.380  1.00  0.00            
ATOM   1934 1HG1 VAL   251      29.360  41.620  10.540  1.00  0.00            
ATOM   1935 2HG1 VAL   251      30.830  41.270  11.580  1.00  0.00            
ATOM   1936 3HG1 VAL   251      29.760  39.930  11.210  1.00  0.00            
ATOM   1937  CG2 VAL   251      27.440  40.900  12.290  1.00  0.00            
ATOM   1938 1HG2 VAL   251      27.100  41.570  11.470  1.00  0.00            
ATOM   1939 2HG2 VAL   251      27.460  39.840  11.930  1.00  0.00            
ATOM   1940 3HG2 VAL   251      26.720  40.980  13.130  1.00  0.00            
ATOM   1941  C   VAL   251      30.820  41.120  14.050  1.00  0.00            
ATOM   1942  O   VAL   251      31.920  40.640  13.770  1.00  0.00            
ATOM   1943  N   LEU   252      30.790  42.300  14.710  1.00  0.00            
ATOM   1944  HN  LEU   252      29.900  42.740  14.810  1.00  0.00            
ATOM   1945  CA  LEU   252      31.920  43.130  15.000  1.00  0.00            
ATOM   1946  HA  LEU   252      32.450  43.200  14.060  1.00  0.00            
ATOM   1947  CB  LEU   252      31.640  44.540  15.550  1.00  0.00            
ATOM   1948  HB1 LEU   252      30.790  44.880  14.920  1.00  0.00            
ATOM   1949  HB2 LEU   252      31.330  44.420  16.610  1.00  0.00            
ATOM   1950  CG  LEU   252      32.850  45.480  15.710  1.00  0.00            
ATOM   1951  HG  LEU   252      33.450  45.050  16.540  1.00  0.00            
ATOM   1952  CD1 LEU   252      33.730  45.550  14.460  1.00  0.00            
ATOM   1953 1HD1 LEU   252      34.600  46.220  14.620  1.00  0.00            
ATOM   1954 2HD1 LEU   252      34.160  44.540  14.310  1.00  0.00            
ATOM   1955 3HD1 LEU   252      33.160  45.740  13.520  1.00  0.00            
ATOM   1956  CD2 LEU   252      32.470  46.890  16.180  1.00  0.00            
ATOM   1957 1HD2 LEU   252      31.750  46.900  17.020  1.00  0.00            
ATOM   1958 2HD2 LEU   252      33.440  47.420  16.360  1.00  0.00            
ATOM   1959 3HD2 LEU   252      31.890  47.340  15.350  1.00  0.00            
ATOM   1960  C   LEU   252      32.880  42.420  15.880  1.00  0.00            
ATOM   1961  O   LEU   252      34.100  42.550  15.710  1.00  0.00            
ATOM   1962  N   PHE   253      32.360  41.670  16.870  1.00  0.00            
ATOM   1963  HN  PHE   253      31.410  41.860  17.080  1.00  0.00            
ATOM   1964  CA  PHE   253      33.100  40.840  17.760  1.00  0.00            
ATOM   1965  HA  PHE   253      33.940  41.320  18.230  1.00  0.00            
ATOM   1966  CB  PHE   253      32.200  40.400  18.930  1.00  0.00            
ATOM   1967  HB1 PHE   253      31.330  39.890  18.470  1.00  0.00            
ATOM   1968  HB2 PHE   253      32.720  39.700  19.630  1.00  0.00            
ATOM   1969  CG  PHE   253      31.700  41.480  19.830  1.00  0.00            
ATOM   1970  CD1 PHE   253      32.060  42.800  19.720  1.00  0.00            
ATOM   1971  HD1 PHE   253      32.780  43.170  19.010  1.00  0.00            
ATOM   1972  CE1 PHE   253      31.630  43.730  20.630  1.00  0.00            
ATOM   1973  HE1 PHE   253      31.940  44.740  20.430  1.00  0.00            
ATOM   1974  CZ  PHE   253      30.810  43.310  21.650  1.00  0.00            
ATOM   1975  HZ  PHE   253      30.440  44.000  22.400  1.00  0.00            
ATOM   1976  CD2 PHE   253      30.850  41.150  20.860  1.00  0.00            
ATOM   1977  HD2 PHE   253      30.620  40.100  20.920  1.00  0.00            
ATOM   1978  CE2 PHE   253      30.500  41.990  21.890  1.00  0.00            
ATOM   1979  HE2 PHE   253      29.840  41.730  22.700  1.00  0.00            
ATOM   1980  C   PHE   253      33.760  39.680  17.100  1.00  0.00            
ATOM   1981  O   PHE   253      34.880  39.350  17.480  1.00  0.00            
ATOM   1982  N   TYR   254      33.120  39.080  16.080  1.00  0.00            
ATOM   1983  HN  TYR   254      32.370  39.590  15.660  1.00  0.00            
ATOM   1984  CA  TYR   254      33.830  38.060  15.370  1.00  0.00            
ATOM   1985  HA  TYR   254      34.200  37.330  16.080  1.00  0.00            
ATOM   1986  CB  TYR   254      32.830  37.310  14.480  1.00  0.00            
ATOM   1987  HB1 TYR   254      32.010  38.030  14.250  1.00  0.00            
ATOM   1988  HB2 TYR   254      33.330  37.000  13.540  1.00  0.00            
ATOM   1989  CG  TYR   254      32.330  36.030  15.060  1.00  0.00            
ATOM   1990  CD1 TYR   254      30.970  35.830  14.990  1.00  0.00            
ATOM   1991  HD1 TYR   254      30.340  36.590  14.560  1.00  0.00            
ATOM   1992  CE1 TYR   254      30.380  34.610  15.250  1.00  0.00            
ATOM   1993  HE1 TYR   254      29.320  34.500  15.140  1.00  0.00            
ATOM   1994  CZ  TYR   254      31.200  33.560  15.590  1.00  0.00            
ATOM   1995  OH  TYR   254      30.670  32.270  15.800  1.00  0.00            
ATOM   1996  HH  TYR   254      31.360  31.620  15.660  1.00  0.00            
ATOM   1997  CD2 TYR   254      33.080  35.010  15.610  1.00  0.00            
ATOM   1998  HD2 TYR   254      34.140  35.200  15.700  1.00  0.00            
ATOM   1999  CE2 TYR   254      32.500  33.810  15.970  1.00  0.00            
ATOM   2000  HE2 TYR   254      33.160  32.970  16.110  1.00  0.00            
ATOM   2001  C   TYR   254      34.970  38.520  14.510  1.00  0.00            
ATOM   2002  O   TYR   254      35.980  37.860  14.270  1.00  0.00            
ATOM   2003  N   ALA   255      34.770  39.730  13.970  1.00  0.00            
ATOM   2004  HN  ALA   255      33.950  40.250  14.170  1.00  0.00            
ATOM   2005  CA  ALA   255      35.690  40.430  13.120  1.00  0.00            
ATOM   2006  HA  ALA   255      35.990  39.730  12.360  1.00  0.00            
ATOM   2007  CB  ALA   255      35.180  41.730  12.460  1.00  0.00            
ATOM   2008  HB1 ALA   255      35.070  42.540  13.200  1.00  0.00            
ATOM   2009  HB2 ALA   255      36.020  42.070  11.820  1.00  0.00            
ATOM   2010  HB3 ALA   255      34.210  41.560  11.940  1.00  0.00            
ATOM   2011  C   ALA   255      36.940  40.800  13.840  1.00  0.00            
ATOM   2012  O   ALA   255      38.010  40.820  13.230  1.00  0.00            
ATOM   2013  N   ILE   256      36.860  41.180  15.120  1.00  0.00            
ATOM   2014  HN  ILE   256      35.990  41.410  15.560  1.00  0.00            
ATOM   2015  CA  ILE   256      37.990  41.820  15.720  1.00  0.00            
ATOM   2016  HA  ILE   256      38.430  42.330  14.880  1.00  0.00            
ATOM   2017  CB  ILE   256      37.600  42.820  16.770  1.00  0.00            
ATOM   2018  HB  ILE   256      36.700  43.360  16.420  1.00  0.00            
ATOM   2019  CG2 ILE   256      37.070  42.100  18.020  1.00  0.00            
ATOM   2020 1HG2 ILE   256      36.290  41.330  17.820  1.00  0.00            
ATOM   2021 2HG2 ILE   256      37.860  41.460  18.490  1.00  0.00            
ATOM   2022 3HG2 ILE   256      36.780  42.790  18.840  1.00  0.00            
ATOM   2023  CG1 ILE   256      38.700  43.880  16.970  1.00  0.00            
ATOM   2024 1HG1 ILE   256      38.420  44.520  17.840  1.00  0.00            
ATOM   2025 2HG1 ILE   256      39.690  43.400  17.110  1.00  0.00            
ATOM   2026  CD  ILE   256      38.730  44.920  15.850  1.00  0.00            
ATOM   2027  HD1 ILE   256      39.370  44.650  14.970  1.00  0.00            
ATOM   2028  HD2 ILE   256      37.720  45.180  15.470  1.00  0.00            
ATOM   2029  HD3 ILE   256      39.250  45.830  16.210  1.00  0.00            
ATOM   2030  C   ILE   256      39.050  40.870  16.140  1.00  0.00            
ATOM   2031  O   ILE   256      40.260  41.050  15.980  1.00  0.00            
ATOM   2032  N   THR   257      38.620  39.650  16.500  1.00  0.00            
ATOM   2033  HN  THR   257      37.630  39.580  16.420  1.00  0.00            
ATOM   2034  CA  THR   257      39.310  38.480  16.970  1.00  0.00            
ATOM   2035  HA  THR   257      40.190  38.820  17.490  1.00  0.00            
ATOM   2036  CB  THR   257      38.520  37.520  17.810  1.00  0.00            
ATOM   2037  HB  THR   257      39.190  36.650  17.940  1.00  0.00            
ATOM   2038  OG1 THR   257      37.340  37.240  17.070  1.00  0.00            
ATOM   2039  HG1 THR   257      36.720  36.790  17.650  1.00  0.00            
ATOM   2040  CG2 THR   257      38.210  38.160  19.170  1.00  0.00            
ATOM   2041 1HG2 THR   257      39.130  38.650  19.550  1.00  0.00            
ATOM   2042 2HG2 THR   257      37.460  38.970  19.070  1.00  0.00            
ATOM   2043 3HG2 THR   257      37.840  37.400  19.890  1.00  0.00            
ATOM   2044  C   THR   257      39.950  37.790  15.810  1.00  0.00            
ATOM   2045  O   THR   257      41.110  37.390  15.880  1.00  0.00            
ATOM   2046  N   THR   258      39.230  37.730  14.680  1.00  0.00            
ATOM   2047  HN  THR   258      38.330  38.140  14.600  1.00  0.00            
ATOM   2048  CA  THR   258      39.810  37.410  13.410  1.00  0.00            
ATOM   2049  HA  THR   258      40.230  36.410  13.430  1.00  0.00            
ATOM   2050  CB  THR   258      38.740  37.340  12.360  1.00  0.00            
ATOM   2051  HB  THR   258      38.280  38.340  12.230  1.00  0.00            
ATOM   2052  OG1 THR   258      37.690  36.480  12.780  1.00  0.00            
ATOM   2053  HG1 THR   258      37.080  36.910  13.380  1.00  0.00            
ATOM   2054  CG2 THR   258      39.180  36.770  11.000  1.00  0.00            
ATOM   2055 1HG2 THR   258      38.360  36.500  10.310  1.00  0.00            
ATOM   2056 2HG2 THR   258      39.790  37.520  10.460  1.00  0.00            
ATOM   2057 3HG2 THR   258      39.820  35.870  11.180  1.00  0.00            
ATOM   2058  C   THR   258      40.880  38.300  12.880  1.00  0.00            
ATOM   2059  O   THR   258      41.970  37.830  12.550  1.00  0.00            
ATOM   2060  N   LEU   259      40.640  39.620  12.900  1.00  0.00            
ATOM   2061  HN  LEU   259      39.720  39.890  13.160  1.00  0.00            
ATOM   2062  CA  LEU   259      41.580  40.640  12.530  1.00  0.00            
ATOM   2063  HA  LEU   259      42.060  40.350  11.610  1.00  0.00            
ATOM   2064  CB  LEU   259      40.930  42.030  12.460  1.00  0.00            
ATOM   2065  HB1 LEU   259      40.010  41.990  11.840  1.00  0.00            
ATOM   2066  HB2 LEU   259      40.650  42.410  13.470  1.00  0.00            
ATOM   2067  CG  LEU   259      41.870  43.090  11.860  1.00  0.00            
ATOM   2068  HG  LEU   259      42.800  43.040  12.460  1.00  0.00            
ATOM   2069  CD1 LEU   259      42.190  42.700  10.400  1.00  0.00            
ATOM   2070 1HD1 LEU   259      42.600  41.670  10.330  1.00  0.00            
ATOM   2071 2HD1 LEU   259      41.270  42.760   9.780  1.00  0.00            
ATOM   2072 3HD1 LEU   259      43.030  43.320  10.030  1.00  0.00            
ATOM   2073  CD2 LEU   259      41.170  44.460  11.860  1.00  0.00            
ATOM   2074 1HD2 LEU   259      40.500  44.610  10.990  1.00  0.00            
ATOM   2075 2HD2 LEU   259      40.570  44.550  12.790  1.00  0.00            
ATOM   2076 3HD2 LEU   259      41.840  45.350  11.790  1.00  0.00            
ATOM   2077  C   LEU   259      42.810  40.650  13.380  1.00  0.00            
ATOM   2078  O   LEU   259      43.930  40.730  12.890  1.00  0.00            
ATOM   2079  N   HIS   260      42.650  40.390  14.690  1.00  0.00            
ATOM   2080  HN  HIS   260      41.780  40.440  15.170  1.00  0.00            
ATOM   2081  CA  HIS   260      43.800  40.150  15.510  1.00  0.00            
ATOM   2082  HA  HIS   260      44.410  41.030  15.410  1.00  0.00            
ATOM   2083  CB  HIS   260      43.350  40.140  16.980  1.00  0.00            
ATOM   2084  HB1 HIS   260      42.610  40.960  17.110  1.00  0.00            
ATOM   2085  HB2 HIS   260      43.070  39.120  17.310  1.00  0.00            
ATOM   2086  ND1 HIS   260      45.210  39.610  18.600  1.00  0.00            
ATOM   2087  CG  HIS   260      44.430  40.540  17.950  1.00  0.00            
ATOM   2088  CE1 HIS   260      46.000  40.320  19.390  1.00  0.00            
ATOM   2089  HE1 HIS   260      46.690  40.050  20.190  1.00  0.00            
ATOM   2090  NE2 HIS   260      45.740  41.650  19.320  1.00  0.00            
ATOM   2091  HE2 HIS   260      46.130  42.290  19.970  1.00  0.00            
ATOM   2092  CD2 HIS   260      44.710  41.790  18.400  1.00  0.00            
ATOM   2093  HD2 HIS   260      44.300  42.780  18.240  1.00  0.00            
ATOM   2094  C   HIS   260      44.690  38.990  15.230  1.00  0.00            
ATOM   2095  O   HIS   260      45.910  39.090  15.350  1.00  0.00            
ATOM   2096  N   ASN   261      44.100  37.830  14.910  1.00  0.00            
ATOM   2097  HN  ASN   261      43.140  37.820  14.650  1.00  0.00            
ATOM   2098  CA  ASN   261      45.010  36.790  14.530  1.00  0.00            
ATOM   2099  HA  ASN   261      45.770  36.770  15.300  1.00  0.00            
ATOM   2100  CB  ASN   261      44.240  35.480  14.280  1.00  0.00            
ATOM   2101  HB1 ASN   261      43.530  35.660  13.450  1.00  0.00            
ATOM   2102  HB2 ASN   261      44.970  34.670  14.060  1.00  0.00            
ATOM   2103  CG  ASN   261      43.680  34.980  15.610  1.00  0.00            
ATOM   2104  OD1 ASN   261      44.320  35.190  16.640  1.00  0.00            
ATOM   2105  ND2 ASN   261      42.500  34.310  15.680  1.00  0.00            
ATOM   2106 1HD2 ASN   261      42.010  33.960  14.890  1.00  0.00            
ATOM   2107 2HD2 ASN   261      42.120  34.140  16.590  1.00  0.00            
ATOM   2108  C   ASN   261      45.700  37.060  13.230  1.00  0.00            
ATOM   2109  O   ASN   261      46.810  36.630  12.950  1.00  0.00            
ATOM   2110  N   LEU   262      45.080  37.830  12.310  1.00  0.00            
ATOM   2111  HN  LEU   262      44.140  38.140  12.380  1.00  0.00            
ATOM   2112  CA  LEU   262      45.710  38.260  11.110  1.00  0.00            
ATOM   2113  HA  LEU   262      46.090  37.400  10.580  1.00  0.00            
ATOM   2114  CB  LEU   262      44.660  38.920  10.200  1.00  0.00            
ATOM   2115  HB1 LEU   262      44.060  39.560  10.880  1.00  0.00            
ATOM   2116  HB2 LEU   262      45.170  39.550   9.430  1.00  0.00            
ATOM   2117  CG  LEU   262      43.710  37.900   9.550  1.00  0.00            
ATOM   2118  HG  LEU   262      43.360  37.180  10.310  1.00  0.00            
ATOM   2119  CD1 LEU   262      42.430  38.520   8.960  1.00  0.00            
ATOM   2120 1HD1 LEU   262      42.710  39.340   8.260  1.00  0.00            
ATOM   2121 2HD1 LEU   262      41.780  37.780   8.450  1.00  0.00            
ATOM   2122 3HD1 LEU   262      41.870  38.960   9.810  1.00  0.00            
ATOM   2123  CD2 LEU   262      44.450  37.200   8.390  1.00  0.00            
ATOM   2124 1HD2 LEU   262      45.320  36.660   8.830  1.00  0.00            
ATOM   2125 2HD2 LEU   262      43.840  36.570   7.700  1.00  0.00            
ATOM   2126 3HD2 LEU   262      44.880  38.010   7.780  1.00  0.00            
ATOM   2127  C   LEU   262      46.860  39.210  11.190  1.00  0.00            
ATOM   2128  O   LEU   262      47.910  39.040  10.580  1.00  0.00            
ATOM   2129  N   LEU   263      46.750  40.220  12.080  1.00  0.00            
ATOM   2130  HN  LEU   263      45.950  40.400  12.640  1.00  0.00            
ATOM   2131  CA  LEU   263      47.850  41.050  12.450  1.00  0.00            
ATOM   2132  HA  LEU   263      48.210  41.380  11.490  1.00  0.00            
ATOM   2133  CB  LEU   263      47.390  42.190  13.380  1.00  0.00            
ATOM   2134  HB1 LEU   263      46.960  41.680  14.270  1.00  0.00            
ATOM   2135  HB2 LEU   263      48.190  42.920  13.630  1.00  0.00            
ATOM   2136  CG  LEU   263      46.420  43.160  12.670  1.00  0.00            
ATOM   2137  HG  LEU   263      45.740  42.630  11.980  1.00  0.00            
ATOM   2138  CD1 LEU   263      45.530  43.770  13.770  1.00  0.00            
ATOM   2139 1HD1 LEU   263      45.000  44.660  13.370  1.00  0.00            
ATOM   2140 2HD1 LEU   263      44.830  43.000  14.160  1.00  0.00            
ATOM   2141 3HD1 LEU   263      46.120  44.240  14.590  1.00  0.00            
ATOM   2142  CD2 LEU   263      47.130  44.180  11.760  1.00  0.00            
ATOM   2143 1HD2 LEU   263      46.330  44.920  11.550  1.00  0.00            
ATOM   2144 2HD2 LEU   263      47.870  44.640  12.450  1.00  0.00            
ATOM   2145 3HD2 LEU   263      47.470  43.840  10.750  1.00  0.00            
ATOM   2146  C   LEU   263      49.000  40.340  13.080  1.00  0.00            
ATOM   2147  O   LEU   263      50.160  40.490  12.690  1.00  0.00            
ATOM   2148  N   LEU   264      48.680  39.490  14.070  1.00  0.00            
ATOM   2149  HN  LEU   264      47.750  39.390  14.420  1.00  0.00            
ATOM   2150  CA  LEU   264      49.730  38.830  14.790  1.00  0.00            
ATOM   2151  HA  LEU   264      50.500  39.560  14.980  1.00  0.00            
ATOM   2152  CB  LEU   264      49.110  38.160  16.020  1.00  0.00            
ATOM   2153  HB1 LEU   264      48.180  38.690  16.310  1.00  0.00            
ATOM   2154  HB2 LEU   264      48.800  37.130  15.750  1.00  0.00            
ATOM   2155  CG  LEU   264      50.110  38.080  17.190  1.00  0.00            
ATOM   2156  HG  LEU   264      50.760  37.220  16.900  1.00  0.00            
ATOM   2157  CD1 LEU   264      51.040  39.260  17.520  1.00  0.00            
ATOM   2158 1HD1 LEU   264      51.590  38.980  18.450  1.00  0.00            
ATOM   2159 2HD1 LEU   264      51.840  39.340  16.760  1.00  0.00            
ATOM   2160 3HD1 LEU   264      50.490  40.210  17.680  1.00  0.00            
ATOM   2161  CD2 LEU   264      49.490  37.550  18.490  1.00  0.00            
ATOM   2162 1HD2 LEU   264      48.770  36.710  18.430  1.00  0.00            
ATOM   2163 2HD2 LEU   264      50.290  37.180  19.170  1.00  0.00            
ATOM   2164 3HD2 LEU   264      49.060  38.390  19.090  1.00  0.00            
ATOM   2165  C   LEU   264      50.540  37.810  14.080  1.00  0.00            
ATOM   2166  O   LEU   264      51.740  37.720  14.340  1.00  0.00            
ATOM   2167  N   HIS   265      49.890  36.990  13.230  1.00  0.00            
ATOM   2168  HN  HIS   265      48.930  37.190  13.040  1.00  0.00            
ATOM   2169  CA  HIS   265      50.290  35.690  12.800  1.00  0.00            
ATOM   2170  HA  HIS   265      51.240  35.420  13.250  1.00  0.00            
ATOM   2171  CB  HIS   265      49.210  34.670  13.210  1.00  0.00            
ATOM   2172  HB1 HIS   265      48.310  35.090  12.730  1.00  0.00            
ATOM   2173  HB2 HIS   265      49.380  33.640  12.810  1.00  0.00            
ATOM   2174  ND1 HIS   265      49.820  34.530  15.640  1.00  0.00            
ATOM   2175  CG  HIS   265      48.850  34.550  14.660  1.00  0.00            
ATOM   2176  CE1 HIS   265      49.160  34.390  16.780  1.00  0.00            
ATOM   2177  HE1 HIS   265      49.510  34.130  17.780  1.00  0.00            
ATOM   2178  NE2 HIS   265      47.820  34.330  16.600  1.00  0.00            
ATOM   2179  HE2 HIS   265      47.070  34.270  17.270  1.00  0.00            
ATOM   2180  CD2 HIS   265      47.620  34.450  15.240  1.00  0.00            
ATOM   2181  HD2 HIS   265      46.680  34.440  14.710  1.00  0.00            
ATOM   2182  C   HIS   265      50.400  35.610  11.320  1.00  0.00            
ATOM   2183  O   HIS   265      51.080  34.690  10.870  1.00  0.00            
ATOM   2184  N   GLN   266      49.880  36.600  10.560  1.00  0.00            
ATOM   2185  HN  GLN   266      49.310  37.330  10.920  1.00  0.00            
ATOM   2186  CA  GLN   266      49.860  36.540   9.130  1.00  0.00            
ATOM   2187  HA  GLN   266      50.230  35.620   8.720  1.00  0.00            
ATOM   2188  CB  GLN   266      48.410  36.500   8.630  1.00  0.00            
ATOM   2189  HB1 GLN   266      47.890  35.620   9.070  1.00  0.00            
ATOM   2190  HB2 GLN   266      47.940  37.480   8.840  1.00  0.00            
ATOM   2191  CG  GLN   266      48.170  36.460   7.120  1.00  0.00            
ATOM   2192  HG1 GLN   266      47.110  36.350   6.820  1.00  0.00            
ATOM   2193  HG2 GLN   266      48.440  37.420   6.630  1.00  0.00            
ATOM   2194  CD  GLN   266      48.980  35.360   6.440  1.00  0.00            
ATOM   2195  OE1 GLN   266      49.020  34.230   6.920  1.00  0.00            
ATOM   2196  NE2 GLN   266      49.840  35.820   5.490  1.00  0.00            
ATOM   2197 1HE2 GLN   266      49.870  36.810   5.370  1.00  0.00            
ATOM   2198 2HE2 GLN   266      50.570  35.240   5.140  1.00  0.00            
ATOM   2199  C   GLN   266      50.610  37.670   8.520  1.00  0.00            
ATOM   2200  O   GLN   266      50.460  38.870   8.770  1.00  0.00            
ATOM   2201  N   GLU   267      51.610  37.380   7.670  1.00  0.00            
ATOM   2202  HN  GLU   267      51.820  36.410   7.510  1.00  0.00            
ATOM   2203  CA  GLU   267      52.370  38.390   7.000  1.00  0.00            
ATOM   2204  HA  GLU   267      52.730  38.990   7.820  1.00  0.00            
ATOM   2205  CB  GLU   267      53.610  37.800   6.310  1.00  0.00            
ATOM   2206  HB1 GLU   267      53.970  37.010   7.010  1.00  0.00            
ATOM   2207  HB2 GLU   267      53.300  37.350   5.340  1.00  0.00            
ATOM   2208  CG  GLU   267      54.850  38.680   6.170  1.00  0.00            
ATOM   2209  HG1 GLU   267      55.750  38.090   5.910  1.00  0.00            
ATOM   2210  HG2 GLU   267      54.660  39.300   5.270  1.00  0.00            
ATOM   2211  CD  GLU   267      55.190  39.640   7.300  1.00  0.00            
ATOM   2212  OE1 GLU   267      54.490  40.690   7.350  1.00  0.00            
ATOM   2213  OE2 GLU   267      56.030  39.270   8.160  1.00  0.00            
ATOM   2214  C   GLU   267      51.580  39.220   6.050  1.00  0.00            
ATOM   2215  O   GLU   267      50.690  38.790   5.320  1.00  0.00            
ATOM   2216  N   GLY   268      51.920  40.520   6.070  1.00  0.00            
ATOM   2217  HN  GLY   268      52.670  40.830   6.650  1.00  0.00            
ATOM   2218  CA  GLY   268      51.390  41.480   5.150  1.00  0.00            
ATOM   2219  HA1 GLY   268      52.080  42.310   5.210  1.00  0.00            
ATOM   2220  HA2 GLY   268      51.240  41.140   4.140  1.00  0.00            
ATOM   2221  C   GLY   268      50.050  42.000   5.550  1.00  0.00            
ATOM   2222  O   GLY   268      49.440  42.840   4.880  1.00  0.00            
ATOM   2223  N   ALA   269      49.390  41.510   6.610  1.00  0.00            
ATOM   2224  HN  ALA   269      49.770  40.700   7.050  1.00  0.00            
ATOM   2225  CA  ALA   269      48.130  42.030   7.060  1.00  0.00            
ATOM   2226  HA  ALA   269      47.420  42.100   6.250  1.00  0.00            
ATOM   2227  CB  ALA   269      47.530  41.060   8.090  1.00  0.00            
ATOM   2228  HB1 ALA   269      48.090  40.990   9.050  1.00  0.00            
ATOM   2229  HB2 ALA   269      46.510  41.410   8.360  1.00  0.00            
ATOM   2230  HB3 ALA   269      47.350  40.070   7.600  1.00  0.00            
ATOM   2231  C   ALA   269      48.240  43.400   7.630  1.00  0.00            
ATOM   2232  O   ALA   269      47.370  44.250   7.430  1.00  0.00            
ATOM   2233  N   LYS   270      49.340  43.760   8.320  1.00  0.00            
ATOM   2234  HN  LYS   270      49.950  43.100   8.760  1.00  0.00            
ATOM   2235  CA  LYS   270      49.650  45.060   8.810  1.00  0.00            
ATOM   2236  HA  LYS   270      48.810  45.320   9.430  1.00  0.00            
ATOM   2237  CB  LYS   270      50.860  45.260   9.740  1.00  0.00            
ATOM   2238  HB1 LYS   270      51.750  44.830   9.230  1.00  0.00            
ATOM   2239  HB2 LYS   270      50.970  46.350   9.910  1.00  0.00            
ATOM   2240  CG  LYS   270      50.730  44.660  11.140  1.00  0.00            
ATOM   2241  HG1 LYS   270      50.170  45.340  11.820  1.00  0.00            
ATOM   2242  HG2 LYS   270      50.150  43.720  11.030  1.00  0.00            
ATOM   2243  CD  LYS   270      52.020  44.270  11.870  1.00  0.00            
ATOM   2244  HD1 LYS   270      51.750  44.040  12.920  1.00  0.00            
ATOM   2245  HD2 LYS   270      52.610  43.480  11.340  1.00  0.00            
ATOM   2246  CE  LYS   270      52.990  45.440  12.000  1.00  0.00            
ATOM   2247  HE1 LYS   270      53.310  45.790  10.990  1.00  0.00            
ATOM   2248  HE2 LYS   270      52.420  46.290  12.460  1.00  0.00            
ATOM   2249  NZ  LYS   270      54.190  45.160  12.820  1.00  0.00            
ATOM   2250  HZ1 LYS   270      53.950  44.600  13.660  1.00  0.00            
ATOM   2251  HZ2 LYS   270      54.770  44.510  12.260  1.00  0.00            
ATOM   2252  HZ3 LYS   270      54.730  46.010  13.090  1.00  0.00            
ATOM   2253  C   LYS   270      49.650  46.030   7.670  1.00  0.00            
ATOM   2254  O   LYS   270      49.040  47.090   7.770  1.00  0.00            
ATOM   2255  N   MET   271      50.310  45.730   6.540  1.00  0.00            
ATOM   2256  HN  MET   271      50.900  44.930   6.510  1.00  0.00            
ATOM   2257  CA  MET   271      50.200  46.500   5.350  1.00  0.00            
ATOM   2258  HA  MET   271      50.600  47.490   5.540  1.00  0.00            
ATOM   2259  CB  MET   271      50.980  45.810   4.220  1.00  0.00            
ATOM   2260  HB1 MET   271      51.910  45.560   4.770  1.00  0.00            
ATOM   2261  HB2 MET   271      50.410  44.920   3.860  1.00  0.00            
ATOM   2262  CG  MET   271      51.330  46.640   2.980  1.00  0.00            
ATOM   2263  HG1 MET   271      50.390  47.160   2.700  1.00  0.00            
ATOM   2264  HG2 MET   271      52.050  47.410   3.340  1.00  0.00            
ATOM   2265  SD  MET   271      52.060  45.700   1.600  1.00  0.00            
ATOM   2266  CE  MET   271      50.550  44.800   1.160  1.00  0.00            
ATOM   2267  HE1 MET   271      50.460  43.900   1.790  1.00  0.00            
ATOM   2268  HE2 MET   271      49.570  45.320   1.180  1.00  0.00            
ATOM   2269  HE3 MET   271      50.590  44.310   0.160  1.00  0.00            
ATOM   2270  C   MET   271      48.800  46.720   4.890  1.00  0.00            
ATOM   2271  O   MET   271      48.300  47.830   4.700  1.00  0.00            
ATOM   2272  N   ALA   272      48.080  45.590   4.810  1.00  0.00            
ATOM   2273  HN  ALA   272      48.580  44.750   5.000  1.00  0.00            
ATOM   2274  CA  ALA   272      46.790  45.580   4.190  1.00  0.00            
ATOM   2275  HA  ALA   272      46.990  45.990   3.210  1.00  0.00            
ATOM   2276  CB  ALA   272      46.470  44.090   4.040  1.00  0.00            
ATOM   2277  HB1 ALA   272      47.330  43.590   3.540  1.00  0.00            
ATOM   2278  HB2 ALA   272      46.330  43.600   5.030  1.00  0.00            
ATOM   2279  HB3 ALA   272      45.620  43.890   3.350  1.00  0.00            
ATOM   2280  C   ALA   272      45.690  46.290   4.900  1.00  0.00            
ATOM   2281  O   ALA   272      44.740  46.800   4.310  1.00  0.00            
ATOM   2282  N   VAL   273      45.730  46.390   6.240  1.00  0.00            
ATOM   2283  HN  VAL   273      46.480  45.960   6.740  1.00  0.00            
ATOM   2284  CA  VAL   273      44.760  47.060   7.040  1.00  0.00            
ATOM   2285  HA  VAL   273      43.780  46.700   6.740  1.00  0.00            
ATOM   2286  CB  VAL   273      44.930  46.680   8.490  1.00  0.00            
ATOM   2287  HB  VAL   273      45.980  46.830   8.820  1.00  0.00            
ATOM   2288  CG1 VAL   273      43.980  47.540   9.340  1.00  0.00            
ATOM   2289 1HG1 VAL   273      42.940  47.390   8.970  1.00  0.00            
ATOM   2290 2HG1 VAL   273      44.040  47.090  10.350  1.00  0.00            
ATOM   2291 3HG1 VAL   273      44.300  48.610   9.370  1.00  0.00            
ATOM   2292  CG2 VAL   273      44.430  45.230   8.460  1.00  0.00            
ATOM   2293 1HG2 VAL   273      45.080  44.670   7.750  1.00  0.00            
ATOM   2294 2HG2 VAL   273      44.640  44.820   9.470  1.00  0.00            
ATOM   2295 3HG2 VAL   273      43.360  45.040   8.200  1.00  0.00            
ATOM   2296  C   VAL   273      44.840  48.520   6.780  1.00  0.00            
ATOM   2297  O   VAL   273      43.870  49.210   6.460  1.00  0.00            
ATOM   2298  N   ARG   274      46.060  49.090   6.720  1.00  0.00            
ATOM   2299  HN  ARG   274      46.810  48.470   6.960  1.00  0.00            
ATOM   2300  CA  ARG   274      46.330  50.470   6.470  1.00  0.00            
ATOM   2301  HA  ARG   274      45.710  51.050   7.130  1.00  0.00            
ATOM   2302  CB  ARG   274      47.820  50.760   6.710  1.00  0.00            
ATOM   2303  HB1 ARG   274      48.270  50.170   7.540  1.00  0.00            
ATOM   2304  HB2 ARG   274      48.400  50.400   5.840  1.00  0.00            
ATOM   2305  CG  ARG   274      48.070  52.240   7.050  1.00  0.00            
ATOM   2306  HG1 ARG   274      47.580  52.850   6.260  1.00  0.00            
ATOM   2307  HG2 ARG   274      47.460  52.460   7.950  1.00  0.00            
ATOM   2308  CD  ARG   274      49.510  52.630   7.350  1.00  0.00            
ATOM   2309  HD1 ARG   274      49.450  53.660   7.770  1.00  0.00            
ATOM   2310  HD2 ARG   274      50.160  52.040   8.040  1.00  0.00            
ATOM   2311  NE  ARG   274      50.140  52.850   6.020  1.00  0.00            
ATOM   2312  HE  ARG   274      50.030  53.760   5.620  1.00  0.00            
ATOM   2313  CZ  ARG   274      51.150  52.120   5.480  1.00  0.00            
ATOM   2314  NH1 ARG   274      51.540  50.930   6.030  1.00  0.00            
ATOM   2315 1HH1 ARG   274      51.150  50.570   6.880  1.00  0.00            
ATOM   2316 2HH1 ARG   274      52.340  50.400   5.740  1.00  0.00            
ATOM   2317  NH2 ARG   274      51.770  52.570   4.340  1.00  0.00            
ATOM   2318 1HH2 ARG   274      51.460  53.410   3.890  1.00  0.00            
ATOM   2319 2HH2 ARG   274      52.190  51.900   3.730  1.00  0.00            
ATOM   2320  C   ARG   274      45.990  50.830   5.060  1.00  0.00            
ATOM   2321  O   ARG   274      45.410  51.880   4.780  1.00  0.00            
ATOM   2322  N   LEU   275      46.290  49.980   4.060  1.00  0.00            
ATOM   2323  HN  LEU   275      46.830  49.170   4.310  1.00  0.00            
ATOM   2324  CA  LEU   275      45.950  50.090   2.680  1.00  0.00            
ATOM   2325  HA  LEU   275      46.390  51.030   2.360  1.00  0.00            
ATOM   2326  CB  LEU   275      46.590  49.060   1.730  1.00  0.00            
ATOM   2327  HB1 LEU   275      46.280  48.010   1.910  1.00  0.00            
ATOM   2328  HB2 LEU   275      46.110  49.160   0.730  1.00  0.00            
ATOM   2329  CG  LEU   275      48.110  49.190   1.570  1.00  0.00            
ATOM   2330  HG  LEU   275      48.570  48.790   2.500  1.00  0.00            
ATOM   2331  CD1 LEU   275      48.570  48.250   0.440  1.00  0.00            
ATOM   2332 1HD1 LEU   275      49.680  48.300   0.380  1.00  0.00            
ATOM   2333 2HD1 LEU   275      48.190  47.230   0.650  1.00  0.00            
ATOM   2334 3HD1 LEU   275      48.220  48.630  -0.550  1.00  0.00            
ATOM   2335  CD2 LEU   275      48.690  50.600   1.420  1.00  0.00            
ATOM   2336 1HD2 LEU   275      48.440  50.990   0.410  1.00  0.00            
ATOM   2337 2HD2 LEU   275      48.410  51.290   2.250  1.00  0.00            
ATOM   2338 3HD2 LEU   275      49.800  50.650   1.480  1.00  0.00            
ATOM   2339  C   LEU   275      44.470  50.120   2.510  1.00  0.00            
ATOM   2340  O   LEU   275      44.030  50.990   1.760  1.00  0.00            
ATOM   2341  N   ALA   276      43.760  49.270   3.270  1.00  0.00            
ATOM   2342  HN  ALA   276      44.180  48.580   3.850  1.00  0.00            
ATOM   2343  CA  ALA   276      42.340  49.140   3.240  1.00  0.00            
ATOM   2344  HA  ALA   276      42.090  49.380   2.210  1.00  0.00            
ATOM   2345  CB  ALA   276      41.770  47.770   3.640  1.00  0.00            
ATOM   2346  HB1 ALA   276      40.660  47.820   3.580  1.00  0.00            
ATOM   2347  HB2 ALA   276      42.140  46.930   3.010  1.00  0.00            
ATOM   2348  HB3 ALA   276      42.190  47.510   4.640  1.00  0.00            
ATOM   2349  C   ALA   276      41.650  50.180   4.050  1.00  0.00            
ATOM   2350  O   ALA   276      40.430  50.220   3.970  1.00  0.00            
ATOM   2351  N   GLY   277      42.350  51.020   4.830  1.00  0.00            
ATOM   2352  HN  GLY   277      43.350  50.950   4.770  1.00  0.00            
ATOM   2353  CA  GLY   277      41.810  52.060   5.640  1.00  0.00            
ATOM   2354  HA1 GLY   277      42.520  52.820   5.920  1.00  0.00            
ATOM   2355  HA2 GLY   277      41.020  52.590   5.130  1.00  0.00            
ATOM   2356  C   GLY   277      41.210  51.610   6.930  1.00  0.00            
ATOM   2357  O   GLY   277      40.430  52.370   7.500  1.00  0.00            
ATOM   2358  N   GLY   278      41.630  50.450   7.450  1.00  0.00            
ATOM   2359  HN  GLY   278      42.350  49.960   6.970  1.00  0.00            
ATOM   2360  CA  GLY   278      41.070  49.820   8.610  1.00  0.00            
ATOM   2361  HA1 GLY   278      40.000  49.830   8.430  1.00  0.00            
ATOM   2362  HA2 GLY   278      41.460  48.830   8.760  1.00  0.00            
ATOM   2363  C   GLY   278      41.240  50.640   9.850  1.00  0.00            
ATOM   2364  O   GLY   278      40.510  50.700  10.840  1.00  0.00            
ATOM   2365  N   LEU   279      42.360  51.380   9.900  1.00  0.00            
ATOM   2366  HN  LEU   279      42.930  51.350   9.090  1.00  0.00            
ATOM   2367  CA  LEU   279      42.700  52.190  11.030  1.00  0.00            
ATOM   2368  HA  LEU   279      42.750  51.470  11.830  1.00  0.00            
ATOM   2369  CB  LEU   279      44.080  52.820  10.760  1.00  0.00            
ATOM   2370  HB1 LEU   279      44.710  52.090  10.210  1.00  0.00            
ATOM   2371  HB2 LEU   279      43.880  53.620  10.010  1.00  0.00            
ATOM   2372  CG  LEU   279      44.850  53.330  11.990  1.00  0.00            
ATOM   2373  HG  LEU   279      44.930  52.520  12.750  1.00  0.00            
ATOM   2374  CD1 LEU   279      46.250  53.690  11.460  1.00  0.00            
ATOM   2375 1HD1 LEU   279      46.250  54.470  10.670  1.00  0.00            
ATOM   2376 2HD1 LEU   279      46.750  54.220  12.300  1.00  0.00            
ATOM   2377 3HD1 LEU   279      46.720  52.810  10.990  1.00  0.00            
ATOM   2378  CD2 LEU   279      44.240  54.570  12.660  1.00  0.00            
ATOM   2379 1HD2 LEU   279      44.040  55.250  11.800  1.00  0.00            
ATOM   2380 2HD2 LEU   279      43.310  54.250  13.170  1.00  0.00            
ATOM   2381 3HD2 LEU   279      44.980  55.140  13.260  1.00  0.00            
ATOM   2382  C   LEU   279      41.710  53.230  11.440  1.00  0.00            
ATOM   2383  O   LEU   279      41.250  53.210  12.590  1.00  0.00            
ATOM   2384  N   GLN   280      41.160  54.020  10.510  1.00  0.00            
ATOM   2385  HN  GLN   280      41.430  53.940   9.550  1.00  0.00            
ATOM   2386  CA  GLN   280      40.140  55.000  10.740  1.00  0.00            
ATOM   2387  HA  GLN   280      40.410  55.650  11.560  1.00  0.00            
ATOM   2388  CB  GLN   280      39.980  55.850   9.480  1.00  0.00            
ATOM   2389  HB1 GLN   280      39.620  55.220   8.640  1.00  0.00            
ATOM   2390  HB2 GLN   280      39.200  56.600   9.760  1.00  0.00            
ATOM   2391  CG  GLN   280      41.190  56.590   8.920  1.00  0.00            
ATOM   2392  HG1 GLN   280      40.850  57.620   8.680  1.00  0.00            
ATOM   2393  HG2 GLN   280      41.970  56.700   9.710  1.00  0.00            
ATOM   2394  CD  GLN   280      41.770  55.950   7.660  1.00  0.00            
ATOM   2395  OE1 GLN   280      42.520  54.990   7.790  1.00  0.00            
ATOM   2396  NE2 GLN   280      41.420  56.560   6.500  1.00  0.00            
ATOM   2397 1HE2 GLN   280      41.000  57.460   6.600  1.00  0.00            
ATOM   2398 2HE2 GLN   280      41.800  56.320   5.600  1.00  0.00            
ATOM   2399  C   GLN   280      38.790  54.470  11.060  1.00  0.00            
ATOM   2400  O   GLN   280      38.010  55.200  11.660  1.00  0.00            
ATOM   2401  N   LYS   281      38.500  53.190  10.760  1.00  0.00            
ATOM   2402  HN  LYS   281      39.150  52.660  10.210  1.00  0.00            
ATOM   2403  CA  LYS   281      37.360  52.520  11.310  1.00  0.00            
ATOM   2404  HA  LYS   281      36.510  53.170  11.280  1.00  0.00            
ATOM   2405  CB  LYS   281      37.130  51.150  10.650  1.00  0.00            
ATOM   2406  HB1 LYS   281      38.010  50.500  10.830  1.00  0.00            
ATOM   2407  HB2 LYS   281      36.240  50.710  11.160  1.00  0.00            
ATOM   2408  CG  LYS   281      36.910  51.170   9.140  1.00  0.00            
ATOM   2409  HG1 LYS   281      37.590  51.900   8.650  1.00  0.00            
ATOM   2410  HG2 LYS   281      37.280  50.170   8.800  1.00  0.00            
ATOM   2411  CD  LYS   281      35.440  51.330   8.760  1.00  0.00            
ATOM   2412  HD1 LYS   281      34.970  50.340   8.970  1.00  0.00            
ATOM   2413  HD2 LYS   281      35.060  52.100   9.450  1.00  0.00            
ATOM   2414  CE  LYS   281      35.160  51.750   7.320  1.00  0.00            
ATOM   2415  HE1 LYS   281      35.730  51.070   6.650  1.00  0.00            
ATOM   2416  HE2 LYS   281      34.110  51.480   7.050  1.00  0.00            
ATOM   2417  NZ  LYS   281      35.460  53.170   7.010  1.00  0.00            
ATOM   2418  HZ1 LYS   281      36.410  53.410   7.340  1.00  0.00            
ATOM   2419  HZ2 LYS   281      35.430  53.350   5.990  1.00  0.00            
ATOM   2420  HZ3 LYS   281      34.800  53.850   7.450  1.00  0.00            
ATOM   2421  C   LYS   281      37.560  52.180  12.750  1.00  0.00            
ATOM   2422  O   LYS   281      36.640  52.420  13.530  1.00  0.00            
ATOM   2423  N   MET   282      38.770  51.740  13.120  1.00  0.00            
ATOM   2424  HN  MET   282      39.500  51.570  12.460  1.00  0.00            
ATOM   2425  CA  MET   282      39.050  51.250  14.440  1.00  0.00            
ATOM   2426  HA  MET   282      38.260  50.650  14.860  1.00  0.00            
ATOM   2427  CB  MET   282      40.260  50.300  14.520  1.00  0.00            
ATOM   2428  HB1 MET   282      41.140  50.800  14.080  1.00  0.00            
ATOM   2429  HB2 MET   282      40.450  50.050  15.590  1.00  0.00            
ATOM   2430  CG  MET   282      39.950  49.020  13.740  1.00  0.00            
ATOM   2431  HG1 MET   282      38.890  48.690  13.810  1.00  0.00            
ATOM   2432  HG2 MET   282      40.230  49.280  12.690  1.00  0.00            
ATOM   2433  SD  MET   282      40.940  47.540  14.110  1.00  0.00            
ATOM   2434  CE  MET   282      42.570  48.300  13.890  1.00  0.00            
ATOM   2435  HE1 MET   282      43.460  47.680  14.140  1.00  0.00            
ATOM   2436  HE2 MET   282      42.700  48.710  12.860  1.00  0.00            
ATOM   2437  HE3 MET   282      42.530  49.200  14.550  1.00  0.00            
ATOM   2438  C   MET   282      39.180  52.330  15.470  1.00  0.00            
ATOM   2439  O   MET   282      38.670  52.240  16.580  1.00  0.00            
ATOM   2440  N   VAL   283      39.590  53.480  14.920  1.00  0.00            
ATOM   2441  HN  VAL   283      40.060  53.410  14.040  1.00  0.00            
ATOM   2442  CA  VAL   283      39.560  54.740  15.590  1.00  0.00            
ATOM   2443  HA  VAL   283      39.880  54.510  16.600  1.00  0.00            
ATOM   2444  CB  VAL   283      40.590  55.740  15.130  1.00  0.00            
ATOM   2445  HB  VAL   283      40.500  55.970  14.040  1.00  0.00            
ATOM   2446  CG1 VAL   283      40.690  57.060  15.910  1.00  0.00            
ATOM   2447 1HG1 VAL   283      39.770  57.650  15.750  1.00  0.00            
ATOM   2448 2HG1 VAL   283      40.620  56.790  16.980  1.00  0.00            
ATOM   2449 3HG1 VAL   283      41.630  57.630  15.730  1.00  0.00            
ATOM   2450  CG2 VAL   283      41.950  55.030  15.190  1.00  0.00            
ATOM   2451 1HG2 VAL   283      42.790  55.660  14.820  1.00  0.00            
ATOM   2452 2HG2 VAL   283      42.250  54.640  16.180  1.00  0.00            
ATOM   2453 3HG2 VAL   283      41.970  54.040  14.690  1.00  0.00            
ATOM   2454  C   VAL   283      38.240  55.360  15.860  1.00  0.00            
ATOM   2455  O   VAL   283      38.000  55.920  16.930  1.00  0.00            
ATOM   2456  N   ALA   284      37.220  55.290  14.990  1.00  0.00            
ATOM   2457  HN  ALA   284      37.320  55.120  14.010  1.00  0.00            
ATOM   2458  CA  ALA   284      35.930  55.860  15.230  1.00  0.00            
ATOM   2459  HA  ALA   284      36.080  56.630  15.970  1.00  0.00            
ATOM   2460  CB  ALA   284      35.400  56.360  13.870  1.00  0.00            
ATOM   2461  HB1 ALA   284      34.460  56.950  13.960  1.00  0.00            
ATOM   2462  HB2 ALA   284      36.160  57.020  13.400  1.00  0.00            
ATOM   2463  HB3 ALA   284      35.200  55.510  13.190  1.00  0.00            
ATOM   2464  C   ALA   284      35.060  54.920  15.990  1.00  0.00            
ATOM   2465  O   ALA   284      33.970  55.280  16.420  1.00  0.00            
ATOM   2466  N   LEU   285      35.620  53.720  16.280  1.00  0.00            
ATOM   2467  HN  LEU   285      36.450  53.430  15.820  1.00  0.00            
ATOM   2468  CA  LEU   285      35.040  52.850  17.250  1.00  0.00            
ATOM   2469  HA  LEU   285      33.980  53.090  17.230  1.00  0.00            
ATOM   2470  CB  LEU   285      35.240  51.390  16.830  1.00  0.00            
ATOM   2471  HB1 LEU   285      36.210  51.160  16.340  1.00  0.00            
ATOM   2472  HB2 LEU   285      35.070  50.620  17.610  1.00  0.00            
ATOM   2473  CG  LEU   285      34.150  50.940  15.840  1.00  0.00            
ATOM   2474  HG  LEU   285      33.890  51.800  15.180  1.00  0.00            
ATOM   2475  CD1 LEU   285      34.560  49.830  14.870  1.00  0.00            
ATOM   2476 1HD1 LEU   285      35.170  50.190  14.010  1.00  0.00            
ATOM   2477 2HD1 LEU   285      35.100  49.120  15.540  1.00  0.00            
ATOM   2478 3HD1 LEU   285      33.620  49.400  14.460  1.00  0.00            
ATOM   2479  CD2 LEU   285      32.910  50.610  16.690  1.00  0.00            
ATOM   2480 1HD2 LEU   285      32.680  51.460  17.370  1.00  0.00            
ATOM   2481 2HD2 LEU   285      32.060  50.500  15.980  1.00  0.00            
ATOM   2482 3HD2 LEU   285      33.150  49.620  17.130  1.00  0.00            
ATOM   2483  C   LEU   285      35.460  53.010  18.670  1.00  0.00            
ATOM   2484  O   LEU   285      35.020  52.350  19.610  1.00  0.00            
ATOM   2485  N   LEU   286      36.340  53.990  18.960  1.00  0.00            
ATOM   2486  HN  LEU   286      36.640  54.580  18.210  1.00  0.00            
ATOM   2487  CA  LEU   286      36.860  54.030  20.290  1.00  0.00            
ATOM   2488  HA  LEU   286      37.160  53.030  20.570  1.00  0.00            
ATOM   2489  CB  LEU   286      38.210  54.760  20.390  1.00  0.00            
ATOM   2490  HB1 LEU   286      38.060  55.790  19.990  1.00  0.00            
ATOM   2491  HB2 LEU   286      38.580  54.860  21.430  1.00  0.00            
ATOM   2492  CG  LEU   286      39.320  54.120  19.530  1.00  0.00            
ATOM   2493  HG  LEU   286      38.960  54.320  18.500  1.00  0.00            
ATOM   2494  CD1 LEU   286      40.600  54.970  19.530  1.00  0.00            
ATOM   2495 1HD1 LEU   286      41.410  54.580  18.870  1.00  0.00            
ATOM   2496 2HD1 LEU   286      40.490  55.970  19.060  1.00  0.00            
ATOM   2497 3HD1 LEU   286      40.980  55.120  20.560  1.00  0.00            
ATOM   2498  CD2 LEU   286      39.560  52.650  19.910  1.00  0.00            
ATOM   2499 1HD2 LEU   286      40.380  52.280  19.250  1.00  0.00            
ATOM   2500 2HD2 LEU   286      39.950  52.540  20.940  1.00  0.00            
ATOM   2501 3HD2 LEU   286      38.650  52.050  19.680  1.00  0.00            
ATOM   2502  C   LEU   286      35.870  54.570  21.260  1.00  0.00            
ATOM   2503  O   LEU   286      35.880  54.460  22.480  1.00  0.00            
ATOM   2504  N   ASN   287      34.870  55.300  20.730  1.00  0.00            
ATOM   2505  HN  ASN   287      34.980  55.600  19.780  1.00  0.00            
ATOM   2506  CA  ASN   287      33.740  55.920  21.340  1.00  0.00            
ATOM   2507  HA  ASN   287      34.050  56.540  22.170  1.00  0.00            
ATOM   2508  CB  ASN   287      32.810  56.680  20.380  1.00  0.00            
ATOM   2509  HB1 ASN   287      32.470  55.960  19.600  1.00  0.00            
ATOM   2510  HB2 ASN   287      31.810  57.040  20.700  1.00  0.00            
ATOM   2511  CG  ASN   287      33.590  57.760  19.640  1.00  0.00            
ATOM   2512  OD1 ASN   287      34.520  57.370  18.940  1.00  0.00            
ATOM   2513  ND2 ASN   287      33.360  59.060  19.980  1.00  0.00            
ATOM   2514 1HD2 ASN   287      32.490  59.260  20.420  1.00  0.00            
ATOM   2515 2HD2 ASN   287      33.920  59.680  19.430  1.00  0.00            
ATOM   2516  C   ASN   287      32.840  54.930  21.990  1.00  0.00            
ATOM   2517  O   ASN   287      31.950  55.270  22.770  1.00  0.00            
ATOM   2518  N   LYS   288      32.940  53.650  21.610  1.00  0.00            
ATOM   2519  HN  LYS   288      33.710  53.410  21.010  1.00  0.00            
ATOM   2520  CA  LYS   288      32.210  52.540  22.130  1.00  0.00            
ATOM   2521  HA  LYS   288      31.190  52.830  22.350  1.00  0.00            
ATOM   2522  CB  LYS   288      32.350  51.300  21.220  1.00  0.00            
ATOM   2523  HB1 LYS   288      32.620  51.740  20.230  1.00  0.00            
ATOM   2524  HB2 LYS   288      33.190  50.690  21.610  1.00  0.00            
ATOM   2525  CG  LYS   288      31.060  50.500  21.070  1.00  0.00            
ATOM   2526  HG1 LYS   288      30.790  50.050  22.060  1.00  0.00            
ATOM   2527  HG2 LYS   288      30.220  51.220  20.920  1.00  0.00            
ATOM   2528  CD  LYS   288      31.190  49.430  19.990  1.00  0.00            
ATOM   2529  HD1 LYS   288      31.110  49.920  19.000  1.00  0.00            
ATOM   2530  HD2 LYS   288      32.210  48.980  20.060  1.00  0.00            
ATOM   2531  CE  LYS   288      30.150  48.330  20.210  1.00  0.00            
ATOM   2532  HE1 LYS   288      30.480  47.420  19.650  1.00  0.00            
ATOM   2533  HE2 LYS   288      30.170  48.130  21.300  1.00  0.00            
ATOM   2534  NZ  LYS   288      28.800  48.680  19.710  1.00  0.00            
ATOM   2535  HZ1 LYS   288      29.020  49.000  18.750  1.00  0.00            
ATOM   2536  HZ2 LYS   288      28.140  47.880  19.690  1.00  0.00            
ATOM   2537  HZ3 LYS   288      28.420  49.490  20.250  1.00  0.00            
ATOM   2538  C   LYS   288      32.620  52.130  23.500  1.00  0.00            
ATOM   2539  O   LYS   288      33.790  51.820  23.710  1.00  0.00            
ATOM   2540  N   THR   289      31.680  52.100  24.450  1.00  0.00            
ATOM   2541  HN  THR   289      30.730  52.330  24.240  1.00  0.00            
ATOM   2542  CA  THR   289      31.970  51.840  25.830  1.00  0.00            
ATOM   2543  HA  THR   289      32.630  52.620  26.180  1.00  0.00            
ATOM   2544  CB  THR   289      30.830  52.070  26.770  1.00  0.00            
ATOM   2545  HB  THR   289      31.020  51.780  27.830  1.00  0.00            
ATOM   2546  OG1 THR   289      29.660  51.430  26.290  1.00  0.00            
ATOM   2547  HG1 THR   289      29.010  51.430  26.990  1.00  0.00            
ATOM   2548  CG2 THR   289      30.600  53.570  26.560  1.00  0.00            
ATOM   2549 1HG2 THR   289      29.630  53.830  27.050  1.00  0.00            
ATOM   2550 2HG2 THR   289      31.400  54.170  27.040  1.00  0.00            
ATOM   2551 3HG2 THR   289      30.560  53.950  25.510  1.00  0.00            
ATOM   2552  C   THR   289      32.550  50.500  26.160  1.00  0.00            
ATOM   2553  O   THR   289      33.400  50.500  27.050  1.00  0.00            
ATOM   2554  N   ASN   290      32.110  49.400  25.520  1.00  0.00            
ATOM   2555  HN  ASN   290      31.340  49.420  24.900  1.00  0.00            
ATOM   2556  CA  ASN   290      32.360  48.030  25.840  1.00  0.00            
ATOM   2557  HA  ASN   290      31.820  47.890  26.760  1.00  0.00            
ATOM   2558  CB  ASN   290      31.860  47.090  24.730  1.00  0.00            
ATOM   2559  HB1 ASN   290      32.220  47.380  23.710  1.00  0.00            
ATOM   2560  HB2 ASN   290      32.080  46.020  24.920  1.00  0.00            
ATOM   2561  CG  ASN   290      30.370  47.320  24.500  1.00  0.00            
ATOM   2562  OD1 ASN   290      30.000  48.390  24.020  1.00  0.00            
ATOM   2563  ND2 ASN   290      29.580  46.310  24.950  1.00  0.00            
ATOM   2564 1HD2 ASN   290      29.940  45.560  25.500  1.00  0.00            
ATOM   2565 2HD2 ASN   290      28.600  46.390  24.790  1.00  0.00            
ATOM   2566  C   ASN   290      33.810  47.720  25.990  1.00  0.00            
ATOM   2567  O   ASN   290      34.600  47.640  25.050  1.00  0.00            
ATOM   2568  N   VAL   291      34.330  47.490  27.210  1.00  0.00            
ATOM   2569  HN  VAL   291      33.720  47.590  27.990  1.00  0.00            
ATOM   2570  CA  VAL   291      35.730  47.490  27.510  1.00  0.00            
ATOM   2571  HA  VAL   291      36.000  48.350  26.910  1.00  0.00            
ATOM   2572  CB  VAL   291      35.930  47.800  28.970  1.00  0.00            
ATOM   2573  HB  VAL   291      37.030  47.670  29.070  1.00  0.00            
ATOM   2574  CG1 VAL   291      35.510  49.230  29.330  1.00  0.00            
ATOM   2575 1HG1 VAL   291      34.440  49.460  29.140  1.00  0.00            
ATOM   2576 2HG1 VAL   291      35.890  49.370  30.370  1.00  0.00            
ATOM   2577 3HG1 VAL   291      36.030  49.910  28.620  1.00  0.00            
ATOM   2578  CG2 VAL   291      35.380  46.670  29.860  1.00  0.00            
ATOM   2579 1HG2 VAL   291      35.550  46.820  30.940  1.00  0.00            
ATOM   2580 2HG2 VAL   291      34.280  46.540  29.690  1.00  0.00            
ATOM   2581 3HG2 VAL   291      35.840  45.700  29.570  1.00  0.00            
ATOM   2582  C   VAL   291      36.480  46.280  27.080  1.00  0.00            
ATOM   2583  O   VAL   291      37.690  46.290  26.850  1.00  0.00            
ATOM   2584  N   LYS   292      35.740  45.190  26.810  1.00  0.00            
ATOM   2585  HN  LYS   292      34.750  45.140  26.760  1.00  0.00            
ATOM   2586  CA  LYS   292      36.480  44.060  26.340  1.00  0.00            
ATOM   2587  HA  LYS   292      37.420  44.020  26.890  1.00  0.00            
ATOM   2588  CB  LYS   292      35.790  42.700  26.510  1.00  0.00            
ATOM   2589  HB1 LYS   292      34.880  42.570  25.890  1.00  0.00            
ATOM   2590  HB2 LYS   292      36.480  41.920  26.110  1.00  0.00            
ATOM   2591  CG  LYS   292      35.460  42.420  27.980  1.00  0.00            
ATOM   2592  HG1 LYS   292      36.250  42.400  28.760  1.00  0.00            
ATOM   2593  HG2 LYS   292      34.760  43.190  28.370  1.00  0.00            
ATOM   2594  CD  LYS   292      34.810  41.040  28.050  1.00  0.00            
ATOM   2595  HD1 LYS   292      34.220  41.010  27.110  1.00  0.00            
ATOM   2596  HD2 LYS   292      35.630  40.290  28.010  1.00  0.00            
ATOM   2597  CE  LYS   292      34.080  41.070  29.390  1.00  0.00            
ATOM   2598  HE1 LYS   292      34.730  41.370  30.240  1.00  0.00            
ATOM   2599  HE2 LYS   292      33.200  41.740  29.430  1.00  0.00            
ATOM   2600  NZ  LYS   292      33.530  39.710  29.570  1.00  0.00            
ATOM   2601  HZ1 LYS   292      32.830  39.530  28.820  1.00  0.00            
ATOM   2602  HZ2 LYS   292      34.290  39.010  29.490  1.00  0.00            
ATOM   2603  HZ3 LYS   292      33.010  39.510  30.440  1.00  0.00            
ATOM   2604  C   LYS   292      36.820  44.170  24.900  1.00  0.00            
ATOM   2605  O   LYS   292      37.880  43.740  24.430  1.00  0.00            
ATOM   2606  N   PHE   293      35.850  44.680  24.120  1.00  0.00            
ATOM   2607  HN  PHE   293      34.950  44.950  24.460  1.00  0.00            
ATOM   2608  CA  PHE   293      36.100  45.040  22.760  1.00  0.00            
ATOM   2609  HA  PHE   293      36.560  44.150  22.350  1.00  0.00            
ATOM   2610  CB  PHE   293      34.740  45.430  22.180  1.00  0.00            
ATOM   2611  HB1 PHE   293      34.120  44.500  22.120  1.00  0.00            
ATOM   2612  HB2 PHE   293      34.160  46.090  22.860  1.00  0.00            
ATOM   2613  CG  PHE   293      34.840  46.100  20.850  1.00  0.00            
ATOM   2614  CD1 PHE   293      35.090  45.420  19.690  1.00  0.00            
ATOM   2615  HD1 PHE   293      35.370  44.380  19.730  1.00  0.00            
ATOM   2616  CE1 PHE   293      35.200  46.130  18.520  1.00  0.00            
ATOM   2617  HE1 PHE   293      35.550  45.650  17.620  1.00  0.00            
ATOM   2618  CZ  PHE   293      35.050  47.500  18.480  1.00  0.00            
ATOM   2619  HZ  PHE   293      35.120  47.960  17.510  1.00  0.00            
ATOM   2620  CD2 PHE   293      34.550  47.440  20.800  1.00  0.00            
ATOM   2621  HD2 PHE   293      34.410  47.990  21.720  1.00  0.00            
ATOM   2622  CE2 PHE   293      34.590  48.130  19.610  1.00  0.00            
ATOM   2623  HE2 PHE   293      34.400  49.190  19.570  1.00  0.00            
ATOM   2624  C   PHE   293      37.170  46.060  22.600  1.00  0.00            
ATOM   2625  O   PHE   293      38.000  46.010  21.690  1.00  0.00            
ATOM   2626  N   LEU   294      37.120  47.060  23.500  1.00  0.00            
ATOM   2627  HN  LEU   294      36.460  47.080  24.250  1.00  0.00            
ATOM   2628  CA  LEU   294      37.950  48.220  23.350  1.00  0.00            
ATOM   2629  HA  LEU   294      37.730  48.670  22.400  1.00  0.00            
ATOM   2630  CB  LEU   294      37.460  49.340  24.290  1.00  0.00            
ATOM   2631  HB1 LEU   294      36.360  49.360  24.130  1.00  0.00            
ATOM   2632  HB2 LEU   294      37.630  49.130  25.360  1.00  0.00            
ATOM   2633  CG  LEU   294      38.120  50.710  24.050  1.00  0.00            
ATOM   2634  HG  LEU   294      39.180  50.540  24.300  1.00  0.00            
ATOM   2635  CD1 LEU   294      37.910  51.240  22.620  1.00  0.00            
ATOM   2636 1HD1 LEU   294      38.150  52.330  22.550  1.00  0.00            
ATOM   2637 2HD1 LEU   294      38.540  50.780  21.830  1.00  0.00            
ATOM   2638 3HD1 LEU   294      36.840  51.020  22.410  1.00  0.00            
ATOM   2639  CD2 LEU   294      37.530  51.630  25.130  1.00  0.00            
ATOM   2640 1HD2 LEU   294      37.020  51.090  25.950  1.00  0.00            
ATOM   2641 2HD2 LEU   294      38.340  52.010  25.800  1.00  0.00            
ATOM   2642 3HD2 LEU   294      36.900  52.420  24.680  1.00  0.00            
ATOM   2643  C   LEU   294      39.370  47.800  23.500  1.00  0.00            
ATOM   2644  O   LEU   294      40.250  48.300  22.800  1.00  0.00            
ATOM   2645  N   ALA   295      39.650  46.860  24.430  1.00  0.00            
ATOM   2646  HN  ALA   295      38.930  46.420  24.950  1.00  0.00            
ATOM   2647  CA  ALA   295      40.870  46.190  24.740  1.00  0.00            
ATOM   2648  HA  ALA   295      41.610  46.910  25.080  1.00  0.00            
ATOM   2649  CB  ALA   295      40.740  45.230  25.940  1.00  0.00            
ATOM   2650  HB1 ALA   295      40.180  45.610  26.820  1.00  0.00            
ATOM   2651  HB2 ALA   295      40.190  44.310  25.690  1.00  0.00            
ATOM   2652  HB3 ALA   295      41.730  45.060  26.420  1.00  0.00            
ATOM   2653  C   ALA   295      41.430  45.540  23.520  1.00  0.00            
ATOM   2654  O   ALA   295      42.570  45.890  23.210  1.00  0.00            
ATOM   2655  N   ILE   296      40.670  44.690  22.810  1.00  0.00            
ATOM   2656  HN  ILE   296      39.700  44.650  23.030  1.00  0.00            
ATOM   2657  CA  ILE   296      41.020  44.070  21.570  1.00  0.00            
ATOM   2658  HA  ILE   296      41.980  43.590  21.640  1.00  0.00            
ATOM   2659  CB  ILE   296      40.120  42.940  21.160  1.00  0.00            
ATOM   2660  HB  ILE   296      39.110  43.260  20.830  1.00  0.00            
ATOM   2661  CG2 ILE   296      40.770  42.240  19.960  1.00  0.00            
ATOM   2662 1HG2 ILE   296      40.110  41.410  19.640  1.00  0.00            
ATOM   2663 2HG2 ILE   296      40.890  42.980  19.130  1.00  0.00            
ATOM   2664 3HG2 ILE   296      41.770  41.760  20.040  1.00  0.00            
ATOM   2665  CG1 ILE   296      39.940  42.010  22.370  1.00  0.00            
ATOM   2666 1HG1 ILE   296      40.800  42.100  23.070  1.00  0.00            
ATOM   2667 2HG1 ILE   296      39.030  42.340  22.920  1.00  0.00            
ATOM   2668  CD  ILE   296      39.590  40.560  22.020  1.00  0.00            
ATOM   2669  HD1 ILE   296      38.580  40.560  21.550  1.00  0.00            
ATOM   2670  HD2 ILE   296      40.240  40.120  21.230  1.00  0.00            
ATOM   2671  HD3 ILE   296      39.600  39.910  22.910  1.00  0.00            
ATOM   2672  C   ILE   296      41.270  45.100  20.510  1.00  0.00            
ATOM   2673  O   ILE   296      42.300  45.100  19.840  1.00  0.00            
ATOM   2674  N   THR   297      40.490  46.170  20.300  1.00  0.00            
ATOM   2675  HN  THR   297      39.710  46.270  20.920  1.00  0.00            
ATOM   2676  CA  THR   297      40.600  47.130  19.240  1.00  0.00            
ATOM   2677  HA  THR   297      40.840  46.570  18.350  1.00  0.00            
ATOM   2678  CB  THR   297      39.370  47.970  19.130  1.00  0.00            
ATOM   2679  HB  THR   297      39.220  48.480  20.100  1.00  0.00            
ATOM   2680  OG1 THR   297      38.280  47.100  18.840  1.00  0.00            
ATOM   2681  HG1 THR   297      37.450  47.490  19.130  1.00  0.00            
ATOM   2682  CG2 THR   297      39.430  48.940  17.930  1.00  0.00            
ATOM   2683 1HG2 THR   297      39.920  48.490  17.040  1.00  0.00            
ATOM   2684 2HG2 THR   297      38.410  49.360  17.760  1.00  0.00            
ATOM   2685 3HG2 THR   297      40.050  49.840  18.140  1.00  0.00            
ATOM   2686  C   THR   297      41.880  47.870  19.420  1.00  0.00            
ATOM   2687  O   THR   297      42.690  48.110  18.530  1.00  0.00            
ATOM   2688  N   THR   298      42.190  48.190  20.690  1.00  0.00            
ATOM   2689  HN  THR   298      41.570  47.870  21.400  1.00  0.00            
ATOM   2690  CA  THR   298      43.340  48.880  21.190  1.00  0.00            
ATOM   2691  HA  THR   298      43.300  49.830  20.670  1.00  0.00            
ATOM   2692  CB  THR   298      43.220  49.280  22.630  1.00  0.00            
ATOM   2693  HB  THR   298      43.100  48.360  23.240  1.00  0.00            
ATOM   2694  OG1 THR   298      42.140  50.160  22.860  1.00  0.00            
ATOM   2695  HG1 THR   298      41.410  49.530  22.900  1.00  0.00            
ATOM   2696  CG2 THR   298      44.390  50.120  23.180  1.00  0.00            
ATOM   2697 1HG2 THR   298      44.280  50.470  24.230  1.00  0.00            
ATOM   2698 2HG2 THR   298      45.330  49.520  23.190  1.00  0.00            
ATOM   2699 3HG2 THR   298      44.430  51.070  22.620  1.00  0.00            
ATOM   2700  C   THR   298      44.640  48.170  20.960  1.00  0.00            
ATOM   2701  O   THR   298      45.660  48.690  20.510  1.00  0.00            
ATOM   2702  N   ASP   299      44.600  46.850  21.200  1.00  0.00            
ATOM   2703  HN  ASP   299      43.740  46.420  21.460  1.00  0.00            
ATOM   2704  CA  ASP   299      45.690  46.000  20.830  1.00  0.00            
ATOM   2705  HA  ASP   299      46.510  46.520  21.310  1.00  0.00            
ATOM   2706  CB  ASP   299      45.430  44.690  21.580  1.00  0.00            
ATOM   2707  HB1 ASP   299      44.750  44.850  22.440  1.00  0.00            
ATOM   2708  HB2 ASP   299      44.920  43.900  20.990  1.00  0.00            
ATOM   2709  CG  ASP   299      46.720  44.000  22.010  1.00  0.00            
ATOM   2710  OD1 ASP   299      47.170  43.040  21.320  1.00  0.00            
ATOM   2711  OD2 ASP   299      47.360  44.660  22.870  1.00  0.00            
ATOM   2712  C   ASP   299      45.900  45.820  19.360  1.00  0.00            
ATOM   2713  O   ASP   299      47.060  45.910  18.950  1.00  0.00            
ATOM   2714  N   CYS   300      44.840  45.760  18.540  1.00  0.00            
ATOM   2715  HN  CYS   300      43.950  45.690  18.970  1.00  0.00            
ATOM   2716  CA  CYS   300      44.930  45.830  17.110  1.00  0.00            
ATOM   2717  HA  CYS   300      45.570  45.020  16.790  1.00  0.00            
ATOM   2718  CB  CYS   300      43.520  45.760  16.500  1.00  0.00            
ATOM   2719  HB1 CYS   300      42.980  46.480  17.150  1.00  0.00            
ATOM   2720  HB2 CYS   300      43.550  46.200  15.480  1.00  0.00            
ATOM   2721  SG  CYS   300      42.640  44.180  16.640  1.00  0.00            
ATOM   2722  HG1 CYS   300      42.870  43.860  17.900  1.00  0.00            
ATOM   2723  C   CYS   300      45.550  47.090  16.620  1.00  0.00            
ATOM   2724  O   CYS   300      46.320  47.130  15.660  1.00  0.00            
ATOM   2725  N   LEU   301      45.080  48.200  17.220  1.00  0.00            
ATOM   2726  HN  LEU   301      44.230  48.160  17.730  1.00  0.00            
ATOM   2727  CA  LEU   301      45.560  49.510  16.910  1.00  0.00            
ATOM   2728  HA  LEU   301      45.470  49.600  15.840  1.00  0.00            
ATOM   2729  CB  LEU   301      44.540  50.540  17.450  1.00  0.00            
ATOM   2730  HB1 LEU   301      43.500  50.210  17.270  1.00  0.00            
ATOM   2731  HB2 LEU   301      44.660  50.490  18.550  1.00  0.00            
ATOM   2732  CG  LEU   301      44.750  51.970  16.920  1.00  0.00            
ATOM   2733  HG  LEU   301      45.830  52.240  16.890  1.00  0.00            
ATOM   2734  CD1 LEU   301      44.210  52.180  15.490  1.00  0.00            
ATOM   2735 1HD1 LEU   301      43.100  52.120  15.430  1.00  0.00            
ATOM   2736 2HD1 LEU   301      44.360  53.220  15.120  1.00  0.00            
ATOM   2737 3HD1 LEU   301      44.630  51.400  14.830  1.00  0.00            
ATOM   2738  CD2 LEU   301      44.030  52.970  17.840  1.00  0.00            
ATOM   2739 1HD2 LEU   301      42.950  52.860  17.640  1.00  0.00            
ATOM   2740 2HD2 LEU   301      44.180  52.780  18.930  1.00  0.00            
ATOM   2741 3HD2 LEU   301      44.160  54.050  17.600  1.00  0.00            
ATOM   2742  C   LEU   301      47.000  49.750  17.170  1.00  0.00            
ATOM   2743  O   LEU   301      47.770  50.240  16.340  1.00  0.00            
ATOM   2744  N   GLN   302      47.530  49.250  18.310  1.00  0.00            
ATOM   2745  HN  GLN   302      46.890  48.760  18.900  1.00  0.00            
ATOM   2746  CA  GLN   302      48.910  49.300  18.650  1.00  0.00            
ATOM   2747  HA  GLN   302      49.290  50.310  18.590  1.00  0.00            
ATOM   2748  CB  GLN   302      49.050  48.870  20.120  1.00  0.00            
ATOM   2749  HB1 GLN   302      48.370  49.480  20.760  1.00  0.00            
ATOM   2750  HB2 GLN   302      48.620  47.850  20.200  1.00  0.00            
ATOM   2751  CG  GLN   302      50.400  49.140  20.790  1.00  0.00            
ATOM   2752  HG1 GLN   302      50.950  50.060  20.490  1.00  0.00            
ATOM   2753  HG2 GLN   302      50.420  49.210  21.890  1.00  0.00            
ATOM   2754  CD  GLN   302      51.450  48.050  20.600  1.00  0.00            
ATOM   2755  OE1 GLN   302      52.600  48.450  20.410  1.00  0.00            
ATOM   2756  NE2 GLN   302      51.120  46.760  20.870  1.00  0.00            
ATOM   2757 1HE2 GLN   302      50.200  46.480  21.160  1.00  0.00            
ATOM   2758 2HE2 GLN   302      51.790  46.020  20.830  1.00  0.00            
ATOM   2759  C   GLN   302      49.890  48.520  17.830  1.00  0.00            
ATOM   2760  O   GLN   302      50.970  48.990  17.490  1.00  0.00            
ATOM   2761  N   ILE   303      49.530  47.310  17.370  1.00  0.00            
ATOM   2762  HN  ILE   303      48.690  46.870  17.680  1.00  0.00            
ATOM   2763  CA  ILE   303      50.270  46.400  16.560  1.00  0.00            
ATOM   2764  HA  ILE   303      51.270  46.380  16.980  1.00  0.00            
ATOM   2765  CB  ILE   303      49.890  44.950  16.670  1.00  0.00            
ATOM   2766  HB  ILE   303      49.830  44.690  17.750  1.00  0.00            
ATOM   2767  CG2 ILE   303      48.480  44.770  16.080  1.00  0.00            
ATOM   2768 1HG2 ILE   303      48.530  44.610  14.980  1.00  0.00            
ATOM   2769 2HG2 ILE   303      48.020  43.870  16.550  1.00  0.00            
ATOM   2770 3HG2 ILE   303      47.790  45.570  16.420  1.00  0.00            
ATOM   2771  CG1 ILE   303      51.030  44.090  16.100  1.00  0.00            
ATOM   2772 1HG1 ILE   303      51.140  44.260  15.010  1.00  0.00            
ATOM   2773 2HG1 ILE   303      51.970  44.470  16.540  1.00  0.00            
ATOM   2774  CD  ILE   303      50.850  42.610  16.460  1.00  0.00            
ATOM   2775  HD1 ILE   303      51.690  41.920  16.210  1.00  0.00            
ATOM   2776  HD2 ILE   303      50.860  42.410  17.550  1.00  0.00            
ATOM   2777  HD3 ILE   303      49.950  42.180  15.970  1.00  0.00            
ATOM   2778  C   ILE   303      50.370  46.880  15.150  1.00  0.00            
ATOM   2779  O   ILE   303      51.380  46.770  14.460  1.00  0.00            
ATOM   2780  N   LEU   304      49.280  47.570  14.780  1.00  0.00            
ATOM   2781  HN  LEU   304      48.510  47.600  15.410  1.00  0.00            
ATOM   2782  CA  LEU   304      49.150  48.400  13.620  1.00  0.00            
ATOM   2783  HA  LEU   304      49.670  47.900  12.820  1.00  0.00            
ATOM   2784  CB  LEU   304      47.700  48.780  13.280  1.00  0.00            
ATOM   2785  HB1 LEU   304      47.140  47.830  13.290  1.00  0.00            
ATOM   2786  HB2 LEU   304      47.230  49.520  13.960  1.00  0.00            
ATOM   2787  CG  LEU   304      47.560  49.280  11.830  1.00  0.00            
ATOM   2788  HG  LEU   304      48.090  50.240  11.650  1.00  0.00            
ATOM   2789  CD1 LEU   304      48.190  48.410  10.730  1.00  0.00            
ATOM   2790 1HD1 LEU   304      49.280  48.580  10.600  1.00  0.00            
ATOM   2791 2HD1 LEU   304      48.130  47.330  10.990  1.00  0.00            
ATOM   2792 3HD1 LEU   304      47.700  48.610   9.750  1.00  0.00            
ATOM   2793  CD2 LEU   304      46.070  49.480  11.520  1.00  0.00            
ATOM   2794 1HD2 LEU   304      45.970  49.620  10.430  1.00  0.00            
ATOM   2795 2HD2 LEU   304      45.600  48.510  11.790  1.00  0.00            
ATOM   2796 3HD2 LEU   304      45.580  50.280  12.120  1.00  0.00            
ATOM   2797  C   LEU   304      50.050  49.590  13.610  1.00  0.00            
ATOM   2798  O   LEU   304      50.620  49.950  12.590  1.00  0.00            
ATOM   2799  N   ALA   305      50.180  50.340  14.720  1.00  0.00            
ATOM   2800  HN  ALA   305      49.460  50.250  15.410  1.00  0.00            
ATOM   2801  CA  ALA   305      51.070  51.420  15.020  1.00  0.00            
ATOM   2802  HA  ALA   305      50.930  52.150  14.230  1.00  0.00            
ATOM   2803  CB  ALA   305      50.690  52.120  16.340  1.00  0.00            
ATOM   2804  HB1 ALA   305      49.630  52.420  16.370  1.00  0.00            
ATOM   2805  HB2 ALA   305      50.890  51.500  17.240  1.00  0.00            
ATOM   2806  HB3 ALA   305      51.290  53.040  16.500  1.00  0.00            
ATOM   2807  C   ALA   305      52.510  51.060  15.060  1.00  0.00            
ATOM   2808  O   ALA   305      53.270  51.790  14.430  1.00  0.00            
ATOM   2809  N   TYR   306      52.890  49.920  15.670  1.00  0.00            
ATOM   2810  HN  TYR   306      52.290  49.230  16.060  1.00  0.00            
ATOM   2811  CA  TYR   306      54.220  49.410  15.810  1.00  0.00            
ATOM   2812  HA  TYR   306      54.820  50.210  16.220  1.00  0.00            
ATOM   2813  CB  TYR   306      54.240  48.310  16.880  1.00  0.00            
ATOM   2814  HB1 TYR   306      53.670  48.550  17.800  1.00  0.00            
ATOM   2815  HB2 TYR   306      53.730  47.450  16.400  1.00  0.00            
ATOM   2816  CG  TYR   306      55.620  47.880  17.260  1.00  0.00            
ATOM   2817  CD1 TYR   306      56.210  46.820  16.620  1.00  0.00            
ATOM   2818  HD1 TYR   306      55.640  46.300  15.870  1.00  0.00            
ATOM   2819  CE1 TYR   306      57.350  46.230  17.100  1.00  0.00            
ATOM   2820  HE1 TYR   306      57.630  45.280  16.670  1.00  0.00            
ATOM   2821  CZ  TYR   306      57.970  46.760  18.210  1.00  0.00            
ATOM   2822  OH  TYR   306      59.130  46.150  18.730  1.00  0.00            
ATOM   2823  HH  TYR   306      59.580  46.780  19.290  1.00  0.00            
ATOM   2824  CD2 TYR   306      56.290  48.380  18.360  1.00  0.00            
ATOM   2825  HD2 TYR   306      55.870  49.210  18.900  1.00  0.00            
ATOM   2826  CE2 TYR   306      57.450  47.850  18.880  1.00  0.00            
ATOM   2827  HE2 TYR   306      57.920  48.320  19.730  1.00  0.00            
ATOM   2828  C   TYR   306      54.850  49.090  14.500  1.00  0.00            
ATOM   2829  O   TYR   306      54.360  48.280  13.720  1.00  0.00            
ATOM   2830  N   GLY   307      56.050  49.650  14.290  1.00  0.00            
ATOM   2831  HN  GLY   307      56.450  50.270  14.960  1.00  0.00            
ATOM   2832  CA  GLY   307      56.860  49.240  13.180  1.00  0.00            
ATOM   2833  HA1 GLY   307      57.880  49.520  13.420  1.00  0.00            
ATOM   2834  HA2 GLY   307      56.700  48.180  13.050  1.00  0.00            
ATOM   2835  C   GLY   307      56.570  49.980  11.920  1.00  0.00            
ATOM   2836  O   GLY   307      57.090  49.550  10.900  1.00  0.00            
ATOM   2837  N   ASN   308      55.680  50.990  11.980  1.00  0.00            
ATOM   2838  HN  ASN   308      55.210  51.300  12.810  1.00  0.00            
ATOM   2839  CA  ASN   308      55.300  51.700  10.800  1.00  0.00            
ATOM   2840  HA  ASN   308      56.130  51.730  10.120  1.00  0.00            
ATOM   2841  CB  ASN   308      54.130  51.090  10.010  1.00  0.00            
ATOM   2842  HB1 ASN   308      54.410  50.050   9.740  1.00  0.00            
ATOM   2843  HB2 ASN   308      53.160  51.230  10.540  1.00  0.00            
ATOM   2844  CG  ASN   308      53.920  51.890   8.730  1.00  0.00            
ATOM   2845  OD1 ASN   308      53.230  52.910   8.770  1.00  0.00            
ATOM   2846  ND2 ASN   308      54.810  51.600   7.740  1.00  0.00            
ATOM   2847 1HD2 ASN   308      55.440  50.830   7.850  1.00  0.00            
ATOM   2848 2HD2 ASN   308      54.800  52.140   6.890  1.00  0.00            
ATOM   2849  C   ASN   308      55.070  53.120  11.190  1.00  0.00            
ATOM   2850  O   ASN   308      54.340  53.450  12.120  1.00  0.00            
ATOM   2851  N   GLN   309      55.810  54.040  10.540  1.00  0.00            
ATOM   2852  HN  GLN   309      56.340  53.810   9.720  1.00  0.00            
ATOM   2853  CA  GLN   309      55.740  55.440  10.820  1.00  0.00            
ATOM   2854  HA  GLN   309      55.790  55.560  11.890  1.00  0.00            
ATOM   2855  CB  GLN   309      57.000  56.070  10.190  1.00  0.00            
ATOM   2856  HB1 GLN   309      57.000  55.810   9.110  1.00  0.00            
ATOM   2857  HB2 GLN   309      57.040  57.160  10.380  1.00  0.00            
ATOM   2858  CG  GLN   309      58.350  55.620  10.750  1.00  0.00            
ATOM   2859  HG1 GLN   309      58.450  54.520  10.580  1.00  0.00            
ATOM   2860  HG2 GLN   309      59.200  56.190  10.330  1.00  0.00            
ATOM   2861  CD  GLN   309      58.460  55.760  12.260  1.00  0.00            
ATOM   2862  OE1 GLN   309      58.390  54.850  13.080  1.00  0.00            
ATOM   2863  NE2 GLN   309      58.710  57.020  12.700  1.00  0.00            
ATOM   2864 1HE2 GLN   309      58.990  57.790  12.120  1.00  0.00            
ATOM   2865 2HE2 GLN   309      58.660  57.140  13.690  1.00  0.00            
ATOM   2866  C   GLN   309      54.500  56.140  10.410  1.00  0.00            
ATOM   2867  O   GLN   309      54.090  57.030  11.160  1.00  0.00            
ATOM   2868  N   GLU   310      53.960  55.780   9.230  1.00  0.00            
ATOM   2869  HN  GLU   310      54.320  55.010   8.710  1.00  0.00            
ATOM   2870  CA  GLU   310      52.750  56.310   8.690  1.00  0.00            
ATOM   2871  HA  GLU   310      52.880  57.390   8.670  1.00  0.00            
ATOM   2872  CB  GLU   310      52.540  55.910   7.220  1.00  0.00            
ATOM   2873  HB1 GLU   310      53.460  56.260   6.720  1.00  0.00            
ATOM   2874  HB2 GLU   310      52.550  54.800   7.110  1.00  0.00            
ATOM   2875  CG  GLU   310      51.280  56.530   6.600  1.00  0.00            
ATOM   2876  HG1 GLU   310      50.420  56.230   7.240  1.00  0.00            
ATOM   2877  HG2 GLU   310      51.220  57.640   6.620  1.00  0.00            
ATOM   2878  CD  GLU   310      51.070  56.000   5.190  1.00  0.00            
ATOM   2879  OE1 GLU   310      51.980  56.280   4.360  1.00  0.00            
ATOM   2880  OE2 GLU   310      50.090  55.250   4.950  1.00  0.00            
ATOM   2881  C   GLU   310      51.560  56.030   9.530  1.00  0.00            
ATOM   2882  O   GLU   310      50.720  56.920   9.720  1.00  0.00            
ATOM   2883  N   SER   311      51.440  54.830  10.130  1.00  0.00            
ATOM   2884  HN  SER   311      52.040  54.070   9.880  1.00  0.00            
ATOM   2885  CA  SER   311      50.420  54.540  11.080  1.00  0.00            
ATOM   2886  HA  SER   311      49.540  54.670  10.470  1.00  0.00            
ATOM   2887  CB  SER   311      50.470  53.060  11.500  1.00  0.00            
ATOM   2888  HB1 SER   311      51.490  53.010  11.950  1.00  0.00            
ATOM   2889  HB2 SER   311      49.810  52.700  12.320  1.00  0.00            
ATOM   2890  OG  SER   311      50.310  52.140  10.420  1.00  0.00            
ATOM   2891  HG1 SER   311      50.310  51.270  10.820  1.00  0.00            
ATOM   2892  C   SER   311      50.350  55.470  12.240  1.00  0.00            
ATOM   2893  O   SER   311      49.250  55.870  12.590  1.00  0.00            
ATOM   2894  N   LYS   312      51.490  55.880  12.820  1.00  0.00            
ATOM   2895  HN  LYS   312      52.410  55.560  12.580  1.00  0.00            
ATOM   2896  CA  LYS   312      51.590  56.800  13.910  1.00  0.00            
ATOM   2897  HA  LYS   312      51.120  56.350  14.770  1.00  0.00            
ATOM   2898  CB  LYS   312      53.050  56.910  14.370  1.00  0.00            
ATOM   2899  HB1 LYS   312      53.690  57.150  13.490  1.00  0.00            
ATOM   2900  HB2 LYS   312      53.050  57.750  15.090  1.00  0.00            
ATOM   2901  CG  LYS   312      53.530  55.540  14.860  1.00  0.00            
ATOM   2902  HG1 LYS   312      52.780  55.050  15.520  1.00  0.00            
ATOM   2903  HG2 LYS   312      53.510  54.860  13.980  1.00  0.00            
ATOM   2904  CD  LYS   312      54.960  55.520  15.410  1.00  0.00            
ATOM   2905  HD1 LYS   312      55.450  56.400  14.950  1.00  0.00            
ATOM   2906  HD2 LYS   312      54.950  55.840  16.470  1.00  0.00            
ATOM   2907  CE  LYS   312      55.720  54.260  15.000  1.00  0.00            
ATOM   2908  HE1 LYS   312      55.280  53.370  15.510  1.00  0.00            
ATOM   2909  HE2 LYS   312      55.750  54.160  13.900  1.00  0.00            
ATOM   2910  NZ  LYS   312      57.160  54.270  15.370  1.00  0.00            
ATOM   2911  HZ1 LYS   312      57.230  54.610  16.350  1.00  0.00            
ATOM   2912  HZ2 LYS   312      57.610  53.350  15.180  1.00  0.00            
ATOM   2913  HZ3 LYS   312      57.660  54.950  14.760  1.00  0.00            
ATOM   2914  C   LYS   312      51.030  58.170  13.700  1.00  0.00            
ATOM   2915  O   LYS   312      50.330  58.750  14.530  1.00  0.00            
ATOM   2916  N   LEU   313      51.270  58.720  12.500  1.00  0.00            
ATOM   2917  HN  LEU   313      51.750  58.170  11.830  1.00  0.00            
ATOM   2918  CA  LEU   313      50.660  59.950  12.100  1.00  0.00            
ATOM   2919  HA  LEU   313      50.790  60.750  12.820  1.00  0.00            
ATOM   2920  CB  LEU   313      51.160  60.470  10.740  1.00  0.00            
ATOM   2921  HB1 LEU   313      50.870  59.770   9.930  1.00  0.00            
ATOM   2922  HB2 LEU   313      50.900  61.510  10.440  1.00  0.00            
ATOM   2923  CG  LEU   313      52.700  60.580  10.670  1.00  0.00            
ATOM   2924  HG  LEU   313      53.030  59.560  10.960  1.00  0.00            
ATOM   2925  CD1 LEU   313      53.120  60.870   9.220  1.00  0.00            
ATOM   2926 1HD1 LEU   313      54.220  60.800   9.100  1.00  0.00            
ATOM   2927 2HD1 LEU   313      52.730  60.010   8.630  1.00  0.00            
ATOM   2928 3HD1 LEU   313      52.670  61.820   8.870  1.00  0.00            
ATOM   2929  CD2 LEU   313      53.290  61.600  11.650  1.00  0.00            
ATOM   2930 1HD2 LEU   313      52.740  62.560  11.560  1.00  0.00            
ATOM   2931 2HD2 LEU   313      53.100  61.320  12.710  1.00  0.00            
ATOM   2932 3HD2 LEU   313      54.360  61.820  11.430  1.00  0.00            
ATOM   2933  C   LEU   313      49.180  59.880  11.910  1.00  0.00            
ATOM   2934  O   LEU   313      48.470  60.770  12.370  1.00  0.00            
ATOM   2935  N   ILE   314      48.660  58.750  11.410  1.00  0.00            
ATOM   2936  HN  ILE   314      49.290  58.110  10.980  1.00  0.00            
ATOM   2937  CA  ILE   314      47.250  58.650  11.200  1.00  0.00            
ATOM   2938  HA  ILE   314      46.960  59.530  10.650  1.00  0.00            
ATOM   2939  CB  ILE   314      46.890  57.480  10.340  1.00  0.00            
ATOM   2940  HB  ILE   314      47.450  56.620  10.790  1.00  0.00            
ATOM   2941  CG2 ILE   314      45.390  57.170  10.240  1.00  0.00            
ATOM   2942 1HG2 ILE   314      44.970  56.960  11.250  1.00  0.00            
ATOM   2943 2HG2 ILE   314      44.990  58.160   9.940  1.00  0.00            
ATOM   2944 3HG2 ILE   314      45.150  56.350   9.530  1.00  0.00            
ATOM   2945  CG1 ILE   314      47.410  57.590   8.900  1.00  0.00            
ATOM   2946 1HG1 ILE   314      46.660  58.170   8.320  1.00  0.00            
ATOM   2947 2HG1 ILE   314      48.350  58.200   8.920  1.00  0.00            
ATOM   2948  CD  ILE   314      47.770  56.260   8.250  1.00  0.00            
ATOM   2949  HD1 ILE   314      48.240  56.350   7.240  1.00  0.00            
ATOM   2950  HD2 ILE   314      48.430  55.720   8.950  1.00  0.00            
ATOM   2951  HD3 ILE   314      46.870  55.620   8.110  1.00  0.00            
ATOM   2952  C   ILE   314      46.560  58.540  12.520  1.00  0.00            
ATOM   2953  O   ILE   314      45.410  58.990  12.620  1.00  0.00            
ATOM   2954  N   ILE   315      47.140  57.940  13.570  1.00  0.00            
ATOM   2955  HN  ILE   315      48.010  57.510  13.340  1.00  0.00            
ATOM   2956  CA  ILE   315      46.730  57.970  14.940  1.00  0.00            
ATOM   2957  HA  ILE   315      45.730  57.580  15.040  1.00  0.00            
ATOM   2958  CB  ILE   315      47.560  57.020  15.750  1.00  0.00            
ATOM   2959  HB  ILE   315      48.620  57.260  15.540  1.00  0.00            
ATOM   2960  CG2 ILE   315      47.280  57.130  17.260  1.00  0.00            
ATOM   2961 1HG2 ILE   315      47.560  56.200  17.800  1.00  0.00            
ATOM   2962 2HG2 ILE   315      47.750  58.050  17.680  1.00  0.00            
ATOM   2963 3HG2 ILE   315      46.210  57.190  17.540  1.00  0.00            
ATOM   2964  CG1 ILE   315      47.250  55.560  15.360  1.00  0.00            
ATOM   2965 1HG1 ILE   315      46.200  55.340  15.680  1.00  0.00            
ATOM   2966 2HG1 ILE   315      47.330  55.450  14.260  1.00  0.00            
ATOM   2967  CD  ILE   315      48.250  54.530  15.880  1.00  0.00            
ATOM   2968  HD1 ILE   315      49.230  54.810  15.440  1.00  0.00            
ATOM   2969  HD2 ILE   315      48.480  54.470  16.960  1.00  0.00            
ATOM   2970  HD3 ILE   315      47.970  53.500  15.580  1.00  0.00            
ATOM   2971  C   ILE   315      46.610  59.310  15.570  1.00  0.00            
ATOM   2972  O   ILE   315      45.630  59.580  16.270  1.00  0.00            
ATOM   2973  N   LEU   316      47.650  60.160  15.410  1.00  0.00            
ATOM   2974  HN  LEU   316      48.420  59.880  14.850  1.00  0.00            
ATOM   2975  CA  LEU   316      47.680  61.550  15.750  1.00  0.00            
ATOM   2976  HA  LEU   316      47.460  61.610  16.810  1.00  0.00            
ATOM   2977  CB  LEU   316      49.110  62.040  15.490  1.00  0.00            
ATOM   2978  HB1 LEU   316      49.780  61.480  16.170  1.00  0.00            
ATOM   2979  HB2 LEU   316      49.410  61.620  14.510  1.00  0.00            
ATOM   2980  CG  LEU   316      49.420  63.550  15.520  1.00  0.00            
ATOM   2981  HG  LEU   316      48.850  63.990  14.680  1.00  0.00            
ATOM   2982  CD1 LEU   316      49.130  64.350  16.800  1.00  0.00            
ATOM   2983 1HD1 LEU   316      49.860  64.220  17.630  1.00  0.00            
ATOM   2984 2HD1 LEU   316      49.040  65.440  16.590  1.00  0.00            
ATOM   2985 3HD1 LEU   316      48.140  64.000  17.170  1.00  0.00            
ATOM   2986  CD2 LEU   316      50.880  63.770  15.120  1.00  0.00            
ATOM   2987 1HD2 LEU   316      50.970  64.880  15.130  1.00  0.00            
ATOM   2988 2HD2 LEU   316      51.650  63.460  15.860  1.00  0.00            
ATOM   2989 3HD2 LEU   316      51.140  63.350  14.120  1.00  0.00            
ATOM   2990  C   LEU   316      46.660  62.360  15.020  1.00  0.00            
ATOM   2991  O   LEU   316      45.920  63.110  15.650  1.00  0.00            
ATOM   2992  N   ALA   317      46.520  62.210  13.690  1.00  0.00            
ATOM   2993  HN  ALA   317      47.170  61.710  13.120  1.00  0.00            
ATOM   2994  CA  ALA   317      45.560  62.920  12.910  1.00  0.00            
ATOM   2995  HA  ALA   317      45.570  63.930  13.300  1.00  0.00            
ATOM   2996  CB  ALA   317      46.080  63.040  11.460  1.00  0.00            
ATOM   2997  HB1 ALA   317      46.210  62.060  10.940  1.00  0.00            
ATOM   2998  HB2 ALA   317      45.450  63.730  10.860  1.00  0.00            
ATOM   2999  HB3 ALA   317      47.080  63.500  11.600  1.00  0.00            
ATOM   3000  C   ALA   317      44.110  62.570  12.910  1.00  0.00            
ATOM   3001  O   ALA   317      43.250  63.290  12.420  1.00  0.00            
ATOM   3002  N   SER   318      43.780  61.370  13.430  1.00  0.00            
ATOM   3003  HN  SER   318      44.530  60.750  13.640  1.00  0.00            
ATOM   3004  CA  SER   318      42.460  60.860  13.630  1.00  0.00            
ATOM   3005  HA  SER   318      41.750  61.370  12.990  1.00  0.00            
ATOM   3006  CB  SER   318      42.230  59.370  13.330  1.00  0.00            
ATOM   3007  HB1 SER   318      42.640  58.810  14.190  1.00  0.00            
ATOM   3008  HB2 SER   318      41.180  59.020  13.210  1.00  0.00            
ATOM   3009  OG  SER   318      42.840  58.990  12.100  1.00  0.00            
ATOM   3010  HG1 SER   318      43.750  58.790  12.330  1.00  0.00            
ATOM   3011  C   SER   318      41.900  61.060  15.000  1.00  0.00            
ATOM   3012  O   SER   318      40.760  60.640  15.200  1.00  0.00            
ATOM   3013  N   GLY   319      42.650  61.680  15.930  1.00  0.00            
ATOM   3014  HN  GLY   319      43.580  61.900  15.670  1.00  0.00            
ATOM   3015  CA  GLY   319      42.220  62.030  17.250  1.00  0.00            
ATOM   3016  HA1 GLY   319      42.610  62.950  17.650  1.00  0.00            
ATOM   3017  HA2 GLY   319      41.140  62.040  17.220  1.00  0.00            
ATOM   3018  C   GLY   319      42.570  61.050  18.320  1.00  0.00            
ATOM   3019  O   GLY   319      42.030  61.080  19.420  1.00  0.00            
ATOM   3020  N   GLY   320      43.360  60.030  17.920  1.00  0.00            
ATOM   3021  HN  GLY   320      43.740  60.020  17.000  1.00  0.00            
ATOM   3022  CA  GLY   320      43.980  59.050  18.750  1.00  0.00            
ATOM   3023  HA1 GLY   320      43.270  58.260  18.950  1.00  0.00            
ATOM   3024  HA2 GLY   320      44.700  58.540  18.140  1.00  0.00            
ATOM   3025  C   GLY   320      44.530  59.480  20.070  1.00  0.00            
ATOM   3026  O   GLY   320      44.030  58.920  21.040  1.00  0.00            
ATOM   3027  N   PRO   321      45.430  60.400  20.270  1.00  0.00            
ATOM   3028  CD  PRO   321      46.150  60.950  19.130  1.00  0.00            
ATOM   3029  HD1 PRO   321      45.530  61.760  18.680  1.00  0.00            
ATOM   3030  HD2 PRO   321      46.470  60.140  18.450  1.00  0.00            
ATOM   3031  CA  PRO   321      45.880  60.840  21.550  1.00  0.00            
ATOM   3032  HA  PRO   321      46.250  59.950  22.030  1.00  0.00            
ATOM   3033  CB  PRO   321      47.040  61.790  21.250  1.00  0.00            
ATOM   3034  HB1 PRO   321      46.730  62.850  21.350  1.00  0.00            
ATOM   3035  HB2 PRO   321      47.890  61.560  21.930  1.00  0.00            
ATOM   3036  CG  PRO   321      47.370  61.650  19.760  1.00  0.00            
ATOM   3037  HG1 PRO   321      47.600  62.610  19.240  1.00  0.00            
ATOM   3038  HG2 PRO   321      48.230  60.960  19.680  1.00  0.00            
ATOM   3039  C   PRO   321      44.800  61.400  22.420  1.00  0.00            
ATOM   3040  O   PRO   321      44.710  61.070  23.600  1.00  0.00            
ATOM   3041  N   GLN   322      43.780  62.100  21.880  1.00  0.00            
ATOM   3042  HN  GLN   322      43.890  62.230  20.900  1.00  0.00            
ATOM   3043  CA  GLN   322      42.590  62.560  22.520  1.00  0.00            
ATOM   3044  HA  GLN   322      42.920  63.070  23.410  1.00  0.00            
ATOM   3045  CB  GLN   322      41.810  63.610  21.710  1.00  0.00            
ATOM   3046  HB1 GLN   322      42.460  64.510  21.770  1.00  0.00            
ATOM   3047  HB2 GLN   322      41.610  63.340  20.660  1.00  0.00            
ATOM   3048  CG  GLN   322      40.540  63.890  22.530  1.00  0.00            
ATOM   3049  HG1 GLN   322      40.050  62.950  22.860  1.00  0.00            
ATOM   3050  HG2 GLN   322      40.770  64.570  23.380  1.00  0.00            
ATOM   3051  CD  GLN   322      39.350  64.560  21.860  1.00  0.00            
ATOM   3052  OE1 GLN   322      38.330  63.910  21.650  1.00  0.00            
ATOM   3053  NE2 GLN   322      39.420  65.850  21.450  1.00  0.00            
ATOM   3054 1HE2 GLN   322      40.240  66.390  21.680  1.00  0.00            
ATOM   3055 2HE2 GLN   322      38.680  66.130  20.840  1.00  0.00            
ATOM   3056  C   GLN   322      41.750  61.400  22.930  1.00  0.00            
ATOM   3057  O   GLN   322      41.350  61.300  24.090  1.00  0.00            
ATOM   3058  N   ALA   323      41.470  60.410  22.060  1.00  0.00            
ATOM   3059  HN  ALA   323      41.820  60.620  21.150  1.00  0.00            
ATOM   3060  CA  ALA   323      40.760  59.200  22.340  1.00  0.00            
ATOM   3061  HA  ALA   323      39.840  59.550  22.780  1.00  0.00            
ATOM   3062  CB  ALA   323      40.590  58.260  21.130  1.00  0.00            
ATOM   3063  HB1 ALA   323      40.110  58.910  20.360  1.00  0.00            
ATOM   3064  HB2 ALA   323      41.590  57.980  20.730  1.00  0.00            
ATOM   3065  HB3 ALA   323      40.000  57.340  21.320  1.00  0.00            
ATOM   3066  C   ALA   323      41.420  58.440  23.430  1.00  0.00            
ATOM   3067  O   ALA   323      40.780  58.060  24.420  1.00  0.00            
ATOM   3068  N   LEU   324      42.730  58.180  23.350  1.00  0.00            
ATOM   3069  HN  LEU   324      43.220  58.500  22.540  1.00  0.00            
ATOM   3070  CA  LEU   324      43.490  57.370  24.250  1.00  0.00            
ATOM   3071  HA  LEU   324      42.990  56.420  24.400  1.00  0.00            
ATOM   3072  CB  LEU   324      44.910  57.110  23.710  1.00  0.00            
ATOM   3073  HB1 LEU   324      45.280  58.150  23.520  1.00  0.00            
ATOM   3074  HB2 LEU   324      45.710  56.630  24.310  1.00  0.00            
ATOM   3075  CG  LEU   324      44.910  56.230  22.450  1.00  0.00            
ATOM   3076  HG  LEU   324      44.130  56.520  21.720  1.00  0.00            
ATOM   3077  CD1 LEU   324      46.230  56.280  21.670  1.00  0.00            
ATOM   3078 1HD1 LEU   324      46.360  57.350  21.390  1.00  0.00            
ATOM   3079 2HD1 LEU   324      47.120  55.980  22.270  1.00  0.00            
ATOM   3080 3HD1 LEU   324      46.270  55.650  20.750  1.00  0.00            
ATOM   3081  CD2 LEU   324      44.650  54.750  22.740  1.00  0.00            
ATOM   3082 1HD2 LEU   324      43.600  54.620  23.090  1.00  0.00            
ATOM   3083 2HD2 LEU   324      44.780  54.120  21.830  1.00  0.00            
ATOM   3084 3HD2 LEU   324      45.320  54.520  23.600  1.00  0.00            
ATOM   3085  C   LEU   324      43.540  57.940  25.620  1.00  0.00            
ATOM   3086  O   LEU   324      43.360  57.270  26.640  1.00  0.00            
ATOM   3087  N   VAL   325      43.690  59.270  25.760  1.00  0.00            
ATOM   3088  HN  VAL   325      43.960  59.840  24.990  1.00  0.00            
ATOM   3089  CA  VAL   325      43.770  59.990  26.990  1.00  0.00            
ATOM   3090  HA  VAL   325      44.480  59.510  27.650  1.00  0.00            
ATOM   3091  CB  VAL   325      44.230  61.410  26.810  1.00  0.00            
ATOM   3092  HB  VAL   325      43.640  61.900  26.010  1.00  0.00            
ATOM   3093  CG1 VAL   325      44.240  62.320  28.050  1.00  0.00            
ATOM   3094 1HG1 VAL   325      43.220  62.350  28.470  1.00  0.00            
ATOM   3095 2HG1 VAL   325      44.910  62.050  28.900  1.00  0.00            
ATOM   3096 3HG1 VAL   325      44.520  63.300  27.590  1.00  0.00            
ATOM   3097  CG2 VAL   325      45.700  61.290  26.370  1.00  0.00            
ATOM   3098 1HG2 VAL   325      46.280  61.140  27.300  1.00  0.00            
ATOM   3099 2HG2 VAL   325      45.940  60.450  25.680  1.00  0.00            
ATOM   3100 3HG2 VAL   325      46.100  62.180  25.830  1.00  0.00            
ATOM   3101  C   VAL   325      42.470  60.010  27.710  1.00  0.00            
ATOM   3102  O   VAL   325      42.430  59.760  28.920  1.00  0.00            
ATOM   3103  N   ASN   326      41.300  60.150  27.070  1.00  0.00            
ATOM   3104  HN  ASN   326      41.290  60.360  26.090  1.00  0.00            
ATOM   3105  CA  ASN   326      40.020  60.020  27.690  1.00  0.00            
ATOM   3106  HA  ASN   326      40.020  60.550  28.640  1.00  0.00            
ATOM   3107  CB  ASN   326      39.010  60.640  26.710  1.00  0.00            
ATOM   3108  HB1 ASN   326      39.260  61.700  26.470  1.00  0.00            
ATOM   3109  HB2 ASN   326      39.140  60.080  25.760  1.00  0.00            
ATOM   3110  CG  ASN   326      37.600  60.590  27.290  1.00  0.00            
ATOM   3111  OD1 ASN   326      37.430  61.130  28.380  1.00  0.00            
ATOM   3112  ND2 ASN   326      36.640  59.940  26.580  1.00  0.00            
ATOM   3113 1HD2 ASN   326      36.850  59.400  25.760  1.00  0.00            
ATOM   3114 2HD2 ASN   326      35.750  59.790  27.010  1.00  0.00            
ATOM   3115  C   ASN   326      39.750  58.610  28.070  1.00  0.00            
ATOM   3116  O   ASN   326      39.210  58.430  29.160  1.00  0.00            
ATOM   3117  N   ILE   327      40.160  57.600  27.280  1.00  0.00            
ATOM   3118  HN  ILE   327      40.540  57.780  26.380  1.00  0.00            
ATOM   3119  CA  ILE   327      40.010  56.210  27.610  1.00  0.00            
ATOM   3120  HA  ILE   327      39.000  56.040  27.950  1.00  0.00            
ATOM   3121  CB  ILE   327      40.380  55.270  26.500  1.00  0.00            
ATOM   3122  HB  ILE   327      41.400  55.520  26.130  1.00  0.00            
ATOM   3123  CG2 ILE   327      40.520  53.820  27.000  1.00  0.00            
ATOM   3124 1HG2 ILE   327      40.620  53.150  26.120  1.00  0.00            
ATOM   3125 2HG2 ILE   327      41.400  53.660  27.650  1.00  0.00            
ATOM   3126 3HG2 ILE   327      39.640  53.520  27.600  1.00  0.00            
ATOM   3127  CG1 ILE   327      39.410  55.510  25.340  1.00  0.00            
ATOM   3128 1HG1 ILE   327      38.430  55.120  25.690  1.00  0.00            
ATOM   3129 2HG1 ILE   327      39.260  56.600  25.210  1.00  0.00            
ATOM   3130  CD  ILE   327      39.850  54.780  24.070  1.00  0.00            
ATOM   3131  HD1 ILE   327      40.950  54.760  23.930  1.00  0.00            
ATOM   3132  HD2 ILE   327      39.450  53.740  24.080  1.00  0.00            
ATOM   3133  HD3 ILE   327      39.420  55.230  23.150  1.00  0.00            
ATOM   3134  C   ILE   327      40.810  55.920  28.830  1.00  0.00            
ATOM   3135  O   ILE   327      40.340  55.380  29.830  1.00  0.00            
ATOM   3136  N   MET   328      42.090  56.350  28.910  1.00  0.00            
ATOM   3137  HN  MET   328      42.440  56.930  28.180  1.00  0.00            
ATOM   3138  CA  MET   328      42.920  56.040  30.030  1.00  0.00            
ATOM   3139  HA  MET   328      43.000  54.990  30.270  1.00  0.00            
ATOM   3140  CB  MET   328      44.330  56.500  29.650  1.00  0.00            
ATOM   3141  HB1 MET   328      44.490  56.250  28.580  1.00  0.00            
ATOM   3142  HB2 MET   328      44.480  57.590  29.760  1.00  0.00            
ATOM   3143  CG  MET   328      45.470  55.910  30.500  1.00  0.00            
ATOM   3144  HG1 MET   328      46.400  56.380  30.100  1.00  0.00            
ATOM   3145  HG2 MET   328      45.330  56.220  31.560  1.00  0.00            
ATOM   3146  SD  MET   328      45.770  54.140  30.270  1.00  0.00            
ATOM   3147  CE  MET   328      46.220  54.010  32.030  1.00  0.00            
ATOM   3148  HE1 MET   328      46.490  52.950  32.240  1.00  0.00            
ATOM   3149  HE2 MET   328      47.100  54.610  32.350  1.00  0.00            
ATOM   3150  HE3 MET   328      45.360  54.230  32.700  1.00  0.00            
ATOM   3151  C   MET   328      42.560  56.690  31.320  1.00  0.00            
ATOM   3152  O   MET   328      42.720  56.080  32.370  1.00  0.00            
ATOM   3153  N   ARG   329      42.060  57.940  31.220  1.00  0.00            
ATOM   3154  HN  ARG   329      42.060  58.360  30.320  1.00  0.00            
ATOM   3155  CA  ARG   329      41.510  58.740  32.270  1.00  0.00            
ATOM   3156  HA  ARG   329      42.250  58.700  33.060  1.00  0.00            
ATOM   3157  CB  ARG   329      41.190  60.190  31.890  1.00  0.00            
ATOM   3158  HB1 ARG   329      42.000  60.490  31.200  1.00  0.00            
ATOM   3159  HB2 ARG   329      40.280  60.270  31.260  1.00  0.00            
ATOM   3160  CG  ARG   329      41.180  61.280  32.970  1.00  0.00            
ATOM   3161  HG1 ARG   329      40.210  61.160  33.510  1.00  0.00            
ATOM   3162  HG2 ARG   329      41.940  61.060  33.750  1.00  0.00            
ATOM   3163  CD  ARG   329      41.270  62.720  32.470  1.00  0.00            
ATOM   3164  HD1 ARG   329      42.180  62.720  31.820  1.00  0.00            
ATOM   3165  HD2 ARG   329      40.510  63.140  31.780  1.00  0.00            
ATOM   3166  NE  ARG   329      41.310  63.690  33.600  1.00  0.00            
ATOM   3167  HE  ARG   329      40.830  63.440  34.440  1.00  0.00            
ATOM   3168  CZ  ARG   329      41.960  64.890  33.700  1.00  0.00            
ATOM   3169  NH1 ARG   329      42.840  65.300  32.740  1.00  0.00            
ATOM   3170 1HH1 ARG   329      42.800  64.940  31.810  1.00  0.00            
ATOM   3171 2HH1 ARG   329      43.210  66.220  32.870  1.00  0.00            
ATOM   3172  NH2 ARG   329      41.920  65.540  34.900  1.00  0.00            
ATOM   3173 1HH2 ARG   329      41.470  65.010  35.610  1.00  0.00            
ATOM   3174 2HH2 ARG   329      42.390  66.400  35.110  1.00  0.00            
ATOM   3175  C   ARG   329      40.260  58.170  32.850  1.00  0.00            
ATOM   3176  O   ARG   329      40.090  57.970  34.050  1.00  0.00            
ATOM   3177  N   THR   330      39.290  57.810  31.980  1.00  0.00            
ATOM   3178  HN  THR   330      39.400  57.860  31.000  1.00  0.00            
ATOM   3179  CA  THR   330      37.980  57.450  32.430  1.00  0.00            
ATOM   3180  HA  THR   330      37.550  58.180  33.100  1.00  0.00            
ATOM   3181  CB  THR   330      37.030  57.310  31.290  1.00  0.00            
ATOM   3182  HB  THR   330      37.370  56.540  30.560  1.00  0.00            
ATOM   3183  OG1 THR   330      36.900  58.590  30.690  1.00  0.00            
ATOM   3184  HG1 THR   330      37.590  58.580  30.030  1.00  0.00            
ATOM   3185  CG2 THR   330      35.580  57.040  31.740  1.00  0.00            
ATOM   3186 1HG2 THR   330      34.820  57.170  30.940  1.00  0.00            
ATOM   3187 2HG2 THR   330      35.510  55.980  32.060  1.00  0.00            
ATOM   3188 3HG2 THR   330      35.220  57.720  32.540  1.00  0.00            
ATOM   3189  C   THR   330      37.950  56.110  33.080  1.00  0.00            
ATOM   3190  O   THR   330      37.310  55.850  34.090  1.00  0.00            
ATOM   3191  N   TYR   331      38.610  55.070  32.530  1.00  0.00            
ATOM   3192  HN  TYR   331      39.190  55.300  31.750  1.00  0.00            
ATOM   3193  CA  TYR   331      38.290  53.720  32.870  1.00  0.00            
ATOM   3194  HA  TYR   331      37.310  53.810  33.320  1.00  0.00            
ATOM   3195  CB  TYR   331      38.130  52.810  31.650  1.00  0.00            
ATOM   3196  HB1 TYR   331      39.100  52.750  31.120  1.00  0.00            
ATOM   3197  HB2 TYR   331      37.900  51.760  31.950  1.00  0.00            
ATOM   3198  CG  TYR   331      37.000  53.170  30.740  1.00  0.00            
ATOM   3199  CD1 TYR   331      37.310  53.790  29.550  1.00  0.00            
ATOM   3200  HD1 TYR   331      38.320  54.120  29.390  1.00  0.00            
ATOM   3201  CE1 TYR   331      36.360  54.110  28.610  1.00  0.00            
ATOM   3202  HE1 TYR   331      36.600  54.750  27.770  1.00  0.00            
ATOM   3203  CZ  TYR   331      35.040  53.870  28.880  1.00  0.00            
ATOM   3204  OH  TYR   331      33.980  54.200  28.000  1.00  0.00            
ATOM   3205  HH  TYR   331      34.350  54.120  27.120  1.00  0.00            
ATOM   3206  CD2 TYR   331      35.680  52.920  31.020  1.00  0.00            
ATOM   3207  HD2 TYR   331      35.420  52.360  31.910  1.00  0.00            
ATOM   3208  CE2 TYR   331      34.740  53.220  30.060  1.00  0.00            
ATOM   3209  HE2 TYR   331      33.730  52.860  30.130  1.00  0.00            
ATOM   3210  C   TYR   331      39.250  53.200  33.890  1.00  0.00            
ATOM   3211  O   TYR   331      40.220  53.850  34.260  1.00  0.00            
ATOM   3212  N   THR   332      38.880  51.990  34.350  1.00  0.00            
ATOM   3213  HN  THR   332      38.020  51.640  33.990  1.00  0.00            
ATOM   3214  CA  THR   332      39.540  51.430  35.490  1.00  0.00            
ATOM   3215  HA  THR   332      40.550  51.820  35.560  1.00  0.00            
ATOM   3216  CB  THR   332      38.920  51.590  36.840  1.00  0.00            
ATOM   3217  HB  THR   332      39.500  51.180  37.690  1.00  0.00            
ATOM   3218  OG1 THR   332      37.620  51.010  36.930  1.00  0.00            
ATOM   3219  HG1 THR   332      37.510  50.870  37.870  1.00  0.00            
ATOM   3220  CG2 THR   332      38.610  53.060  37.200  1.00  0.00            
ATOM   3221 1HG2 THR   332      38.140  53.330  38.170  1.00  0.00            
ATOM   3222 2HG2 THR   332      39.490  53.650  36.880  1.00  0.00            
ATOM   3223 3HG2 THR   332      37.860  53.320  36.420  1.00  0.00            
ATOM   3224  C   THR   332      39.850  49.980  35.380  1.00  0.00            
ATOM   3225  O   THR   332      40.470  49.420  36.290  1.00  0.00            
ATOM   3226  N   TYR   333      39.490  49.340  34.260  1.00  0.00            
ATOM   3227  HN  TYR   333      39.240  49.860  33.450  1.00  0.00            
ATOM   3228  CA  TYR   333      39.640  47.940  33.970  1.00  0.00            
ATOM   3229  HA  TYR   333      39.510  47.370  34.880  1.00  0.00            
ATOM   3230  CB  TYR   333      38.560  47.530  32.960  1.00  0.00            
ATOM   3231  HB1 TYR   333      37.580  47.760  33.440  1.00  0.00            
ATOM   3232  HB2 TYR   333      38.720  48.220  32.110  1.00  0.00            
ATOM   3233  CG  TYR   333      38.560  46.120  32.480  1.00  0.00            
ATOM   3234  CD1 TYR   333      38.340  45.100  33.390  1.00  0.00            
ATOM   3235  HD1 TYR   333      38.000  45.300  34.390  1.00  0.00            
ATOM   3236  CE1 TYR   333      38.390  43.800  32.940  1.00  0.00            
ATOM   3237  HE1 TYR   333      38.240  43.040  33.690  1.00  0.00            
ATOM   3238  CZ  TYR   333      38.520  43.520  31.600  1.00  0.00            
ATOM   3239  OH  TYR   333      38.480  42.200  31.110  1.00  0.00            
ATOM   3240  HH  TYR   333      38.290  41.630  31.850  1.00  0.00            
ATOM   3241  CD2 TYR   333      38.830  45.820  31.170  1.00  0.00            
ATOM   3242  HD2 TYR   333      39.110  46.670  30.550  1.00  0.00            
ATOM   3243  CE2 TYR   333      38.720  44.540  30.700  1.00  0.00            
ATOM   3244  HE2 TYR   333      38.930  44.250  29.680  1.00  0.00            
ATOM   3245  C   TYR   333      41.020  47.700  33.480  1.00  0.00            
ATOM   3246  O   TYR   333      41.220  48.160  32.360  1.00  0.00            
ATOM   3247  N   GLU   334      41.940  47.070  34.250  1.00  0.00            
ATOM   3248  HN  GLU   334      41.730  46.780  35.180  1.00  0.00            
ATOM   3249  CA  GLU   334      43.350  46.900  34.110  1.00  0.00            
ATOM   3250  HA  GLU   334      43.830  47.860  34.190  1.00  0.00            
ATOM   3251  CB  GLU   334      43.940  45.990  35.210  1.00  0.00            
ATOM   3252  HB1 GLU   334      43.610  46.490  36.140  1.00  0.00            
ATOM   3253  HB2 GLU   334      43.440  45.010  35.210  1.00  0.00            
ATOM   3254  CG  GLU   334      45.470  45.860  35.200  1.00  0.00            
ATOM   3255  HG1 GLU   334      45.820  45.460  34.230  1.00  0.00            
ATOM   3256  HG2 GLU   334      45.810  46.920  35.310  1.00  0.00            
ATOM   3257  CD  GLU   334      46.090  45.130  36.390  1.00  0.00            
ATOM   3258  OE1 GLU   334      45.870  45.540  37.560  1.00  0.00            
ATOM   3259  OE2 GLU   334      46.760  44.080  36.210  1.00  0.00            
ATOM   3260  C   GLU   334      43.750  46.410  32.760  1.00  0.00            
ATOM   3261  O   GLU   334      44.670  46.980  32.180  1.00  0.00            
ATOM   3262  N   LYS   335      43.000  45.460  32.180  1.00  0.00            
ATOM   3263  HN  LYS   335      42.280  45.000  32.710  1.00  0.00            
ATOM   3264  CA  LYS   335      43.200  44.910  30.880  1.00  0.00            
ATOM   3265  HA  LYS   335      44.220  44.590  30.830  1.00  0.00            
ATOM   3266  CB  LYS   335      42.470  43.590  30.580  1.00  0.00            
ATOM   3267  HB1 LYS   335      41.380  43.810  30.550  1.00  0.00            
ATOM   3268  HB2 LYS   335      42.810  43.250  29.580  1.00  0.00            
ATOM   3269  CG  LYS   335      42.780  42.620  31.710  1.00  0.00            
ATOM   3270  HG1 LYS   335      43.880  42.700  31.850  1.00  0.00            
ATOM   3271  HG2 LYS   335      42.170  42.830  32.620  1.00  0.00            
ATOM   3272  CD  LYS   335      42.560  41.140  31.390  1.00  0.00            
ATOM   3273  HD1 LYS   335      41.450  41.040  31.360  1.00  0.00            
ATOM   3274  HD2 LYS   335      43.080  40.960  30.420  1.00  0.00            
ATOM   3275  CE  LYS   335      43.050  40.210  32.490  1.00  0.00            
ATOM   3276  HE1 LYS   335      44.090  40.430  32.810  1.00  0.00            
ATOM   3277  HE2 LYS   335      42.330  40.480  33.290  1.00  0.00            
ATOM   3278  NZ  LYS   335      42.920  38.810  32.010  1.00  0.00            
ATOM   3279  HZ1 LYS   335      41.950  38.620  31.690  1.00  0.00            
ATOM   3280  HZ2 LYS   335      43.600  38.640  31.240  1.00  0.00            
ATOM   3281  HZ3 LYS   335      43.230  38.190  32.790  1.00  0.00            
ATOM   3282  C   LYS   335      43.010  45.920  29.800  1.00  0.00            
ATOM   3283  O   LYS   335      43.820  45.900  28.870  1.00  0.00            
ATOM   3284  N   LEU   336      42.030  46.830  29.930  1.00  0.00            
ATOM   3285  HN  LEU   336      41.550  47.010  30.790  1.00  0.00            
ATOM   3286  CA  LEU   336      41.880  47.920  29.010  1.00  0.00            
ATOM   3287  HA  LEU   336      42.000  47.580  28.000  1.00  0.00            
ATOM   3288  CB  LEU   336      40.500  48.600  29.070  1.00  0.00            
ATOM   3289  HB1 LEU   336      39.700  47.830  28.920  1.00  0.00            
ATOM   3290  HB2 LEU   336      40.220  48.910  30.100  1.00  0.00            
ATOM   3291  CG  LEU   336      40.220  49.800  28.150  1.00  0.00            
ATOM   3292  HG  LEU   336      40.980  50.580  28.410  1.00  0.00            
ATOM   3293  CD1 LEU   336      40.520  49.550  26.670  1.00  0.00            
ATOM   3294 1HD1 LEU   336      39.940  48.700  26.250  1.00  0.00            
ATOM   3295 2HD1 LEU   336      40.230  50.460  26.090  1.00  0.00            
ATOM   3296 3HD1 LEU   336      41.590  49.330  26.440  1.00  0.00            
ATOM   3297  CD2 LEU   336      38.880  50.500  28.410  1.00  0.00            
ATOM   3298 1HD2 LEU   336      38.920  50.940  29.430  1.00  0.00            
ATOM   3299 2HD2 LEU   336      38.590  51.310  27.710  1.00  0.00            
ATOM   3300 3HD2 LEU   336      38.060  49.770  28.270  1.00  0.00            
ATOM   3301  C   LEU   336      42.960  48.920  29.210  1.00  0.00            
ATOM   3302  O   LEU   336      43.680  49.270  28.280  1.00  0.00            
ATOM   3303  N   LEU   337      43.290  49.340  30.440  1.00  0.00            
ATOM   3304  HN  LEU   337      42.780  48.870  31.160  1.00  0.00            
ATOM   3305  CA  LEU   337      44.310  50.300  30.730  1.00  0.00            
ATOM   3306  HA  LEU   337      43.980  51.190  30.210  1.00  0.00            
ATOM   3307  CB  LEU   337      44.450  50.640  32.220  1.00  0.00            
ATOM   3308  HB1 LEU   337      44.880  49.790  32.790  1.00  0.00            
ATOM   3309  HB2 LEU   337      45.160  51.490  32.290  1.00  0.00            
ATOM   3310  CG  LEU   337      43.180  51.050  33.000  1.00  0.00            
ATOM   3311  HG  LEU   337      42.490  50.190  32.860  1.00  0.00            
ATOM   3312  CD1 LEU   337      43.560  51.330  34.460  1.00  0.00            
ATOM   3313 1HD1 LEU   337      42.730  51.910  34.920  1.00  0.00            
ATOM   3314 2HD1 LEU   337      43.670  50.380  35.020  1.00  0.00            
ATOM   3315 3HD1 LEU   337      44.440  52.000  34.590  1.00  0.00            
ATOM   3316  CD2 LEU   337      42.630  52.380  32.460  1.00  0.00            
ATOM   3317 1HD2 LEU   337      43.470  53.010  32.100  1.00  0.00            
ATOM   3318 2HD2 LEU   337      41.990  52.130  31.590  1.00  0.00            
ATOM   3319 3HD2 LEU   337      42.060  52.900  33.250  1.00  0.00            
ATOM   3320  C   LEU   337      45.690  49.940  30.290  1.00  0.00            
ATOM   3321  O   LEU   337      46.430  50.720  29.680  1.00  0.00            
ATOM   3322  N   TRP   338      46.050  48.660  30.500  1.00  0.00            
ATOM   3323  HN  TRP   338      45.530  48.060  31.100  1.00  0.00            
ATOM   3324  CA  TRP   338      47.360  48.150  30.210  1.00  0.00            
ATOM   3325  HA  TRP   338      47.970  48.800  30.810  1.00  0.00            
ATOM   3326  CB  TRP   338      47.500  46.720  30.760  1.00  0.00            
ATOM   3327  HB1 TRP   338      47.100  46.760  31.800  1.00  0.00            
ATOM   3328  HB2 TRP   338      46.980  45.960  30.140  1.00  0.00            
ATOM   3329  CG  TRP   338      48.930  46.250  30.880  1.00  0.00            
ATOM   3330  CD1 TRP   338      49.890  46.760  31.710  1.00  0.00            
ATOM   3331  HD1 TRP   338      49.640  47.620  32.310  1.00  0.00            
ATOM   3332  NE1 TRP   338      51.040  46.030  31.620  1.00  0.00            
ATOM   3333  HE1 TRP   338      51.880  46.170  32.100  1.00  0.00            
ATOM   3334  CE2 TRP   338      50.900  45.140  30.580  1.00  0.00            
ATOM   3335  CD2 TRP   338      49.570  45.180  30.140  1.00  0.00            
ATOM   3336  CE3 TRP   338      49.150  44.360  29.140  1.00  0.00            
ATOM   3337  HE3 TRP   338      48.090  44.350  28.930  1.00  0.00            
ATOM   3338  CZ3 TRP   338      50.010  43.420  28.620  1.00  0.00            
ATOM   3339  HZ3 TRP   338      49.550  42.860  27.820  1.00  0.00            
ATOM   3340  CZ2 TRP   338      51.750  44.210  30.050  1.00  0.00            
ATOM   3341  HZ2 TRP   338      52.790  44.160  30.370  1.00  0.00            
ATOM   3342  CH2 TRP   338      51.310  43.360  29.070  1.00  0.00            
ATOM   3343  HH2 TRP   338      51.890  42.560  28.630  1.00  0.00            
ATOM   3344  C   TRP   338      47.670  48.270  28.750  1.00  0.00            
ATOM   3345  O   TRP   338      48.720  48.740  28.320  1.00  0.00            
ATOM   3346  N   THR   339      46.750  47.880  27.860  1.00  0.00            
ATOM   3347  HN  THR   339      45.940  47.440  28.250  1.00  0.00            
ATOM   3348  CA  THR   339      46.850  48.110  26.450  1.00  0.00            
ATOM   3349  HA  THR   339      47.850  47.790  26.200  1.00  0.00            
ATOM   3350  CB  THR   339      46.030  47.150  25.630  1.00  0.00            
ATOM   3351  HB  THR   339      46.420  46.170  25.960  1.00  0.00            
ATOM   3352  OG1 THR   339      46.270  47.320  24.240  1.00  0.00            
ATOM   3353  HG1 THR   339      46.090  46.500  23.780  1.00  0.00            
ATOM   3354  CG2 THR   339      44.510  47.230  25.830  1.00  0.00            
ATOM   3355 1HG2 THR   339      44.020  46.860  26.760  1.00  0.00            
ATOM   3356 2HG2 THR   339      44.260  48.310  25.740  1.00  0.00            
ATOM   3357 3HG2 THR   339      44.080  46.670  24.980  1.00  0.00            
ATOM   3358  C   THR   339      46.880  49.530  26.010  1.00  0.00            
ATOM   3359  O   THR   339      47.580  50.000  25.110  1.00  0.00            
ATOM   3360  N   THR   340      46.180  50.420  26.750  1.00  0.00            
ATOM   3361  HN  THR   340      45.730  50.290  27.630  1.00  0.00            
ATOM   3362  CA  THR   340      46.100  51.790  26.360  1.00  0.00            
ATOM   3363  HA  THR   340      45.980  51.910  25.300  1.00  0.00            
ATOM   3364  CB  THR   340      44.970  52.560  26.990  1.00  0.00            
ATOM   3365  HB  THR   340      45.130  52.520  28.090  1.00  0.00            
ATOM   3366  OG1 THR   340      43.730  51.880  26.870  1.00  0.00            
ATOM   3367  HG1 THR   340      43.550  51.260  27.580  1.00  0.00            
ATOM   3368  CG2 THR   340      44.600  53.940  26.420  1.00  0.00            
ATOM   3369 1HG2 THR   340      45.430  54.670  26.490  1.00  0.00            
ATOM   3370 2HG2 THR   340      44.380  53.850  25.330  1.00  0.00            
ATOM   3371 3HG2 THR   340      43.640  54.290  26.830  1.00  0.00            
ATOM   3372  C   THR   340      47.360  52.510  26.690  1.00  0.00            
ATOM   3373  O   THR   340      47.830  53.420  26.010  1.00  0.00            
ATOM   3374  N   SER   341      48.030  52.020  27.750  1.00  0.00            
ATOM   3375  HN  SER   341      47.750  51.230  28.280  1.00  0.00            
ATOM   3376  CA  SER   341      49.270  52.580  28.200  1.00  0.00            
ATOM   3377  HA  SER   341      49.160  53.630  27.990  1.00  0.00            
ATOM   3378  CB  SER   341      49.640  52.460  29.690  1.00  0.00            
ATOM   3379  HB1 SER   341      48.720  52.780  30.230  1.00  0.00            
ATOM   3380  HB2 SER   341      49.800  51.390  29.950  1.00  0.00            
ATOM   3381  OG  SER   341      50.780  53.210  30.080  1.00  0.00            
ATOM   3382  HG1 SER   341      51.570  52.700  29.900  1.00  0.00            
ATOM   3383  C   SER   341      50.340  52.080  27.290  1.00  0.00            
ATOM   3384  O   SER   341      51.210  52.820  26.850  1.00  0.00            
ATOM   3385  N   ARG   342      50.320  50.800  26.870  1.00  0.00            
ATOM   3386  HN  ARG   342      49.630  50.130  27.150  1.00  0.00            
ATOM   3387  CA  ARG   342      51.220  50.280  25.890  1.00  0.00            
ATOM   3388  HA  ARG   342      52.200  50.440  26.320  1.00  0.00            
ATOM   3389  CB  ARG   342      50.910  48.780  25.740  1.00  0.00            
ATOM   3390  HB1 ARG   342      51.260  48.260  26.660  1.00  0.00            
ATOM   3391  HB2 ARG   342      49.880  48.580  25.370  1.00  0.00            
ATOM   3392  CG  ARG   342      51.790  48.240  24.610  1.00  0.00            
ATOM   3393  HG1 ARG   342      51.320  48.470  23.640  1.00  0.00            
ATOM   3394  HG2 ARG   342      52.790  48.700  24.790  1.00  0.00            
ATOM   3395  CD  ARG   342      51.980  46.730  24.500  1.00  0.00            
ATOM   3396  HD1 ARG   342      52.570  46.510  23.580  1.00  0.00            
ATOM   3397  HD2 ARG   342      52.640  46.260  25.260  1.00  0.00            
ATOM   3398  NE  ARG   342      50.700  45.980  24.340  1.00  0.00            
ATOM   3399  HE  ARG   342      49.980  46.330  23.750  1.00  0.00            
ATOM   3400  CZ  ARG   342      50.500  44.710  24.810  1.00  0.00            
ATOM   3401  NH1 ARG   342      51.390  44.110  25.650  1.00  0.00            
ATOM   3402 1HH1 ARG   342      52.280  44.530  25.830  1.00  0.00            
ATOM   3403 2HH1 ARG   342      51.190  43.160  25.880  1.00  0.00            
ATOM   3404  NH2 ARG   342      49.390  44.000  24.440  1.00  0.00            
ATOM   3405 1HH2 ARG   342      48.660  44.390  23.880  1.00  0.00            
ATOM   3406 2HH2 ARG   342      49.320  43.030  24.690  1.00  0.00            
ATOM   3407  C   ARG   342      51.320  51.020  24.600  1.00  0.00            
ATOM   3408  O   ARG   342      52.410  51.310  24.100  1.00  0.00            
ATOM   3409  N   VAL   343      50.170  51.380  24.000  1.00  0.00            
ATOM   3410  HN  VAL   343      49.260  51.230  24.380  1.00  0.00            
ATOM   3411  CA  VAL   343      50.120  52.180  22.820  1.00  0.00            
ATOM   3412  HA  VAL   343      50.810  51.730  22.120  1.00  0.00            
ATOM   3413  CB  VAL   343      48.800  52.270  22.110  1.00  0.00            
ATOM   3414  HB  VAL   343      48.470  51.210  22.020  1.00  0.00            
ATOM   3415  CG1 VAL   343      47.700  53.060  22.820  1.00  0.00            
ATOM   3416 1HG1 VAL   343      46.840  53.190  22.130  1.00  0.00            
ATOM   3417 2HG1 VAL   343      47.370  52.600  23.780  1.00  0.00            
ATOM   3418 3HG1 VAL   343      48.040  54.080  23.110  1.00  0.00            
ATOM   3419  CG2 VAL   343      48.970  52.700  20.640  1.00  0.00            
ATOM   3420 1HG2 VAL   343      49.770  52.160  20.090  1.00  0.00            
ATOM   3421 2HG2 VAL   343      48.040  52.570  20.040  1.00  0.00            
ATOM   3422 3HG2 VAL   343      49.270  53.770  20.670  1.00  0.00            
ATOM   3423  C   VAL   343      50.620  53.560  23.060  1.00  0.00            
ATOM   3424  O   VAL   343      51.370  54.120  22.270  1.00  0.00            
ATOM   3425  N   LEU   344      50.290  54.180  24.210  1.00  0.00            
ATOM   3426  HN  LEU   344      49.600  53.870  24.860  1.00  0.00            
ATOM   3427  CA  LEU   344      50.690  55.540  24.450  1.00  0.00            
ATOM   3428  HA  LEU   344      50.350  56.230  23.700  1.00  0.00            
ATOM   3429  CB  LEU   344      50.070  55.990  25.780  1.00  0.00            
ATOM   3430  HB1 LEU   344      49.970  55.140  26.490  1.00  0.00            
ATOM   3431  HB2 LEU   344      50.480  56.860  26.340  1.00  0.00            
ATOM   3432  CG  LEU   344      48.650  56.530  25.570  1.00  0.00            
ATOM   3433  HG  LEU   344      48.120  55.800  24.920  1.00  0.00            
ATOM   3434  CD1 LEU   344      47.930  56.640  26.920  1.00  0.00            
ATOM   3435 1HD1 LEU   344      48.450  57.420  27.520  1.00  0.00            
ATOM   3436 2HD1 LEU   344      46.950  57.160  26.860  1.00  0.00            
ATOM   3437 3HD1 LEU   344      47.840  55.710  27.520  1.00  0.00            
ATOM   3438  CD2 LEU   344      48.600  57.910  24.890  1.00  0.00            
ATOM   3439 1HD2 LEU   344      47.630  58.410  25.100  1.00  0.00            
ATOM   3440 2HD2 LEU   344      49.440  58.490  25.340  1.00  0.00            
ATOM   3441 3HD2 LEU   344      48.630  57.850  23.790  1.00  0.00            
ATOM   3442  C   LEU   344      52.150  55.700  24.690  1.00  0.00            
ATOM   3443  O   LEU   344      52.690  56.800  24.620  1.00  0.00            
ATOM   3444  N   LYS   345      52.850  54.610  25.050  1.00  0.00            
ATOM   3445  HN  LYS   345      52.300  53.800  25.210  1.00  0.00            
ATOM   3446  CA  LYS   345      54.270  54.460  25.010  1.00  0.00            
ATOM   3447  HA  LYS   345      54.740  55.250  25.590  1.00  0.00            
ATOM   3448  CB  LYS   345      54.820  53.240  25.770  1.00  0.00            
ATOM   3449  HB1 LYS   345      54.600  53.360  26.850  1.00  0.00            
ATOM   3450  HB2 LYS   345      54.160  52.410  25.430  1.00  0.00            
ATOM   3451  CG  LYS   345      56.270  52.810  25.540  1.00  0.00            
ATOM   3452  HG1 LYS   345      56.490  52.790  24.450  1.00  0.00            
ATOM   3453  HG2 LYS   345      56.940  53.590  25.950  1.00  0.00            
ATOM   3454  CD  LYS   345      56.720  51.470  26.140  1.00  0.00            
ATOM   3455  HD1 LYS   345      57.800  51.360  25.930  1.00  0.00            
ATOM   3456  HD2 LYS   345      56.470  51.390  27.220  1.00  0.00            
ATOM   3457  CE  LYS   345      55.970  50.270  25.570  1.00  0.00            
ATOM   3458  HE1 LYS   345      54.980  50.260  26.070  1.00  0.00            
ATOM   3459  HE2 LYS   345      55.860  50.390  24.470  1.00  0.00            
ATOM   3460  NZ  LYS   345      56.660  48.990  25.870  1.00  0.00            
ATOM   3461  HZ1 LYS   345      56.080  48.290  25.360  1.00  0.00            
ATOM   3462  HZ2 LYS   345      57.660  48.940  25.580  1.00  0.00            
ATOM   3463  HZ3 LYS   345      56.580  48.800  26.890  1.00  0.00            
ATOM   3464  C   LYS   345      54.820  54.470  23.620  1.00  0.00            
ATOM   3465  O   LYS   345      55.710  55.250  23.310  1.00  0.00            
ATOM   3466  N   VAL   346      54.230  53.740  22.660  1.00  0.00            
ATOM   3467  HN  VAL   346      53.330  53.330  22.860  1.00  0.00            
ATOM   3468  CA  VAL   346      54.560  53.700  21.270  1.00  0.00            
ATOM   3469  HA  VAL   346      55.600  53.460  21.110  1.00  0.00            
ATOM   3470  CB  VAL   346      53.790  52.600  20.600  1.00  0.00            
ATOM   3471  HB  VAL   346      52.770  52.560  21.050  1.00  0.00            
ATOM   3472  CG1 VAL   346      53.540  52.770  19.100  1.00  0.00            
ATOM   3473 1HG1 VAL   346      52.730  53.510  18.910  1.00  0.00            
ATOM   3474 2HG1 VAL   346      54.430  53.080  18.510  1.00  0.00            
ATOM   3475 3HG1 VAL   346      53.190  51.830  18.630  1.00  0.00            
ATOM   3476  CG2 VAL   346      54.580  51.310  20.890  1.00  0.00            
ATOM   3477 1HG2 VAL   346      55.660  51.410  20.670  1.00  0.00            
ATOM   3478 2HG2 VAL   346      54.360  51.120  21.970  1.00  0.00            
ATOM   3479 3HG2 VAL   346      54.180  50.450  20.300  1.00  0.00            
ATOM   3480  C   VAL   346      54.410  55.060  20.690  1.00  0.00            
ATOM   3481  O   VAL   346      55.270  55.590  19.990  1.00  0.00            
ATOM   3482  N   LEU   347      53.320  55.760  21.050  1.00  0.00            
ATOM   3483  HN  LEU   347      52.550  55.230  21.420  1.00  0.00            
ATOM   3484  CA  LEU   347      53.150  57.140  20.730  1.00  0.00            
ATOM   3485  HA  LEU   347      53.210  57.200  19.650  1.00  0.00            
ATOM   3486  CB  LEU   347      51.740  57.600  21.150  1.00  0.00            
ATOM   3487  HB1 LEU   347      51.630  57.330  22.220  1.00  0.00            
ATOM   3488  HB2 LEU   347      51.690  58.700  21.090  1.00  0.00            
ATOM   3489  CG  LEU   347      50.600  56.930  20.370  1.00  0.00            
ATOM   3490  HG  LEU   347      50.630  55.840  20.610  1.00  0.00            
ATOM   3491  CD1 LEU   347      49.250  57.320  21.020  1.00  0.00            
ATOM   3492 1HD1 LEU   347      48.430  57.000  20.350  1.00  0.00            
ATOM   3493 2HD1 LEU   347      49.060  56.800  21.980  1.00  0.00            
ATOM   3494 3HD1 LEU   347      49.120  58.420  21.150  1.00  0.00            
ATOM   3495  CD2 LEU   347      50.720  56.970  18.840  1.00  0.00            
ATOM   3496 1HD2 LEU   347      49.670  57.010  18.490  1.00  0.00            
ATOM   3497 2HD2 LEU   347      51.170  57.940  18.530  1.00  0.00            
ATOM   3498 3HD2 LEU   347      51.360  56.190  18.380  1.00  0.00            
ATOM   3499  C   LEU   347      54.110  58.130  21.290  1.00  0.00            
ATOM   3500  O   LEU   347      54.410  59.170  20.710  1.00  0.00            
ATOM   3501  N   SER   348      54.520  57.980  22.560  1.00  0.00            
ATOM   3502  HN  SER   348      54.210  57.160  23.040  1.00  0.00            
ATOM   3503  CA  SER   348      55.240  59.010  23.240  1.00  0.00            
ATOM   3504  HA  SER   348      54.890  59.950  22.830  1.00  0.00            
ATOM   3505  CB  SER   348      55.100  58.910  24.770  1.00  0.00            
ATOM   3506  HB1 SER   348      55.720  59.660  25.300  1.00  0.00            
ATOM   3507  HB2 SER   348      54.080  59.120  25.160  1.00  0.00            
ATOM   3508  OG  SER   348      55.590  57.690  25.300  1.00  0.00            
ATOM   3509  HG1 SER   348      55.100  56.930  24.960  1.00  0.00            
ATOM   3510  C   SER   348      56.680  59.120  22.880  1.00  0.00            
ATOM   3511  O   SER   348      57.240  60.210  22.950  1.00  0.00            
ATOM   3512  N   VAL   349      57.300  58.090  22.270  1.00  0.00            
ATOM   3513  HN  VAL   349      56.760  57.260  22.380  1.00  0.00            
ATOM   3514  CA  VAL   349      58.680  58.020  21.890  1.00  0.00            
ATOM   3515  HA  VAL   349      59.220  58.770  22.450  1.00  0.00            
ATOM   3516  CB  VAL   349      59.360  56.690  22.010  1.00  0.00            
ATOM   3517  HB  VAL   349      60.420  56.760  21.680  1.00  0.00            
ATOM   3518  CG1 VAL   349      59.450  56.430  23.520  1.00  0.00            
ATOM   3519 1HG1 VAL   349      58.520  56.220  24.090  1.00  0.00            
ATOM   3520 2HG1 VAL   349      60.100  55.550  23.730  1.00  0.00            
ATOM   3521 3HG1 VAL   349      59.860  57.310  24.050  1.00  0.00            
ATOM   3522  CG2 VAL   349      58.600  55.550  21.310  1.00  0.00            
ATOM   3523 1HG2 VAL   349      57.490  55.680  21.280  1.00  0.00            
ATOM   3524 2HG2 VAL   349      58.840  55.480  20.230  1.00  0.00            
ATOM   3525 3HG2 VAL   349      58.920  54.600  21.800  1.00  0.00            
ATOM   3526  C   VAL   349      58.770  58.510  20.480  1.00  0.00            
ATOM   3527  O   VAL   349      59.790  58.480  19.800  1.00  0.00            
ATOM   3528  N   CYS   350      57.650  58.890  19.840  1.00  0.00            
ATOM   3529  HN  CYS   350      56.800  58.980  20.350  1.00  0.00            
ATOM   3530  CA  CYS   350      57.500  59.370  18.500  1.00  0.00            
ATOM   3531  HA  CYS   350      58.300  59.060  17.840  1.00  0.00            
ATOM   3532  CB  CYS   350      56.320  58.760  17.730  1.00  0.00            
ATOM   3533  HB1 CYS   350      56.390  57.650  17.720  1.00  0.00            
ATOM   3534  HB2 CYS   350      55.450  58.980  18.380  1.00  0.00            
ATOM   3535  SG  CYS   350      55.940  59.380  16.060  1.00  0.00            
ATOM   3536  HG1 CYS   350      56.980  60.190  15.920  1.00  0.00            
ATOM   3537  C   CYS   350      57.360  60.850  18.570  1.00  0.00            
ATOM   3538  O   CYS   350      56.480  61.340  19.280  1.00  0.00            
ATOM   3539  N   SER   351      58.200  61.660  17.900  1.00  0.00            
ATOM   3540  HN  SER   351      58.890  61.270  17.300  1.00  0.00            
ATOM   3541  CA  SER   351      58.250  63.080  18.110  1.00  0.00            
ATOM   3542  HA  SER   351      58.420  63.350  19.140  1.00  0.00            
ATOM   3543  CB  SER   351      59.350  63.820  17.340  1.00  0.00            
ATOM   3544  HB1 SER   351      59.190  63.690  16.250  1.00  0.00            
ATOM   3545  HB2 SER   351      59.390  64.930  17.350  1.00  0.00            
ATOM   3546  OG  SER   351      60.590  63.290  17.790  1.00  0.00            
ATOM   3547  HG1 SER   351      61.230  63.570  17.130  1.00  0.00            
ATOM   3548  C   SER   351      57.020  63.850  17.780  1.00  0.00            
ATOM   3549  O   SER   351      56.680  64.780  18.520  1.00  0.00            
ATOM   3550  N   SER   352      56.310  63.460  16.700  1.00  0.00            
ATOM   3551  HN  SER   352      56.820  62.930  16.030  1.00  0.00            
ATOM   3552  CA  SER   352      55.120  64.160  16.340  1.00  0.00            
ATOM   3553  HA  SER   352      55.410  65.200  16.300  1.00  0.00            
ATOM   3554  CB  SER   352      54.720  63.660  14.950  1.00  0.00            
ATOM   3555  HB1 SER   352      53.680  63.990  14.720  1.00  0.00            
ATOM   3556  HB2 SER   352      55.380  63.990  14.120  1.00  0.00            
ATOM   3557  OG  SER   352      54.580  62.240  14.990  1.00  0.00            
ATOM   3558  HG1 SER   352      55.390  61.850  14.650  1.00  0.00            
ATOM   3559  C   SER   352      54.030  63.980  17.340  1.00  0.00            
ATOM   3560  O   SER   352      53.140  64.830  17.440  1.00  0.00            
ATOM   3561  N   ASN   353      54.060  62.890  18.120  1.00  0.00            
ATOM   3562  HN  ASN   353      54.650  62.140  17.840  1.00  0.00            
ATOM   3563  CA  ASN   353      52.990  62.540  19.010  1.00  0.00            
ATOM   3564  HA  ASN   353      52.020  63.000  18.860  1.00  0.00            
ATOM   3565  CB  ASN   353      52.740  61.020  18.960  1.00  0.00            
ATOM   3566  HB1 ASN   353      53.710  60.470  18.910  1.00  0.00            
ATOM   3567  HB2 ASN   353      52.210  60.570  19.830  1.00  0.00            
ATOM   3568  CG  ASN   353      51.760  60.670  17.860  1.00  0.00            
ATOM   3569  OD1 ASN   353      50.550  60.590  18.110  1.00  0.00            
ATOM   3570  ND2 ASN   353      52.250  60.370  16.630  1.00  0.00            
ATOM   3571 1HD2 ASN   353      53.190  60.480  16.320  1.00  0.00            
ATOM   3572 2HD2 ASN   353      51.610  60.240  15.870  1.00  0.00            
ATOM   3573  C   ASN   353      53.140  62.990  20.420  1.00  0.00            
ATOM   3574  O   ASN   353      52.160  62.980  21.160  1.00  0.00            
ATOM   3575  N   LYS   354      54.320  63.500  20.830  1.00  0.00            
ATOM   3576  HN  LYS   354      55.090  63.470  20.200  1.00  0.00            
ATOM   3577  CA  LYS   354      54.650  63.930  22.160  1.00  0.00            
ATOM   3578  HA  LYS   354      54.270  63.080  22.700  1.00  0.00            
ATOM   3579  CB  LYS   354      56.180  64.030  22.350  1.00  0.00            
ATOM   3580  HB1 LYS   354      56.780  63.270  21.800  1.00  0.00            
ATOM   3581  HB2 LYS   354      56.450  65.020  21.930  1.00  0.00            
ATOM   3582  CG  LYS   354      56.580  63.820  23.810  1.00  0.00            
ATOM   3583  HG1 LYS   354      55.960  64.490  24.450  1.00  0.00            
ATOM   3584  HG2 LYS   354      56.440  62.790  24.220  1.00  0.00            
ATOM   3585  CD  LYS   354      58.060  64.110  24.070  1.00  0.00            
ATOM   3586  HD1 LYS   354      58.170  65.190  23.830  1.00  0.00            
ATOM   3587  HD2 LYS   354      58.210  63.990  25.160  1.00  0.00            
ATOM   3588  CE  LYS   354      59.130  63.320  23.310  1.00  0.00            
ATOM   3589  HE1 LYS   354      59.100  63.320  22.200  1.00  0.00            
ATOM   3590  HE2 LYS   354      60.150  63.730  23.440  1.00  0.00            
ATOM   3591  NZ  LYS   354      59.120  61.920  23.800  1.00  0.00            
ATOM   3592  HZ1 LYS   354      59.920  61.320  23.540  1.00  0.00            
ATOM   3593  HZ2 LYS   354      59.270  61.950  24.830  1.00  0.00            
ATOM   3594  HZ3 LYS   354      58.300  61.340  23.530  1.00  0.00            
ATOM   3595  C   LYS   354      53.880  65.060  22.740  1.00  0.00            
ATOM   3596  O   LYS   354      53.360  64.950  23.850  1.00  0.00            
ATOM   3597  N   PRO   355      53.690  66.130  22.030  1.00  0.00            
ATOM   3598  CD  PRO   355      54.230  66.490  20.730  1.00  0.00            
ATOM   3599  HD1 PRO   355      53.840  65.780  19.970  1.00  0.00            
ATOM   3600  HD2 PRO   355      55.340  66.450  20.660  1.00  0.00            
ATOM   3601  CA  PRO   355      52.990  67.240  22.610  1.00  0.00            
ATOM   3602  HA  PRO   355      53.150  67.410  23.670  1.00  0.00            
ATOM   3603  CB  PRO   355      53.430  68.510  21.880  1.00  0.00            
ATOM   3604  HB1 PRO   355      52.670  69.320  21.820  1.00  0.00            
ATOM   3605  HB2 PRO   355      54.330  68.840  22.440  1.00  0.00            
ATOM   3606  CG  PRO   355      53.890  67.970  20.510  1.00  0.00            
ATOM   3607  HG1 PRO   355      53.080  68.070  19.750  1.00  0.00            
ATOM   3608  HG2 PRO   355      54.690  68.580  20.030  1.00  0.00            
ATOM   3609  C   PRO   355      51.520  67.090  22.470  1.00  0.00            
ATOM   3610  O   PRO   355      50.860  67.940  23.080  1.00  0.00            
ATOM   3611  N   ALA   356      50.950  66.120  21.740  1.00  0.00            
ATOM   3612  HN  ALA   356      51.620  65.560  21.260  1.00  0.00            
ATOM   3613  CA  ALA   356      49.540  65.880  21.750  1.00  0.00            
ATOM   3614  HA  ALA   356      49.010  66.820  21.680  1.00  0.00            
ATOM   3615  CB  ALA   356      49.200  65.070  20.490  1.00  0.00            
ATOM   3616  HB1 ALA   356      48.090  65.000  20.470  1.00  0.00            
ATOM   3617  HB2 ALA   356      49.720  65.520  19.630  1.00  0.00            
ATOM   3618  HB3 ALA   356      49.460  64.000  20.650  1.00  0.00            
ATOM   3619  C   ALA   356      49.060  65.160  22.970  1.00  0.00            
ATOM   3620  O   ALA   356      47.970  65.360  23.490  1.00  0.00            
ATOM   3621  N   ILE   357      49.870  64.220  23.490  1.00  0.00            
ATOM   3622  HN  ILE   357      50.770  63.980  23.120  1.00  0.00            
ATOM   3623  CA  ILE   357      49.580  63.550  24.720  1.00  0.00            
ATOM   3624  HA  ILE   357      48.560  63.210  24.690  1.00  0.00            
ATOM   3625  CB  ILE   357      50.400  62.290  24.830  1.00  0.00            
ATOM   3626  HB  ILE   357      51.460  62.610  24.750  1.00  0.00            
ATOM   3627  CG2 ILE   357      50.200  61.560  26.160  1.00  0.00            
ATOM   3628 1HG2 ILE   357      50.780  62.140  26.910  1.00  0.00            
ATOM   3629 2HG2 ILE   357      49.120  61.560  26.430  1.00  0.00            
ATOM   3630 3HG2 ILE   357      50.530  60.500  26.090  1.00  0.00            
ATOM   3631  CG1 ILE   357      50.140  61.390  23.610  1.00  0.00            
ATOM   3632 1HG1 ILE   357      49.230  60.760  23.790  1.00  0.00            
ATOM   3633 2HG1 ILE   357      49.970  61.920  22.650  1.00  0.00            
ATOM   3634  CD  ILE   357      51.270  60.370  23.570  1.00  0.00            
ATOM   3635  HD1 ILE   357      51.980  60.750  22.800  1.00  0.00            
ATOM   3636  HD2 ILE   357      51.620  60.070  24.580  1.00  0.00            
ATOM   3637  HD3 ILE   357      50.840  59.470  23.070  1.00  0.00            
ATOM   3638  C   ILE   357      49.740  64.490  25.860  1.00  0.00            
ATOM   3639  O   ILE   357      49.000  64.400  26.840  1.00  0.00            
ATOM   3640  N   VAL   358      50.670  65.470  25.810  1.00  0.00            
ATOM   3641  HN  VAL   358      51.230  65.550  24.990  1.00  0.00            
ATOM   3642  CA  VAL   358      50.790  66.500  26.790  1.00  0.00            
ATOM   3643  HA  VAL   358      50.700  66.010  27.750  1.00  0.00            
ATOM   3644  CB  VAL   358      52.120  67.180  26.680  1.00  0.00            
ATOM   3645  HB  VAL   358      52.270  67.560  25.650  1.00  0.00            
ATOM   3646  CG1 VAL   358      52.190  68.330  27.700  1.00  0.00            
ATOM   3647 1HG1 VAL   358      51.860  67.980  28.700  1.00  0.00            
ATOM   3648 2HG1 VAL   358      53.220  68.710  27.800  1.00  0.00            
ATOM   3649 3HG1 VAL   358      51.610  69.230  27.400  1.00  0.00            
ATOM   3650  CG2 VAL   358      53.240  66.230  27.120  1.00  0.00            
ATOM   3651 1HG2 VAL   358      54.170  66.810  26.940  1.00  0.00            
ATOM   3652 2HG2 VAL   358      53.240  66.070  28.220  1.00  0.00            
ATOM   3653 3HG2 VAL   358      53.370  65.260  26.590  1.00  0.00            
ATOM   3654  C   VAL   358      49.670  67.480  26.790  1.00  0.00            
ATOM   3655  O   VAL   358      49.020  67.760  27.790  1.00  0.00            
ATOM   3656  N   GLU   359      49.240  67.950  25.600  1.00  0.00            
ATOM   3657  HN  GLU   359      49.780  67.770  24.790  1.00  0.00            
ATOM   3658  CA  GLU   359      48.100  68.770  25.350  1.00  0.00            
ATOM   3659  HA  GLU   359      48.210  69.650  25.970  1.00  0.00            
ATOM   3660  CB  GLU   359      47.990  69.300  23.910  1.00  0.00            
ATOM   3661  HB1 GLU   359      48.960  69.750  23.600  1.00  0.00            
ATOM   3662  HB2 GLU   359      47.840  68.350  23.340  1.00  0.00            
ATOM   3663  CG  GLU   359      46.850  70.270  23.570  1.00  0.00            
ATOM   3664  HG1 GLU   359      45.900  69.690  23.580  1.00  0.00            
ATOM   3665  HG2 GLU   359      46.800  71.140  24.250  1.00  0.00            
ATOM   3666  CD  GLU   359      47.020  70.770  22.140  1.00  0.00            
ATOM   3667  OE1 GLU   359      48.110  71.270  21.780  1.00  0.00            
ATOM   3668  OE2 GLU   359      46.060  70.510  21.360  1.00  0.00            
ATOM   3669  C   GLU   359      46.820  68.140  25.780  1.00  0.00            
ATOM   3670  O   GLU   359      45.950  68.850  26.280  1.00  0.00            
ATOM   3671  N   ALA   360      46.710  66.830  25.490  1.00  0.00            
ATOM   3672  HN  ALA   360      47.380  66.310  24.980  1.00  0.00            
ATOM   3673  CA  ALA   360      45.480  66.180  25.830  1.00  0.00            
ATOM   3674  HA  ALA   360      44.750  66.700  25.220  1.00  0.00            
ATOM   3675  CB  ALA   360      45.440  64.740  25.300  1.00  0.00            
ATOM   3676  HB1 ALA   360      44.460  64.280  25.560  1.00  0.00            
ATOM   3677  HB2 ALA   360      45.530  64.780  24.190  1.00  0.00            
ATOM   3678  HB3 ALA   360      46.150  64.120  25.900  1.00  0.00            
ATOM   3679  C   ALA   360      45.150  66.080  27.280  1.00  0.00            
ATOM   3680  O   ALA   360      44.020  66.090  27.770  1.00  0.00            
ATOM   3681  N   GLY   361      46.210  66.050  28.100  1.00  0.00            
ATOM   3682  HN  GLY   361      47.060  66.330  27.670  1.00  0.00            
ATOM   3683  CA  GLY   361      46.170  65.840  29.520  1.00  0.00            
ATOM   3684  HA1 GLY   361      46.830  66.570  29.960  1.00  0.00            
ATOM   3685  HA2 GLY   361      45.170  65.880  29.920  1.00  0.00            
ATOM   3686  C   GLY   361      46.760  64.550  29.980  1.00  0.00            
ATOM   3687  O   GLY   361      46.440  64.190  31.100  1.00  0.00            
ATOM   3688  N   GLY   362      47.720  63.990  29.210  1.00  0.00            
ATOM   3689  HN  GLY   362      47.910  64.270  28.280  1.00  0.00            
ATOM   3690  CA  GLY   362      48.280  62.690  29.400  1.00  0.00            
ATOM   3691  HA1 GLY   362      47.490  61.950  29.440  1.00  0.00            
ATOM   3692  HA2 GLY   362      48.770  62.430  28.470  1.00  0.00            
ATOM   3693  C   GLY   362      49.210  62.520  30.550  1.00  0.00            
ATOM   3694  O   GLY   362      49.390  61.400  31.040  1.00  0.00            
ATOM   3695  N   MET   363      49.820  63.610  31.050  1.00  0.00            
ATOM   3696  HN  MET   363      49.810  64.520  30.630  1.00  0.00            
ATOM   3697  CA  MET   363      50.620  63.530  32.230  1.00  0.00            
ATOM   3698  HA  MET   363      51.380  62.760  32.170  1.00  0.00            
ATOM   3699  CB  MET   363      51.300  64.890  32.420  1.00  0.00            
ATOM   3700  HB1 MET   363      51.920  65.210  31.550  1.00  0.00            
ATOM   3701  HB2 MET   363      50.550  65.710  32.460  1.00  0.00            
ATOM   3702  CG  MET   363      52.220  65.020  33.630  1.00  0.00            
ATOM   3703  HG1 MET   363      52.130  66.080  33.960  1.00  0.00            
ATOM   3704  HG2 MET   363      51.770  64.480  34.490  1.00  0.00            
ATOM   3705  SD  MET   363      53.950  64.470  33.460  1.00  0.00            
ATOM   3706  CE  MET   363      54.710  65.230  34.910  1.00  0.00            
ATOM   3707  HE1 MET   363      54.580  66.340  34.940  1.00  0.00            
ATOM   3708  HE2 MET   363      54.220  64.760  35.800  1.00  0.00            
ATOM   3709  HE3 MET   363      55.810  65.110  35.040  1.00  0.00            
ATOM   3710  C   MET   363      49.770  63.240  33.430  1.00  0.00            
ATOM   3711  O   MET   363      50.100  62.450  34.310  1.00  0.00            
ATOM   3712  N   GLN   364      48.600  63.880  33.570  1.00  0.00            
ATOM   3713  HN  GLN   364      48.190  64.360  32.800  1.00  0.00            
ATOM   3714  CA  GLN   364      47.700  63.840  34.690  1.00  0.00            
ATOM   3715  HA  GLN   364      48.310  63.870  35.580  1.00  0.00            
ATOM   3716  CB  GLN   364      46.890  65.140  34.640  1.00  0.00            
ATOM   3717  HB1 GLN   364      46.360  65.210  33.670  1.00  0.00            
ATOM   3718  HB2 GLN   364      46.170  65.060  35.490  1.00  0.00            
ATOM   3719  CG  GLN   364      47.760  66.390  34.770  1.00  0.00            
ATOM   3720  HG1 GLN   364      48.590  66.190  35.480  1.00  0.00            
ATOM   3721  HG2 GLN   364      48.330  66.740  33.880  1.00  0.00            
ATOM   3722  CD  GLN   364      46.910  67.560  35.240  1.00  0.00            
ATOM   3723  OE1 GLN   364      46.050  68.180  34.620  1.00  0.00            
ATOM   3724  NE2 GLN   364      47.220  67.950  36.510  1.00  0.00            
ATOM   3725 1HE2 GLN   364      47.800  67.400  37.110  1.00  0.00            
ATOM   3726 2HE2 GLN   364      46.650  68.690  36.870  1.00  0.00            
ATOM   3727  C   GLN   364      46.870  62.610  34.530  1.00  0.00            
ATOM   3728  O   GLN   364      46.570  62.110  35.610  1.00  0.00            
ATOM   3729  N   ALA   365      46.510  62.160  33.310  1.00  0.00            
ATOM   3730  HN  ALA   365      47.010  62.610  32.580  1.00  0.00            
ATOM   3731  CA  ALA   365      45.690  61.030  33.010  1.00  0.00            
ATOM   3732  HA  ALA   365      44.750  61.050  33.540  1.00  0.00            
ATOM   3733  CB  ALA   365      45.490  60.850  31.500  1.00  0.00            
ATOM   3734  HB1 ALA   365      44.740  60.040  31.350  1.00  0.00            
ATOM   3735  HB2 ALA   365      45.210  61.820  31.040  1.00  0.00            
ATOM   3736  HB3 ALA   365      46.430  60.560  30.990  1.00  0.00            
ATOM   3737  C   ALA   365      46.240  59.740  33.510  1.00  0.00            
ATOM   3738  O   ALA   365      45.560  58.890  34.090  1.00  0.00            
ATOM   3739  N   LEU   366      47.530  59.520  33.200  1.00  0.00            
ATOM   3740  HN  LEU   366      48.020  60.300  32.810  1.00  0.00            
ATOM   3741  CA  LEU   366      48.300  58.460  33.760  1.00  0.00            
ATOM   3742  HA  LEU   366      47.830  57.500  33.590  1.00  0.00            
ATOM   3743  CB  LEU   366      49.620  58.450  32.970  1.00  0.00            
ATOM   3744  HB1 LEU   366      50.130  59.430  33.050  1.00  0.00            
ATOM   3745  HB2 LEU   366      50.320  57.720  33.440  1.00  0.00            
ATOM   3746  CG  LEU   366      49.480  58.040  31.490  1.00  0.00            
ATOM   3747  HG  LEU   366      48.660  58.620  31.020  1.00  0.00            
ATOM   3748  CD1 LEU   366      50.760  58.410  30.730  1.00  0.00            
ATOM   3749 1HD1 LEU   366      50.710  58.240  29.630  1.00  0.00            
ATOM   3750 2HD1 LEU   366      51.000  59.480  30.940  1.00  0.00            
ATOM   3751 3HD1 LEU   366      51.550  57.810  31.240  1.00  0.00            
ATOM   3752  CD2 LEU   366      49.160  56.550  31.300  1.00  0.00            
ATOM   3753 1HD2 LEU   366      50.030  55.960  31.670  1.00  0.00            
ATOM   3754 2HD2 LEU   366      48.200  56.300  31.820  1.00  0.00            
ATOM   3755 3HD2 LEU   366      48.940  56.420  30.220  1.00  0.00            
ATOM   3756  C   LEU   366      48.610  58.590  35.210  1.00  0.00            
ATOM   3757  O   LEU   366      48.530  57.610  35.950  1.00  0.00            
ATOM   3758  N   GLY   367      48.850  59.820  35.710  1.00  0.00            
ATOM   3759  HN  GLY   367      49.140  60.530  35.070  1.00  0.00            
ATOM   3760  CA  GLY   367      49.010  60.200  37.080  1.00  0.00            
ATOM   3761  HA1 GLY   367      50.030  60.050  37.400  1.00  0.00            
ATOM   3762  HA2 GLY   367      48.770  61.250  37.090  1.00  0.00            
ATOM   3763  C   GLY   367      48.090  59.690  38.130  1.00  0.00            
ATOM   3764  O   GLY   367      48.500  59.420  39.260  1.00  0.00            
ATOM   3765  N   LEU   368      46.830  59.480  37.720  1.00  0.00            
ATOM   3766  HN  LEU   368      46.460  59.600  36.800  1.00  0.00            
ATOM   3767  CA  LEU   368      45.780  58.930  38.530  1.00  0.00            
ATOM   3768  HA  LEU   368      45.880  59.470  39.460  1.00  0.00            
ATOM   3769  CB  LEU   368      44.440  59.010  37.780  1.00  0.00            
ATOM   3770  HB1 LEU   368      44.520  58.800  36.690  1.00  0.00            
ATOM   3771  HB2 LEU   368      43.680  58.440  38.350  1.00  0.00            
ATOM   3772  CG  LEU   368      43.950  60.470  37.710  1.00  0.00            
ATOM   3773  HG  LEU   368      44.830  61.110  37.450  1.00  0.00            
ATOM   3774  CD1 LEU   368      42.810  60.470  36.690  1.00  0.00            
ATOM   3775 1HD1 LEU   368      43.230  60.080  35.730  1.00  0.00            
ATOM   3776 2HD1 LEU   368      42.020  59.720  36.910  1.00  0.00            
ATOM   3777 3HD1 LEU   368      42.300  61.410  36.400  1.00  0.00            
ATOM   3778  CD2 LEU   368      43.430  61.040  39.040  1.00  0.00            
ATOM   3779 1HD2 LEU   368      42.980  60.280  39.710  1.00  0.00            
ATOM   3780 2HD2 LEU   368      44.260  61.530  39.590  1.00  0.00            
ATOM   3781 3HD2 LEU   368      42.640  61.810  38.890  1.00  0.00            
ATOM   3782  C   LEU   368      45.990  57.500  38.870  1.00  0.00            
ATOM   3783  O   LEU   368      45.320  56.980  39.760  1.00  0.00            
ATOM   3784  N   HIS   369      46.810  56.710  38.150  1.00  0.00            
ATOM   3785  HN  HIS   369      47.310  57.250  37.480  1.00  0.00            
ATOM   3786  CA  HIS   369      46.820  55.290  38.250  1.00  0.00            
ATOM   3787  HA  HIS   369      46.010  54.970  38.890  1.00  0.00            
ATOM   3788  CB  HIS   369      46.820  54.600  36.870  1.00  0.00            
ATOM   3789  HB1 HIS   369      47.730  54.900  36.310  1.00  0.00            
ATOM   3790  HB2 HIS   369      46.700  53.510  37.010  1.00  0.00            
ATOM   3791  ND1 HIS   369      44.360  54.190  36.630  1.00  0.00            
ATOM   3792  CG  HIS   369      45.510  54.790  36.160  1.00  0.00            
ATOM   3793  CE1 HIS   369      43.400  54.580  35.810  1.00  0.00            
ATOM   3794  HE1 HIS   369      42.320  54.420  35.860  1.00  0.00            
ATOM   3795  NE2 HIS   369      43.880  55.410  34.850  1.00  0.00            
ATOM   3796  HE2 HIS   369      43.350  55.810  34.100  1.00  0.00            
ATOM   3797  CD2 HIS   369      45.240  55.480  35.030  1.00  0.00            
ATOM   3798  HD2 HIS   369      45.850  56.210  34.510  1.00  0.00            
ATOM   3799  C   HIS   369      48.070  54.980  39.000  1.00  0.00            
ATOM   3800  O   HIS   369      48.290  53.830  39.370  1.00  0.00            
ATOM   3801  N   LEU   370      48.940  55.950  39.340  1.00  0.00            
ATOM   3802  HN  LEU   370      48.840  56.750  38.750  1.00  0.00            
ATOM   3803  CA  LEU   370      50.220  55.690  39.930  1.00  0.00            
ATOM   3804  HA  LEU   370      50.720  54.870  39.430  1.00  0.00            
ATOM   3805  CB  LEU   370      51.160  56.900  39.810  1.00  0.00            
ATOM   3806  HB1 LEU   370      50.730  57.890  40.060  1.00  0.00            
ATOM   3807  HB2 LEU   370      52.140  56.790  40.320  1.00  0.00            
ATOM   3808  CG  LEU   370      51.500  57.310  38.370  1.00  0.00            
ATOM   3809  HG  LEU   370      50.570  57.540  37.800  1.00  0.00            
ATOM   3810  CD1 LEU   370      52.190  58.690  38.380  1.00  0.00            
ATOM   3811 1HD1 LEU   370      53.220  58.650  38.800  1.00  0.00            
ATOM   3812 2HD1 LEU   370      52.340  59.050  37.340  1.00  0.00            
ATOM   3813 3HD1 LEU   370      51.480  59.460  38.740  1.00  0.00            
ATOM   3814  CD2 LEU   370      52.400  56.300  37.630  1.00  0.00            
ATOM   3815 1HD2 LEU   370      53.440  56.300  38.020  1.00  0.00            
ATOM   3816 2HD2 LEU   370      51.910  55.310  37.730  1.00  0.00            
ATOM   3817 3HD2 LEU   370      52.530  56.630  36.580  1.00  0.00            
ATOM   3818  C   LEU   370      50.180  55.240  41.350  1.00  0.00            
ATOM   3819  O   LEU   370      51.190  54.780  41.890  1.00  0.00            
ATOM   3820  N   THR   371      49.060  55.510  42.030  1.00  0.00            
ATOM   3821  HN  THR   371      48.270  56.010  41.670  1.00  0.00            
ATOM   3822  CA  THR   371      49.040  55.150  43.420  1.00  0.00            
ATOM   3823  HA  THR   371      50.000  54.900  43.830  1.00  0.00            
ATOM   3824  CB  THR   371      48.270  56.110  44.280  1.00  0.00            
ATOM   3825  HB  THR   371      48.310  55.830  45.350  1.00  0.00            
ATOM   3826  OG1 THR   371      46.980  56.420  43.780  1.00  0.00            
ATOM   3827  HG1 THR   371      46.540  56.970  44.440  1.00  0.00            
ATOM   3828  CG2 THR   371      49.070  57.410  44.060  1.00  0.00            
ATOM   3829 1HG2 THR   371      48.840  58.230  44.770  1.00  0.00            
ATOM   3830 2HG2 THR   371      50.150  57.280  44.270  1.00  0.00            
ATOM   3831 3HG2 THR   371      48.960  57.790  43.020  1.00  0.00            
ATOM   3832  C   THR   371      48.260  53.880  43.450  1.00  0.00            
ATOM   3833  O   THR   371      48.080  53.360  44.550  1.00  0.00            
ATOM   3834  N   ASP   372      47.910  53.220  42.330  1.00  0.00            
ATOM   3835  HN  ASP   372      48.050  53.630  41.440  1.00  0.00            
ATOM   3836  CA  ASP   372      47.400  51.890  42.380  1.00  0.00            
ATOM   3837  HA  ASP   372      46.550  51.990  43.050  1.00  0.00            
ATOM   3838  CB  ASP   372      47.000  51.520  40.940  1.00  0.00            
ATOM   3839  HB1 ASP   372      46.530  52.430  40.510  1.00  0.00            
ATOM   3840  HB2 ASP   372      47.890  51.240  40.350  1.00  0.00            
ATOM   3841  CG  ASP   372      45.990  50.390  41.010  1.00  0.00            
ATOM   3842  OD1 ASP   372      46.410  49.200  40.890  1.00  0.00            
ATOM   3843  OD2 ASP   372      44.760  50.650  41.130  1.00  0.00            
ATOM   3844  C   ASP   372      48.410  50.950  42.950  1.00  0.00            
ATOM   3845  O   ASP   372      49.610  51.080  42.720  1.00  0.00            
ATOM   3846  N   PRO   373      48.080  49.930  43.680  1.00  0.00            
ATOM   3847  CD  PRO   373      46.860  49.880  44.460  1.00  0.00            
ATOM   3848  HD1 PRO   373      46.090  49.310  43.890  1.00  0.00            
ATOM   3849  HD2 PRO   373      46.510  50.900  44.730  1.00  0.00            
ATOM   3850  CA  PRO   373      49.040  48.920  44.030  1.00  0.00            
ATOM   3851  HA  PRO   373      49.970  49.380  44.330  1.00  0.00            
ATOM   3852  CB  PRO   373      48.260  48.220  45.130  1.00  0.00            
ATOM   3853  HB1 PRO   373      47.680  47.350  44.750  1.00  0.00            
ATOM   3854  HB2 PRO   373      48.990  47.880  45.900  1.00  0.00            
ATOM   3855  CG  PRO   373      47.210  49.150  45.760  1.00  0.00            
ATOM   3856  HG1 PRO   373      46.350  48.670  46.280  1.00  0.00            
ATOM   3857  HG2 PRO   373      47.660  49.920  46.420  1.00  0.00            
ATOM   3858  C   PRO   373      49.430  47.940  42.980  1.00  0.00            
ATOM   3859  O   PRO   373      50.300  47.080  43.150  1.00  0.00            
ATOM   3860  N   SER   374      48.750  47.950  41.820  1.00  0.00            
ATOM   3861  HN  SER   374      47.990  48.580  41.730  1.00  0.00            
ATOM   3862  CA  SER   374      49.120  47.060  40.760  1.00  0.00            
ATOM   3863  HA  SER   374      49.320  46.040  41.060  1.00  0.00            
ATOM   3864  CB  SER   374      48.050  47.100  39.650  1.00  0.00            
ATOM   3865  HB1 SER   374      47.050  46.870  40.070  1.00  0.00            
ATOM   3866  HB2 SER   374      47.940  48.080  39.140  1.00  0.00            
ATOM   3867  OG  SER   374      48.240  46.050  38.710  1.00  0.00            
ATOM   3868  HG1 SER   374      47.410  46.060  38.220  1.00  0.00            
ATOM   3869  C   SER   374      50.440  47.460  40.210  1.00  0.00            
ATOM   3870  O   SER   374      50.580  48.420  39.450  1.00  0.00            
ATOM   3871  N   GLN   375      51.540  46.740  40.500  1.00  0.00            
ATOM   3872  HN  GLN   375      51.410  45.960  41.100  1.00  0.00            
ATOM   3873  CA  GLN   375      52.880  47.060  40.090  1.00  0.00            
ATOM   3874  HA  GLN   375      53.020  48.090  40.370  1.00  0.00            
ATOM   3875  CB  GLN   375      53.940  46.240  40.840  1.00  0.00            
ATOM   3876  HB1 GLN   375      53.710  46.280  41.930  1.00  0.00            
ATOM   3877  HB2 GLN   375      53.900  45.180  40.530  1.00  0.00            
ATOM   3878  CG  GLN   375      55.390  46.700  40.710  1.00  0.00            
ATOM   3879  HG1 GLN   375      56.030  45.950  41.230  1.00  0.00            
ATOM   3880  HG2 GLN   375      55.610  46.740  39.630  1.00  0.00            
ATOM   3881  CD  GLN   375      55.740  48.100  41.210  1.00  0.00            
ATOM   3882  OE1 GLN   375      55.230  48.520  42.250  1.00  0.00            
ATOM   3883  NE2 GLN   375      56.640  48.830  40.520  1.00  0.00            
ATOM   3884 1HE2 GLN   375      57.250  48.310  39.920  1.00  0.00            
ATOM   3885 2HE2 GLN   375      57.050  49.640  40.940  1.00  0.00            
ATOM   3886  C   GLN   375      53.080  47.130  38.610  1.00  0.00            
ATOM   3887  O   GLN   375      53.760  47.950  38.010  1.00  0.00            
ATOM   3888  N   ARG   376      52.430  46.170  37.930  1.00  0.00            
ATOM   3889  HN  ARG   376      51.880  45.520  38.450  1.00  0.00            
ATOM   3890  CA  ARG   376      52.530  45.890  36.530  1.00  0.00            
ATOM   3891  HA  ARG   376      53.580  45.860  36.300  1.00  0.00            
ATOM   3892  CB  ARG   376      51.910  44.560  36.060  1.00  0.00            
ATOM   3893  HB1 ARG   376      52.470  43.720  36.510  1.00  0.00            
ATOM   3894  HB2 ARG   376      50.910  44.540  36.540  1.00  0.00            
ATOM   3895  CG  ARG   376      51.640  44.490  34.550  1.00  0.00            
ATOM   3896  HG1 ARG   376      50.920  45.260  34.210  1.00  0.00            
ATOM   3897  HG2 ARG   376      52.590  44.710  34.020  1.00  0.00            
ATOM   3898  CD  ARG   376      51.110  43.130  34.100  1.00  0.00            
ATOM   3899  HD1 ARG   376      50.950  42.980  33.010  1.00  0.00            
ATOM   3900  HD2 ARG   376      51.800  42.270  34.250  1.00  0.00            
ATOM   3901  NE  ARG   376      49.770  42.910  34.700  1.00  0.00            
ATOM   3902  HE  ARG   376      49.530  43.530  35.450  1.00  0.00            
ATOM   3903  CZ  ARG   376      48.950  41.830  34.560  1.00  0.00            
ATOM   3904  NH1 ARG   376      49.210  40.760  33.750  1.00  0.00            
ATOM   3905 1HH1 ARG   376      50.050  40.820  33.200  1.00  0.00            
ATOM   3906 2HH1 ARG   376      48.420  40.200  33.510  1.00  0.00            
ATOM   3907  NH2 ARG   376      47.720  41.810  35.170  1.00  0.00            
ATOM   3908 1HH2 ARG   376      47.380  42.660  35.590  1.00  0.00            
ATOM   3909 2HH2 ARG   376      47.060  41.150  34.830  1.00  0.00            
ATOM   3910  C   ARG   376      51.890  47.040  35.830  1.00  0.00            
ATOM   3911  O   ARG   376      52.460  47.510  34.840  1.00  0.00            
ATOM   3912  N   LEU   377      50.740  47.540  36.310  1.00  0.00            
ATOM   3913  HN  LEU   377      50.380  47.110  37.130  1.00  0.00            
ATOM   3914  CA  LEU   377      50.180  48.750  35.800  1.00  0.00            
ATOM   3915  HA  LEU   377      49.940  48.610  34.760  1.00  0.00            
ATOM   3916  CB  LEU   377      48.870  48.940  36.580  1.00  0.00            
ATOM   3917  HB1 LEU   377      48.260  48.010  36.550  1.00  0.00            
ATOM   3918  HB2 LEU   377      49.150  49.010  37.650  1.00  0.00            
ATOM   3919  CG  LEU   377      47.860  50.020  36.140  1.00  0.00            
ATOM   3920  HG  LEU   377      48.280  51.030  36.280  1.00  0.00            
ATOM   3921  CD1 LEU   377      47.340  49.840  34.700  1.00  0.00            
ATOM   3922 1HD1 LEU   377      48.170  49.830  33.950  1.00  0.00            
ATOM   3923 2HD1 LEU   377      46.740  48.910  34.620  1.00  0.00            
ATOM   3924 3HD1 LEU   377      46.530  50.560  34.460  1.00  0.00            
ATOM   3925  CD2 LEU   377      46.650  49.960  37.080  1.00  0.00            
ATOM   3926 1HD2 LEU   377      45.830  50.680  36.870  1.00  0.00            
ATOM   3927 2HD2 LEU   377      46.070  49.010  37.130  1.00  0.00            
ATOM   3928 3HD2 LEU   377      46.990  50.300  38.080  1.00  0.00            
ATOM   3929  C   LEU   377      50.910  50.050  35.970  1.00  0.00            
ATOM   3930  O   LEU   377      50.960  50.840  35.030  1.00  0.00            
ATOM   3931  N   VAL   378      51.500  50.110  37.180  1.00  0.00            
ATOM   3932  HN  VAL   378      51.220  49.410  37.830  1.00  0.00            
ATOM   3933  CA  VAL   378      52.420  51.140  37.540  1.00  0.00            
ATOM   3934  HA  VAL   378      51.880  52.060  37.340  1.00  0.00            
ATOM   3935  CB  VAL   378      52.640  51.170  39.020  1.00  0.00            
ATOM   3936  HB  VAL   378      52.870  50.190  39.490  1.00  0.00            
ATOM   3937  CG1 VAL   378      53.680  52.220  39.420  1.00  0.00            
ATOM   3938 1HG1 VAL   378      53.540  53.200  38.920  1.00  0.00            
ATOM   3939 2HG1 VAL   378      53.520  52.350  40.510  1.00  0.00            
ATOM   3940 3HG1 VAL   378      54.700  51.830  39.230  1.00  0.00            
ATOM   3941  CG2 VAL   378      51.300  51.560  39.670  1.00  0.00            
ATOM   3942 1HG2 VAL   378      51.430  51.290  40.740  1.00  0.00            
ATOM   3943 2HG2 VAL   378      51.340  52.670  39.650  1.00  0.00            
ATOM   3944 3HG2 VAL   378      50.350  51.190  39.230  1.00  0.00            
ATOM   3945  C   VAL   378      53.630  51.250  36.670  1.00  0.00            
ATOM   3946  O   VAL   378      53.970  52.320  36.170  1.00  0.00            
ATOM   3947  N   GLN   379      54.220  50.100  36.310  1.00  0.00            
ATOM   3948  HN  GLN   379      53.910  49.230  36.670  1.00  0.00            
ATOM   3949  CA  GLN   379      55.400  50.080  35.500  1.00  0.00            
ATOM   3950  HA  GLN   379      56.090  50.810  35.890  1.00  0.00            
ATOM   3951  CB  GLN   379      55.940  48.640  35.460  1.00  0.00            
ATOM   3952  HB1 GLN   379      55.050  47.990  35.330  1.00  0.00            
ATOM   3953  HB2 GLN   379      56.570  48.460  34.550  1.00  0.00            
ATOM   3954  CG  GLN   379      56.630  48.160  36.740  1.00  0.00            
ATOM   3955  HG1 GLN   379      57.580  48.730  36.870  1.00  0.00            
ATOM   3956  HG2 GLN   379      55.870  48.430  37.490  1.00  0.00            
ATOM   3957  CD  GLN   379      56.780  46.650  36.700  1.00  0.00            
ATOM   3958  OE1 GLN   379      56.270  45.830  37.470  1.00  0.00            
ATOM   3959  NE2 GLN   379      57.760  46.240  35.850  1.00  0.00            
ATOM   3960 1HE2 GLN   379      58.320  46.930  35.380  1.00  0.00            
ATOM   3961 2HE2 GLN   379      58.050  45.280  35.840  1.00  0.00            
ATOM   3962  C   GLN   379      55.030  50.600  34.150  1.00  0.00            
ATOM   3963  O   GLN   379      55.840  51.400  33.700  1.00  0.00            
ATOM   3964  N   ASN   380      53.860  50.240  33.580  1.00  0.00            
ATOM   3965  HN  ASN   380      53.280  49.670  34.150  1.00  0.00            
ATOM   3966  CA  ASN   380      53.410  50.670  32.290  1.00  0.00            
ATOM   3967  HA  ASN   380      54.230  50.480  31.600  1.00  0.00            
ATOM   3968  CB  ASN   380      52.140  49.910  31.880  1.00  0.00            
ATOM   3969  HB1 ASN   380      52.200  48.890  32.320  1.00  0.00            
ATOM   3970  HB2 ASN   380      51.230  50.410  32.270  1.00  0.00            
ATOM   3971  CG  ASN   380      51.970  49.800  30.380  1.00  0.00            
ATOM   3972  OD1 ASN   380      52.090  50.760  29.620  1.00  0.00            
ATOM   3973  ND2 ASN   380      51.750  48.530  29.930  1.00  0.00            
ATOM   3974 1HD2 ASN   380      51.890  47.760  30.540  1.00  0.00            
ATOM   3975 2HD2 ASN   380      51.730  48.380  28.940  1.00  0.00            
ATOM   3976  C   ASN   380      53.170  52.140  32.220  1.00  0.00            
ATOM   3977  O   ASN   380      53.740  52.830  31.380  1.00  0.00            
ATOM   3978  N   CYS   381      52.300  52.660  33.110  1.00  0.00            
ATOM   3979  HN  CYS   381      51.910  52.120  33.850  1.00  0.00            
ATOM   3980  CA  CYS   381      52.030  54.050  33.250  1.00  0.00            
ATOM   3981  HA  CYS   381      51.650  54.320  32.270  1.00  0.00            
ATOM   3982  CB  CYS   381      50.950  54.230  34.330  1.00  0.00            
ATOM   3983  HB1 CYS   381      51.240  53.780  35.300  1.00  0.00            
ATOM   3984  HB2 CYS   381      50.900  55.300  34.620  1.00  0.00            
ATOM   3985  SG  CYS   381      49.300  53.690  33.800  1.00  0.00            
ATOM   3986  HG1 CYS   381      49.680  52.810  32.890  1.00  0.00            
ATOM   3987  C   CYS   381      53.200  54.910  33.590  1.00  0.00            
ATOM   3988  O   CYS   381      53.270  55.980  32.980  1.00  0.00            
ATOM   3989  N   LEU   382      54.080  54.570  34.540  1.00  0.00            
ATOM   3990  HN  LEU   382      53.960  53.660  34.940  1.00  0.00            
ATOM   3991  CA  LEU   382      55.340  55.210  34.770  1.00  0.00            
ATOM   3992  HA  LEU   382      55.110  56.240  34.990  1.00  0.00            
ATOM   3993  CB  LEU   382      56.010  54.590  36.010  1.00  0.00            
ATOM   3994  HB1 LEU   382      55.240  54.490  36.810  1.00  0.00            
ATOM   3995  HB2 LEU   382      56.270  53.520  35.840  1.00  0.00            
ATOM   3996  CG  LEU   382      57.130  55.470  36.590  1.00  0.00            
ATOM   3997  HG  LEU   382      58.000  55.470  35.900  1.00  0.00            
ATOM   3998  CD1 LEU   382      56.700  56.940  36.720  1.00  0.00            
ATOM   3999 1HD1 LEU   382      57.520  57.430  37.300  1.00  0.00            
ATOM   4000 2HD1 LEU   382      56.680  57.440  35.730  1.00  0.00            
ATOM   4001 3HD1 LEU   382      55.740  57.150  37.240  1.00  0.00            
ATOM   4002  CD2 LEU   382      57.600  54.810  37.900  1.00  0.00            
ATOM   4003 1HD2 LEU   382      57.960  53.790  37.660  1.00  0.00            
ATOM   4004 2HD2 LEU   382      58.390  55.460  38.330  1.00  0.00            
ATOM   4005 3HD2 LEU   382      56.700  54.720  38.540  1.00  0.00            
ATOM   4006  C   LEU   382      56.320  55.310  33.660  1.00  0.00            
ATOM   4007  O   LEU   382      56.980  56.340  33.510  1.00  0.00            
ATOM   4008  N   TRP   383      56.460  54.220  32.870  1.00  0.00            
ATOM   4009  HN  TRP   383      55.920  53.440  33.170  1.00  0.00            
ATOM   4010  CA  TRP   383      57.340  54.160  31.750  1.00  0.00            
ATOM   4011  HA  TRP   383      58.290  54.470  32.160  1.00  0.00            
ATOM   4012  CB  TRP   383      57.630  52.700  31.330  1.00  0.00            
ATOM   4013  HB1 TRP   383      57.740  52.090  32.250  1.00  0.00            
ATOM   4014  HB2 TRP   383      56.710  52.280  30.860  1.00  0.00            
ATOM   4015  CG  TRP   383      58.880  52.540  30.500  1.00  0.00            
ATOM   4016  CD1 TRP   383      58.950  52.850  29.170  1.00  0.00            
ATOM   4017  HD1 TRP   383      58.170  53.270  28.560  1.00  0.00            
ATOM   4018  NE1 TRP   383      60.240  52.690  28.730  1.00  0.00            
ATOM   4019  HE1 TRP   383      60.660  52.960  27.890  1.00  0.00            
ATOM   4020  CE2 TRP   383      60.980  52.180  29.770  1.00  0.00            
ATOM   4021  CD2 TRP   383      60.170  52.060  30.900  1.00  0.00            
ATOM   4022  CE3 TRP   383      60.600  51.480  32.060  1.00  0.00            
ATOM   4023  HE3 TRP   383      59.980  51.420  32.940  1.00  0.00            
ATOM   4024  CZ3 TRP   383      61.950  51.210  32.130  1.00  0.00            
ATOM   4025  HZ3 TRP   383      62.290  50.620  32.960  1.00  0.00            
ATOM   4026  CZ2 TRP   383      62.270  51.730  29.830  1.00  0.00            
ATOM   4027  HZ2 TRP   383      62.780  51.610  28.880  1.00  0.00            
ATOM   4028  CH2 TRP   383      62.780  51.310  31.030  1.00  0.00            
ATOM   4029  HH2 TRP   383      63.800  50.960  31.130  1.00  0.00            
ATOM   4030  C   TRP   383      57.040  55.100  30.630  1.00  0.00            
ATOM   4031  O   TRP   383      57.910  55.770  30.080  1.00  0.00            
ATOM   4032  N   THR   384      55.750  55.250  30.300  1.00  0.00            
ATOM   4033  HN  THR   384      55.080  54.540  30.560  1.00  0.00            
ATOM   4034  CA  THR   384      55.240  56.210  29.370  1.00  0.00            
ATOM   4035  HA  THR   384      55.710  56.010  28.420  1.00  0.00            
ATOM   4036  CB  THR   384      53.780  55.900  29.230  1.00  0.00            
ATOM   4037  HB  THR   384      53.490  56.160  30.270  1.00  0.00            
ATOM   4038  OG1 THR   384      53.420  54.560  28.950  1.00  0.00            
ATOM   4039  HG1 THR   384      52.520  54.500  29.290  1.00  0.00            
ATOM   4040  CG2 THR   384      53.030  56.770  28.210  1.00  0.00            
ATOM   4041 1HG2 THR   384      51.970  56.880  28.520  1.00  0.00            
ATOM   4042 2HG2 THR   384      53.340  57.830  28.160  1.00  0.00            
ATOM   4043 3HG2 THR   384      53.070  56.250  27.230  1.00  0.00            
ATOM   4044  C   THR   384      55.440  57.590  29.900  1.00  0.00            
ATOM   4045  O   THR   384      55.790  58.490  29.140  1.00  0.00            
ATOM   4046  N   LEU   385      55.180  57.850  31.190  1.00  0.00            
ATOM   4047  HN  LEU   385      54.870  57.090  31.760  1.00  0.00            
ATOM   4048  CA  LEU   385      55.360  59.150  31.750  1.00  0.00            
ATOM   4049  HA  LEU   385      54.680  59.850  31.290  1.00  0.00            
ATOM   4050  CB  LEU   385      54.980  59.040  33.230  1.00  0.00            
ATOM   4051  HB1 LEU   385      54.140  58.310  33.250  1.00  0.00            
ATOM   4052  HB2 LEU   385      55.780  58.580  33.860  1.00  0.00            
ATOM   4053  CG  LEU   385      54.470  60.310  33.930  1.00  0.00            
ATOM   4054  HG  LEU   385      55.170  61.170  33.820  1.00  0.00            
ATOM   4055  CD1 LEU   385      53.130  60.760  33.320  1.00  0.00            
ATOM   4056 1HD1 LEU   385      53.220  61.190  32.300  1.00  0.00            
ATOM   4057 2HD1 LEU   385      52.380  59.940  33.330  1.00  0.00            
ATOM   4058 3HD1 LEU   385      52.710  61.610  33.900  1.00  0.00            
ATOM   4059  CD2 LEU   385      54.180  59.940  35.390  1.00  0.00            
ATOM   4060 1HD2 LEU   385      53.810  60.770  36.020  1.00  0.00            
ATOM   4061 2HD2 LEU   385      53.470  59.080  35.450  1.00  0.00            
ATOM   4062 3HD2 LEU   385      55.130  59.610  35.850  1.00  0.00            
ATOM   4063  C   LEU   385      56.700  59.820  31.730  1.00  0.00            
ATOM   4064  O   LEU   385      56.880  61.030  31.730  1.00  0.00            
ATOM   4065  N   ARG   386      57.760  59.010  31.870  1.00  0.00            
ATOM   4066  HN  ARG   386      57.650  58.020  31.870  1.00  0.00            
ATOM   4067  CA  ARG   386      59.130  59.390  31.650  1.00  0.00            
ATOM   4068  HA  ARG   386      59.540  60.190  32.240  1.00  0.00            
ATOM   4069  CB  ARG   386      60.020  58.240  32.150  1.00  0.00            
ATOM   4070  HB1 ARG   386      59.630  57.290  31.710  1.00  0.00            
ATOM   4071  HB2 ARG   386      61.040  58.440  31.770  1.00  0.00            
ATOM   4072  CG  ARG   386      59.800  58.050  33.650  1.00  0.00            
ATOM   4073  HG1 ARG   386      60.120  58.960  34.200  1.00  0.00            
ATOM   4074  HG2 ARG   386      58.710  57.960  33.840  1.00  0.00            
ATOM   4075  CD  ARG   386      60.630  56.870  34.170  1.00  0.00            
ATOM   4076  HD1 ARG   386      60.150  55.930  33.810  1.00  0.00            
ATOM   4077  HD2 ARG   386      61.670  56.940  33.780  1.00  0.00            
ATOM   4078  NE  ARG   386      60.540  56.830  35.650  1.00  0.00            
ATOM   4079  HE  ARG   386      60.130  57.600  36.140  1.00  0.00            
ATOM   4080  CZ  ARG   386      61.180  55.910  36.440  1.00  0.00            
ATOM   4081  NH1 ARG   386      61.780  54.770  35.990  1.00  0.00            
ATOM   4082 1HH1 ARG   386      61.890  54.610  35.010  1.00  0.00            
ATOM   4083 2HH1 ARG   386      62.310  54.250  36.660  1.00  0.00            
ATOM   4084  NH2 ARG   386      61.350  56.210  37.760  1.00  0.00            
ATOM   4085 1HH2 ARG   386      61.380  57.170  38.040  1.00  0.00            
ATOM   4086 2HH2 ARG   386      62.020  55.690  38.300  1.00  0.00            
ATOM   4087  C   ARG   386      59.490  59.720  30.240  1.00  0.00            
ATOM   4088  O   ARG   386      60.540  60.290  29.960  1.00  0.00            
ATOM   4089  N   ASN   387      58.600  59.440  29.270  1.00  0.00            
ATOM   4090  HN  ASN   387      57.700  59.090  29.520  1.00  0.00            
ATOM   4091  CA  ASN   387      58.780  59.840  27.900  1.00  0.00            
ATOM   4092  HA  ASN   387      59.790  60.060  27.620  1.00  0.00            
ATOM   4093  CB  ASN   387      58.290  58.700  26.990  1.00  0.00            
ATOM   4094  HB1 ASN   387      57.280  58.300  27.230  1.00  0.00            
ATOM   4095  HB2 ASN   387      58.200  59.120  25.970  1.00  0.00            
ATOM   4096  CG  ASN   387      59.330  57.590  26.990  1.00  0.00            
ATOM   4097  OD1 ASN   387      60.500  57.680  26.640  1.00  0.00            
ATOM   4098  ND2 ASN   387      58.960  56.460  27.640  1.00  0.00            
ATOM   4099 1HD2 ASN   387      58.230  56.600  28.310  1.00  0.00            
ATOM   4100 2HD2 ASN   387      59.590  55.680  27.660  1.00  0.00            
ATOM   4101  C   ASN   387      58.040  61.100  27.610  1.00  0.00            
ATOM   4102  O   ASN   387      58.180  61.610  26.500  1.00  0.00            
ATOM   4103  N   LEU   388      57.400  61.700  28.630  1.00  0.00            
ATOM   4104  HN  LEU   388      57.400  61.240  29.520  1.00  0.00            
ATOM   4105  CA  LEU   388      56.530  62.840  28.580  1.00  0.00            
ATOM   4106  HA  LEU   388      56.700  63.440  27.700  1.00  0.00            
ATOM   4107  CB  LEU   388      55.070  62.380  28.750  1.00  0.00            
ATOM   4108  HB1 LEU   388      55.030  61.660  29.590  1.00  0.00            
ATOM   4109  HB2 LEU   388      54.410  63.230  29.020  1.00  0.00            
ATOM   4110  CG  LEU   388      54.560  61.560  27.550  1.00  0.00            
ATOM   4111  HG  LEU   388      55.300  60.790  27.230  1.00  0.00            
ATOM   4112  CD1 LEU   388      53.330  60.820  28.110  1.00  0.00            
ATOM   4113 1HD1 LEU   388      52.920  60.200  27.290  1.00  0.00            
ATOM   4114 2HD1 LEU   388      53.600  60.080  28.890  1.00  0.00            
ATOM   4115 3HD1 LEU   388      52.580  61.560  28.450  1.00  0.00            
ATOM   4116  CD2 LEU   388      54.260  62.480  26.360  1.00  0.00            
ATOM   4117 1HD2 LEU   388      53.420  63.190  26.510  1.00  0.00            
ATOM   4118 2HD2 LEU   388      55.210  63.030  26.220  1.00  0.00            
ATOM   4119 3HD2 LEU   388      53.960  61.870  25.480  1.00  0.00            
ATOM   4120  C   LEU   388      56.920  63.850  29.600  1.00  0.00            
ATOM   4121  O   LEU   388      56.710  65.030  29.300  1.00  0.00            
ATOM   4122  N   SER   389      57.610  63.570  30.720  1.00  0.00            
ATOM   4123  HN  SER   389      57.850  62.630  30.950  1.00  0.00            
ATOM   4124  CA  SER   389      57.670  64.480  31.820  1.00  0.00            
ATOM   4125  HA  SER   389      56.650  64.780  32.050  1.00  0.00            
ATOM   4126  CB  SER   389      58.060  63.610  33.020  1.00  0.00            
ATOM   4127  HB1 SER   389      57.200  62.930  33.150  1.00  0.00            
ATOM   4128  HB2 SER   389      59.060  63.180  32.780  1.00  0.00            
ATOM   4129  OG  SER   389      58.180  64.440  34.170  1.00  0.00            
ATOM   4130  HG1 SER   389      58.580  63.900  34.860  1.00  0.00            
ATOM   4131  C   SER   389      58.470  65.710  31.560  1.00  0.00            
ATOM   4132  O   SER   389      58.060  66.790  31.990  1.00  0.00            
ATOM   4133  N   ASP   390      59.540  65.690  30.740  1.00  0.00            
ATOM   4134  HN  ASP   390      59.850  64.800  30.440  1.00  0.00            
ATOM   4135  CA  ASP   390      60.260  66.840  30.290  1.00  0.00            
ATOM   4136  HA  ASP   390      60.370  67.480  31.160  1.00  0.00            
ATOM   4137  CB  ASP   390      61.660  66.440  29.810  1.00  0.00            
ATOM   4138  HB1 ASP   390      61.510  65.580  29.130  1.00  0.00            
ATOM   4139  HB2 ASP   390      62.120  67.210  29.150  1.00  0.00            
ATOM   4140  CG  ASP   390      62.600  66.240  30.990  1.00  0.00            
ATOM   4141  OD1 ASP   390      62.150  66.330  32.170  1.00  0.00            
ATOM   4142  OD2 ASP   390      63.830  66.110  30.750  1.00  0.00            
ATOM   4143  C   ASP   390      59.630  67.660  29.220  1.00  0.00            
ATOM   4144  O   ASP   390      59.920  68.850  29.130  1.00  0.00            
ATOM   4145  N   ALA   391      58.740  67.130  28.360  1.00  0.00            
ATOM   4146  HN  ALA   391      58.600  66.140  28.350  1.00  0.00            
ATOM   4147  CA  ALA   391      57.990  67.860  27.390  1.00  0.00            
ATOM   4148  HA  ALA   391      58.590  68.650  26.960  1.00  0.00            
ATOM   4149  CB  ALA   391      57.360  66.960  26.320  1.00  0.00            
ATOM   4150  HB1 ALA   391      56.840  66.060  26.710  1.00  0.00            
ATOM   4151  HB2 ALA   391      56.670  67.520  25.650  1.00  0.00            
ATOM   4152  HB3 ALA   391      58.110  66.660  25.560  1.00  0.00            
ATOM   4153  C   ALA   391      56.940  68.580  28.170  1.00  0.00            
ATOM   4154  O   ALA   391      56.570  69.730  27.930  1.00  0.00            
ATOM   4155  N   ALA   392      56.320  67.890  29.150  1.00  0.00            
ATOM   4156  HN  ALA   392      56.580  66.930  29.230  1.00  0.00            
ATOM   4157  CA  ALA   392      55.340  68.450  30.020  1.00  0.00            
ATOM   4158  HA  ALA   392      54.490  68.750  29.420  1.00  0.00            
ATOM   4159  CB  ALA   392      54.790  67.530  31.130  1.00  0.00            
ATOM   4160  HB1 ALA   392      55.570  67.230  31.860  1.00  0.00            
ATOM   4161  HB2 ALA   392      53.950  68.060  31.620  1.00  0.00            
ATOM   4162  HB3 ALA   392      54.390  66.650  30.580  1.00  0.00            
ATOM   4163  C   ALA   392      55.770  69.700  30.690  1.00  0.00            
ATOM   4164  O   ALA   392      55.000  70.660  30.620  1.00  0.00            
ATOM   4165  N   THR   393      56.990  69.670  31.270  1.00  0.00            
ATOM   4166  HN  THR   393      57.400  68.760  31.380  1.00  0.00            
ATOM   4167  CA  THR   393      57.600  70.840  31.800  1.00  0.00            
ATOM   4168  HA  THR   393      56.960  71.190  32.600  1.00  0.00            
ATOM   4169  CB  THR   393      58.980  70.550  32.320  1.00  0.00            
ATOM   4170  HB  THR   393      59.670  70.350  31.470  1.00  0.00            
ATOM   4171  OG1 THR   393      59.050  69.410  33.160  1.00  0.00            
ATOM   4172  HG1 THR   393      59.930  69.060  32.980  1.00  0.00            
ATOM   4173  CG2 THR   393      59.540  71.670  33.220  1.00  0.00            
ATOM   4174 1HG2 THR   393      59.840  72.620  32.730  1.00  0.00            
ATOM   4175 2HG2 THR   393      58.800  71.910  34.020  1.00  0.00            
ATOM   4176 3HG2 THR   393      60.500  71.330  33.660  1.00  0.00            
ATOM   4177  C   THR   393      57.750  71.990  30.870  1.00  0.00            
ATOM   4178  O   THR   393      57.310  73.110  31.130  1.00  0.00            
ATOM   4179  N   LYS   394      58.330  71.710  29.690  1.00  0.00            
ATOM   4180  HN  LYS   394      58.520  70.780  29.370  1.00  0.00            
ATOM   4181  CA  LYS   394      58.580  72.690  28.680  1.00  0.00            
ATOM   4182  HA  LYS   394      59.220  73.420  29.170  1.00  0.00            
ATOM   4183  CB  LYS   394      59.440  72.320  27.470  1.00  0.00            
ATOM   4184  HB1 LYS   394      60.360  71.860  27.890  1.00  0.00            
ATOM   4185  HB2 LYS   394      58.900  71.650  26.770  1.00  0.00            
ATOM   4186  CG  LYS   394      59.850  73.490  26.560  1.00  0.00            
ATOM   4187  HG1 LYS   394      59.050  74.210  26.280  1.00  0.00            
ATOM   4188  HG2 LYS   394      60.580  74.100  27.140  1.00  0.00            
ATOM   4189  CD  LYS   394      60.480  73.060  25.240  1.00  0.00            
ATOM   4190  HD1 LYS   394      61.160  72.190  25.390  1.00  0.00            
ATOM   4191  HD2 LYS   394      59.670  72.720  24.560  1.00  0.00            
ATOM   4192  CE  LYS   394      61.380  74.000  24.440  1.00  0.00            
ATOM   4193  HE1 LYS   394      61.740  73.480  23.520  1.00  0.00            
ATOM   4194  HE2 LYS   394      60.920  74.980  24.210  1.00  0.00            
ATOM   4195  NZ  LYS   394      62.610  74.200  25.240  1.00  0.00            
ATOM   4196  HZ1 LYS   394      62.430  74.650  26.160  1.00  0.00            
ATOM   4197  HZ2 LYS   394      63.000  73.260  25.430  1.00  0.00            
ATOM   4198  HZ3 LYS   394      63.350  74.690  24.710  1.00  0.00            
ATOM   4199  C   LYS   394      57.320  73.330  28.210  1.00  0.00            
ATOM   4200  O   LYS   394      57.430  74.520  27.910  1.00  0.00            
ATOM   4201  N   GLN   395      56.170  72.630  28.100  1.00  0.00            
ATOM   4202  HN  GLN   395      56.190  71.650  28.290  1.00  0.00            
ATOM   4203  CA  GLN   395      55.050  73.310  27.520  1.00  0.00            
ATOM   4204  HA  GLN   395      55.390  73.990  26.760  1.00  0.00            
ATOM   4205  CB  GLN   395      54.170  72.320  26.750  1.00  0.00            
ATOM   4206  HB1 GLN   395      53.650  71.570  27.400  1.00  0.00            
ATOM   4207  HB2 GLN   395      53.330  72.880  26.280  1.00  0.00            
ATOM   4208  CG  GLN   395      54.870  71.620  25.580  1.00  0.00            
ATOM   4209  HG1 GLN   395      55.170  72.360  24.810  1.00  0.00            
ATOM   4210  HG2 GLN   395      55.810  71.080  25.810  1.00  0.00            
ATOM   4211  CD  GLN   395      53.930  70.630  24.920  1.00  0.00            
ATOM   4212  OE1 GLN   395      54.050  69.410  25.020  1.00  0.00            
ATOM   4213  NE2 GLN   395      52.970  71.270  24.200  1.00  0.00            
ATOM   4214 1HE2 GLN   395      52.790  72.260  24.190  1.00  0.00            
ATOM   4215 2HE2 GLN   395      52.450  70.600  23.670  1.00  0.00            
ATOM   4216  C   GLN   395      54.130  74.070  28.470  1.00  0.00            
ATOM   4217  OT1 GLN   395      53.850  73.570  29.590  1.00  0.00            
ATOM   4218  OT2 GLN   395      53.690  75.220  28.200  1.00  0.00            
TER
ENDMDL
