# Supplementary material for: Design of target specific peptide inhibitors using generative deep learning and molecular dynamics simulations
Source: Nat Commun. 2024 Feb 21;15:1611. doi: 10.1038/s41467-024-45766-2 (PMC10882002; doi:10.1038/s41467-024-45766-2)
Supplement: Supplementary file 4 — Source Data [file 41467_2024_45766_MOESM4_ESM.zip › Sourcedata/Supl_Fig5/Nal-6/output2/iflen20_1_0001_0001_0001-VLLEU20_complex.pdb]

TITLE     Protein in water
REMARK    THIS IS A SIMULATION BOX
CRYST1   97.469   62.034   62.305  90.00  90.00  90.00 P 1           1
MODEL        1
ATOM      1  N   SER     1      38.420  16.890  44.990  1.00  0.00            
ATOM      2  H1  SER     1      37.950  16.160  45.560  1.00  0.00            
ATOM      3  H2  SER     1      38.140  17.770  45.470  1.00  0.00            
ATOM      4  H3  SER     1      38.080  16.880  44.010  1.00  0.00            
ATOM      5  CA  SER     1      39.890  16.820  44.920  1.00  0.00            
ATOM      6  HA  SER     1      40.250  16.810  45.940  1.00  0.00            
ATOM      7  CB  SER     1      40.360  15.460  44.400  1.00  0.00            
ATOM      8  HB1 SER     1      39.780  14.620  44.860  1.00  0.00            
ATOM      9  HB2 SER     1      40.080  15.400  43.330  1.00  0.00            
ATOM     10  OG  SER     1      41.750  15.230  44.560  1.00  0.00            
ATOM     11  HG1 SER     1      41.850  14.280  44.420  1.00  0.00            
ATOM     12  C   SER     1      40.440  18.030  44.240  1.00  0.00            
ATOM     13  O   SER     1      39.690  18.920  43.840  1.00  0.00            
ATOM     14  N   GLY     2      41.770  18.180  44.100  1.00  0.00            
ATOM     15  HN  GLY     2      42.310  17.430  44.460  1.00  0.00            
ATOM     16  CA  GLY     2      42.410  19.370  43.620  1.00  0.00            
ATOM     17  HA1 GLY     2      42.300  20.100  44.400  1.00  0.00            
ATOM     18  HA2 GLY     2      43.440  19.060  43.520  1.00  0.00            
ATOM     19  C   GLY     2      42.080  19.860  42.250  1.00  0.00            
ATOM     20  O   GLY     2      41.410  19.220  41.440  1.00  0.00            
ATOM     21  N   LYS     3      42.570  21.070  41.920  1.00  0.00            
ATOM     22  HN  LYS     3      43.160  21.590  42.530  1.00  0.00            
ATOM     23  CA  LYS     3      42.080  21.770  40.780  1.00  0.00            
ATOM     24  HA  LYS     3      41.010  21.680  40.650  1.00  0.00            
ATOM     25  CB  LYS     3      42.430  23.240  41.070  1.00  0.00            
ATOM     26  HB1 LYS     3      43.500  23.260  41.370  1.00  0.00            
ATOM     27  HB2 LYS     3      42.320  23.850  40.140  1.00  0.00            
ATOM     28  CG  LYS     3      41.690  23.980  42.180  1.00  0.00            
ATOM     29  HG1 LYS     3      40.580  24.000  42.030  1.00  0.00            
ATOM     30  HG2 LYS     3      42.130  23.550  43.110  1.00  0.00            
ATOM     31  CD  LYS     3      42.020  25.470  42.230  1.00  0.00            
ATOM     32  HD1 LYS     3      43.070  25.690  42.530  1.00  0.00            
ATOM     33  HD2 LYS     3      41.890  25.980  41.260  1.00  0.00            
ATOM     34  CE  LYS     3      41.100  26.110  43.270  1.00  0.00            
ATOM     35  HE1 LYS     3      40.040  25.940  42.950  1.00  0.00            
ATOM     36  HE2 LYS     3      41.370  25.750  44.280  1.00  0.00            
ATOM     37  NZ  LYS     3      41.310  27.580  43.210  1.00  0.00            
ATOM     38  HZ1 LYS     3      41.040  27.780  42.230  1.00  0.00            
ATOM     39  HZ2 LYS     3      40.660  28.090  43.840  1.00  0.00            
ATOM     40  HZ3 LYS     3      42.270  27.940  43.390  1.00  0.00            
ATOM     41  C   LYS     3      42.700  21.370  39.490  1.00  0.00            
ATOM     42  O   LYS     3      42.090  21.660  38.460  1.00  0.00            
ATOM     43  N   VAL     4      43.860  20.700  39.550  1.00  0.00            
ATOM     44  HN  VAL     4      44.220  20.560  40.470  1.00  0.00            
ATOM     45  CA  VAL     4      44.580  20.030  38.510  1.00  0.00            
ATOM     46  HA  VAL     4      44.200  20.400  37.570  1.00  0.00            
ATOM     47  CB  VAL     4      46.070  20.160  38.650  1.00  0.00            
ATOM     48  HB  VAL     4      46.550  19.540  39.440  1.00  0.00            
ATOM     49  CG1 VAL     4      46.710  19.550  37.390  1.00  0.00            
ATOM     50 1HG1 VAL     4      47.770  19.260  37.550  1.00  0.00            
ATOM     51 2HG1 VAL     4      46.210  18.660  36.960  1.00  0.00            
ATOM     52 3HG1 VAL     4      46.610  20.240  36.520  1.00  0.00            
ATOM     53  CG2 VAL     4      46.570  21.610  38.670  1.00  0.00            
ATOM     54 1HG2 VAL     4      47.660  21.520  38.500  1.00  0.00            
ATOM     55 2HG2 VAL     4      46.140  22.280  37.890  1.00  0.00            
ATOM     56 3HG2 VAL     4      46.310  22.140  39.610  1.00  0.00            
ATOM     57  C   VAL     4      44.110  18.620  38.540  1.00  0.00            
ATOM     58  O   VAL     4      43.690  18.030  37.550  1.00  0.00            
ATOM     59  N   SER     5      43.910  18.050  39.740  1.00  0.00            
ATOM     60  HN  SER     5      44.160  18.600  40.530  1.00  0.00            
ATOM     61  CA  SER     5      43.520  16.680  39.890  1.00  0.00            
ATOM     62  HA  SER     5      44.290  16.120  39.380  1.00  0.00            
ATOM     63  CB  SER     5      43.430  16.230  41.360  1.00  0.00            
ATOM     64  HB1 SER     5      42.580  16.780  41.810  1.00  0.00            
ATOM     65  HB2 SER     5      43.230  15.130  41.360  1.00  0.00            
ATOM     66  OG  SER     5      44.670  16.330  42.040  1.00  0.00            
ATOM     67  HG1 SER     5      44.740  15.630  42.690  1.00  0.00            
ATOM     68  C   SER     5      42.250  16.170  39.300  1.00  0.00            
ATOM     69  O   SER     5      42.130  15.000  38.960  1.00  0.00            
ATOM     70  N   TYR     6      41.230  17.040  39.280  1.00  0.00            
ATOM     71  HN  TYR     6      41.280  17.880  39.820  1.00  0.00            
ATOM     72  CA  TYR     6      40.030  16.790  38.540  1.00  0.00            
ATOM     73  HA  TYR     6      39.680  15.770  38.610  1.00  0.00            
ATOM     74  CB  TYR     6      38.890  17.660  39.100  1.00  0.00            
ATOM     75  HB1 TYR     6      38.690  17.290  40.130  1.00  0.00            
ATOM     76  HB2 TYR     6      39.280  18.690  39.220  1.00  0.00            
ATOM     77  CG  TYR     6      37.550  17.660  38.440  1.00  0.00            
ATOM     78  CD1 TYR     6      36.730  18.750  38.600  1.00  0.00            
ATOM     79  HD1 TYR     6      37.160  19.660  39.000  1.00  0.00            
ATOM     80  CE1 TYR     6      35.460  18.730  38.060  1.00  0.00            
ATOM     81  HE1 TYR     6      34.950  19.680  38.020  1.00  0.00            
ATOM     82  CZ  TYR     6      34.970  17.610  37.440  1.00  0.00            
ATOM     83  OH  TYR     6      33.760  17.570  36.710  1.00  0.00            
ATOM     84  HH  TYR     6      33.620  16.680  36.390  1.00  0.00            
ATOM     85  CD2 TYR     6      37.010  16.510  37.910  1.00  0.00            
ATOM     86  HD2 TYR     6      37.580  15.600  37.830  1.00  0.00            
ATOM     87  CE2 TYR     6      35.730  16.470  37.400  1.00  0.00            
ATOM     88  HE2 TYR     6      35.400  15.540  36.980  1.00  0.00            
ATOM     89  C   TYR     6      40.140  16.840  37.050  1.00  0.00            
ATOM     90  O   TYR     6      39.610  15.930  36.420  1.00  0.00            
ATOM     91  N   PRO     7      40.730  17.810  36.410  1.00  0.00            
ATOM     92  CD  PRO     7      40.870  19.180  36.880  1.00  0.00            
ATOM     93  HD1 PRO     7      41.610  19.340  37.700  1.00  0.00            
ATOM     94  HD2 PRO     7      39.860  19.540  37.180  1.00  0.00            
ATOM     95  CA  PRO     7      41.210  17.680  35.070  1.00  0.00            
ATOM     96  HA  PRO     7      40.320  17.570  34.470  1.00  0.00            
ATOM     97  CB  PRO     7      41.960  18.970  34.750  1.00  0.00            
ATOM     98  HB1 PRO     7      43.060  18.980  34.960  1.00  0.00            
ATOM     99  HB2 PRO     7      41.680  19.280  33.720  1.00  0.00            
ATOM    100  CG  PRO     7      41.240  20.000  35.630  1.00  0.00            
ATOM    101  HG1 PRO     7      41.840  20.870  35.970  1.00  0.00            
ATOM    102  HG2 PRO     7      40.280  20.310  35.160  1.00  0.00            
ATOM    103  C   PRO     7      41.950  16.430  34.740  1.00  0.00            
ATOM    104  O   PRO     7      41.650  15.710  33.790  1.00  0.00            
ATOM    105  N   GLU     8      42.840  16.000  35.660  1.00  0.00            
ATOM    106  HN  GLU     8      43.170  16.580  36.400  1.00  0.00            
ATOM    107  CA  GLU     8      43.520  14.750  35.520  1.00  0.00            
ATOM    108  HA  GLU     8      43.980  14.790  34.550  1.00  0.00            
ATOM    109  CB  GLU     8      44.510  14.530  36.680  1.00  0.00            
ATOM    110  HB1 GLU     8      44.990  15.530  36.590  1.00  0.00            
ATOM    111  HB2 GLU     8      44.110  14.450  37.720  1.00  0.00            
ATOM    112  CG  GLU     8      45.620  13.560  36.280  1.00  0.00            
ATOM    113  HG1 GLU     8      45.200  12.600  35.900  1.00  0.00            
ATOM    114  HG2 GLU     8      46.350  13.880  35.500  1.00  0.00            
ATOM    115  CD  GLU     8      46.360  13.190  37.550  1.00  0.00            
ATOM    116  OE1 GLU     8      45.940  13.510  38.690  1.00  0.00            
ATOM    117  OE2 GLU     8      47.530  12.730  37.460  1.00  0.00            
ATOM    118  C   GLU     8      42.640  13.550  35.520  1.00  0.00            
ATOM    119  O   GLU     8      42.920  12.630  34.760  1.00  0.00            
ATOM    120  N   ASP     9      41.610  13.520  36.380  1.00  0.00            
ATOM    121  HN  ASP     9      41.350  14.300  36.950  1.00  0.00            
ATOM    122  CA  ASP     9      40.730  12.400  36.460  1.00  0.00            
ATOM    123  HA  ASP     9      41.350  11.520  36.540  1.00  0.00            
ATOM    124  CB  ASP     9      39.910  12.600  37.750  1.00  0.00            
ATOM    125  HB1 ASP     9      40.650  12.840  38.550  1.00  0.00            
ATOM    126  HB2 ASP     9      39.090  13.330  37.650  1.00  0.00            
ATOM    127  CG  ASP     9      39.330  11.290  38.260  1.00  0.00            
ATOM    128  OD1 ASP     9      38.080  11.090  38.210  1.00  0.00            
ATOM    129  OD2 ASP     9      40.130  10.460  38.780  1.00  0.00            
ATOM    130  C   ASP     9      39.860  12.230  35.250  1.00  0.00            
ATOM    131  O   ASP     9      39.680  11.080  34.850  1.00  0.00            
ATOM    132  N   ILE    10      39.450  13.360  34.650  1.00  0.00            
ATOM    133  HN  ILE    10      39.460  14.230  35.130  1.00  0.00            
ATOM    134  CA  ILE    10      38.870  13.330  33.350  1.00  0.00            
ATOM    135  HA  ILE    10      38.080  12.600  33.370  1.00  0.00            
ATOM    136  CB  ILE    10      38.220  14.660  33.080  1.00  0.00            
ATOM    137  HB  ILE    10      38.970  15.480  32.980  1.00  0.00            
ATOM    138  CG2 ILE    10      37.360  14.540  31.810  1.00  0.00            
ATOM    139 1HG2 ILE    10      36.680  13.690  31.630  1.00  0.00            
ATOM    140 2HG2 ILE    10      36.640  15.380  31.670  1.00  0.00            
ATOM    141 3HG2 ILE    10      37.960  14.600  30.880  1.00  0.00            
ATOM    142  CG1 ILE    10      37.330  15.200  34.210  1.00  0.00            
ATOM    143 1HG1 ILE    10      36.340  14.690  34.260  1.00  0.00            
ATOM    144 2HG1 ILE    10      37.870  15.060  35.170  1.00  0.00            
ATOM    145  CD  ILE    10      37.090  16.700  34.080  1.00  0.00            
ATOM    146  HD1 ILE    10      36.700  17.190  35.010  1.00  0.00            
ATOM    147  HD2 ILE    10      38.080  17.190  33.910  1.00  0.00            
ATOM    148  HD3 ILE    10      36.500  17.050  33.210  1.00  0.00            
ATOM    149  C   ILE    10      39.730  12.890  32.210  1.00  0.00            
ATOM    150  O   ILE    10      39.300  12.010  31.470  1.00  0.00            
ATOM    151  N   LEU    11      40.990  13.360  32.150  1.00  0.00            
ATOM    152  HN  LEU    11      41.320  14.020  32.830  1.00  0.00            
ATOM    153  CA  LEU    11      42.000  13.010  31.200  1.00  0.00            
ATOM    154  HA  LEU    11      41.720  13.320  30.200  1.00  0.00            
ATOM    155  CB  LEU    11      43.180  13.860  31.690  1.00  0.00            
ATOM    156  HB1 LEU    11      42.880  14.930  31.740  1.00  0.00            
ATOM    157  HB2 LEU    11      43.330  13.750  32.790  1.00  0.00            
ATOM    158  CG  LEU    11      44.410  13.710  30.790  1.00  0.00            
ATOM    159  HG  LEU    11      44.710  12.650  30.720  1.00  0.00            
ATOM    160  CD1 LEU    11      44.210  14.160  29.330  1.00  0.00            
ATOM    161 1HD1 LEU    11      43.980  13.230  28.780  1.00  0.00            
ATOM    162 2HD1 LEU    11      43.460  14.970  29.210  1.00  0.00            
ATOM    163 3HD1 LEU    11      45.160  14.480  28.830  1.00  0.00            
ATOM    164  CD2 LEU    11      45.550  14.450  31.510  1.00  0.00            
ATOM    165 1HD2 LEU    11      46.480  14.120  31.000  1.00  0.00            
ATOM    166 2HD2 LEU    11      45.330  15.540  31.500  1.00  0.00            
ATOM    167 3HD2 LEU    11      45.620  14.220  32.590  1.00  0.00            
ATOM    168  C   LEU    11      42.350  11.560  31.290  1.00  0.00            
ATOM    169  O   LEU    11      42.610  10.870  30.310  1.00  0.00            
ATOM    170  N   ASP    12      42.430  11.000  32.510  1.00  0.00            
ATOM    171  HN  ASP    12      42.340  11.660  33.260  1.00  0.00            
ATOM    172  CA  ASP    12      42.630   9.610  32.750  1.00  0.00            
ATOM    173  HA  ASP    12      43.560   9.280  32.320  1.00  0.00            
ATOM    174  CB  ASP    12      42.670   9.440  34.280  1.00  0.00            
ATOM    175  HB1 ASP    12      43.510  10.000  34.740  1.00  0.00            
ATOM    176  HB2 ASP    12      41.700   9.620  34.790  1.00  0.00            
ATOM    177  CG  ASP    12      42.920   8.000  34.700  1.00  0.00            
ATOM    178  OD1 ASP    12      43.920   7.370  34.250  1.00  0.00            
ATOM    179  OD2 ASP    12      42.160   7.550  35.600  1.00  0.00            
ATOM    180  C   ASP    12      41.540   8.750  32.210  1.00  0.00            
ATOM    181  O   ASP    12      41.850   7.720  31.610  1.00  0.00            
ATOM    182  N   LYS    13      40.280   9.130  32.480  1.00  0.00            
ATOM    183  HN  LYS    13      40.170  10.000  32.960  1.00  0.00            
ATOM    184  CA  LYS    13      39.090   8.470  32.030  1.00  0.00            
ATOM    185  HA  LYS    13      39.200   7.420  32.240  1.00  0.00            
ATOM    186  CB  LYS    13      37.810   8.940  32.740  1.00  0.00            
ATOM    187  HB1 LYS    13      37.530  10.010  32.630  1.00  0.00            
ATOM    188  HB2 LYS    13      36.900   8.510  32.270  1.00  0.00            
ATOM    189  CG  LYS    13      37.730   8.560  34.210  1.00  0.00            
ATOM    190  HG1 LYS    13      37.510   7.470  34.150  1.00  0.00            
ATOM    191  HG2 LYS    13      38.680   8.690  34.770  1.00  0.00            
ATOM    192  CD  LYS    13      36.670   9.350  34.980  1.00  0.00            
ATOM    193  HD1 LYS    13      37.000  10.410  35.090  1.00  0.00            
ATOM    194  HD2 LYS    13      35.840   9.300  34.250  1.00  0.00            
ATOM    195  CE  LYS    13      36.360   8.710  36.330  1.00  0.00            
ATOM    196  HE1 LYS    13      35.490   9.220  36.800  1.00  0.00            
ATOM    197  HE2 LYS    13      35.950   7.690  36.150  1.00  0.00            
ATOM    198  NZ  LYS    13      37.510   8.630  37.260  1.00  0.00            
ATOM    199  HZ1 LYS    13      37.880   9.540  37.600  1.00  0.00            
ATOM    200  HZ2 LYS    13      37.170   8.160  38.120  1.00  0.00            
ATOM    201  HZ3 LYS    13      38.310   8.050  36.950  1.00  0.00            
ATOM    202  C   LYS    13      38.930   8.570  30.550  1.00  0.00            
ATOM    203  O   LYS    13      38.490   7.620  29.900  1.00  0.00            
ATOM    204  N   HIS    14      39.270   9.720  29.950  1.00  0.00            
ATOM    205  HN  HIS    14      39.580  10.500  30.490  1.00  0.00            
ATOM    206  CA  HIS    14      39.070   9.870  28.540  1.00  0.00            
ATOM    207  HA  HIS    14      38.110   9.520  28.190  1.00  0.00            
ATOM    208  CB  HIS    14      39.240  11.350  28.160  1.00  0.00            
ATOM    209  HB1 HIS    14      38.540  11.880  28.840  1.00  0.00            
ATOM    210  HB2 HIS    14      40.180  11.840  28.490  1.00  0.00            
ATOM    211  ND1 HIS    14      37.440  11.710  26.520  1.00  0.00            
ATOM    212  CG  HIS    14      38.780  11.460  26.730  1.00  0.00            
ATOM    213  CE1 HIS    14      37.320  11.980  25.230  1.00  0.00            
ATOM    214  HE1 HIS    14      36.330  12.310  24.920  1.00  0.00            
ATOM    215  NE2 HIS    14      38.490  11.830  24.570  1.00  0.00            
ATOM    216  HE2 HIS    14      38.620  11.850  23.570  1.00  0.00            
ATOM    217  CD2 HIS    14      39.400  11.440  25.520  1.00  0.00            
ATOM    218  HD2 HIS    14      40.410  11.230  25.190  1.00  0.00            
ATOM    219  C   HIS    14      40.060   9.070  27.780  1.00  0.00            
ATOM    220  O   HIS    14      39.770   8.370  26.810  1.00  0.00            
ATOM    221  N   LEU    15      41.350   9.170  28.150  1.00  0.00            
ATOM    222  HN  LEU    15      41.720   9.770  28.860  1.00  0.00            
ATOM    223  CA  LEU    15      42.420   8.450  27.530  1.00  0.00            
ATOM    224  HA  LEU    15      42.400   8.700  26.480  1.00  0.00            
ATOM    225  CB  LEU    15      43.790   8.910  28.050  1.00  0.00            
ATOM    226  HB1 LEU    15      43.850  10.010  27.920  1.00  0.00            
ATOM    227  HB2 LEU    15      43.830   8.790  29.160  1.00  0.00            
ATOM    228  CG  LEU    15      45.020   8.250  27.390  1.00  0.00            
ATOM    229  HG  LEU    15      44.830   7.170  27.260  1.00  0.00            
ATOM    230  CD1 LEU    15      45.240   8.760  25.960  1.00  0.00            
ATOM    231 1HD1 LEU    15      45.630   9.800  25.910  1.00  0.00            
ATOM    232 2HD1 LEU    15      45.990   8.220  25.350  1.00  0.00            
ATOM    233 3HD1 LEU    15      44.270   8.850  25.420  1.00  0.00            
ATOM    234  CD2 LEU    15      46.230   8.540  28.300  1.00  0.00            
ATOM    235 1HD2 LEU    15      47.070   8.030  27.780  1.00  0.00            
ATOM    236 2HD2 LEU    15      46.470   9.610  28.490  1.00  0.00            
ATOM    237 3HD2 LEU    15      46.080   8.260  29.370  1.00  0.00            
ATOM    238  C   LEU    15      42.260   6.970  27.670  1.00  0.00            
ATOM    239  O   LEU    15      42.520   6.170  26.770  1.00  0.00            
ATOM    240  N   GLN    16      41.630   6.480  28.750  1.00  0.00            
ATOM    241  HN  GLN    16      41.410   6.990  29.580  1.00  0.00            
ATOM    242  CA  GLN    16      41.440   5.080  29.000  1.00  0.00            
ATOM    243  HA  GLN    16      42.420   4.660  28.830  1.00  0.00            
ATOM    244  CB  GLN    16      40.840   4.940  30.410  1.00  0.00            
ATOM    245  HB1 GLN    16      41.620   5.460  31.000  1.00  0.00            
ATOM    246  HB2 GLN    16      39.900   5.510  30.560  1.00  0.00            
ATOM    247  CG  GLN    16      40.500   3.570  31.010  1.00  0.00            
ATOM    248  HG1 GLN    16      40.340   3.790  32.090  1.00  0.00            
ATOM    249  HG2 GLN    16      39.610   3.090  30.550  1.00  0.00            
ATOM    250  CD  GLN    16      41.670   2.620  30.770  1.00  0.00            
ATOM    251  OE1 GLN    16      42.810   2.910  30.420  1.00  0.00            
ATOM    252  NE2 GLN    16      41.240   1.380  31.120  1.00  0.00            
ATOM    253 1HE2 GLN    16      40.250   1.240  31.190  1.00  0.00            
ATOM    254 2HE2 GLN    16      41.820   0.640  30.770  1.00  0.00            
ATOM    255  C   GLN    16      40.530   4.430  28.010  1.00  0.00            
ATOM    256  O   GLN    16      40.640   3.250  27.670  1.00  0.00            
ATOM    257  N   ARG    17      39.530   5.220  27.600  1.00  0.00            
ATOM    258  HN  ARG    17      39.510   6.170  27.910  1.00  0.00            
ATOM    259  CA  ARG    17      38.680   4.880  26.500  1.00  0.00            
ATOM    260  HA  ARG    17      38.390   3.870  26.780  1.00  0.00            
ATOM    261  CB  ARG    17      37.370   5.690  26.360  1.00  0.00            
ATOM    262  HB1 ARG    17      36.980   5.860  27.390  1.00  0.00            
ATOM    263  HB2 ARG    17      37.550   6.680  25.900  1.00  0.00            
ATOM    264  CG  ARG    17      36.260   4.970  25.590  1.00  0.00            
ATOM    265  HG1 ARG    17      36.400   5.300  24.540  1.00  0.00            
ATOM    266  HG2 ARG    17      36.470   3.900  25.770  1.00  0.00            
ATOM    267  CD  ARG    17      34.840   5.370  26.010  1.00  0.00            
ATOM    268  HD1 ARG    17      34.820   5.370  27.120  1.00  0.00            
ATOM    269  HD2 ARG    17      34.530   6.380  25.660  1.00  0.00            
ATOM    270  NE  ARG    17      33.970   4.320  25.410  1.00  0.00            
ATOM    271  HE  ARG    17      34.230   3.910  24.540  1.00  0.00            
ATOM    272  CZ  ARG    17      32.660   4.320  25.780  1.00  0.00            
ATOM    273  NH1 ARG    17      32.250   4.760  27.000  1.00  0.00            
ATOM    274 1HH1 ARG    17      32.860   5.180  27.670  1.00  0.00            
ATOM    275 2HH1 ARG    17      31.330   4.510  27.310  1.00  0.00            
ATOM    276  NH2 ARG    17      31.740   3.770  24.930  1.00  0.00            
ATOM    277 1HH2 ARG    17      31.990   3.870  23.970  1.00  0.00            
ATOM    278 2HH2 ARG    17      30.810   4.120  25.100  1.00  0.00            
ATOM    279  C   ARG    17      39.310   4.830  25.150  1.00  0.00            
ATOM    280  O   ARG    17      39.010   3.950  24.350  1.00  0.00            
ATOM    281  N   VAL    18      40.240   5.750  24.830  1.00  0.00            
ATOM    282  HN  VAL    18      40.420   6.490  25.480  1.00  0.00            
ATOM    283  CA  VAL    18      40.860   5.930  23.560  1.00  0.00            
ATOM    284  HA  VAL    18      40.180   5.770  22.740  1.00  0.00            
ATOM    285  CB  VAL    18      41.400   7.330  23.460  1.00  0.00            
ATOM    286  HB  VAL    18      41.810   7.810  24.370  1.00  0.00            
ATOM    287  CG1 VAL    18      42.510   7.550  22.430  1.00  0.00            
ATOM    288 1HG1 VAL    18      43.400   6.910  22.620  1.00  0.00            
ATOM    289 2HG1 VAL    18      42.150   7.220  21.430  1.00  0.00            
ATOM    290 3HG1 VAL    18      42.770   8.630  22.430  1.00  0.00            
ATOM    291  CG2 VAL    18      40.210   8.240  23.110  1.00  0.00            
ATOM    292 1HG2 VAL    18      39.460   8.200  23.930  1.00  0.00            
ATOM    293 2HG2 VAL    18      40.470   9.310  22.980  1.00  0.00            
ATOM    294 3HG2 VAL    18      39.660   7.890  22.210  1.00  0.00            
ATOM    295  C   VAL    18      41.950   4.950  23.290  1.00  0.00            
ATOM    296  O   VAL    18      42.020   4.440  22.170  1.00  0.00            
ATOM    297  N   ILE    19      42.820   4.720  24.290  1.00  0.00            
ATOM    298  HN  ILE    19      42.600   5.260  25.100  1.00  0.00            
ATOM    299  CA  ILE    19      44.160   4.260  24.120  1.00  0.00            
ATOM    300  HA  ILE    19      44.560   4.840  23.300  1.00  0.00            
ATOM    301  CB  ILE    19      45.120   4.710  25.180  1.00  0.00            
ATOM    302  HB  ILE    19      45.070   5.810  25.320  1.00  0.00            
ATOM    303  CG2 ILE    19      44.840   3.960  26.490  1.00  0.00            
ATOM    304 1HG2 ILE    19      43.800   4.220  26.780  1.00  0.00            
ATOM    305 2HG2 ILE    19      44.980   2.880  26.250  1.00  0.00            
ATOM    306 3HG2 ILE    19      45.530   4.350  27.260  1.00  0.00            
ATOM    307  CG1 ILE    19      46.620   4.540  24.860  1.00  0.00            
ATOM    308 1HG1 ILE    19      46.920   3.470  24.980  1.00  0.00            
ATOM    309 2HG1 ILE    19      46.760   4.820  23.800  1.00  0.00            
ATOM    310  CD  ILE    19      47.570   5.500  25.580  1.00  0.00            
ATOM    311  HD1 ILE    19      47.420   5.630  26.670  1.00  0.00            
ATOM    312  HD2 ILE    19      48.620   5.300  25.290  1.00  0.00            
ATOM    313  HD3 ILE    19      47.350   6.540  25.260  1.00  0.00            
ATOM    314  C   ILE    19      44.230   2.860  23.610  1.00  0.00            
ATOM    315  O   ILE    19      45.160   2.510  22.890  1.00  0.00            
ATOM    316  N   LEU    20      43.360   2.000  24.170  1.00  0.00            
ATOM    317  HN  LEU    20      42.650   2.250  24.820  1.00  0.00            
ATOM    318  CA  LEU    20      43.430   0.630  23.740  1.00  0.00            
ATOM    319  HA  LEU    20      44.300   0.390  23.150  1.00  0.00            
ATOM    320  CB  LEU    20      43.340  -0.410  24.870  1.00  0.00            
ATOM    321  HB1 LEU    20      43.990  -0.100  25.710  1.00  0.00            
ATOM    322  HB2 LEU    20      42.340  -0.240  25.320  1.00  0.00            
ATOM    323  CG  LEU    20      43.540  -1.880  24.460  1.00  0.00            
ATOM    324  HG  LEU    20      42.810  -2.160  23.670  1.00  0.00            
ATOM    325  CD1 LEU    20      44.930  -2.180  23.880  1.00  0.00            
ATOM    326 1HD1 LEU    20      44.960  -3.260  23.600  1.00  0.00            
ATOM    327 2HD1 LEU    20      45.220  -1.550  23.010  1.00  0.00            
ATOM    328 3HD1 LEU    20      45.600  -2.000  24.740  1.00  0.00            
ATOM    329  CD2 LEU    20      43.270  -2.790  25.670  1.00  0.00            
ATOM    330 1HD2 LEU    20      44.080  -2.750  26.430  1.00  0.00            
ATOM    331 2HD2 LEU    20      42.420  -2.370  26.260  1.00  0.00            
ATOM    332 3HD2 LEU    20      42.880  -3.780  25.350  1.00  0.00            
ATOM    333  C   LEU    20      42.350   0.300  22.720  1.00  0.00            
ATOM    334  OT1 LEU    20      42.600   0.580  21.520  1.00  0.00            
ATOM    335  OT2 LEU    20      41.230  -0.130  23.090  1.00  0.00            
ATOM    336  N   LEU   148      16.230  25.670  34.570  1.00  0.00            
ATOM    337  H1  LEU   148      16.740  25.180  35.320  1.00  0.00            
ATOM    338  H2  LEU   148      15.240  25.540  34.840  1.00  0.00            
ATOM    339  H3  LEU   148      16.350  25.170  33.660  1.00  0.00            
ATOM    340  CA  LEU   148      16.660  27.070  34.340  1.00  0.00            
ATOM    341  HA  LEU   148      16.840  27.450  35.340  1.00  0.00            
ATOM    342  CB  LEU   148      18.010  27.030  33.600  1.00  0.00            
ATOM    343  HB1 LEU   148      18.740  26.270  33.950  1.00  0.00            
ATOM    344  HB2 LEU   148      17.770  26.890  32.520  1.00  0.00            
ATOM    345  CG  LEU   148      18.860  28.310  33.610  1.00  0.00            
ATOM    346  HG  LEU   148      18.350  29.170  33.120  1.00  0.00            
ATOM    347  CD1 LEU   148      19.450  28.740  34.960  1.00  0.00            
ATOM    348 1HD1 LEU   148      19.860  27.870  35.530  1.00  0.00            
ATOM    349 2HD1 LEU   148      20.250  29.460  34.700  1.00  0.00            
ATOM    350 3HD1 LEU   148      18.780  29.350  35.600  1.00  0.00            
ATOM    351  CD2 LEU   148      20.080  27.920  32.750  1.00  0.00            
ATOM    352 1HD2 LEU   148      19.750  27.750  31.710  1.00  0.00            
ATOM    353 2HD2 LEU   148      20.910  28.650  32.710  1.00  0.00            
ATOM    354 3HD2 LEU   148      20.500  27.040  33.290  1.00  0.00            
ATOM    355  C   LEU   148      15.650  27.810  33.540  1.00  0.00            
ATOM    356  O   LEU   148      15.410  27.520  32.370  1.00  0.00            
ATOM    357  N   ALA   149      14.980  28.770  34.210  1.00  0.00            
ATOM    358  HN  ALA   149      15.190  28.850  35.180  1.00  0.00            
ATOM    359  CA  ALA   149      13.960  29.590  33.630  1.00  0.00            
ATOM    360  HA  ALA   149      13.260  28.870  33.220  1.00  0.00            
ATOM    361  CB  ALA   149      13.210  30.250  34.800  1.00  0.00            
ATOM    362  HB1 ALA   149      12.300  30.770  34.440  1.00  0.00            
ATOM    363  HB2 ALA   149      12.960  29.490  35.570  1.00  0.00            
ATOM    364  HB3 ALA   149      13.860  30.910  35.410  1.00  0.00            
ATOM    365  C   ALA   149      14.390  30.450  32.500  1.00  0.00            
ATOM    366  O   ALA   149      15.550  30.840  32.380  1.00  0.00            
ATOM    367  N   THR   150      13.440  30.660  31.570  1.00  0.00            
ATOM    368  HN  THR   150      12.550  30.230  31.570  1.00  0.00            
ATOM    369  CA  THR   150      13.670  31.330  30.330  1.00  0.00            
ATOM    370  HA  THR   150      14.500  30.840  29.840  1.00  0.00            
ATOM    371  CB  THR   150      12.440  31.450  29.480  1.00  0.00            
ATOM    372  HB  THR   150      11.750  32.080  30.080  1.00  0.00            
ATOM    373  OG1 THR   150      11.850  30.180  29.280  1.00  0.00            
ATOM    374  HG1 THR   150      10.940  30.360  29.050  1.00  0.00            
ATOM    375  CG2 THR   150      12.760  31.970  28.060  1.00  0.00            
ATOM    376 1HG2 THR   150      13.690  31.480  27.710  1.00  0.00            
ATOM    377 2HG2 THR   150      11.980  31.580  27.380  1.00  0.00            
ATOM    378 3HG2 THR   150      12.930  33.070  28.050  1.00  0.00            
ATOM    379  C   THR   150      14.210  32.720  30.460  1.00  0.00            
ATOM    380  O   THR   150      15.040  33.130  29.660  1.00  0.00            
ATOM    381  N   ARG   151      13.830  33.490  31.500  1.00  0.00            
ATOM    382  HN  ARG   151      13.040  33.170  32.020  1.00  0.00            
ATOM    383  CA  ARG   151      14.290  34.760  31.980  1.00  0.00            
ATOM    384  HA  ARG   151      14.270  35.450  31.150  1.00  0.00            
ATOM    385  CB  ARG   151      13.390  35.170  33.160  1.00  0.00            
ATOM    386  HB1 ARG   151      12.320  34.990  32.940  1.00  0.00            
ATOM    387  HB2 ARG   151      13.620  34.460  33.980  1.00  0.00            
ATOM    388  CG  ARG   151      13.550  36.600  33.700  1.00  0.00            
ATOM    389  HG1 ARG   151      12.710  36.780  34.390  1.00  0.00            
ATOM    390  HG2 ARG   151      14.460  36.540  34.340  1.00  0.00            
ATOM    391  CD  ARG   151      13.590  37.710  32.660  1.00  0.00            
ATOM    392  HD1 ARG   151      14.270  37.610  31.790  1.00  0.00            
ATOM    393  HD2 ARG   151      12.600  37.830  32.170  1.00  0.00            
ATOM    394  NE  ARG   151      13.880  38.990  33.360  1.00  0.00            
ATOM    395  HE  ARG   151      13.210  39.610  33.780  1.00  0.00            
ATOM    396  CZ  ARG   151      15.160  39.390  33.630  1.00  0.00            
ATOM    397  NH1 ARG   151      16.290  38.650  33.470  1.00  0.00            
ATOM    398 1HH1 ARG   151      16.130  37.690  33.240  1.00  0.00            
ATOM    399 2HH1 ARG   151      17.060  39.040  33.980  1.00  0.00            
ATOM    400  NH2 ARG   151      15.250  40.620  34.220  1.00  0.00            
ATOM    401 1HH2 ARG   151      14.440  41.070  34.600  1.00  0.00            
ATOM    402 2HH2 ARG   151      16.140  41.080  34.170  1.00  0.00            
ATOM    403  C   ARG   151      15.680  34.690  32.490  1.00  0.00            
ATOM    404  O   ARG   151      16.470  35.640  32.420  1.00  0.00            
ATOM    405  N   ALA   152      16.040  33.520  33.050  1.00  0.00            
ATOM    406  HN  ALA   152      15.380  32.800  33.240  1.00  0.00            
ATOM    407  CA  ALA   152      17.310  33.400  33.680  1.00  0.00            
ATOM    408  HA  ALA   152      17.350  34.280  34.300  1.00  0.00            
ATOM    409  CB  ALA   152      17.330  32.010  34.340  1.00  0.00            
ATOM    410  HB1 ALA   152      18.110  32.120  35.120  1.00  0.00            
ATOM    411  HB2 ALA   152      16.390  31.680  34.860  1.00  0.00            
ATOM    412  HB3 ALA   152      17.550  31.160  33.660  1.00  0.00            
ATOM    413  C   ALA   152      18.440  33.430  32.700  1.00  0.00            
ATOM    414  O   ALA   152      19.490  34.050  32.850  1.00  0.00            
ATOM    415  N   ILE   153      18.240  32.780  31.540  1.00  0.00            
ATOM    416  HN  ILE   153      17.340  32.400  31.400  1.00  0.00            
ATOM    417  CA  ILE   153      19.250  32.700  30.520  1.00  0.00            
ATOM    418  HA  ILE   153      20.160  32.250  30.870  1.00  0.00            
ATOM    419  CB  ILE   153      18.720  31.700  29.530  1.00  0.00            
ATOM    420  HB  ILE   153      17.650  31.940  29.370  1.00  0.00            
ATOM    421  CG2 ILE   153      19.380  31.740  28.140  1.00  0.00            
ATOM    422 1HG2 ILE   153      19.090  30.940  27.430  1.00  0.00            
ATOM    423 2HG2 ILE   153      19.110  32.670  27.620  1.00  0.00            
ATOM    424 3HG2 ILE   153      20.490  31.770  28.210  1.00  0.00            
ATOM    425  CG1 ILE   153      18.720  30.250  30.030  1.00  0.00            
ATOM    426 1HG1 ILE   153      19.740  29.900  29.750  1.00  0.00            
ATOM    427 2HG1 ILE   153      18.620  30.150  31.130  1.00  0.00            
ATOM    428  CD  ILE   153      17.690  29.340  29.370  1.00  0.00            
ATOM    429  HD1 ILE   153      16.840  29.880  28.900  1.00  0.00            
ATOM    430  HD2 ILE   153      18.200  28.870  28.500  1.00  0.00            
ATOM    431  HD3 ILE   153      17.180  28.580  30.000  1.00  0.00            
ATOM    432  C   ILE   153      19.770  33.950  29.890  1.00  0.00            
ATOM    433  O   ILE   153      20.980  34.090  29.780  1.00  0.00            
ATOM    434  N   PRO   154      19.010  34.930  29.500  1.00  0.00            
ATOM    435  CD  PRO   154      17.580  34.830  29.270  1.00  0.00            
ATOM    436  HD1 PRO   154      17.000  34.340  30.080  1.00  0.00            
ATOM    437  HD2 PRO   154      17.280  34.320  28.330  1.00  0.00            
ATOM    438  CA  PRO   154      19.510  36.210  29.080  1.00  0.00            
ATOM    439  HA  PRO   154      20.320  36.060  28.380  1.00  0.00            
ATOM    440  CB  PRO   154      18.290  36.920  28.500  1.00  0.00            
ATOM    441  HB1 PRO   154      18.430  38.010  28.630  1.00  0.00            
ATOM    442  HB2 PRO   154      18.360  36.610  27.430  1.00  0.00            
ATOM    443  CG  PRO   154      17.040  36.260  29.110  1.00  0.00            
ATOM    444  HG1 PRO   154      16.810  36.830  30.040  1.00  0.00            
ATOM    445  HG2 PRO   154      16.120  36.420  28.520  1.00  0.00            
ATOM    446  C   PRO   154      20.120  36.980  30.200  1.00  0.00            
ATOM    447  O   PRO   154      21.020  37.810  30.050  1.00  0.00            
ATOM    448  N   GLU   155      19.640  36.840  31.450  1.00  0.00            
ATOM    449  HN  GLU   155      18.860  36.230  31.590  1.00  0.00            
ATOM    450  CA  GLU   155      20.180  37.460  32.620  1.00  0.00            
ATOM    451  HA  GLU   155      20.230  38.520  32.430  1.00  0.00            
ATOM    452  CB  GLU   155      19.390  37.110  33.890  1.00  0.00            
ATOM    453  HB1 GLU   155      18.330  37.370  33.650  1.00  0.00            
ATOM    454  HB2 GLU   155      19.370  36.060  34.240  1.00  0.00            
ATOM    455  CG  GLU   155      19.800  37.870  35.160  1.00  0.00            
ATOM    456  HG1 GLU   155      19.330  37.530  36.100  1.00  0.00            
ATOM    457  HG2 GLU   155      20.870  37.640  35.340  1.00  0.00            
ATOM    458  CD  GLU   155      19.580  39.370  35.040  1.00  0.00            
ATOM    459  OE1 GLU   155      18.400  39.740  34.860  1.00  0.00            
ATOM    460  OE2 GLU   155      20.510  40.210  35.170  1.00  0.00            
ATOM    461  C   GLU   155      21.550  36.940  32.910  1.00  0.00            
ATOM    462  O   GLU   155      22.480  37.710  33.160  1.00  0.00            
ATOM    463  N   LEU   156      21.780  35.620  32.820  1.00  0.00            
ATOM    464  HN  LEU   156      21.050  34.950  32.710  1.00  0.00            
ATOM    465  CA  LEU   156      23.060  34.980  32.850  1.00  0.00            
ATOM    466  HA  LEU   156      23.610  35.390  33.680  1.00  0.00            
ATOM    467  CB  LEU   156      22.950  33.440  32.930  1.00  0.00            
ATOM    468  HB1 LEU   156      22.460  32.970  32.050  1.00  0.00            
ATOM    469  HB2 LEU   156      23.980  33.030  32.970  1.00  0.00            
ATOM    470  CG  LEU   156      22.420  33.060  34.320  1.00  0.00            
ATOM    471  HG  LEU   156      21.350  33.370  34.410  1.00  0.00            
ATOM    472  CD1 LEU   156      22.270  31.550  34.550  1.00  0.00            
ATOM    473 1HD1 LEU   156      23.230  31.020  34.380  1.00  0.00            
ATOM    474 2HD1 LEU   156      21.860  31.240  35.540  1.00  0.00            
ATOM    475 3HD1 LEU   156      21.590  31.270  33.720  1.00  0.00            
ATOM    476  CD2 LEU   156      23.120  33.680  35.540  1.00  0.00            
ATOM    477 1HD2 LEU   156      22.710  33.180  36.430  1.00  0.00            
ATOM    478 2HD2 LEU   156      24.190  33.380  35.460  1.00  0.00            
ATOM    479 3HD2 LEU   156      23.020  34.780  35.650  1.00  0.00            
ATOM    480  C   LEU   156      24.010  35.340  31.760  1.00  0.00            
ATOM    481  O   LEU   156      25.230  35.460  31.910  1.00  0.00            
ATOM    482  N   THR   157      23.580  35.470  30.490  1.00  0.00            
ATOM    483  HN  THR   157      22.600  35.440  30.320  1.00  0.00            
ATOM    484  CA  THR   157      24.340  35.960  29.380  1.00  0.00            
ATOM    485  HA  THR   157      25.190  35.300  29.420  1.00  0.00            
ATOM    486  CB  THR   157      23.670  35.780  28.050  1.00  0.00            
ATOM    487  HB  THR   157      22.770  36.410  27.920  1.00  0.00            
ATOM    488  OG1 THR   157      23.250  34.430  27.890  1.00  0.00            
ATOM    489  HG1 THR   157      22.480  34.430  28.470  1.00  0.00            
ATOM    490  CG2 THR   157      24.510  35.980  26.780  1.00  0.00            
ATOM    491 1HG2 THR   157      23.890  35.890  25.870  1.00  0.00            
ATOM    492 2HG2 THR   157      24.970  36.990  26.870  1.00  0.00            
ATOM    493 3HG2 THR   157      25.360  35.280  26.620  1.00  0.00            
ATOM    494  C   THR   157      24.800  37.360  29.600  1.00  0.00            
ATOM    495  O   THR   157      25.920  37.770  29.300  1.00  0.00            
ATOM    496  N   LYS   158      23.940  38.190  30.210  1.00  0.00            
ATOM    497  HN  LYS   158      23.000  37.990  30.470  1.00  0.00            
ATOM    498  CA  LYS   158      24.330  39.480  30.700  1.00  0.00            
ATOM    499  HA  LYS   158      24.730  40.030  29.850  1.00  0.00            
ATOM    500  CB  LYS   158      23.040  40.150  31.180  1.00  0.00            
ATOM    501  HB1 LYS   158      22.250  39.960  30.420  1.00  0.00            
ATOM    502  HB2 LYS   158      22.650  39.690  32.110  1.00  0.00            
ATOM    503  CG  LYS   158      23.180  41.670  31.280  1.00  0.00            
ATOM    504  HG1 LYS   158      22.710  42.050  32.210  1.00  0.00            
ATOM    505  HG2 LYS   158      24.240  42.000  31.370  1.00  0.00            
ATOM    506  CD  LYS   158      22.560  42.330  30.040  1.00  0.00            
ATOM    507  HD1 LYS   158      23.050  41.970  29.110  1.00  0.00            
ATOM    508  HD2 LYS   158      21.510  41.960  29.950  1.00  0.00            
ATOM    509  CE  LYS   158      22.440  43.860  30.120  1.00  0.00            
ATOM    510  HE1 LYS   158      22.160  44.120  31.170  1.00  0.00            
ATOM    511  HE2 LYS   158      23.410  44.360  29.950  1.00  0.00            
ATOM    512  NZ  LYS   158      21.510  44.420  29.110  1.00  0.00            
ATOM    513  HZ1 LYS   158      21.350  45.430  29.270  1.00  0.00            
ATOM    514  HZ2 LYS   158      21.810  44.200  28.140  1.00  0.00            
ATOM    515  HZ3 LYS   158      20.610  43.910  29.210  1.00  0.00            
ATOM    516  C   LYS   158      25.440  39.500  31.700  1.00  0.00            
ATOM    517  O   LYS   158      26.380  40.280  31.650  1.00  0.00            
ATOM    518  N   LEU   159      25.320  38.600  32.690  1.00  0.00            
ATOM    519  HN  LEU   159      24.610  37.900  32.730  1.00  0.00            
ATOM    520  CA  LEU   159      26.230  38.510  33.800  1.00  0.00            
ATOM    521  HA  LEU   159      26.130  39.450  34.310  1.00  0.00            
ATOM    522  CB  LEU   159      25.740  37.490  34.850  1.00  0.00            
ATOM    523  HB1 LEU   159      24.650  37.620  34.990  1.00  0.00            
ATOM    524  HB2 LEU   159      25.820  36.520  34.310  1.00  0.00            
ATOM    525  CG  LEU   159      26.490  37.340  36.190  1.00  0.00            
ATOM    526  HG  LEU   159      27.570  37.380  35.960  1.00  0.00            
ATOM    527  CD1 LEU   159      26.150  38.580  37.030  1.00  0.00            
ATOM    528 1HD1 LEU   159      25.050  38.510  37.170  1.00  0.00            
ATOM    529 2HD1 LEU   159      26.720  38.560  37.980  1.00  0.00            
ATOM    530 3HD1 LEU   159      26.390  39.510  36.470  1.00  0.00            
ATOM    531  CD2 LEU   159      26.190  35.960  36.800  1.00  0.00            
ATOM    532 1HD2 LEU   159      26.200  35.200  36.000  1.00  0.00            
ATOM    533 2HD2 LEU   159      26.810  35.670  37.680  1.00  0.00            
ATOM    534 3HD2 LEU   159      25.120  35.980  37.110  1.00  0.00            
ATOM    535  C   LEU   159      27.670  38.280  33.510  1.00  0.00            
ATOM    536  O   LEU   159      28.480  39.100  33.940  1.00  0.00            
ATOM    537  N   LEU   160      27.980  37.290  32.650  1.00  0.00            
ATOM    538  HN  LEU   160      27.260  36.620  32.530  1.00  0.00            
ATOM    539  CA  LEU   160      29.280  36.960  32.150  1.00  0.00            
ATOM    540  HA  LEU   160      29.830  36.790  33.060  1.00  0.00            
ATOM    541  CB  LEU   160      29.220  35.730  31.220  1.00  0.00            
ATOM    542  HB1 LEU   160      28.260  35.760  30.670  1.00  0.00            
ATOM    543  HB2 LEU   160      30.130  35.760  30.570  1.00  0.00            
ATOM    544  CG  LEU   160      29.200  34.330  31.860  1.00  0.00            
ATOM    545  HG  LEU   160      28.580  34.430  32.780  1.00  0.00            
ATOM    546  CD1 LEU   160      28.680  33.190  30.960  1.00  0.00            
ATOM    547 1HD1 LEU   160      28.650  32.260  31.570  1.00  0.00            
ATOM    548 2HD1 LEU   160      27.640  33.380  30.640  1.00  0.00            
ATOM    549 3HD1 LEU   160      29.410  33.070  30.130  1.00  0.00            
ATOM    550  CD2 LEU   160      30.630  34.010  32.320  1.00  0.00            
ATOM    551 1HD2 LEU   160      31.180  33.790  31.380  1.00  0.00            
ATOM    552 2HD2 LEU   160      31.040  34.930  32.810  1.00  0.00            
ATOM    553 3HD2 LEU   160      30.610  33.120  32.970  1.00  0.00            
ATOM    554  C   LEU   160      29.920  38.100  31.430  1.00  0.00            
ATOM    555  O   LEU   160      31.150  38.130  31.380  1.00  0.00            
ATOM    556  N   ASN   161      29.110  38.920  30.740  1.00  0.00            
ATOM    557  HN  ASN   161      28.130  38.890  30.900  1.00  0.00            
ATOM    558  CA  ASN   161      29.570  40.010  29.930  1.00  0.00            
ATOM    559  HA  ASN   161      30.500  39.780  29.440  1.00  0.00            
ATOM    560  CB  ASN   161      28.510  40.380  28.890  1.00  0.00            
ATOM    561  HB1 ASN   161      27.500  40.400  29.350  1.00  0.00            
ATOM    562  HB2 ASN   161      28.770  41.280  28.300  1.00  0.00            
ATOM    563  CG  ASN   161      28.460  39.280  27.840  1.00  0.00            
ATOM    564  OD1 ASN   161      29.320  38.410  27.660  1.00  0.00            
ATOM    565  ND2 ASN   161      27.440  39.420  26.960  1.00  0.00            
ATOM    566 1HD2 ASN   161      26.720  40.080  27.200  1.00  0.00            
ATOM    567 2HD2 ASN   161      27.290  38.660  26.320  1.00  0.00            
ATOM    568  C   ASN   161      29.810  41.280  30.680  1.00  0.00            
ATOM    569  O   ASN   161      30.110  42.300  30.070  1.00  0.00            
ATOM    570  N   ASP   162      29.910  41.300  32.020  1.00  0.00            
ATOM    571  HN  ASP   162      29.570  40.610  32.640  1.00  0.00            
ATOM    572  CA  ASP   162      30.300  42.490  32.710  1.00  0.00            
ATOM    573  HA  ASP   162      29.820  43.350  32.270  1.00  0.00            
ATOM    574  CB  ASP   162      29.850  42.330  34.170  1.00  0.00            
ATOM    575  HB1 ASP   162      28.950  41.710  34.300  1.00  0.00            
ATOM    576  HB2 ASP   162      30.500  41.660  34.780  1.00  0.00            
ATOM    577  CG  ASP   162      29.530  43.580  34.990  1.00  0.00            
ATOM    578  OD1 ASP   162      30.100  44.670  34.700  1.00  0.00            
ATOM    579  OD2 ASP   162      28.710  43.530  35.940  1.00  0.00            
ATOM    580  C   ASP   162      31.750  42.800  32.560  1.00  0.00            
ATOM    581  O   ASP   162      32.570  41.930  32.260  1.00  0.00            
ATOM    582  N   GLU   163      32.080  44.100  32.680  1.00  0.00            
ATOM    583  HN  GLU   163      31.280  44.670  32.840  1.00  0.00            
ATOM    584  CA  GLU   163      33.370  44.720  32.660  1.00  0.00            
ATOM    585  HA  GLU   163      34.010  44.380  31.860  1.00  0.00            
ATOM    586  CB  GLU   163      33.280  46.250  32.540  1.00  0.00            
ATOM    587  HB1 GLU   163      32.540  46.690  33.240  1.00  0.00            
ATOM    588  HB2 GLU   163      34.260  46.730  32.750  1.00  0.00            
ATOM    589  CG  GLU   163      32.930  46.740  31.130  1.00  0.00            
ATOM    590  HG1 GLU   163      33.650  46.550  30.310  1.00  0.00            
ATOM    591  HG2 GLU   163      31.980  46.300  30.750  1.00  0.00            
ATOM    592  CD  GLU   163      32.700  48.240  31.080  1.00  0.00            
ATOM    593  OE1 GLU   163      33.580  49.030  31.520  1.00  0.00            
ATOM    594  OE2 GLU   163      31.710  48.690  30.450  1.00  0.00            
ATOM    595  C   GLU   163      34.180  44.390  33.870  1.00  0.00            
ATOM    596  O   GLU   163      35.390  44.220  33.780  1.00  0.00            
ATOM    597  N   ASP   164      33.470  44.280  35.010  1.00  0.00            
ATOM    598  HN  ASP   164      32.530  44.590  35.010  1.00  0.00            
ATOM    599  CA  ASP   164      33.990  43.900  36.290  1.00  0.00            
ATOM    600  HA  ASP   164      34.850  44.490  36.600  1.00  0.00            
ATOM    601  CB  ASP   164      32.970  44.220  37.390  1.00  0.00            
ATOM    602  HB1 ASP   164      32.000  43.700  37.250  1.00  0.00            
ATOM    603  HB2 ASP   164      33.320  43.940  38.410  1.00  0.00            
ATOM    604  CG  ASP   164      32.690  45.720  37.360  1.00  0.00            
ATOM    605  OD1 ASP   164      31.510  46.150  37.380  1.00  0.00            
ATOM    606  OD2 ASP   164      33.710  46.470  37.330  1.00  0.00            
ATOM    607  C   ASP   164      34.320  42.450  36.270  1.00  0.00            
ATOM    608  O   ASP   164      33.460  41.570  36.170  1.00  0.00            
ATOM    609  N   GLN   165      35.600  42.110  36.520  1.00  0.00            
ATOM    610  HN  GLN   165      36.240  42.860  36.650  1.00  0.00            
ATOM    611  CA  GLN   165      36.310  40.870  36.580  1.00  0.00            
ATOM    612  HA  GLN   165      36.060  40.340  35.670  1.00  0.00            
ATOM    613  CB  GLN   165      37.830  41.070  36.630  1.00  0.00            
ATOM    614  HB1 GLN   165      38.130  41.610  37.550  1.00  0.00            
ATOM    615  HB2 GLN   165      38.360  40.090  36.650  1.00  0.00            
ATOM    616  CG  GLN   165      38.480  41.690  35.390  1.00  0.00            
ATOM    617  HG1 GLN   165      38.460  41.040  34.490  1.00  0.00            
ATOM    618  HG2 GLN   165      37.980  42.660  35.170  1.00  0.00            
ATOM    619  CD  GLN   165      39.960  41.980  35.580  1.00  0.00            
ATOM    620  OE1 GLN   165      40.490  43.060  35.290  1.00  0.00            
ATOM    621  NE2 GLN   165      40.710  40.950  36.060  1.00  0.00            
ATOM    622 1HE2 GLN   165      40.320  40.050  36.270  1.00  0.00            
ATOM    623 2HE2 GLN   165      41.710  40.940  35.990  1.00  0.00            
ATOM    624  C   GLN   165      35.920  39.980  37.700  1.00  0.00            
ATOM    625  O   GLN   165      35.720  38.770  37.560  1.00  0.00            
ATOM    626  N   VAL   166      35.640  40.620  38.850  1.00  0.00            
ATOM    627  HN  VAL   166      35.940  41.570  38.800  1.00  0.00            
ATOM    628  CA  VAL   166      35.020  40.010  39.990  1.00  0.00            
ATOM    629  HA  VAL   166      35.630  39.170  40.310  1.00  0.00            
ATOM    630  CB  VAL   166      35.000  40.880  41.210  1.00  0.00            
ATOM    631  HB  VAL   166      34.510  40.290  42.010  1.00  0.00            
ATOM    632  CG1 VAL   166      36.440  41.130  41.680  1.00  0.00            
ATOM    633 1HG1 VAL   166      36.460  41.780  42.590  1.00  0.00            
ATOM    634 2HG1 VAL   166      36.930  40.140  41.750  1.00  0.00            
ATOM    635 3HG1 VAL   166      36.940  41.830  40.980  1.00  0.00            
ATOM    636  CG2 VAL   166      34.280  42.220  40.980  1.00  0.00            
ATOM    637 1HG2 VAL   166      34.390  42.890  41.860  1.00  0.00            
ATOM    638 2HG2 VAL   166      34.670  42.840  40.150  1.00  0.00            
ATOM    639 3HG2 VAL   166      33.210  42.140  40.690  1.00  0.00            
ATOM    640  C   VAL   166      33.750  39.290  39.690  1.00  0.00            
ATOM    641  O   VAL   166      33.480  38.160  40.100  1.00  0.00            
ATOM    642  N   VAL   167      32.860  40.000  38.980  1.00  0.00            
ATOM    643  HN  VAL   167      33.040  40.940  38.710  1.00  0.00            
ATOM    644  CA  VAL   167      31.650  39.370  38.530  1.00  0.00            
ATOM    645  HA  VAL   167      31.130  38.970  39.380  1.00  0.00            
ATOM    646  CB  VAL   167      30.810  40.440  37.890  1.00  0.00            
ATOM    647  HB  VAL   167      31.320  40.960  37.060  1.00  0.00            
ATOM    648  CG1 VAL   167      29.480  39.890  37.350  1.00  0.00            
ATOM    649 1HG1 VAL   167      29.580  39.170  36.500  1.00  0.00            
ATOM    650 2HG1 VAL   167      28.860  39.470  38.170  1.00  0.00            
ATOM    651 3HG1 VAL   167      28.900  40.760  36.970  1.00  0.00            
ATOM    652  CG2 VAL   167      30.410  41.470  38.960  1.00  0.00            
ATOM    653 1HG2 VAL   167      29.640  41.120  39.690  1.00  0.00            
ATOM    654 2HG2 VAL   167      31.320  41.850  39.480  1.00  0.00            
ATOM    655 3HG2 VAL   167      29.870  42.280  38.430  1.00  0.00            
ATOM    656  C   VAL   167      31.760  38.230  37.580  1.00  0.00            
ATOM    657  O   VAL   167      31.130  37.190  37.780  1.00  0.00            
ATOM    658  N   VAL   168      32.620  38.430  36.570  1.00  0.00            
ATOM    659  HN  VAL   168      33.180  39.240  36.450  1.00  0.00            
ATOM    660  CA  VAL   168      32.980  37.380  35.670  1.00  0.00            
ATOM    661  HA  VAL   168      32.150  37.050  35.060  1.00  0.00            
ATOM    662  CB  VAL   168      33.970  37.820  34.640  1.00  0.00            
ATOM    663  HB  VAL   168      34.850  38.280  35.140  1.00  0.00            
ATOM    664  CG1 VAL   168      34.380  36.660  33.730  1.00  0.00            
ATOM    665 1HG1 VAL   168      33.460  36.130  33.390  1.00  0.00            
ATOM    666 2HG1 VAL   168      34.950  36.940  32.820  1.00  0.00            
ATOM    667 3HG1 VAL   168      35.040  35.940  34.250  1.00  0.00            
ATOM    668  CG2 VAL   168      33.400  38.910  33.710  1.00  0.00            
ATOM    669 1HG2 VAL   168      34.080  39.250  32.900  1.00  0.00            
ATOM    670 2HG2 VAL   168      32.480  38.630  33.170  1.00  0.00            
ATOM    671 3HG2 VAL   168      33.100  39.820  34.270  1.00  0.00            
ATOM    672  C   VAL   168      33.440  36.140  36.370  1.00  0.00            
ATOM    673  O   VAL   168      33.060  35.020  36.030  1.00  0.00            
ATOM    674  N   ASN   169      34.320  36.180  37.380  1.00  0.00            
ATOM    675  HN  ASN   169      34.720  37.030  37.730  1.00  0.00            
ATOM    676  CA  ASN   169      34.990  35.130  38.080  1.00  0.00            
ATOM    677  HA  ASN   169      35.370  34.510  37.270  1.00  0.00            
ATOM    678  CB  ASN   169      36.060  35.670  39.050  1.00  0.00            
ATOM    679  HB1 ASN   169      36.850  36.260  38.550  1.00  0.00            
ATOM    680  HB2 ASN   169      35.690  36.320  39.870  1.00  0.00            
ATOM    681  CG  ASN   169      36.890  34.560  39.670  1.00  0.00            
ATOM    682  OD1 ASN   169      37.100  34.590  40.880  1.00  0.00            
ATOM    683  ND2 ASN   169      37.330  33.520  38.910  1.00  0.00            
ATOM    684 1HD2 ASN   169      37.170  33.510  37.930  1.00  0.00            
ATOM    685 2HD2 ASN   169      38.140  33.030  39.230  1.00  0.00            
ATOM    686  C   ASN   169      33.960  34.290  38.760  1.00  0.00            
ATOM    687  O   ASN   169      34.070  33.070  38.790  1.00  0.00            
ATOM    688  N   LYS   170      32.920  34.910  39.350  1.00  0.00            
ATOM    689  HN  LYS   170      33.020  35.890  39.540  1.00  0.00            
ATOM    690  CA  LYS   170      31.770  34.360  40.010  1.00  0.00            
ATOM    691  HA  LYS   170      32.000  33.580  40.720  1.00  0.00            
ATOM    692  CB  LYS   170      31.160  35.520  40.810  1.00  0.00            
ATOM    693  HB1 LYS   170      31.960  36.050  41.360  1.00  0.00            
ATOM    694  HB2 LYS   170      30.640  36.230  40.130  1.00  0.00            
ATOM    695  CG  LYS   170      30.040  35.090  41.760  1.00  0.00            
ATOM    696  HG1 LYS   170      29.160  34.540  41.360  1.00  0.00            
ATOM    697  HG2 LYS   170      30.620  34.360  42.380  1.00  0.00            
ATOM    698  CD  LYS   170      29.650  36.280  42.630  1.00  0.00            
ATOM    699  HD1 LYS   170      30.580  36.720  43.050  1.00  0.00            
ATOM    700  HD2 LYS   170      29.120  36.930  41.900  1.00  0.00            
ATOM    701  CE  LYS   170      28.670  36.010  43.770  1.00  0.00            
ATOM    702  HE1 LYS   170      27.800  35.390  43.460  1.00  0.00            
ATOM    703  HE2 LYS   170      29.100  35.380  44.580  1.00  0.00            
ATOM    704  NZ  LYS   170      28.320  37.320  44.370  1.00  0.00            
ATOM    705  HZ1 LYS   170      27.720  37.080  45.190  1.00  0.00            
ATOM    706  HZ2 LYS   170      29.170  37.850  44.680  1.00  0.00            
ATOM    707  HZ3 LYS   170      27.750  37.790  43.650  1.00  0.00            
ATOM    708  C   LYS   170      30.840  33.750  39.010  1.00  0.00            
ATOM    709  O   LYS   170      30.310  32.670  39.270  1.00  0.00            
ATOM    710  N   ALA   171      30.530  34.370  37.860  1.00  0.00            
ATOM    711  HN  ALA   171      30.850  35.310  37.720  1.00  0.00            
ATOM    712  CA  ALA   171      29.740  33.800  36.820  1.00  0.00            
ATOM    713  HA  ALA   171      28.800  33.510  37.280  1.00  0.00            
ATOM    714  CB  ALA   171      29.410  34.930  35.830  1.00  0.00            
ATOM    715  HB1 ALA   171      28.540  34.750  35.160  1.00  0.00            
ATOM    716  HB2 ALA   171      29.240  35.780  36.520  1.00  0.00            
ATOM    717  HB3 ALA   171      30.310  35.190  35.220  1.00  0.00            
ATOM    718  C   ALA   171      30.280  32.550  36.220  1.00  0.00            
ATOM    719  O   ALA   171      29.580  31.580  35.900  1.00  0.00            
ATOM    720  N   ALA   172      31.610  32.400  36.110  1.00  0.00            
ATOM    721  HN  ALA   172      32.110  33.260  36.190  1.00  0.00            
ATOM    722  CA  ALA   172      32.290  31.220  35.690  1.00  0.00            
ATOM    723  HA  ALA   172      31.910  30.910  34.720  1.00  0.00            
ATOM    724  CB  ALA   172      33.790  31.560  35.620  1.00  0.00            
ATOM    725  HB1 ALA   172      33.930  32.470  35.000  1.00  0.00            
ATOM    726  HB2 ALA   172      34.190  31.690  36.650  1.00  0.00            
ATOM    727  HB3 ALA   172      34.430  30.730  35.270  1.00  0.00            
ATOM    728  C   ALA   172      31.980  30.020  36.510  1.00  0.00            
ATOM    729  O   ALA   172      31.500  28.990  36.030  1.00  0.00            
ATOM    730  N   VAL   173      32.010  30.250  37.840  1.00  0.00            
ATOM    731  HN  VAL   173      32.310  31.120  38.240  1.00  0.00            
ATOM    732  CA  VAL   173      31.710  29.280  38.840  1.00  0.00            
ATOM    733  HA  VAL   173      32.330  28.410  38.710  1.00  0.00            
ATOM    734  CB  VAL   173      32.030  29.920  40.160  1.00  0.00            
ATOM    735  HB  VAL   173      31.500  30.880  40.290  1.00  0.00            
ATOM    736  CG1 VAL   173      31.660  28.950  41.300  1.00  0.00            
ATOM    737 1HG1 VAL   173      31.690  29.420  42.310  1.00  0.00            
ATOM    738 2HG1 VAL   173      30.690  28.430  41.180  1.00  0.00            
ATOM    739 3HG1 VAL   173      32.310  28.050  41.240  1.00  0.00            
ATOM    740  CG2 VAL   173      33.550  30.160  40.140  1.00  0.00            
ATOM    741 1HG2 VAL   173      33.740  30.790  41.040  1.00  0.00            
ATOM    742 2HG2 VAL   173      34.150  29.230  40.250  1.00  0.00            
ATOM    743 3HG2 VAL   173      33.880  30.730  39.250  1.00  0.00            
ATOM    744  C   VAL   173      30.270  28.900  38.680  1.00  0.00            
ATOM    745  O   VAL   173      29.950  27.730  38.870  1.00  0.00            
ATOM    746  N   MET   174      29.400  29.890  38.420  1.00  0.00            
ATOM    747  HN  MET   174      29.550  30.870  38.290  1.00  0.00            
ATOM    748  CA  MET   174      28.010  29.530  38.350  1.00  0.00            
ATOM    749  HA  MET   174      27.680  28.960  39.210  1.00  0.00            
ATOM    750  CB  MET   174      27.090  30.760  38.270  1.00  0.00            
ATOM    751  HB1 MET   174      27.410  31.500  39.030  1.00  0.00            
ATOM    752  HB2 MET   174      27.170  31.240  37.270  1.00  0.00            
ATOM    753  CG  MET   174      25.590  30.510  38.420  1.00  0.00            
ATOM    754  HG1 MET   174      25.430  29.810  39.270  1.00  0.00            
ATOM    755  HG2 MET   174      25.040  31.420  38.740  1.00  0.00            
ATOM    756  SD  MET   174      24.740  30.020  36.880  1.00  0.00            
ATOM    757  CE  MET   174      23.180  29.740  37.760  1.00  0.00            
ATOM    758  HE1 MET   174      23.080  30.590  38.480  1.00  0.00            
ATOM    759  HE2 MET   174      22.300  29.780  37.070  1.00  0.00            
ATOM    760  HE3 MET   174      23.050  28.710  38.140  1.00  0.00            
ATOM    761  C   MET   174      27.650  28.610  37.240  1.00  0.00            
ATOM    762  O   MET   174      26.970  27.650  37.600  1.00  0.00            
ATOM    763  N   VAL   175      28.100  28.880  36.000  1.00  0.00            
ATOM    764  HN  VAL   175      28.670  29.690  35.870  1.00  0.00            
ATOM    765  CA  VAL   175      27.910  28.060  34.850  1.00  0.00            
ATOM    766  HA  VAL   175      26.900  27.670  34.910  1.00  0.00            
ATOM    767  CB  VAL   175      28.090  28.840  33.570  1.00  0.00            
ATOM    768  HB  VAL   175      27.940  28.130  32.730  1.00  0.00            
ATOM    769  CG1 VAL   175      26.850  29.740  33.440  1.00  0.00            
ATOM    770 1HG1 VAL   175      26.840  30.180  32.420  1.00  0.00            
ATOM    771 2HG1 VAL   175      25.880  29.230  33.620  1.00  0.00            
ATOM    772 3HG1 VAL   175      27.010  30.550  34.190  1.00  0.00            
ATOM    773  CG2 VAL   175      29.360  29.650  33.290  1.00  0.00            
ATOM    774 1HG2 VAL   175      30.250  29.050  33.600  1.00  0.00            
ATOM    775 2HG2 VAL   175      29.490  29.970  32.240  1.00  0.00            
ATOM    776 3HG2 VAL   175      29.230  30.590  33.880  1.00  0.00            
ATOM    777  C   VAL   175      28.710  26.810  34.810  1.00  0.00            
ATOM    778  O   VAL   175      28.350  25.790  34.210  1.00  0.00            
ATOM    779  N   HIS   176      29.870  26.740  35.480  1.00  0.00            
ATOM    780  HN  HIS   176      30.280  27.560  35.880  1.00  0.00            
ATOM    781  CA  HIS   176      30.630  25.550  35.740  1.00  0.00            
ATOM    782  HA  HIS   176      30.770  25.080  34.780  1.00  0.00            
ATOM    783  CB  HIS   176      31.960  25.880  36.420  1.00  0.00            
ATOM    784  HB1 HIS   176      32.590  26.600  35.850  1.00  0.00            
ATOM    785  HB2 HIS   176      31.680  26.240  37.430  1.00  0.00            
ATOM    786  ND1 HIS   176      33.950  24.800  37.370  1.00  0.00            
ATOM    787  CG  HIS   176      32.870  24.680  36.520  1.00  0.00            
ATOM    788  CE1 HIS   176      34.720  23.760  37.130  1.00  0.00            
ATOM    789  HE1 HIS   176      35.750  23.770  37.500  1.00  0.00            
ATOM    790  NE2 HIS   176      34.220  22.990  36.140  1.00  0.00            
ATOM    791  HE2 HIS   176      34.510  22.090  35.800  1.00  0.00            
ATOM    792  CD2 HIS   176      33.070  23.610  35.710  1.00  0.00            
ATOM    793  HD2 HIS   176      32.550  23.310  34.810  1.00  0.00            
ATOM    794  C   HIS   176      29.870  24.570  36.580  1.00  0.00            
ATOM    795  O   HIS   176      29.880  23.350  36.440  1.00  0.00            
ATOM    796  N   GLN   177      29.140  25.070  37.590  1.00  0.00            
ATOM    797  HN  GLN   177      29.120  26.040  37.810  1.00  0.00            
ATOM    798  CA  GLN   177      28.310  24.200  38.360  1.00  0.00            
ATOM    799  HA  GLN   177      28.840  23.280  38.580  1.00  0.00            
ATOM    800  CB  GLN   177      28.160  24.810  39.770  1.00  0.00            
ATOM    801  HB1 GLN   177      29.180  24.960  40.160  1.00  0.00            
ATOM    802  HB2 GLN   177      27.620  25.780  39.770  1.00  0.00            
ATOM    803  CG  GLN   177      27.320  23.970  40.740  1.00  0.00            
ATOM    804  HG1 GLN   177      26.240  23.970  40.500  1.00  0.00            
ATOM    805  HG2 GLN   177      27.800  22.970  40.760  1.00  0.00            
ATOM    806  CD  GLN   177      27.460  24.550  42.140  1.00  0.00            
ATOM    807  OE1 GLN   177      27.020  25.670  42.420  1.00  0.00            
ATOM    808  NE2 GLN   177      27.990  23.790  43.140  1.00  0.00            
ATOM    809 1HE2 GLN   177      28.510  22.960  42.960  1.00  0.00            
ATOM    810 2HE2 GLN   177      28.130  24.220  44.030  1.00  0.00            
ATOM    811  C   GLN   177      27.020  23.810  37.730  1.00  0.00            
ATOM    812  O   GLN   177      26.480  22.720  37.880  1.00  0.00            
ATOM    813  N   LEU   178      26.490  24.740  36.910  1.00  0.00            
ATOM    814  HN  LEU   178      26.860  25.660  36.990  1.00  0.00            
ATOM    815  CA  LEU   178      25.330  24.630  36.080  1.00  0.00            
ATOM    816  HA  LEU   178      24.510  24.390  36.740  1.00  0.00            
ATOM    817  CB  LEU   178      25.060  25.940  35.330  1.00  0.00            
ATOM    818  HB1 LEU   178      25.270  26.720  36.100  1.00  0.00            
ATOM    819  HB2 LEU   178      25.810  26.080  34.520  1.00  0.00            
ATOM    820  CG  LEU   178      23.650  26.200  34.770  1.00  0.00            
ATOM    821  HG  LEU   178      23.580  25.480  33.930  1.00  0.00            
ATOM    822  CD1 LEU   178      22.480  26.140  35.760  1.00  0.00            
ATOM    823 1HD1 LEU   178      22.220  25.120  36.130  1.00  0.00            
ATOM    824 2HD1 LEU   178      22.720  26.820  36.610  1.00  0.00            
ATOM    825 3HD1 LEU   178      21.540  26.570  35.370  1.00  0.00            
ATOM    826  CD2 LEU   178      23.590  27.560  34.060  1.00  0.00            
ATOM    827 1HD2 LEU   178      23.660  28.380  34.810  1.00  0.00            
ATOM    828 2HD2 LEU   178      24.490  27.760  33.430  1.00  0.00            
ATOM    829 3HD2 LEU   178      22.740  27.760  33.370  1.00  0.00            
ATOM    830  C   LEU   178      25.290  23.540  35.070  1.00  0.00            
ATOM    831  O   LEU   178      24.340  22.800  34.810  1.00  0.00            
ATOM    832  N   SER   179      26.460  23.300  34.440  1.00  0.00            
ATOM    833  HN  SER   179      27.280  23.790  34.730  1.00  0.00            
ATOM    834  CA  SER   179      26.630  22.610  33.200  1.00  0.00            
ATOM    835  HA  SER   179      25.660  22.530  32.740  1.00  0.00            
ATOM    836  CB  SER   179      27.700  23.260  32.300  1.00  0.00            
ATOM    837  HB1 SER   179      27.990  22.640  31.420  1.00  0.00            
ATOM    838  HB2 SER   179      27.350  24.150  31.750  1.00  0.00            
ATOM    839  OG  SER   179      28.850  23.460  33.110  1.00  0.00            
ATOM    840  HG1 SER   179      28.910  24.360  33.430  1.00  0.00            
ATOM    841  C   SER   179      27.090  21.210  33.350  1.00  0.00            
ATOM    842  O   SER   179      27.230  20.480  32.370  1.00  0.00            
ATOM    843  N   LYS   180      27.390  20.800  34.600  1.00  0.00            
ATOM    844  HN  LYS   180      27.120  21.390  35.360  1.00  0.00            
ATOM    845  CA  LYS   180      27.610  19.430  34.950  1.00  0.00            
ATOM    846  HA  LYS   180      27.860  18.970  34.010  1.00  0.00            
ATOM    847  CB  LYS   180      28.580  19.480  36.150  1.00  0.00            
ATOM    848  HB1 LYS   180      29.440  20.130  35.920  1.00  0.00            
ATOM    849  HB2 LYS   180      28.140  19.990  37.030  1.00  0.00            
ATOM    850  CG  LYS   180      28.990  18.060  36.550  1.00  0.00            
ATOM    851  HG1 LYS   180      28.110  17.430  36.800  1.00  0.00            
ATOM    852  HG2 LYS   180      29.540  17.530  35.740  1.00  0.00            
ATOM    853  CD  LYS   180      29.920  18.130  37.760  1.00  0.00            
ATOM    854  HD1 LYS   180      30.740  18.850  37.580  1.00  0.00            
ATOM    855  HD2 LYS   180      29.320  18.610  38.570  1.00  0.00            
ATOM    856  CE  LYS   180      30.480  16.780  38.190  1.00  0.00            
ATOM    857  HE1 LYS   180      31.110  16.290  37.410  1.00  0.00            
ATOM    858  HE2 LYS   180      31.100  16.990  39.090  1.00  0.00            
ATOM    859  NZ  LYS   180      29.420  15.860  38.650  1.00  0.00            
ATOM    860  HZ1 LYS   180      29.810  15.010  39.100  1.00  0.00            
ATOM    861  HZ2 LYS   180      28.870  16.280  39.430  1.00  0.00            
ATOM    862  HZ3 LYS   180      28.760  15.650  37.870  1.00  0.00            
ATOM    863  C   LYS   180      26.360  18.700  35.320  1.00  0.00            
ATOM    864  O   LYS   180      26.290  17.480  35.200  1.00  0.00            
ATOM    865  N   LYS   181      25.320  19.460  35.700  1.00  0.00            
ATOM    866  HN  LYS   181      25.530  20.430  35.800  1.00  0.00            
ATOM    867  CA  LYS   181      23.980  18.960  35.770  1.00  0.00            
ATOM    868  HA  LYS   181      24.040  17.960  36.190  1.00  0.00            
ATOM    869  CB  LYS   181      23.150  19.870  36.690  1.00  0.00            
ATOM    870  HB1 LYS   181      22.910  20.880  36.310  1.00  0.00            
ATOM    871  HB2 LYS   181      22.150  19.400  36.840  1.00  0.00            
ATOM    872  CG  LYS   181      23.760  20.040  38.080  1.00  0.00            
ATOM    873  HG1 LYS   181      23.980  19.050  38.530  1.00  0.00            
ATOM    874  HG2 LYS   181      24.780  20.460  37.960  1.00  0.00            
ATOM    875  CD  LYS   181      22.840  20.900  38.950  1.00  0.00            
ATOM    876  HD1 LYS   181      22.420  21.740  38.350  1.00  0.00            
ATOM    877  HD2 LYS   181      21.940  20.290  39.180  1.00  0.00            
ATOM    878  CE  LYS   181      23.500  21.480  40.200  1.00  0.00            
ATOM    879  HE1 LYS   181      23.880  20.720  40.920  1.00  0.00            
ATOM    880  HE2 LYS   181      24.380  22.060  39.830  1.00  0.00            
ATOM    881  NZ  LYS   181      22.560  22.350  40.950  1.00  0.00            
ATOM    882  HZ1 LYS   181      22.480  23.290  40.530  1.00  0.00            
ATOM    883  HZ2 LYS   181      21.650  21.850  41.040  1.00  0.00            
ATOM    884  HZ3 LYS   181      23.020  22.420  41.880  1.00  0.00            
ATOM    885  C   LYS   181      23.280  18.770  34.470  1.00  0.00            
ATOM    886  O   LYS   181      23.140  19.680  33.650  1.00  0.00            
ATOM    887  N   GLU   182      22.930  17.480  34.250  1.00  0.00            
ATOM    888  HN  GLU   182      23.030  16.760  34.930  1.00  0.00            
ATOM    889  CA  GLU   182      22.490  17.050  32.970  1.00  0.00            
ATOM    890  HA  GLU   182      23.290  17.300  32.290  1.00  0.00            
ATOM    891  CB  GLU   182      22.220  15.540  32.830  1.00  0.00            
ATOM    892  HB1 GLU   182      21.350  15.160  33.410  1.00  0.00            
ATOM    893  HB2 GLU   182      21.920  15.220  31.810  1.00  0.00            
ATOM    894  CG  GLU   182      23.510  14.790  33.160  1.00  0.00            
ATOM    895  HG1 GLU   182      24.380  15.330  32.730  1.00  0.00            
ATOM    896  HG2 GLU   182      23.670  14.630  34.250  1.00  0.00            
ATOM    897  CD  GLU   182      23.480  13.470  32.390  1.00  0.00            
ATOM    898  OE1 GLU   182      23.170  12.500  33.130  1.00  0.00            
ATOM    899  OE2 GLU   182      23.690  13.300  31.160  1.00  0.00            
ATOM    900  C   GLU   182      21.340  17.800  32.380  1.00  0.00            
ATOM    901  O   GLU   182      21.460  18.170  31.220  1.00  0.00            
ATOM    902  N   ALA   183      20.250  18.040  33.140  1.00  0.00            
ATOM    903  HN  ALA   183      20.290  17.740  34.090  1.00  0.00            
ATOM    904  CA  ALA   183      19.170  18.900  32.760  1.00  0.00            
ATOM    905  HA  ALA   183      18.720  18.400  31.910  1.00  0.00            
ATOM    906  CB  ALA   183      18.220  19.010  33.970  1.00  0.00            
ATOM    907  HB1 ALA   183      17.240  19.450  33.680  1.00  0.00            
ATOM    908  HB2 ALA   183      18.070  18.020  34.430  1.00  0.00            
ATOM    909  HB3 ALA   183      18.710  19.600  34.780  1.00  0.00            
ATOM    910  C   ALA   183      19.460  20.310  32.380  1.00  0.00            
ATOM    911  O   ALA   183      19.050  20.770  31.320  1.00  0.00            
ATOM    912  N   SER   184      20.270  21.050  33.150  1.00  0.00            
ATOM    913  HN  SER   184      20.600  20.650  34.000  1.00  0.00            
ATOM    914  CA  SER   184      20.530  22.450  32.970  1.00  0.00            
ATOM    915  HA  SER   184      19.650  22.910  32.540  1.00  0.00            
ATOM    916  CB  SER   184      20.790  23.150  34.310  1.00  0.00            
ATOM    917  HB1 SER   184      21.290  24.100  34.030  1.00  0.00            
ATOM    918  HB2 SER   184      19.840  23.190  34.890  1.00  0.00            
ATOM    919  OG  SER   184      21.790  22.550  35.120  1.00  0.00            
ATOM    920  HG1 SER   184      22.650  22.680  34.720  1.00  0.00            
ATOM    921  C   SER   184      21.600  22.760  31.990  1.00  0.00            
ATOM    922  O   SER   184      21.750  23.860  31.460  1.00  0.00            
ATOM    923  N   ARG   185      22.410  21.730  31.680  1.00  0.00            
ATOM    924  HN  ARG   185      22.330  20.830  32.100  1.00  0.00            
ATOM    925  CA  ARG   185      23.320  21.760  30.580  1.00  0.00            
ATOM    926  HA  ARG   185      23.990  22.590  30.780  1.00  0.00            
ATOM    927  CB  ARG   185      24.140  20.460  30.630  1.00  0.00            
ATOM    928  HB1 ARG   185      24.710  20.490  31.580  1.00  0.00            
ATOM    929  HB2 ARG   185      23.490  19.570  30.770  1.00  0.00            
ATOM    930  CG  ARG   185      25.070  20.130  29.460  1.00  0.00            
ATOM    931  HG1 ARG   185      24.460  20.020  28.540  1.00  0.00            
ATOM    932  HG2 ARG   185      25.750  21.010  29.340  1.00  0.00            
ATOM    933  CD  ARG   185      25.890  18.880  29.750  1.00  0.00            
ATOM    934  HD1 ARG   185      26.770  18.880  29.060  1.00  0.00            
ATOM    935  HD2 ARG   185      26.210  18.660  30.790  1.00  0.00            
ATOM    936  NE  ARG   185      25.020  17.720  29.390  1.00  0.00            
ATOM    937  HE  ARG   185      24.400  17.790  28.610  1.00  0.00            
ATOM    938  CZ  ARG   185      25.200  16.450  29.850  1.00  0.00            
ATOM    939  NH1 ARG   185      26.310  15.960  30.480  1.00  0.00            
ATOM    940 1HH1 ARG   185      27.090  16.510  30.770  1.00  0.00            
ATOM    941 2HH1 ARG   185      26.320  14.970  30.600  1.00  0.00            
ATOM    942  NH2 ARG   185      24.340  15.510  29.340  1.00  0.00            
ATOM    943 1HH2 ARG   185      23.570  15.690  28.730  1.00  0.00            
ATOM    944 2HH2 ARG   185      24.220  14.670  29.860  1.00  0.00            
ATOM    945  C   ARG   185      22.670  21.980  29.260  1.00  0.00            
ATOM    946  O   ARG   185      23.220  22.570  28.330  1.00  0.00            
ATOM    947  N   HIS   186      21.420  21.510  29.090  1.00  0.00            
ATOM    948  HN  HIS   186      21.020  20.850  29.720  1.00  0.00            
ATOM    949  CA  HIS   186      20.670  21.690  27.890  1.00  0.00            
ATOM    950  HA  HIS   186      21.270  21.530  27.010  1.00  0.00            
ATOM    951  CB  HIS   186      19.490  20.710  27.940  1.00  0.00            
ATOM    952  HB1 HIS   186      18.760  20.890  28.760  1.00  0.00            
ATOM    953  HB2 HIS   186      18.860  20.730  27.030  1.00  0.00            
ATOM    954  ND1 HIS   186      20.730  18.670  27.240  1.00  0.00            
ATOM    955  CG  HIS   186      19.810  19.250  28.080  1.00  0.00            
ATOM    956  CE1 HIS   186      20.810  17.400  27.610  1.00  0.00            
ATOM    957  HE1 HIS   186      21.500  16.600  27.340  1.00  0.00            
ATOM    958  NE2 HIS   186      20.010  17.070  28.650  1.00  0.00            
ATOM    959  HE2 HIS   186      20.000  16.210  29.160  1.00  0.00            
ATOM    960  CD2 HIS   186      19.420  18.280  28.960  1.00  0.00            
ATOM    961  HD2 HIS   186      18.830  18.460  29.850  1.00  0.00            
ATOM    962  C   HIS   186      20.140  23.060  27.620  1.00  0.00            
ATOM    963  O   HIS   186      20.020  23.520  26.480  1.00  0.00            
ATOM    964  N   ALA   187      19.860  23.870  28.660  1.00  0.00            
ATOM    965  HN  ALA   187      20.200  23.600  29.560  1.00  0.00            
ATOM    966  CA  ALA   187      19.470  25.240  28.500  1.00  0.00            
ATOM    967  HA  ALA   187      18.560  25.180  27.910  1.00  0.00            
ATOM    968  CB  ALA   187      19.130  25.660  29.930  1.00  0.00            
ATOM    969  HB1 ALA   187      18.340  25.080  30.450  1.00  0.00            
ATOM    970  HB2 ALA   187      19.930  25.420  30.670  1.00  0.00            
ATOM    971  HB3 ALA   187      18.930  26.760  29.930  1.00  0.00            
ATOM    972  C   ALA   187      20.390  26.230  27.880  1.00  0.00            
ATOM    973  O   ALA   187      20.010  27.170  27.190  1.00  0.00            
ATOM    974  N   ILE   188      21.690  26.070  28.210  1.00  0.00            
ATOM    975  HN  ILE   188      21.940  25.360  28.860  1.00  0.00            
ATOM    976  CA  ILE   188      22.830  26.760  27.690  1.00  0.00            
ATOM    977  HA  ILE   188      22.650  27.820  27.780  1.00  0.00            
ATOM    978  CB  ILE   188      24.060  26.440  28.490  1.00  0.00            
ATOM    979  HB  ILE   188      24.290  25.360  28.320  1.00  0.00            
ATOM    980  CG2 ILE   188      25.300  27.210  28.000  1.00  0.00            
ATOM    981 1HG2 ILE   188      25.680  26.850  27.020  1.00  0.00            
ATOM    982 2HG2 ILE   188      25.040  28.280  27.880  1.00  0.00            
ATOM    983 3HG2 ILE   188      26.180  27.140  28.670  1.00  0.00            
ATOM    984  CG1 ILE   188      23.780  26.480  30.000  1.00  0.00            
ATOM    985 1HG1 ILE   188      23.740  27.520  30.410  1.00  0.00            
ATOM    986 2HG1 ILE   188      22.890  25.880  30.270  1.00  0.00            
ATOM    987  CD  ILE   188      24.830  25.790  30.870  1.00  0.00            
ATOM    988  HD1 ILE   188      24.990  24.720  30.620  1.00  0.00            
ATOM    989  HD2 ILE   188      25.800  26.320  30.870  1.00  0.00            
ATOM    990  HD3 ILE   188      24.520  25.780  31.940  1.00  0.00            
ATOM    991  C   ILE   188      23.120  26.420  26.270  1.00  0.00            
ATOM    992  O   ILE   188      23.180  27.200  25.320  1.00  0.00            
ATOM    993  N   MET   189      23.250  25.100  26.050  1.00  0.00            
ATOM    994  HN  MET   189      23.050  24.480  26.800  1.00  0.00            
ATOM    995  CA  MET   189      23.620  24.520  24.800  1.00  0.00            
ATOM    996  HA  MET   189      24.670  24.720  24.690  1.00  0.00            
ATOM    997  CB  MET   189      23.330  23.010  24.910  1.00  0.00            
ATOM    998  HB1 MET   189      23.970  22.630  25.730  1.00  0.00            
ATOM    999  HB2 MET   189      22.270  22.970  25.230  1.00  0.00            
ATOM   1000  CG  MET   189      23.630  22.100  23.720  1.00  0.00            
ATOM   1001  HG1 MET   189      23.050  22.440  22.840  1.00  0.00            
ATOM   1002  HG2 MET   189      24.740  22.150  23.580  1.00  0.00            
ATOM   1003  SD  MET   189      23.350  20.390  24.280  1.00  0.00            
ATOM   1004  CE  MET   189      21.550  20.280  24.070  1.00  0.00            
ATOM   1005  HE1 MET   189      21.040  19.740  24.890  1.00  0.00            
ATOM   1006  HE2 MET   189      21.010  21.250  24.080  1.00  0.00            
ATOM   1007  HE3 MET   189      21.240  19.810  23.120  1.00  0.00            
ATOM   1008  C   MET   189      22.870  25.040  23.620  1.00  0.00            
ATOM   1009  O   MET   189      23.430  25.170  22.530  1.00  0.00            
ATOM   1010  N   ARG   190      21.560  25.160  23.890  1.00  0.00            
ATOM   1011  HN  ARG   190      21.190  25.140  24.820  1.00  0.00            
ATOM   1012  CA  ARG   190      20.520  25.530  22.980  1.00  0.00            
ATOM   1013  HA  ARG   190      20.930  25.240  22.030  1.00  0.00            
ATOM   1014  CB  ARG   190      19.210  24.760  23.250  1.00  0.00            
ATOM   1015  HB1 ARG   190      18.970  24.960  24.310  1.00  0.00            
ATOM   1016  HB2 ARG   190      18.410  25.210  22.630  1.00  0.00            
ATOM   1017  CG  ARG   190      19.470  23.300  22.880  1.00  0.00            
ATOM   1018  HG1 ARG   190      19.660  23.150  21.790  1.00  0.00            
ATOM   1019  HG2 ARG   190      20.390  23.040  23.440  1.00  0.00            
ATOM   1020  CD  ARG   190      18.340  22.310  23.150  1.00  0.00            
ATOM   1021  HD1 ARG   190      18.320  22.140  24.250  1.00  0.00            
ATOM   1022  HD2 ARG   190      17.270  22.550  22.980  1.00  0.00            
ATOM   1023  NE  ARG   190      18.640  21.040  22.420  1.00  0.00            
ATOM   1024  HE  ARG   190      19.230  21.050  21.610  1.00  0.00            
ATOM   1025  CZ  ARG   190      18.120  19.830  22.780  1.00  0.00            
ATOM   1026  NH1 ARG   190      17.160  19.700  23.740  1.00  0.00            
ATOM   1027 1HH1 ARG   190      16.670  20.560  23.900  1.00  0.00            
ATOM   1028 2HH1 ARG   190      16.770  18.780  23.830  1.00  0.00            
ATOM   1029  NH2 ARG   190      18.530  18.660  22.220  1.00  0.00            
ATOM   1030 1HH2 ARG   190      19.060  18.720  21.370  1.00  0.00            
ATOM   1031 2HH2 ARG   190      18.090  17.840  22.570  1.00  0.00            
ATOM   1032  C   ARG   190      20.250  26.980  22.780  1.00  0.00            
ATOM   1033  O   ARG   190      19.440  27.400  21.950  1.00  0.00            
ATOM   1034  N   SER   191      20.990  27.920  23.410  1.00  0.00            
ATOM   1035  HN  SER   191      21.760  27.530  23.900  1.00  0.00            
ATOM   1036  CA  SER   191      20.760  29.330  23.480  1.00  0.00            
ATOM   1037  HA  SER   191      19.850  29.560  22.950  1.00  0.00            
ATOM   1038  CB  SER   191      20.570  29.830  24.920  1.00  0.00            
ATOM   1039  HB1 SER   191      21.380  29.380  25.520  1.00  0.00            
ATOM   1040  HB2 SER   191      20.620  30.930  25.050  1.00  0.00            
ATOM   1041  OG  SER   191      19.330  29.330  25.420  1.00  0.00            
ATOM   1042  HG1 SER   191      19.620  28.740  26.120  1.00  0.00            
ATOM   1043  C   SER   191      21.890  30.110  22.900  1.00  0.00            
ATOM   1044  O   SER   191      22.920  30.090  23.580  1.00  0.00            
ATOM   1045  N   PRO   192      21.890  30.750  21.770  1.00  0.00            
ATOM   1046  CD  PRO   192      20.670  30.960  21.010  1.00  0.00            
ATOM   1047  HD1 PRO   192      19.880  31.340  21.700  1.00  0.00            
ATOM   1048  HD2 PRO   192      20.440  29.970  20.560  1.00  0.00            
ATOM   1049  CA  PRO   192      23.080  30.960  20.990  1.00  0.00            
ATOM   1050  HA  PRO   192      23.630  30.030  21.000  1.00  0.00            
ATOM   1051  CB  PRO   192      22.500  31.380  19.630  1.00  0.00            
ATOM   1052  HB1 PRO   192      23.110  32.080  19.020  1.00  0.00            
ATOM   1053  HB2 PRO   192      22.310  30.550  18.930  1.00  0.00            
ATOM   1054  CG  PRO   192      21.080  31.910  19.880  1.00  0.00            
ATOM   1055  HG1 PRO   192      21.150  32.990  20.130  1.00  0.00            
ATOM   1056  HG2 PRO   192      20.550  31.720  18.920  1.00  0.00            
ATOM   1057  C   PRO   192      23.990  32.020  21.500  1.00  0.00            
ATOM   1058  O   PRO   192      25.140  32.050  21.090  1.00  0.00            
ATOM   1059  N   GLN   193      23.530  32.980  22.340  1.00  0.00            
ATOM   1060  HN  GLN   193      22.570  33.030  22.600  1.00  0.00            
ATOM   1061  CA  GLN   193      24.290  34.060  22.870  1.00  0.00            
ATOM   1062  HA  GLN   193      25.030  34.220  22.090  1.00  0.00            
ATOM   1063  CB  GLN   193      23.520  35.370  23.100  1.00  0.00            
ATOM   1064  HB1 GLN   193      22.870  35.190  23.980  1.00  0.00            
ATOM   1065  HB2 GLN   193      24.250  36.170  23.370  1.00  0.00            
ATOM   1066  CG  GLN   193      22.650  35.760  21.910  1.00  0.00            
ATOM   1067  HG1 GLN   193      21.890  35.010  21.610  1.00  0.00            
ATOM   1068  HG2 GLN   193      22.240  36.770  22.120  1.00  0.00            
ATOM   1069  CD  GLN   193      23.550  35.990  20.710  1.00  0.00            
ATOM   1070  OE1 GLN   193      24.720  36.370  20.830  1.00  0.00            
ATOM   1071  NE2 GLN   193      23.100  35.730  19.460  1.00  0.00            
ATOM   1072 1HE2 GLN   193      22.120  35.620  19.300  1.00  0.00            
ATOM   1073 2HE2 GLN   193      23.730  35.490  18.720  1.00  0.00            
ATOM   1074  C   GLN   193      25.020  33.660  24.100  1.00  0.00            
ATOM   1075  O   GLN   193      25.970  34.290  24.570  1.00  0.00            
ATOM   1076  N   MET   194      24.480  32.660  24.810  1.00  0.00            
ATOM   1077  HN  MET   194      23.680  32.180  24.440  1.00  0.00            
ATOM   1078  CA  MET   194      25.010  32.130  26.030  1.00  0.00            
ATOM   1079  HA  MET   194      25.210  33.030  26.590  1.00  0.00            
ATOM   1080  CB  MET   194      23.970  31.350  26.850  1.00  0.00            
ATOM   1081  HB1 MET   194      23.000  31.890  26.840  1.00  0.00            
ATOM   1082  HB2 MET   194      23.930  30.280  26.540  1.00  0.00            
ATOM   1083  CG  MET   194      24.380  31.070  28.300  1.00  0.00            
ATOM   1084  HG1 MET   194      25.320  30.490  28.410  1.00  0.00            
ATOM   1085  HG2 MET   194      24.660  32.010  28.820  1.00  0.00            
ATOM   1086  SD  MET   194      23.200  30.020  29.210  1.00  0.00            
ATOM   1087  CE  MET   194      24.060  30.380  30.770  1.00  0.00            
ATOM   1088  HE1 MET   194      23.880  29.710  31.640  1.00  0.00            
ATOM   1089  HE2 MET   194      25.170  30.370  30.690  1.00  0.00            
ATOM   1090  HE3 MET   194      23.850  31.410  31.120  1.00  0.00            
ATOM   1091  C   MET   194      26.310  31.420  25.850  1.00  0.00            
ATOM   1092  O   MET   194      27.280  31.640  26.570  1.00  0.00            
ATOM   1093  N   VAL   195      26.440  30.640  24.760  1.00  0.00            
ATOM   1094  HN  VAL   195      25.650  30.620  24.160  1.00  0.00            
ATOM   1095  CA  VAL   195      27.610  29.920  24.380  1.00  0.00            
ATOM   1096  HA  VAL   195      27.980  29.360  25.240  1.00  0.00            
ATOM   1097  CB  VAL   195      27.320  28.950  23.270  1.00  0.00            
ATOM   1098  HB  VAL   195      26.890  29.520  22.420  1.00  0.00            
ATOM   1099  CG1 VAL   195      28.590  28.230  22.780  1.00  0.00            
ATOM   1100 1HG1 VAL   195      28.370  27.240  22.320  1.00  0.00            
ATOM   1101 2HG1 VAL   195      29.210  28.930  22.180  1.00  0.00            
ATOM   1102 3HG1 VAL   195      29.260  27.970  23.630  1.00  0.00            
ATOM   1103  CG2 VAL   195      26.350  27.850  23.720  1.00  0.00            
ATOM   1104 1HG2 VAL   195      25.400  28.380  23.940  1.00  0.00            
ATOM   1105 2HG2 VAL   195      26.170  27.060  22.950  1.00  0.00            
ATOM   1106 3HG2 VAL   195      26.600  27.360  24.680  1.00  0.00            
ATOM   1107  C   VAL   195      28.700  30.810  23.890  1.00  0.00            
ATOM   1108  O   VAL   195      29.870  30.640  24.230  1.00  0.00            
ATOM   1109  N   SER   196      28.350  31.930  23.250  1.00  0.00            
ATOM   1110  HN  SER   196      27.520  32.170  22.760  1.00  0.00            
ATOM   1111  CA  SER   196      29.240  32.990  22.900  1.00  0.00            
ATOM   1112  HA  SER   196      30.050  32.650  22.270  1.00  0.00            
ATOM   1113  CB  SER   196      28.490  34.100  22.150  1.00  0.00            
ATOM   1114  HB1 SER   196      27.650  34.530  22.750  1.00  0.00            
ATOM   1115  HB2 SER   196      29.170  34.910  21.820  1.00  0.00            
ATOM   1116  OG  SER   196      28.080  33.590  20.890  1.00  0.00            
ATOM   1117  HG1 SER   196      27.930  34.420  20.410  1.00  0.00            
ATOM   1118  C   SER   196      29.840  33.650  24.090  1.00  0.00            
ATOM   1119  O   SER   196      30.980  34.130  24.050  1.00  0.00            
ATOM   1120  N   ALA   197      29.070  33.780  25.180  1.00  0.00            
ATOM   1121  HN  ALA   197      28.190  33.320  25.270  1.00  0.00            
ATOM   1122  CA  ALA   197      29.470  34.430  26.390  1.00  0.00            
ATOM   1123  HA  ALA   197      30.130  35.270  26.210  1.00  0.00            
ATOM   1124  CB  ALA   197      28.230  34.770  27.240  1.00  0.00            
ATOM   1125  HB1 ALA   197      27.470  35.480  26.860  1.00  0.00            
ATOM   1126  HB2 ALA   197      27.620  33.890  27.550  1.00  0.00            
ATOM   1127  HB3 ALA   197      28.580  35.340  28.130  1.00  0.00            
ATOM   1128  C   ALA   197      30.480  33.690  27.210  1.00  0.00            
ATOM   1129  O   ALA   197      31.310  34.300  27.890  1.00  0.00            
ATOM   1130  N   ILE   198      30.360  32.360  27.090  1.00  0.00            
ATOM   1131  HN  ILE   198      29.540  32.030  26.620  1.00  0.00            
ATOM   1132  CA  ILE   198      31.280  31.310  27.370  1.00  0.00            
ATOM   1133  HA  ILE   198      31.600  31.360  28.400  1.00  0.00            
ATOM   1134  CB  ILE   198      30.650  29.950  27.450  1.00  0.00            
ATOM   1135  HB  ILE   198      30.210  29.600  26.490  1.00  0.00            
ATOM   1136  CG2 ILE   198      31.760  28.960  27.830  1.00  0.00            
ATOM   1137 1HG2 ILE   198      31.240  28.070  28.250  1.00  0.00            
ATOM   1138 2HG2 ILE   198      32.390  28.790  26.930  1.00  0.00            
ATOM   1139 3HG2 ILE   198      32.350  29.330  28.690  1.00  0.00            
ATOM   1140  CG1 ILE   198      29.510  29.990  28.480  1.00  0.00            
ATOM   1141 1HG1 ILE   198      29.970  29.910  29.490  1.00  0.00            
ATOM   1142 2HG1 ILE   198      28.860  30.890  28.480  1.00  0.00            
ATOM   1143  CD  ILE   198      28.630  28.790  28.140  1.00  0.00            
ATOM   1144  HD1 ILE   198      28.240  28.880  27.100  1.00  0.00            
ATOM   1145  HD2 ILE   198      29.210  27.840  28.110  1.00  0.00            
ATOM   1146  HD3 ILE   198      27.780  28.750  28.860  1.00  0.00            
ATOM   1147  C   ILE   198      32.530  31.420  26.560  1.00  0.00            
ATOM   1148  O   ILE   198      33.580  31.640  27.150  1.00  0.00            
ATOM   1149  N   VAL   199      32.510  31.290  25.220  1.00  0.00            
ATOM   1150  HN  VAL   199      31.660  31.090  24.740  1.00  0.00            
ATOM   1151  CA  VAL   199      33.620  31.500  24.340  1.00  0.00            
ATOM   1152  HA  VAL   199      34.260  30.680  24.620  1.00  0.00            
ATOM   1153  CB  VAL   199      33.300  31.190  22.900  1.00  0.00            
ATOM   1154  HB  VAL   199      32.340  31.680  22.640  1.00  0.00            
ATOM   1155  CG1 VAL   199      34.440  31.520  21.920  1.00  0.00            
ATOM   1156 1HG1 VAL   199      34.110  31.310  20.890  1.00  0.00            
ATOM   1157 2HG1 VAL   199      34.600  32.620  21.960  1.00  0.00            
ATOM   1158 3HG1 VAL   199      35.420  31.030  22.100  1.00  0.00            
ATOM   1159  CG2 VAL   199      32.990  29.700  22.740  1.00  0.00            
ATOM   1160 1HG2 VAL   199      32.640  29.520  21.700  1.00  0.00            
ATOM   1161 2HG2 VAL   199      33.920  29.160  23.000  1.00  0.00            
ATOM   1162 3HG2 VAL   199      32.170  29.300  23.380  1.00  0.00            
ATOM   1163  C   VAL   199      34.390  32.740  24.590  1.00  0.00            
ATOM   1164  O   VAL   199      35.620  32.790  24.640  1.00  0.00            
ATOM   1165  N   ARG   200      33.700  33.880  24.780  1.00  0.00            
ATOM   1166  HN  ARG   200      32.730  33.820  24.550  1.00  0.00            
ATOM   1167  CA  ARG   200      34.230  35.150  25.170  1.00  0.00            
ATOM   1168  HA  ARG   200      34.830  35.350  24.300  1.00  0.00            
ATOM   1169  CB  ARG   200      33.050  36.130  25.300  1.00  0.00            
ATOM   1170  HB1 ARG   200      32.440  35.990  24.380  1.00  0.00            
ATOM   1171  HB2 ARG   200      32.460  36.020  26.240  1.00  0.00            
ATOM   1172  CG  ARG   200      33.380  37.620  25.400  1.00  0.00            
ATOM   1173  HG1 ARG   200      34.000  37.780  26.310  1.00  0.00            
ATOM   1174  HG2 ARG   200      33.950  37.890  24.490  1.00  0.00            
ATOM   1175  CD  ARG   200      32.150  38.530  25.420  1.00  0.00            
ATOM   1176  HD1 ARG   200      31.520  38.250  26.290  1.00  0.00            
ATOM   1177  HD2 ARG   200      32.370  39.620  25.470  1.00  0.00            
ATOM   1178  NE  ARG   200      31.470  38.400  24.100  1.00  0.00            
ATOM   1179  HE  ARG   200      31.960  38.670  23.270  1.00  0.00            
ATOM   1180  CZ  ARG   200      30.200  37.920  23.960  1.00  0.00            
ATOM   1181  NH1 ARG   200      29.370  37.790  25.030  1.00  0.00            
ATOM   1182 1HH1 ARG   200      29.700  38.020  25.940  1.00  0.00            
ATOM   1183 2HH1 ARG   200      28.470  37.350  24.940  1.00  0.00            
ATOM   1184  NH2 ARG   200      29.740  37.530  22.730  1.00  0.00            
ATOM   1185 1HH2 ARG   200      30.370  37.330  21.980  1.00  0.00            
ATOM   1186 2HH2 ARG   200      28.750  37.460  22.610  1.00  0.00            
ATOM   1187  C   ARG   200      34.990  35.260  26.440  1.00  0.00            
ATOM   1188  O   ARG   200      36.130  35.730  26.450  1.00  0.00            
ATOM   1189  N   THR   201      34.550  34.690  27.570  1.00  0.00            
ATOM   1190  HN  THR   201      33.630  34.310  27.540  1.00  0.00            
ATOM   1191  CA  THR   201      35.180  34.570  28.850  1.00  0.00            
ATOM   1192  HA  THR   201      35.570  35.510  29.200  1.00  0.00            
ATOM   1193  CB  THR   201      34.260  33.990  29.890  1.00  0.00            
ATOM   1194  HB  THR   201      33.960  32.940  29.670  1.00  0.00            
ATOM   1195  OG1 THR   201      33.110  34.810  30.050  1.00  0.00            
ATOM   1196  HG1 THR   201      32.360  34.240  30.220  1.00  0.00            
ATOM   1197  CG2 THR   201      34.930  34.000  31.280  1.00  0.00            
ATOM   1198 1HG2 THR   201      34.180  33.660  32.030  1.00  0.00            
ATOM   1199 2HG2 THR   201      35.800  33.320  31.360  1.00  0.00            
ATOM   1200 3HG2 THR   201      35.230  35.010  31.610  1.00  0.00            
ATOM   1201  C   THR   201      36.310  33.600  28.770  1.00  0.00            
ATOM   1202  O   THR   201      37.300  33.940  29.410  1.00  0.00            
ATOM   1203  N   MET   202      36.270  32.520  27.970  1.00  0.00            
ATOM   1204  HN  MET   202      35.390  32.230  27.580  1.00  0.00            
ATOM   1205  CA  MET   202      37.370  31.710  27.570  1.00  0.00            
ATOM   1206  HA  MET   202      37.680  31.250  28.500  1.00  0.00            
ATOM   1207  CB  MET   202      36.980  30.500  26.710  1.00  0.00            
ATOM   1208  HB1 MET   202      36.000  30.220  27.140  1.00  0.00            
ATOM   1209  HB2 MET   202      36.840  30.840  25.660  1.00  0.00            
ATOM   1210  CG  MET   202      38.040  29.390  26.740  1.00  0.00            
ATOM   1211  HG1 MET   202      37.970  28.750  25.830  1.00  0.00            
ATOM   1212  HG2 MET   202      39.070  29.790  26.750  1.00  0.00            
ATOM   1213  SD  MET   202      37.610  28.300  28.140  1.00  0.00            
ATOM   1214  CE  MET   202      38.560  26.830  27.650  1.00  0.00            
ATOM   1215  HE1 MET   202      39.040  26.400  28.550  1.00  0.00            
ATOM   1216  HE2 MET   202      37.960  25.980  27.260  1.00  0.00            
ATOM   1217  HE3 MET   202      39.420  26.940  26.970  1.00  0.00            
ATOM   1218  C   MET   202      38.520  32.440  26.970  1.00  0.00            
ATOM   1219  O   MET   202      39.680  32.410  27.400  1.00  0.00            
ATOM   1220  N   GLN   203      38.250  33.140  25.850  1.00  0.00            
ATOM   1221  HN  GLN   203      37.310  33.140  25.520  1.00  0.00            
ATOM   1222  CA  GLN   203      39.220  33.870  25.100  1.00  0.00            
ATOM   1223  HA  GLN   203      39.910  33.120  24.760  1.00  0.00            
ATOM   1224  CB  GLN   203      38.520  34.630  23.950  1.00  0.00            
ATOM   1225  HB1 GLN   203      37.840  33.850  23.550  1.00  0.00            
ATOM   1226  HB2 GLN   203      37.870  35.430  24.370  1.00  0.00            
ATOM   1227  CG  GLN   203      39.470  35.100  22.850  1.00  0.00            
ATOM   1228  HG1 GLN   203      39.600  36.200  22.860  1.00  0.00            
ATOM   1229  HG2 GLN   203      40.440  34.570  22.940  1.00  0.00            
ATOM   1230  CD  GLN   203      38.900  34.730  21.490  1.00  0.00            
ATOM   1231  OE1 GLN   203      39.700  34.490  20.580  1.00  0.00            
ATOM   1232  NE2 GLN   203      37.540  34.710  21.330  1.00  0.00            
ATOM   1233 1HE2 GLN   203      37.060  35.460  21.780  1.00  0.00            
ATOM   1234 2HE2 GLN   203      37.230  34.380  20.440  1.00  0.00            
ATOM   1235  C   GLN   203      39.960  34.890  25.900  1.00  0.00            
ATOM   1236  O   GLN   203      41.170  35.050  25.800  1.00  0.00            
ATOM   1237  N   ASN   204      39.160  35.750  26.550  1.00  0.00            
ATOM   1238  HN  ASN   204      38.190  35.630  26.360  1.00  0.00            
ATOM   1239  CA  ASN   204      39.660  37.020  26.990  1.00  0.00            
ATOM   1240  HA  ASN   204      40.430  37.360  26.310  1.00  0.00            
ATOM   1241  CB  ASN   204      38.540  38.060  26.910  1.00  0.00            
ATOM   1242  HB1 ASN   204      37.600  37.710  27.390  1.00  0.00            
ATOM   1243  HB2 ASN   204      38.820  38.990  27.450  1.00  0.00            
ATOM   1244  CG  ASN   204      38.250  38.410  25.460  1.00  0.00            
ATOM   1245  OD1 ASN   204      39.020  38.020  24.580  1.00  0.00            
ATOM   1246  ND2 ASN   204      37.210  39.260  25.230  1.00  0.00            
ATOM   1247 1HD2 ASN   204      36.660  39.510  26.020  1.00  0.00            
ATOM   1248 2HD2 ASN   204      37.030  39.630  24.320  1.00  0.00            
ATOM   1249  C   ASN   204      40.140  37.010  28.400  1.00  0.00            
ATOM   1250  O   ASN   204      40.710  38.000  28.850  1.00  0.00            
ATOM   1251  N   THR   205      39.860  35.950  29.190  1.00  0.00            
ATOM   1252  HN  THR   205      39.450  35.110  28.850  1.00  0.00            
ATOM   1253  CA  THR   205      40.300  35.980  30.550  1.00  0.00            
ATOM   1254  HA  THR   205      39.950  36.940  30.880  1.00  0.00            
ATOM   1255  CB  THR   205      39.600  35.030  31.490  1.00  0.00            
ATOM   1256  HB  THR   205      38.520  35.040  31.260  1.00  0.00            
ATOM   1257  OG1 THR   205      39.730  35.430  32.840  1.00  0.00            
ATOM   1258  HG1 THR   205      39.020  36.000  33.150  1.00  0.00            
ATOM   1259  CG2 THR   205      40.050  33.570  31.340  1.00  0.00            
ATOM   1260 1HG2 THR   205      41.110  33.390  31.600  1.00  0.00            
ATOM   1261 2HG2 THR   205      39.370  33.040  32.050  1.00  0.00            
ATOM   1262 3HG2 THR   205      39.840  33.260  30.290  1.00  0.00            
ATOM   1263  C   THR   205      41.780  35.890  30.760  1.00  0.00            
ATOM   1264  O   THR   205      42.500  35.200  30.050  1.00  0.00            
ATOM   1265  N   ASN   206      42.250  36.570  31.820  1.00  0.00            
ATOM   1266  HN  ASN   206      41.670  37.130  32.410  1.00  0.00            
ATOM   1267  CA  ASN   206      43.600  36.370  32.250  1.00  0.00            
ATOM   1268  HA  ASN   206      44.060  35.790  31.470  1.00  0.00            
ATOM   1269  CB  ASN   206      44.300  37.720  32.520  1.00  0.00            
ATOM   1270  HB1 ASN   206      43.670  38.360  33.180  1.00  0.00            
ATOM   1271  HB2 ASN   206      45.300  37.460  32.930  1.00  0.00            
ATOM   1272  CG  ASN   206      44.460  38.560  31.260  1.00  0.00            
ATOM   1273  OD1 ASN   206      44.910  38.050  30.240  1.00  0.00            
ATOM   1274  ND2 ASN   206      44.280  39.910  31.250  1.00  0.00            
ATOM   1275 1HD2 ASN   206      44.120  40.340  32.140  1.00  0.00            
ATOM   1276 2HD2 ASN   206      44.490  40.410  30.420  1.00  0.00            
ATOM   1277  C   ASN   206      43.770  35.620  33.530  1.00  0.00            
ATOM   1278  O   ASN   206      44.920  35.390  33.900  1.00  0.00            
ATOM   1279  N   ASP   207      42.680  35.250  34.220  1.00  0.00            
ATOM   1280  HN  ASP   207      41.740  35.320  33.870  1.00  0.00            
ATOM   1281  CA  ASP   207      42.790  34.800  35.570  1.00  0.00            
ATOM   1282  HA  ASP   207      43.820  34.900  35.880  1.00  0.00            
ATOM   1283  CB  ASP   207      41.790  35.520  36.500  1.00  0.00            
ATOM   1284  HB1 ASP   207      40.740  35.290  36.250  1.00  0.00            
ATOM   1285  HB2 ASP   207      41.850  35.130  37.540  1.00  0.00            
ATOM   1286  CG  ASP   207      42.100  37.010  36.610  1.00  0.00            
ATOM   1287  OD1 ASP   207      41.250  37.820  36.160  1.00  0.00            
ATOM   1288  OD2 ASP   207      43.160  37.320  37.210  1.00  0.00            
ATOM   1289  C   ASP   207      42.530  33.340  35.610  1.00  0.00            
ATOM   1290  O   ASP   207      41.470  32.930  35.130  1.00  0.00            
ATOM   1291  N   VAL   208      43.480  32.550  36.130  1.00  0.00            
ATOM   1292  HN  VAL   208      44.370  32.970  36.320  1.00  0.00            
ATOM   1293  CA  VAL   208      43.440  31.120  36.150  1.00  0.00            
ATOM   1294  HA  VAL   208      43.430  30.890  35.090  1.00  0.00            
ATOM   1295  CB  VAL   208      44.660  30.520  36.780  1.00  0.00            
ATOM   1296  HB  VAL   208      44.680  30.970  37.790  1.00  0.00            
ATOM   1297  CG1 VAL   208      44.660  28.990  36.980  1.00  0.00            
ATOM   1298 1HG1 VAL   208      43.890  28.780  37.750  1.00  0.00            
ATOM   1299 2HG1 VAL   208      44.260  28.470  36.080  1.00  0.00            
ATOM   1300 3HG1 VAL   208      45.590  28.540  37.360  1.00  0.00            
ATOM   1301  CG2 VAL   208      45.920  30.960  36.020  1.00  0.00            
ATOM   1302 1HG2 VAL   208      46.000  32.070  35.960  1.00  0.00            
ATOM   1303 2HG2 VAL   208      46.710  30.590  36.720  1.00  0.00            
ATOM   1304 3HG2 VAL   208      46.140  30.460  35.060  1.00  0.00            
ATOM   1305  C   VAL   208      42.230  30.460  36.720  1.00  0.00            
ATOM   1306  O   VAL   208      41.760  29.430  36.230  1.00  0.00            
ATOM   1307  N   GLU   209      41.630  31.040  37.780  1.00  0.00            
ATOM   1308  HN  GLU   209      42.130  31.780  38.220  1.00  0.00            
ATOM   1309  CA  GLU   209      40.430  30.550  38.380  1.00  0.00            
ATOM   1310  HA  GLU   209      40.590  29.500  38.580  1.00  0.00            
ATOM   1311  CB  GLU   209      40.300  31.290  39.720  1.00  0.00            
ATOM   1312  HB1 GLU   209      41.230  31.150  40.310  1.00  0.00            
ATOM   1313  HB2 GLU   209      40.200  32.380  39.510  1.00  0.00            
ATOM   1314  CG  GLU   209      39.130  30.940  40.650  1.00  0.00            
ATOM   1315  HG1 GLU   209      39.220  31.570  41.550  1.00  0.00            
ATOM   1316  HG2 GLU   209      38.160  31.000  40.110  1.00  0.00            
ATOM   1317  CD  GLU   209      39.170  29.520  41.200  1.00  0.00            
ATOM   1318  OE1 GLU   209      40.080  28.720  40.870  1.00  0.00            
ATOM   1319  OE2 GLU   209      38.310  29.150  42.050  1.00  0.00            
ATOM   1320  C   GLU   209      39.170  30.750  37.610  1.00  0.00            
ATOM   1321  O   GLU   209      38.300  29.890  37.590  1.00  0.00            
ATOM   1322  N   THR   210      38.980  31.910  36.950  1.00  0.00            
ATOM   1323  HN  THR   210      39.630  32.670  37.020  1.00  0.00            
ATOM   1324  CA  THR   210      37.940  32.020  35.970  1.00  0.00            
ATOM   1325  HA  THR   210      37.020  31.820  36.500  1.00  0.00            
ATOM   1326  CB  THR   210      37.870  33.330  35.240  1.00  0.00            
ATOM   1327  HB  THR   210      38.880  33.530  34.820  1.00  0.00            
ATOM   1328  OG1 THR   210      37.540  34.360  36.160  1.00  0.00            
ATOM   1329  HG1 THR   210      37.580  35.180  35.670  1.00  0.00            
ATOM   1330  CG2 THR   210      36.830  33.550  34.120  1.00  0.00            
ATOM   1331 1HG2 THR   210      35.800  33.570  34.540  1.00  0.00            
ATOM   1332 2HG2 THR   210      37.040  34.470  33.530  1.00  0.00            
ATOM   1333 3HG2 THR   210      36.960  32.760  33.360  1.00  0.00            
ATOM   1334  C   THR   210      38.050  31.100  34.810  1.00  0.00            
ATOM   1335  O   THR   210      37.090  30.480  34.340  1.00  0.00            
ATOM   1336  N   ALA   211      39.300  31.070  34.330  1.00  0.00            
ATOM   1337  HN  ALA   211      40.010  31.580  34.810  1.00  0.00            
ATOM   1338  CA  ALA   211      39.670  30.200  33.250  1.00  0.00            
ATOM   1339  HA  ALA   211      39.130  30.530  32.370  1.00  0.00            
ATOM   1340  CB  ALA   211      41.170  30.310  32.940  1.00  0.00            
ATOM   1341  HB1 ALA   211      41.480  31.370  32.760  1.00  0.00            
ATOM   1342  HB2 ALA   211      41.690  30.070  33.890  1.00  0.00            
ATOM   1343  HB3 ALA   211      41.490  29.750  32.040  1.00  0.00            
ATOM   1344  C   ALA   211      39.500  28.730  33.440  1.00  0.00            
ATOM   1345  O   ALA   211      39.110  28.050  32.500  1.00  0.00            
ATOM   1346  N   ARG   212      39.770  28.180  34.640  1.00  0.00            
ATOM   1347  HN  ARG   212      40.260  28.690  35.340  1.00  0.00            
ATOM   1348  CA  ARG   212      39.550  26.800  34.950  1.00  0.00            
ATOM   1349  HA  ARG   212      40.030  26.210  34.180  1.00  0.00            
ATOM   1350  CB  ARG   212      40.100  26.450  36.340  1.00  0.00            
ATOM   1351  HB1 ARG   212      41.200  26.540  36.280  1.00  0.00            
ATOM   1352  HB2 ARG   212      39.790  27.170  37.130  1.00  0.00            
ATOM   1353  CG  ARG   212      39.850  24.990  36.710  1.00  0.00            
ATOM   1354  HG1 ARG   212      38.780  24.690  36.720  1.00  0.00            
ATOM   1355  HG2 ARG   212      40.170  24.380  35.840  1.00  0.00            
ATOM   1356  CD  ARG   212      40.560  24.420  37.940  1.00  0.00            
ATOM   1357  HD1 ARG   212      40.430  23.340  38.170  1.00  0.00            
ATOM   1358  HD2 ARG   212      41.650  24.500  37.780  1.00  0.00            
ATOM   1359  NE  ARG   212      40.160  25.330  39.060  1.00  0.00            
ATOM   1360  HE  ARG   212      40.750  26.120  39.210  1.00  0.00            
ATOM   1361  CZ  ARG   212      38.960  25.360  39.720  1.00  0.00            
ATOM   1362  NH1 ARG   212      38.060  24.350  39.610  1.00  0.00            
ATOM   1363 1HH1 ARG   212      38.340  23.540  39.090  1.00  0.00            
ATOM   1364 2HH1 ARG   212      37.110  24.480  39.910  1.00  0.00            
ATOM   1365  NH2 ARG   212      38.640  26.430  40.510  1.00  0.00            
ATOM   1366 1HH2 ARG   212      39.270  27.200  40.410  1.00  0.00            
ATOM   1367 2HH2 ARG   212      37.720  26.520  40.870  1.00  0.00            
ATOM   1368  C   ARG   212      38.090  26.490  34.920  1.00  0.00            
ATOM   1369  O   ARG   212      37.690  25.530  34.260  1.00  0.00            
ATOM   1370  N   CYS   213      37.310  27.350  35.580  1.00  0.00            
ATOM   1371  HN  CYS   213      37.800  28.140  35.940  1.00  0.00            
ATOM   1372  CA  CYS   213      35.890  27.200  35.690  1.00  0.00            
ATOM   1373  HA  CYS   213      35.690  26.200  36.060  1.00  0.00            
ATOM   1374  CB  CYS   213      35.340  28.250  36.670  1.00  0.00            
ATOM   1375  HB1 CYS   213      35.570  29.260  36.260  1.00  0.00            
ATOM   1376  HB2 CYS   213      34.240  28.160  36.510  1.00  0.00            
ATOM   1377  SG  CYS   213      35.870  28.020  38.390  1.00  0.00            
ATOM   1378  HG1 CYS   213      37.150  28.330  38.250  1.00  0.00            
ATOM   1379  C   CYS   213      35.230  27.250  34.350  1.00  0.00            
ATOM   1380  O   CYS   213      34.380  26.410  34.030  1.00  0.00            
ATOM   1381  N   THR   214      35.650  28.210  33.520  1.00  0.00            
ATOM   1382  HN  THR   214      36.170  28.960  33.910  1.00  0.00            
ATOM   1383  CA  THR   214      35.120  28.430  32.210  1.00  0.00            
ATOM   1384  HA  THR   214      34.050  28.430  32.370  1.00  0.00            
ATOM   1385  CB  THR   214      35.570  29.620  31.430  1.00  0.00            
ATOM   1386  HB  THR   214      36.660  29.570  31.190  1.00  0.00            
ATOM   1387  OG1 THR   214      35.260  30.790  32.170  1.00  0.00            
ATOM   1388  HG1 THR   214      35.820  30.790  32.950  1.00  0.00            
ATOM   1389  CG2 THR   214      34.660  29.750  30.200  1.00  0.00            
ATOM   1390 1HG2 THR   214      33.620  29.630  30.570  1.00  0.00            
ATOM   1391 2HG2 THR   214      34.650  30.730  29.670  1.00  0.00            
ATOM   1392 3HG2 THR   214      34.920  29.030  29.400  1.00  0.00            
ATOM   1393  C   THR   214      35.530  27.280  31.360  1.00  0.00            
ATOM   1394  O   THR   214      34.790  26.730  30.550  1.00  0.00            
ATOM   1395  N   ALA   215      36.770  26.780  31.520  1.00  0.00            
ATOM   1396  HN  ALA   215      37.470  27.180  32.100  1.00  0.00            
ATOM   1397  CA  ALA   215      37.250  25.620  30.830  1.00  0.00            
ATOM   1398  HA  ALA   215      37.080  25.800  29.780  1.00  0.00            
ATOM   1399  CB  ALA   215      38.750  25.360  31.060  1.00  0.00            
ATOM   1400  HB1 ALA   215      39.330  26.300  31.030  1.00  0.00            
ATOM   1401  HB2 ALA   215      38.780  24.920  32.080  1.00  0.00            
ATOM   1402  HB3 ALA   215      39.190  24.670  30.300  1.00  0.00            
ATOM   1403  C   ALA   215      36.470  24.390  31.110  1.00  0.00            
ATOM   1404  O   ALA   215      36.080  23.630  30.220  1.00  0.00            
ATOM   1405  N   GLY   216      36.160  24.130  32.400  1.00  0.00            
ATOM   1406  HN  GLY   216      36.650  24.560  33.150  1.00  0.00            
ATOM   1407  CA  GLY   216      35.150  23.180  32.740  1.00  0.00            
ATOM   1408  HA1 GLY   216      35.470  22.150  32.590  1.00  0.00            
ATOM   1409  HA2 GLY   216      34.970  23.300  33.800  1.00  0.00            
ATOM   1410  C   GLY   216      33.820  23.340  32.100  1.00  0.00            
ATOM   1411  O   GLY   216      33.290  22.350  31.610  1.00  0.00            
ATOM   1412  N   THR   217      33.240  24.560  32.150  1.00  0.00            
ATOM   1413  HN  THR   217      33.650  25.220  32.760  1.00  0.00            
ATOM   1414  CA  THR   217      31.960  24.750  31.550  1.00  0.00            
ATOM   1415  HA  THR   217      31.160  24.240  32.070  1.00  0.00            
ATOM   1416  CB  THR   217      31.620  26.210  31.600  1.00  0.00            
ATOM   1417  HB  THR   217      32.320  26.860  31.040  1.00  0.00            
ATOM   1418  OG1 THR   217      31.720  26.810  32.890  1.00  0.00            
ATOM   1419  HG1 THR   217      32.640  26.720  33.170  1.00  0.00            
ATOM   1420  CG2 THR   217      30.180  26.500  31.150  1.00  0.00            
ATOM   1421 1HG2 THR   217      30.040  26.320  30.060  1.00  0.00            
ATOM   1422 2HG2 THR   217      29.570  25.800  31.750  1.00  0.00            
ATOM   1423 3HG2 THR   217      29.930  27.560  31.360  1.00  0.00            
ATOM   1424  C   THR   217      32.010  24.430  30.090  1.00  0.00            
ATOM   1425  O   THR   217      31.100  23.880  29.480  1.00  0.00            
ATOM   1426  N   LEU   218      33.080  24.760  29.350  1.00  0.00            
ATOM   1427  HN  LEU   218      33.820  25.310  29.730  1.00  0.00            
ATOM   1428  CA  LEU   218      33.220  24.380  27.980  1.00  0.00            
ATOM   1429  HA  LEU   218      32.350  24.700  27.420  1.00  0.00            
ATOM   1430  CB  LEU   218      34.440  25.210  27.520  1.00  0.00            
ATOM   1431  HB1 LEU   218      34.480  26.080  28.200  1.00  0.00            
ATOM   1432  HB2 LEU   218      35.330  24.620  27.830  1.00  0.00            
ATOM   1433  CG  LEU   218      34.470  25.550  26.020  1.00  0.00            
ATOM   1434  HG  LEU   218      33.450  25.960  25.820  1.00  0.00            
ATOM   1435  CD1 LEU   218      35.400  26.750  25.810  1.00  0.00            
ATOM   1436 1HD1 LEU   218      35.300  27.490  26.630  1.00  0.00            
ATOM   1437 2HD1 LEU   218      36.430  26.320  25.750  1.00  0.00            
ATOM   1438 3HD1 LEU   218      35.170  27.350  24.900  1.00  0.00            
ATOM   1439  CD2 LEU   218      34.820  24.380  25.080  1.00  0.00            
ATOM   1440 1HD2 LEU   218      35.100  24.730  24.060  1.00  0.00            
ATOM   1441 2HD2 LEU   218      35.750  23.930  25.480  1.00  0.00            
ATOM   1442 3HD2 LEU   218      34.080  23.560  25.070  1.00  0.00            
ATOM   1443  C   LEU   218      33.400  22.930  27.700  1.00  0.00            
ATOM   1444  O   LEU   218      32.780  22.370  26.790  1.00  0.00            
ATOM   1445  N   HIS   219      34.310  22.270  28.440  1.00  0.00            
ATOM   1446  HN  HIS   219      34.900  22.710  29.110  1.00  0.00            
ATOM   1447  CA  HIS   219      34.390  20.840  28.430  1.00  0.00            
ATOM   1448  HA  HIS   219      34.700  20.600  27.420  1.00  0.00            
ATOM   1449  CB  HIS   219      35.530  20.320  29.320  1.00  0.00            
ATOM   1450  HB1 HIS   219      36.500  20.790  29.020  1.00  0.00            
ATOM   1451  HB2 HIS   219      35.080  20.710  30.260  1.00  0.00            
ATOM   1452  ND1 HIS   219      34.990  18.130  30.380  1.00  0.00            
ATOM   1453  CG  HIS   219      35.700  18.830  29.430  1.00  0.00            
ATOM   1454  CE1 HIS   219      35.220  16.870  30.070  1.00  0.00            
ATOM   1455  HE1 HIS   219      34.720  15.950  30.360  1.00  0.00            
ATOM   1456  NE2 HIS   219      36.030  16.720  28.980  1.00  0.00            
ATOM   1457  HE2 HIS   219      36.250  15.810  28.630  1.00  0.00            
ATOM   1458  CD2 HIS   219      36.430  17.990  28.650  1.00  0.00            
ATOM   1459  HD2 HIS   219      37.110  18.340  27.880  1.00  0.00            
ATOM   1460  C   HIS   219      33.110  20.090  28.600  1.00  0.00            
ATOM   1461  O   HIS   219      32.700  19.220  27.830  1.00  0.00            
ATOM   1462  N   ASN   220      32.310  20.490  29.600  1.00  0.00            
ATOM   1463  HN  ASN   220      32.700  21.190  30.180  1.00  0.00            
ATOM   1464  CA  ASN   220      30.950  20.120  29.850  1.00  0.00            
ATOM   1465  HA  ASN   220      30.780  19.070  30.060  1.00  0.00            
ATOM   1466  CB  ASN   220      30.340  20.760  31.100  1.00  0.00            
ATOM   1467  HB1 ASN   220      30.500  21.860  31.070  1.00  0.00            
ATOM   1468  HB2 ASN   220      29.250  20.590  31.210  1.00  0.00            
ATOM   1469  CG  ASN   220      30.920  20.180  32.390  1.00  0.00            
ATOM   1470  OD1 ASN   220      31.610  19.170  32.480  1.00  0.00            
ATOM   1471  ND2 ASN   220      30.610  20.700  33.600  1.00  0.00            
ATOM   1472 1HD2 ASN   220      29.900  21.410  33.690  1.00  0.00            
ATOM   1473 2HD2 ASN   220      30.930  20.110  34.340  1.00  0.00            
ATOM   1474  C   ASN   220      30.010  20.220  28.690  1.00  0.00            
ATOM   1475  O   ASN   220      29.200  19.350  28.380  1.00  0.00            
ATOM   1476  N   LEU   221      30.260  21.240  27.850  1.00  0.00            
ATOM   1477  HN  LEU   221      30.970  21.890  28.130  1.00  0.00            
ATOM   1478  CA  LEU   221      29.400  21.650  26.790  1.00  0.00            
ATOM   1479  HA  LEU   221      28.420  21.320  27.090  1.00  0.00            
ATOM   1480  CB  LEU   221      29.500  23.180  26.720  1.00  0.00            
ATOM   1481  HB1 LEU   221      29.290  23.340  27.800  1.00  0.00            
ATOM   1482  HB2 LEU   221      30.530  23.570  26.570  1.00  0.00            
ATOM   1483  CG  LEU   221      28.440  23.790  25.780  1.00  0.00            
ATOM   1484  HG  LEU   221      28.660  23.490  24.730  1.00  0.00            
ATOM   1485  CD1 LEU   221      27.010  23.280  26.010  1.00  0.00            
ATOM   1486 1HD1 LEU   221      26.220  23.720  25.360  1.00  0.00            
ATOM   1487 2HD1 LEU   221      26.920  22.180  25.850  1.00  0.00            
ATOM   1488 3HD1 LEU   221      26.670  23.580  27.030  1.00  0.00            
ATOM   1489  CD2 LEU   221      28.520  25.310  25.970  1.00  0.00            
ATOM   1490 1HD2 LEU   221      27.810  25.810  25.270  1.00  0.00            
ATOM   1491 2HD2 LEU   221      28.130  25.620  26.970  1.00  0.00            
ATOM   1492 3HD2 LEU   221      29.590  25.590  25.930  1.00  0.00            
ATOM   1493  C   LEU   221      29.720  20.890  25.540  1.00  0.00            
ATOM   1494  O   LEU   221      28.920  20.840  24.610  1.00  0.00            
ATOM   1495  N   SER   222      30.830  20.130  25.510  1.00  0.00            
ATOM   1496  HN  SER   222      31.390  20.210  26.330  1.00  0.00            
ATOM   1497  CA  SER   222      31.250  19.280  24.440  1.00  0.00            
ATOM   1498  HA  SER   222      31.050  19.810  23.520  1.00  0.00            
ATOM   1499  CB  SER   222      32.770  19.110  24.470  1.00  0.00            
ATOM   1500  HB1 SER   222      33.060  18.440  25.310  1.00  0.00            
ATOM   1501  HB2 SER   222      33.140  18.690  23.510  1.00  0.00            
ATOM   1502  OG  SER   222      33.430  20.370  24.530  1.00  0.00            
ATOM   1503  HG1 SER   222      33.500  20.740  25.410  1.00  0.00            
ATOM   1504  C   SER   222      30.650  17.910  24.430  1.00  0.00            
ATOM   1505  O   SER   222      31.000  17.060  23.620  1.00  0.00            
ATOM   1506  N   HIS   223      29.720  17.590  25.350  1.00  0.00            
ATOM   1507  HN  HIS   223      29.330  18.280  25.940  1.00  0.00            
ATOM   1508  CA  HIS   223      29.210  16.280  25.620  1.00  0.00            
ATOM   1509  HA  HIS   223      30.020  15.580  25.460  1.00  0.00            
ATOM   1510  CB  HIS   223      28.830  16.070  27.090  1.00  0.00            
ATOM   1511  HB1 HIS   223      28.080  16.850  27.380  1.00  0.00            
ATOM   1512  HB2 HIS   223      28.320  15.090  27.170  1.00  0.00            
ATOM   1513  ND1 HIS   223      30.900  17.020  28.220  1.00  0.00            
ATOM   1514  HD1 HIS   223      30.860  17.880  27.700  1.00  0.00            
ATOM   1515  CG  HIS   223      29.980  16.000  28.050  1.00  0.00            
ATOM   1516  CE1 HIS   223      31.610  16.730  29.340  1.00  0.00            
ATOM   1517  HE1 HIS   223      32.480  17.290  29.690  1.00  0.00            
ATOM   1518  NE2 HIS   223      31.210  15.590  29.870  1.00  0.00            
ATOM   1519  CD2 HIS   223      30.190  15.130  29.070  1.00  0.00            
ATOM   1520  HD2 HIS   223      29.580  14.230  29.130  1.00  0.00            
ATOM   1521  C   HIS   223      28.070  15.920  24.730  1.00  0.00            
ATOM   1522  O   HIS   223      27.620  14.790  24.840  1.00  0.00            
ATOM   1523  N   HIS   224      27.580  16.840  23.880  1.00  0.00            
ATOM   1524  HN  HIS   224      27.890  17.790  23.900  1.00  0.00            
ATOM   1525  CA  HIS   224      26.470  16.490  23.040  1.00  0.00            
ATOM   1526  HA  HIS   224      26.480  15.450  22.760  1.00  0.00            
ATOM   1527  CB  HIS   224      25.180  17.050  23.660  1.00  0.00            
ATOM   1528  HB1 HIS   224      24.980  16.550  24.630  1.00  0.00            
ATOM   1529  HB2 HIS   224      25.270  18.130  23.880  1.00  0.00            
ATOM   1530  ND1 HIS   224      23.410  17.630  21.940  1.00  0.00            
ATOM   1531  CG  HIS   224      23.890  16.790  22.930  1.00  0.00            
ATOM   1532  CE1 HIS   224      22.140  17.290  21.870  1.00  0.00            
ATOM   1533  HE1 HIS   224      21.470  17.830  21.200  1.00  0.00            
ATOM   1534  NE2 HIS   224      21.760  16.270  22.690  1.00  0.00            
ATOM   1535  HE2 HIS   224      20.950  15.680  22.710  1.00  0.00            
ATOM   1536  CD2 HIS   224      22.920  15.940  23.360  1.00  0.00            
ATOM   1537  HD2 HIS   224      22.970  15.090  24.020  1.00  0.00            
ATOM   1538  C   HIS   224      26.670  17.230  21.760  1.00  0.00            
ATOM   1539  O   HIS   224      27.500  18.140  21.720  1.00  0.00            
ATOM   1540  N   ARG   225      26.110  16.890  20.590  1.00  0.00            
ATOM   1541  HN  ARG   225      25.420  16.180  20.470  1.00  0.00            
ATOM   1542  CA  ARG   225      26.580  17.310  19.310  1.00  0.00            
ATOM   1543  HA  ARG   225      27.650  17.430  19.320  1.00  0.00            
ATOM   1544  CB  ARG   225      26.260  16.180  18.320  1.00  0.00            
ATOM   1545  HB1 ARG   225      25.150  16.110  18.230  1.00  0.00            
ATOM   1546  HB2 ARG   225      26.740  16.430  17.350  1.00  0.00            
ATOM   1547  CG  ARG   225      26.830  14.810  18.690  1.00  0.00            
ATOM   1548  HG1 ARG   225      27.930  14.860  18.550  1.00  0.00            
ATOM   1549  HG2 ARG   225      26.620  14.610  19.770  1.00  0.00            
ATOM   1550  CD  ARG   225      26.210  13.680  17.870  1.00  0.00            
ATOM   1551  HD1 ARG   225      26.720  12.710  18.050  1.00  0.00            
ATOM   1552  HD2 ARG   225      25.170  13.680  18.270  1.00  0.00            
ATOM   1553  NE  ARG   225      26.370  13.990  16.420  1.00  0.00            
ATOM   1554  HE  ARG   225      25.850  14.740  16.020  1.00  0.00            
ATOM   1555  CZ  ARG   225      27.140  13.260  15.550  1.00  0.00            
ATOM   1556  NH1 ARG   225      27.990  12.260  15.900  1.00  0.00            
ATOM   1557 1HH1 ARG   225      28.440  12.320  16.790  1.00  0.00            
ATOM   1558 2HH1 ARG   225      28.440  11.810  15.130  1.00  0.00            
ATOM   1559  NH2 ARG   225      26.880  13.440  14.230  1.00  0.00            
ATOM   1560 1HH2 ARG   225      26.190  14.110  13.980  1.00  0.00            
ATOM   1561 2HH2 ARG   225      27.540  12.960  13.640  1.00  0.00            
ATOM   1562  C   ARG   225      25.960  18.580  18.820  1.00  0.00            
ATOM   1563  O   ARG   225      26.550  19.200  17.940  1.00  0.00            
ATOM   1564  N   GLU   226      24.900  19.050  19.500  1.00  0.00            
ATOM   1565  HN  GLU   226      24.320  18.440  20.040  1.00  0.00            
ATOM   1566  CA  GLU   226      24.360  20.370  19.380  1.00  0.00            
ATOM   1567  HA  GLU   226      24.430  20.690  18.350  1.00  0.00            
ATOM   1568  CB  GLU   226      22.960  20.510  20.000  1.00  0.00            
ATOM   1569  HB1 GLU   226      22.940  20.100  21.030  1.00  0.00            
ATOM   1570  HB2 GLU   226      22.700  21.580  19.870  1.00  0.00            
ATOM   1571  CG  GLU   226      21.970  19.640  19.220  1.00  0.00            
ATOM   1572  HG1 GLU   226      22.030  20.020  18.180  1.00  0.00            
ATOM   1573  HG2 GLU   226      22.310  18.580  19.180  1.00  0.00            
ATOM   1574  CD  GLU   226      20.530  19.650  19.710  1.00  0.00            
ATOM   1575  OE1 GLU   226      19.870  18.590  19.850  1.00  0.00            
ATOM   1576  OE2 GLU   226      20.030  20.760  20.050  1.00  0.00            
ATOM   1577  C   GLU   226      25.180  21.370  20.130  1.00  0.00            
ATOM   1578  O   GLU   226      25.140  22.570  19.850  1.00  0.00            
ATOM   1579  N   GLY   227      25.870  20.930  21.190  1.00  0.00            
ATOM   1580  HN  GLY   227      25.660  20.010  21.530  1.00  0.00            
ATOM   1581  CA  GLY   227      26.820  21.750  21.870  1.00  0.00            
ATOM   1582  HA1 GLY   227      26.330  22.720  21.890  1.00  0.00            
ATOM   1583  HA2 GLY   227      27.010  21.150  22.750  1.00  0.00            
ATOM   1584  C   GLY   227      28.120  21.870  21.160  1.00  0.00            
ATOM   1585  O   GLY   227      28.670  22.970  21.190  1.00  0.00            
ATOM   1586  N   LEU   228      28.600  20.810  20.490  1.00  0.00            
ATOM   1587  HN  LEU   228      28.250  19.890  20.680  1.00  0.00            
ATOM   1588  CA  LEU   228      29.770  20.840  19.660  1.00  0.00            
ATOM   1589  HA  LEU   228      30.580  21.220  20.270  1.00  0.00            
ATOM   1590  CB  LEU   228      30.140  19.510  18.970  1.00  0.00            
ATOM   1591  HB1 LEU   228      29.380  19.180  18.230  1.00  0.00            
ATOM   1592  HB2 LEU   228      31.000  19.620  18.270  1.00  0.00            
ATOM   1593  CG  LEU   228      30.540  18.390  19.940  1.00  0.00            
ATOM   1594  HG  LEU   228      29.790  18.250  20.740  1.00  0.00            
ATOM   1595  CD1 LEU   228      30.590  17.040  19.190  1.00  0.00            
ATOM   1596 1HD1 LEU   228      30.930  16.160  19.770  1.00  0.00            
ATOM   1597 2HD1 LEU   228      29.650  16.860  18.620  1.00  0.00            
ATOM   1598 3HD1 LEU   228      31.480  17.110  18.530  1.00  0.00            
ATOM   1599  CD2 LEU   228      31.910  18.640  20.600  1.00  0.00            
ATOM   1600 1HD2 LEU   228      31.920  19.650  21.060  1.00  0.00            
ATOM   1601 2HD2 LEU   228      32.200  17.880  21.360  1.00  0.00            
ATOM   1602 3HD2 LEU   228      32.590  18.570  19.730  1.00  0.00            
ATOM   1603  C   LEU   228      29.550  21.790  18.540  1.00  0.00            
ATOM   1604  O   LEU   228      30.500  22.490  18.200  1.00  0.00            
ATOM   1605  N   LEU   229      28.360  21.780  17.910  1.00  0.00            
ATOM   1606  HN  LEU   229      27.630  21.130  18.110  1.00  0.00            
ATOM   1607  CA  LEU   229      27.930  22.620  16.830  1.00  0.00            
ATOM   1608  HA  LEU   229      28.600  22.450  16.000  1.00  0.00            
ATOM   1609  CB  LEU   229      26.490  22.290  16.390  1.00  0.00            
ATOM   1610  HB1 LEU   229      26.440  21.180  16.440  1.00  0.00            
ATOM   1611  HB2 LEU   229      25.780  22.480  17.230  1.00  0.00            
ATOM   1612  CG  LEU   229      25.910  22.860  15.080  1.00  0.00            
ATOM   1613  HG  LEU   229      26.060  23.950  14.950  1.00  0.00            
ATOM   1614  CD1 LEU   229      26.410  22.140  13.820  1.00  0.00            
ATOM   1615 1HD1 LEU   229      26.230  21.060  13.990  1.00  0.00            
ATOM   1616 2HD1 LEU   229      25.870  22.490  12.910  1.00  0.00            
ATOM   1617 3HD1 LEU   229      27.510  22.320  13.740  1.00  0.00            
ATOM   1618  CD2 LEU   229      24.390  22.680  15.130  1.00  0.00            
ATOM   1619 1HD2 LEU   229      23.870  23.040  16.050  1.00  0.00            
ATOM   1620 2HD2 LEU   229      23.880  23.250  14.320  1.00  0.00            
ATOM   1621 3HD2 LEU   229      24.190  21.590  15.180  1.00  0.00            
ATOM   1622  C   LEU   229      27.990  24.000  17.370  1.00  0.00            
ATOM   1623  O   LEU   229      28.570  24.890  16.730  1.00  0.00            
ATOM   1624  N   ALA   230      27.330  24.260  18.510  1.00  0.00            
ATOM   1625  HN  ALA   230      26.810  23.590  19.040  1.00  0.00            
ATOM   1626  CA  ALA   230      27.230  25.590  19.030  1.00  0.00            
ATOM   1627  HA  ALA   230      26.750  26.280  18.360  1.00  0.00            
ATOM   1628  CB  ALA   230      26.300  25.630  20.260  1.00  0.00            
ATOM   1629  HB1 ALA   230      25.300  25.270  19.950  1.00  0.00            
ATOM   1630  HB2 ALA   230      26.550  25.070  21.180  1.00  0.00            
ATOM   1631  HB3 ALA   230      26.100  26.690  20.520  1.00  0.00            
ATOM   1632  C   ALA   230      28.580  26.150  19.340  1.00  0.00            
ATOM   1633  O   ALA   230      28.890  27.330  19.170  1.00  0.00            
ATOM   1634  N   ILE   231      29.480  25.350  19.920  1.00  0.00            
ATOM   1635  HN  ILE   231      29.250  24.420  20.210  1.00  0.00            
ATOM   1636  CA  ILE   231      30.820  25.740  20.220  1.00  0.00            
ATOM   1637  HA  ILE   231      30.740  26.710  20.680  1.00  0.00            
ATOM   1638  CB  ILE   231      31.530  24.760  21.110  1.00  0.00            
ATOM   1639  HB  ILE   231      31.440  23.710  20.760  1.00  0.00            
ATOM   1640  CG2 ILE   231      33.060  24.860  20.990  1.00  0.00            
ATOM   1641 1HG2 ILE   231      33.720  24.180  21.580  1.00  0.00            
ATOM   1642 2HG2 ILE   231      33.490  24.830  19.970  1.00  0.00            
ATOM   1643 3HG2 ILE   231      33.260  25.870  21.410  1.00  0.00            
ATOM   1644  CG1 ILE   231      31.050  24.840  22.570  1.00  0.00            
ATOM   1645 1HG1 ILE   231      31.410  25.820  22.950  1.00  0.00            
ATOM   1646 2HG1 ILE   231      29.950  24.710  22.650  1.00  0.00            
ATOM   1647  CD  ILE   231      31.610  23.770  23.510  1.00  0.00            
ATOM   1648  HD1 ILE   231      31.110  22.830  23.190  1.00  0.00            
ATOM   1649  HD2 ILE   231      32.710  23.670  23.430  1.00  0.00            
ATOM   1650  HD3 ILE   231      31.370  23.980  24.570  1.00  0.00            
ATOM   1651  C   ILE   231      31.580  26.140  19.000  1.00  0.00            
ATOM   1652  O   ILE   231      32.290  27.140  19.040  1.00  0.00            
ATOM   1653  N   PHE   232      31.460  25.320  17.940  1.00  0.00            
ATOM   1654  HN  PHE   232      30.840  24.570  18.130  1.00  0.00            
ATOM   1655  CA  PHE   232      32.090  25.400  16.650  1.00  0.00            
ATOM   1656  HA  PHE   232      33.150  25.560  16.740  1.00  0.00            
ATOM   1657  CB  PHE   232      31.770  24.140  15.840  1.00  0.00            
ATOM   1658  HB1 PHE   232      32.070  23.260  16.450  1.00  0.00            
ATOM   1659  HB2 PHE   232      30.690  23.870  15.740  1.00  0.00            
ATOM   1660  CG  PHE   232      32.430  24.160  14.500  1.00  0.00            
ATOM   1661  CD1 PHE   232      31.680  24.350  13.360  1.00  0.00            
ATOM   1662  HD1 PHE   232      30.610  24.400  13.370  1.00  0.00            
ATOM   1663  CE1 PHE   232      32.350  24.290  12.150  1.00  0.00            
ATOM   1664  HE1 PHE   232      31.780  24.550  11.270  1.00  0.00            
ATOM   1665  CZ  PHE   232      33.710  24.140  12.050  1.00  0.00            
ATOM   1666  HZ  PHE   232      34.230  24.130  11.110  1.00  0.00            
ATOM   1667  CD2 PHE   232      33.790  24.010  14.440  1.00  0.00            
ATOM   1668  HD2 PHE   232      34.320  23.700  15.320  1.00  0.00            
ATOM   1669  CE2 PHE   232      34.420  23.930  13.220  1.00  0.00            
ATOM   1670  HE2 PHE   232      35.500  23.840  13.250  1.00  0.00            
ATOM   1671  C   PHE   232      31.670  26.650  15.960  1.00  0.00            
ATOM   1672  O   PHE   232      32.530  27.430  15.570  1.00  0.00            
ATOM   1673  N   LYS   233      30.360  26.970  16.060  1.00  0.00            
ATOM   1674  HN  LYS   233      29.700  26.370  16.490  1.00  0.00            
ATOM   1675  CA  LYS   233      29.810  28.050  15.300  1.00  0.00            
ATOM   1676  HA  LYS   233      30.390  28.330  14.430  1.00  0.00            
ATOM   1677  CB  LYS   233      28.350  27.680  14.970  1.00  0.00            
ATOM   1678  HB1 LYS   233      27.880  27.380  15.930  1.00  0.00            
ATOM   1679  HB2 LYS   233      27.740  28.540  14.640  1.00  0.00            
ATOM   1680  CG  LYS   233      28.160  26.470  14.050  1.00  0.00            
ATOM   1681  HG1 LYS   233      28.840  25.730  14.530  1.00  0.00            
ATOM   1682  HG2 LYS   233      27.110  26.160  14.220  1.00  0.00            
ATOM   1683  CD  LYS   233      28.470  26.720  12.570  1.00  0.00            
ATOM   1684  HD1 LYS   233      29.550  27.000  12.580  1.00  0.00            
ATOM   1685  HD2 LYS   233      28.540  25.720  12.090  1.00  0.00            
ATOM   1686  CE  LYS   233      27.610  27.610  11.680  1.00  0.00            
ATOM   1687  HE1 LYS   233      27.400  28.660  11.980  1.00  0.00            
ATOM   1688  HE2 LYS   233      28.050  27.550  10.660  1.00  0.00            
ATOM   1689  NZ  LYS   233      26.280  26.990  11.500  1.00  0.00            
ATOM   1690  HZ1 LYS   233      25.760  27.040  12.410  1.00  0.00            
ATOM   1691  HZ2 LYS   233      25.760  27.550  10.790  1.00  0.00            
ATOM   1692  HZ3 LYS   233      26.230  26.010  11.160  1.00  0.00            
ATOM   1693  C   LYS   233      29.790  29.360  16.010  1.00  0.00            
ATOM   1694  O   LYS   233      29.470  30.380  15.400  1.00  0.00            
ATOM   1695  N   SER   234      30.260  29.400  17.270  1.00  0.00            
ATOM   1696  HN  SER   234      30.430  28.550  17.770  1.00  0.00            
ATOM   1697  CA  SER   234      30.400  30.590  18.050  1.00  0.00            
ATOM   1698  HA  SER   234      29.940  31.460  17.620  1.00  0.00            
ATOM   1699  CB  SER   234      29.840  30.390  19.470  1.00  0.00            
ATOM   1700  HB1 SER   234      30.290  29.440  19.850  1.00  0.00            
ATOM   1701  HB2 SER   234      30.120  31.170  20.210  1.00  0.00            
ATOM   1702  OG  SER   234      28.430  30.260  19.480  1.00  0.00            
ATOM   1703  HG1 SER   234      28.200  29.330  19.400  1.00  0.00            
ATOM   1704  C   SER   234      31.850  30.920  18.140  1.00  0.00            
ATOM   1705  O   SER   234      32.260  31.830  18.850  1.00  0.00            
ATOM   1706  N   GLY   235      32.700  30.040  17.580  1.00  0.00            
ATOM   1707  HN  GLY   235      32.250  29.300  17.100  1.00  0.00            
ATOM   1708  CA  GLY   235      34.060  30.420  17.360  1.00  0.00            
ATOM   1709  HA1 GLY   235      34.440  29.890  16.490  1.00  0.00            
ATOM   1710  HA2 GLY   235      34.060  31.490  17.260  1.00  0.00            
ATOM   1711  C   GLY   235      35.010  30.080  18.450  1.00  0.00            
ATOM   1712  O   GLY   235      35.880  30.880  18.790  1.00  0.00            
ATOM   1713  N   GLY   236      34.810  28.910  19.080  1.00  0.00            
ATOM   1714  HN  GLY   236      34.030  28.300  18.950  1.00  0.00            
ATOM   1715  CA  GLY   236      35.520  28.490  20.240  1.00  0.00            
ATOM   1716  HA1 GLY   236      35.540  29.290  20.970  1.00  0.00            
ATOM   1717  HA2 GLY   236      34.920  27.710  20.680  1.00  0.00            
ATOM   1718  C   GLY   236      36.910  27.960  20.130  1.00  0.00            
ATOM   1719  O   GLY   236      37.720  27.910  21.050  1.00  0.00            
ATOM   1720  N   ILE   237      37.280  27.590  18.890  1.00  0.00            
ATOM   1721  HN  ILE   237      36.730  27.670  18.060  1.00  0.00            
ATOM   1722  CA  ILE   237      38.480  26.870  18.620  1.00  0.00            
ATOM   1723  HA  ILE   237      38.680  26.200  19.440  1.00  0.00            
ATOM   1724  CB  ILE   237      38.370  26.090  17.350  1.00  0.00            
ATOM   1725  HB  ILE   237      37.900  26.740  16.580  1.00  0.00            
ATOM   1726  CG2 ILE   237      39.710  25.470  16.920  1.00  0.00            
ATOM   1727 1HG2 ILE   237      40.270  26.210  16.300  1.00  0.00            
ATOM   1728 2HG2 ILE   237      40.300  25.210  17.820  1.00  0.00            
ATOM   1729 3HG2 ILE   237      39.670  24.580  16.250  1.00  0.00            
ATOM   1730  CG1 ILE   237      37.430  24.920  17.690  1.00  0.00            
ATOM   1731 1HG1 ILE   237      37.970  24.340  18.470  1.00  0.00            
ATOM   1732 2HG1 ILE   237      36.460  25.250  18.120  1.00  0.00            
ATOM   1733  CD  ILE   237      37.100  23.890  16.610  1.00  0.00            
ATOM   1734  HD1 ILE   237      37.870  23.090  16.590  1.00  0.00            
ATOM   1735  HD2 ILE   237      36.160  23.320  16.740  1.00  0.00            
ATOM   1736  HD3 ILE   237      37.070  24.470  15.660  1.00  0.00            
ATOM   1737  C   ILE   237      39.640  27.790  18.780  1.00  0.00            
ATOM   1738  O   ILE   237      40.530  27.330  19.500  1.00  0.00            
ATOM   1739  N   PRO   238      39.800  28.980  18.280  1.00  0.00            
ATOM   1740  CD  PRO   238      39.130  29.400  17.060  1.00  0.00            
ATOM   1741  HD1 PRO   238      38.020  29.360  17.160  1.00  0.00            
ATOM   1742  HD2 PRO   238      39.560  28.870  16.190  1.00  0.00            
ATOM   1743  CA  PRO   238      40.680  30.030  18.690  1.00  0.00            
ATOM   1744  HA  PRO   238      41.630  29.860  18.210  1.00  0.00            
ATOM   1745  CB  PRO   238      39.980  31.300  18.190  1.00  0.00            
ATOM   1746  HB1 PRO   238      39.120  31.640  18.800  1.00  0.00            
ATOM   1747  HB2 PRO   238      40.590  32.220  18.150  1.00  0.00            
ATOM   1748  CG  PRO   238      39.510  30.860  16.790  1.00  0.00            
ATOM   1749  HG1 PRO   238      38.830  31.620  16.340  1.00  0.00            
ATOM   1750  HG2 PRO   238      40.400  30.870  16.130  1.00  0.00            
ATOM   1751  C   PRO   238      41.120  30.150  20.110  1.00  0.00            
ATOM   1752  O   PRO   238      42.310  30.240  20.390  1.00  0.00            
ATOM   1753  N   ALA   239      40.170  30.160  21.060  1.00  0.00            
ATOM   1754  HN  ALA   239      39.200  30.120  20.830  1.00  0.00            
ATOM   1755  CA  ALA   239      40.350  30.110  22.480  1.00  0.00            
ATOM   1756  HA  ALA   239      41.050  30.900  22.710  1.00  0.00            
ATOM   1757  CB  ALA   239      38.950  30.360  23.070  1.00  0.00            
ATOM   1758  HB1 ALA   239      38.520  31.280  22.600  1.00  0.00            
ATOM   1759  HB2 ALA   239      38.220  29.550  22.890  1.00  0.00            
ATOM   1760  HB3 ALA   239      38.910  30.480  24.170  1.00  0.00            
ATOM   1761  C   ALA   239      40.960  28.860  23.020  1.00  0.00            
ATOM   1762  O   ALA   239      41.780  28.940  23.940  1.00  0.00            
ATOM   1763  N   LEU   240      40.500  27.680  22.560  1.00  0.00            
ATOM   1764  HN  LEU   240      39.760  27.740  21.910  1.00  0.00            
ATOM   1765  CA  LEU   240      40.990  26.410  23.010  1.00  0.00            
ATOM   1766  HA  LEU   240      41.050  26.360  24.090  1.00  0.00            
ATOM   1767  CB  LEU   240      40.100  25.290  22.470  1.00  0.00            
ATOM   1768  HB1 LEU   240      40.020  25.460  21.370  1.00  0.00            
ATOM   1769  HB2 LEU   240      40.520  24.300  22.750  1.00  0.00            
ATOM   1770  CG  LEU   240      38.660  25.210  23.020  1.00  0.00            
ATOM   1771  HG  LEU   240      38.200  26.220  23.050  1.00  0.00            
ATOM   1772  CD1 LEU   240      37.870  24.240  22.130  1.00  0.00            
ATOM   1773 1HD1 LEU   240      38.330  23.250  22.360  1.00  0.00            
ATOM   1774 2HD1 LEU   240      36.840  24.140  22.540  1.00  0.00            
ATOM   1775 3HD1 LEU   240      37.860  24.650  21.100  1.00  0.00            
ATOM   1776  CD2 LEU   240      38.760  24.810  24.500  1.00  0.00            
ATOM   1777 1HD2 LEU   240      39.390  25.570  25.010  1.00  0.00            
ATOM   1778 2HD2 LEU   240      37.750  24.720  24.960  1.00  0.00            
ATOM   1779 3HD2 LEU   240      39.340  23.860  24.570  1.00  0.00            
ATOM   1780  C   LEU   240      42.390  26.180  22.530  1.00  0.00            
ATOM   1781  O   LEU   240      43.190  25.500  23.150  1.00  0.00            
ATOM   1782  N   VAL   241      42.720  26.700  21.330  1.00  0.00            
ATOM   1783  HN  VAL   241      41.970  27.060  20.770  1.00  0.00            
ATOM   1784  CA  VAL   241      44.010  26.900  20.760  1.00  0.00            
ATOM   1785  HA  VAL   241      44.460  25.930  20.900  1.00  0.00            
ATOM   1786  CB  VAL   241      43.950  27.330  19.320  1.00  0.00            
ATOM   1787  HB  VAL   241      43.290  28.220  19.220  1.00  0.00            
ATOM   1788  CG1 VAL   241      45.330  27.730  18.770  1.00  0.00            
ATOM   1789 1HG1 VAL   241      45.940  28.320  19.490  1.00  0.00            
ATOM   1790 2HG1 VAL   241      45.930  26.810  18.660  1.00  0.00            
ATOM   1791 3HG1 VAL   241      45.360  28.260  17.800  1.00  0.00            
ATOM   1792  CG2 VAL   241      43.350  26.150  18.550  1.00  0.00            
ATOM   1793 1HG2 VAL   241      43.920  25.220  18.790  1.00  0.00            
ATOM   1794 2HG2 VAL   241      42.290  25.970  18.840  1.00  0.00            
ATOM   1795 3HG2 VAL   241      43.450  26.350  17.460  1.00  0.00            
ATOM   1796  C   VAL   241      44.970  27.670  21.610  1.00  0.00            
ATOM   1797  O   VAL   241      46.100  27.230  21.790  1.00  0.00            
ATOM   1798  N   LYS   242      44.520  28.820  22.150  1.00  0.00            
ATOM   1799  HN  LYS   242      43.590  29.120  21.960  1.00  0.00            
ATOM   1800  CA  LYS   242      45.220  29.700  23.030  1.00  0.00            
ATOM   1801  HA  LYS   242      46.190  30.020  22.670  1.00  0.00            
ATOM   1802  CB  LYS   242      44.380  30.970  23.240  1.00  0.00            
ATOM   1803  HB1 LYS   242      44.360  31.460  22.250  1.00  0.00            
ATOM   1804  HB2 LYS   242      43.350  30.760  23.590  1.00  0.00            
ATOM   1805  CG  LYS   242      44.990  31.950  24.250  1.00  0.00            
ATOM   1806  HG1 LYS   242      44.850  31.610  25.290  1.00  0.00            
ATOM   1807  HG2 LYS   242      46.040  32.220  24.000  1.00  0.00            
ATOM   1808  CD  LYS   242      44.200  33.240  24.010  1.00  0.00            
ATOM   1809  HD1 LYS   242      44.260  33.620  22.970  1.00  0.00            
ATOM   1810  HD2 LYS   242      43.120  33.090  24.240  1.00  0.00            
ATOM   1811  CE  LYS   242      44.850  34.310  24.900  1.00  0.00            
ATOM   1812  HE1 LYS   242      44.830  33.870  25.920  1.00  0.00            
ATOM   1813  HE2 LYS   242      45.910  34.590  24.730  1.00  0.00            
ATOM   1814  NZ  LYS   242      44.050  35.560  24.930  1.00  0.00            
ATOM   1815  HZ1 LYS   242      43.110  35.310  25.290  1.00  0.00            
ATOM   1816  HZ2 LYS   242      44.450  36.220  25.620  1.00  0.00            
ATOM   1817  HZ3 LYS   242      43.900  36.080  24.050  1.00  0.00            
ATOM   1818  C   LYS   242      45.570  29.070  24.330  1.00  0.00            
ATOM   1819  O   LYS   242      46.690  29.080  24.830  1.00  0.00            
ATOM   1820  N   MET   243      44.660  28.210  24.820  1.00  0.00            
ATOM   1821  HN  MET   243      43.780  28.210  24.350  1.00  0.00            
ATOM   1822  CA  MET   243      44.620  27.420  26.010  1.00  0.00            
ATOM   1823  HA  MET   243      45.140  28.090  26.670  1.00  0.00            
ATOM   1824  CB  MET   243      43.240  26.990  26.550  1.00  0.00            
ATOM   1825  HB1 MET   243      42.640  26.760  25.650  1.00  0.00            
ATOM   1826  HB2 MET   243      43.390  26.130  27.230  1.00  0.00            
ATOM   1827  CG  MET   243      42.410  28.120  27.170  1.00  0.00            
ATOM   1828  HG1 MET   243      42.140  28.700  26.260  1.00  0.00            
ATOM   1829  HG2 MET   243      41.430  27.890  27.630  1.00  0.00            
ATOM   1830  SD  MET   243      43.440  29.030  28.360  1.00  0.00            
ATOM   1831  CE  MET   243      42.190  30.130  29.090  1.00  0.00            
ATOM   1832  HE1 MET   243      41.810  30.810  28.290  1.00  0.00            
ATOM   1833  HE2 MET   243      41.320  29.490  29.360  1.00  0.00            
ATOM   1834  HE3 MET   243      42.440  30.780  29.960  1.00  0.00            
ATOM   1835  C   MET   243      45.590  26.290  25.920  1.00  0.00            
ATOM   1836  O   MET   243      46.280  26.060  26.910  1.00  0.00            
ATOM   1837  N   LEU   244      45.720  25.600  24.780  1.00  0.00            
ATOM   1838  HN  LEU   244      45.090  25.720  24.020  1.00  0.00            
ATOM   1839  CA  LEU   244      46.740  24.620  24.560  1.00  0.00            
ATOM   1840  HA  LEU   244      46.580  23.850  25.290  1.00  0.00            
ATOM   1841  CB  LEU   244      46.560  24.060  23.140  1.00  0.00            
ATOM   1842  HB1 LEU   244      45.480  23.910  22.910  1.00  0.00            
ATOM   1843  HB2 LEU   244      46.760  24.840  22.380  1.00  0.00            
ATOM   1844  CG  LEU   244      47.400  22.790  22.880  1.00  0.00            
ATOM   1845  HG  LEU   244      48.440  23.160  22.780  1.00  0.00            
ATOM   1846  CD1 LEU   244      47.330  21.760  24.020  1.00  0.00            
ATOM   1847 1HD1 LEU   244      47.820  20.810  23.680  1.00  0.00            
ATOM   1848 2HD1 LEU   244      47.940  22.100  24.880  1.00  0.00            
ATOM   1849 3HD1 LEU   244      46.300  21.620  24.400  1.00  0.00            
ATOM   1850  CD2 LEU   244      47.140  22.060  21.550  1.00  0.00            
ATOM   1851 1HD2 LEU   244      47.850  21.210  21.460  1.00  0.00            
ATOM   1852 2HD2 LEU   244      46.090  21.720  21.680  1.00  0.00            
ATOM   1853 3HD2 LEU   244      47.230  22.750  20.690  1.00  0.00            
ATOM   1854  C   LEU   244      48.140  25.100  24.780  1.00  0.00            
ATOM   1855  O   LEU   244      48.970  24.340  25.270  1.00  0.00            
ATOM   1856  N   GLY   245      48.460  26.390  24.600  1.00  0.00            
ATOM   1857  HN  GLY   245      47.840  27.140  24.380  1.00  0.00            
ATOM   1858  CA  GLY   245      49.780  26.810  24.960  1.00  0.00            
ATOM   1859  HA1 GLY   245      50.550  26.080  24.760  1.00  0.00            
ATOM   1860  HA2 GLY   245      49.840  27.680  24.310  1.00  0.00            
ATOM   1861  C   GLY   245      49.910  27.330  26.350  1.00  0.00            
ATOM   1862  O   GLY   245      50.980  27.840  26.680  1.00  0.00            
ATOM   1863  N   SER   246      48.870  27.290  27.190  1.00  0.00            
ATOM   1864  HN  SER   246      48.040  26.760  27.000  1.00  0.00            
ATOM   1865  CA  SER   246      49.040  27.750  28.530  1.00  0.00            
ATOM   1866  HA  SER   246      49.280  28.800  28.430  1.00  0.00            
ATOM   1867  CB  SER   246      47.710  27.670  29.300  1.00  0.00            
ATOM   1868  HB1 SER   246      46.940  27.820  28.510  1.00  0.00            
ATOM   1869  HB2 SER   246      47.460  26.620  29.570  1.00  0.00            
ATOM   1870  OG  SER   246      47.670  28.620  30.350  1.00  0.00            
ATOM   1871  HG1 SER   246      46.840  29.080  30.440  1.00  0.00            
ATOM   1872  C   SER   246      50.030  26.900  29.260  1.00  0.00            
ATOM   1873  O   SER   246      49.910  25.690  29.080  1.00  0.00            
ATOM   1874  N   PRO   247      50.920  27.380  30.080  1.00  0.00            
ATOM   1875  CD  PRO   247      51.320  28.770  30.030  1.00  0.00            
ATOM   1876  HD1 PRO   247      50.460  29.440  29.840  1.00  0.00            
ATOM   1877  HD2 PRO   247      51.990  28.930  29.150  1.00  0.00            
ATOM   1878  CA  PRO   247      51.640  26.620  31.060  1.00  0.00            
ATOM   1879  HA  PRO   247      52.120  25.780  30.590  1.00  0.00            
ATOM   1880  CB  PRO   247      52.740  27.580  31.530  1.00  0.00            
ATOM   1881  HB1 PRO   247      53.170  27.310  32.520  1.00  0.00            
ATOM   1882  HB2 PRO   247      53.650  27.500  30.910  1.00  0.00            
ATOM   1883  CG  PRO   247      52.080  28.950  31.360  1.00  0.00            
ATOM   1884  HG1 PRO   247      51.410  29.070  32.230  1.00  0.00            
ATOM   1885  HG2 PRO   247      52.730  29.850  31.310  1.00  0.00            
ATOM   1886  C   PRO   247      50.820  26.160  32.220  1.00  0.00            
ATOM   1887  O   PRO   247      51.210  25.290  32.990  1.00  0.00            
ATOM   1888  N   VAL   248      49.660  26.810  32.450  1.00  0.00            
ATOM   1889  HN  VAL   248      49.330  27.500  31.820  1.00  0.00            
ATOM   1890  CA  VAL   248      48.780  26.470  33.530  1.00  0.00            
ATOM   1891  HA  VAL   248      49.360  26.430  34.440  1.00  0.00            
ATOM   1892  CB  VAL   248      47.820  27.590  33.790  1.00  0.00            
ATOM   1893  HB  VAL   248      47.070  27.660  32.970  1.00  0.00            
ATOM   1894  CG1 VAL   248      47.130  27.150  35.090  1.00  0.00            
ATOM   1895 1HG1 VAL   248      46.300  26.410  35.060  1.00  0.00            
ATOM   1896 2HG1 VAL   248      47.800  26.970  35.960  1.00  0.00            
ATOM   1897 3HG1 VAL   248      46.560  28.080  35.310  1.00  0.00            
ATOM   1898  CG2 VAL   248      48.650  28.860  34.010  1.00  0.00            
ATOM   1899 1HG2 VAL   248      49.320  29.150  33.170  1.00  0.00            
ATOM   1900 2HG2 VAL   248      47.910  29.690  34.130  1.00  0.00            
ATOM   1901 3HG2 VAL   248      49.320  28.810  34.890  1.00  0.00            
ATOM   1902  C   VAL   248      48.050  25.170  33.420  1.00  0.00            
ATOM   1903  O   VAL   248      47.140  25.000  32.610  1.00  0.00            
ATOM   1904  N   ASP   249      48.420  24.220  34.290  1.00  0.00            
ATOM   1905  HN  ASP   249      49.100  24.530  34.950  1.00  0.00            
ATOM   1906  CA  ASP   249      48.290  22.800  34.220  1.00  0.00            
ATOM   1907  HA  ASP   249      48.780  22.390  33.350  1.00  0.00            
ATOM   1908  CB  ASP   249      48.800  22.160  35.530  1.00  0.00            
ATOM   1909  HB1 ASP   249      48.230  22.520  36.410  1.00  0.00            
ATOM   1910  HB2 ASP   249      48.840  21.050  35.520  1.00  0.00            
ATOM   1911  CG  ASP   249      50.220  22.670  35.730  1.00  0.00            
ATOM   1912  OD1 ASP   249      50.420  23.580  36.580  1.00  0.00            
ATOM   1913  OD2 ASP   249      51.110  22.110  35.040  1.00  0.00            
ATOM   1914  C   ASP   249      46.890  22.280  34.190  1.00  0.00            
ATOM   1915  O   ASP   249      46.520  21.350  33.470  1.00  0.00            
ATOM   1916  N   SER   250      46.010  22.870  35.010  1.00  0.00            
ATOM   1917  HN  SER   250      46.350  23.670  35.500  1.00  0.00            
ATOM   1918  CA  SER   250      44.590  22.690  35.070  1.00  0.00            
ATOM   1919  HA  SER   250      44.390  21.670  35.360  1.00  0.00            
ATOM   1920  CB  SER   250      43.930  23.510  36.190  1.00  0.00            
ATOM   1921  HB1 SER   250      42.850  23.260  36.100  1.00  0.00            
ATOM   1922  HB2 SER   250      44.220  23.190  37.210  1.00  0.00            
ATOM   1923  OG  SER   250      44.150  24.910  36.110  1.00  0.00            
ATOM   1924  HG1 SER   250      44.100  25.230  37.020  1.00  0.00            
ATOM   1925  C   SER   250      43.860  22.990  33.810  1.00  0.00            
ATOM   1926  O   SER   250      42.960  22.310  33.330  1.00  0.00            
ATOM   1927  N   VAL   251      44.220  24.130  33.180  1.00  0.00            
ATOM   1928  HN  VAL   251      45.030  24.640  33.450  1.00  0.00            
ATOM   1929  CA  VAL   251      43.380  24.600  32.130  1.00  0.00            
ATOM   1930  HA  VAL   251      42.370  24.300  32.380  1.00  0.00            
ATOM   1931  CB  VAL   251      43.470  26.100  32.040  1.00  0.00            
ATOM   1932  HB  VAL   251      44.400  26.510  31.600  1.00  0.00            
ATOM   1933  CG1 VAL   251      42.370  26.720  31.160  1.00  0.00            
ATOM   1934 1HG1 VAL   251      42.470  26.450  30.080  1.00  0.00            
ATOM   1935 2HG1 VAL   251      41.410  26.300  31.530  1.00  0.00            
ATOM   1936 3HG1 VAL   251      42.310  27.820  31.080  1.00  0.00            
ATOM   1937  CG2 VAL   251      43.400  26.630  33.480  1.00  0.00            
ATOM   1938 1HG2 VAL   251      42.430  26.400  33.960  1.00  0.00            
ATOM   1939 2HG2 VAL   251      44.110  26.160  34.190  1.00  0.00            
ATOM   1940 3HG2 VAL   251      43.490  27.720  33.310  1.00  0.00            
ATOM   1941  C   VAL   251      43.690  23.990  30.800  1.00  0.00            
ATOM   1942  O   VAL   251      42.830  23.840  29.940  1.00  0.00            
ATOM   1943  N   LEU   252      44.960  23.560  30.680  1.00  0.00            
ATOM   1944  HN  LEU   252      45.520  23.920  31.420  1.00  0.00            
ATOM   1945  CA  LEU   252      45.600  22.870  29.600  1.00  0.00            
ATOM   1946  HA  LEU   252      45.470  23.430  28.690  1.00  0.00            
ATOM   1947  CB  LEU   252      47.090  22.750  29.940  1.00  0.00            
ATOM   1948  HB1 LEU   252      47.560  23.760  30.040  1.00  0.00            
ATOM   1949  HB2 LEU   252      47.270  22.240  30.910  1.00  0.00            
ATOM   1950  CG  LEU   252      48.050  22.030  28.970  1.00  0.00            
ATOM   1951  HG  LEU   252      47.780  20.960  28.910  1.00  0.00            
ATOM   1952  CD1 LEU   252      47.880  22.700  27.600  1.00  0.00            
ATOM   1953 1HD1 LEU   252      48.690  22.270  26.970  1.00  0.00            
ATOM   1954 2HD1 LEU   252      46.910  22.300  27.250  1.00  0.00            
ATOM   1955 3HD1 LEU   252      47.970  23.810  27.620  1.00  0.00            
ATOM   1956  CD2 LEU   252      49.520  22.150  29.410  1.00  0.00            
ATOM   1957 1HD2 LEU   252      49.680  21.920  30.480  1.00  0.00            
ATOM   1958 2HD2 LEU   252      50.170  21.500  28.790  1.00  0.00            
ATOM   1959 3HD2 LEU   252      50.010  23.140  29.390  1.00  0.00            
ATOM   1960  C   LEU   252      45.010  21.520  29.430  1.00  0.00            
ATOM   1961  O   LEU   252      44.760  21.070  28.310  1.00  0.00            
ATOM   1962  N   PHE   253      44.770  20.780  30.530  1.00  0.00            
ATOM   1963  HN  PHE   253      45.100  21.070  31.420  1.00  0.00            
ATOM   1964  CA  PHE   253      44.230  19.450  30.520  1.00  0.00            
ATOM   1965  HA  PHE   253      44.780  18.830  29.830  1.00  0.00            
ATOM   1966  CB  PHE   253      44.270  18.810  31.920  1.00  0.00            
ATOM   1967  HB1 PHE   253      43.780  19.490  32.650  1.00  0.00            
ATOM   1968  HB2 PHE   253      43.590  17.940  31.760  1.00  0.00            
ATOM   1969  CG  PHE   253      45.640  18.460  32.380  1.00  0.00            
ATOM   1970  CD1 PHE   253      45.710  18.000  33.670  1.00  0.00            
ATOM   1971  HD1 PHE   253      44.870  18.040  34.340  1.00  0.00            
ATOM   1972  CE1 PHE   253      46.940  17.580  34.140  1.00  0.00            
ATOM   1973  HE1 PHE   253      47.000  17.120  35.110  1.00  0.00            
ATOM   1974  CZ  PHE   253      48.040  17.540  33.320  1.00  0.00            
ATOM   1975  HZ  PHE   253      49.020  17.350  33.730  1.00  0.00            
ATOM   1976  CD2 PHE   253      46.750  18.430  31.570  1.00  0.00            
ATOM   1977  HD2 PHE   253      46.700  18.890  30.590  1.00  0.00            
ATOM   1978  CE2 PHE   253      47.980  18.040  32.040  1.00  0.00            
ATOM   1979  HE2 PHE   253      48.820  18.070  31.360  1.00  0.00            
ATOM   1980  C   PHE   253      42.830  19.370  30.010  1.00  0.00            
ATOM   1981  O   PHE   253      42.560  18.530  29.160  1.00  0.00            
ATOM   1982  N   TYR   254      41.980  20.310  30.460  1.00  0.00            
ATOM   1983  HN  TYR   254      42.340  20.980  31.110  1.00  0.00            
ATOM   1984  CA  TYR   254      40.650  20.480  29.950  1.00  0.00            
ATOM   1985  HA  TYR   254      40.140  19.530  29.930  1.00  0.00            
ATOM   1986  CB  TYR   254      39.820  21.690  30.410  1.00  0.00            
ATOM   1987  HB1 TYR   254      40.400  22.630  30.420  1.00  0.00            
ATOM   1988  HB2 TYR   254      38.950  21.940  29.760  1.00  0.00            
ATOM   1989  CG  TYR   254      39.220  21.300  31.720  1.00  0.00            
ATOM   1990  CD1 TYR   254      39.530  22.050  32.830  1.00  0.00            
ATOM   1991  HD1 TYR   254      40.280  22.820  32.760  1.00  0.00            
ATOM   1992  CE1 TYR   254      38.870  21.880  34.030  1.00  0.00            
ATOM   1993  HE1 TYR   254      39.240  22.350  34.930  1.00  0.00            
ATOM   1994  CZ  TYR   254      37.900  20.910  34.080  1.00  0.00            
ATOM   1995  OH  TYR   254      37.450  20.520  35.360  1.00  0.00            
ATOM   1996  HH  TYR   254      36.520  20.290  35.360  1.00  0.00            
ATOM   1997  CD2 TYR   254      38.260  20.320  31.810  1.00  0.00            
ATOM   1998  HD2 TYR   254      37.910  19.810  30.930  1.00  0.00            
ATOM   1999  CE2 TYR   254      37.560  20.160  32.980  1.00  0.00            
ATOM   2000  HE2 TYR   254      36.790  19.420  33.110  1.00  0.00            
ATOM   2001  C   TYR   254      40.630  20.800  28.500  1.00  0.00            
ATOM   2002  O   TYR   254      39.820  20.350  27.690  1.00  0.00            
ATOM   2003  N   ALA   255      41.590  21.650  28.090  1.00  0.00            
ATOM   2004  HN  ALA   255      42.240  22.080  28.710  1.00  0.00            
ATOM   2005  CA  ALA   255      41.670  22.070  26.730  1.00  0.00            
ATOM   2006  HA  ALA   255      40.730  22.460  26.370  1.00  0.00            
ATOM   2007  CB  ALA   255      42.650  23.240  26.600  1.00  0.00            
ATOM   2008  HB1 ALA   255      43.710  22.960  26.800  1.00  0.00            
ATOM   2009  HB2 ALA   255      42.570  23.690  25.580  1.00  0.00            
ATOM   2010  HB3 ALA   255      42.410  24.060  27.310  1.00  0.00            
ATOM   2011  C   ALA   255      41.960  21.010  25.720  1.00  0.00            
ATOM   2012  O   ALA   255      41.270  20.900  24.710  1.00  0.00            
ATOM   2013  N   ILE   256      42.980  20.170  25.960  1.00  0.00            
ATOM   2014  HN  ILE   256      43.370  20.190  26.880  1.00  0.00            
ATOM   2015  CA  ILE   256      43.390  19.110  25.100  1.00  0.00            
ATOM   2016  HA  ILE   256      43.400  19.620  24.160  1.00  0.00            
ATOM   2017  CB  ILE   256      44.720  18.490  25.420  1.00  0.00            
ATOM   2018  HB  ILE   256      45.360  19.400  25.460  1.00  0.00            
ATOM   2019  CG2 ILE   256      44.820  17.690  26.730  1.00  0.00            
ATOM   2020 1HG2 ILE   256      44.050  16.890  26.680  1.00  0.00            
ATOM   2021 2HG2 ILE   256      45.820  17.240  26.870  1.00  0.00            
ATOM   2022 3HG2 ILE   256      44.710  18.320  27.640  1.00  0.00            
ATOM   2023  CG1 ILE   256      45.300  17.610  24.290  1.00  0.00            
ATOM   2024 1HG1 ILE   256      46.310  17.410  24.730  1.00  0.00            
ATOM   2025 2HG1 ILE   256      44.750  16.660  24.140  1.00  0.00            
ATOM   2026  CD  ILE   256      45.480  18.330  22.960  1.00  0.00            
ATOM   2027  HD1 ILE   256      44.530  18.650  22.480  1.00  0.00            
ATOM   2028  HD2 ILE   256      46.060  19.220  23.290  1.00  0.00            
ATOM   2029  HD3 ILE   256      45.990  17.710  22.190  1.00  0.00            
ATOM   2030  C   ILE   256      42.320  18.080  25.010  1.00  0.00            
ATOM   2031  O   ILE   256      42.040  17.580  23.920  1.00  0.00            
ATOM   2032  N   THR   257      41.610  17.800  26.120  1.00  0.00            
ATOM   2033  HN  THR   257      41.880  18.170  27.010  1.00  0.00            
ATOM   2034  CA  THR   257      40.500  16.900  26.100  1.00  0.00            
ATOM   2035  HA  THR   257      40.980  15.990  25.770  1.00  0.00            
ATOM   2036  CB  THR   257      40.050  16.560  27.490  1.00  0.00            
ATOM   2037  HB  THR   257      39.620  17.440  28.010  1.00  0.00            
ATOM   2038  OG1 THR   257      41.110  16.030  28.260  1.00  0.00            
ATOM   2039  HG1 THR   257      41.170  16.660  28.980  1.00  0.00            
ATOM   2040  CG2 THR   257      39.000  15.430  27.540  1.00  0.00            
ATOM   2041 1HG2 THR   257      39.350  14.450  27.140  1.00  0.00            
ATOM   2042 2HG2 THR   257      38.730  15.320  28.610  1.00  0.00            
ATOM   2043 3HG2 THR   257      38.140  15.640  26.880  1.00  0.00            
ATOM   2044  C   THR   257      39.360  17.310  25.240  1.00  0.00            
ATOM   2045  O   THR   257      38.900  16.590  24.360  1.00  0.00            
ATOM   2046  N   THR   258      38.960  18.600  25.330  1.00  0.00            
ATOM   2047  HN  THR   258      39.590  19.180  25.840  1.00  0.00            
ATOM   2048  CA  THR   258      37.900  19.180  24.570  1.00  0.00            
ATOM   2049  HA  THR   258      37.000  18.630  24.830  1.00  0.00            
ATOM   2050  CB  THR   258      37.770  20.620  24.990  1.00  0.00            
ATOM   2051  HB  THR   258      38.720  21.190  24.880  1.00  0.00            
ATOM   2052  OG1 THR   258      37.440  20.800  26.360  1.00  0.00            
ATOM   2053  HG1 THR   258      38.190  20.480  26.860  1.00  0.00            
ATOM   2054  CG2 THR   258      36.730  21.400  24.160  1.00  0.00            
ATOM   2055 1HG2 THR   258      35.750  20.910  24.360  1.00  0.00            
ATOM   2056 2HG2 THR   258      36.720  22.420  24.580  1.00  0.00            
ATOM   2057 3HG2 THR   258      36.890  21.440  23.060  1.00  0.00            
ATOM   2058  C   THR   258      38.170  19.110  23.110  1.00  0.00            
ATOM   2059  O   THR   258      37.380  18.660  22.290  1.00  0.00            
ATOM   2060  N   LEU   259      39.420  19.420  22.720  1.00  0.00            
ATOM   2061  HN  LEU   259      40.070  19.620  23.450  1.00  0.00            
ATOM   2062  CA  LEU   259      39.840  19.320  21.350  1.00  0.00            
ATOM   2063  HA  LEU   259      39.160  19.880  20.730  1.00  0.00            
ATOM   2064  CB  LEU   259      41.270  19.830  21.100  1.00  0.00            
ATOM   2065  HB1 LEU   259      41.860  19.340  21.910  1.00  0.00            
ATOM   2066  HB2 LEU   259      41.770  19.510  20.160  1.00  0.00            
ATOM   2067  CG  LEU   259      41.420  21.360  21.130  1.00  0.00            
ATOM   2068  HG  LEU   259      40.860  21.840  21.960  1.00  0.00            
ATOM   2069  CD1 LEU   259      42.930  21.640  21.100  1.00  0.00            
ATOM   2070 1HD1 LEU   259      43.480  20.960  21.770  1.00  0.00            
ATOM   2071 2HD1 LEU   259      43.330  21.610  20.060  1.00  0.00            
ATOM   2072 3HD1 LEU   259      43.160  22.670  21.470  1.00  0.00            
ATOM   2073  CD2 LEU   259      40.730  21.960  19.890  1.00  0.00            
ATOM   2074 1HD2 LEU   259      40.950  23.040  19.840  1.00  0.00            
ATOM   2075 2HD2 LEU   259      41.080  21.370  19.020  1.00  0.00            
ATOM   2076 3HD2 LEU   259      39.620  21.820  19.840  1.00  0.00            
ATOM   2077  C   LEU   259      39.750  17.960  20.740  1.00  0.00            
ATOM   2078  O   LEU   259      39.380  17.790  19.580  1.00  0.00            
ATOM   2079  N   HIS   260      40.110  16.940  21.530  1.00  0.00            
ATOM   2080  HN  HIS   260      40.680  17.050  22.350  1.00  0.00            
ATOM   2081  CA  HIS   260      39.980  15.570  21.130  1.00  0.00            
ATOM   2082  HA  HIS   260      40.600  15.440  20.250  1.00  0.00            
ATOM   2083  CB  HIS   260      40.520  14.630  22.210  1.00  0.00            
ATOM   2084  HB1 HIS   260      41.490  15.070  22.540  1.00  0.00            
ATOM   2085  HB2 HIS   260      39.900  14.560  23.130  1.00  0.00            
ATOM   2086  ND1 HIS   260      39.850  12.280  21.810  1.00  0.00            
ATOM   2087  CG  HIS   260      40.860  13.220  21.810  1.00  0.00            
ATOM   2088  CE1 HIS   260      40.480  11.160  21.500  1.00  0.00            
ATOM   2089  HE1 HIS   260      39.980  10.200  21.440  1.00  0.00            
ATOM   2090  NE2 HIS   260      41.810  11.330  21.250  1.00  0.00            
ATOM   2091  HE2 HIS   260      42.310  10.590  20.800  1.00  0.00            
ATOM   2092  CD2 HIS   260      42.060  12.670  21.460  1.00  0.00            
ATOM   2093  HD2 HIS   260      43.050  13.110  21.460  1.00  0.00            
ATOM   2094  C   HIS   260      38.640  15.020  20.810  1.00  0.00            
ATOM   2095  O   HIS   260      38.460  14.250  19.870  1.00  0.00            
ATOM   2096  N   ASN   261      37.600  15.480  21.520  1.00  0.00            
ATOM   2097  HN  ASN   261      37.690  15.930  22.410  1.00  0.00            
ATOM   2098  CA  ASN   261      36.240  15.340  21.100  1.00  0.00            
ATOM   2099  HA  ASN   261      36.100  14.270  21.010  1.00  0.00            
ATOM   2100  CB  ASN   261      35.290  15.950  22.140  1.00  0.00            
ATOM   2101  HB1 ASN   261      35.540  17.040  22.190  1.00  0.00            
ATOM   2102  HB2 ASN   261      34.240  15.680  21.920  1.00  0.00            
ATOM   2103  CG  ASN   261      35.530  15.320  23.510  1.00  0.00            
ATOM   2104  OD1 ASN   261      36.010  14.200  23.660  1.00  0.00            
ATOM   2105  ND2 ASN   261      35.060  16.100  24.520  1.00  0.00            
ATOM   2106 1HD2 ASN   261      34.820  17.020  24.210  1.00  0.00            
ATOM   2107 2HD2 ASN   261      35.160  15.840  25.480  1.00  0.00            
ATOM   2108  C   ASN   261      35.950  15.930  19.770  1.00  0.00            
ATOM   2109  O   ASN   261      35.410  15.260  18.890  1.00  0.00            
ATOM   2110  N   LEU   262      36.380  17.180  19.490  1.00  0.00            
ATOM   2111  HN  LEU   262      36.940  17.600  20.200  1.00  0.00            
ATOM   2112  CA  LEU   262      36.180  17.980  18.330  1.00  0.00            
ATOM   2113  HA  LEU   262      35.100  18.010  18.250  1.00  0.00            
ATOM   2114  CB  LEU   262      36.620  19.450  18.410  1.00  0.00            
ATOM   2115  HB1 LEU   262      37.690  19.500  18.710  1.00  0.00            
ATOM   2116  HB2 LEU   262      36.670  19.930  17.410  1.00  0.00            
ATOM   2117  CG  LEU   262      35.780  20.260  19.410  1.00  0.00            
ATOM   2118  HG  LEU   262      35.550  19.610  20.290  1.00  0.00            
ATOM   2119  CD1 LEU   262      36.440  21.550  19.930  1.00  0.00            
ATOM   2120 1HD1 LEU   262      35.850  22.120  20.680  1.00  0.00            
ATOM   2121 2HD1 LEU   262      37.430  21.290  20.370  1.00  0.00            
ATOM   2122 3HD1 LEU   262      36.530  22.280  19.100  1.00  0.00            
ATOM   2123  CD2 LEU   262      34.470  20.790  18.790  1.00  0.00            
ATOM   2124 1HD2 LEU   262      33.820  21.170  19.610  1.00  0.00            
ATOM   2125 2HD2 LEU   262      34.790  21.680  18.210  1.00  0.00            
ATOM   2126 3HD2 LEU   262      33.950  20.000  18.230  1.00  0.00            
ATOM   2127  C   LEU   262      36.700  17.310  17.110  1.00  0.00            
ATOM   2128  O   LEU   262      36.010  17.020  16.130  1.00  0.00            
ATOM   2129  N   LEU   263      37.990  16.940  17.140  1.00  0.00            
ATOM   2130  HN  LEU   263      38.610  17.170  17.880  1.00  0.00            
ATOM   2131  CA  LEU   263      38.540  16.180  16.060  1.00  0.00            
ATOM   2132  HA  LEU   263      38.480  16.740  15.140  1.00  0.00            
ATOM   2133  CB  LEU   263      40.010  15.860  16.370  1.00  0.00            
ATOM   2134  HB1 LEU   263      40.130  15.320  17.330  1.00  0.00            
ATOM   2135  HB2 LEU   263      40.420  15.180  15.590  1.00  0.00            
ATOM   2136  CG  LEU   263      40.900  17.120  16.400  1.00  0.00            
ATOM   2137  HG  LEU   263      40.470  17.770  17.190  1.00  0.00            
ATOM   2138  CD1 LEU   263      42.360  16.870  16.810  1.00  0.00            
ATOM   2139 1HD1 LEU   263      42.250  16.120  17.620  1.00  0.00            
ATOM   2140 2HD1 LEU   263      42.760  16.270  15.970  1.00  0.00            
ATOM   2141 3HD1 LEU   263      43.020  17.740  17.000  1.00  0.00            
ATOM   2142  CD2 LEU   263      40.980  17.990  15.140  1.00  0.00            
ATOM   2143 1HD2 LEU   263      41.320  17.370  14.280  1.00  0.00            
ATOM   2144 2HD2 LEU   263      39.940  18.270  14.840  1.00  0.00            
ATOM   2145 3HD2 LEU   263      41.480  18.980  15.200  1.00  0.00            
ATOM   2146  C   LEU   263      37.850  14.900  15.720  1.00  0.00            
ATOM   2147  O   LEU   263      37.710  14.570  14.540  1.00  0.00            
ATOM   2148  N   LEU   264      37.300  14.070  16.620  1.00  0.00            
ATOM   2149  HN  LEU   264      37.430  14.280  17.580  1.00  0.00            
ATOM   2150  CA  LEU   264      36.450  12.950  16.340  1.00  0.00            
ATOM   2151  HA  LEU   264      36.860  12.440  15.480  1.00  0.00            
ATOM   2152  CB  LEU   264      36.520  11.920  17.480  1.00  0.00            
ATOM   2153  HB1 LEU   264      36.180  12.500  18.360  1.00  0.00            
ATOM   2154  HB2 LEU   264      35.820  11.090  17.260  1.00  0.00            
ATOM   2155  CG  LEU   264      37.910  11.360  17.820  1.00  0.00            
ATOM   2156  HG  LEU   264      38.470  12.150  18.380  1.00  0.00            
ATOM   2157  CD1 LEU   264      37.680  10.200  18.800  1.00  0.00            
ATOM   2158 1HD1 LEU   264      37.490   9.220  18.320  1.00  0.00            
ATOM   2159 2HD1 LEU   264      38.570  10.000  19.430  1.00  0.00            
ATOM   2160 3HD1 LEU   264      36.970  10.480  19.610  1.00  0.00            
ATOM   2161  CD2 LEU   264      38.690  10.800  16.620  1.00  0.00            
ATOM   2162 1HD2 LEU   264      37.920  10.220  16.090  1.00  0.00            
ATOM   2163 2HD2 LEU   264      39.040  11.620  15.960  1.00  0.00            
ATOM   2164 3HD2 LEU   264      39.590  10.230  16.940  1.00  0.00            
ATOM   2165  C   LEU   264      35.020  13.210  16.050  1.00  0.00            
ATOM   2166  O   LEU   264      34.480  12.530  15.170  1.00  0.00            
ATOM   2167  N   HIS   265      34.300  14.090  16.760  1.00  0.00            
ATOM   2168  HN  HIS   265      34.720  14.710  17.430  1.00  0.00            
ATOM   2169  CA  HIS   265      32.880  13.960  16.850  1.00  0.00            
ATOM   2170  HA  HIS   265      32.450  13.170  16.240  1.00  0.00            
ATOM   2171  CB  HIS   265      32.340  13.690  18.270  1.00  0.00            
ATOM   2172  HB1 HIS   265      32.760  14.460  18.950  1.00  0.00            
ATOM   2173  HB2 HIS   265      31.230  13.720  18.260  1.00  0.00            
ATOM   2174  ND1 HIS   265      32.160  11.180  18.250  1.00  0.00            
ATOM   2175  CG  HIS   265      32.680  12.330  18.810  1.00  0.00            
ATOM   2176  CE1 HIS   265      32.670  10.180  18.950  1.00  0.00            
ATOM   2177  HE1 HIS   265      32.570   9.110  18.790  1.00  0.00            
ATOM   2178  NE2 HIS   265      33.460  10.660  19.950  1.00  0.00            
ATOM   2179  HE2 HIS   265      33.950  10.050  20.560  1.00  0.00            
ATOM   2180  CD2 HIS   265      33.440  12.040  19.890  1.00  0.00            
ATOM   2181  HD2 HIS   265      34.020  12.760  20.460  1.00  0.00            
ATOM   2182  C   HIS   265      32.190  15.180  16.340  1.00  0.00            
ATOM   2183  O   HIS   265      30.970  15.160  16.190  1.00  0.00            
ATOM   2184  N   GLN   266      33.010  16.190  16.010  1.00  0.00            
ATOM   2185  HN  GLN   266      33.980  16.140  16.260  1.00  0.00            
ATOM   2186  CA  GLN   266      32.560  17.340  15.290  1.00  0.00            
ATOM   2187  HA  GLN   266      31.490  17.380  15.220  1.00  0.00            
ATOM   2188  CB  GLN   266      32.870  18.620  16.090  1.00  0.00            
ATOM   2189  HB1 GLN   266      32.270  18.560  17.020  1.00  0.00            
ATOM   2190  HB2 GLN   266      33.960  18.600  16.280  1.00  0.00            
ATOM   2191  CG  GLN   266      32.380  19.950  15.510  1.00  0.00            
ATOM   2192  HG1 GLN   266      32.570  20.660  16.350  1.00  0.00            
ATOM   2193  HG2 GLN   266      33.060  20.100  14.640  1.00  0.00            
ATOM   2194  CD  GLN   266      30.900  20.060  15.180  1.00  0.00            
ATOM   2195  OE1 GLN   266      29.940  19.660  15.830  1.00  0.00            
ATOM   2196  NE2 GLN   266      30.720  20.680  13.980  1.00  0.00            
ATOM   2197 1HE2 GLN   266      31.550  20.930  13.490  1.00  0.00            
ATOM   2198 2HE2 GLN   266      29.800  20.840  13.620  1.00  0.00            
ATOM   2199  C   GLN   266      33.210  17.540  13.960  1.00  0.00            
ATOM   2200  O   GLN   266      34.410  17.400  13.710  1.00  0.00            
ATOM   2201  N   GLU   267      32.480  17.920  12.900  1.00  0.00            
ATOM   2202  HN  GLU   267      31.490  17.860  12.980  1.00  0.00            
ATOM   2203  CA  GLU   267      33.010  18.240  11.610  1.00  0.00            
ATOM   2204  HA  GLU   267      33.830  17.550  11.470  1.00  0.00            
ATOM   2205  CB  GLU   267      31.970  17.740  10.600  1.00  0.00            
ATOM   2206  HB1 GLU   267      31.620  16.760  10.990  1.00  0.00            
ATOM   2207  HB2 GLU   267      31.050  18.330  10.810  1.00  0.00            
ATOM   2208  CG  GLU   267      32.320  17.740   9.110  1.00  0.00            
ATOM   2209  HG1 GLU   267      31.400  17.490   8.540  1.00  0.00            
ATOM   2210  HG2 GLU   267      32.570  18.760   8.740  1.00  0.00            
ATOM   2211  CD  GLU   267      33.430  16.740   8.860  1.00  0.00            
ATOM   2212  OE1 GLU   267      33.230  15.630   8.280  1.00  0.00            
ATOM   2213  OE2 GLU   267      34.590  17.030   9.270  1.00  0.00            
ATOM   2214  C   GLU   267      33.560  19.620  11.470  1.00  0.00            
ATOM   2215  O   GLU   267      33.200  20.560  12.180  1.00  0.00            
ATOM   2216  N   GLY   268      34.490  19.890  10.530  1.00  0.00            
ATOM   2217  HN  GLY   268      34.820  19.100  10.010  1.00  0.00            
ATOM   2218  CA  GLY   268      35.220  21.080  10.230  1.00  0.00            
ATOM   2219  HA1 GLY   268      35.600  20.970   9.220  1.00  0.00            
ATOM   2220  HA2 GLY   268      34.560  21.900  10.450  1.00  0.00            
ATOM   2221  C   GLY   268      36.350  21.340  11.160  1.00  0.00            
ATOM   2222  O   GLY   268      37.130  22.290  11.040  1.00  0.00            
ATOM   2223  N   ALA   269      36.470  20.500  12.200  1.00  0.00            
ATOM   2224  HN  ALA   269      35.720  19.850  12.330  1.00  0.00            
ATOM   2225  CA  ALA   269      37.390  20.760  13.260  1.00  0.00            
ATOM   2226  HA  ALA   269      37.390  21.820  13.480  1.00  0.00            
ATOM   2227  CB  ALA   269      37.170  19.960  14.550  1.00  0.00            
ATOM   2228  HB1 ALA   269      36.220  20.230  15.050  1.00  0.00            
ATOM   2229  HB2 ALA   269      37.220  18.870  14.320  1.00  0.00            
ATOM   2230  HB3 ALA   269      37.920  20.220  15.330  1.00  0.00            
ATOM   2231  C   ALA   269      38.790  20.390  12.900  1.00  0.00            
ATOM   2232  O   ALA   269      39.740  20.800  13.570  1.00  0.00            
ATOM   2233  N   LYS   270      39.120  19.610  11.850  1.00  0.00            
ATOM   2234  HN  LYS   270      38.400  19.280  11.250  1.00  0.00            
ATOM   2235  CA  LYS   270      40.470  19.370  11.450  1.00  0.00            
ATOM   2236  HA  LYS   270      40.970  19.190  12.390  1.00  0.00            
ATOM   2237  CB  LYS   270      40.660  18.080  10.630  1.00  0.00            
ATOM   2238  HB1 LYS   270      40.000  18.170   9.740  1.00  0.00            
ATOM   2239  HB2 LYS   270      41.710  17.890  10.310  1.00  0.00            
ATOM   2240  CG  LYS   270      40.270  16.830  11.410  1.00  0.00            
ATOM   2241  HG1 LYS   270      40.980  16.600  12.230  1.00  0.00            
ATOM   2242  HG2 LYS   270      39.340  17.030  11.990  1.00  0.00            
ATOM   2243  CD  LYS   270      40.090  15.670  10.430  1.00  0.00            
ATOM   2244  HD1 LYS   270      39.810  16.270   9.540  1.00  0.00            
ATOM   2245  HD2 LYS   270      41.130  15.300  10.270  1.00  0.00            
ATOM   2246  CE  LYS   270      39.160  14.530  10.830  1.00  0.00            
ATOM   2247  HE1 LYS   270      39.430  14.140  11.840  1.00  0.00            
ATOM   2248  HE2 LYS   270      38.150  15.000  10.800  1.00  0.00            
ATOM   2249  NZ  LYS   270      39.280  13.340   9.960  1.00  0.00            
ATOM   2250  HZ1 LYS   270      40.260  12.990   9.900  1.00  0.00            
ATOM   2251  HZ2 LYS   270      38.740  12.510  10.290  1.00  0.00            
ATOM   2252  HZ3 LYS   270      39.050  13.630   8.990  1.00  0.00            
ATOM   2253  C   LYS   270      40.990  20.550  10.710  1.00  0.00            
ATOM   2254  O   LYS   270      42.110  21.000  10.960  1.00  0.00            
ATOM   2255  N   MET   271      40.130  21.150   9.870  1.00  0.00            
ATOM   2256  HN  MET   271      39.230  20.740   9.710  1.00  0.00            
ATOM   2257  CA  MET   271      40.230  22.450   9.300  1.00  0.00            
ATOM   2258  HA  MET   271      41.070  22.550   8.620  1.00  0.00            
ATOM   2259  CB  MET   271      39.140  22.670   8.240  1.00  0.00            
ATOM   2260  HB1 MET   271      39.040  21.800   7.560  1.00  0.00            
ATOM   2261  HB2 MET   271      38.240  22.540   8.870  1.00  0.00            
ATOM   2262  CG  MET   271      39.090  23.970   7.440  1.00  0.00            
ATOM   2263  HG1 MET   271      38.190  23.930   6.800  1.00  0.00            
ATOM   2264  HG2 MET   271      39.000  24.740   8.240  1.00  0.00            
ATOM   2265  SD  MET   271      40.590  24.330   6.460  1.00  0.00            
ATOM   2266  CE  MET   271      40.150  26.080   6.250  1.00  0.00            
ATOM   2267  HE1 MET   271      41.130  26.600   6.170  1.00  0.00            
ATOM   2268  HE2 MET   271      39.510  26.290   5.370  1.00  0.00            
ATOM   2269  HE3 MET   271      39.640  26.530   7.120  1.00  0.00            
ATOM   2270  C   MET   271      40.370  23.600  10.230  1.00  0.00            
ATOM   2271  O   MET   271      41.150  24.530  10.020  1.00  0.00            
ATOM   2272  N   ALA   272      39.550  23.620  11.300  1.00  0.00            
ATOM   2273  HN  ALA   272      38.830  22.930  11.380  1.00  0.00            
ATOM   2274  CA  ALA   272      39.580  24.650  12.290  1.00  0.00            
ATOM   2275  HA  ALA   272      39.350  25.600  11.840  1.00  0.00            
ATOM   2276  CB  ALA   272      38.480  24.210  13.270  1.00  0.00            
ATOM   2277  HB1 ALA   272      38.870  23.300  13.780  1.00  0.00            
ATOM   2278  HB2 ALA   272      38.230  24.930  14.080  1.00  0.00            
ATOM   2279  HB3 ALA   272      37.560  23.980  12.700  1.00  0.00            
ATOM   2280  C   ALA   272      40.860  24.790  13.050  1.00  0.00            
ATOM   2281  O   ALA   272      41.400  25.880  13.210  1.00  0.00            
ATOM   2282  N   VAL   273      41.470  23.640  13.400  1.00  0.00            
ATOM   2283  HN  VAL   273      41.040  22.800  13.090  1.00  0.00            
ATOM   2284  CA  VAL   273      42.750  23.600  14.030  1.00  0.00            
ATOM   2285  HA  VAL   273      42.770  24.260  14.890  1.00  0.00            
ATOM   2286  CB  VAL   273      42.840  22.220  14.600  1.00  0.00            
ATOM   2287  HB  VAL   273      42.470  21.530  13.810  1.00  0.00            
ATOM   2288  CG1 VAL   273      44.220  22.050  15.260  1.00  0.00            
ATOM   2289 1HG1 VAL   273      45.030  22.130  14.500  1.00  0.00            
ATOM   2290 2HG1 VAL   273      44.440  22.840  16.000  1.00  0.00            
ATOM   2291 3HG1 VAL   273      44.310  21.070  15.780  1.00  0.00            
ATOM   2292  CG2 VAL   273      41.760  22.070  15.690  1.00  0.00            
ATOM   2293 1HG2 VAL   273      40.730  22.190  15.300  1.00  0.00            
ATOM   2294 2HG2 VAL   273      41.760  21.090  16.200  1.00  0.00            
ATOM   2295 3HG2 VAL   273      41.760  22.820  16.510  1.00  0.00            
ATOM   2296  C   VAL   273      43.830  23.870  13.050  1.00  0.00            
ATOM   2297  O   VAL   273      44.740  24.590  13.460  1.00  0.00            
ATOM   2298  N   ARG   274      43.760  23.390  11.790  1.00  0.00            
ATOM   2299  HN  ARG   274      43.090  22.660  11.720  1.00  0.00            
ATOM   2300  CA  ARG   274      44.700  23.710  10.760  1.00  0.00            
ATOM   2301  HA  ARG   274      45.690  23.500  11.130  1.00  0.00            
ATOM   2302  CB  ARG   274      44.440  22.850   9.510  1.00  0.00            
ATOM   2303  HB1 ARG   274      44.620  21.820   9.880  1.00  0.00            
ATOM   2304  HB2 ARG   274      43.380  22.950   9.180  1.00  0.00            
ATOM   2305  CG  ARG   274      45.330  22.970   8.270  1.00  0.00            
ATOM   2306  HG1 ARG   274      45.120  23.890   7.690  1.00  0.00            
ATOM   2307  HG2 ARG   274      46.380  23.030   8.620  1.00  0.00            
ATOM   2308  CD  ARG   274      45.270  21.710   7.390  1.00  0.00            
ATOM   2309  HD1 ARG   274      46.030  21.670   6.590  1.00  0.00            
ATOM   2310  HD2 ARG   274      45.650  20.880   8.020  1.00  0.00            
ATOM   2311  NE  ARG   274      43.890  21.380   6.950  1.00  0.00            
ATOM   2312  HE  ARG   274      43.520  20.470   7.160  1.00  0.00            
ATOM   2313  CZ  ARG   274      43.260  22.030   5.930  1.00  0.00            
ATOM   2314  NH1 ARG   274      43.840  23.050   5.230  1.00  0.00            
ATOM   2315 1HH1 ARG   274      44.820  23.230   5.290  1.00  0.00            
ATOM   2316 2HH1 ARG   274      43.420  23.350   4.370  1.00  0.00            
ATOM   2317  NH2 ARG   274      42.090  21.540   5.420  1.00  0.00            
ATOM   2318 1HH2 ARG   274      41.790  20.710   5.880  1.00  0.00            
ATOM   2319 2HH2 ARG   274      41.740  22.020   4.620  1.00  0.00            
ATOM   2320  C   ARG   274      44.750  25.140  10.350  1.00  0.00            
ATOM   2321  O   ARG   274      45.850  25.650  10.140  1.00  0.00            
ATOM   2322  N   LEU   275      43.610  25.850  10.280  1.00  0.00            
ATOM   2323  HN  LEU   275      42.740  25.360  10.390  1.00  0.00            
ATOM   2324  CA  LEU   275      43.600  27.260  10.080  1.00  0.00            
ATOM   2325  HA  LEU   275      44.160  27.520   9.190  1.00  0.00            
ATOM   2326  CB  LEU   275      42.120  27.610   9.870  1.00  0.00            
ATOM   2327  HB1 LEU   275      41.690  26.970   9.070  1.00  0.00            
ATOM   2328  HB2 LEU   275      41.480  27.300  10.720  1.00  0.00            
ATOM   2329  CG  LEU   275      41.790  29.100   9.630  1.00  0.00            
ATOM   2330  HG  LEU   275      42.350  29.580  10.460  1.00  0.00            
ATOM   2331  CD1 LEU   275      42.370  29.580   8.290  1.00  0.00            
ATOM   2332 1HD1 LEU   275      41.980  30.610   8.120  1.00  0.00            
ATOM   2333 2HD1 LEU   275      43.470  29.740   8.310  1.00  0.00            
ATOM   2334 3HD1 LEU   275      42.020  28.980   7.430  1.00  0.00            
ATOM   2335  CD2 LEU   275      40.290  29.440   9.550  1.00  0.00            
ATOM   2336 1HD2 LEU   275      39.850  28.980   8.640  1.00  0.00            
ATOM   2337 2HD2 LEU   275      39.900  29.150  10.550  1.00  0.00            
ATOM   2338 3HD2 LEU   275      40.050  30.520   9.590  1.00  0.00            
ATOM   2339  C   LEU   275      44.170  28.010  11.240  1.00  0.00            
ATOM   2340  O   LEU   275      44.850  29.010  11.020  1.00  0.00            
ATOM   2341  N   ALA   276      44.000  27.470  12.460  1.00  0.00            
ATOM   2342  HN  ALA   276      43.640  26.560  12.640  1.00  0.00            
ATOM   2343  CA  ALA   276      44.550  28.120  13.610  1.00  0.00            
ATOM   2344  HA  ALA   276      44.590  29.190  13.440  1.00  0.00            
ATOM   2345  CB  ALA   276      43.640  27.720  14.790  1.00  0.00            
ATOM   2346  HB1 ALA   276      42.930  28.550  14.980  1.00  0.00            
ATOM   2347  HB2 ALA   276      43.010  26.830  14.560  1.00  0.00            
ATOM   2348  HB3 ALA   276      44.210  27.590  15.730  1.00  0.00            
ATOM   2349  C   ALA   276      45.950  27.770  13.940  1.00  0.00            
ATOM   2350  O   ALA   276      46.640  28.390  14.750  1.00  0.00            
ATOM   2351  N   GLY   277      46.480  26.670  13.370  1.00  0.00            
ATOM   2352  HN  GLY   277      45.830  26.140  12.820  1.00  0.00            
ATOM   2353  CA  GLY   277      47.830  26.250  13.580  1.00  0.00            
ATOM   2354  HA1 GLY   277      48.070  25.510  12.830  1.00  0.00            
ATOM   2355  HA2 GLY   277      48.470  27.120  13.520  1.00  0.00            
ATOM   2356  C   GLY   277      48.100  25.580  14.880  1.00  0.00            
ATOM   2357  O   GLY   277      49.090  25.910  15.540  1.00  0.00            
ATOM   2358  N   GLY   278      47.190  24.670  15.260  1.00  0.00            
ATOM   2359  HN  GLY   278      46.310  24.610  14.790  1.00  0.00            
ATOM   2360  CA  GLY   278      47.390  24.010  16.520  1.00  0.00            
ATOM   2361  HA1 GLY   278      47.750  24.730  17.240  1.00  0.00            
ATOM   2362  HA2 GLY   278      46.410  23.620  16.730  1.00  0.00            
ATOM   2363  C   GLY   278      48.310  22.840  16.480  1.00  0.00            
ATOM   2364  O   GLY   278      48.760  22.440  17.560  1.00  0.00            
ATOM   2365  N   LEU   279      48.770  22.360  15.320  1.00  0.00            
ATOM   2366  HN  LEU   279      48.410  22.770  14.490  1.00  0.00            
ATOM   2367  CA  LEU   279      49.790  21.370  15.140  1.00  0.00            
ATOM   2368  HA  LEU   279      49.520  20.520  15.750  1.00  0.00            
ATOM   2369  CB  LEU   279      49.970  21.150  13.630  1.00  0.00            
ATOM   2370  HB1 LEU   279      50.110  22.110  13.090  1.00  0.00            
ATOM   2371  HB2 LEU   279      50.950  20.650  13.460  1.00  0.00            
ATOM   2372  CG  LEU   279      48.950  20.220  12.970  1.00  0.00            
ATOM   2373  HG  LEU   279      47.960  20.220  13.490  1.00  0.00            
ATOM   2374  CD1 LEU   279      48.490  20.570  11.540  1.00  0.00            
ATOM   2375 1HD1 LEU   279      48.430  21.670  11.530  1.00  0.00            
ATOM   2376 2HD1 LEU   279      49.200  20.300  10.730  1.00  0.00            
ATOM   2377 3HD1 LEU   279      47.610  19.990  11.190  1.00  0.00            
ATOM   2378  CD2 LEU   279      49.350  18.730  12.940  1.00  0.00            
ATOM   2379 1HD2 LEU   279      48.580  18.240  12.300  1.00  0.00            
ATOM   2380 2HD2 LEU   279      50.360  18.540  12.530  1.00  0.00            
ATOM   2381 3HD2 LEU   279      49.240  18.200  13.910  1.00  0.00            
ATOM   2382  C   LEU   279      51.140  21.770  15.640  1.00  0.00            
ATOM   2383  O   LEU   279      51.810  21.010  16.330  1.00  0.00            
ATOM   2384  N   GLN   280      51.510  23.040  15.400  1.00  0.00            
ATOM   2385  HN  GLN   280      50.980  23.720  14.900  1.00  0.00            
ATOM   2386  CA  GLN   280      52.760  23.570  15.830  1.00  0.00            
ATOM   2387  HA  GLN   280      53.560  22.910  15.530  1.00  0.00            
ATOM   2388  CB  GLN   280      52.990  24.970  15.240  1.00  0.00            
ATOM   2389  HB1 GLN   280      52.300  25.640  15.800  1.00  0.00            
ATOM   2390  HB2 GLN   280      54.070  25.180  15.430  1.00  0.00            
ATOM   2391  CG  GLN   280      52.830  25.030  13.720  1.00  0.00            
ATOM   2392  HG1 GLN   280      53.570  25.780  13.360  1.00  0.00            
ATOM   2393  HG2 GLN   280      53.130  24.050  13.300  1.00  0.00            
ATOM   2394  CD  GLN   280      51.450  25.300  13.130  1.00  0.00            
ATOM   2395  OE1 GLN   280      50.600  24.410  13.220  1.00  0.00            
ATOM   2396  NE2 GLN   280      51.240  26.480  12.500  1.00  0.00            
ATOM   2397 1HE2 GLN   280      51.950  27.190  12.440  1.00  0.00            
ATOM   2398 2HE2 GLN   280      50.450  26.610  11.900  1.00  0.00            
ATOM   2399  C   GLN   280      53.010  23.730  17.290  1.00  0.00            
ATOM   2400  O   GLN   280      54.130  23.510  17.740  1.00  0.00            
ATOM   2401  N   LYS   281      51.960  24.060  18.070  1.00  0.00            
ATOM   2402  HN  LYS   281      51.120  24.270  17.580  1.00  0.00            
ATOM   2403  CA  LYS   281      51.860  23.960  19.490  1.00  0.00            
ATOM   2404  HA  LYS   281      52.740  24.380  19.950  1.00  0.00            
ATOM   2405  CB  LYS   281      50.510  24.490  20.030  1.00  0.00            
ATOM   2406  HB1 LYS   281      49.680  23.990  19.490  1.00  0.00            
ATOM   2407  HB2 LYS   281      50.340  24.170  21.080  1.00  0.00            
ATOM   2408  CG  LYS   281      50.340  26.000  19.920  1.00  0.00            
ATOM   2409  HG1 LYS   281      51.310  26.500  20.150  1.00  0.00            
ATOM   2410  HG2 LYS   281      50.100  26.170  18.850  1.00  0.00            
ATOM   2411  CD  LYS   281      49.140  26.610  20.650  1.00  0.00            
ATOM   2412  HD1 LYS   281      48.200  26.110  20.360  1.00  0.00            
ATOM   2413  HD2 LYS   281      49.260  26.360  21.730  1.00  0.00            
ATOM   2414  CE  LYS   281      48.960  28.110  20.420  1.00  0.00            
ATOM   2415  HE1 LYS   281      48.800  28.310  19.340  1.00  0.00            
ATOM   2416  HE2 LYS   281      48.080  28.480  21.000  1.00  0.00            
ATOM   2417  NZ  LYS   281      50.160  28.850  20.890  1.00  0.00            
ATOM   2418  HZ1 LYS   281      50.760  28.260  21.500  1.00  0.00            
ATOM   2419  HZ2 LYS   281      50.800  29.070  20.100  1.00  0.00            
ATOM   2420  HZ3 LYS   281      49.890  29.640  21.510  1.00  0.00            
ATOM   2421  C   LYS   281      52.080  22.540  19.890  1.00  0.00            
ATOM   2422  O   LYS   281      52.840  22.240  20.810  1.00  0.00            
ATOM   2423  N   MET   282      51.490  21.530  19.220  1.00  0.00            
ATOM   2424  HN  MET   282      50.780  21.700  18.540  1.00  0.00            
ATOM   2425  CA  MET   282      51.540  20.140  19.540  1.00  0.00            
ATOM   2426  HA  MET   282      51.390  20.110  20.610  1.00  0.00            
ATOM   2427  CB  MET   282      50.520  19.250  18.820  1.00  0.00            
ATOM   2428  HB1 MET   282      50.570  19.510  17.740  1.00  0.00            
ATOM   2429  HB2 MET   282      50.660  18.170  19.020  1.00  0.00            
ATOM   2430  CG  MET   282      49.070  19.540  19.240  1.00  0.00            
ATOM   2431  HG1 MET   282      49.000  19.310  20.320  1.00  0.00            
ATOM   2432  HG2 MET   282      48.840  20.610  19.050  1.00  0.00            
ATOM   2433  SD  MET   282      47.830  18.550  18.350  1.00  0.00            
ATOM   2434  CE  MET   282      46.420  19.430  19.080  1.00  0.00            
ATOM   2435  HE1 MET   282      46.290  20.490  18.800  1.00  0.00            
ATOM   2436  HE2 MET   282      45.430  18.950  18.910  1.00  0.00            
ATOM   2437  HE3 MET   282      46.590  19.240  20.170  1.00  0.00            
ATOM   2438  C   MET   282      52.880  19.520  19.330  1.00  0.00            
ATOM   2439  O   MET   282      53.070  18.410  19.830  1.00  0.00            
ATOM   2440  N   VAL   283      53.790  20.140  18.550  1.00  0.00            
ATOM   2441  HN  VAL   283      53.560  21.010  18.130  1.00  0.00            
ATOM   2442  CA  VAL   283      55.120  19.630  18.450  1.00  0.00            
ATOM   2443  HA  VAL   283      55.230  18.680  18.950  1.00  0.00            
ATOM   2444  CB  VAL   283      55.590  19.360  17.050  1.00  0.00            
ATOM   2445  HB  VAL   283      56.650  19.040  17.050  1.00  0.00            
ATOM   2446  CG1 VAL   283      54.810  18.150  16.510  1.00  0.00            
ATOM   2447 1HG1 VAL   283      55.250  17.870  15.540  1.00  0.00            
ATOM   2448 2HG1 VAL   283      54.910  17.310  17.230  1.00  0.00            
ATOM   2449 3HG1 VAL   283      53.770  18.470  16.300  1.00  0.00            
ATOM   2450  CG2 VAL   283      55.610  20.530  16.050  1.00  0.00            
ATOM   2451 1HG2 VAL   283      54.520  20.690  15.870  1.00  0.00            
ATOM   2452 2HG2 VAL   283      56.030  21.500  16.380  1.00  0.00            
ATOM   2453 3HG2 VAL   283      55.950  20.210  15.040  1.00  0.00            
ATOM   2454  C   VAL   283      56.050  20.610  19.100  1.00  0.00            
ATOM   2455  O   VAL   283      57.260  20.470  18.950  1.00  0.00            
ATOM   2456  N   ALA   284      55.590  21.600  19.880  1.00  0.00            
ATOM   2457  HN  ALA   284      54.610  21.690  20.080  1.00  0.00            
ATOM   2458  CA  ALA   284      56.460  22.530  20.530  1.00  0.00            
ATOM   2459  HA  ALA   284      57.440  22.510  20.090  1.00  0.00            
ATOM   2460  CB  ALA   284      56.000  23.970  20.250  1.00  0.00            
ATOM   2461  HB1 ALA   284      56.790  24.620  20.690  1.00  0.00            
ATOM   2462  HB2 ALA   284      55.940  24.230  19.170  1.00  0.00            
ATOM   2463  HB3 ALA   284      55.030  24.130  20.770  1.00  0.00            
ATOM   2464  C   ALA   284      56.610  22.350  22.000  1.00  0.00            
ATOM   2465  O   ALA   284      57.410  22.970  22.700  1.00  0.00            
ATOM   2466  N   LEU   285      55.870  21.430  22.650  1.00  0.00            
ATOM   2467  HN  LEU   285      55.110  21.130  22.090  1.00  0.00            
ATOM   2468  CA  LEU   285      56.020  21.020  24.010  1.00  0.00            
ATOM   2469  HA  LEU   285      55.960  21.920  24.600  1.00  0.00            
ATOM   2470  CB  LEU   285      54.900  20.000  24.280  1.00  0.00            
ATOM   2471  HB1 LEU   285      55.120  19.030  23.780  1.00  0.00            
ATOM   2472  HB2 LEU   285      55.010  19.790  25.360  1.00  0.00            
ATOM   2473  CG  LEU   285      53.420  20.360  24.080  1.00  0.00            
ATOM   2474  HG  LEU   285      53.130  20.520  23.020  1.00  0.00            
ATOM   2475  CD1 LEU   285      52.490  19.230  24.560  1.00  0.00            
ATOM   2476 1HD1 LEU   285      52.550  18.280  23.990  1.00  0.00            
ATOM   2477 2HD1 LEU   285      52.680  19.020  25.640  1.00  0.00            
ATOM   2478 3HD1 LEU   285      51.410  19.500  24.500  1.00  0.00            
ATOM   2479  CD2 LEU   285      53.130  21.730  24.720  1.00  0.00            
ATOM   2480 1HD2 LEU   285      52.030  21.890  24.660  1.00  0.00            
ATOM   2481 2HD2 LEU   285      53.450  21.680  25.780  1.00  0.00            
ATOM   2482 3HD2 LEU   285      53.750  22.510  24.230  1.00  0.00            
ATOM   2483  C   LEU   285      57.340  20.390  24.270  1.00  0.00            
ATOM   2484  O   LEU   285      57.930  19.780  23.380  1.00  0.00            
ATOM   2485  N   LEU   286      57.750  20.510  25.550  1.00  0.00            
ATOM   2486  HN  LEU   286      57.190  21.030  26.190  1.00  0.00            
ATOM   2487  CA  LEU   286      58.920  19.810  25.970  1.00  0.00            
ATOM   2488  HA  LEU   286      59.100  18.890  25.450  1.00  0.00            
ATOM   2489  CB  LEU   286      60.120  20.740  25.700  1.00  0.00            
ATOM   2490  HB1 LEU   286      60.270  20.830  24.610  1.00  0.00            
ATOM   2491  HB2 LEU   286      59.770  21.720  26.100  1.00  0.00            
ATOM   2492  CG  LEU   286      61.500  20.350  26.240  1.00  0.00            
ATOM   2493  HG  LEU   286      61.630  20.260  27.340  1.00  0.00            
ATOM   2494  CD1 LEU   286      61.930  18.940  25.790  1.00  0.00            
ATOM   2495 1HD1 LEU   286      63.030  18.920  25.930  1.00  0.00            
ATOM   2496 2HD1 LEU   286      61.410  18.200  26.430  1.00  0.00            
ATOM   2497 3HD1 LEU   286      61.720  18.880  24.700  1.00  0.00            
ATOM   2498  CD2 LEU   286      62.550  21.370  25.790  1.00  0.00            
ATOM   2499 1HD2 LEU   286      62.290  22.400  26.110  1.00  0.00            
ATOM   2500 2HD2 LEU   286      63.560  21.100  26.180  1.00  0.00            
ATOM   2501 3HD2 LEU   286      62.590  21.270  24.680  1.00  0.00            
ATOM   2502  C   LEU   286      58.890  19.470  27.420  1.00  0.00            
ATOM   2503  O   LEU   286      59.190  18.350  27.840  1.00  0.00            
ATOM   2504  N   ASN   287      58.320  20.380  28.230  1.00  0.00            
ATOM   2505  HN  ASN   287      58.010  21.280  27.940  1.00  0.00            
ATOM   2506  CA  ASN   287      58.450  20.280  29.650  1.00  0.00            
ATOM   2507  HA  ASN   287      59.320  19.700  29.920  1.00  0.00            
ATOM   2508  CB  ASN   287      58.510  21.740  30.130  1.00  0.00            
ATOM   2509  HB1 ASN   287      57.690  22.390  29.770  1.00  0.00            
ATOM   2510  HB2 ASN   287      58.480  21.770  31.240  1.00  0.00            
ATOM   2511  CG  ASN   287      59.800  22.440  29.690  1.00  0.00            
ATOM   2512  OD1 ASN   287      60.880  22.250  30.240  1.00  0.00            
ATOM   2513  ND2 ASN   287      59.630  23.400  28.750  1.00  0.00            
ATOM   2514 1HD2 ASN   287      58.710  23.600  28.390  1.00  0.00            
ATOM   2515 2HD2 ASN   287      60.480  23.760  28.360  1.00  0.00            
ATOM   2516  C   ASN   287      57.270  19.690  30.340  1.00  0.00            
ATOM   2517  O   ASN   287      57.230  19.660  31.570  1.00  0.00            
ATOM   2518  N   LYS   288      56.280  19.220  29.560  1.00  0.00            
ATOM   2519  HN  LYS   288      56.360  19.330  28.570  1.00  0.00            
ATOM   2520  CA  LYS   288      55.270  18.370  30.110  1.00  0.00            
ATOM   2521  HA  LYS   288      55.000  18.670  31.110  1.00  0.00            
ATOM   2522  CB  LYS   288      53.910  18.360  29.400  1.00  0.00            
ATOM   2523  HB1 LYS   288      54.000  17.950  28.370  1.00  0.00            
ATOM   2524  HB2 LYS   288      53.200  17.770  30.030  1.00  0.00            
ATOM   2525  CG  LYS   288      53.330  19.770  29.240  1.00  0.00            
ATOM   2526  HG1 LYS   288      53.870  20.280  28.410  1.00  0.00            
ATOM   2527  HG2 LYS   288      52.250  19.790  28.960  1.00  0.00            
ATOM   2528  CD  LYS   288      53.450  20.790  30.370  1.00  0.00            
ATOM   2529  HD1 LYS   288      54.490  20.890  30.750  1.00  0.00            
ATOM   2530  HD2 LYS   288      53.130  21.780  29.980  1.00  0.00            
ATOM   2531  CE  LYS   288      52.520  20.600  31.580  1.00  0.00            
ATOM   2532  HE1 LYS   288      51.490  20.840  31.230  1.00  0.00            
ATOM   2533  HE2 LYS   288      52.570  19.510  31.760  1.00  0.00            
ATOM   2534  NZ  LYS   288      52.730  21.470  32.750  1.00  0.00            
ATOM   2535  HZ1 LYS   288      52.020  21.460  33.510  1.00  0.00            
ATOM   2536  HZ2 LYS   288      53.620  21.150  33.200  1.00  0.00            
ATOM   2537  HZ3 LYS   288      52.920  22.450  32.450  1.00  0.00            
ATOM   2538  C   LYS   288      55.740  16.970  30.330  1.00  0.00            
ATOM   2539  O   LYS   288      56.100  16.270  29.390  1.00  0.00            
ATOM   2540  N   THR   289      55.670  16.470  31.570  1.00  0.00            
ATOM   2541  HN  THR   289      55.330  17.040  32.310  1.00  0.00            
ATOM   2542  CA  THR   289      56.160  15.170  31.930  1.00  0.00            
ATOM   2543  HA  THR   289      56.870  14.860  31.180  1.00  0.00            
ATOM   2544  CB  THR   289      56.930  15.200  33.220  1.00  0.00            
ATOM   2545  HB  THR   289      57.410  14.240  33.500  1.00  0.00            
ATOM   2546  OG1 THR   289      56.250  15.780  34.310  1.00  0.00            
ATOM   2547  HG1 THR   289      56.660  15.560  35.150  1.00  0.00            
ATOM   2548  CG2 THR   289      58.120  16.120  32.900  1.00  0.00            
ATOM   2549 1HG2 THR   289      58.780  16.320  33.770  1.00  0.00            
ATOM   2550 2HG2 THR   289      58.700  15.870  31.980  1.00  0.00            
ATOM   2551 3HG2 THR   289      57.750  17.140  32.680  1.00  0.00            
ATOM   2552  C   THR   289      55.000  14.230  31.970  1.00  0.00            
ATOM   2553  O   THR   289      55.270  13.050  31.760  1.00  0.00            
ATOM   2554  N   ASN   290      53.750  14.640  32.270  1.00  0.00            
ATOM   2555  HN  ASN   290      53.580  15.620  32.330  1.00  0.00            
ATOM   2556  CA  ASN   290      52.650  13.750  32.440  1.00  0.00            
ATOM   2557  HA  ASN   290      53.010  13.080  33.210  1.00  0.00            
ATOM   2558  CB  ASN   290      51.440  14.520  32.990  1.00  0.00            
ATOM   2559  HB1 ASN   290      51.890  15.120  33.820  1.00  0.00            
ATOM   2560  HB2 ASN   290      51.100  15.180  32.160  1.00  0.00            
ATOM   2561  CG  ASN   290      50.260  13.690  33.450  1.00  0.00            
ATOM   2562  OD1 ASN   290      49.910  12.610  32.980  1.00  0.00            
ATOM   2563  ND2 ASN   290      49.360  14.410  34.170  1.00  0.00            
ATOM   2564 1HD2 ASN   290      49.720  15.190  34.690  1.00  0.00            
ATOM   2565 2HD2 ASN   290      48.440  14.030  34.250  1.00  0.00            
ATOM   2566  C   ASN   290      52.280  12.940  31.250  1.00  0.00            
ATOM   2567  O   ASN   290      52.110  13.470  30.160  1.00  0.00            
ATOM   2568  N   VAL   291      52.290  11.610  31.460  1.00  0.00            
ATOM   2569  HN  VAL   291      52.390  11.310  32.400  1.00  0.00            
ATOM   2570  CA  VAL   291      52.290  10.670  30.380  1.00  0.00            
ATOM   2571  HA  VAL   291      53.000  10.980  29.630  1.00  0.00            
ATOM   2572  CB  VAL   291      52.610   9.280  30.860  1.00  0.00            
ATOM   2573  HB  VAL   291      52.370   8.630  29.990  1.00  0.00            
ATOM   2574  CG1 VAL   291      54.140   9.170  30.960  1.00  0.00            
ATOM   2575 1HG1 VAL   291      54.680   9.190  29.990  1.00  0.00            
ATOM   2576 2HG1 VAL   291      54.470  10.110  31.440  1.00  0.00            
ATOM   2577 3HG1 VAL   291      54.370   8.220  31.490  1.00  0.00            
ATOM   2578  CG2 VAL   291      51.830   8.970  32.150  1.00  0.00            
ATOM   2579 1HG2 VAL   291      51.940   9.810  32.870  1.00  0.00            
ATOM   2580 2HG2 VAL   291      50.780   8.630  32.060  1.00  0.00            
ATOM   2581 3HG2 VAL   291      52.300   8.090  32.640  1.00  0.00            
ATOM   2582  C   VAL   291      50.970  10.620  29.690  1.00  0.00            
ATOM   2583  O   VAL   291      50.830  10.460  28.480  1.00  0.00            
ATOM   2584  N   LYS   292      49.940  10.890  30.510  1.00  0.00            
ATOM   2585  HN  LYS   292      50.140  11.200  31.440  1.00  0.00            
ATOM   2586  CA  LYS   292      48.610  10.970  29.970  1.00  0.00            
ATOM   2587  HA  LYS   292      48.290  10.060  29.480  1.00  0.00            
ATOM   2588  CB  LYS   292      47.580  11.160  31.100  1.00  0.00            
ATOM   2589  HB1 LYS   292      47.730  12.170  31.540  1.00  0.00            
ATOM   2590  HB2 LYS   292      46.590  11.260  30.610  1.00  0.00            
ATOM   2591  CG  LYS   292      47.570  10.110  32.210  1.00  0.00            
ATOM   2592  HG1 LYS   292      47.280   9.120  31.800  1.00  0.00            
ATOM   2593  HG2 LYS   292      48.600   9.960  32.590  1.00  0.00            
ATOM   2594  CD  LYS   292      46.600  10.440  33.340  1.00  0.00            
ATOM   2595  HD1 LYS   292      46.540  11.540  33.480  1.00  0.00            
ATOM   2596  HD2 LYS   292      45.580  10.150  33.000  1.00  0.00            
ATOM   2597  CE  LYS   292      46.820   9.780  34.700  1.00  0.00            
ATOM   2598  HE1 LYS   292      47.880   9.940  34.990  1.00  0.00            
ATOM   2599  HE2 LYS   292      46.250  10.440  35.380  1.00  0.00            
ATOM   2600  NZ  LYS   292      46.400   8.370  34.870  1.00  0.00            
ATOM   2601  HZ1 LYS   292      47.000   7.780  34.270  1.00  0.00            
ATOM   2602  HZ2 LYS   292      46.520   8.100  35.860  1.00  0.00            
ATOM   2603  HZ3 LYS   292      45.380   8.220  34.720  1.00  0.00            
ATOM   2604  C   LYS   292      48.360  12.090  29.030  1.00  0.00            
ATOM   2605  O   LYS   292      47.810  11.960  27.940  1.00  0.00            
ATOM   2606  N   PHE   293      48.840  13.290  29.420  1.00  0.00            
ATOM   2607  HN  PHE   293      49.360  13.370  30.270  1.00  0.00            
ATOM   2608  CA  PHE   293      48.820  14.460  28.600  1.00  0.00            
ATOM   2609  HA  PHE   293      47.820  14.620  28.230  1.00  0.00            
ATOM   2610  CB  PHE   293      49.250  15.740  29.350  1.00  0.00            
ATOM   2611  HB1 PHE   293      48.510  15.780  30.180  1.00  0.00            
ATOM   2612  HB2 PHE   293      50.230  15.630  29.860  1.00  0.00            
ATOM   2613  CG  PHE   293      49.150  16.970  28.510  1.00  0.00            
ATOM   2614  CD1 PHE   293      47.950  17.600  28.270  1.00  0.00            
ATOM   2615  HD1 PHE   293      47.010  17.250  28.670  1.00  0.00            
ATOM   2616  CE1 PHE   293      47.950  18.760  27.530  1.00  0.00            
ATOM   2617  HE1 PHE   293      46.970  19.170  27.400  1.00  0.00            
ATOM   2618  CZ  PHE   293      49.110  19.270  26.980  1.00  0.00            
ATOM   2619  HZ  PHE   293      49.000  20.130  26.340  1.00  0.00            
ATOM   2620  CD2 PHE   293      50.320  17.550  28.080  1.00  0.00            
ATOM   2621  HD2 PHE   293      51.260  17.100  28.350  1.00  0.00            
ATOM   2622  CE2 PHE   293      50.300  18.660  27.270  1.00  0.00            
ATOM   2623  HE2 PHE   293      51.190  19.180  26.940  1.00  0.00            
ATOM   2624  C   PHE   293      49.600  14.220  27.350  1.00  0.00            
ATOM   2625  O   PHE   293      49.220  14.790  26.330  1.00  0.00            
ATOM   2626  N   LEU   294      50.770  13.560  27.420  1.00  0.00            
ATOM   2627  HN  LEU   294      51.190  13.340  28.300  1.00  0.00            
ATOM   2628  CA  LEU   294      51.530  13.340  26.230  1.00  0.00            
ATOM   2629  HA  LEU   294      51.680  14.290  25.740  1.00  0.00            
ATOM   2630  CB  LEU   294      52.910  12.750  26.540  1.00  0.00            
ATOM   2631  HB1 LEU   294      52.660  11.910  27.220  1.00  0.00            
ATOM   2632  HB2 LEU   294      53.340  12.280  25.630  1.00  0.00            
ATOM   2633  CG  LEU   294      53.920  13.680  27.230  1.00  0.00            
ATOM   2634  HG  LEU   294      53.400  14.080  28.120  1.00  0.00            
ATOM   2635  CD1 LEU   294      55.080  12.830  27.790  1.00  0.00            
ATOM   2636 1HD1 LEU   294      55.640  12.230  27.050  1.00  0.00            
ATOM   2637 2HD1 LEU   294      55.830  13.490  28.270  1.00  0.00            
ATOM   2638 3HD1 LEU   294      54.630  12.220  28.600  1.00  0.00            
ATOM   2639  CD2 LEU   294      54.410  14.770  26.250  1.00  0.00            
ATOM   2640 1HD2 LEU   294      55.230  15.320  26.760  1.00  0.00            
ATOM   2641 2HD2 LEU   294      54.820  14.400  25.290  1.00  0.00            
ATOM   2642 3HD2 LEU   294      53.560  15.430  25.970  1.00  0.00            
ATOM   2643  C   LEU   294      50.850  12.490  25.210  1.00  0.00            
ATOM   2644  O   LEU   294      50.940  12.670  23.990  1.00  0.00            
ATOM   2645  N   ALA   295      50.080  11.510  25.700  1.00  0.00            
ATOM   2646  HN  ALA   295      49.930  11.450  26.680  1.00  0.00            
ATOM   2647  CA  ALA   295      49.420  10.580  24.840  1.00  0.00            
ATOM   2648  HA  ALA   295      50.170  10.190  24.160  1.00  0.00            
ATOM   2649  CB  ALA   295      49.040   9.350  25.700  1.00  0.00            
ATOM   2650  HB1 ALA   295      49.870   8.800  26.190  1.00  0.00            
ATOM   2651  HB2 ALA   295      48.290   9.610  26.480  1.00  0.00            
ATOM   2652  HB3 ALA   295      48.450   8.620  25.110  1.00  0.00            
ATOM   2653  C   ALA   295      48.250  11.050  24.060  1.00  0.00            
ATOM   2654  O   ALA   295      48.130  10.830  22.850  1.00  0.00            
ATOM   2655  N   ILE   296      47.340  11.820  24.690  1.00  0.00            
ATOM   2656  HN  ILE   296      47.400  11.890  25.690  1.00  0.00            
ATOM   2657  CA  ILE   296      46.210  12.410  24.060  1.00  0.00            
ATOM   2658  HA  ILE   296      45.650  11.660  23.520  1.00  0.00            
ATOM   2659  CB  ILE   296      45.200  12.970  25.010  1.00  0.00            
ATOM   2660  HB  ILE   296      44.840  12.130  25.650  1.00  0.00            
ATOM   2661  CG2 ILE   296      45.840  14.000  25.960  1.00  0.00            
ATOM   2662 1HG2 ILE   296      45.070  14.390  26.660  1.00  0.00            
ATOM   2663 2HG2 ILE   296      46.580  13.450  26.570  1.00  0.00            
ATOM   2664 3HG2 ILE   296      46.330  14.730  25.280  1.00  0.00            
ATOM   2665  CG1 ILE   296      43.880  13.390  24.340  1.00  0.00            
ATOM   2666 1HG1 ILE   296      44.080  14.370  23.840  1.00  0.00            
ATOM   2667 2HG1 ILE   296      43.740  12.650  23.530  1.00  0.00            
ATOM   2668  CD  ILE   296      42.690  13.500  25.280  1.00  0.00            
ATOM   2669  HD1 ILE   296      41.800  13.090  24.760  1.00  0.00            
ATOM   2670  HD2 ILE   296      42.960  12.950  26.200  1.00  0.00            
ATOM   2671  HD3 ILE   296      42.530  14.530  25.680  1.00  0.00            
ATOM   2672  C   ILE   296      46.660  13.350  22.990  1.00  0.00            
ATOM   2673  O   ILE   296      46.100  13.500  21.910  1.00  0.00            
ATOM   2674  N   THR   297      47.730  14.140  23.210  1.00  0.00            
ATOM   2675  HN  THR   297      48.120  14.140  24.120  1.00  0.00            
ATOM   2676  CA  THR   297      48.300  15.120  22.330  1.00  0.00            
ATOM   2677  HA  THR   297      47.580  15.860  22.010  1.00  0.00            
ATOM   2678  CB  THR   297      49.380  15.840  23.070  1.00  0.00            
ATOM   2679  HB  THR   297      50.250  15.210  23.360  1.00  0.00            
ATOM   2680  OG1 THR   297      48.830  16.450  24.230  1.00  0.00            
ATOM   2681  HG1 THR   297      48.950  15.970  25.050  1.00  0.00            
ATOM   2682  CG2 THR   297      49.850  16.990  22.150  1.00  0.00            
ATOM   2683 1HG2 THR   297      50.140  16.670  21.120  1.00  0.00            
ATOM   2684 2HG2 THR   297      49.020  17.730  22.110  1.00  0.00            
ATOM   2685 3HG2 THR   297      50.680  17.600  22.560  1.00  0.00            
ATOM   2686  C   THR   297      48.740  14.460  21.070  1.00  0.00            
ATOM   2687  O   THR   297      48.550  14.970  19.970  1.00  0.00            
ATOM   2688  N   THR   298      49.300  13.260  21.300  1.00  0.00            
ATOM   2689  HN  THR   298      49.360  12.920  22.240  1.00  0.00            
ATOM   2690  CA  THR   298      49.730  12.350  20.280  1.00  0.00            
ATOM   2691  HA  THR   298      50.270  12.900  19.530  1.00  0.00            
ATOM   2692  CB  THR   298      50.500  11.160  20.780  1.00  0.00            
ATOM   2693  HB  THR   298      49.840  10.630  21.500  1.00  0.00            
ATOM   2694  OG1 THR   298      51.630  11.690  21.460  1.00  0.00            
ATOM   2695  HG1 THR   298      51.280  12.200  22.190  1.00  0.00            
ATOM   2696  CG2 THR   298      51.050  10.240  19.680  1.00  0.00            
ATOM   2697 1HG2 THR   298      50.120   9.740  19.310  1.00  0.00            
ATOM   2698 2HG2 THR   298      51.580  10.790  18.880  1.00  0.00            
ATOM   2699 3HG2 THR   298      51.590   9.410  20.200  1.00  0.00            
ATOM   2700  C   THR   298      48.550  11.920  19.480  1.00  0.00            
ATOM   2701  O   THR   298      48.670  11.920  18.260  1.00  0.00            
ATOM   2702  N   ASP   299      47.390  11.560  20.050  1.00  0.00            
ATOM   2703  HN  ASP   299      47.330  11.730  21.030  1.00  0.00            
ATOM   2704  CA  ASP   299      46.200  11.030  19.450  1.00  0.00            
ATOM   2705  HA  ASP   299      46.430  10.300  18.680  1.00  0.00            
ATOM   2706  CB  ASP   299      45.140  10.480  20.420  1.00  0.00            
ATOM   2707  HB1 ASP   299      45.650  10.080  21.320  1.00  0.00            
ATOM   2708  HB2 ASP   299      44.550  11.350  20.780  1.00  0.00            
ATOM   2709  CG  ASP   299      44.320   9.370  19.780  1.00  0.00            
ATOM   2710  OD1 ASP   299      44.920   8.270  19.620  1.00  0.00            
ATOM   2711  OD2 ASP   299      43.110   9.630  19.550  1.00  0.00            
ATOM   2712  C   ASP   299      45.650  12.140  18.640  1.00  0.00            
ATOM   2713  O   ASP   299      45.360  11.930  17.460  1.00  0.00            
ATOM   2714  N   CYS   300      45.570  13.400  19.120  1.00  0.00            
ATOM   2715  HN  CYS   300      45.850  13.500  20.070  1.00  0.00            
ATOM   2716  CA  CYS   300      45.210  14.580  18.400  1.00  0.00            
ATOM   2717  HA  CYS   300      44.200  14.410  18.060  1.00  0.00            
ATOM   2718  CB  CYS   300      45.220  15.820  19.300  1.00  0.00            
ATOM   2719  HB1 CYS   300      46.290  15.930  19.610  1.00  0.00            
ATOM   2720  HB2 CYS   300      44.900  16.690  18.700  1.00  0.00            
ATOM   2721  SG  CYS   300      44.060  15.640  20.690  1.00  0.00            
ATOM   2722  HG1 CYS   300      44.720  14.550  21.060  1.00  0.00            
ATOM   2723  C   CYS   300      46.090  14.810  17.210  1.00  0.00            
ATOM   2724  O   CYS   300      45.690  15.030  16.070  1.00  0.00            
ATOM   2725  N   LEU   301      47.420  14.690  17.370  1.00  0.00            
ATOM   2726  HN  LEU   301      47.850  14.640  18.260  1.00  0.00            
ATOM   2727  CA  LEU   301      48.380  14.840  16.320  1.00  0.00            
ATOM   2728  HA  LEU   301      48.130  15.830  15.960  1.00  0.00            
ATOM   2729  CB  LEU   301      49.790  14.840  16.930  1.00  0.00            
ATOM   2730  HB1 LEU   301      49.820  15.270  17.950  1.00  0.00            
ATOM   2731  HB2 LEU   301      49.870  13.740  17.080  1.00  0.00            
ATOM   2732  CG  LEU   301      50.920  15.420  16.070  1.00  0.00            
ATOM   2733  HG  LEU   301      50.940  15.000  15.040  1.00  0.00            
ATOM   2734  CD1 LEU   301      50.860  16.940  15.900  1.00  0.00            
ATOM   2735 1HD1 LEU   301      50.790  17.390  16.910  1.00  0.00            
ATOM   2736 2HD1 LEU   301      51.650  17.350  15.230  1.00  0.00            
ATOM   2737 3HD1 LEU   301      49.860  17.200  15.500  1.00  0.00            
ATOM   2738  CD2 LEU   301      52.280  15.060  16.700  1.00  0.00            
ATOM   2739 1HD2 LEU   301      52.630  14.030  16.450  1.00  0.00            
ATOM   2740 2HD2 LEU   301      53.100  15.710  16.330  1.00  0.00            
ATOM   2741 3HD2 LEU   301      52.150  15.190  17.790  1.00  0.00            
ATOM   2742  C   LEU   301      48.160  13.840  15.240  1.00  0.00            
ATOM   2743  O   LEU   301      48.220  14.160  14.050  1.00  0.00            
ATOM   2744  N   GLN   302      47.910  12.560  15.590  1.00  0.00            
ATOM   2745  HN  GLN   302      47.930  12.300  16.550  1.00  0.00            
ATOM   2746  CA  GLN   302      47.660  11.540  14.620  1.00  0.00            
ATOM   2747  HA  GLN   302      48.500  11.540  13.940  1.00  0.00            
ATOM   2748  CB  GLN   302      47.470  10.230  15.410  1.00  0.00            
ATOM   2749  HB1 GLN   302      48.230  10.220  16.220  1.00  0.00            
ATOM   2750  HB2 GLN   302      46.500  10.270  15.940  1.00  0.00            
ATOM   2751  CG  GLN   302      47.690   8.910  14.670  1.00  0.00            
ATOM   2752  HG1 GLN   302      48.580   9.030  14.020  1.00  0.00            
ATOM   2753  HG2 GLN   302      47.880   8.140  15.460  1.00  0.00            
ATOM   2754  CD  GLN   302      46.490   8.540  13.820  1.00  0.00            
ATOM   2755  OE1 GLN   302      46.720   8.090  12.700  1.00  0.00            
ATOM   2756  NE2 GLN   302      45.250   8.610  14.380  1.00  0.00            
ATOM   2757 1HE2 GLN   302      45.100   8.850  15.340  1.00  0.00            
ATOM   2758 2HE2 GLN   302      44.530   8.240  13.790  1.00  0.00            
ATOM   2759  C   GLN   302      46.520  11.760  13.690  1.00  0.00            
ATOM   2760  O   GLN   302      46.620  11.620  12.470  1.00  0.00            
ATOM   2761  N   ILE   303      45.320  12.140  14.180  1.00  0.00            
ATOM   2762  HN  ILE   303      45.230  12.150  15.170  1.00  0.00            
ATOM   2763  CA  ILE   303      44.160  12.250  13.350  1.00  0.00            
ATOM   2764  HA  ILE   303      44.060  11.380  12.720  1.00  0.00            
ATOM   2765  CB  ILE   303      42.870  12.240  14.110  1.00  0.00            
ATOM   2766  HB  ILE   303      42.780  11.300  14.700  1.00  0.00            
ATOM   2767  CG2 ILE   303      42.780  13.350  15.170  1.00  0.00            
ATOM   2768 1HG2 ILE   303      42.780  14.370  14.730  1.00  0.00            
ATOM   2769 2HG2 ILE   303      41.780  13.400  15.650  1.00  0.00            
ATOM   2770 3HG2 ILE   303      43.720  13.250  15.750  1.00  0.00            
ATOM   2771  CG1 ILE   303      41.630  12.290  13.200  1.00  0.00            
ATOM   2772 1HG1 ILE   303      40.850  12.380  13.990  1.00  0.00            
ATOM   2773 2HG1 ILE   303      41.530  13.250  12.630  1.00  0.00            
ATOM   2774  CD  ILE   303      41.380  11.050  12.350  1.00  0.00            
ATOM   2775  HD1 ILE   303      40.400  11.030  11.830  1.00  0.00            
ATOM   2776  HD2 ILE   303      42.140  10.880  11.550  1.00  0.00            
ATOM   2777  HD3 ILE   303      41.370  10.230  13.090  1.00  0.00            
ATOM   2778  C   ILE   303      44.240  13.480  12.510  1.00  0.00            
ATOM   2779  O   ILE   303      43.670  13.470  11.420  1.00  0.00            
ATOM   2780  N   LEU   304      44.950  14.540  12.930  1.00  0.00            
ATOM   2781  HN  LEU   304      45.190  14.600  13.890  1.00  0.00            
ATOM   2782  CA  LEU   304      45.250  15.630  12.060  1.00  0.00            
ATOM   2783  HA  LEU   304      44.360  16.060  11.610  1.00  0.00            
ATOM   2784  CB  LEU   304      45.830  16.780  12.900  1.00  0.00            
ATOM   2785  HB1 LEU   304      46.540  16.310  13.600  1.00  0.00            
ATOM   2786  HB2 LEU   304      46.450  17.480  12.300  1.00  0.00            
ATOM   2787  CG  LEU   304      44.810  17.580  13.730  1.00  0.00            
ATOM   2788  HG  LEU   304      44.070  16.930  14.250  1.00  0.00            
ATOM   2789  CD1 LEU   304      45.540  18.440  14.780  1.00  0.00            
ATOM   2790 1HD1 LEU   304      44.790  18.940  15.430  1.00  0.00            
ATOM   2791 2HD1 LEU   304      46.270  17.890  15.420  1.00  0.00            
ATOM   2792 3HD1 LEU   304      46.150  19.250  14.330  1.00  0.00            
ATOM   2793  CD2 LEU   304      43.990  18.480  12.790  1.00  0.00            
ATOM   2794 1HD2 LEU   304      43.500  17.840  12.030  1.00  0.00            
ATOM   2795 2HD2 LEU   304      43.190  19.100  13.240  1.00  0.00            
ATOM   2796 3HD2 LEU   304      44.630  19.150  12.180  1.00  0.00            
ATOM   2797  C   LEU   304      46.140  15.380  10.890  1.00  0.00            
ATOM   2798  O   LEU   304      45.840  15.740   9.750  1.00  0.00            
ATOM   2799  N   ALA   305      47.210  14.600  11.110  1.00  0.00            
ATOM   2800  HN  ALA   305      47.460  14.370  12.050  1.00  0.00            
ATOM   2801  CA  ALA   305      48.110  14.160  10.090  1.00  0.00            
ATOM   2802  HA  ALA   305      48.240  15.100   9.560  1.00  0.00            
ATOM   2803  CB  ALA   305      49.470  13.660  10.590  1.00  0.00            
ATOM   2804  HB1 ALA   305      50.320  13.600   9.880  1.00  0.00            
ATOM   2805  HB2 ALA   305      49.820  14.230  11.480  1.00  0.00            
ATOM   2806  HB3 ALA   305      49.290  12.630  10.950  1.00  0.00            
ATOM   2807  C   ALA   305      47.490  13.280   9.060  1.00  0.00            
ATOM   2808  O   ALA   305      47.830  13.260   7.870  1.00  0.00            
ATOM   2809  N   TYR   306      46.560  12.390   9.440  1.00  0.00            
ATOM   2810  HN  TYR   306      46.370  12.300  10.420  1.00  0.00            
ATOM   2811  CA  TYR   306      45.840  11.500   8.590  1.00  0.00            
ATOM   2812  HA  TYR   306      46.510  10.970   7.930  1.00  0.00            
ATOM   2813  CB  TYR   306      44.970  10.460   9.320  1.00  0.00            
ATOM   2814  HB1 TYR   306      45.520  10.260  10.260  1.00  0.00            
ATOM   2815  HB2 TYR   306      43.930  10.750   9.570  1.00  0.00            
ATOM   2816  CG  TYR   306      44.890   9.270   8.410  1.00  0.00            
ATOM   2817  CD1 TYR   306      45.660   8.170   8.660  1.00  0.00            
ATOM   2818  HD1 TYR   306      46.370   8.270   9.470  1.00  0.00            
ATOM   2819  CE1 TYR   306      45.320   6.930   8.180  1.00  0.00            
ATOM   2820  HE1 TYR   306      45.800   6.050   8.580  1.00  0.00            
ATOM   2821  CZ  TYR   306      44.340   6.850   7.210  1.00  0.00            
ATOM   2822  OH  TYR   306      44.090   5.590   6.610  1.00  0.00            
ATOM   2823  HH  TYR   306      44.470   4.940   7.210  1.00  0.00            
ATOM   2824  CD2 TYR   306      43.870   9.150   7.500  1.00  0.00            
ATOM   2825  HD2 TYR   306      43.220  10.000   7.350  1.00  0.00            
ATOM   2826  CE2 TYR   306      43.630   7.960   6.850  1.00  0.00            
ATOM   2827  HE2 TYR   306      42.870   7.870   6.090  1.00  0.00            
ATOM   2828  C   TYR   306      45.090  12.280   7.560  1.00  0.00            
ATOM   2829  O   TYR   306      44.260  13.130   7.880  1.00  0.00            
ATOM   2830  N   GLY   307      45.250  11.940   6.270  1.00  0.00            
ATOM   2831  HN  GLY   307      46.020  11.340   6.050  1.00  0.00            
ATOM   2832  CA  GLY   307      44.460  12.530   5.240  1.00  0.00            
ATOM   2833  HA1 GLY   307      44.370  11.870   4.390  1.00  0.00            
ATOM   2834  HA2 GLY   307      43.490  12.790   5.660  1.00  0.00            
ATOM   2835  C   GLY   307      45.020  13.760   4.620  1.00  0.00            
ATOM   2836  O   GLY   307      44.570  14.190   3.560  1.00  0.00            
ATOM   2837  N   ASN   308      46.020  14.410   5.250  1.00  0.00            
ATOM   2838  HN  ASN   308      46.450  14.070   6.090  1.00  0.00            
ATOM   2839  CA  ASN   308      46.380  15.730   4.830  1.00  0.00            
ATOM   2840  HA  ASN   308      46.100  15.920   3.810  1.00  0.00            
ATOM   2841  CB  ASN   308      45.610  16.670   5.780  1.00  0.00            
ATOM   2842  HB1 ASN   308      44.530  16.430   5.750  1.00  0.00            
ATOM   2843  HB2 ASN   308      45.830  16.480   6.850  1.00  0.00            
ATOM   2844  CG  ASN   308      45.870  18.140   5.510  1.00  0.00            
ATOM   2845  OD1 ASN   308      46.620  18.790   6.240  1.00  0.00            
ATOM   2846  ND2 ASN   308      45.190  18.690   4.470  1.00  0.00            
ATOM   2847 1HD2 ASN   308      44.430  18.130   4.160  1.00  0.00            
ATOM   2848 2HD2 ASN   308      45.210  19.670   4.240  1.00  0.00            
ATOM   2849  C   ASN   308      47.840  15.990   4.780  1.00  0.00            
ATOM   2850  O   ASN   308      48.590  15.900   5.750  1.00  0.00            
ATOM   2851  N   GLN   309      48.290  16.340   3.560  1.00  0.00            
ATOM   2852  HN  GLN   309      47.710  16.460   2.760  1.00  0.00            
ATOM   2853  CA  GLN   309      49.690  16.570   3.360  1.00  0.00            
ATOM   2854  HA  GLN   309      50.360  15.750   3.590  1.00  0.00            
ATOM   2855  CB  GLN   309      49.930  16.800   1.860  1.00  0.00            
ATOM   2856  HB1 GLN   309      49.240  16.130   1.290  1.00  0.00            
ATOM   2857  HB2 GLN   309      49.610  17.790   1.480  1.00  0.00            
ATOM   2858  CG  GLN   309      51.350  16.750   1.280  1.00  0.00            
ATOM   2859  HG1 GLN   309      51.310  16.810   0.170  1.00  0.00            
ATOM   2860  HG2 GLN   309      51.960  17.610   1.630  1.00  0.00            
ATOM   2861  CD  GLN   309      51.950  15.400   1.640  1.00  0.00            
ATOM   2862  OE1 GLN   309      51.540  14.370   1.120  1.00  0.00            
ATOM   2863  NE2 GLN   309      52.900  15.340   2.610  1.00  0.00            
ATOM   2864 1HE2 GLN   309      53.020  16.140   3.200  1.00  0.00            
ATOM   2865 2HE2 GLN   309      53.180  14.430   2.930  1.00  0.00            
ATOM   2866  C   GLN   309      50.370  17.640   4.130  1.00  0.00            
ATOM   2867  O   GLN   309      51.450  17.410   4.670  1.00  0.00            
ATOM   2868  N   GLU   310      49.810  18.870   4.130  1.00  0.00            
ATOM   2869  HN  GLU   310      48.930  18.920   3.680  1.00  0.00            
ATOM   2870  CA  GLU   310      50.190  20.060   4.830  1.00  0.00            
ATOM   2871  HA  GLU   310      51.060  20.500   4.360  1.00  0.00            
ATOM   2872  CB  GLU   310      48.980  20.970   4.560  1.00  0.00            
ATOM   2873  HB1 GLU   310      49.020  21.260   3.490  1.00  0.00            
ATOM   2874  HB2 GLU   310      48.050  20.400   4.790  1.00  0.00            
ATOM   2875  CG  GLU   310      49.020  22.250   5.410  1.00  0.00            
ATOM   2876  HG1 GLU   310      48.810  21.990   6.470  1.00  0.00            
ATOM   2877  HG2 GLU   310      50.040  22.690   5.500  1.00  0.00            
ATOM   2878  CD  GLU   310      48.010  23.300   4.960  1.00  0.00            
ATOM   2879  OE1 GLU   310      48.460  24.480   4.890  1.00  0.00            
ATOM   2880  OE2 GLU   310      46.810  22.950   4.840  1.00  0.00            
ATOM   2881  C   GLU   310      50.390  19.880   6.290  1.00  0.00            
ATOM   2882  O   GLU   310      51.430  20.280   6.800  1.00  0.00            
ATOM   2883  N   SER   311      49.490  19.180   7.010  1.00  0.00            
ATOM   2884  HN  SER   311      48.640  18.830   6.630  1.00  0.00            
ATOM   2885  CA  SER   311      49.620  18.710   8.360  1.00  0.00            
ATOM   2886  HA  SER   311      49.880  19.510   9.030  1.00  0.00            
ATOM   2887  CB  SER   311      48.410  17.930   8.890  1.00  0.00            
ATOM   2888  HB1 SER   311      48.360  16.970   8.340  1.00  0.00            
ATOM   2889  HB2 SER   311      48.590  17.720   9.970  1.00  0.00            
ATOM   2890  OG  SER   311      47.220  18.710   8.850  1.00  0.00            
ATOM   2891  HG1 SER   311      47.090  18.690   7.900  1.00  0.00            
ATOM   2892  C   SER   311      50.870  17.900   8.490  1.00  0.00            
ATOM   2893  O   SER   311      51.630  18.160   9.420  1.00  0.00            
ATOM   2894  N   LYS   312      51.190  16.920   7.640  1.00  0.00            
ATOM   2895  HN  LYS   312      50.600  16.600   6.900  1.00  0.00            
ATOM   2896  CA  LYS   312      52.330  16.060   7.790  1.00  0.00            
ATOM   2897  HA  LYS   312      52.350  15.730   8.820  1.00  0.00            
ATOM   2898  CB  LYS   312      52.260  14.950   6.730  1.00  0.00            
ATOM   2899  HB1 LYS   312      52.160  15.410   5.730  1.00  0.00            
ATOM   2900  HB2 LYS   312      53.150  14.280   6.770  1.00  0.00            
ATOM   2901  CG  LYS   312      51.070  13.990   6.860  1.00  0.00            
ATOM   2902  HG1 LYS   312      51.290  13.320   7.720  1.00  0.00            
ATOM   2903  HG2 LYS   312      50.170  14.590   7.100  1.00  0.00            
ATOM   2904  CD  LYS   312      50.860  13.130   5.610  1.00  0.00            
ATOM   2905  HD1 LYS   312      50.250  13.700   4.880  1.00  0.00            
ATOM   2906  HD2 LYS   312      51.840  13.040   5.090  1.00  0.00            
ATOM   2907  CE  LYS   312      50.270  11.750   5.910  1.00  0.00            
ATOM   2908  HE1 LYS   312      50.800  11.130   6.670  1.00  0.00            
ATOM   2909  HE2 LYS   312      49.260  11.970   6.330  1.00  0.00            
ATOM   2910  NZ  LYS   312      49.970  11.010   4.670  1.00  0.00            
ATOM   2911  HZ1 LYS   312      50.450  11.450   3.850  1.00  0.00            
ATOM   2912  HZ2 LYS   312      50.280  10.050   4.900  1.00  0.00            
ATOM   2913  HZ3 LYS   312      48.960  10.940   4.420  1.00  0.00            
ATOM   2914  C   LYS   312      53.590  16.790   7.470  1.00  0.00            
ATOM   2915  O   LYS   312      54.660  16.690   8.070  1.00  0.00            
ATOM   2916  N   LEU   313      53.630  17.770   6.540  1.00  0.00            
ATOM   2917  HN  LEU   313      52.850  17.920   5.940  1.00  0.00            
ATOM   2918  CA  LEU   313      54.640  18.740   6.270  1.00  0.00            
ATOM   2919  HA  LEU   313      55.560  18.240   6.000  1.00  0.00            
ATOM   2920  CB  LEU   313      54.250  19.510   5.000  1.00  0.00            
ATOM   2921  HB1 LEU   313      53.730  18.780   4.340  1.00  0.00            
ATOM   2922  HB2 LEU   313      53.510  20.310   5.250  1.00  0.00            
ATOM   2923  CG  LEU   313      55.420  20.100   4.200  1.00  0.00            
ATOM   2924  HG  LEU   313      56.030  20.850   4.750  1.00  0.00            
ATOM   2925  CD1 LEU   313      56.380  18.990   3.750  1.00  0.00            
ATOM   2926 1HD1 LEU   313      56.820  18.470   4.620  1.00  0.00            
ATOM   2927 2HD1 LEU   313      55.730  18.300   3.180  1.00  0.00            
ATOM   2928 3HD1 LEU   313      57.210  19.330   3.080  1.00  0.00            
ATOM   2929  CD2 LEU   313      54.970  20.750   2.880  1.00  0.00            
ATOM   2930 1HD2 LEU   313      54.510  21.710   3.190  1.00  0.00            
ATOM   2931 2HD2 LEU   313      55.870  20.890   2.250  1.00  0.00            
ATOM   2932 3HD2 LEU   313      54.250  20.070   2.380  1.00  0.00            
ATOM   2933  C   LEU   313      54.940  19.690   7.380  1.00  0.00            
ATOM   2934  O   LEU   313      56.100  20.020   7.600  1.00  0.00            
ATOM   2935  N   ILE   314      53.840  20.130   8.020  1.00  0.00            
ATOM   2936  HN  ILE   314      52.940  19.820   7.740  1.00  0.00            
ATOM   2937  CA  ILE   314      53.990  20.940   9.200  1.00  0.00            
ATOM   2938  HA  ILE   314      54.750  21.630   8.870  1.00  0.00            
ATOM   2939  CB  ILE   314      52.720  21.610   9.640  1.00  0.00            
ATOM   2940  HB  ILE   314      51.970  20.800   9.700  1.00  0.00            
ATOM   2941  CG2 ILE   314      52.710  22.210  11.060  1.00  0.00            
ATOM   2942 1HG2 ILE   314      53.570  22.880  11.260  1.00  0.00            
ATOM   2943 2HG2 ILE   314      51.750  22.730  11.280  1.00  0.00            
ATOM   2944 3HG2 ILE   314      52.730  21.390  11.820  1.00  0.00            
ATOM   2945  CG1 ILE   314      52.340  22.620   8.540  1.00  0.00            
ATOM   2946 1HG1 ILE   314      53.010  23.500   8.620  1.00  0.00            
ATOM   2947 2HG1 ILE   314      52.600  22.120   7.580  1.00  0.00            
ATOM   2948  CD  ILE   314      50.950  23.260   8.500  1.00  0.00            
ATOM   2949  HD1 ILE   314      50.820  24.010   9.310  1.00  0.00            
ATOM   2950  HD2 ILE   314      50.840  23.860   7.570  1.00  0.00            
ATOM   2951  HD3 ILE   314      50.100  22.550   8.530  1.00  0.00            
ATOM   2952  C   ILE   314      54.610  20.190  10.320  1.00  0.00            
ATOM   2953  O   ILE   314      55.430  20.760  11.040  1.00  0.00            
ATOM   2954  N   ILE   315      54.290  18.880  10.430  1.00  0.00            
ATOM   2955  HN  ILE   315      53.640  18.500   9.780  1.00  0.00            
ATOM   2956  CA  ILE   315      54.920  18.080  11.430  1.00  0.00            
ATOM   2957  HA  ILE   315      54.880  18.710  12.300  1.00  0.00            
ATOM   2958  CB  ILE   315      54.190  16.780  11.600  1.00  0.00            
ATOM   2959  HB  ILE   315      54.050  16.240  10.630  1.00  0.00            
ATOM   2960  CG2 ILE   315      54.960  15.710  12.390  1.00  0.00            
ATOM   2961 1HG2 ILE   315      55.960  15.530  11.940  1.00  0.00            
ATOM   2962 2HG2 ILE   315      55.080  16.070  13.440  1.00  0.00            
ATOM   2963 3HG2 ILE   315      54.330  14.800  12.450  1.00  0.00            
ATOM   2964  CG1 ILE   315      52.780  17.030  12.150  1.00  0.00            
ATOM   2965 1HG1 ILE   315      52.890  17.230  13.240  1.00  0.00            
ATOM   2966 2HG1 ILE   315      52.410  17.950  11.640  1.00  0.00            
ATOM   2967  CD  ILE   315      51.760  15.910  11.950  1.00  0.00            
ATOM   2968  HD1 ILE   315      50.940  16.120  12.680  1.00  0.00            
ATOM   2969  HD2 ILE   315      51.400  15.820  10.910  1.00  0.00            
ATOM   2970  HD3 ILE   315      52.240  14.970  12.290  1.00  0.00            
ATOM   2971  C   ILE   315      56.370  17.830  11.200  1.00  0.00            
ATOM   2972  O   ILE   315      57.170  18.040  12.120  1.00  0.00            
ATOM   2973  N   LEU   316      56.850  17.550   9.980  1.00  0.00            
ATOM   2974  HN  LEU   316      56.230  17.320   9.230  1.00  0.00            
ATOM   2975  CA  LEU   316      58.240  17.650   9.650  1.00  0.00            
ATOM   2976  HA  LEU   316      58.710  16.920  10.290  1.00  0.00            
ATOM   2977  CB  LEU   316      58.350  17.280   8.160  1.00  0.00            
ATOM   2978  HB1 LEU   316      57.970  16.240   8.020  1.00  0.00            
ATOM   2979  HB2 LEU   316      57.610  17.930   7.640  1.00  0.00            
ATOM   2980  CG  LEU   316      59.710  17.350   7.460  1.00  0.00            
ATOM   2981  HG  LEU   316      60.120  18.370   7.640  1.00  0.00            
ATOM   2982  CD1 LEU   316      60.830  16.490   8.070  1.00  0.00            
ATOM   2983 1HD1 LEU   316      60.640  15.390   8.070  1.00  0.00            
ATOM   2984 2HD1 LEU   316      61.770  16.660   7.510  1.00  0.00            
ATOM   2985 3HD1 LEU   316      61.050  16.850   9.100  1.00  0.00            
ATOM   2986  CD2 LEU   316      59.620  17.170   5.930  1.00  0.00            
ATOM   2987 1HD2 LEU   316      60.580  17.340   5.390  1.00  0.00            
ATOM   2988 2HD2 LEU   316      59.280  16.160   5.640  1.00  0.00            
ATOM   2989 3HD2 LEU   316      58.910  17.890   5.480  1.00  0.00            
ATOM   2990  C   LEU   316      58.900  18.960   9.920  1.00  0.00            
ATOM   2991  O   LEU   316      59.870  18.980  10.670  1.00  0.00            
ATOM   2992  N   ALA   317      58.380  20.080   9.390  1.00  0.00            
ATOM   2993  HN  ALA   317      57.580  20.040   8.800  1.00  0.00            
ATOM   2994  CA  ALA   317      59.000  21.370   9.440  1.00  0.00            
ATOM   2995  HA  ALA   317      59.990  21.220   9.040  1.00  0.00            
ATOM   2996  CB  ALA   317      58.210  22.360   8.570  1.00  0.00            
ATOM   2997  HB1 ALA   317      58.220  22.160   7.470  1.00  0.00            
ATOM   2998  HB2 ALA   317      57.120  22.320   8.780  1.00  0.00            
ATOM   2999  HB3 ALA   317      58.700  23.360   8.600  1.00  0.00            
ATOM   3000  C   ALA   317      59.130  22.000  10.790  1.00  0.00            
ATOM   3001  O   ALA   317      60.230  22.490  11.050  1.00  0.00            
ATOM   3002  N   SER   318      58.090  21.950  11.640  1.00  0.00            
ATOM   3003  HN  SER   318      57.200  21.760  11.240  1.00  0.00            
ATOM   3004  CA  SER   318      58.050  22.510  12.960  1.00  0.00            
ATOM   3005  HA  SER   318      58.730  23.340  12.880  1.00  0.00            
ATOM   3006  CB  SER   318      56.610  22.800  13.420  1.00  0.00            
ATOM   3007  HB1 SER   318      55.880  21.980  13.270  1.00  0.00            
ATOM   3008  HB2 SER   318      56.700  23.030  14.500  1.00  0.00            
ATOM   3009  OG  SER   318      55.980  23.880  12.740  1.00  0.00            
ATOM   3010  HG1 SER   318      56.520  24.660  12.870  1.00  0.00            
ATOM   3011  C   SER   318      58.640  21.550  13.930  1.00  0.00            
ATOM   3012  O   SER   318      58.420  21.720  15.130  1.00  0.00            
ATOM   3013  N   GLY   319      59.420  20.540  13.540  1.00  0.00            
ATOM   3014  HN  GLY   319      59.480  20.320  12.570  1.00  0.00            
ATOM   3015  CA  GLY   319      60.290  19.800  14.400  1.00  0.00            
ATOM   3016  HA1 GLY   319      61.200  19.510  13.900  1.00  0.00            
ATOM   3017  HA2 GLY   319      60.590  20.480  15.190  1.00  0.00            
ATOM   3018  C   GLY   319      59.760  18.630  15.150  1.00  0.00            
ATOM   3019  O   GLY   319      60.230  18.230  16.220  1.00  0.00            
ATOM   3020  N   GLY   320      58.660  18.030  14.660  1.00  0.00            
ATOM   3021  HN  GLY   320      58.190  18.400  13.860  1.00  0.00            
ATOM   3022  CA  GLY   320      57.990  16.870  15.160  1.00  0.00            
ATOM   3023  HA1 GLY   320      57.610  17.150  16.130  1.00  0.00            
ATOM   3024  HA2 GLY   320      57.280  16.650  14.380  1.00  0.00            
ATOM   3025  C   GLY   320      58.860  15.660  15.240  1.00  0.00            
ATOM   3026  O   GLY   320      58.670  15.050  16.290  1.00  0.00            
ATOM   3027  N   PRO   321      59.760  15.340  14.350  1.00  0.00            
ATOM   3028  CD  PRO   321      59.700  15.830  12.980  1.00  0.00            
ATOM   3029  HD1 PRO   321      60.350  16.730  13.040  1.00  0.00            
ATOM   3030  HD2 PRO   321      58.700  16.180  12.640  1.00  0.00            
ATOM   3031  CA  PRO   321      60.530  14.130  14.400  1.00  0.00            
ATOM   3032  HA  PRO   321      59.770  13.360  14.410  1.00  0.00            
ATOM   3033  CB  PRO   321      61.200  14.120  13.030  1.00  0.00            
ATOM   3034  HB1 PRO   321      62.080  14.790  13.010  1.00  0.00            
ATOM   3035  HB2 PRO   321      61.400  13.030  12.910  1.00  0.00            
ATOM   3036  CG  PRO   321      60.170  14.700  12.050  1.00  0.00            
ATOM   3037  HG1 PRO   321      60.630  15.140  11.130  1.00  0.00            
ATOM   3038  HG2 PRO   321      59.290  14.030  12.000  1.00  0.00            
ATOM   3039  C   PRO   321      61.430  13.980  15.580  1.00  0.00            
ATOM   3040  O   PRO   321      61.490  12.850  16.050  1.00  0.00            
ATOM   3041  N   GLN   322      62.090  15.060  16.040  1.00  0.00            
ATOM   3042  HN  GLN   322      61.980  15.910  15.540  1.00  0.00            
ATOM   3043  CA  GLN   322      62.970  15.060  17.160  1.00  0.00            
ATOM   3044  HA  GLN   322      63.730  14.300  17.030  1.00  0.00            
ATOM   3045  CB  GLN   322      63.710  16.410  17.100  1.00  0.00            
ATOM   3046  HB1 GLN   322      64.310  16.620  16.180  1.00  0.00            
ATOM   3047  HB2 GLN   322      63.030  17.280  17.170  1.00  0.00            
ATOM   3048  CG  GLN   322      64.870  16.510  18.100  1.00  0.00            
ATOM   3049  HG1 GLN   322      65.340  17.490  17.890  1.00  0.00            
ATOM   3050  HG2 GLN   322      64.490  16.400  19.140  1.00  0.00            
ATOM   3051  CD  GLN   322      65.930  15.470  17.790  1.00  0.00            
ATOM   3052  OE1 GLN   322      66.690  15.520  16.820  1.00  0.00            
ATOM   3053  NE2 GLN   322      66.080  14.400  18.620  1.00  0.00            
ATOM   3054 1HE2 GLN   322      65.420  14.300  19.370  1.00  0.00            
ATOM   3055 2HE2 GLN   322      66.720  13.660  18.420  1.00  0.00            
ATOM   3056  C   GLN   322      62.270  15.070  18.470  1.00  0.00            
ATOM   3057  O   GLN   322      62.780  14.380  19.350  1.00  0.00            
ATOM   3058  N   ALA   323      61.130  15.770  18.600  1.00  0.00            
ATOM   3059  HN  ALA   323      60.790  16.310  17.820  1.00  0.00            
ATOM   3060  CA  ALA   323      60.200  15.730  19.680  1.00  0.00            
ATOM   3061  HA  ALA   323      60.710  15.980  20.600  1.00  0.00            
ATOM   3062  CB  ALA   323      59.130  16.810  19.420  1.00  0.00            
ATOM   3063  HB1 ALA   323      59.580  17.700  18.930  1.00  0.00            
ATOM   3064  HB2 ALA   323      58.460  16.520  18.580  1.00  0.00            
ATOM   3065  HB3 ALA   323      58.550  17.190  20.290  1.00  0.00            
ATOM   3066  C   ALA   323      59.550  14.410  19.900  1.00  0.00            
ATOM   3067  O   ALA   323      59.440  14.040  21.070  1.00  0.00            
ATOM   3068  N   LEU   324      59.100  13.720  18.840  1.00  0.00            
ATOM   3069  HN  LEU   324      59.270  14.130  17.940  1.00  0.00            
ATOM   3070  CA  LEU   324      58.610  12.380  18.840  1.00  0.00            
ATOM   3071  HA  LEU   324      57.820  12.310  19.570  1.00  0.00            
ATOM   3072  CB  LEU   324      58.040  12.060  17.450  1.00  0.00            
ATOM   3073  HB1 LEU   324      58.860  12.180  16.710  1.00  0.00            
ATOM   3074  HB2 LEU   324      57.660  11.020  17.440  1.00  0.00            
ATOM   3075  CG  LEU   324      56.800  12.740  16.870  1.00  0.00            
ATOM   3076  HG  LEU   324      56.970  13.840  16.970  1.00  0.00            
ATOM   3077  CD1 LEU   324      56.490  12.300  15.430  1.00  0.00            
ATOM   3078 1HD1 LEU   324      55.890  13.030  14.860  1.00  0.00            
ATOM   3079 2HD1 LEU   324      57.470  12.370  14.910  1.00  0.00            
ATOM   3080 3HD1 LEU   324      56.110  11.250  15.450  1.00  0.00            
ATOM   3081  CD2 LEU   324      55.510  12.500  17.670  1.00  0.00            
ATOM   3082 1HD2 LEU   324      55.750  12.800  18.710  1.00  0.00            
ATOM   3083 2HD2 LEU   324      54.780  13.280  17.370  1.00  0.00            
ATOM   3084 3HD2 LEU   324      55.000  11.510  17.630  1.00  0.00            
ATOM   3085  C   LEU   324      59.670  11.470  19.370  1.00  0.00            
ATOM   3086  O   LEU   324      59.360  10.680  20.260  1.00  0.00            
ATOM   3087  N   VAL   325      60.950  11.590  18.970  1.00  0.00            
ATOM   3088  HN  VAL   325      61.220  12.260  18.280  1.00  0.00            
ATOM   3089  CA  VAL   325      61.970  10.720  19.460  1.00  0.00            
ATOM   3090  HA  VAL   325      61.620   9.700  19.510  1.00  0.00            
ATOM   3091  CB  VAL   325      63.240  10.740  18.660  1.00  0.00            
ATOM   3092  HB  VAL   325      63.630  11.780  18.530  1.00  0.00            
ATOM   3093  CG1 VAL   325      64.420   9.900  19.180  1.00  0.00            
ATOM   3094 1HG1 VAL   325      64.830  10.270  20.140  1.00  0.00            
ATOM   3095 2HG1 VAL   325      64.110   8.850  19.380  1.00  0.00            
ATOM   3096 3HG1 VAL   325      65.300   9.990  18.510  1.00  0.00            
ATOM   3097  CG2 VAL   325      62.850  10.230  17.270  1.00  0.00            
ATOM   3098 1HG2 VAL   325      62.040  10.800  16.780  1.00  0.00            
ATOM   3099 2HG2 VAL   325      63.660  10.210  16.500  1.00  0.00            
ATOM   3100 3HG2 VAL   325      62.270   9.290  17.350  1.00  0.00            
ATOM   3101  C   VAL   325      62.230  10.940  20.900  1.00  0.00            
ATOM   3102  O   VAL   325      62.470   9.960  21.620  1.00  0.00            
ATOM   3103  N   ASN   326      62.200  12.210  21.350  1.00  0.00            
ATOM   3104  HN  ASN   326      62.000  12.960  20.740  1.00  0.00            
ATOM   3105  CA  ASN   326      62.390  12.490  22.740  1.00  0.00            
ATOM   3106  HA  ASN   326      63.240  11.950  23.140  1.00  0.00            
ATOM   3107  CB  ASN   326      62.520  14.000  23.010  1.00  0.00            
ATOM   3108  HB1 ASN   326      61.690  14.510  22.480  1.00  0.00            
ATOM   3109  HB2 ASN   326      62.420  14.260  24.080  1.00  0.00            
ATOM   3110  CG  ASN   326      63.870  14.520  22.530  1.00  0.00            
ATOM   3111  OD1 ASN   326      64.800  13.720  22.390  1.00  0.00            
ATOM   3112  ND2 ASN   326      63.990  15.860  22.390  1.00  0.00            
ATOM   3113 1HD2 ASN   326      63.190  16.450  22.510  1.00  0.00            
ATOM   3114 2HD2 ASN   326      64.880  16.290  22.190  1.00  0.00            
ATOM   3115  C   ASN   326      61.350  11.920  23.640  1.00  0.00            
ATOM   3116  O   ASN   326      61.660  11.350  24.680  1.00  0.00            
ATOM   3117  N   ILE   327      60.060  11.890  23.260  1.00  0.00            
ATOM   3118  HN  ILE   327      59.790  12.350  22.410  1.00  0.00            
ATOM   3119  CA  ILE   327      58.990  11.240  23.940  1.00  0.00            
ATOM   3120  HA  ILE   327      58.980  11.570  24.970  1.00  0.00            
ATOM   3121  CB  ILE   327      57.610  11.520  23.420  1.00  0.00            
ATOM   3122  HB  ILE   327      57.620  11.490  22.300  1.00  0.00            
ATOM   3123  CG2 ILE   327      56.490  10.680  24.040  1.00  0.00            
ATOM   3124 1HG2 ILE   327      56.580   9.620  23.690  1.00  0.00            
ATOM   3125 2HG2 ILE   327      56.530  10.710  25.150  1.00  0.00            
ATOM   3126 3HG2 ILE   327      55.470  11.070  23.860  1.00  0.00            
ATOM   3127  CG1 ILE   327      57.260  12.970  23.790  1.00  0.00            
ATOM   3128 1HG1 ILE   327      56.960  13.040  24.860  1.00  0.00            
ATOM   3129 2HG1 ILE   327      58.120  13.650  23.620  1.00  0.00            
ATOM   3130  CD  ILE   327      56.150  13.530  22.900  1.00  0.00            
ATOM   3131  HD1 ILE   327      55.160  13.120  23.180  1.00  0.00            
ATOM   3132  HD2 ILE   327      56.070  14.600  23.190  1.00  0.00            
ATOM   3133  HD3 ILE   327      56.360  13.320  21.830  1.00  0.00            
ATOM   3134  C   ILE   327      59.170   9.760  23.960  1.00  0.00            
ATOM   3135  O   ILE   327      58.970   9.170  25.020  1.00  0.00            
ATOM   3136  N   MET   328      59.660   9.070  22.920  1.00  0.00            
ATOM   3137  HN  MET   328      59.850   9.590  22.090  1.00  0.00            
ATOM   3138  CA  MET   328      60.100   7.710  23.010  1.00  0.00            
ATOM   3139  HA  MET   328      59.340   7.190  23.570  1.00  0.00            
ATOM   3140  CB  MET   328      60.240   7.090  21.620  1.00  0.00            
ATOM   3141  HB1 MET   328      59.420   7.530  21.020  1.00  0.00            
ATOM   3142  HB2 MET   328      61.160   7.460  21.110  1.00  0.00            
ATOM   3143  CG  MET   328      60.460   5.570  21.660  1.00  0.00            
ATOM   3144  HG1 MET   328      61.560   5.410  21.670  1.00  0.00            
ATOM   3145  HG2 MET   328      59.870   5.240  22.540  1.00  0.00            
ATOM   3146  SD  MET   328      59.750   4.970  20.100  1.00  0.00            
ATOM   3147  CE  MET   328      57.980   5.260  20.370  1.00  0.00            
ATOM   3148  HE1 MET   328      57.510   4.480  21.010  1.00  0.00            
ATOM   3149  HE2 MET   328      57.780   6.250  20.830  1.00  0.00            
ATOM   3150  HE3 MET   328      57.510   5.090  19.380  1.00  0.00            
ATOM   3151  C   MET   328      61.280   7.450  23.890  1.00  0.00            
ATOM   3152  O   MET   328      61.270   6.410  24.560  1.00  0.00            
ATOM   3153  N   ARG   329      62.260   8.360  23.850  1.00  0.00            
ATOM   3154  HN  ARG   329      62.300   9.150  23.240  1.00  0.00            
ATOM   3155  CA  ARG   329      63.460   8.210  24.620  1.00  0.00            
ATOM   3156  HA  ARG   329      63.800   7.180  24.540  1.00  0.00            
ATOM   3157  CB  ARG   329      64.580   9.130  24.130  1.00  0.00            
ATOM   3158  HB1 ARG   329      64.100  10.100  23.830  1.00  0.00            
ATOM   3159  HB2 ARG   329      65.360   9.390  24.870  1.00  0.00            
ATOM   3160  CG  ARG   329      65.430   8.560  23.000  1.00  0.00            
ATOM   3161  HG1 ARG   329      66.020   7.660  23.290  1.00  0.00            
ATOM   3162  HG2 ARG   329      64.730   8.310  22.170  1.00  0.00            
ATOM   3163  CD  ARG   329      66.450   9.630  22.610  1.00  0.00            
ATOM   3164  HD1 ARG   329      65.930  10.510  22.150  1.00  0.00            
ATOM   3165  HD2 ARG   329      67.070   9.990  23.460  1.00  0.00            
ATOM   3166  NE  ARG   329      67.280   8.940  21.580  1.00  0.00            
ATOM   3167  HE  ARG   329      67.050   8.000  21.330  1.00  0.00            
ATOM   3168  CZ  ARG   329      68.190   9.500  20.730  1.00  0.00            
ATOM   3169  NH1 ARG   329      68.370  10.850  20.810  1.00  0.00            
ATOM   3170 1HH1 ARG   329      68.030  11.310  21.630  1.00  0.00            
ATOM   3171 2HH1 ARG   329      69.120  11.320  20.340  1.00  0.00            
ATOM   3172  NH2 ARG   329      68.990   8.720  19.950  1.00  0.00            
ATOM   3173 1HH2 ARG   329      68.900   7.730  19.910  1.00  0.00            
ATOM   3174 2HH2 ARG   329      69.710   9.200  19.450  1.00  0.00            
ATOM   3175  C   ARG   329      63.280   8.400  26.090  1.00  0.00            
ATOM   3176  O   ARG   329      64.040   7.840  26.890  1.00  0.00            
ATOM   3177  N   THR   330      62.310   9.240  26.480  1.00  0.00            
ATOM   3178  HN  THR   330      61.710   9.700  25.830  1.00  0.00            
ATOM   3179  CA  THR   330      62.380   9.770  27.810  1.00  0.00            
ATOM   3180  HA  THR   330      63.290   9.550  28.340  1.00  0.00            
ATOM   3181  CB  THR   330      62.080  11.230  27.950  1.00  0.00            
ATOM   3182  HB  THR   330      61.010  11.460  27.740  1.00  0.00            
ATOM   3183  OG1 THR   330      62.830  11.990  27.000  1.00  0.00            
ATOM   3184  HG1 THR   330      62.560  11.810  26.100  1.00  0.00            
ATOM   3185  CG2 THR   330      62.380  11.760  29.360  1.00  0.00            
ATOM   3186 1HG2 THR   330      63.470  11.820  29.550  1.00  0.00            
ATOM   3187 2HG2 THR   330      61.850  12.740  29.440  1.00  0.00            
ATOM   3188 3HG2 THR   330      61.980  11.100  30.160  1.00  0.00            
ATOM   3189  C   THR   330      61.460   8.960  28.660  1.00  0.00            
ATOM   3190  O   THR   330      61.780   8.450  29.740  1.00  0.00            
ATOM   3191  N   TYR   331      60.200   8.760  28.240  1.00  0.00            
ATOM   3192  HN  TYR   331      59.850   9.220  27.430  1.00  0.00            
ATOM   3193  CA  TYR   331      59.250   8.220  29.160  1.00  0.00            
ATOM   3194  HA  TYR   331      59.520   8.500  30.160  1.00  0.00            
ATOM   3195  CB  TYR   331      57.840   8.730  28.820  1.00  0.00            
ATOM   3196  HB1 TYR   331      57.640   8.460  27.760  1.00  0.00            
ATOM   3197  HB2 TYR   331      57.130   8.310  29.560  1.00  0.00            
ATOM   3198  CG  TYR   331      57.880  10.220  28.960  1.00  0.00            
ATOM   3199  CD1 TYR   331      58.060  11.060  27.890  1.00  0.00            
ATOM   3200  HD1 TYR   331      57.820  10.590  26.940  1.00  0.00            
ATOM   3201  CE1 TYR   331      58.420  12.370  28.120  1.00  0.00            
ATOM   3202  HE1 TYR   331      58.550  12.930  27.210  1.00  0.00            
ATOM   3203  CZ  TYR   331      58.490  12.850  29.410  1.00  0.00            
ATOM   3204  OH  TYR   331      58.860  14.190  29.630  1.00  0.00            
ATOM   3205  HH  TYR   331      58.890  14.560  28.750  1.00  0.00            
ATOM   3206  CD2 TYR   331      57.930  10.680  30.250  1.00  0.00            
ATOM   3207  HD2 TYR   331      57.860   9.970  31.060  1.00  0.00            
ATOM   3208  CE2 TYR   331      58.320  11.980  30.460  1.00  0.00            
ATOM   3209  HE2 TYR   331      58.370  12.320  31.480  1.00  0.00            
ATOM   3210  C   TYR   331      59.180   6.730  29.240  1.00  0.00            
ATOM   3211  O   TYR   331      59.570   6.010  28.320  1.00  0.00            
ATOM   3212  N   THR   332      58.840   6.120  30.390  1.00  0.00            
ATOM   3213  HN  THR   332      58.720   6.720  31.170  1.00  0.00            
ATOM   3214  CA  THR   332      58.850   4.700  30.570  1.00  0.00            
ATOM   3215  HA  THR   332      59.310   4.170  29.740  1.00  0.00            
ATOM   3216  CB  THR   332      59.700   4.290  31.740  1.00  0.00            
ATOM   3217  HB  THR   332      59.730   3.200  31.940  1.00  0.00            
ATOM   3218  OG1 THR   332      59.180   4.960  32.880  1.00  0.00            
ATOM   3219  HG1 THR   332      59.800   4.820  33.590  1.00  0.00            
ATOM   3220  CG2 THR   332      61.160   4.770  31.610  1.00  0.00            
ATOM   3221 1HG2 THR   332      61.200   5.830  31.280  1.00  0.00            
ATOM   3222 2HG2 THR   332      61.720   4.750  32.570  1.00  0.00            
ATOM   3223 3HG2 THR   332      61.770   4.120  30.950  1.00  0.00            
ATOM   3224  C   THR   332      57.470   4.180  30.720  1.00  0.00            
ATOM   3225  O   THR   332      57.340   3.040  31.170  1.00  0.00            
ATOM   3226  N   TYR   333      56.400   4.820  30.210  1.00  0.00            
ATOM   3227  HN  TYR   333      56.560   5.790  30.060  1.00  0.00            
ATOM   3228  CA  TYR   333      55.050   4.330  30.200  1.00  0.00            
ATOM   3229  HA  TYR   333      55.000   3.710  31.080  1.00  0.00            
ATOM   3230  CB  TYR   333      54.110   5.540  30.300  1.00  0.00            
ATOM   3231  HB1 TYR   333      54.520   6.220  31.080  1.00  0.00            
ATOM   3232  HB2 TYR   333      54.040   6.140  29.370  1.00  0.00            
ATOM   3233  CG  TYR   333      52.760   5.140  30.790  1.00  0.00            
ATOM   3234  CD1 TYR   333      51.630   5.530  30.090  1.00  0.00            
ATOM   3235  HD1 TYR   333      51.790   6.100  29.190  1.00  0.00            
ATOM   3236  CE1 TYR   333      50.400   5.380  30.690  1.00  0.00            
ATOM   3237  HE1 TYR   333      49.470   5.680  30.240  1.00  0.00            
ATOM   3238  CZ  TYR   333      50.300   4.850  31.950  1.00  0.00            
ATOM   3239  OH  TYR   333      49.020   4.730  32.530  1.00  0.00            
ATOM   3240  HH  TYR   333      49.000   4.100  33.250  1.00  0.00            
ATOM   3241  CD2 TYR   333      52.660   4.730  32.090  1.00  0.00            
ATOM   3242  HD2 TYR   333      53.490   4.630  32.780  1.00  0.00            
ATOM   3243  CE2 TYR   333      51.430   4.530  32.660  1.00  0.00            
ATOM   3244  HE2 TYR   333      51.240   4.210  33.680  1.00  0.00            
ATOM   3245  C   TYR   333      54.790   3.600  28.920  1.00  0.00            
ATOM   3246  O   TYR   333      54.700   4.150  27.830  1.00  0.00            
ATOM   3247  N   GLU   334      54.490   2.290  29.000  1.00  0.00            
ATOM   3248  HN  GLU   334      54.500   1.870  29.900  1.00  0.00            
ATOM   3249  CA  GLU   334      54.360   1.450  27.850  1.00  0.00            
ATOM   3250  HA  GLU   334      55.290   1.520  27.320  1.00  0.00            
ATOM   3251  CB  GLU   334      54.000   0.020  28.290  1.00  0.00            
ATOM   3252  HB1 GLU   334      54.810  -0.430  28.900  1.00  0.00            
ATOM   3253  HB2 GLU   334      53.000   0.020  28.770  1.00  0.00            
ATOM   3254  CG  GLU   334      54.020  -0.920  27.080  1.00  0.00            
ATOM   3255  HG1 GLU   334      53.640  -0.440  26.150  1.00  0.00            
ATOM   3256  HG2 GLU   334      55.050  -1.150  26.740  1.00  0.00            
ATOM   3257  CD  GLU   334      53.390  -2.300  27.230  1.00  0.00            
ATOM   3258  OE1 GLU   334      52.900  -2.850  26.210  1.00  0.00            
ATOM   3259  OE2 GLU   334      53.400  -2.870  28.360  1.00  0.00            
ATOM   3260  C   GLU   334      53.280   1.890  26.920  1.00  0.00            
ATOM   3261  O   GLU   334      53.580   2.060  25.740  1.00  0.00            
ATOM   3262  N   LYS   335      52.100   2.270  27.450  1.00  0.00            
ATOM   3263  HN  LYS   335      51.870   2.230  28.420  1.00  0.00            
ATOM   3264  CA  LYS   335      50.980   2.700  26.670  1.00  0.00            
ATOM   3265  HA  LYS   335      50.690   1.930  25.980  1.00  0.00            
ATOM   3266  CB  LYS   335      49.870   3.150  27.630  1.00  0.00            
ATOM   3267  HB1 LYS   335      50.310   3.940  28.280  1.00  0.00            
ATOM   3268  HB2 LYS   335      49.040   3.530  27.000  1.00  0.00            
ATOM   3269  CG  LYS   335      49.380   2.010  28.530  1.00  0.00            
ATOM   3270  HG1 LYS   335      49.080   1.120  27.940  1.00  0.00            
ATOM   3271  HG2 LYS   335      50.210   1.730  29.210  1.00  0.00            
ATOM   3272  CD  LYS   335      48.290   2.540  29.450  1.00  0.00            
ATOM   3273  HD1 LYS   335      48.600   3.510  29.910  1.00  0.00            
ATOM   3274  HD2 LYS   335      47.370   2.670  28.840  1.00  0.00            
ATOM   3275  CE  LYS   335      48.030   1.900  30.810  1.00  0.00            
ATOM   3276  HE1 LYS   335      48.830   1.780  31.570  1.00  0.00            
ATOM   3277  HE2 LYS   335      47.260   2.560  31.260  1.00  0.00            
ATOM   3278  NZ  LYS   335      47.360   0.570  30.760  1.00  0.00            
ATOM   3279  HZ1 LYS   335      48.060  -0.140  30.450  1.00  0.00            
ATOM   3280  HZ2 LYS   335      46.950   0.350  31.680  1.00  0.00            
ATOM   3281  HZ3 LYS   335      46.590   0.530  30.060  1.00  0.00            
ATOM   3282  C   LYS   335      51.360   3.780  25.720  1.00  0.00            
ATOM   3283  O   LYS   335      51.110   3.790  24.520  1.00  0.00            
ATOM   3284  N   LEU   336      52.040   4.810  26.270  1.00  0.00            
ATOM   3285  HN  LEU   336      52.380   4.670  27.190  1.00  0.00            
ATOM   3286  CA  LEU   336      52.530   5.980  25.610  1.00  0.00            
ATOM   3287  HA  LEU   336      51.690   6.570  25.280  1.00  0.00            
ATOM   3288  CB  LEU   336      53.370   6.900  26.500  1.00  0.00            
ATOM   3289  HB1 LEU   336      52.720   7.000  27.390  1.00  0.00            
ATOM   3290  HB2 LEU   336      54.270   6.300  26.740  1.00  0.00            
ATOM   3291  CG  LEU   336      53.770   8.280  25.950  1.00  0.00            
ATOM   3292  HG  LEU   336      54.390   8.230  25.020  1.00  0.00            
ATOM   3293  CD1 LEU   336      52.540   9.060  25.460  1.00  0.00            
ATOM   3294 1HD1 LEU   336      52.730  10.110  25.180  1.00  0.00            
ATOM   3295 2HD1 LEU   336      52.000   8.570  24.610  1.00  0.00            
ATOM   3296 3HD1 LEU   336      51.910   9.060  26.380  1.00  0.00            
ATOM   3297  CD2 LEU   336      54.640   9.130  26.900  1.00  0.00            
ATOM   3298 1HD2 LEU   336      54.880  10.170  26.570  1.00  0.00            
ATOM   3299 2HD2 LEU   336      54.010   9.160  27.820  1.00  0.00            
ATOM   3300 3HD2 LEU   336      55.460   8.450  27.190  1.00  0.00            
ATOM   3301  C   LEU   336      53.360   5.630  24.420  1.00  0.00            
ATOM   3302  O   LEU   336      53.280   6.300  23.390  1.00  0.00            
ATOM   3303  N   LEU   337      54.190   4.580  24.530  1.00  0.00            
ATOM   3304  HN  LEU   337      54.280   4.220  25.450  1.00  0.00            
ATOM   3305  CA  LEU   337      55.010   4.050  23.480  1.00  0.00            
ATOM   3306  HA  LEU   337      55.550   4.880  23.050  1.00  0.00            
ATOM   3307  CB  LEU   337      56.030   3.000  23.940  1.00  0.00            
ATOM   3308  HB1 LEU   337      55.630   2.000  24.220  1.00  0.00            
ATOM   3309  HB2 LEU   337      56.750   2.720  23.140  1.00  0.00            
ATOM   3310  CG  LEU   337      57.030   3.410  25.040  1.00  0.00            
ATOM   3311  HG  LEU   337      56.380   3.610  25.920  1.00  0.00            
ATOM   3312  CD1 LEU   337      58.150   2.420  25.380  1.00  0.00            
ATOM   3313 1HD1 LEU   337      58.910   2.400  24.560  1.00  0.00            
ATOM   3314 2HD1 LEU   337      58.640   2.890  26.260  1.00  0.00            
ATOM   3315 3HD1 LEU   337      57.770   1.400  25.640  1.00  0.00            
ATOM   3316  CD2 LEU   337      57.610   4.770  24.620  1.00  0.00            
ATOM   3317 1HD2 LEU   337      56.910   5.630  24.650  1.00  0.00            
ATOM   3318 2HD2 LEU   337      58.510   5.070  25.200  1.00  0.00            
ATOM   3319 3HD2 LEU   337      57.990   4.660  23.580  1.00  0.00            
ATOM   3320  C   LEU   337      54.200   3.530  22.340  1.00  0.00            
ATOM   3321  O   LEU   337      54.560   3.840  21.210  1.00  0.00            
ATOM   3322  N   TRP   338      53.050   2.850  22.530  1.00  0.00            
ATOM   3323  HN  TRP   338      52.770   2.720  23.480  1.00  0.00            
ATOM   3324  CA  TRP   338      52.320   2.300  21.430  1.00  0.00            
ATOM   3325  HA  TRP   338      52.920   1.570  20.900  1.00  0.00            
ATOM   3326  CB  TRP   338      51.020   1.730  22.030  1.00  0.00            
ATOM   3327  HB1 TRP   338      50.580   2.560  22.610  1.00  0.00            
ATOM   3328  HB2 TRP   338      50.310   1.300  21.300  1.00  0.00            
ATOM   3329  CG  TRP   338      51.040   0.680  23.110  1.00  0.00            
ATOM   3330  CD1 TRP   338      52.000  -0.150  23.610  1.00  0.00            
ATOM   3331  HD1 TRP   338      52.990  -0.280  23.190  1.00  0.00            
ATOM   3332  NE1 TRP   338      51.460  -0.910  24.620  1.00  0.00            
ATOM   3333  HE1 TRP   338      51.910  -1.610  25.130  1.00  0.00            
ATOM   3334  CE2 TRP   338      50.180  -0.490  24.890  1.00  0.00            
ATOM   3335  CD2 TRP   338      49.850   0.440  23.890  1.00  0.00            
ATOM   3336  CE3 TRP   338      48.610   1.020  23.900  1.00  0.00            
ATOM   3337  HE3 TRP   338      48.270   1.700  23.140  1.00  0.00            
ATOM   3338  CZ3 TRP   338      47.720   0.750  24.910  1.00  0.00            
ATOM   3339  HZ3 TRP   338      46.760   1.250  24.900  1.00  0.00            
ATOM   3340  CZ2 TRP   338      49.230  -0.910  25.780  1.00  0.00            
ATOM   3341  HZ2 TRP   338      49.330  -1.780  26.400  1.00  0.00            
ATOM   3342  CH2 TRP   338      48.040  -0.230  25.820  1.00  0.00            
ATOM   3343  HH2 TRP   338      47.410  -0.380  26.690  1.00  0.00            
ATOM   3344  C   TRP   338      51.720   3.320  20.530  1.00  0.00            
ATOM   3345  O   TRP   338      51.770   3.240  19.300  1.00  0.00            
ATOM   3346  N   THR   339      50.990   4.320  21.070  1.00  0.00            
ATOM   3347  HN  THR   339      50.940   4.360  22.060  1.00  0.00            
ATOM   3348  CA  THR   339      50.530   5.500  20.410  1.00  0.00            
ATOM   3349  HA  THR   339      49.990   5.120  19.550  1.00  0.00            
ATOM   3350  CB  THR   339      49.520   6.290  21.180  1.00  0.00            
ATOM   3351  HB  THR   339      48.780   5.600  21.640  1.00  0.00            
ATOM   3352  OG1 THR   339      48.770   7.170  20.360  1.00  0.00            
ATOM   3353  HG1 THR   339      47.980   7.430  20.840  1.00  0.00            
ATOM   3354  CG2 THR   339      50.070   7.110  22.360  1.00  0.00            
ATOM   3355 1HG2 THR   339      50.890   7.820  22.120  1.00  0.00            
ATOM   3356 2HG2 THR   339      49.310   7.730  22.880  1.00  0.00            
ATOM   3357 3HG2 THR   339      50.640   6.490  23.080  1.00  0.00            
ATOM   3358  C   THR   339      51.590   6.380  19.840  1.00  0.00            
ATOM   3359  O   THR   339      51.430   6.940  18.760  1.00  0.00            
ATOM   3360  N   THR   340      52.760   6.460  20.490  1.00  0.00            
ATOM   3361  HN  THR   340      52.900   6.050  21.390  1.00  0.00            
ATOM   3362  CA  THR   340      53.760   7.250  19.840  1.00  0.00            
ATOM   3363  HA  THR   340      53.360   8.200  19.500  1.00  0.00            
ATOM   3364  CB  THR   340      54.840   7.600  20.810  1.00  0.00            
ATOM   3365  HB  THR   340      55.280   6.650  21.190  1.00  0.00            
ATOM   3366  OG1 THR   340      54.310   8.380  21.870  1.00  0.00            
ATOM   3367  HG1 THR   340      53.740   7.800  22.370  1.00  0.00            
ATOM   3368  CG2 THR   340      55.850   8.540  20.130  1.00  0.00            
ATOM   3369 1HG2 THR   340      56.470   9.050  20.900  1.00  0.00            
ATOM   3370 2HG2 THR   340      56.520   8.060  19.380  1.00  0.00            
ATOM   3371 3HG2 THR   340      55.220   9.320  19.670  1.00  0.00            
ATOM   3372  C   THR   340      54.380   6.590  18.650  1.00  0.00            
ATOM   3373  O   THR   340      54.680   7.120  17.580  1.00  0.00            
ATOM   3374  N   SER   341      54.330   5.250  18.620  1.00  0.00            
ATOM   3375  HN  SER   341      54.000   4.770  19.430  1.00  0.00            
ATOM   3376  CA  SER   341      54.800   4.440  17.530  1.00  0.00            
ATOM   3377  HA  SER   341      55.640   5.040  17.200  1.00  0.00            
ATOM   3378  CB  SER   341      55.230   3.020  17.940  1.00  0.00            
ATOM   3379  HB1 SER   341      54.260   2.510  18.060  1.00  0.00            
ATOM   3380  HB2 SER   341      55.840   2.620  17.100  1.00  0.00            
ATOM   3381  OG  SER   341      56.090   2.930  19.070  1.00  0.00            
ATOM   3382  HG1 SER   341      55.620   3.290  19.830  1.00  0.00            
ATOM   3383  C   SER   341      53.790   4.470  16.440  1.00  0.00            
ATOM   3384  O   SER   341      54.150   4.470  15.260  1.00  0.00            
ATOM   3385  N   ARG   342      52.480   4.540  16.730  1.00  0.00            
ATOM   3386  HN  ARG   342      52.120   4.240  17.600  1.00  0.00            
ATOM   3387  CA  ARG   342      51.480   4.720  15.730  1.00  0.00            
ATOM   3388  HA  ARG   342      51.460   3.870  15.060  1.00  0.00            
ATOM   3389  CB  ARG   342      50.070   4.710  16.350  1.00  0.00            
ATOM   3390  HB1 ARG   342      49.900   3.820  17.000  1.00  0.00            
ATOM   3391  HB2 ARG   342      49.930   5.560  17.040  1.00  0.00            
ATOM   3392  CG  ARG   342      48.960   4.530  15.300  1.00  0.00            
ATOM   3393  HG1 ARG   342      49.030   5.240  14.450  1.00  0.00            
ATOM   3394  HG2 ARG   342      49.070   3.520  14.850  1.00  0.00            
ATOM   3395  CD  ARG   342      47.570   4.650  15.920  1.00  0.00            
ATOM   3396  HD1 ARG   342      47.410   5.380  16.740  1.00  0.00            
ATOM   3397  HD2 ARG   342      46.860   4.870  15.100  1.00  0.00            
ATOM   3398  NE  ARG   342      47.280   3.390  16.670  1.00  0.00            
ATOM   3399  HE  ARG   342      48.030   2.790  16.940  1.00  0.00            
ATOM   3400  CZ  ARG   342      46.060   2.870  16.990  1.00  0.00            
ATOM   3401  NH1 ARG   342      44.820   3.350  16.670  1.00  0.00            
ATOM   3402 1HH1 ARG   342      44.780   4.230  16.190  1.00  0.00            
ATOM   3403 2HH1 ARG   342      44.000   2.840  16.910  1.00  0.00            
ATOM   3404  NH2 ARG   342      46.040   1.590  17.450  1.00  0.00            
ATOM   3405 1HH2 ARG   342      46.780   0.950  17.240  1.00  0.00            
ATOM   3406 2HH2 ARG   342      45.130   1.180  17.410  1.00  0.00            
ATOM   3407  C   ARG   342      51.550   5.960  14.900  1.00  0.00            
ATOM   3408  O   ARG   342      51.530   5.860  13.670  1.00  0.00            
ATOM   3409  N   VAL   343      51.850   7.150  15.460  1.00  0.00            
ATOM   3410  HN  VAL   343      52.050   7.230  16.430  1.00  0.00            
ATOM   3411  CA  VAL   343      52.100   8.330  14.700  1.00  0.00            
ATOM   3412  HA  VAL   343      51.310   8.290  13.960  1.00  0.00            
ATOM   3413  CB  VAL   343      51.890   9.650  15.370  1.00  0.00            
ATOM   3414  HB  VAL   343      50.860   9.680  15.800  1.00  0.00            
ATOM   3415  CG1 VAL   343      52.900   9.770  16.520  1.00  0.00            
ATOM   3416 1HG1 VAL   343      52.720  10.670  17.130  1.00  0.00            
ATOM   3417 2HG1 VAL   343      52.790   8.890  17.200  1.00  0.00            
ATOM   3418 3HG1 VAL   343      53.970   9.750  16.210  1.00  0.00            
ATOM   3419  CG2 VAL   343      52.060  10.860  14.420  1.00  0.00            
ATOM   3420 1HG2 VAL   343      51.900  11.710  15.110  1.00  0.00            
ATOM   3421 2HG2 VAL   343      53.110  11.020  14.080  1.00  0.00            
ATOM   3422 3HG2 VAL   343      51.280  10.920  13.630  1.00  0.00            
ATOM   3423  C   VAL   343      53.330   8.160  13.870  1.00  0.00            
ATOM   3424  O   VAL   343      53.310   8.530  12.700  1.00  0.00            
ATOM   3425  N   LEU   344      54.420   7.630  14.460  1.00  0.00            
ATOM   3426  HN  LEU   344      54.480   7.430  15.430  1.00  0.00            
ATOM   3427  CA  LEU   344      55.580   7.330  13.690  1.00  0.00            
ATOM   3428  HA  LEU   344      55.840   8.250  13.190  1.00  0.00            
ATOM   3429  CB  LEU   344      56.770   6.900  14.570  1.00  0.00            
ATOM   3430  HB1 LEU   344      56.510   6.080  15.280  1.00  0.00            
ATOM   3431  HB2 LEU   344      57.590   6.510  13.930  1.00  0.00            
ATOM   3432  CG  LEU   344      57.360   8.060  15.390  1.00  0.00            
ATOM   3433  HG  LEU   344      56.600   8.460  16.090  1.00  0.00            
ATOM   3434  CD1 LEU   344      58.430   7.580  16.390  1.00  0.00            
ATOM   3435 1HD1 LEU   344      59.120   6.860  15.910  1.00  0.00            
ATOM   3436 2HD1 LEU   344      59.060   8.450  16.680  1.00  0.00            
ATOM   3437 3HD1 LEU   344      57.970   7.120  17.290  1.00  0.00            
ATOM   3438  CD2 LEU   344      57.980   9.180  14.530  1.00  0.00            
ATOM   3439 1HD2 LEU   344      58.670   8.760  13.770  1.00  0.00            
ATOM   3440 2HD2 LEU   344      57.110   9.680  14.060  1.00  0.00            
ATOM   3441 3HD2 LEU   344      58.540   9.900  15.160  1.00  0.00            
ATOM   3442  C   LEU   344      55.410   6.420  12.520  1.00  0.00            
ATOM   3443  O   LEU   344      55.940   6.690  11.440  1.00  0.00            
ATOM   3444  N   LYS   345      54.670   5.310  12.580  1.00  0.00            
ATOM   3445  HN  LYS   345      54.280   5.020  13.450  1.00  0.00            
ATOM   3446  CA  LYS   345      54.250   4.530  11.450  1.00  0.00            
ATOM   3447  HA  LYS   345      55.190   4.220  11.030  1.00  0.00            
ATOM   3448  CB  LYS   345      53.420   3.320  11.900  1.00  0.00            
ATOM   3449  HB1 LYS   345      53.890   2.540  12.540  1.00  0.00            
ATOM   3450  HB2 LYS   345      52.680   3.760  12.600  1.00  0.00            
ATOM   3451  CG  LYS   345      52.540   2.500  10.950  1.00  0.00            
ATOM   3452  HG1 LYS   345      52.090   3.040  10.090  1.00  0.00            
ATOM   3453  HG2 LYS   345      53.200   1.710  10.520  1.00  0.00            
ATOM   3454  CD  LYS   345      51.410   1.820  11.720  1.00  0.00            
ATOM   3455  HD1 LYS   345      51.810   1.700  12.750  1.00  0.00            
ATOM   3456  HD2 LYS   345      50.660   2.620  11.870  1.00  0.00            
ATOM   3457  CE  LYS   345      50.740   0.570  11.140  1.00  0.00            
ATOM   3458  HE1 LYS   345      50.140   0.780  10.220  1.00  0.00            
ATOM   3459  HE2 LYS   345      51.510  -0.180  10.850  1.00  0.00            
ATOM   3460  NZ  LYS   345      49.810  -0.030  12.120  1.00  0.00            
ATOM   3461  HZ1 LYS   345      48.910   0.500  12.140  1.00  0.00            
ATOM   3462  HZ2 LYS   345      49.570  -1.010  11.870  1.00  0.00            
ATOM   3463  HZ3 LYS   345      50.250  -0.030  13.060  1.00  0.00            
ATOM   3464  C   LYS   345      53.570   5.310  10.380  1.00  0.00            
ATOM   3465  O   LYS   345      53.870   5.110   9.200  1.00  0.00            
ATOM   3466  N   VAL   346      52.590   6.170  10.740  1.00  0.00            
ATOM   3467  HN  VAL   346      52.400   6.120  11.710  1.00  0.00            
ATOM   3468  CA  VAL   346      51.850   7.060   9.900  1.00  0.00            
ATOM   3469  HA  VAL   346      51.320   6.440   9.190  1.00  0.00            
ATOM   3470  CB  VAL   346      50.730   7.720  10.640  1.00  0.00            
ATOM   3471  HB  VAL   346      51.080   8.270  11.540  1.00  0.00            
ATOM   3472  CG1 VAL   346      50.000   8.840   9.880  1.00  0.00            
ATOM   3473 1HG1 VAL   346      49.160   9.200  10.520  1.00  0.00            
ATOM   3474 2HG1 VAL   346      50.550   9.740   9.540  1.00  0.00            
ATOM   3475 3HG1 VAL   346      49.470   8.360   9.040  1.00  0.00            
ATOM   3476  CG2 VAL   346      49.740   6.630  11.110  1.00  0.00            
ATOM   3477 1HG2 VAL   346      49.010   6.480  10.280  1.00  0.00            
ATOM   3478 2HG2 VAL   346      50.290   5.720  11.410  1.00  0.00            
ATOM   3479 3HG2 VAL   346      49.240   7.110  11.980  1.00  0.00            
ATOM   3480  C   VAL   346      52.680   8.040   9.140  1.00  0.00            
ATOM   3481  O   VAL   346      52.540   8.210   7.930  1.00  0.00            
ATOM   3482  N   LEU   347      53.730   8.600   9.760  1.00  0.00            
ATOM   3483  HN  LEU   347      53.900   8.220  10.670  1.00  0.00            
ATOM   3484  CA  LEU   347      54.570   9.620   9.200  1.00  0.00            
ATOM   3485  HA  LEU   347      54.030  10.220   8.480  1.00  0.00            
ATOM   3486  CB  LEU   347      55.090  10.590  10.270  1.00  0.00            
ATOM   3487  HB1 LEU   347      55.690  10.030  11.020  1.00  0.00            
ATOM   3488  HB2 LEU   347      55.790  11.320   9.810  1.00  0.00            
ATOM   3489  CG  LEU   347      54.050  11.380  11.080  1.00  0.00            
ATOM   3490  HG  LEU   347      53.290  10.630  11.380  1.00  0.00            
ATOM   3491  CD1 LEU   347      54.900  11.900  12.250  1.00  0.00            
ATOM   3492 1HD1 LEU   347      55.410  11.070  12.770  1.00  0.00            
ATOM   3493 2HD1 LEU   347      55.710  12.540  11.840  1.00  0.00            
ATOM   3494 3HD1 LEU   347      54.230  12.480  12.920  1.00  0.00            
ATOM   3495  CD2 LEU   347      53.430  12.450  10.170  1.00  0.00            
ATOM   3496 1HD2 LEU   347      54.190  13.180   9.810  1.00  0.00            
ATOM   3497 2HD2 LEU   347      52.880  12.010   9.310  1.00  0.00            
ATOM   3498 3HD2 LEU   347      52.730  12.990  10.840  1.00  0.00            
ATOM   3499  C   LEU   347      55.780   9.020   8.560  1.00  0.00            
ATOM   3500  O   LEU   347      56.480   9.790   7.900  1.00  0.00            
ATOM   3501  N   SER   348      56.050   7.710   8.630  1.00  0.00            
ATOM   3502  HN  SER   348      55.490   7.080   9.150  1.00  0.00            
ATOM   3503  CA  SER   348      57.200   7.110   8.020  1.00  0.00            
ATOM   3504  HA  SER   348      57.900   7.890   7.760  1.00  0.00            
ATOM   3505  CB  SER   348      57.900   6.120   8.970  1.00  0.00            
ATOM   3506  HB1 SER   348      58.660   5.550   8.390  1.00  0.00            
ATOM   3507  HB2 SER   348      58.390   6.580   9.850  1.00  0.00            
ATOM   3508  OG  SER   348      56.970   5.200   9.510  1.00  0.00            
ATOM   3509  HG1 SER   348      56.400   5.660  10.130  1.00  0.00            
ATOM   3510  C   SER   348      56.930   6.430   6.720  1.00  0.00            
ATOM   3511  O   SER   348      57.780   5.770   6.110  1.00  0.00            
ATOM   3512  N   VAL   349      55.710   6.620   6.180  1.00  0.00            
ATOM   3513  HN  VAL   349      55.010   7.010   6.760  1.00  0.00            
ATOM   3514  CA  VAL   349      55.370   6.300   4.830  1.00  0.00            
ATOM   3515  HA  VAL   349      56.130   5.560   4.610  1.00  0.00            
ATOM   3516  CB  VAL   349      54.160   5.450   4.620  1.00  0.00            
ATOM   3517  HB  VAL   349      54.010   5.310   3.530  1.00  0.00            
ATOM   3518  CG1 VAL   349      54.350   4.090   5.320  1.00  0.00            
ATOM   3519 1HG1 VAL   349      55.130   3.500   4.790  1.00  0.00            
ATOM   3520 2HG1 VAL   349      54.730   4.120   6.370  1.00  0.00            
ATOM   3521 3HG1 VAL   349      53.400   3.510   5.310  1.00  0.00            
ATOM   3522  CG2 VAL   349      53.000   6.180   5.310  1.00  0.00            
ATOM   3523 1HG2 VAL   349      53.130   6.450   6.380  1.00  0.00            
ATOM   3524 2HG2 VAL   349      52.630   7.120   4.850  1.00  0.00            
ATOM   3525 3HG2 VAL   349      52.090   5.540   5.330  1.00  0.00            
ATOM   3526  C   VAL   349      55.470   7.470   3.910  1.00  0.00            
ATOM   3527  O   VAL   349      55.420   7.320   2.690  1.00  0.00            
ATOM   3528  N   CYS   350      55.680   8.680   4.460  1.00  0.00            
ATOM   3529  HN  CYS   350      55.700   8.740   5.450  1.00  0.00            
ATOM   3530  CA  CYS   350      55.800   9.960   3.820  1.00  0.00            
ATOM   3531  HA  CYS   350      55.180  10.010   2.940  1.00  0.00            
ATOM   3532  CB  CYS   350      55.170  10.990   4.770  1.00  0.00            
ATOM   3533  HB1 CYS   350      55.760  10.820   5.700  1.00  0.00            
ATOM   3534  HB2 CYS   350      55.190  12.000   4.310  1.00  0.00            
ATOM   3535  SG  CYS   350      53.510  10.430   5.270  1.00  0.00            
ATOM   3536  HG1 CYS   350      53.460   9.400   4.450  1.00  0.00            
ATOM   3537  C   CYS   350      57.210  10.210   3.390  1.00  0.00            
ATOM   3538  O   CYS   350      58.080  10.060   4.240  1.00  0.00            
ATOM   3539  N   SER   351      57.480  10.560   2.120  1.00  0.00            
ATOM   3540  HN  SER   351      56.750  10.760   1.480  1.00  0.00            
ATOM   3541  CA  SER   351      58.820  10.540   1.610  1.00  0.00            
ATOM   3542  HA  SER   351      59.240   9.560   1.820  1.00  0.00            
ATOM   3543  CB  SER   351      58.870  10.810   0.100  1.00  0.00            
ATOM   3544  HB1 SER   351      58.460  11.820  -0.110  1.00  0.00            
ATOM   3545  HB2 SER   351      59.880  10.700  -0.350  1.00  0.00            
ATOM   3546  OG  SER   351      58.090   9.810  -0.550  1.00  0.00            
ATOM   3547  HG1 SER   351      57.940  10.010  -1.480  1.00  0.00            
ATOM   3548  C   SER   351      59.730  11.500   2.280  1.00  0.00            
ATOM   3549  O   SER   351      60.890  11.140   2.500  1.00  0.00            
ATOM   3550  N   SER   352      59.330  12.750   2.580  1.00  0.00            
ATOM   3551  HN  SER   352      58.450  13.100   2.260  1.00  0.00            
ATOM   3552  CA  SER   352      60.250  13.660   3.200  1.00  0.00            
ATOM   3553  HA  SER   352      61.190  13.500   2.700  1.00  0.00            
ATOM   3554  CB  SER   352      59.860  15.140   3.050  1.00  0.00            
ATOM   3555  HB1 SER   352      60.580  15.860   3.500  1.00  0.00            
ATOM   3556  HB2 SER   352      60.010  15.250   1.960  1.00  0.00            
ATOM   3557  OG  SER   352      58.480  15.370   3.290  1.00  0.00            
ATOM   3558  HG1 SER   352      58.190  16.170   2.850  1.00  0.00            
ATOM   3559  C   SER   352      60.560  13.470   4.640  1.00  0.00            
ATOM   3560  O   SER   352      61.710  13.570   5.040  1.00  0.00            
ATOM   3561  N   ASN   353      59.570  13.040   5.440  1.00  0.00            
ATOM   3562  HN  ASN   353      58.730  12.870   4.920  1.00  0.00            
ATOM   3563  CA  ASN   353      59.590  12.720   6.840  1.00  0.00            
ATOM   3564  HA  ASN   353      60.140  13.530   7.300  1.00  0.00            
ATOM   3565  CB  ASN   353      58.210  12.370   7.420  1.00  0.00            
ATOM   3566  HB1 ASN   353      57.480  12.130   6.630  1.00  0.00            
ATOM   3567  HB2 ASN   353      58.260  11.580   8.200  1.00  0.00            
ATOM   3568  CG  ASN   353      57.620  13.520   8.230  1.00  0.00            
ATOM   3569  OD1 ASN   353      58.320  13.990   9.110  1.00  0.00            
ATOM   3570  ND2 ASN   353      56.340  13.870   7.920  1.00  0.00            
ATOM   3571 1HD2 ASN   353      56.070  13.730   6.970  1.00  0.00            
ATOM   3572 2HD2 ASN   353      55.920  14.500   8.580  1.00  0.00            
ATOM   3573  C   ASN   353      60.410  11.510   7.130  1.00  0.00            
ATOM   3574  O   ASN   353      61.150  11.400   8.100  1.00  0.00            
ATOM   3575  N   LYS   354      60.390  10.470   6.270  1.00  0.00            
ATOM   3576  HN  LYS   354      59.740  10.380   5.520  1.00  0.00            
ATOM   3577  CA  LYS   354      61.080   9.250   6.570  1.00  0.00            
ATOM   3578  HA  LYS   354      60.610   8.970   7.500  1.00  0.00            
ATOM   3579  CB  LYS   354      60.690   8.080   5.660  1.00  0.00            
ATOM   3580  HB1 LYS   354      61.170   7.210   6.150  1.00  0.00            
ATOM   3581  HB2 LYS   354      59.580   7.940   5.630  1.00  0.00            
ATOM   3582  CG  LYS   354      61.310   8.010   4.260  1.00  0.00            
ATOM   3583  HG1 LYS   354      61.250   8.960   3.690  1.00  0.00            
ATOM   3584  HG2 LYS   354      62.390   7.800   4.380  1.00  0.00            
ATOM   3585  CD  LYS   354      60.620   7.040   3.300  1.00  0.00            
ATOM   3586  HD1 LYS   354      60.570   6.000   3.690  1.00  0.00            
ATOM   3587  HD2 LYS   354      59.530   7.280   3.240  1.00  0.00            
ATOM   3588  CE  LYS   354      61.340   7.070   1.950  1.00  0.00            
ATOM   3589  HE1 LYS   354      61.200   8.020   1.400  1.00  0.00            
ATOM   3590  HE2 LYS   354      62.420   6.890   2.180  1.00  0.00            
ATOM   3591  NZ  LYS   354      60.830   5.970   1.110  1.00  0.00            
ATOM   3592  HZ1 LYS   354      61.130   5.800   0.130  1.00  0.00            
ATOM   3593  HZ2 LYS   354      61.190   5.070   1.510  1.00  0.00            
ATOM   3594  HZ3 LYS   354      59.800   6.060   1.200  1.00  0.00            
ATOM   3595  C   LYS   354      62.530   9.320   6.910  1.00  0.00            
ATOM   3596  O   LYS   354      62.850   8.690   7.910  1.00  0.00            
ATOM   3597  N   PRO   355      63.450  10.030   6.340  1.00  0.00            
ATOM   3598  CD  PRO   355      63.270  10.550   4.990  1.00  0.00            
ATOM   3599  HD1 PRO   355      62.300  11.040   4.820  1.00  0.00            
ATOM   3600  HD2 PRO   355      63.310   9.710   4.260  1.00  0.00            
ATOM   3601  CA  PRO   355      64.820  10.090   6.780  1.00  0.00            
ATOM   3602  HA  PRO   355      65.220   9.140   7.110  1.00  0.00            
ATOM   3603  CB  PRO   355      65.540  10.550   5.520  1.00  0.00            
ATOM   3604  HB1 PRO   355      66.320  11.300   5.780  1.00  0.00            
ATOM   3605  HB2 PRO   355      66.080   9.710   5.020  1.00  0.00            
ATOM   3606  CG  PRO   355      64.510  11.430   4.790  1.00  0.00            
ATOM   3607  HG1 PRO   355      64.350  12.340   5.420  1.00  0.00            
ATOM   3608  HG2 PRO   355      64.690  11.620   3.710  1.00  0.00            
ATOM   3609  C   PRO   355      64.990  10.980   7.950  1.00  0.00            
ATOM   3610  O   PRO   355      65.880  10.920   8.800  1.00  0.00            
ATOM   3611  N   ALA   356      64.060  11.940   8.090  1.00  0.00            
ATOM   3612  HN  ALA   356      63.420  11.980   7.330  1.00  0.00            
ATOM   3613  CA  ALA   356      64.120  12.980   9.070  1.00  0.00            
ATOM   3614  HA  ALA   356      65.120  13.380   9.160  1.00  0.00            
ATOM   3615  CB  ALA   356      63.190  14.170   8.760  1.00  0.00            
ATOM   3616  HB1 ALA   356      62.150  13.780   8.800  1.00  0.00            
ATOM   3617  HB2 ALA   356      63.310  14.940   9.550  1.00  0.00            
ATOM   3618  HB3 ALA   356      63.490  14.660   7.810  1.00  0.00            
ATOM   3619  C   ALA   356      63.810  12.380  10.400  1.00  0.00            
ATOM   3620  O   ALA   356      64.330  12.940  11.360  1.00  0.00            
ATOM   3621  N   ILE   357      63.090  11.250  10.430  1.00  0.00            
ATOM   3622  HN  ILE   357      62.580  10.870   9.650  1.00  0.00            
ATOM   3623  CA  ILE   357      62.890  10.590  11.680  1.00  0.00            
ATOM   3624  HA  ILE   357      62.730  11.250  12.520  1.00  0.00            
ATOM   3625  CB  ILE   357      61.650   9.750  11.610  1.00  0.00            
ATOM   3626  HB  ILE   357      61.690   9.050  10.750  1.00  0.00            
ATOM   3627  CG2 ILE   357      61.350   8.870  12.840  1.00  0.00            
ATOM   3628 1HG2 ILE   357      61.410   9.380  13.820  1.00  0.00            
ATOM   3629 2HG2 ILE   357      60.330   8.430  12.880  1.00  0.00            
ATOM   3630 3HG2 ILE   357      62.040   8.010  12.710  1.00  0.00            
ATOM   3631  CG1 ILE   357      60.410  10.610  11.320  1.00  0.00            
ATOM   3632 1HG1 ILE   357      59.990  11.000  12.280  1.00  0.00            
ATOM   3633 2HG1 ILE   357      60.670  11.500  10.700  1.00  0.00            
ATOM   3634  CD  ILE   357      59.300   9.900  10.550  1.00  0.00            
ATOM   3635  HD1 ILE   357      59.740   9.670   9.560  1.00  0.00            
ATOM   3636  HD2 ILE   357      59.090   8.900  10.990  1.00  0.00            
ATOM   3637  HD3 ILE   357      58.460  10.630  10.440  1.00  0.00            
ATOM   3638  C   ILE   357      64.070   9.750  12.020  1.00  0.00            
ATOM   3639  O   ILE   357      64.540   9.630  13.150  1.00  0.00            
ATOM   3640  N   VAL   358      64.780   9.130  11.060  1.00  0.00            
ATOM   3641  HN  VAL   358      64.430   9.170  10.130  1.00  0.00            
ATOM   3642  CA  VAL   358      65.920   8.300  11.290  1.00  0.00            
ATOM   3643  HA  VAL   358      65.680   7.670  12.130  1.00  0.00            
ATOM   3644  CB  VAL   358      66.400   7.490  10.120  1.00  0.00            
ATOM   3645  HB  VAL   358      66.720   8.140   9.280  1.00  0.00            
ATOM   3646  CG1 VAL   358      67.580   6.570  10.490  1.00  0.00            
ATOM   3647 1HG1 VAL   358      67.270   5.840  11.270  1.00  0.00            
ATOM   3648 2HG1 VAL   358      67.750   5.880   9.630  1.00  0.00            
ATOM   3649 3HG1 VAL   358      68.450   7.150  10.860  1.00  0.00            
ATOM   3650  CG2 VAL   358      65.290   6.550   9.640  1.00  0.00            
ATOM   3651 1HG2 VAL   358      64.450   7.110   9.200  1.00  0.00            
ATOM   3652 2HG2 VAL   358      65.580   5.810   8.860  1.00  0.00            
ATOM   3653 3HG2 VAL   358      64.810   5.930  10.430  1.00  0.00            
ATOM   3654  C   VAL   358      67.000   9.210  11.770  1.00  0.00            
ATOM   3655  O   VAL   358      67.760   8.880  12.670  1.00  0.00            
ATOM   3656  N   GLU   359      67.080  10.430  11.200  1.00  0.00            
ATOM   3657  HN  GLU   359      66.450  10.650  10.460  1.00  0.00            
ATOM   3658  CA  GLU   359      67.900  11.520  11.610  1.00  0.00            
ATOM   3659  HA  GLU   359      68.900  11.130  11.720  1.00  0.00            
ATOM   3660  CB  GLU   359      67.730  12.590  10.510  1.00  0.00            
ATOM   3661  HB1 GLU   359      68.090  12.110   9.570  1.00  0.00            
ATOM   3662  HB2 GLU   359      66.720  13.040  10.430  1.00  0.00            
ATOM   3663  CG  GLU   359      68.670  13.760  10.810  1.00  0.00            
ATOM   3664  HG1 GLU   359      68.630  14.460   9.950  1.00  0.00            
ATOM   3665  HG2 GLU   359      68.440  14.380  11.700  1.00  0.00            
ATOM   3666  CD  GLU   359      70.150  13.430  10.740  1.00  0.00            
ATOM   3667  OE1 GLU   359      70.560  13.220   9.560  1.00  0.00            
ATOM   3668  OE2 GLU   359      70.920  13.460  11.730  1.00  0.00            
ATOM   3669  C   GLU   359      67.660  11.970  13.010  1.00  0.00            
ATOM   3670  O   GLU   359      68.600  12.150  13.780  1.00  0.00            
ATOM   3671  N   ALA   360      66.400  12.000  13.490  1.00  0.00            
ATOM   3672  HN  ALA   360      65.610  11.860  12.900  1.00  0.00            
ATOM   3673  CA  ALA   360      66.170  12.330  14.860  1.00  0.00            
ATOM   3674  HA  ALA   360      66.630  13.270  15.140  1.00  0.00            
ATOM   3675  CB  ALA   360      64.660  12.640  14.890  1.00  0.00            
ATOM   3676  HB1 ALA   360      64.050  11.720  14.710  1.00  0.00            
ATOM   3677  HB2 ALA   360      64.430  12.810  15.960  1.00  0.00            
ATOM   3678  HB3 ALA   360      64.310  13.490  14.270  1.00  0.00            
ATOM   3679  C   ALA   360      66.590  11.340  15.890  1.00  0.00            
ATOM   3680  O   ALA   360      66.790  11.710  17.040  1.00  0.00            
ATOM   3681  N   GLY   361      66.770  10.080  15.430  1.00  0.00            
ATOM   3682  HN  GLY   361      66.660   9.850  14.470  1.00  0.00            
ATOM   3683  CA  GLY   361      67.220   9.090  16.360  1.00  0.00            
ATOM   3684  HA1 GLY   361      68.120   8.610  16.000  1.00  0.00            
ATOM   3685  HA2 GLY   361      67.350   9.480  17.360  1.00  0.00            
ATOM   3686  C   GLY   361      66.110   8.130  16.600  1.00  0.00            
ATOM   3687  O   GLY   361      66.220   7.250  17.460  1.00  0.00            
ATOM   3688  N   GLY   362      65.080   8.140  15.730  1.00  0.00            
ATOM   3689  HN  GLY   362      65.110   8.880  15.070  1.00  0.00            
ATOM   3690  CA  GLY   362      63.910   7.320  15.770  1.00  0.00            
ATOM   3691  HA1 GLY   362      63.550   7.400  16.790  1.00  0.00            
ATOM   3692  HA2 GLY   362      63.210   7.660  15.030  1.00  0.00            
ATOM   3693  C   GLY   362      64.120   5.880  15.450  1.00  0.00            
ATOM   3694  O   GLY   362      63.450   5.090  16.120  1.00  0.00            
ATOM   3695  N   MET   363      65.040   5.460  14.560  1.00  0.00            
ATOM   3696  HN  MET   363      65.570   6.110  14.020  1.00  0.00            
ATOM   3697  CA  MET   363      65.280   4.080  14.300  1.00  0.00            
ATOM   3698  HA  MET   363      64.370   3.500  14.240  1.00  0.00            
ATOM   3699  CB  MET   363      65.980   3.860  12.950  1.00  0.00            
ATOM   3700  HB1 MET   363      65.560   4.670  12.310  1.00  0.00            
ATOM   3701  HB2 MET   363      67.080   3.910  13.060  1.00  0.00            
ATOM   3702  CG  MET   363      65.650   2.500  12.340  1.00  0.00            
ATOM   3703  HG1 MET   363      65.860   1.670  13.050  1.00  0.00            
ATOM   3704  HG2 MET   363      64.540   2.520  12.230  1.00  0.00            
ATOM   3705  SD  MET   363      66.510   2.290  10.750  1.00  0.00            
ATOM   3706  CE  MET   363      66.700   0.490  10.890  1.00  0.00            
ATOM   3707  HE1 MET   363      67.380   0.180  11.710  1.00  0.00            
ATOM   3708  HE2 MET   363      65.720  -0.010  11.030  1.00  0.00            
ATOM   3709  HE3 MET   363      67.120   0.080   9.940  1.00  0.00            
ATOM   3710  C   MET   363      66.020   3.390  15.400  1.00  0.00            
ATOM   3711  O   MET   363      65.840   2.200  15.660  1.00  0.00            
ATOM   3712  N   GLN   364      66.910   4.120  16.090  1.00  0.00            
ATOM   3713  HN  GLN   364      67.140   5.000  15.680  1.00  0.00            
ATOM   3714  CA  GLN   364      67.600   3.680  17.270  1.00  0.00            
ATOM   3715  HA  GLN   364      68.030   2.700  17.150  1.00  0.00            
ATOM   3716  CB  GLN   364      68.760   4.640  17.590  1.00  0.00            
ATOM   3717  HB1 GLN   364      68.370   5.680  17.670  1.00  0.00            
ATOM   3718  HB2 GLN   364      69.170   4.320  18.570  1.00  0.00            
ATOM   3719  CG  GLN   364      69.760   4.620  16.430  1.00  0.00            
ATOM   3720  HG1 GLN   364      70.030   3.550  16.290  1.00  0.00            
ATOM   3721  HG2 GLN   364      69.320   4.980  15.480  1.00  0.00            
ATOM   3722  CD  GLN   364      70.980   5.460  16.770  1.00  0.00            
ATOM   3723  OE1 GLN   364      71.720   5.230  17.720  1.00  0.00            
ATOM   3724  NE2 GLN   364      71.220   6.510  15.930  1.00  0.00            
ATOM   3725 1HE2 GLN   364      70.560   6.820  15.250  1.00  0.00            
ATOM   3726 2HE2 GLN   364      72.090   6.970  16.110  1.00  0.00            
ATOM   3727  C   GLN   364      66.610   3.520  18.380  1.00  0.00            
ATOM   3728  O   GLN   364      66.650   2.510  19.070  1.00  0.00            
ATOM   3729  N   ALA   365      65.700   4.480  18.600  1.00  0.00            
ATOM   3730  HN  ALA   365      65.690   5.310  18.050  1.00  0.00            
ATOM   3731  CA  ALA   365      64.820   4.510  19.730  1.00  0.00            
ATOM   3732  HA  ALA   365      65.470   4.530  20.590  1.00  0.00            
ATOM   3733  CB  ALA   365      64.180   5.900  19.750  1.00  0.00            
ATOM   3734  HB1 ALA   365      64.930   6.710  19.880  1.00  0.00            
ATOM   3735  HB2 ALA   365      63.560   6.100  18.850  1.00  0.00            
ATOM   3736  HB3 ALA   365      63.640   5.970  20.720  1.00  0.00            
ATOM   3737  C   ALA   365      63.710   3.520  19.830  1.00  0.00            
ATOM   3738  O   ALA   365      63.520   2.950  20.910  1.00  0.00            
ATOM   3739  N   LEU   366      63.020   3.200  18.720  1.00  0.00            
ATOM   3740  HN  LEU   366      63.210   3.690  17.880  1.00  0.00            
ATOM   3741  CA  LEU   366      62.310   1.980  18.500  1.00  0.00            
ATOM   3742  HA  LEU   366      61.550   1.920  19.260  1.00  0.00            
ATOM   3743  CB  LEU   366      61.750   1.960  17.070  1.00  0.00            
ATOM   3744  HB1 LEU   366      62.590   2.010  16.340  1.00  0.00            
ATOM   3745  HB2 LEU   366      61.200   1.040  16.760  1.00  0.00            
ATOM   3746  CG  LEU   366      60.830   3.170  16.840  1.00  0.00            
ATOM   3747  HG  LEU   366      61.280   4.130  17.160  1.00  0.00            
ATOM   3748  CD1 LEU   366      60.770   3.360  15.310  1.00  0.00            
ATOM   3749 1HD1 LEU   366      60.480   2.410  14.810  1.00  0.00            
ATOM   3750 2HD1 LEU   366      60.210   4.250  14.960  1.00  0.00            
ATOM   3751 3HD1 LEU   366      61.830   3.400  14.980  1.00  0.00            
ATOM   3752  CD2 LEU   366      59.410   2.980  17.390  1.00  0.00            
ATOM   3753 1HD2 LEU   366      59.400   2.750  18.480  1.00  0.00            
ATOM   3754 2HD2 LEU   366      58.780   3.890  17.330  1.00  0.00            
ATOM   3755 3HD2 LEU   366      58.910   2.110  16.910  1.00  0.00            
ATOM   3756  C   LEU   366      63.140   0.740  18.560  1.00  0.00            
ATOM   3757  O   LEU   366      62.740  -0.300  19.080  1.00  0.00            
ATOM   3758  N   GLY   367      64.380   0.760  18.030  1.00  0.00            
ATOM   3759  HN  GLY   367      64.760   1.490  17.470  1.00  0.00            
ATOM   3760  CA  GLY   367      65.270  -0.360  18.010  1.00  0.00            
ATOM   3761  HA1 GLY   367      64.750  -1.270  17.760  1.00  0.00            
ATOM   3762  HA2 GLY   367      66.120  -0.130  17.380  1.00  0.00            
ATOM   3763  C   GLY   367      65.770  -0.670  19.370  1.00  0.00            
ATOM   3764  O   GLY   367      66.230  -1.780  19.660  1.00  0.00            
ATOM   3765  N   LEU   368      65.680   0.290  20.310  1.00  0.00            
ATOM   3766  HN  LEU   368      65.450   1.220  20.000  1.00  0.00            
ATOM   3767  CA  LEU   368      65.810   0.080  21.710  1.00  0.00            
ATOM   3768  HA  LEU   368      66.570  -0.660  21.910  1.00  0.00            
ATOM   3769  CB  LEU   368      66.260   1.370  22.420  1.00  0.00            
ATOM   3770  HB1 LEU   368      67.060   1.750  21.750  1.00  0.00            
ATOM   3771  HB2 LEU   368      65.430   2.110  22.500  1.00  0.00            
ATOM   3772  CG  LEU   368      66.680   1.240  23.900  1.00  0.00            
ATOM   3773  HG  LEU   368      65.780   1.030  24.500  1.00  0.00            
ATOM   3774  CD1 LEU   368      67.730   0.150  24.160  1.00  0.00            
ATOM   3775 1HD1 LEU   368      67.740  -0.100  25.250  1.00  0.00            
ATOM   3776 2HD1 LEU   368      67.400  -0.820  23.740  1.00  0.00            
ATOM   3777 3HD1 LEU   368      68.760   0.460  23.890  1.00  0.00            
ATOM   3778  CD2 LEU   368      67.170   2.550  24.540  1.00  0.00            
ATOM   3779 1HD2 LEU   368      67.440   2.440  25.620  1.00  0.00            
ATOM   3780 2HD2 LEU   368      68.090   2.890  24.010  1.00  0.00            
ATOM   3781 3HD2 LEU   368      66.370   3.320  24.510  1.00  0.00            
ATOM   3782  C   LEU   368      64.580  -0.470  22.350  1.00  0.00            
ATOM   3783  O   LEU   368      64.610  -1.430  23.120  1.00  0.00            
ATOM   3784  N   HIS   369      63.350  -0.040  22.000  1.00  0.00            
ATOM   3785  HN  HIS   369      63.280   0.640  21.280  1.00  0.00            
ATOM   3786  CA  HIS   369      62.230  -0.510  22.750  1.00  0.00            
ATOM   3787  HA  HIS   369      62.510  -0.740  23.770  1.00  0.00            
ATOM   3788  CB  HIS   369      61.020   0.430  22.820  1.00  0.00            
ATOM   3789  HB1 HIS   369      60.900   0.840  21.790  1.00  0.00            
ATOM   3790  HB2 HIS   369      60.110  -0.100  23.180  1.00  0.00            
ATOM   3791  ND1 HIS   369      61.280   1.500  25.020  1.00  0.00            
ATOM   3792  CG  HIS   369      61.300   1.640  23.650  1.00  0.00            
ATOM   3793  CE1 HIS   369      61.450   2.690  25.550  1.00  0.00            
ATOM   3794  HE1 HIS   369      61.320   2.960  26.600  1.00  0.00            
ATOM   3795  NE2 HIS   369      61.550   3.620  24.560  1.00  0.00            
ATOM   3796  HE2 HIS   369      61.530   4.610  24.640  1.00  0.00            
ATOM   3797  CD2 HIS   369      61.390   2.970  23.350  1.00  0.00            
ATOM   3798  HD2 HIS   369      61.350   3.340  22.340  1.00  0.00            
ATOM   3799  C   HIS   369      61.730  -1.820  22.220  1.00  0.00            
ATOM   3800  O   HIS   369      60.830  -2.410  22.810  1.00  0.00            
ATOM   3801  N   LEU   370      62.290  -2.320  21.110  1.00  0.00            
ATOM   3802  HN  LEU   370      62.890  -1.720  20.590  1.00  0.00            
ATOM   3803  CA  LEU   370      62.190  -3.640  20.560  1.00  0.00            
ATOM   3804  HA  LEU   370      61.130  -3.770  20.370  1.00  0.00            
ATOM   3805  CB  LEU   370      62.820  -3.640  19.160  1.00  0.00            
ATOM   3806  HB1 LEU   370      62.640  -2.730  18.550  1.00  0.00            
ATOM   3807  HB2 LEU   370      63.920  -3.590  19.290  1.00  0.00            
ATOM   3808  CG  LEU   370      62.510  -4.830  18.230  1.00  0.00            
ATOM   3809  HG  LEU   370      62.500  -5.710  18.900  1.00  0.00            
ATOM   3810  CD1 LEU   370      61.100  -4.840  17.610  1.00  0.00            
ATOM   3811 1HD1 LEU   370      61.000  -4.130  16.770  1.00  0.00            
ATOM   3812 2HD1 LEU   370      60.980  -5.860  17.180  1.00  0.00            
ATOM   3813 3HD1 LEU   370      60.380  -4.540  18.400  1.00  0.00            
ATOM   3814  CD2 LEU   370      63.540  -5.200  17.140  1.00  0.00            
ATOM   3815 1HD2 LEU   370      63.640  -4.490  16.300  1.00  0.00            
ATOM   3816 2HD2 LEU   370      64.520  -5.350  17.640  1.00  0.00            
ATOM   3817 3HD2 LEU   370      63.210  -6.200  16.790  1.00  0.00            
ATOM   3818  C   LEU   370      62.800  -4.730  21.360  1.00  0.00            
ATOM   3819  O   LEU   370      62.520  -5.910  21.130  1.00  0.00            
ATOM   3820  N   THR   371      63.660  -4.440  22.350  1.00  0.00            
ATOM   3821  HN  THR   371      64.000  -3.520  22.510  1.00  0.00            
ATOM   3822  CA  THR   371      64.350  -5.400  23.160  1.00  0.00            
ATOM   3823  HA  THR   371      64.460  -6.300  22.570  1.00  0.00            
ATOM   3824  CB  THR   371      65.700  -4.830  23.490  1.00  0.00            
ATOM   3825  HB  THR   371      66.380  -5.440  24.110  1.00  0.00            
ATOM   3826  OG1 THR   371      65.690  -3.640  24.270  1.00  0.00            
ATOM   3827  HG1 THR   371      65.550  -2.900  23.680  1.00  0.00            
ATOM   3828  CG2 THR   371      66.480  -4.530  22.200  1.00  0.00            
ATOM   3829 1HG2 THR   371      66.110  -3.610  21.700  1.00  0.00            
ATOM   3830 2HG2 THR   371      67.580  -4.420  22.360  1.00  0.00            
ATOM   3831 3HG2 THR   371      66.330  -5.350  21.470  1.00  0.00            
ATOM   3832  C   THR   371      63.520  -5.670  24.370  1.00  0.00            
ATOM   3833  O   THR   371      64.050  -6.430  25.190  1.00  0.00            
ATOM   3834  N   ASP   372      62.350  -5.020  24.520  1.00  0.00            
ATOM   3835  HN  ASP   372      62.130  -4.440  23.750  1.00  0.00            
ATOM   3836  CA  ASP   372      61.420  -5.360  25.550  1.00  0.00            
ATOM   3837  HA  ASP   372      62.040  -5.550  26.410  1.00  0.00            
ATOM   3838  CB  ASP   372      60.470  -4.160  25.630  1.00  0.00            
ATOM   3839  HB1 ASP   372      61.070  -3.230  25.580  1.00  0.00            
ATOM   3840  HB2 ASP   372      59.750  -4.270  24.780  1.00  0.00            
ATOM   3841  CG  ASP   372      59.740  -4.160  26.970  1.00  0.00            
ATOM   3842  OD1 ASP   372      58.540  -4.540  27.030  1.00  0.00            
ATOM   3843  OD2 ASP   372      60.360  -3.730  27.980  1.00  0.00            
ATOM   3844  C   ASP   372      60.760  -6.700  25.480  1.00  0.00            
ATOM   3845  O   ASP   372      60.580  -7.100  24.330  1.00  0.00            
ATOM   3846  N   PRO   373      60.290  -7.420  26.450  1.00  0.00            
ATOM   3847  CD  PRO   373      60.790  -7.200  27.800  1.00  0.00            
ATOM   3848  HD1 PRO   373      60.830  -6.180  28.240  1.00  0.00            
ATOM   3849  HD2 PRO   373      61.780  -7.680  27.970  1.00  0.00            
ATOM   3850  CA  PRO   373      59.560  -8.640  26.240  1.00  0.00            
ATOM   3851  HA  PRO   373      59.990  -9.180  25.410  1.00  0.00            
ATOM   3852  CB  PRO   373      59.560  -9.250  27.640  1.00  0.00            
ATOM   3853  HB1 PRO   373      58.730  -9.960  27.820  1.00  0.00            
ATOM   3854  HB2 PRO   373      60.500  -9.830  27.770  1.00  0.00            
ATOM   3855  CG  PRO   373      59.730  -8.030  28.560  1.00  0.00            
ATOM   3856  HG1 PRO   373      58.780  -7.510  28.800  1.00  0.00            
ATOM   3857  HG2 PRO   373      60.110  -8.450  29.520  1.00  0.00            
ATOM   3858  C   PRO   373      58.140  -8.510  25.820  1.00  0.00            
ATOM   3859  O   PRO   373      57.540  -9.440  25.290  1.00  0.00            
ATOM   3860  N   SER   374      57.590  -7.310  26.080  1.00  0.00            
ATOM   3861  HN  SER   374      58.110  -6.520  26.400  1.00  0.00            
ATOM   3862  CA  SER   374      56.220  -7.010  25.840  1.00  0.00            
ATOM   3863  HA  SER   374      55.580  -7.800  26.220  1.00  0.00            
ATOM   3864  CB  SER   374      55.670  -5.630  26.260  1.00  0.00            
ATOM   3865  HB1 SER   374      56.010  -5.480  27.310  1.00  0.00            
ATOM   3866  HB2 SER   374      56.110  -4.790  25.690  1.00  0.00            
ATOM   3867  OG  SER   374      54.260  -5.720  26.200  1.00  0.00            
ATOM   3868  HG1 SER   374      53.930  -4.880  26.520  1.00  0.00            
ATOM   3869  C   SER   374      55.980  -7.000  24.370  1.00  0.00            
ATOM   3870  O   SER   374      56.530  -6.190  23.620  1.00  0.00            
ATOM   3871  N   GLN   375      55.130  -7.920  23.890  1.00  0.00            
ATOM   3872  HN  GLN   375      54.560  -8.460  24.510  1.00  0.00            
ATOM   3873  CA  GLN   375      54.890  -8.340  22.550  1.00  0.00            
ATOM   3874  HA  GLN   375      55.770  -8.420  21.940  1.00  0.00            
ATOM   3875  CB  GLN   375      54.240  -9.730  22.710  1.00  0.00            
ATOM   3876  HB1 GLN   375      53.420  -9.630  23.450  1.00  0.00            
ATOM   3877  HB2 GLN   375      53.700 -10.040  21.790  1.00  0.00            
ATOM   3878  CG  GLN   375      55.150 -10.850  23.210  1.00  0.00            
ATOM   3879  HG1 GLN   375      55.520 -10.550  24.220  1.00  0.00            
ATOM   3880  HG2 GLN   375      54.650 -11.840  23.270  1.00  0.00            
ATOM   3881  CD  GLN   375      56.350 -11.160  22.340  1.00  0.00            
ATOM   3882  OE1 GLN   375      56.190 -11.870  21.350  1.00  0.00            
ATOM   3883  NE2 GLN   375      57.540 -10.520  22.570  1.00  0.00            
ATOM   3884 1HE2 GLN   375      57.600  -9.810  23.260  1.00  0.00            
ATOM   3885 2HE2 GLN   375      58.260 -10.620  21.880  1.00  0.00            
ATOM   3886  C   GLN   375      54.110  -7.370  21.730  1.00  0.00            
ATOM   3887  O   GLN   375      54.430  -7.110  20.570  1.00  0.00            
ATOM   3888  N   ARG   376      53.170  -6.610  22.320  1.00  0.00            
ATOM   3889  HN  ARG   376      52.740  -6.850  23.190  1.00  0.00            
ATOM   3890  CA  ARG   376      52.620  -5.470  21.660  1.00  0.00            
ATOM   3891  HA  ARG   376      52.380  -5.730  20.640  1.00  0.00            
ATOM   3892  CB  ARG   376      51.330  -5.050  22.390  1.00  0.00            
ATOM   3893  HB1 ARG   376      50.960  -4.160  21.850  1.00  0.00            
ATOM   3894  HB2 ARG   376      50.610  -5.860  22.160  1.00  0.00            
ATOM   3895  CG  ARG   376      51.530  -4.810  23.890  1.00  0.00            
ATOM   3896  HG1 ARG   376      52.200  -5.570  24.340  1.00  0.00            
ATOM   3897  HG2 ARG   376      52.070  -3.850  24.000  1.00  0.00            
ATOM   3898  CD  ARG   376      50.310  -4.830  24.820  1.00  0.00            
ATOM   3899  HD1 ARG   376      49.550  -4.090  24.480  1.00  0.00            
ATOM   3900  HD2 ARG   376      49.960  -5.880  24.760  1.00  0.00            
ATOM   3901  NE  ARG   376      50.770  -4.430  26.180  1.00  0.00            
ATOM   3902  HE  ARG   376      51.580  -3.830  26.220  1.00  0.00            
ATOM   3903  CZ  ARG   376      50.150  -4.540  27.390  1.00  0.00            
ATOM   3904  NH1 ARG   376      48.950  -5.160  27.550  1.00  0.00            
ATOM   3905 1HH1 ARG   376      48.630  -5.860  26.920  1.00  0.00            
ATOM   3906 2HH1 ARG   376      48.740  -5.440  28.490  1.00  0.00            
ATOM   3907  NH2 ARG   376      50.860  -4.050  28.450  1.00  0.00            
ATOM   3908 1HH2 ARG   376      51.760  -3.610  28.420  1.00  0.00            
ATOM   3909 2HH2 ARG   376      50.490  -4.170  29.370  1.00  0.00            
ATOM   3910  C   ARG   376      53.520  -4.300  21.440  1.00  0.00            
ATOM   3911  O   ARG   376      53.520  -3.650  20.390  1.00  0.00            
ATOM   3912  N   LEU   377      54.420  -4.020  22.400  1.00  0.00            
ATOM   3913  HN  LEU   377      54.390  -4.480  23.280  1.00  0.00            
ATOM   3914  CA  LEU   377      55.480  -3.080  22.160  1.00  0.00            
ATOM   3915  HA  LEU   377      55.010  -2.130  21.960  1.00  0.00            
ATOM   3916  CB  LEU   377      56.280  -2.830  23.450  1.00  0.00            
ATOM   3917  HB1 LEU   377      55.610  -2.510  24.280  1.00  0.00            
ATOM   3918  HB2 LEU   377      56.910  -3.700  23.750  1.00  0.00            
ATOM   3919  CG  LEU   377      57.320  -1.710  23.290  1.00  0.00            
ATOM   3920  HG  LEU   377      58.100  -2.190  22.660  1.00  0.00            
ATOM   3921  CD1 LEU   377      56.790  -0.380  22.720  1.00  0.00            
ATOM   3922 1HD1 LEU   377      56.370  -0.330  21.690  1.00  0.00            
ATOM   3923 2HD1 LEU   377      55.950   0.020  23.340  1.00  0.00            
ATOM   3924 3HD1 LEU   377      57.550   0.430  22.740  1.00  0.00            
ATOM   3925  CD2 LEU   377      57.880  -1.400  24.680  1.00  0.00            
ATOM   3926 1HD2 LEU   377      58.660  -0.640  24.480  1.00  0.00            
ATOM   3927 2HD2 LEU   377      57.100  -0.990  25.360  1.00  0.00            
ATOM   3928 3HD2 LEU   377      58.340  -2.300  25.160  1.00  0.00            
ATOM   3929  C   LEU   377      56.390  -3.350  21.020  1.00  0.00            
ATOM   3930  O   LEU   377      56.730  -2.480  20.220  1.00  0.00            
ATOM   3931  N   VAL   378      56.910  -4.590  20.930  1.00  0.00            
ATOM   3932  HN  VAL   378      56.780  -5.210  21.700  1.00  0.00            
ATOM   3933  CA  VAL   378      57.750  -5.140  19.910  1.00  0.00            
ATOM   3934  HA  VAL   378      58.690  -4.610  19.840  1.00  0.00            
ATOM   3935  CB  VAL   378      58.070  -6.560  20.250  1.00  0.00            
ATOM   3936  HB  VAL   378      57.230  -7.270  20.430  1.00  0.00            
ATOM   3937  CG1 VAL   378      58.880  -7.240  19.130  1.00  0.00            
ATOM   3938 1HG1 VAL   378      58.380  -7.180  18.140  1.00  0.00            
ATOM   3939 2HG1 VAL   378      59.760  -6.560  19.080  1.00  0.00            
ATOM   3940 3HG1 VAL   378      59.230  -8.260  19.390  1.00  0.00            
ATOM   3941  CG2 VAL   378      58.930  -6.590  21.520  1.00  0.00            
ATOM   3942 1HG2 VAL   378      59.890  -6.070  21.290  1.00  0.00            
ATOM   3943 2HG2 VAL   378      58.550  -5.980  22.370  1.00  0.00            
ATOM   3944 3HG2 VAL   378      59.120  -7.640  21.820  1.00  0.00            
ATOM   3945  C   VAL   378      57.100  -5.090  18.570  1.00  0.00            
ATOM   3946  O   VAL   378      57.720  -4.640  17.600  1.00  0.00            
ATOM   3947  N   GLN   379      55.800  -5.390  18.380  1.00  0.00            
ATOM   3948  HN  GLN   379      55.260  -5.650  19.170  1.00  0.00            
ATOM   3949  CA  GLN   379      55.160  -5.270  17.110  1.00  0.00            
ATOM   3950  HA  GLN   379      55.830  -5.770  16.420  1.00  0.00            
ATOM   3951  CB  GLN   379      53.730  -5.810  17.000  1.00  0.00            
ATOM   3952  HB1 GLN   379      52.930  -5.260  17.540  1.00  0.00            
ATOM   3953  HB2 GLN   379      53.320  -5.580  16.000  1.00  0.00            
ATOM   3954  CG  GLN   379      53.600  -7.300  17.330  1.00  0.00            
ATOM   3955  HG1 GLN   379      53.880  -7.520  18.390  1.00  0.00            
ATOM   3956  HG2 GLN   379      52.540  -7.630  17.240  1.00  0.00            
ATOM   3957  CD  GLN   379      54.430  -8.260  16.490  1.00  0.00            
ATOM   3958  OE1 GLN   379      55.050  -9.170  17.040  1.00  0.00            
ATOM   3959  NE2 GLN   379      54.410  -8.060  15.150  1.00  0.00            
ATOM   3960 1HE2 GLN   379      54.080  -7.170  14.830  1.00  0.00            
ATOM   3961 2HE2 GLN   379      55.010  -8.630  14.580  1.00  0.00            
ATOM   3962  C   GLN   379      55.020  -3.870  16.630  1.00  0.00            
ATOM   3963  O   GLN   379      55.370  -3.590  15.490  1.00  0.00            
ATOM   3964  N   ASN   380      54.610  -2.920  17.500  1.00  0.00            
ATOM   3965  HN  ASN   380      54.340  -3.060  18.450  1.00  0.00            
ATOM   3966  CA  ASN   380      54.540  -1.530  17.170  1.00  0.00            
ATOM   3967  HA  ASN   380      53.990  -1.510  16.240  1.00  0.00            
ATOM   3968  CB  ASN   380      53.860  -0.790  18.330  1.00  0.00            
ATOM   3969  HB1 ASN   380      54.220  -1.120  19.330  1.00  0.00            
ATOM   3970  HB2 ASN   380      54.110   0.280  18.150  1.00  0.00            
ATOM   3971  CG  ASN   380      52.340  -0.880  18.240  1.00  0.00            
ATOM   3972  OD1 ASN   380      51.740   0.080  17.740  1.00  0.00            
ATOM   3973  ND2 ASN   380      51.750  -1.990  18.760  1.00  0.00            
ATOM   3974 1HD2 ASN   380      52.310  -2.580  19.330  1.00  0.00            
ATOM   3975 2HD2 ASN   380      50.760  -2.120  18.780  1.00  0.00            
ATOM   3976  C   ASN   380      55.870  -0.950  16.860  1.00  0.00            
ATOM   3977  O   ASN   380      56.110  -0.050  16.050  1.00  0.00            
ATOM   3978  N   CYS   381      56.960  -1.390  17.510  1.00  0.00            
ATOM   3979  HN  CYS   381      56.810  -1.850  18.390  1.00  0.00            
ATOM   3980  CA  CYS   381      58.310  -1.110  17.150  1.00  0.00            
ATOM   3981  HA  CYS   381      58.400  -0.030  17.150  1.00  0.00            
ATOM   3982  CB  CYS   381      59.320  -1.730  18.130  1.00  0.00            
ATOM   3983  HB1 CYS   381      59.070  -2.810  18.120  1.00  0.00            
ATOM   3984  HB2 CYS   381      60.340  -1.690  17.690  1.00  0.00            
ATOM   3985  SG  CYS   381      59.270  -1.000  19.790  1.00  0.00            
ATOM   3986  HG1 CYS   381      58.080  -1.270  20.320  1.00  0.00            
ATOM   3987  C   CYS   381      58.760  -1.580  15.800  1.00  0.00            
ATOM   3988  O   CYS   381      59.150  -0.830  14.910  1.00  0.00            
ATOM   3989  N   LEU   382      58.610  -2.890  15.540  1.00  0.00            
ATOM   3990  HN  LEU   382      58.190  -3.490  16.220  1.00  0.00            
ATOM   3991  CA  LEU   382      58.920  -3.590  14.340  1.00  0.00            
ATOM   3992  HA  LEU   382      59.970  -3.390  14.170  1.00  0.00            
ATOM   3993  CB  LEU   382      58.810  -5.120  14.480  1.00  0.00            
ATOM   3994  HB1 LEU   382      59.480  -5.460  15.300  1.00  0.00            
ATOM   3995  HB2 LEU   382      57.840  -5.420  14.940  1.00  0.00            
ATOM   3996  CG  LEU   382      58.990  -5.970  13.220  1.00  0.00            
ATOM   3997  HG  LEU   382      59.750  -5.520  12.540  1.00  0.00            
ATOM   3998  CD1 LEU   382      59.570  -7.280  13.760  1.00  0.00            
ATOM   3999 1HD1 LEU   382      59.520  -8.100  13.000  1.00  0.00            
ATOM   4000 2HD1 LEU   382      60.660  -7.070  13.880  1.00  0.00            
ATOM   4001 3HD1 LEU   382      59.130  -7.670  14.700  1.00  0.00            
ATOM   4002  CD2 LEU   382      57.620  -6.280  12.580  1.00  0.00            
ATOM   4003 1HD2 LEU   382      57.360  -5.440  11.900  1.00  0.00            
ATOM   4004 2HD2 LEU   382      57.760  -7.130  11.880  1.00  0.00            
ATOM   4005 3HD2 LEU   382      56.900  -6.370  13.430  1.00  0.00            
ATOM   4006  C   LEU   382      58.250  -3.060  13.120  1.00  0.00            
ATOM   4007  O   LEU   382      58.840  -2.840  12.070  1.00  0.00            
ATOM   4008  N   TRP   383      56.940  -2.750  13.270  1.00  0.00            
ATOM   4009  HN  TRP   383      56.390  -3.000  14.060  1.00  0.00            
ATOM   4010  CA  TRP   383      56.280  -2.310  12.080  1.00  0.00            
ATOM   4011  HA  TRP   383      56.390  -2.950  11.220  1.00  0.00            
ATOM   4012  CB  TRP   383      54.760  -2.230  12.320  1.00  0.00            
ATOM   4013  HB1 TRP   383      54.580  -1.360  13.000  1.00  0.00            
ATOM   4014  HB2 TRP   383      54.260  -1.950  11.370  1.00  0.00            
ATOM   4015  CG  TRP   383      54.100  -3.550  12.600  1.00  0.00            
ATOM   4016  CD1 TRP   383      54.240  -4.750  11.950  1.00  0.00            
ATOM   4017  HD1 TRP   383      55.120  -4.990  11.380  1.00  0.00            
ATOM   4018  NE1 TRP   383      53.330  -5.650  12.440  1.00  0.00            
ATOM   4019  HE1 TRP   383      53.210  -6.550  12.090  1.00  0.00            
ATOM   4020  CE2 TRP   383      52.480  -5.010  13.310  1.00  0.00            
ATOM   4021  CD2 TRP   383      52.890  -3.680  13.370  1.00  0.00            
ATOM   4022  CE3 TRP   383      52.180  -2.820  14.160  1.00  0.00            
ATOM   4023  HE3 TRP   383      52.320  -1.780  13.900  1.00  0.00            
ATOM   4024  CZ3 TRP   383      51.120  -3.310  14.890  1.00  0.00            
ATOM   4025  HZ3 TRP   383      50.510  -2.600  15.420  1.00  0.00            
ATOM   4026  CZ2 TRP   383      51.360  -5.490  13.950  1.00  0.00            
ATOM   4027  HZ2 TRP   383      51.030  -6.520  13.900  1.00  0.00            
ATOM   4028  CH2 TRP   383      50.670  -4.600  14.730  1.00  0.00            
ATOM   4029  HH2 TRP   383      49.790  -4.890  15.290  1.00  0.00            
ATOM   4030  C   TRP   383      56.810  -1.000  11.610  1.00  0.00            
ATOM   4031  O   TRP   383      56.950  -0.750  10.420  1.00  0.00            
ATOM   4032  N   THR   384      57.060  -0.060  12.550  1.00  0.00            
ATOM   4033  HN  THR   384      56.850  -0.250  13.500  1.00  0.00            
ATOM   4034  CA  THR   384      57.690   1.200  12.330  1.00  0.00            
ATOM   4035  HA  THR   384      57.080   1.690  11.590  1.00  0.00            
ATOM   4036  CB  THR   384      57.740   2.060  13.560  1.00  0.00            
ATOM   4037  HB  THR   384      58.540   1.780  14.270  1.00  0.00            
ATOM   4038  OG1 THR   384      56.490   2.040  14.230  1.00  0.00            
ATOM   4039  HG1 THR   384      56.560   1.430  14.970  1.00  0.00            
ATOM   4040  CG2 THR   384      57.950   3.530  13.140  1.00  0.00            
ATOM   4041 1HG2 THR   384      57.660   4.180  13.990  1.00  0.00            
ATOM   4042 2HG2 THR   384      58.950   3.810  12.740  1.00  0.00            
ATOM   4043 3HG2 THR   384      57.180   3.750  12.370  1.00  0.00            
ATOM   4044  C   THR   384      59.090   1.060  11.850  1.00  0.00            
ATOM   4045  O   THR   384      59.510   1.820  10.980  1.00  0.00            
ATOM   4046  N   LEU   385      59.840   0.100  12.430  1.00  0.00            
ATOM   4047  HN  LEU   385      59.450  -0.390  13.210  1.00  0.00            
ATOM   4048  CA  LEU   385      61.200  -0.210  12.100  1.00  0.00            
ATOM   4049  HA  LEU   385      61.660   0.770  12.130  1.00  0.00            
ATOM   4050  CB  LEU   385      61.880  -1.240  13.010  1.00  0.00            
ATOM   4051  HB1 LEU   385      61.270  -2.170  13.030  1.00  0.00            
ATOM   4052  HB2 LEU   385      62.900  -1.470  12.640  1.00  0.00            
ATOM   4053  CG  LEU   385      62.330  -0.790  14.410  1.00  0.00            
ATOM   4054  HG  LEU   385      61.500  -0.210  14.860  1.00  0.00            
ATOM   4055  CD1 LEU   385      62.590  -2.070  15.230  1.00  0.00            
ATOM   4056 1HD1 LEU   385      61.690  -2.730  15.280  1.00  0.00            
ATOM   4057 2HD1 LEU   385      63.360  -2.600  14.620  1.00  0.00            
ATOM   4058 3HD1 LEU   385      63.000  -1.750  16.210  1.00  0.00            
ATOM   4059  CD2 LEU   385      63.600   0.070  14.440  1.00  0.00            
ATOM   4060 1HD2 LEU   385      64.180  -0.060  15.380  1.00  0.00            
ATOM   4061 2HD2 LEU   385      64.190  -0.040  13.510  1.00  0.00            
ATOM   4062 3HD2 LEU   385      63.240   1.120  14.360  1.00  0.00            
ATOM   4063  C   LEU   385      61.340  -0.630  10.680  1.00  0.00            
ATOM   4064  O   LEU   385      62.160  -0.100   9.920  1.00  0.00            
ATOM   4065  N   ARG   386      60.420  -1.500  10.230  1.00  0.00            
ATOM   4066  HN  ARG   386      59.760  -1.980  10.800  1.00  0.00            
ATOM   4067  CA  ARG   386      60.240  -1.930   8.880  1.00  0.00            
ATOM   4068  HA  ARG   386      61.090  -2.570   8.710  1.00  0.00            
ATOM   4069  CB  ARG   386      59.110  -2.970   8.870  1.00  0.00            
ATOM   4070  HB1 ARG   386      59.330  -3.690   9.690  1.00  0.00            
ATOM   4071  HB2 ARG   386      58.110  -2.640   9.230  1.00  0.00            
ATOM   4072  CG  ARG   386      58.910  -3.890   7.670  1.00  0.00            
ATOM   4073  HG1 ARG   386      58.740  -3.210   6.800  1.00  0.00            
ATOM   4074  HG2 ARG   386      59.910  -4.310   7.450  1.00  0.00            
ATOM   4075  CD  ARG   386      57.910  -5.030   7.880  1.00  0.00            
ATOM   4076  HD1 ARG   386      57.950  -5.810   7.090  1.00  0.00            
ATOM   4077  HD2 ARG   386      58.220  -5.530   8.830  1.00  0.00            
ATOM   4078  NE  ARG   386      56.530  -4.500   8.080  1.00  0.00            
ATOM   4079  HE  ARG   386      56.400  -3.520   7.950  1.00  0.00            
ATOM   4080  CZ  ARG   386      55.340  -5.170   8.140  1.00  0.00            
ATOM   4081  NH1 ARG   386      55.310  -6.530   8.080  1.00  0.00            
ATOM   4082 1HH1 ARG   386      56.140  -7.080   8.090  1.00  0.00            
ATOM   4083 2HH1 ARG   386      54.450  -7.020   7.910  1.00  0.00            
ATOM   4084  NH2 ARG   386      54.170  -4.480   8.220  1.00  0.00            
ATOM   4085 1HH2 ARG   386      54.270  -3.490   8.140  1.00  0.00            
ATOM   4086 2HH2 ARG   386      53.300  -4.970   8.190  1.00  0.00            
ATOM   4087  C   ARG   386      59.970  -0.820   7.920  1.00  0.00            
ATOM   4088  O   ARG   386      60.470  -0.860   6.800  1.00  0.00            
ATOM   4089  N   ASN   387      59.300   0.280   8.300  1.00  0.00            
ATOM   4090  HN  ASN   387      58.780   0.410   9.140  1.00  0.00            
ATOM   4091  CA  ASN   387      59.160   1.380   7.380  1.00  0.00            
ATOM   4092  HA  ASN   387      58.920   1.070   6.380  1.00  0.00            
ATOM   4093  CB  ASN   387      58.120   2.410   7.850  1.00  0.00            
ATOM   4094  HB1 ASN   387      58.400   3.010   8.740  1.00  0.00            
ATOM   4095  HB2 ASN   387      58.010   3.150   7.030  1.00  0.00            
ATOM   4096  CG  ASN   387      56.720   1.870   8.080  1.00  0.00            
ATOM   4097  OD1 ASN   387      56.400   0.850   7.480  1.00  0.00            
ATOM   4098  ND2 ASN   387      55.830   2.660   8.760  1.00  0.00            
ATOM   4099 1HD2 ASN   387      56.060   3.610   8.970  1.00  0.00            
ATOM   4100 2HD2 ASN   387      54.860   2.450   8.630  1.00  0.00            
ATOM   4101  C   ASN   387      60.390   2.190   7.200  1.00  0.00            
ATOM   4102  O   ASN   387      60.820   2.510   6.090  1.00  0.00            
ATOM   4103  N   LEU   388      61.060   2.500   8.330  1.00  0.00            
ATOM   4104  HN  LEU   388      60.560   2.180   9.140  1.00  0.00            
ATOM   4105  CA  LEU   388      62.300   3.170   8.530  1.00  0.00            
ATOM   4106  HA  LEU   388      62.180   4.090   7.970  1.00  0.00            
ATOM   4107  CB  LEU   388      62.410   3.540  10.020  1.00  0.00            
ATOM   4108  HB1 LEU   388      62.100   2.620  10.570  1.00  0.00            
ATOM   4109  HB2 LEU   388      63.410   3.930  10.290  1.00  0.00            
ATOM   4110  CG  LEU   388      61.350   4.530  10.520  1.00  0.00            
ATOM   4111  HG  LEU   388      60.370   4.100  10.210  1.00  0.00            
ATOM   4112  CD1 LEU   388      61.320   4.500  12.060  1.00  0.00            
ATOM   4113 1HD1 LEU   388      62.200   5.000  12.510  1.00  0.00            
ATOM   4114 2HD1 LEU   388      60.390   5.050  12.320  1.00  0.00            
ATOM   4115 3HD1 LEU   388      61.240   3.460  12.420  1.00  0.00            
ATOM   4116  CD2 LEU   388      61.480   5.980  10.010  1.00  0.00            
ATOM   4117 1HD2 LEU   388      60.620   6.550  10.420  1.00  0.00            
ATOM   4118 2HD2 LEU   388      62.430   6.460  10.340  1.00  0.00            
ATOM   4119 3HD2 LEU   388      61.330   6.080   8.910  1.00  0.00            
ATOM   4120  C   LEU   388      63.560   2.560   8.020  1.00  0.00            
ATOM   4121  O   LEU   388      64.440   3.290   7.560  1.00  0.00            
ATOM   4122  N   SER   389      63.580   1.220   7.950  1.00  0.00            
ATOM   4123  HN  SER   389      63.050   0.660   8.580  1.00  0.00            
ATOM   4124  CA  SER   389      64.630   0.430   7.390  1.00  0.00            
ATOM   4125  HA  SER   389      65.540   0.620   7.940  1.00  0.00            
ATOM   4126  CB  SER   389      64.430  -1.080   7.540  1.00  0.00            
ATOM   4127  HB1 SER   389      63.370  -1.400   7.430  1.00  0.00            
ATOM   4128  HB2 SER   389      65.140  -1.690   6.940  1.00  0.00            
ATOM   4129  OG  SER   389      64.680  -1.380   8.910  1.00  0.00            
ATOM   4130  HG1 SER   389      63.870  -1.700   9.310  1.00  0.00            
ATOM   4131  C   SER   389      64.920   0.740   5.960  1.00  0.00            
ATOM   4132  O   SER   389      66.050   0.540   5.520  1.00  0.00            
ATOM   4133  N   ASP   390      63.980   1.280   5.160  1.00  0.00            
ATOM   4134  HN  ASP   390      63.120   1.510   5.620  1.00  0.00            
ATOM   4135  CA  ASP   390      64.090   1.790   3.830  1.00  0.00            
ATOM   4136  HA  ASP   390      64.310   0.990   3.140  1.00  0.00            
ATOM   4137  CB  ASP   390      62.750   2.420   3.430  1.00  0.00            
ATOM   4138  HB1 ASP   390      61.880   1.730   3.450  1.00  0.00            
ATOM   4139  HB2 ASP   390      62.430   3.260   4.080  1.00  0.00            
ATOM   4140  CG  ASP   390      62.750   2.800   1.950  1.00  0.00            
ATOM   4141  OD1 ASP   390      62.500   3.990   1.650  1.00  0.00            
ATOM   4142  OD2 ASP   390      62.930   1.900   1.090  1.00  0.00            
ATOM   4143  C   ASP   390      65.170   2.810   3.840  1.00  0.00            
ATOM   4144  O   ASP   390      66.100   2.790   3.040  1.00  0.00            
ATOM   4145  N   ALA   391      65.180   3.800   4.760  1.00  0.00            
ATOM   4146  HN  ALA   391      64.470   3.840   5.460  1.00  0.00            
ATOM   4147  CA  ALA   391      66.170   4.820   4.800  1.00  0.00            
ATOM   4148  HA  ALA   391      66.200   5.200   3.780  1.00  0.00            
ATOM   4149  CB  ALA   391      65.790   5.950   5.770  1.00  0.00            
ATOM   4150  HB1 ALA   391      65.710   5.610   6.830  1.00  0.00            
ATOM   4151  HB2 ALA   391      66.550   6.740   5.650  1.00  0.00            
ATOM   4152  HB3 ALA   391      64.750   6.310   5.620  1.00  0.00            
ATOM   4153  C   ALA   391      67.540   4.420   5.220  1.00  0.00            
ATOM   4154  O   ALA   391      68.560   4.740   4.600  1.00  0.00            
ATOM   4155  N   ALA   392      67.660   3.530   6.220  1.00  0.00            
ATOM   4156  HN  ALA   392      66.880   3.190   6.750  1.00  0.00            
ATOM   4157  CA  ALA   392      68.860   2.970   6.770  1.00  0.00            
ATOM   4158  HA  ALA   392      69.490   3.840   6.920  1.00  0.00            
ATOM   4159  CB  ALA   392      68.500   2.420   8.160  1.00  0.00            
ATOM   4160  HB1 ALA   392      68.020   3.220   8.770  1.00  0.00            
ATOM   4161  HB2 ALA   392      67.830   1.530   8.110  1.00  0.00            
ATOM   4162  HB3 ALA   392      69.380   2.030   8.700  1.00  0.00            
ATOM   4163  C   ALA   392      69.660   1.950   6.030  1.00  0.00            
ATOM   4164  O   ALA   392      70.880   2.070   5.960  1.00  0.00            
ATOM   4165  N   THR   393      68.990   1.010   5.330  1.00  0.00            
ATOM   4166  HN  THR   393      68.000   0.900   5.380  1.00  0.00            
ATOM   4167  CA  THR   393      69.510   0.070   4.390  1.00  0.00            
ATOM   4168  HA  THR   393      70.380  -0.400   4.830  1.00  0.00            
ATOM   4169  CB  THR   393      68.640  -1.070   3.950  1.00  0.00            
ATOM   4170  HB  THR   393      69.210  -1.730   3.270  1.00  0.00            
ATOM   4171  OG1 THR   393      67.430  -0.720   3.280  1.00  0.00            
ATOM   4172  HG1 THR   393      66.900  -0.300   3.950  1.00  0.00            
ATOM   4173  CG2 THR   393      68.230  -1.880   5.190  1.00  0.00            
ATOM   4174 1HG2 THR   393      67.570  -2.730   4.920  1.00  0.00            
ATOM   4175 2HG2 THR   393      69.140  -2.370   5.590  1.00  0.00            
ATOM   4176 3HG2 THR   393      67.710  -1.280   5.970  1.00  0.00            
ATOM   4177  C   THR   393      70.100   0.670   3.160  1.00  0.00            
ATOM   4178  O   THR   393      71.130   0.220   2.660  1.00  0.00            
ATOM   4179  N   LYS   394      69.480   1.740   2.610  1.00  0.00            
ATOM   4180  HN  LYS   394      68.590   2.000   2.960  1.00  0.00            
ATOM   4181  CA  LYS   394      69.830   2.390   1.390  1.00  0.00            
ATOM   4182  HA  LYS   394      70.340   1.690   0.740  1.00  0.00            
ATOM   4183  CB  LYS   394      68.510   2.750   0.690  1.00  0.00            
ATOM   4184  HB1 LYS   394      68.000   3.420   1.420  1.00  0.00            
ATOM   4185  HB2 LYS   394      68.670   3.320  -0.250  1.00  0.00            
ATOM   4186  CG  LYS   394      67.600   1.600   0.240  1.00  0.00            
ATOM   4187  HG1 LYS   394      68.300   0.930  -0.300  1.00  0.00            
ATOM   4188  HG2 LYS   394      67.220   1.010   1.110  1.00  0.00            
ATOM   4189  CD  LYS   394      66.350   2.010  -0.540  1.00  0.00            
ATOM   4190  HD1 LYS   394      65.790   2.820  -0.030  1.00  0.00            
ATOM   4191  HD2 LYS   394      66.540   2.540  -1.500  1.00  0.00            
ATOM   4192  CE  LYS   394      65.410   0.820  -0.750  1.00  0.00            
ATOM   4193  HE1 LYS   394      65.730   0.250  -1.650  1.00  0.00            
ATOM   4194  HE2 LYS   394      65.350   0.270   0.220  1.00  0.00            
ATOM   4195  NZ  LYS   394      64.110   1.400  -1.140  1.00  0.00            
ATOM   4196  HZ1 LYS   394      63.490   1.680  -0.350  1.00  0.00            
ATOM   4197  HZ2 LYS   394      64.250   2.250  -1.730  1.00  0.00            
ATOM   4198  HZ3 LYS   394      63.580   0.650  -1.630  1.00  0.00            
ATOM   4199  C   LYS   394      70.730   3.570   1.460  1.00  0.00            
ATOM   4200  O   LYS   394      70.930   4.230   0.440  1.00  0.00            
ATOM   4201  N   GLN   395      71.290   3.790   2.660  1.00  0.00            
ATOM   4202  HN  GLN   395      71.200   3.160   3.420  1.00  0.00            
ATOM   4203  CA  GLN   395      72.320   4.770   2.850  1.00  0.00            
ATOM   4204  HA  GLN   395      72.170   5.490   2.060  1.00  0.00            
ATOM   4205  CB  GLN   395      72.350   5.310   4.290  1.00  0.00            
ATOM   4206  HB1 GLN   395      71.350   5.560   4.700  1.00  0.00            
ATOM   4207  HB2 GLN   395      72.820   4.550   4.950  1.00  0.00            
ATOM   4208  CG  GLN   395      73.170   6.600   4.410  1.00  0.00            
ATOM   4209  HG1 GLN   395      74.060   6.550   3.760  1.00  0.00            
ATOM   4210  HG2 GLN   395      72.520   7.400   3.990  1.00  0.00            
ATOM   4211  CD  GLN   395      73.740   7.000   5.770  1.00  0.00            
ATOM   4212  OE1 GLN   395      74.950   7.040   5.940  1.00  0.00            
ATOM   4213  NE2 GLN   395      72.840   7.590   6.610  1.00  0.00            
ATOM   4214 1HE2 GLN   395      71.960   7.870   6.240  1.00  0.00            
ATOM   4215 2HE2 GLN   395      73.040   7.890   7.540  1.00  0.00            
ATOM   4216  C   GLN   395      73.620   4.060   2.490  1.00  0.00            
ATOM   4217  OT1 GLN   395      74.420   4.540   1.660  1.00  0.00            
ATOM   4218  OT2 GLN   395      73.930   3.040   3.170  1.00  0.00            
TER
ENDMDL
