# Supplementary material for: Design of target specific peptide inhibitors using generative deep learning and molecular dynamics simulations
Source: Nat Commun. 2024 Feb 21;15:1611. doi: 10.1038/s41467-024-45766-2 (PMC10882002; doi:10.1038/s41467-024-45766-2)
Supplement: Supplementary file 4 — Source Data [file 41467_2024_45766_MOESM4_ESM.zip › Sourcedata/Supl_Fig5/Nal-9/output0/iflen20_59_0001_0001_0001-VLLEU20_complex.pdb]

TITLE     Protein in water
REMARK    THIS IS A SIMULATION BOX
CRYST1   98.276   63.334   59.715  90.00  90.00  90.00 P 1           1
MODEL        1
ATOM      1  N   GLU     1      33.050  13.220  19.660  1.00  0.00            
ATOM      2  H1  GLU     1      33.560  12.400  20.020  1.00  0.00            
ATOM      3  H2  GLU     1      33.290  14.000  20.300  1.00  0.00            
ATOM      4  H3  GLU     1      32.030  13.060  19.770  1.00  0.00            
ATOM      5  CA  GLU     1      33.540  13.530  18.300  1.00  0.00            
ATOM      6  HA  GLU     1      33.340  12.590  17.810  1.00  0.00            
ATOM      7  CB  GLU     1      32.750  14.750  17.790  1.00  0.00            
ATOM      8  HB1 GLU     1      31.660  14.540  17.790  1.00  0.00            
ATOM      9  HB2 GLU     1      32.870  15.580  18.510  1.00  0.00            
ATOM     10  CG  GLU     1      33.140  15.270  16.400  1.00  0.00            
ATOM     11  HG1 GLU     1      32.440  16.080  16.090  1.00  0.00            
ATOM     12  HG2 GLU     1      34.080  15.820  16.200  1.00  0.00            
ATOM     13  CD  GLU     1      32.890  14.170  15.390  1.00  0.00            
ATOM     14  OE1 GLU     1      32.100  13.220  15.660  1.00  0.00            
ATOM     15  OE2 GLU     1      33.540  14.170  14.310  1.00  0.00            
ATOM     16  C   GLU     1      35.020  13.650  18.430  1.00  0.00            
ATOM     17  O   GLU     1      35.810  12.720  18.500  1.00  0.00            
ATOM     18  N   GLY     2      35.540  14.860  18.710  1.00  0.00            
ATOM     19  HN  GLY     2      34.880  15.510  19.070  1.00  0.00            
ATOM     20  CA  GLY     2      36.920  15.230  18.780  1.00  0.00            
ATOM     21  HA1 GLY     2      37.540  14.680  18.090  1.00  0.00            
ATOM     22  HA2 GLY     2      37.010  16.280  18.520  1.00  0.00            
ATOM     23  C   GLY     2      37.540  15.140  20.140  1.00  0.00            
ATOM     24  O   GLY     2      38.730  15.430  20.200  1.00  0.00            
ATOM     25  N   GLU     3      36.780  14.760  21.180  1.00  0.00            
ATOM     26  HN  GLU     3      35.790  14.720  21.080  1.00  0.00            
ATOM     27  CA  GLU     3      37.260  14.850  22.530  1.00  0.00            
ATOM     28  HA  GLU     3      37.320  15.920  22.680  1.00  0.00            
ATOM     29  CB  GLU     3      36.180  14.290  23.480  1.00  0.00            
ATOM     30  HB1 GLU     3      35.870  13.270  23.170  1.00  0.00            
ATOM     31  HB2 GLU     3      36.630  14.180  24.490  1.00  0.00            
ATOM     32  CG  GLU     3      34.930  15.160  23.610  1.00  0.00            
ATOM     33  HG1 GLU     3      34.460  14.780  24.540  1.00  0.00            
ATOM     34  HG2 GLU     3      35.250  16.220  23.710  1.00  0.00            
ATOM     35  CD  GLU     3      33.920  15.090  22.480  1.00  0.00            
ATOM     36  OE1 GLU     3      32.720  15.090  22.870  1.00  0.00            
ATOM     37  OE2 GLU     3      34.200  15.010  21.250  1.00  0.00            
ATOM     38  C   GLU     3      38.600  14.310  22.880  1.00  0.00            
ATOM     39  O   GLU     3      39.420  15.040  23.440  1.00  0.00            
ATOM     40  N   LYS     4      38.820  13.040  22.500  1.00  0.00            
ATOM     41  HN  LYS     4      38.120  12.600  21.950  1.00  0.00            
ATOM     42  CA  LYS     4      39.990  12.310  22.880  1.00  0.00            
ATOM     43  HA  LYS     4      40.370  12.610  23.840  1.00  0.00            
ATOM     44  CB  LYS     4      39.760  10.800  23.050  1.00  0.00            
ATOM     45  HB1 LYS     4      39.520  10.390  22.040  1.00  0.00            
ATOM     46  HB2 LYS     4      40.750  10.360  23.320  1.00  0.00            
ATOM     47  CG  LYS     4      38.660  10.420  24.040  1.00  0.00            
ATOM     48  HG1 LYS     4      38.980  10.850  25.010  1.00  0.00            
ATOM     49  HG2 LYS     4      37.790  11.030  23.740  1.00  0.00            
ATOM     50  CD  LYS     4      38.330   8.930  24.020  1.00  0.00            
ATOM     51  HD1 LYS     4      38.200   8.690  22.940  1.00  0.00            
ATOM     52  HD2 LYS     4      39.140   8.210  24.280  1.00  0.00            
ATOM     53  CE  LYS     4      37.010   8.540  24.680  1.00  0.00            
ATOM     54  HE1 LYS     4      36.900   8.970  25.700  1.00  0.00            
ATOM     55  HE2 LYS     4      36.230   8.910  23.980  1.00  0.00            
ATOM     56  NZ  LYS     4      36.880   7.080  24.860  1.00  0.00            
ATOM     57  HZ1 LYS     4      37.420   6.440  24.250  1.00  0.00            
ATOM     58  HZ2 LYS     4      37.200   6.730  25.790  1.00  0.00            
ATOM     59  HZ3 LYS     4      35.890   6.780  24.800  1.00  0.00            
ATOM     60  C   LYS     4      41.040  12.500  21.840  1.00  0.00            
ATOM     61  O   LYS     4      42.220  12.180  22.000  1.00  0.00            
ATOM     62  N   GLN     5      40.640  13.040  20.670  1.00  0.00            
ATOM     63  HN  GLN     5      39.660  13.160  20.620  1.00  0.00            
ATOM     64  CA  GLN     5      41.520  13.310  19.570  1.00  0.00            
ATOM     65  HA  GLN     5      42.120  12.430  19.410  1.00  0.00            
ATOM     66  CB  GLN     5      40.690  13.480  18.290  1.00  0.00            
ATOM     67  HB1 GLN     5      40.040  14.350  18.500  1.00  0.00            
ATOM     68  HB2 GLN     5      41.460  13.550  17.490  1.00  0.00            
ATOM     69  CG  GLN     5      39.840  12.270  17.890  1.00  0.00            
ATOM     70  HG1 GLN     5      40.480  11.390  17.670  1.00  0.00            
ATOM     71  HG2 GLN     5      39.120  12.070  18.720  1.00  0.00            
ATOM     72  CD  GLN     5      39.080  12.550  16.610  1.00  0.00            
ATOM     73  OE1 GLN     5      39.720  13.060  15.690  1.00  0.00            
ATOM     74  NE2 GLN     5      37.760  12.230  16.500  1.00  0.00            
ATOM     75 1HE2 GLN     5      37.180  11.910  17.240  1.00  0.00            
ATOM     76 2HE2 GLN     5      37.340  12.190  15.590  1.00  0.00            
ATOM     77  C   GLN     5      42.360  14.530  19.790  1.00  0.00            
ATOM     78  O   GLN     5      43.520  14.520  19.390  1.00  0.00            
ATOM     79  N   TYR     6      41.840  15.590  20.430  1.00  0.00            
ATOM     80  HN  TYR     6      40.860  15.640  20.610  1.00  0.00            
ATOM     81  CA  TYR     6      42.640  16.700  20.820  1.00  0.00            
ATOM     82  HA  TYR     6      43.010  17.070  19.880  1.00  0.00            
ATOM     83  CB  TYR     6      41.760  17.820  21.420  1.00  0.00            
ATOM     84  HB1 TYR     6      41.340  17.390  22.350  1.00  0.00            
ATOM     85  HB2 TYR     6      42.350  18.680  21.790  1.00  0.00            
ATOM     86  CG  TYR     6      40.680  18.250  20.500  1.00  0.00            
ATOM     87  CD1 TYR     6      40.960  18.760  19.250  1.00  0.00            
ATOM     88  HD1 TYR     6      41.990  18.880  18.950  1.00  0.00            
ATOM     89  CE1 TYR     6      39.960  19.210  18.420  1.00  0.00            
ATOM     90  HE1 TYR     6      40.150  19.620  17.440  1.00  0.00            
ATOM     91  CZ  TYR     6      38.640  18.980  18.740  1.00  0.00            
ATOM     92  OH  TYR     6      37.650  19.250  17.770  1.00  0.00            
ATOM     93  HH  TYR     6      36.780  19.040  18.100  1.00  0.00            
ATOM     94  CD2 TYR     6      39.370  18.350  20.920  1.00  0.00            
ATOM     95  HD2 TYR     6      39.130  18.110  21.940  1.00  0.00            
ATOM     96  CE2 TYR     6      38.350  18.650  20.040  1.00  0.00            
ATOM     97  HE2 TYR     6      37.360  18.680  20.460  1.00  0.00            
ATOM     98  C   TYR     6      43.860  16.570  21.670  1.00  0.00            
ATOM     99  O   TYR     6      44.790  17.320  21.370  1.00  0.00            
ATOM    100  N   PRO     7      44.040  15.760  22.670  1.00  0.00            
ATOM    101  CD  PRO     7      43.010  15.090  23.450  1.00  0.00            
ATOM    102  HD1 PRO     7      42.300  14.480  22.840  1.00  0.00            
ATOM    103  HD2 PRO     7      42.650  15.860  24.160  1.00  0.00            
ATOM    104  CA  PRO     7      45.290  15.760  23.380  1.00  0.00            
ATOM    105  HA  PRO     7      45.510  16.780  23.640  1.00  0.00            
ATOM    106  CB  PRO     7      45.070  14.950  24.650  1.00  0.00            
ATOM    107  HB1 PRO     7      45.980  14.390  24.970  1.00  0.00            
ATOM    108  HB2 PRO     7      44.860  15.640  25.490  1.00  0.00            
ATOM    109  CG  PRO     7      43.830  14.110  24.310  1.00  0.00            
ATOM    110  HG1 PRO     7      44.130  13.250  23.680  1.00  0.00            
ATOM    111  HG2 PRO     7      43.230  13.610  25.100  1.00  0.00            
ATOM    112  C   PRO     7      46.430  15.160  22.620  1.00  0.00            
ATOM    113  O   PRO     7      47.560  15.610  22.520  1.00  0.00            
ATOM    114  N   GLU     8      46.090  14.110  21.850  1.00  0.00            
ATOM    115  HN  GLU     8      45.120  13.880  21.920  1.00  0.00            
ATOM    116  CA  GLU     8      46.910  13.410  20.910  1.00  0.00            
ATOM    117  HA  GLU     8      47.830  13.160  21.420  1.00  0.00            
ATOM    118  CB  GLU     8      46.250  12.110  20.420  1.00  0.00            
ATOM    119  HB1 GLU     8      45.400  12.270  19.720  1.00  0.00            
ATOM    120  HB2 GLU     8      46.920  11.460  19.810  1.00  0.00            
ATOM    121  CG  GLU     8      45.740  11.290  21.610  1.00  0.00            
ATOM    122  HG1 GLU     8      46.620  11.160  22.280  1.00  0.00            
ATOM    123  HG2 GLU     8      44.920  11.740  22.210  1.00  0.00            
ATOM    124  CD  GLU     8      45.440   9.860  21.210  1.00  0.00            
ATOM    125  OE1 GLU     8      46.270   9.230  20.500  1.00  0.00            
ATOM    126  OE2 GLU     8      44.420   9.330  21.720  1.00  0.00            
ATOM    127  C   GLU     8      47.310  14.240  19.750  1.00  0.00            
ATOM    128  O   GLU     8      48.450  14.170  19.290  1.00  0.00            
ATOM    129  N   ASP     9      46.410  15.110  19.250  1.00  0.00            
ATOM    130  HN  ASP     9      45.530  15.190  19.710  1.00  0.00            
ATOM    131  CA  ASP     9      46.640  15.980  18.140  1.00  0.00            
ATOM    132  HA  ASP     9      47.090  15.270  17.460  1.00  0.00            
ATOM    133  CB  ASP     9      45.360  16.600  17.550  1.00  0.00            
ATOM    134  HB1 ASP     9      44.540  15.870  17.690  1.00  0.00            
ATOM    135  HB2 ASP     9      45.010  17.580  17.920  1.00  0.00            
ATOM    136  CG  ASP     9      45.480  16.640  16.030  1.00  0.00            
ATOM    137  OD1 ASP     9      46.090  15.660  15.530  1.00  0.00            
ATOM    138  OD2 ASP     9      45.150  17.630  15.320  1.00  0.00            
ATOM    139  C   ASP     9      47.620  17.030  18.520  1.00  0.00            
ATOM    140  O   ASP     9      48.620  17.220  17.830  1.00  0.00            
ATOM    141  N   ILE    10      47.480  17.680  19.690  1.00  0.00            
ATOM    142  HN  ILE    10      46.800  17.310  20.330  1.00  0.00            
ATOM    143  CA  ILE    10      48.220  18.780  20.210  1.00  0.00            
ATOM    144  HA  ILE    10      48.360  19.490  19.400  1.00  0.00            
ATOM    145  CB  ILE    10      47.440  19.290  21.390  1.00  0.00            
ATOM    146  HB  ILE    10      46.910  18.410  21.800  1.00  0.00            
ATOM    147  CG2 ILE    10      48.250  20.100  22.410  1.00  0.00            
ATOM    148 1HG2 ILE    10      48.690  20.980  21.890  1.00  0.00            
ATOM    149 2HG2 ILE    10      47.690  20.490  23.290  1.00  0.00            
ATOM    150 3HG2 ILE    10      49.060  19.450  22.800  1.00  0.00            
ATOM    151  CG1 ILE    10      46.280  20.030  20.710  1.00  0.00            
ATOM    152 1HG1 ILE    10      46.680  20.850  20.080  1.00  0.00            
ATOM    153 2HG1 ILE    10      45.710  19.330  20.070  1.00  0.00            
ATOM    154  CD  ILE    10      45.320  20.590  21.770  1.00  0.00            
ATOM    155  HD1 ILE    10      45.540  21.470  22.410  1.00  0.00            
ATOM    156  HD2 ILE    10      44.330  20.800  21.300  1.00  0.00            
ATOM    157  HD3 ILE    10      45.130  19.830  22.550  1.00  0.00            
ATOM    158  C   ILE    10      49.580  18.300  20.590  1.00  0.00            
ATOM    159  O   ILE    10      50.530  19.070  20.450  1.00  0.00            
ATOM    160  N   LEU    11      49.780  17.060  21.060  1.00  0.00            
ATOM    161  HN  LEU    11      48.900  16.590  21.150  1.00  0.00            
ATOM    162  CA  LEU    11      51.000  16.380  21.360  1.00  0.00            
ATOM    163  HA  LEU    11      51.450  17.010  22.120  1.00  0.00            
ATOM    164  CB  LEU    11      50.690  14.970  21.880  1.00  0.00            
ATOM    165  HB1 LEU    11      49.960  14.950  22.720  1.00  0.00            
ATOM    166  HB2 LEU    11      50.100  14.480  21.070  1.00  0.00            
ATOM    167  CG  LEU    11      51.860  14.130  22.420  1.00  0.00            
ATOM    168  HG  LEU    11      52.700  14.150  21.690  1.00  0.00            
ATOM    169  CD1 LEU    11      52.350  14.880  23.670  1.00  0.00            
ATOM    170 1HD1 LEU    11      53.130  14.240  24.130  1.00  0.00            
ATOM    171 2HD1 LEU    11      52.630  15.930  23.470  1.00  0.00            
ATOM    172 3HD1 LEU    11      51.500  14.990  24.380  1.00  0.00            
ATOM    173  CD2 LEU    11      51.500  12.660  22.690  1.00  0.00            
ATOM    174 1HD2 LEU    11      52.370  12.110  23.100  1.00  0.00            
ATOM    175 2HD2 LEU    11      50.610  12.530  23.350  1.00  0.00            
ATOM    176 3HD2 LEU    11      51.090  12.300  21.720  1.00  0.00            
ATOM    177  C   LEU    11      51.830  16.290  20.130  1.00  0.00            
ATOM    178  O   LEU    11      52.950  16.810  20.120  1.00  0.00            
ATOM    179  N   ASP    12      51.170  15.920  19.010  1.00  0.00            
ATOM    180  HN  ASP    12      50.220  15.620  19.000  1.00  0.00            
ATOM    181  CA  ASP    12      51.800  15.790  17.740  1.00  0.00            
ATOM    182  HA  ASP    12      52.500  14.970  17.810  1.00  0.00            
ATOM    183  CB  ASP    12      50.720  15.260  16.790  1.00  0.00            
ATOM    184  HB1 ASP    12      50.150  14.470  17.340  1.00  0.00            
ATOM    185  HB2 ASP    12      49.910  15.970  16.530  1.00  0.00            
ATOM    186  CG  ASP    12      51.350  14.770  15.500  1.00  0.00            
ATOM    187  OD1 ASP    12      52.500  14.250  15.530  1.00  0.00            
ATOM    188  OD2 ASP    12      50.780  14.960  14.390  1.00  0.00            
ATOM    189  C   ASP    12      52.290  17.140  17.310  1.00  0.00            
ATOM    190  O   ASP    12      53.450  17.270  16.930  1.00  0.00            
ATOM    191  N   LYS    13      51.450  18.170  17.510  1.00  0.00            
ATOM    192  HN  LYS    13      50.560  18.160  17.960  1.00  0.00            
ATOM    193  CA  LYS    13      51.820  19.500  17.150  1.00  0.00            
ATOM    194  HA  LYS    13      52.050  19.420  16.100  1.00  0.00            
ATOM    195  CB  LYS    13      50.650  20.500  17.180  1.00  0.00            
ATOM    196  HB1 LYS    13      50.250  20.640  18.210  1.00  0.00            
ATOM    197  HB2 LYS    13      50.980  21.470  16.750  1.00  0.00            
ATOM    198  CG  LYS    13      49.440  20.140  16.320  1.00  0.00            
ATOM    199  HG1 LYS    13      49.720  19.870  15.290  1.00  0.00            
ATOM    200  HG2 LYS    13      49.130  19.140  16.700  1.00  0.00            
ATOM    201  CD  LYS    13      48.320  21.180  16.270  1.00  0.00            
ATOM    202  HD1 LYS    13      48.470  21.710  17.240  1.00  0.00            
ATOM    203  HD2 LYS    13      48.310  21.940  15.470  1.00  0.00            
ATOM    204  CE  LYS    13      46.990  20.430  16.370  1.00  0.00            
ATOM    205  HE1 LYS    13      47.200  19.580  17.060  1.00  0.00            
ATOM    206  HE2 LYS    13      46.110  21.010  16.720  1.00  0.00            
ATOM    207  NZ  LYS    13      46.720  19.820  15.050  1.00  0.00            
ATOM    208  HZ1 LYS    13      45.940  19.130  15.030  1.00  0.00            
ATOM    209  HZ2 LYS    13      46.410  20.570  14.390  1.00  0.00            
ATOM    210  HZ3 LYS    13      47.610  19.430  14.690  1.00  0.00            
ATOM    211  C   LYS    13      53.020  19.960  17.890  1.00  0.00            
ATOM    212  O   LYS    13      53.980  20.550  17.380  1.00  0.00            
ATOM    213  N   HIS    14      53.090  19.740  19.210  1.00  0.00            
ATOM    214  HN  HIS    14      52.320  19.180  19.530  1.00  0.00            
ATOM    215  CA  HIS    14      54.180  20.030  20.090  1.00  0.00            
ATOM    216  HA  HIS    14      54.380  21.090  20.080  1.00  0.00            
ATOM    217  CB  HIS    14      53.830  19.580  21.520  1.00  0.00            
ATOM    218  HB1 HIS    14      52.780  19.830  21.780  1.00  0.00            
ATOM    219  HB2 HIS    14      54.010  18.480  21.560  1.00  0.00            
ATOM    220  ND1 HIS    14      54.410  21.370  22.970  1.00  0.00            
ATOM    221  CG  HIS    14      54.830  20.150  22.480  1.00  0.00            
ATOM    222  CE1 HIS    14      55.370  21.680  23.820  1.00  0.00            
ATOM    223  HE1 HIS    14      55.320  22.560  24.470  1.00  0.00            
ATOM    224  NE2 HIS    14      56.380  20.760  23.850  1.00  0.00            
ATOM    225  HE2 HIS    14      57.210  20.920  24.380  1.00  0.00            
ATOM    226  CD2 HIS    14      56.000  19.730  23.020  1.00  0.00            
ATOM    227  HD2 HIS    14      56.540  18.790  22.900  1.00  0.00            
ATOM    228  C   HIS    14      55.460  19.350  19.720  1.00  0.00            
ATOM    229  O   HIS    14      56.470  20.050  19.580  1.00  0.00            
ATOM    230  N   LEU    15      55.400  18.040  19.470  1.00  0.00            
ATOM    231  HN  LEU    15      54.580  17.490  19.630  1.00  0.00            
ATOM    232  CA  LEU    15      56.600  17.350  19.120  1.00  0.00            
ATOM    233  HA  LEU    15      57.340  17.560  19.890  1.00  0.00            
ATOM    234  CB  LEU    15      56.280  15.850  19.100  1.00  0.00            
ATOM    235  HB1 LEU    15      55.210  15.790  18.810  1.00  0.00            
ATOM    236  HB2 LEU    15      56.690  15.320  18.210  1.00  0.00            
ATOM    237  CG  LEU    15      56.460  15.030  20.390  1.00  0.00            
ATOM    238  HG  LEU    15      57.550  14.970  20.590  1.00  0.00            
ATOM    239  CD1 LEU    15      55.860  15.680  21.650  1.00  0.00            
ATOM    240 1HD1 LEU    15      55.960  15.030  22.540  1.00  0.00            
ATOM    241 2HD1 LEU    15      56.300  16.690  21.780  1.00  0.00            
ATOM    242 3HD1 LEU    15      54.770  15.850  21.560  1.00  0.00            
ATOM    243  CD2 LEU    15      55.890  13.610  20.220  1.00  0.00            
ATOM    244 1HD2 LEU    15      56.070  12.990  19.320  1.00  0.00            
ATOM    245 2HD2 LEU    15      56.290  12.940  21.000  1.00  0.00            
ATOM    246 3HD2 LEU    15      54.780  13.590  20.290  1.00  0.00            
ATOM    247  C   LEU    15      57.250  17.800  17.850  1.00  0.00            
ATOM    248  O   LEU    15      58.450  18.020  17.910  1.00  0.00            
ATOM    249  N   GLN    16      56.400  18.000  16.820  1.00  0.00            
ATOM    250  HN  GLN    16      55.440  17.800  16.990  1.00  0.00            
ATOM    251  CA  GLN    16      56.850  18.650  15.630  1.00  0.00            
ATOM    252  HA  GLN    16      57.620  18.190  15.040  1.00  0.00            
ATOM    253  CB  GLN    16      55.650  18.760  14.660  1.00  0.00            
ATOM    254  HB1 GLN    16      55.230  17.740  14.510  1.00  0.00            
ATOM    255  HB2 GLN    16      54.850  19.260  15.250  1.00  0.00            
ATOM    256  CG  GLN    16      55.760  19.440  13.300  1.00  0.00            
ATOM    257  HG1 GLN    16      55.690  20.520  13.540  1.00  0.00            
ATOM    258  HG2 GLN    16      56.710  19.140  12.810  1.00  0.00            
ATOM    259  CD  GLN    16      54.550  18.990  12.480  1.00  0.00            
ATOM    260  OE1 GLN    16      54.580  18.020  11.730  1.00  0.00            
ATOM    261  NE2 GLN    16      53.410  19.720  12.650  1.00  0.00            
ATOM    262 1HE2 GLN    16      53.230  20.340  13.410  1.00  0.00            
ATOM    263 2HE2 GLN    16      52.710  19.660  11.930  1.00  0.00            
ATOM    264  C   GLN    16      57.410  20.010  15.900  1.00  0.00            
ATOM    265  O   GLN    16      58.350  20.500  15.280  1.00  0.00            
ATOM    266  N   ARG    17      56.740  20.830  16.740  1.00  0.00            
ATOM    267  HN  ARG    17      55.860  20.520  17.080  1.00  0.00            
ATOM    268  CA  ARG    17      57.080  22.210  16.840  1.00  0.00            
ATOM    269  HA  ARG    17      57.250  22.620  15.860  1.00  0.00            
ATOM    270  CB  ARG    17      55.940  22.950  17.560  1.00  0.00            
ATOM    271  HB1 ARG    17      55.180  22.820  16.760  1.00  0.00            
ATOM    272  HB2 ARG    17      55.540  22.350  18.410  1.00  0.00            
ATOM    273  CG  ARG    17      56.170  24.440  17.840  1.00  0.00            
ATOM    274  HG1 ARG    17      57.060  24.730  18.430  1.00  0.00            
ATOM    275  HG2 ARG    17      56.270  24.960  16.860  1.00  0.00            
ATOM    276  CD  ARG    17      54.930  25.040  18.500  1.00  0.00            
ATOM    277  HD1 ARG    17      54.890  24.750  19.570  1.00  0.00            
ATOM    278  HD2 ARG    17      55.010  26.140  18.350  1.00  0.00            
ATOM    279  NE  ARG    17      53.760  24.660  17.650  1.00  0.00            
ATOM    280  HE  ARG    17      53.820  24.660  16.650  1.00  0.00            
ATOM    281  CZ  ARG    17      52.580  24.350  18.250  1.00  0.00            
ATOM    282  NH1 ARG    17      52.490  24.100  19.590  1.00  0.00            
ATOM    283 1HH1 ARG    17      53.280  23.910  20.170  1.00  0.00            
ATOM    284 2HH1 ARG    17      51.720  23.530  19.880  1.00  0.00            
ATOM    285  NH2 ARG    17      51.490  24.150  17.460  1.00  0.00            
ATOM    286 1HH2 ARG    17      51.530  24.560  16.550  1.00  0.00            
ATOM    287 2HH2 ARG    17      50.610  24.200  17.930  1.00  0.00            
ATOM    288  C   ARG    17      58.300  22.450  17.660  1.00  0.00            
ATOM    289  O   ARG    17      59.330  23.040  17.350  1.00  0.00            
ATOM    290  N   VAL    18      58.300  21.810  18.850  1.00  0.00            
ATOM    291  HN  VAL    18      57.530  21.250  19.150  1.00  0.00            
ATOM    292  CA  VAL    18      59.320  22.080  19.820  1.00  0.00            
ATOM    293  HA  VAL    18      59.720  23.070  19.630  1.00  0.00            
ATOM    294  CB  VAL    18      58.760  22.110  21.210  1.00  0.00            
ATOM    295  HB  VAL    18      58.450  21.080  21.500  1.00  0.00            
ATOM    296  CG1 VAL    18      59.770  22.590  22.260  1.00  0.00            
ATOM    297 1HG1 VAL    18      59.410  22.690  23.310  1.00  0.00            
ATOM    298 2HG1 VAL    18      60.660  21.930  22.280  1.00  0.00            
ATOM    299 3HG1 VAL    18      60.220  23.560  21.950  1.00  0.00            
ATOM    300  CG2 VAL    18      57.440  22.900  21.190  1.00  0.00            
ATOM    301 1HG2 VAL    18      57.660  23.910  20.790  1.00  0.00            
ATOM    302 2HG2 VAL    18      56.590  22.460  20.640  1.00  0.00            
ATOM    303 3HG2 VAL    18      57.000  23.130  22.190  1.00  0.00            
ATOM    304  C   VAL    18      60.490  21.170  19.760  1.00  0.00            
ATOM    305  O   VAL    18      61.640  21.550  19.950  1.00  0.00            
ATOM    306  N   ILE    19      60.230  19.860  19.620  1.00  0.00            
ATOM    307  HN  ILE    19      59.310  19.550  19.410  1.00  0.00            
ATOM    308  CA  ILE    19      61.200  18.800  19.700  1.00  0.00            
ATOM    309  HA  ILE    19      61.960  19.140  20.380  1.00  0.00            
ATOM    310  CB  ILE    19      60.590  17.520  20.190  1.00  0.00            
ATOM    311  HB  ILE    19      59.730  17.200  19.570  1.00  0.00            
ATOM    312  CG2 ILE    19      61.670  16.430  20.320  1.00  0.00            
ATOM    313 1HG2 ILE    19      62.100  16.110  19.350  1.00  0.00            
ATOM    314 2HG2 ILE    19      62.450  16.910  20.940  1.00  0.00            
ATOM    315 3HG2 ILE    19      61.290  15.540  20.870  1.00  0.00            
ATOM    316  CG1 ILE    19      59.980  17.820  21.570  1.00  0.00            
ATOM    317 1HG1 ILE    19      60.580  18.530  22.170  1.00  0.00            
ATOM    318 2HG1 ILE    19      59.090  18.450  21.340  1.00  0.00            
ATOM    319  CD  ILE    19      59.490  16.640  22.420  1.00  0.00            
ATOM    320  HD1 ILE    19      60.240  15.830  22.540  1.00  0.00            
ATOM    321  HD2 ILE    19      59.280  16.980  23.460  1.00  0.00            
ATOM    322  HD3 ILE    19      58.640  16.120  21.930  1.00  0.00            
ATOM    323  C   ILE    19      61.880  18.610  18.390  1.00  0.00            
ATOM    324  O   ILE    19      63.110  18.640  18.270  1.00  0.00            
ATOM    325  N   LEU    20      61.130  18.340  17.310  1.00  0.00            
ATOM    326  HN  LEU    20      60.140  18.340  17.450  1.00  0.00            
ATOM    327  CA  LEU    20      61.690  17.810  16.110  1.00  0.00            
ATOM    328  HA  LEU    20      62.670  17.390  16.290  1.00  0.00            
ATOM    329  CB  LEU    20      60.780  16.760  15.430  1.00  0.00            
ATOM    330  HB1 LEU    20      59.790  17.250  15.290  1.00  0.00            
ATOM    331  HB2 LEU    20      61.130  16.540  14.400  1.00  0.00            
ATOM    332  CG  LEU    20      60.560  15.450  16.200  1.00  0.00            
ATOM    333  HG  LEU    20      60.160  15.640  17.220  1.00  0.00            
ATOM    334  CD1 LEU    20      59.470  14.650  15.460  1.00  0.00            
ATOM    335 1HD1 LEU    20      59.340  13.700  16.020  1.00  0.00            
ATOM    336 2HD1 LEU    20      58.440  15.050  15.550  1.00  0.00            
ATOM    337 3HD1 LEU    20      59.800  14.530  14.400  1.00  0.00            
ATOM    338  CD2 LEU    20      61.860  14.630  16.310  1.00  0.00            
ATOM    339 1HD2 LEU    20      62.270  14.550  15.280  1.00  0.00            
ATOM    340 2HD2 LEU    20      62.550  15.280  16.880  1.00  0.00            
ATOM    341 3HD2 LEU    20      61.640  13.710  16.890  1.00  0.00            
ATOM    342  C   LEU    20      61.940  18.910  15.090  1.00  0.00            
ATOM    343  OT1 LEU    20      62.650  19.920  15.360  1.00  0.00            
ATOM    344  OT2 LEU    20      61.560  18.780  13.890  1.00  0.00            
ATOM    345  N   LEU   148      33.540  39.400  23.710  1.00  0.00            
ATOM    346  H1  LEU   148      32.640  39.620  24.180  1.00  0.00            
ATOM    347  H2  LEU   148      33.630  40.070  22.920  1.00  0.00            
ATOM    348  H3  LEU   148      33.510  38.430  23.350  1.00  0.00            
ATOM    349  CA  LEU   148      34.660  39.440  24.680  1.00  0.00            
ATOM    350  HA  LEU   148      35.560  39.310  24.110  1.00  0.00            
ATOM    351  CB  LEU   148      34.530  40.850  25.290  1.00  0.00            
ATOM    352  HB1 LEU   148      33.490  40.850  25.670  1.00  0.00            
ATOM    353  HB2 LEU   148      35.270  40.890  26.110  1.00  0.00            
ATOM    354  CG  LEU   148      34.670  42.080  24.380  1.00  0.00            
ATOM    355  HG  LEU   148      33.940  42.110  23.540  1.00  0.00            
ATOM    356  CD1 LEU   148      34.340  43.300  25.260  1.00  0.00            
ATOM    357 1HD1 LEU   148      33.370  43.180  25.790  1.00  0.00            
ATOM    358 2HD1 LEU   148      35.070  43.380  26.090  1.00  0.00            
ATOM    359 3HD1 LEU   148      34.290  44.160  24.560  1.00  0.00            
ATOM    360  CD2 LEU   148      36.110  42.290  23.880  1.00  0.00            
ATOM    361 1HD2 LEU   148      36.280  43.220  23.300  1.00  0.00            
ATOM    362 2HD2 LEU   148      36.880  42.320  24.680  1.00  0.00            
ATOM    363 3HD2 LEU   148      36.300  41.420  23.220  1.00  0.00            
ATOM    364  C   LEU   148      34.570  38.380  25.720  1.00  0.00            
ATOM    365  O   LEU   148      33.620  37.600  25.660  1.00  0.00            
ATOM    366  N   ALA   149      35.500  38.380  26.690  1.00  0.00            
ATOM    367  HN  ALA   149      36.270  39.000  26.590  1.00  0.00            
ATOM    368  CA  ALA   149      35.530  37.410  27.750  1.00  0.00            
ATOM    369  HA  ALA   149      34.850  36.610  27.520  1.00  0.00            
ATOM    370  CB  ALA   149      36.970  36.890  27.810  1.00  0.00            
ATOM    371  HB1 ALA   149      37.780  37.660  27.830  1.00  0.00            
ATOM    372  HB2 ALA   149      37.180  36.250  28.700  1.00  0.00            
ATOM    373  HB3 ALA   149      37.160  36.360  26.860  1.00  0.00            
ATOM    374  C   ALA   149      35.210  38.060  29.060  1.00  0.00            
ATOM    375  O   ALA   149      35.380  37.400  30.090  1.00  0.00            
ATOM    376  N   THR   150      34.810  39.340  29.040  1.00  0.00            
ATOM    377  HN  THR   150      34.750  39.660  28.100  1.00  0.00            
ATOM    378  CA  THR   150      34.690  40.230  30.150  1.00  0.00            
ATOM    379  HA  THR   150      35.600  40.060  30.710  1.00  0.00            
ATOM    380  CB  THR   150      34.610  41.710  29.950  1.00  0.00            
ATOM    381  HB  THR   150      33.540  42.010  29.910  1.00  0.00            
ATOM    382  OG1 THR   150      35.330  42.090  28.790  1.00  0.00            
ATOM    383  HG1 THR   150      35.200  43.030  28.690  1.00  0.00            
ATOM    384  CG2 THR   150      35.390  42.390  31.090  1.00  0.00            
ATOM    385 1HG2 THR   150      36.440  42.050  30.970  1.00  0.00            
ATOM    386 2HG2 THR   150      35.460  43.490  30.990  1.00  0.00            
ATOM    387 3HG2 THR   150      35.040  42.170  32.120  1.00  0.00            
ATOM    388  C   THR   150      33.590  39.970  31.130  1.00  0.00            
ATOM    389  O   THR   150      33.750  39.890  32.350  1.00  0.00            
ATOM    390  N   ARG   151      32.400  39.660  30.590  1.00  0.00            
ATOM    391  HN  ARG   151      32.230  39.580  29.610  1.00  0.00            
ATOM    392  CA  ARG   151      31.280  39.140  31.300  1.00  0.00            
ATOM    393  HA  ARG   151      31.030  39.940  31.990  1.00  0.00            
ATOM    394  CB  ARG   151      30.190  38.950  30.230  1.00  0.00            
ATOM    395  HB1 ARG   151      30.110  39.990  29.840  1.00  0.00            
ATOM    396  HB2 ARG   151      30.390  38.310  29.350  1.00  0.00            
ATOM    397  CG  ARG   151      28.830  38.670  30.870  1.00  0.00            
ATOM    398  HG1 ARG   151      29.040  37.900  31.650  1.00  0.00            
ATOM    399  HG2 ARG   151      28.360  39.550  31.370  1.00  0.00            
ATOM    400  CD  ARG   151      27.700  37.980  30.100  1.00  0.00            
ATOM    401  HD1 ARG   151      27.310  38.680  29.330  1.00  0.00            
ATOM    402  HD2 ARG   151      28.090  37.050  29.620  1.00  0.00            
ATOM    403  NE  ARG   151      26.600  37.620  31.030  1.00  0.00            
ATOM    404  HE  ARG   151      26.020  38.350  31.400  1.00  0.00            
ATOM    405  CZ  ARG   151      26.540  36.480  31.770  1.00  0.00            
ATOM    406  NH1 ARG   151      27.430  35.470  31.560  1.00  0.00            
ATOM    407 1HH1 ARG   151      28.160  35.480  30.880  1.00  0.00            
ATOM    408 2HH1 ARG   151      27.440  34.800  32.300  1.00  0.00            
ATOM    409  NH2 ARG   151      25.760  36.280  32.870  1.00  0.00            
ATOM    410 1HH2 ARG   151      25.680  37.170  33.340  1.00  0.00            
ATOM    411 2HH2 ARG   151      26.120  35.640  33.550  1.00  0.00            
ATOM    412  C   ARG   151      31.490  37.830  31.970  1.00  0.00            
ATOM    413  O   ARG   151      31.110  37.640  33.130  1.00  0.00            
ATOM    414  N   ALA   152      32.100  36.820  31.330  1.00  0.00            
ATOM    415  HN  ALA   152      32.490  37.100  30.450  1.00  0.00            
ATOM    416  CA  ALA   152      32.150  35.440  31.720  1.00  0.00            
ATOM    417  HA  ALA   152      31.200  35.080  32.080  1.00  0.00            
ATOM    418  CB  ALA   152      32.760  34.700  30.520  1.00  0.00            
ATOM    419  HB1 ALA   152      33.650  35.230  30.120  1.00  0.00            
ATOM    420  HB2 ALA   152      33.020  33.670  30.850  1.00  0.00            
ATOM    421  HB3 ALA   152      31.950  34.790  29.770  1.00  0.00            
ATOM    422  C   ALA   152      33.030  35.270  32.910  1.00  0.00            
ATOM    423  O   ALA   152      32.770  34.500  33.830  1.00  0.00            
ATOM    424  N   ILE   153      34.110  36.070  32.990  1.00  0.00            
ATOM    425  HN  ILE   153      34.210  36.830  32.360  1.00  0.00            
ATOM    426  CA  ILE   153      35.140  35.970  33.980  1.00  0.00            
ATOM    427  HA  ILE   153      35.490  34.950  34.000  1.00  0.00            
ATOM    428  CB  ILE   153      36.340  36.800  33.610  1.00  0.00            
ATOM    429  HB  ILE   153      36.040  37.810  33.270  1.00  0.00            
ATOM    430  CG2 ILE   153      37.290  37.080  34.790  1.00  0.00            
ATOM    431 1HG2 ILE   153      36.830  37.810  35.490  1.00  0.00            
ATOM    432 2HG2 ILE   153      37.670  36.190  35.340  1.00  0.00            
ATOM    433 3HG2 ILE   153      38.210  37.580  34.440  1.00  0.00            
ATOM    434  CG1 ILE   153      37.220  36.090  32.570  1.00  0.00            
ATOM    435 1HG1 ILE   153      37.630  35.190  33.080  1.00  0.00            
ATOM    436 2HG1 ILE   153      36.590  35.730  31.730  1.00  0.00            
ATOM    437  CD  ILE   153      38.390  36.860  31.960  1.00  0.00            
ATOM    438  HD1 ILE   153      38.660  36.460  30.960  1.00  0.00            
ATOM    439  HD2 ILE   153      38.140  37.930  31.790  1.00  0.00            
ATOM    440  HD3 ILE   153      39.340  36.840  32.530  1.00  0.00            
ATOM    441  C   ILE   153      34.800  36.060  35.430  1.00  0.00            
ATOM    442  O   ILE   153      35.310  35.190  36.140  1.00  0.00            
ATOM    443  N   PRO   154      33.970  36.870  36.010  1.00  0.00            
ATOM    444  CD  PRO   154      33.610  38.120  35.360  1.00  0.00            
ATOM    445  HD1 PRO   154      33.030  38.050  34.410  1.00  0.00            
ATOM    446  HD2 PRO   154      34.480  38.790  35.190  1.00  0.00            
ATOM    447  CA  PRO   154      33.640  36.750  37.400  1.00  0.00            
ATOM    448  HA  PRO   154      34.490  36.520  38.040  1.00  0.00            
ATOM    449  CB  PRO   154      33.130  38.130  37.780  1.00  0.00            
ATOM    450  HB1 PRO   154      32.350  38.070  38.570  1.00  0.00            
ATOM    451  HB2 PRO   154      33.860  38.890  38.140  1.00  0.00            
ATOM    452  CG  PRO   154      32.670  38.700  36.430  1.00  0.00            
ATOM    453  HG1 PRO   154      31.670  38.360  36.070  1.00  0.00            
ATOM    454  HG2 PRO   154      32.680  39.810  36.390  1.00  0.00            
ATOM    455  C   PRO   154      32.610  35.700  37.640  1.00  0.00            
ATOM    456  O   PRO   154      32.450  35.390  38.820  1.00  0.00            
ATOM    457  N   GLU   155      31.830  35.310  36.610  1.00  0.00            
ATOM    458  HN  GLU   155      31.880  35.780  35.740  1.00  0.00            
ATOM    459  CA  GLU   155      30.830  34.290  36.720  1.00  0.00            
ATOM    460  HA  GLU   155      30.260  34.310  37.640  1.00  0.00            
ATOM    461  CB  GLU   155      29.810  34.410  35.580  1.00  0.00            
ATOM    462  HB1 GLU   155      29.390  35.440  35.610  1.00  0.00            
ATOM    463  HB2 GLU   155      30.260  34.430  34.570  1.00  0.00            
ATOM    464  CG  GLU   155      28.560  33.520  35.620  1.00  0.00            
ATOM    465  HG1 GLU   155      28.840  32.470  35.380  1.00  0.00            
ATOM    466  HG2 GLU   155      27.880  33.560  36.490  1.00  0.00            
ATOM    467  CD  GLU   155      27.670  33.850  34.440  1.00  0.00            
ATOM    468  OE1 GLU   155      27.980  33.460  33.280  1.00  0.00            
ATOM    469  OE2 GLU   155      26.630  34.500  34.710  1.00  0.00            
ATOM    470  C   GLU   155      31.470  32.950  36.770  1.00  0.00            
ATOM    471  O   GLU   155      31.170  32.110  37.620  1.00  0.00            
ATOM    472  N   LEU   156      32.390  32.620  35.840  1.00  0.00            
ATOM    473  HN  LEU   156      32.750  33.150  35.070  1.00  0.00            
ATOM    474  CA  LEU   156      33.030  31.340  35.910  1.00  0.00            
ATOM    475  HA  LEU   156      32.270  30.570  35.980  1.00  0.00            
ATOM    476  CB  LEU   156      33.860  31.110  34.640  1.00  0.00            
ATOM    477  HB1 LEU   156      34.720  31.810  34.600  1.00  0.00            
ATOM    478  HB2 LEU   156      34.280  30.100  34.820  1.00  0.00            
ATOM    479  CG  LEU   156      33.020  31.130  33.350  1.00  0.00            
ATOM    480  HG  LEU   156      32.230  31.910  33.400  1.00  0.00            
ATOM    481  CD1 LEU   156      33.970  31.230  32.130  1.00  0.00            
ATOM    482 1HD1 LEU   156      33.410  31.250  31.170  1.00  0.00            
ATOM    483 2HD1 LEU   156      34.620  32.110  32.290  1.00  0.00            
ATOM    484 3HD1 LEU   156      34.650  30.350  32.140  1.00  0.00            
ATOM    485  CD2 LEU   156      32.160  29.870  33.200  1.00  0.00            
ATOM    486 1HD2 LEU   156      31.670  29.920  32.210  1.00  0.00            
ATOM    487 2HD2 LEU   156      32.820  28.980  33.330  1.00  0.00            
ATOM    488 3HD2 LEU   156      31.400  29.720  33.990  1.00  0.00            
ATOM    489  C   LEU   156      33.990  31.130  37.030  1.00  0.00            
ATOM    490  O   LEU   156      34.160  30.030  37.560  1.00  0.00            
ATOM    491  N   THR   157      34.510  32.250  37.540  1.00  0.00            
ATOM    492  HN  THR   157      34.310  33.140  37.130  1.00  0.00            
ATOM    493  CA  THR   157      35.220  32.250  38.780  1.00  0.00            
ATOM    494  HA  THR   157      36.030  31.550  38.860  1.00  0.00            
ATOM    495  CB  THR   157      35.760  33.590  39.190  1.00  0.00            
ATOM    496  HB  THR   157      34.980  34.270  39.600  1.00  0.00            
ATOM    497  OG1 THR   157      36.550  34.160  38.160  1.00  0.00            
ATOM    498  HG1 THR   157      35.980  34.390  37.420  1.00  0.00            
ATOM    499  CG2 THR   157      36.790  33.550  40.330  1.00  0.00            
ATOM    500 1HG2 THR   157      37.350  34.510  40.400  1.00  0.00            
ATOM    501 2HG2 THR   157      36.200  33.350  41.260  1.00  0.00            
ATOM    502 3HG2 THR   157      37.510  32.720  40.210  1.00  0.00            
ATOM    503  C   THR   157      34.440  31.720  39.940  1.00  0.00            
ATOM    504  O   THR   157      34.950  30.960  40.770  1.00  0.00            
ATOM    505  N   LYS   158      33.140  32.040  40.040  1.00  0.00            
ATOM    506  HN  LYS   158      32.700  32.610  39.350  1.00  0.00            
ATOM    507  CA  LYS   158      32.220  31.500  40.990  1.00  0.00            
ATOM    508  HA  LYS   158      32.720  31.290  41.930  1.00  0.00            
ATOM    509  CB  LYS   158      31.020  32.430  41.200  1.00  0.00            
ATOM    510  HB1 LYS   158      31.580  33.370  41.400  1.00  0.00            
ATOM    511  HB2 LYS   158      30.600  32.610  40.190  1.00  0.00            
ATOM    512  CG  LYS   158      29.980  32.010  42.250  1.00  0.00            
ATOM    513  HG1 LYS   158      30.430  31.360  43.030  1.00  0.00            
ATOM    514  HG2 LYS   158      29.590  32.980  42.630  1.00  0.00            
ATOM    515  CD  LYS   158      28.760  31.270  41.710  1.00  0.00            
ATOM    516  HD1 LYS   158      28.480  31.720  40.740  1.00  0.00            
ATOM    517  HD2 LYS   158      29.040  30.220  41.470  1.00  0.00            
ATOM    518  CE  LYS   158      27.580  31.340  42.680  1.00  0.00            
ATOM    519  HE1 LYS   158      27.820  31.100  43.740  1.00  0.00            
ATOM    520  HE2 LYS   158      27.220  32.390  42.630  1.00  0.00            
ATOM    521  NZ  LYS   158      26.370  30.610  42.230  1.00  0.00            
ATOM    522  HZ1 LYS   158      26.590  29.610  42.060  1.00  0.00            
ATOM    523  HZ2 LYS   158      25.700  30.660  43.020  1.00  0.00            
ATOM    524  HZ3 LYS   158      25.940  31.030  41.390  1.00  0.00            
ATOM    525  C   LYS   158      31.670  30.140  40.770  1.00  0.00            
ATOM    526  O   LYS   158      31.710  29.370  41.730  1.00  0.00            
ATOM    527  N   LEU   159      31.230  29.770  39.550  1.00  0.00            
ATOM    528  HN  LEU   159      31.100  30.430  38.810  1.00  0.00            
ATOM    529  CA  LEU   159      30.810  28.440  39.240  1.00  0.00            
ATOM    530  HA  LEU   159      30.090  28.200  40.010  1.00  0.00            
ATOM    531  CB  LEU   159      30.200  28.430  37.830  1.00  0.00            
ATOM    532  HB1 LEU   159      30.920  28.530  37.000  1.00  0.00            
ATOM    533  HB2 LEU   159      29.670  27.480  37.600  1.00  0.00            
ATOM    534  CG  LEU   159      29.050  29.450  37.660  1.00  0.00            
ATOM    535  HG  LEU   159      29.280  30.420  38.150  1.00  0.00            
ATOM    536  CD1 LEU   159      28.820  29.620  36.150  1.00  0.00            
ATOM    537 1HD1 LEU   159      29.740  29.600  35.520  1.00  0.00            
ATOM    538 2HD1 LEU   159      28.090  28.870  35.790  1.00  0.00            
ATOM    539 3HD1 LEU   159      28.210  30.530  35.960  1.00  0.00            
ATOM    540  CD2 LEU   159      27.790  28.960  38.390  1.00  0.00            
ATOM    541 1HD2 LEU   159      27.980  28.860  39.480  1.00  0.00            
ATOM    542 2HD2 LEU   159      26.960  29.690  38.290  1.00  0.00            
ATOM    543 3HD2 LEU   159      27.400  28.000  38.010  1.00  0.00            
ATOM    544  C   LEU   159      31.940  27.470  39.200  1.00  0.00            
ATOM    545  O   LEU   159      31.660  26.300  39.430  1.00  0.00            
ATOM    546  N   LEU   160      33.220  27.900  39.150  1.00  0.00            
ATOM    547  HN  LEU   160      33.440  28.850  38.940  1.00  0.00            
ATOM    548  CA  LEU   160      34.370  27.070  39.300  1.00  0.00            
ATOM    549  HA  LEU   160      34.010  26.110  38.980  1.00  0.00            
ATOM    550  CB  LEU   160      35.620  27.440  38.480  1.00  0.00            
ATOM    551  HB1 LEU   160      35.880  28.510  38.620  1.00  0.00            
ATOM    552  HB2 LEU   160      36.500  26.790  38.690  1.00  0.00            
ATOM    553  CG  LEU   160      35.520  27.330  36.950  1.00  0.00            
ATOM    554  HG  LEU   160      34.640  27.930  36.630  1.00  0.00            
ATOM    555  CD1 LEU   160      36.750  28.020  36.350  1.00  0.00            
ATOM    556 1HD1 LEU   160      36.870  28.100  35.250  1.00  0.00            
ATOM    557 2HD1 LEU   160      36.880  29.040  36.780  1.00  0.00            
ATOM    558 3HD1 LEU   160      37.640  27.410  36.630  1.00  0.00            
ATOM    559  CD2 LEU   160      35.260  25.910  36.420  1.00  0.00            
ATOM    560 1HD2 LEU   160      35.040  25.890  35.330  1.00  0.00            
ATOM    561 2HD2 LEU   160      36.140  25.300  36.700  1.00  0.00            
ATOM    562 3HD2 LEU   160      34.410  25.460  36.980  1.00  0.00            
ATOM    563  C   LEU   160      34.790  26.970  40.730  1.00  0.00            
ATOM    564  O   LEU   160      35.680  26.150  40.960  1.00  0.00            
ATOM    565  N   ASN   161      34.200  27.700  41.690  1.00  0.00            
ATOM    566  HN  ASN   161      33.520  28.390  41.460  1.00  0.00            
ATOM    567  CA  ASN   161      34.370  27.530  43.100  1.00  0.00            
ATOM    568  HA  ASN   161      35.260  26.930  43.220  1.00  0.00            
ATOM    569  CB  ASN   161      34.700  28.930  43.650  1.00  0.00            
ATOM    570  HB1 ASN   161      34.110  29.720  43.130  1.00  0.00            
ATOM    571  HB2 ASN   161      34.320  28.960  44.690  1.00  0.00            
ATOM    572  CG  ASN   161      36.180  29.250  43.560  1.00  0.00            
ATOM    573  OD1 ASN   161      36.880  29.110  44.570  1.00  0.00            
ATOM    574  ND2 ASN   161      36.710  29.770  42.420  1.00  0.00            
ATOM    575 1HD2 ASN   161      36.050  30.200  41.800  1.00  0.00            
ATOM    576 2HD2 ASN   161      37.620  30.180  42.450  1.00  0.00            
ATOM    577  C   ASN   161      33.190  26.920  43.770  1.00  0.00            
ATOM    578  O   ASN   161      33.150  26.980  45.000  1.00  0.00            
ATOM    579  N   ASP   162      32.220  26.360  43.040  1.00  0.00            
ATOM    580  HN  ASP   162      32.220  26.290  42.050  1.00  0.00            
ATOM    581  CA  ASP   162      31.210  25.550  43.650  1.00  0.00            
ATOM    582  HA  ASP   162      31.010  25.970  44.620  1.00  0.00            
ATOM    583  CB  ASP   162      29.950  25.510  42.770  1.00  0.00            
ATOM    584  HB1 ASP   162      29.910  26.560  42.390  1.00  0.00            
ATOM    585  HB2 ASP   162      29.820  24.840  41.900  1.00  0.00            
ATOM    586  CG  ASP   162      28.670  25.380  43.590  1.00  0.00            
ATOM    587  OD1 ASP   162      27.790  26.270  43.420  1.00  0.00            
ATOM    588  OD2 ASP   162      28.500  24.530  44.510  1.00  0.00            
ATOM    589  C   ASP   162      31.760  24.180  43.890  1.00  0.00            
ATOM    590  O   ASP   162      32.870  23.800  43.550  1.00  0.00            
ATOM    591  N   GLU   163      30.980  23.450  44.700  1.00  0.00            
ATOM    592  HN  GLU   163      30.190  23.970  45.020  1.00  0.00            
ATOM    593  CA  GLU   163      31.310  22.180  45.270  1.00  0.00            
ATOM    594  HA  GLU   163      32.190  21.730  44.830  1.00  0.00            
ATOM    595  CB  GLU   163      31.280  22.400  46.790  1.00  0.00            
ATOM    596  HB1 GLU   163      30.440  23.030  47.130  1.00  0.00            
ATOM    597  HB2 GLU   163      31.130  21.420  47.280  1.00  0.00            
ATOM    598  CG  GLU   163      32.590  22.920  47.380  1.00  0.00            
ATOM    599  HG1 GLU   163      32.860  23.840  46.810  1.00  0.00            
ATOM    600  HG2 GLU   163      32.430  23.250  48.430  1.00  0.00            
ATOM    601  CD  GLU   163      33.780  21.980  47.290  1.00  0.00            
ATOM    602  OE1 GLU   163      34.640  22.170  46.380  1.00  0.00            
ATOM    603  OE2 GLU   163      33.900  21.090  48.170  1.00  0.00            
ATOM    604  C   GLU   163      30.260  21.200  44.850  1.00  0.00            
ATOM    605  O   GLU   163      30.410  20.000  45.080  1.00  0.00            
ATOM    606  N   ASP   164      29.110  21.680  44.360  1.00  0.00            
ATOM    607  HN  ASP   164      28.910  22.660  44.320  1.00  0.00            
ATOM    608  CA  ASP   164      28.310  20.900  43.460  1.00  0.00            
ATOM    609  HA  ASP   164      28.120  19.940  43.900  1.00  0.00            
ATOM    610  CB  ASP   164      27.010  21.640  43.100  1.00  0.00            
ATOM    611  HB1 ASP   164      27.290  22.700  42.920  1.00  0.00            
ATOM    612  HB2 ASP   164      26.370  21.370  42.230  1.00  0.00            
ATOM    613  CG  ASP   164      26.090  21.690  44.310  1.00  0.00            
ATOM    614  OD1 ASP   164      25.760  22.850  44.680  1.00  0.00            
ATOM    615  OD2 ASP   164      25.710  20.650  44.910  1.00  0.00            
ATOM    616  C   ASP   164      28.990  20.640  42.170  1.00  0.00            
ATOM    617  O   ASP   164      29.340  21.540  41.410  1.00  0.00            
ATOM    618  N   GLN   165      29.360  19.380  41.890  1.00  0.00            
ATOM    619  HN  GLN   165      29.060  18.570  42.410  1.00  0.00            
ATOM    620  CA  GLN   165      30.230  18.930  40.850  1.00  0.00            
ATOM    621  HA  GLN   165      31.050  19.630  40.800  1.00  0.00            
ATOM    622  CB  GLN   165      30.650  17.480  41.160  1.00  0.00            
ATOM    623  HB1 GLN   165      31.460  17.110  40.500  1.00  0.00            
ATOM    624  HB2 GLN   165      30.960  17.440  42.230  1.00  0.00            
ATOM    625  CG  GLN   165      29.460  16.520  41.150  1.00  0.00            
ATOM    626  HG1 GLN   165      28.620  16.840  41.790  1.00  0.00            
ATOM    627  HG2 GLN   165      29.000  16.290  40.170  1.00  0.00            
ATOM    628  CD  GLN   165      30.070  15.190  41.570  1.00  0.00            
ATOM    629  OE1 GLN   165      30.250  14.260  40.780  1.00  0.00            
ATOM    630  NE2 GLN   165      30.410  15.140  42.890  1.00  0.00            
ATOM    631 1HE2 GLN   165      30.040  15.840  43.490  1.00  0.00            
ATOM    632 2HE2 GLN   165      30.740  14.290  43.300  1.00  0.00            
ATOM    633  C   GLN   165      29.630  19.070  39.500  1.00  0.00            
ATOM    634  O   GLN   165      30.330  19.250  38.500  1.00  0.00            
ATOM    635  N   VAL   166      28.290  18.990  39.350  1.00  0.00            
ATOM    636  HN  VAL   166      27.740  18.740  40.140  1.00  0.00            
ATOM    637  CA  VAL   166      27.500  19.160  38.170  1.00  0.00            
ATOM    638  HA  VAL   166      27.930  18.570  37.370  1.00  0.00            
ATOM    639  CB  VAL   166      26.110  18.660  38.430  1.00  0.00            
ATOM    640  HB  VAL   166      25.840  18.990  39.450  1.00  0.00            
ATOM    641  CG1 VAL   166      25.170  19.210  37.350  1.00  0.00            
ATOM    642 1HG1 VAL   166      25.470  18.830  36.350  1.00  0.00            
ATOM    643 2HG1 VAL   166      24.180  18.810  37.670  1.00  0.00            
ATOM    644 3HG1 VAL   166      25.140  20.320  37.390  1.00  0.00            
ATOM    645  CG2 VAL   166      26.070  17.120  38.350  1.00  0.00            
ATOM    646 1HG2 VAL   166      25.030  16.830  38.630  1.00  0.00            
ATOM    647 2HG2 VAL   166      26.340  16.850  37.310  1.00  0.00            
ATOM    648 3HG2 VAL   166      26.760  16.710  39.120  1.00  0.00            
ATOM    649  C   VAL   166      27.620  20.540  37.620  1.00  0.00            
ATOM    650  O   VAL   166      27.910  20.640  36.430  1.00  0.00            
ATOM    651  N   VAL   167      27.650  21.550  38.500  1.00  0.00            
ATOM    652  HN  VAL   167      27.700  21.200  39.440  1.00  0.00            
ATOM    653  CA  VAL   167      28.000  22.910  38.230  1.00  0.00            
ATOM    654  HA  VAL   167      27.310  23.160  37.440  1.00  0.00            
ATOM    655  CB  VAL   167      27.660  23.830  39.380  1.00  0.00            
ATOM    656  HB  VAL   167      28.110  23.490  40.340  1.00  0.00            
ATOM    657  CG1 VAL   167      28.060  25.300  39.180  1.00  0.00            
ATOM    658 1HG1 VAL   167      27.990  25.930  40.090  1.00  0.00            
ATOM    659 2HG1 VAL   167      29.150  25.310  38.970  1.00  0.00            
ATOM    660 3HG1 VAL   167      27.640  25.760  38.260  1.00  0.00            
ATOM    661  CG2 VAL   167      26.140  23.700  39.560  1.00  0.00            
ATOM    662 1HG2 VAL   167      25.820  24.600  40.120  1.00  0.00            
ATOM    663 2HG2 VAL   167      25.600  23.850  38.600  1.00  0.00            
ATOM    664 3HG2 VAL   167      25.980  22.700  40.020  1.00  0.00            
ATOM    665  C   VAL   167      29.360  23.130  37.670  1.00  0.00            
ATOM    666  O   VAL   167      29.470  23.870  36.700  1.00  0.00            
ATOM    667  N   VAL   168      30.380  22.480  38.250  1.00  0.00            
ATOM    668  HN  VAL   168      30.150  21.910  39.040  1.00  0.00            
ATOM    669  CA  VAL   168      31.780  22.480  37.930  1.00  0.00            
ATOM    670  HA  VAL   168      32.080  23.520  37.900  1.00  0.00            
ATOM    671  CB  VAL   168      32.680  21.850  38.940  1.00  0.00            
ATOM    672  HB  VAL   168      32.500  20.780  39.160  1.00  0.00            
ATOM    673  CG1 VAL   168      34.160  22.120  38.590  1.00  0.00            
ATOM    674 1HG1 VAL   168      34.430  21.430  37.770  1.00  0.00            
ATOM    675 2HG1 VAL   168      34.160  23.110  38.100  1.00  0.00            
ATOM    676 3HG1 VAL   168      34.750  22.140  39.530  1.00  0.00            
ATOM    677  CG2 VAL   168      32.440  22.510  40.310  1.00  0.00            
ATOM    678 1HG2 VAL   168      31.370  22.520  40.630  1.00  0.00            
ATOM    679 2HG2 VAL   168      32.920  21.850  41.070  1.00  0.00            
ATOM    680 3HG2 VAL   168      32.730  23.580  40.250  1.00  0.00            
ATOM    681  C   VAL   168      31.930  21.980  36.540  1.00  0.00            
ATOM    682  O   VAL   168      32.800  22.440  35.800  1.00  0.00            
ATOM    683  N   ASN   169      31.230  20.900  36.140  1.00  0.00            
ATOM    684  HN  ASN   169      30.640  20.390  36.770  1.00  0.00            
ATOM    685  CA  ASN   169      31.390  20.290  34.860  1.00  0.00            
ATOM    686  HA  ASN   169      32.450  20.100  34.860  1.00  0.00            
ATOM    687  CB  ASN   169      30.500  19.060  34.600  1.00  0.00            
ATOM    688  HB1 ASN   169      30.490  18.450  35.520  1.00  0.00            
ATOM    689  HB2 ASN   169      29.450  19.250  34.290  1.00  0.00            
ATOM    690  CG  ASN   169      31.150  18.260  33.480  1.00  0.00            
ATOM    691  OD1 ASN   169      30.620  18.140  32.380  1.00  0.00            
ATOM    692  ND2 ASN   169      32.400  17.740  33.630  1.00  0.00            
ATOM    693 1HD2 ASN   169      32.910  17.840  34.480  1.00  0.00            
ATOM    694 2HD2 ASN   169      32.910  17.390  32.840  1.00  0.00            
ATOM    695  C   ASN   169      30.980  21.200  33.760  1.00  0.00            
ATOM    696  O   ASN   169      31.640  21.450  32.750  1.00  0.00            
ATOM    697  N   LYS   170      29.830  21.860  33.970  1.00  0.00            
ATOM    698  HN  LYS   170      29.260  21.590  34.740  1.00  0.00            
ATOM    699  CA  LYS   170      29.310  22.900  33.140  1.00  0.00            
ATOM    700  HA  LYS   170      29.180  22.520  32.140  1.00  0.00            
ATOM    701  CB  LYS   170      27.950  23.500  33.520  1.00  0.00            
ATOM    702  HB1 LYS   170      27.990  23.740  34.610  1.00  0.00            
ATOM    703  HB2 LYS   170      27.670  24.440  33.010  1.00  0.00            
ATOM    704  CG  LYS   170      26.770  22.590  33.160  1.00  0.00            
ATOM    705  HG1 LYS   170      26.650  22.520  32.060  1.00  0.00            
ATOM    706  HG2 LYS   170      26.950  21.550  33.510  1.00  0.00            
ATOM    707  CD  LYS   170      25.440  23.030  33.770  1.00  0.00            
ATOM    708  HD1 LYS   170      25.380  24.140  33.700  1.00  0.00            
ATOM    709  HD2 LYS   170      24.600  22.610  33.170  1.00  0.00            
ATOM    710  CE  LYS   170      25.160  22.590  35.210  1.00  0.00            
ATOM    711  HE1 LYS   170      25.240  21.480  35.180  1.00  0.00            
ATOM    712  HE2 LYS   170      25.910  23.070  35.880  1.00  0.00            
ATOM    713  NZ  LYS   170      23.810  22.970  35.670  1.00  0.00            
ATOM    714  HZ1 LYS   170      23.560  22.370  36.490  1.00  0.00            
ATOM    715  HZ2 LYS   170      23.810  24.000  35.840  1.00  0.00            
ATOM    716  HZ3 LYS   170      23.090  22.550  35.050  1.00  0.00            
ATOM    717  C   LYS   170      30.260  24.040  32.980  1.00  0.00            
ATOM    718  O   LYS   170      30.500  24.560  31.890  1.00  0.00            
ATOM    719  N   ALA   171      30.860  24.540  34.070  1.00  0.00            
ATOM    720  HN  ALA   171      30.600  24.180  34.960  1.00  0.00            
ATOM    721  CA  ALA   171      31.770  25.640  34.050  1.00  0.00            
ATOM    722  HA  ALA   171      31.210  26.440  33.580  1.00  0.00            
ATOM    723  CB  ALA   171      32.000  26.080  35.500  1.00  0.00            
ATOM    724  HB1 ALA   171      30.990  25.860  35.920  1.00  0.00            
ATOM    725  HB2 ALA   171      32.590  25.460  36.210  1.00  0.00            
ATOM    726  HB3 ALA   171      32.070  27.180  35.650  1.00  0.00            
ATOM    727  C   ALA   171      33.110  25.380  33.440  1.00  0.00            
ATOM    728  O   ALA   171      33.660  26.240  32.740  1.00  0.00            
ATOM    729  N   ALA   172      33.710  24.190  33.590  1.00  0.00            
ATOM    730  HN  ALA   172      33.370  23.670  34.370  1.00  0.00            
ATOM    731  CA  ALA   172      34.910  23.830  32.900  1.00  0.00            
ATOM    732  HA  ALA   172      35.610  24.560  33.270  1.00  0.00            
ATOM    733  CB  ALA   172      35.430  22.480  33.410  1.00  0.00            
ATOM    734  HB1 ALA   172      35.840  22.690  34.420  1.00  0.00            
ATOM    735  HB2 ALA   172      34.650  21.760  33.730  1.00  0.00            
ATOM    736  HB3 ALA   172      36.280  22.110  32.790  1.00  0.00            
ATOM    737  C   ALA   172      34.830  23.840  31.410  1.00  0.00            
ATOM    738  O   ALA   172      35.720  24.240  30.660  1.00  0.00            
ATOM    739  N   VAL   173      33.690  23.360  30.880  1.00  0.00            
ATOM    740  HN  VAL   173      33.020  22.910  31.460  1.00  0.00            
ATOM    741  CA  VAL   173      33.430  23.320  29.470  1.00  0.00            
ATOM    742  HA  VAL   173      34.250  22.910  28.900  1.00  0.00            
ATOM    743  CB  VAL   173      32.220  22.460  29.290  1.00  0.00            
ATOM    744  HB  VAL   173      31.420  22.840  29.960  1.00  0.00            
ATOM    745  CG1 VAL   173      31.670  22.450  27.850  1.00  0.00            
ATOM    746 1HG1 VAL   173      30.710  21.900  27.780  1.00  0.00            
ATOM    747 2HG1 VAL   173      31.370  23.440  27.450  1.00  0.00            
ATOM    748 3HG1 VAL   173      32.420  21.980  27.180  1.00  0.00            
ATOM    749  CG2 VAL   173      32.550  21.010  29.690  1.00  0.00            
ATOM    750 1HG2 VAL   173      31.570  20.500  29.640  1.00  0.00            
ATOM    751 2HG2 VAL   173      33.210  20.560  28.920  1.00  0.00            
ATOM    752 3HG2 VAL   173      33.090  20.830  30.640  1.00  0.00            
ATOM    753  C   VAL   173      33.350  24.710  28.950  1.00  0.00            
ATOM    754  O   VAL   173      33.980  25.000  27.930  1.00  0.00            
ATOM    755  N   MET   174      32.660  25.660  29.610  1.00  0.00            
ATOM    756  HN  MET   174      32.070  25.310  30.330  1.00  0.00            
ATOM    757  CA  MET   174      32.730  27.060  29.310  1.00  0.00            
ATOM    758  HA  MET   174      32.330  27.090  28.300  1.00  0.00            
ATOM    759  CB  MET   174      31.690  27.780  30.170  1.00  0.00            
ATOM    760  HB1 MET   174      31.960  27.470  31.200  1.00  0.00            
ATOM    761  HB2 MET   174      31.890  28.870  30.270  1.00  0.00            
ATOM    762  CG  MET   174      30.230  27.390  29.960  1.00  0.00            
ATOM    763  HG1 MET   174      29.840  27.930  29.070  1.00  0.00            
ATOM    764  HG2 MET   174      30.160  26.320  29.680  1.00  0.00            
ATOM    765  SD  MET   174      29.200  27.650  31.430  1.00  0.00            
ATOM    766  CE  MET   174      28.710  29.370  31.080  1.00  0.00            
ATOM    767  HE1 MET   174      27.780  29.530  30.490  1.00  0.00            
ATOM    768  HE2 MET   174      28.370  30.000  31.930  1.00  0.00            
ATOM    769  HE3 MET   174      29.540  29.940  30.610  1.00  0.00            
ATOM    770  C   MET   174      34.020  27.800  29.390  1.00  0.00            
ATOM    771  O   MET   174      34.340  28.660  28.580  1.00  0.00            
ATOM    772  N   VAL   175      34.890  27.480  30.370  1.00  0.00            
ATOM    773  HN  VAL   175      34.670  26.950  31.180  1.00  0.00            
ATOM    774  CA  VAL   175      36.230  27.960  30.320  1.00  0.00            
ATOM    775  HA  VAL   175      36.100  29.000  30.050  1.00  0.00            
ATOM    776  CB  VAL   175      36.940  27.980  31.640  1.00  0.00            
ATOM    777  HB  VAL   175      36.190  28.290  32.390  1.00  0.00            
ATOM    778  CG1 VAL   175      37.360  26.540  31.990  1.00  0.00            
ATOM    779 1HG1 VAL   175      36.400  25.980  32.080  1.00  0.00            
ATOM    780 2HG1 VAL   175      37.910  26.030  31.170  1.00  0.00            
ATOM    781 3HG1 VAL   175      37.870  26.420  32.970  1.00  0.00            
ATOM    782  CG2 VAL   175      38.130  28.950  31.660  1.00  0.00            
ATOM    783 1HG2 VAL   175      37.700  29.970  31.610  1.00  0.00            
ATOM    784 2HG2 VAL   175      38.790  28.740  32.540  1.00  0.00            
ATOM    785 3HG2 VAL   175      38.730  28.740  30.750  1.00  0.00            
ATOM    786  C   VAL   175      37.020  27.400  29.180  1.00  0.00            
ATOM    787  O   VAL   175      37.820  28.120  28.580  1.00  0.00            
ATOM    788  N   HIS   176      36.850  26.100  28.850  1.00  0.00            
ATOM    789  HN  HIS   176      36.360  25.480  29.450  1.00  0.00            
ATOM    790  CA  HIS   176      37.550  25.510  27.750  1.00  0.00            
ATOM    791  HA  HIS   176      38.600  25.630  27.970  1.00  0.00            
ATOM    792  CB  HIS   176      37.290  24.000  27.750  1.00  0.00            
ATOM    793  HB1 HIS   176      37.370  23.680  28.810  1.00  0.00            
ATOM    794  HB2 HIS   176      36.230  23.770  27.510  1.00  0.00            
ATOM    795  ND1 HIS   176      38.100  21.910  26.770  1.00  0.00            
ATOM    796  CG  HIS   176      38.280  23.270  26.900  1.00  0.00            
ATOM    797  CE1 HIS   176      39.160  21.440  26.150  1.00  0.00            
ATOM    798  HE1 HIS   176      39.390  20.400  25.910  1.00  0.00            
ATOM    799  NE2 HIS   176      39.950  22.470  25.750  1.00  0.00            
ATOM    800  HE2 HIS   176      40.550  22.410  24.950  1.00  0.00            
ATOM    801  CD2 HIS   176      39.420  23.640  26.260  1.00  0.00            
ATOM    802  HD2 HIS   176      39.680  24.680  26.050  1.00  0.00            
ATOM    803  C   HIS   176      37.250  26.150  26.440  1.00  0.00            
ATOM    804  O   HIS   176      38.100  26.400  25.580  1.00  0.00            
ATOM    805  N   GLN   177      35.970  26.510  26.250  1.00  0.00            
ATOM    806  HN  GLN   177      35.310  26.240  26.940  1.00  0.00            
ATOM    807  CA  GLN   177      35.270  27.200  25.200  1.00  0.00            
ATOM    808  HA  GLN   177      35.580  26.750  24.260  1.00  0.00            
ATOM    809  CB  GLN   177      33.760  26.950  25.190  1.00  0.00            
ATOM    810  HB1 GLN   177      33.610  25.850  25.250  1.00  0.00            
ATOM    811  HB2 GLN   177      33.380  27.260  26.190  1.00  0.00            
ATOM    812  CG  GLN   177      33.010  27.580  24.020  1.00  0.00            
ATOM    813  HG1 GLN   177      33.280  28.660  23.980  1.00  0.00            
ATOM    814  HG2 GLN   177      33.340  27.020  23.120  1.00  0.00            
ATOM    815  CD  GLN   177      31.520  27.290  24.090  1.00  0.00            
ATOM    816  OE1 GLN   177      30.970  26.320  24.600  1.00  0.00            
ATOM    817  NE2 GLN   177      30.740  28.330  23.700  1.00  0.00            
ATOM    818 1HE2 GLN   177      31.090  29.260  23.570  1.00  0.00            
ATOM    819 2HE2 GLN   177      29.770  28.110  23.830  1.00  0.00            
ATOM    820  C   GLN   177      35.630  28.630  25.020  1.00  0.00            
ATOM    821  O   GLN   177      36.000  29.100  23.940  1.00  0.00            
ATOM    822  N   LEU   178      35.780  29.360  26.140  1.00  0.00            
ATOM    823  HN  LEU   178      35.370  29.040  26.990  1.00  0.00            
ATOM    824  CA  LEU   178      36.260  30.700  26.220  1.00  0.00            
ATOM    825  HA  LEU   178      35.700  31.320  25.540  1.00  0.00            
ATOM    826  CB  LEU   178      35.960  31.260  27.620  1.00  0.00            
ATOM    827  HB1 LEU   178      34.960  30.870  27.930  1.00  0.00            
ATOM    828  HB2 LEU   178      36.720  30.880  28.330  1.00  0.00            
ATOM    829  CG  LEU   178      35.940  32.800  27.690  1.00  0.00            
ATOM    830  HG  LEU   178      36.640  33.240  26.950  1.00  0.00            
ATOM    831  CD1 LEU   178      34.560  33.310  27.250  1.00  0.00            
ATOM    832 1HD1 LEU   178      34.550  34.420  27.340  1.00  0.00            
ATOM    833 2HD1 LEU   178      34.450  32.980  26.190  1.00  0.00            
ATOM    834 3HD1 LEU   178      33.760  32.830  27.850  1.00  0.00            
ATOM    835  CD2 LEU   178      36.130  33.300  29.140  1.00  0.00            
ATOM    836 1HD2 LEU   178      36.910  32.740  29.690  1.00  0.00            
ATOM    837 2HD2 LEU   178      36.440  34.360  29.020  1.00  0.00            
ATOM    838 3HD2 LEU   178      35.170  33.230  29.690  1.00  0.00            
ATOM    839  C   LEU   178      37.690  30.770  25.800  1.00  0.00            
ATOM    840  O   LEU   178      38.150  31.670  25.100  1.00  0.00            
ATOM    841  N   SER   179      38.480  29.760  26.180  1.00  0.00            
ATOM    842  HN  SER   179      37.940  29.100  26.690  1.00  0.00            
ATOM    843  CA  SER   179      39.900  29.780  25.980  1.00  0.00            
ATOM    844  HA  SER   179      40.220  30.810  26.020  1.00  0.00            
ATOM    845  CB  SER   179      40.630  29.000  27.090  1.00  0.00            
ATOM    846  HB1 SER   179      41.730  29.120  26.990  1.00  0.00            
ATOM    847  HB2 SER   179      40.480  29.460  28.090  1.00  0.00            
ATOM    848  OG  SER   179      40.420  27.600  27.120  1.00  0.00            
ATOM    849  HG1 SER   179      39.970  27.320  27.920  1.00  0.00            
ATOM    850  C   SER   179      40.360  29.240  24.670  1.00  0.00            
ATOM    851  O   SER   179      41.540  29.070  24.360  1.00  0.00            
ATOM    852  N   LYS   180      39.410  28.940  23.770  1.00  0.00            
ATOM    853  HN  LYS   180      38.420  28.980  23.910  1.00  0.00            
ATOM    854  CA  LYS   180      39.690  28.620  22.400  1.00  0.00            
ATOM    855  HA  LYS   180      40.330  27.750  22.390  1.00  0.00            
ATOM    856  CB  LYS   180      38.410  28.300  21.610  1.00  0.00            
ATOM    857  HB1 LYS   180      37.750  27.570  22.120  1.00  0.00            
ATOM    858  HB2 LYS   180      37.690  29.140  21.630  1.00  0.00            
ATOM    859  CG  LYS   180      38.690  27.820  20.180  1.00  0.00            
ATOM    860  HG1 LYS   180      38.660  28.740  19.550  1.00  0.00            
ATOM    861  HG2 LYS   180      39.720  27.430  19.980  1.00  0.00            
ATOM    862  CD  LYS   180      37.770  26.710  19.690  1.00  0.00            
ATOM    863  HD1 LYS   180      37.900  25.810  20.330  1.00  0.00            
ATOM    864  HD2 LYS   180      36.710  27.040  19.800  1.00  0.00            
ATOM    865  CE  LYS   180      38.030  26.220  18.270  1.00  0.00            
ATOM    866  HE1 LYS   180      39.120  26.010  18.230  1.00  0.00            
ATOM    867  HE2 LYS   180      37.500  25.320  17.880  1.00  0.00            
ATOM    868  NZ  LYS   180      37.780  27.240  17.220  1.00  0.00            
ATOM    869  HZ1 LYS   180      38.110  28.190  17.460  1.00  0.00            
ATOM    870  HZ2 LYS   180      38.270  27.160  16.310  1.00  0.00            
ATOM    871  HZ3 LYS   180      36.780  27.390  16.980  1.00  0.00            
ATOM    872  C   LYS   180      40.390  29.660  21.600  1.00  0.00            
ATOM    873  O   LYS   180      41.430  29.390  21.010  1.00  0.00            
ATOM    874  N   LYS   181      39.890  30.910  21.600  1.00  0.00            
ATOM    875  HN  LYS   181      39.230  31.180  22.300  1.00  0.00            
ATOM    876  CA  LYS   181      40.350  31.900  20.680  1.00  0.00            
ATOM    877  HA  LYS   181      41.210  31.550  20.130  1.00  0.00            
ATOM    878  CB  LYS   181      39.240  32.260  19.680  1.00  0.00            
ATOM    879  HB1 LYS   181      39.690  33.000  18.990  1.00  0.00            
ATOM    880  HB2 LYS   181      38.890  31.400  19.070  1.00  0.00            
ATOM    881  CG  LYS   181      38.070  32.940  20.410  1.00  0.00            
ATOM    882  HG1 LYS   181      37.730  32.340  21.280  1.00  0.00            
ATOM    883  HG2 LYS   181      38.250  33.970  20.770  1.00  0.00            
ATOM    884  CD  LYS   181      36.880  33.250  19.510  1.00  0.00            
ATOM    885  HD1 LYS   181      36.410  32.290  19.210  1.00  0.00            
ATOM    886  HD2 LYS   181      36.160  33.760  20.180  1.00  0.00            
ATOM    887  CE  LYS   181      37.160  34.230  18.370  1.00  0.00            
ATOM    888  HE1 LYS   181      37.430  35.260  18.690  1.00  0.00            
ATOM    889  HE2 LYS   181      38.000  33.790  17.780  1.00  0.00            
ATOM    890  NZ  LYS   181      36.070  34.340  17.370  1.00  0.00            
ATOM    891  HZ1 LYS   181      36.400  34.840  16.520  1.00  0.00            
ATOM    892  HZ2 LYS   181      35.820  33.370  17.070  1.00  0.00            
ATOM    893  HZ3 LYS   181      35.340  34.970  17.750  1.00  0.00            
ATOM    894  C   LYS   181      41.010  33.080  21.310  1.00  0.00            
ATOM    895  O   LYS   181      40.600  33.480  22.390  1.00  0.00            
ATOM    896  N   GLU   182      42.090  33.600  20.700  1.00  0.00            
ATOM    897  HN  GLU   182      42.120  33.720  19.710  1.00  0.00            
ATOM    898  CA  GLU   182      43.120  34.350  21.360  1.00  0.00            
ATOM    899  HA  GLU   182      43.650  33.680  22.020  1.00  0.00            
ATOM    900  CB  GLU   182      44.130  34.880  20.320  1.00  0.00            
ATOM    901  HB1 GLU   182      43.490  35.400  19.580  1.00  0.00            
ATOM    902  HB2 GLU   182      44.750  35.720  20.700  1.00  0.00            
ATOM    903  CG  GLU   182      44.930  33.740  19.700  1.00  0.00            
ATOM    904  HG1 GLU   182      44.380  32.810  19.490  1.00  0.00            
ATOM    905  HG2 GLU   182      45.350  34.060  18.720  1.00  0.00            
ATOM    906  CD  GLU   182      46.080  33.460  20.650  1.00  0.00            
ATOM    907  OE1 GLU   182      46.290  32.370  21.250  1.00  0.00            
ATOM    908  OE2 GLU   182      46.810  34.480  20.760  1.00  0.00            
ATOM    909  C   GLU   182      42.730  35.540  22.170  1.00  0.00            
ATOM    910  O   GLU   182      43.170  35.670  23.310  1.00  0.00            
ATOM    911  N   ALA   183      41.870  36.410  21.620  1.00  0.00            
ATOM    912  HN  ALA   183      41.400  36.210  20.760  1.00  0.00            
ATOM    913  CA  ALA   183      41.430  37.530  22.400  1.00  0.00            
ATOM    914  HA  ALA   183      42.250  38.140  22.750  1.00  0.00            
ATOM    915  CB  ALA   183      40.560  38.470  21.550  1.00  0.00            
ATOM    916  HB1 ALA   183      39.650  37.900  21.270  1.00  0.00            
ATOM    917  HB2 ALA   183      40.360  39.340  22.200  1.00  0.00            
ATOM    918  HB3 ALA   183      41.040  38.810  20.600  1.00  0.00            
ATOM    919  C   ALA   183      40.590  37.240  23.590  1.00  0.00            
ATOM    920  O   ALA   183      40.550  37.950  24.600  1.00  0.00            
ATOM    921  N   SER   184      39.820  36.140  23.640  1.00  0.00            
ATOM    922  HN  SER   184      39.850  35.550  22.840  1.00  0.00            
ATOM    923  CA  SER   184      39.080  35.720  24.790  1.00  0.00            
ATOM    924  HA  SER   184      38.700  36.570  25.340  1.00  0.00            
ATOM    925  CB  SER   184      37.900  34.790  24.450  1.00  0.00            
ATOM    926  HB1 SER   184      38.250  33.820  24.040  1.00  0.00            
ATOM    927  HB2 SER   184      37.300  34.670  25.370  1.00  0.00            
ATOM    928  OG  SER   184      37.010  35.340  23.480  1.00  0.00            
ATOM    929  HG1 SER   184      36.140  34.970  23.630  1.00  0.00            
ATOM    930  C   SER   184      39.850  34.880  25.750  1.00  0.00            
ATOM    931  O   SER   184      39.560  34.830  26.940  1.00  0.00            
ATOM    932  N   ARG   185      40.930  34.190  25.350  1.00  0.00            
ATOM    933  HN  ARG   185      41.190  34.170  24.390  1.00  0.00            
ATOM    934  CA  ARG   185      41.950  33.790  26.270  1.00  0.00            
ATOM    935  HA  ARG   185      41.420  33.200  27.000  1.00  0.00            
ATOM    936  CB  ARG   185      43.140  33.080  25.610  1.00  0.00            
ATOM    937  HB1 ARG   185      43.550  33.740  24.810  1.00  0.00            
ATOM    938  HB2 ARG   185      43.970  32.850  26.310  1.00  0.00            
ATOM    939  CG  ARG   185      42.860  31.820  24.780  1.00  0.00            
ATOM    940  HG1 ARG   185      42.560  31.060  25.530  1.00  0.00            
ATOM    941  HG2 ARG   185      42.080  32.040  24.020  1.00  0.00            
ATOM    942  CD  ARG   185      44.150  31.300  24.130  1.00  0.00            
ATOM    943  HD1 ARG   185      44.640  32.080  23.510  1.00  0.00            
ATOM    944  HD2 ARG   185      44.800  30.950  24.960  1.00  0.00            
ATOM    945  NE  ARG   185      43.730  30.150  23.280  1.00  0.00            
ATOM    946  HE  ARG   185      42.880  29.760  23.620  1.00  0.00            
ATOM    947  CZ  ARG   185      44.550  29.440  22.450  1.00  0.00            
ATOM    948  NH1 ARG   185      45.740  29.820  21.890  1.00  0.00            
ATOM    949 1HH1 ARG   185      45.890  30.800  21.740  1.00  0.00            
ATOM    950 2HH1 ARG   185      46.340  29.070  21.630  1.00  0.00            
ATOM    951  NH2 ARG   185      44.220  28.130  22.300  1.00  0.00            
ATOM    952 1HH2 ARG   185      43.380  27.670  22.590  1.00  0.00            
ATOM    953 2HH2 ARG   185      44.820  27.640  21.670  1.00  0.00            
ATOM    954  C   ARG   185      42.570  34.920  27.030  1.00  0.00            
ATOM    955  O   ARG   185      42.840  34.850  28.230  1.00  0.00            
ATOM    956  N   HIS   186      43.000  36.000  26.360  1.00  0.00            
ATOM    957  HN  HIS   186      42.710  35.970  25.410  1.00  0.00            
ATOM    958  CA  HIS   186      43.820  37.070  26.860  1.00  0.00            
ATOM    959  HA  HIS   186      44.760  36.690  27.230  1.00  0.00            
ATOM    960  CB  HIS   186      44.300  38.040  25.770  1.00  0.00            
ATOM    961  HB1 HIS   186      44.720  37.550  24.870  1.00  0.00            
ATOM    962  HB2 HIS   186      43.470  38.690  25.400  1.00  0.00            
ATOM    963  ND1 HIS   186      45.500  40.170  26.050  1.00  0.00            
ATOM    964  CG  HIS   186      45.540  38.800  26.150  1.00  0.00            
ATOM    965  CE1 HIS   186      46.690  40.650  26.390  1.00  0.00            
ATOM    966  HE1 HIS   186      47.030  41.670  26.560  1.00  0.00            
ATOM    967  NE2 HIS   186      47.450  39.630  26.880  1.00  0.00            
ATOM    968  HE2 HIS   186      48.380  39.700  27.250  1.00  0.00            
ATOM    969  CD2 HIS   186      46.720  38.470  26.720  1.00  0.00            
ATOM    970  HD2 HIS   186      47.140  37.470  26.760  1.00  0.00            
ATOM    971  C   HIS   186      43.370  37.680  28.140  1.00  0.00            
ATOM    972  O   HIS   186      44.210  37.780  29.030  1.00  0.00            
ATOM    973  N   ALA   187      42.060  37.970  28.250  1.00  0.00            
ATOM    974  HN  ALA   187      41.410  37.780  27.510  1.00  0.00            
ATOM    975  CA  ALA   187      41.470  38.500  29.440  1.00  0.00            
ATOM    976  HA  ALA   187      41.960  39.440  29.680  1.00  0.00            
ATOM    977  CB  ALA   187      39.950  38.710  29.300  1.00  0.00            
ATOM    978  HB1 ALA   187      39.390  37.750  29.360  1.00  0.00            
ATOM    979  HB2 ALA   187      39.530  39.240  30.180  1.00  0.00            
ATOM    980  HB3 ALA   187      39.720  39.130  28.300  1.00  0.00            
ATOM    981  C   ALA   187      41.630  37.610  30.620  1.00  0.00            
ATOM    982  O   ALA   187      41.680  38.010  31.790  1.00  0.00            
ATOM    983  N   ILE   188      41.650  36.280  30.410  1.00  0.00            
ATOM    984  HN  ILE   188      41.810  36.000  29.470  1.00  0.00            
ATOM    985  CA  ILE   188      41.600  35.310  31.460  1.00  0.00            
ATOM    986  HA  ILE   188      40.890  35.650  32.190  1.00  0.00            
ATOM    987  CB  ILE   188      41.410  33.900  30.960  1.00  0.00            
ATOM    988  HB  ILE   188      42.240  33.660  30.270  1.00  0.00            
ATOM    989  CG2 ILE   188      41.390  32.780  32.000  1.00  0.00            
ATOM    990 1HG2 ILE   188      40.380  32.740  32.450  1.00  0.00            
ATOM    991 2HG2 ILE   188      41.630  31.840  31.460  1.00  0.00            
ATOM    992 3HG2 ILE   188      42.270  32.920  32.660  1.00  0.00            
ATOM    993  CG1 ILE   188      40.130  33.800  30.100  1.00  0.00            
ATOM    994 1HG1 ILE   188      39.280  34.010  30.780  1.00  0.00            
ATOM    995 2HG1 ILE   188      40.110  34.570  29.300  1.00  0.00            
ATOM    996  CD  ILE   188      39.910  32.440  29.430  1.00  0.00            
ATOM    997  HD1 ILE   188      39.550  31.680  30.150  1.00  0.00            
ATOM    998  HD2 ILE   188      39.080  32.570  28.710  1.00  0.00            
ATOM    999  HD3 ILE   188      40.800  31.990  28.950  1.00  0.00            
ATOM   1000  C   ILE   188      42.850  35.320  32.270  1.00  0.00            
ATOM   1001  O   ILE   188      42.880  35.300  33.500  1.00  0.00            
ATOM   1002  N   MET   189      43.940  35.550  31.520  1.00  0.00            
ATOM   1003  HN  MET   189      43.890  35.790  30.560  1.00  0.00            
ATOM   1004  CA  MET   189      45.280  35.610  32.020  1.00  0.00            
ATOM   1005  HA  MET   189      45.490  34.660  32.490  1.00  0.00            
ATOM   1006  CB  MET   189      46.260  35.780  30.840  1.00  0.00            
ATOM   1007  HB1 MET   189      46.210  36.800  30.410  1.00  0.00            
ATOM   1008  HB2 MET   189      47.290  35.700  31.250  1.00  0.00            
ATOM   1009  CG  MET   189      46.270  34.730  29.730  1.00  0.00            
ATOM   1010  HG1 MET   189      46.680  33.770  30.100  1.00  0.00            
ATOM   1011  HG2 MET   189      45.230  34.520  29.380  1.00  0.00            
ATOM   1012  SD  MET   189      47.190  35.210  28.240  1.00  0.00            
ATOM   1013  CE  MET   189      46.330  34.080  27.110  1.00  0.00            
ATOM   1014  HE1 MET   189      46.620  33.020  27.250  1.00  0.00            
ATOM   1015  HE2 MET   189      45.230  34.190  27.230  1.00  0.00            
ATOM   1016  HE3 MET   189      46.480  34.340  26.040  1.00  0.00            
ATOM   1017  C   MET   189      45.560  36.720  32.980  1.00  0.00            
ATOM   1018  O   MET   189      46.440  36.650  33.830  1.00  0.00            
ATOM   1019  N   ARG   190      44.770  37.780  32.770  1.00  0.00            
ATOM   1020  HN  ARG   190      44.060  37.770  32.070  1.00  0.00            
ATOM   1021  CA  ARG   190      44.890  39.030  33.450  1.00  0.00            
ATOM   1022  HA  ARG   190      45.910  39.140  33.790  1.00  0.00            
ATOM   1023  CB  ARG   190      44.590  40.200  32.490  1.00  0.00            
ATOM   1024  HB1 ARG   190      43.660  39.930  31.950  1.00  0.00            
ATOM   1025  HB2 ARG   190      44.290  41.130  33.020  1.00  0.00            
ATOM   1026  CG  ARG   190      45.710  40.590  31.530  1.00  0.00            
ATOM   1027  HG1 ARG   190      46.540  41.120  32.030  1.00  0.00            
ATOM   1028  HG2 ARG   190      46.160  39.650  31.140  1.00  0.00            
ATOM   1029  CD  ARG   190      45.490  41.420  30.260  1.00  0.00            
ATOM   1030  HD1 ARG   190      44.830  40.820  29.590  1.00  0.00            
ATOM   1031  HD2 ARG   190      45.090  42.390  30.620  1.00  0.00            
ATOM   1032  NE  ARG   190      46.760  41.710  29.530  1.00  0.00            
ATOM   1033  HE  ARG   190      47.510  41.050  29.610  1.00  0.00            
ATOM   1034  CZ  ARG   190      47.160  42.860  28.910  1.00  0.00            
ATOM   1035  NH1 ARG   190      46.420  44.000  28.900  1.00  0.00            
ATOM   1036 1HH1 ARG   190      45.640  44.050  29.520  1.00  0.00            
ATOM   1037 2HH1 ARG   190      46.750  44.800  28.400  1.00  0.00            
ATOM   1038  NH2 ARG   190      48.420  42.880  28.380  1.00  0.00            
ATOM   1039 1HH2 ARG   190      48.920  42.030  28.560  1.00  0.00            
ATOM   1040 2HH2 ARG   190      48.800  43.630  27.850  1.00  0.00            
ATOM   1041  C   ARG   190      43.990  39.110  34.640  1.00  0.00            
ATOM   1042  O   ARG   190      43.870  40.180  35.230  1.00  0.00            
ATOM   1043  N   SER   191      43.390  38.010  35.120  1.00  0.00            
ATOM   1044  HN  SER   191      43.270  37.230  34.500  1.00  0.00            
ATOM   1045  CA  SER   191      42.870  37.910  36.440  1.00  0.00            
ATOM   1046  HA  SER   191      43.080  38.890  36.850  1.00  0.00            
ATOM   1047  CB  SER   191      41.350  37.670  36.470  1.00  0.00            
ATOM   1048  HB1 SER   191      40.830  38.460  35.870  1.00  0.00            
ATOM   1049  HB2 SER   191      41.160  36.680  36.010  1.00  0.00            
ATOM   1050  OG  SER   191      40.700  37.740  37.730  1.00  0.00            
ATOM   1051  HG1 SER   191      39.880  37.280  37.560  1.00  0.00            
ATOM   1052  C   SER   191      43.580  36.840  37.210  1.00  0.00            
ATOM   1053  O   SER   191      43.520  35.680  36.820  1.00  0.00            
ATOM   1054  N   PRO   192      44.140  37.070  38.360  1.00  0.00            
ATOM   1055  CD  PRO   192      44.620  38.360  38.820  1.00  0.00            
ATOM   1056  HD1 PRO   192      43.840  39.130  38.610  1.00  0.00            
ATOM   1057  HD2 PRO   192      45.570  38.520  38.270  1.00  0.00            
ATOM   1058  CA  PRO   192      44.620  36.010  39.190  1.00  0.00            
ATOM   1059  HA  PRO   192      45.320  35.420  38.620  1.00  0.00            
ATOM   1060  CB  PRO   192      45.350  36.740  40.320  1.00  0.00            
ATOM   1061  HB1 PRO   192      45.180  36.290  41.320  1.00  0.00            
ATOM   1062  HB2 PRO   192      46.460  36.720  40.170  1.00  0.00            
ATOM   1063  CG  PRO   192      44.810  38.170  40.330  1.00  0.00            
ATOM   1064  HG1 PRO   192      43.840  38.260  40.870  1.00  0.00            
ATOM   1065  HG2 PRO   192      45.480  38.890  40.840  1.00  0.00            
ATOM   1066  C   PRO   192      43.490  35.180  39.700  1.00  0.00            
ATOM   1067  O   PRO   192      43.580  33.970  39.920  1.00  0.00            
ATOM   1068  N   GLN   193      42.310  35.790  39.880  1.00  0.00            
ATOM   1069  HN  GLN   193      42.250  36.770  39.740  1.00  0.00            
ATOM   1070  CA  GLN   193      41.180  35.080  40.410  1.00  0.00            
ATOM   1071  HA  GLN   193      41.610  34.610  41.290  1.00  0.00            
ATOM   1072  CB  GLN   193      40.150  36.030  41.030  1.00  0.00            
ATOM   1073  HB1 GLN   193      39.990  36.770  40.210  1.00  0.00            
ATOM   1074  HB2 GLN   193      39.210  35.510  41.290  1.00  0.00            
ATOM   1075  CG  GLN   193      40.690  36.820  42.230  1.00  0.00            
ATOM   1076  HG1 GLN   193      40.800  36.150  43.100  1.00  0.00            
ATOM   1077  HG2 GLN   193      41.720  37.190  42.030  1.00  0.00            
ATOM   1078  CD  GLN   193      39.690  37.900  42.610  1.00  0.00            
ATOM   1079  OE1 GLN   193      38.500  37.620  42.640  1.00  0.00            
ATOM   1080  NE2 GLN   193      40.180  39.130  42.940  1.00  0.00            
ATOM   1081 1HE2 GLN   193      41.180  39.240  42.930  1.00  0.00            
ATOM   1082 2HE2 GLN   193      39.460  39.800  43.110  1.00  0.00            
ATOM   1083  C   GLN   193      40.550  34.000  39.600  1.00  0.00            
ATOM   1084  O   GLN   193      39.910  33.060  40.080  1.00  0.00            
ATOM   1085  N   MET   194      40.680  34.130  38.270  1.00  0.00            
ATOM   1086  HN  MET   194      41.380  34.770  37.970  1.00  0.00            
ATOM   1087  CA  MET   194      40.070  33.340  37.240  1.00  0.00            
ATOM   1088  HA  MET   194      39.120  32.920  37.520  1.00  0.00            
ATOM   1089  CB  MET   194      39.700  34.160  35.990  1.00  0.00            
ATOM   1090  HB1 MET   194      39.170  35.100  36.240  1.00  0.00            
ATOM   1091  HB2 MET   194      40.670  34.440  35.530  1.00  0.00            
ATOM   1092  CG  MET   194      38.970  33.360  34.910  1.00  0.00            
ATOM   1093  HG1 MET   194      39.020  33.950  33.970  1.00  0.00            
ATOM   1094  HG2 MET   194      39.680  32.540  34.690  1.00  0.00            
ATOM   1095  SD  MET   194      37.300  32.720  35.240  1.00  0.00            
ATOM   1096  CE  MET   194      37.740  31.130  34.490  1.00  0.00            
ATOM   1097  HE1 MET   194      38.580  30.540  34.920  1.00  0.00            
ATOM   1098  HE2 MET   194      36.860  30.470  34.540  1.00  0.00            
ATOM   1099  HE3 MET   194      38.030  31.430  33.460  1.00  0.00            
ATOM   1100  C   MET   194      40.910  32.140  36.980  1.00  0.00            
ATOM   1101  O   MET   194      40.430  31.010  36.950  1.00  0.00            
ATOM   1102  N   VAL   195      42.220  32.390  36.810  1.00  0.00            
ATOM   1103  HN  VAL   195      42.620  33.300  36.810  1.00  0.00            
ATOM   1104  CA  VAL   195      43.190  31.340  36.770  1.00  0.00            
ATOM   1105  HA  VAL   195      42.840  30.640  36.020  1.00  0.00            
ATOM   1106  CB  VAL   195      44.480  31.940  36.290  1.00  0.00            
ATOM   1107  HB  VAL   195      44.730  32.630  37.120  1.00  0.00            
ATOM   1108  CG1 VAL   195      45.530  30.860  35.960  1.00  0.00            
ATOM   1109 1HG1 VAL   195      45.110  30.190  35.180  1.00  0.00            
ATOM   1110 2HG1 VAL   195      46.340  31.440  35.480  1.00  0.00            
ATOM   1111 3HG1 VAL   195      45.820  30.210  36.820  1.00  0.00            
ATOM   1112  CG2 VAL   195      44.310  32.770  35.000  1.00  0.00            
ATOM   1113 1HG2 VAL   195      45.330  32.970  34.620  1.00  0.00            
ATOM   1114 2HG2 VAL   195      43.860  32.090  34.240  1.00  0.00            
ATOM   1115 3HG2 VAL   195      43.730  33.690  35.240  1.00  0.00            
ATOM   1116  C   VAL   195      43.310  30.480  37.980  1.00  0.00            
ATOM   1117  O   VAL   195      43.540  29.280  37.920  1.00  0.00            
ATOM   1118  N   SER   196      43.150  31.100  39.160  1.00  0.00            
ATOM   1119  HN  SER   196      43.160  32.100  39.120  1.00  0.00            
ATOM   1120  CA  SER   196      43.040  30.420  40.420  1.00  0.00            
ATOM   1121  HA  SER   196      43.880  29.770  40.610  1.00  0.00            
ATOM   1122  CB  SER   196      42.930  31.350  41.640  1.00  0.00            
ATOM   1123  HB1 SER   196      43.670  32.150  41.410  1.00  0.00            
ATOM   1124  HB2 SER   196      41.930  31.800  41.790  1.00  0.00            
ATOM   1125  OG  SER   196      43.480  30.710  42.780  1.00  0.00            
ATOM   1126  HG1 SER   196      43.680  31.470  43.340  1.00  0.00            
ATOM   1127  C   SER   196      41.950  29.410  40.450  1.00  0.00            
ATOM   1128  O   SER   196      42.220  28.320  40.960  1.00  0.00            
ATOM   1129  N   ALA   197      40.750  29.700  39.920  1.00  0.00            
ATOM   1130  HN  ALA   197      40.570  30.610  39.540  1.00  0.00            
ATOM   1131  CA  ALA   197      39.670  28.780  39.800  1.00  0.00            
ATOM   1132  HA  ALA   197      39.490  28.270  40.730  1.00  0.00            
ATOM   1133  CB  ALA   197      38.440  29.670  39.540  1.00  0.00            
ATOM   1134  HB1 ALA   197      38.610  30.190  38.570  1.00  0.00            
ATOM   1135  HB2 ALA   197      37.540  29.070  39.310  1.00  0.00            
ATOM   1136  HB3 ALA   197      38.390  30.470  40.310  1.00  0.00            
ATOM   1137  C   ALA   197      39.880  27.690  38.800  1.00  0.00            
ATOM   1138  O   ALA   197      39.390  26.570  38.950  1.00  0.00            
ATOM   1139  N   ILE   198      40.670  27.930  37.740  1.00  0.00            
ATOM   1140  HN  ILE   198      41.170  28.790  37.800  1.00  0.00            
ATOM   1141  CA  ILE   198      41.040  26.910  36.810  1.00  0.00            
ATOM   1142  HA  ILE   198      40.180  26.330  36.500  1.00  0.00            
ATOM   1143  CB  ILE   198      41.600  27.350  35.480  1.00  0.00            
ATOM   1144  HB  ILE   198      42.510  27.950  35.710  1.00  0.00            
ATOM   1145  CG2 ILE   198      41.860  26.150  34.560  1.00  0.00            
ATOM   1146 1HG2 ILE   198      42.480  25.370  35.050  1.00  0.00            
ATOM   1147 2HG2 ILE   198      40.940  25.580  34.290  1.00  0.00            
ATOM   1148 3HG2 ILE   198      42.380  26.360  33.590  1.00  0.00            
ATOM   1149  CG1 ILE   198      40.630  28.310  34.780  1.00  0.00            
ATOM   1150 1HG1 ILE   198      39.710  27.770  34.470  1.00  0.00            
ATOM   1151 2HG1 ILE   198      40.340  29.110  35.500  1.00  0.00            
ATOM   1152  CD  ILE   198      41.300  29.010  33.600  1.00  0.00            
ATOM   1153  HD1 ILE   198      40.530  29.610  33.070  1.00  0.00            
ATOM   1154  HD2 ILE   198      42.070  29.740  33.930  1.00  0.00            
ATOM   1155  HD3 ILE   198      41.730  28.250  32.920  1.00  0.00            
ATOM   1156  C   ILE   198      41.870  25.890  37.510  1.00  0.00            
ATOM   1157  O   ILE   198      41.540  24.700  37.510  1.00  0.00            
ATOM   1158  N   VAL   199      42.870  26.400  38.250  1.00  0.00            
ATOM   1159  HN  VAL   199      42.970  27.390  38.320  1.00  0.00            
ATOM   1160  CA  VAL   199      43.700  25.590  39.090  1.00  0.00            
ATOM   1161  HA  VAL   199      44.160  24.830  38.480  1.00  0.00            
ATOM   1162  CB  VAL   199      44.920  26.330  39.540  1.00  0.00            
ATOM   1163  HB  VAL   199      44.730  27.170  40.250  1.00  0.00            
ATOM   1164  CG1 VAL   199      45.830  25.380  40.350  1.00  0.00            
ATOM   1165 1HG1 VAL   199      46.790  25.850  40.660  1.00  0.00            
ATOM   1166 2HG1 VAL   199      45.260  25.070  41.250  1.00  0.00            
ATOM   1167 3HG1 VAL   199      46.050  24.420  39.850  1.00  0.00            
ATOM   1168  CG2 VAL   199      45.710  26.820  38.320  1.00  0.00            
ATOM   1169 1HG2 VAL   199      45.020  27.350  37.630  1.00  0.00            
ATOM   1170 2HG2 VAL   199      46.520  27.450  38.750  1.00  0.00            
ATOM   1171 3HG2 VAL   199      46.110  25.910  37.830  1.00  0.00            
ATOM   1172  C   VAL   199      42.960  25.010  40.250  1.00  0.00            
ATOM   1173  O   VAL   199      43.240  23.870  40.630  1.00  0.00            
ATOM   1174  N   ARG   200      42.060  25.640  41.010  1.00  0.00            
ATOM   1175  HN  ARG   200      41.980  26.630  40.860  1.00  0.00            
ATOM   1176  CA  ARG   200      41.270  25.020  42.030  1.00  0.00            
ATOM   1177  HA  ARG   200      41.870  24.510  42.780  1.00  0.00            
ATOM   1178  CB  ARG   200      40.390  26.140  42.630  1.00  0.00            
ATOM   1179  HB1 ARG   200      41.030  26.970  43.000  1.00  0.00            
ATOM   1180  HB2 ARG   200      39.730  26.540  41.830  1.00  0.00            
ATOM   1181  CG  ARG   200      39.550  25.810  43.860  1.00  0.00            
ATOM   1182  HG1 ARG   200      39.980  24.990  44.470  1.00  0.00            
ATOM   1183  HG2 ARG   200      39.590  26.630  44.610  1.00  0.00            
ATOM   1184  CD  ARG   200      38.060  25.550  43.640  1.00  0.00            
ATOM   1185  HD1 ARG   200      37.520  26.450  43.260  1.00  0.00            
ATOM   1186  HD2 ARG   200      37.870  24.720  42.920  1.00  0.00            
ATOM   1187  NE  ARG   200      37.560  25.380  45.030  1.00  0.00            
ATOM   1188  HE  ARG   200      37.840  25.910  45.830  1.00  0.00            
ATOM   1189  CZ  ARG   200      36.610  24.460  45.370  1.00  0.00            
ATOM   1190  NH1 ARG   200      36.030  23.570  44.520  1.00  0.00            
ATOM   1191 1HH1 ARG   200      35.930  23.800  43.550  1.00  0.00            
ATOM   1192 2HH1 ARG   200      35.490  22.810  44.890  1.00  0.00            
ATOM   1193  NH2 ARG   200      36.130  24.450  46.650  1.00  0.00            
ATOM   1194 1HH2 ARG   200      36.410  25.160  47.300  1.00  0.00            
ATOM   1195 2HH2 ARG   200      35.400  23.790  46.770  1.00  0.00            
ATOM   1196  C   ARG   200      40.420  23.890  41.560  1.00  0.00            
ATOM   1197  O   ARG   200      40.170  22.950  42.320  1.00  0.00            
ATOM   1198  N   THR   201      39.900  23.900  40.320  1.00  0.00            
ATOM   1199  HN  THR   201      39.970  24.730  39.770  1.00  0.00            
ATOM   1200  CA  THR   201      39.260  22.730  39.810  1.00  0.00            
ATOM   1201  HA  THR   201      38.530  22.240  40.440  1.00  0.00            
ATOM   1202  CB  THR   201      38.600  22.900  38.480  1.00  0.00            
ATOM   1203  HB  THR   201      39.330  23.140  37.680  1.00  0.00            
ATOM   1204  OG1 THR   201      37.690  23.980  38.630  1.00  0.00            
ATOM   1205  HG1 THR   201      38.200  24.760  38.410  1.00  0.00            
ATOM   1206  CG2 THR   201      37.720  21.710  38.070  1.00  0.00            
ATOM   1207 1HG2 THR   201      37.140  21.510  39.000  1.00  0.00            
ATOM   1208 2HG2 THR   201      37.080  22.040  37.220  1.00  0.00            
ATOM   1209 3HG2 THR   201      38.300  20.830  37.720  1.00  0.00            
ATOM   1210  C   THR   201      40.260  21.650  39.580  1.00  0.00            
ATOM   1211  O   THR   201      40.050  20.470  39.880  1.00  0.00            
ATOM   1212  N   MET   202      41.450  21.990  39.060  1.00  0.00            
ATOM   1213  HN  MET   202      41.770  22.890  38.750  1.00  0.00            
ATOM   1214  CA  MET   202      42.410  21.010  38.660  1.00  0.00            
ATOM   1215  HA  MET   202      42.010  20.370  37.880  1.00  0.00            
ATOM   1216  CB  MET   202      43.560  21.720  37.940  1.00  0.00            
ATOM   1217  HB1 MET   202      43.180  22.380  37.130  1.00  0.00            
ATOM   1218  HB2 MET   202      44.090  22.310  38.710  1.00  0.00            
ATOM   1219  CG  MET   202      44.570  20.850  37.170  1.00  0.00            
ATOM   1220  HG1 MET   202      45.240  20.380  37.920  1.00  0.00            
ATOM   1221  HG2 MET   202      44.000  20.040  36.660  1.00  0.00            
ATOM   1222  SD  MET   202      45.580  21.690  35.920  1.00  0.00            
ATOM   1223  CE  MET   202      46.030  23.030  37.060  1.00  0.00            
ATOM   1224  HE1 MET   202      46.440  22.580  37.990  1.00  0.00            
ATOM   1225  HE2 MET   202      46.860  23.630  36.630  1.00  0.00            
ATOM   1226  HE3 MET   202      45.140  23.660  37.310  1.00  0.00            
ATOM   1227  C   MET   202      43.030  20.220  39.750  1.00  0.00            
ATOM   1228  O   MET   202      43.230  19.010  39.580  1.00  0.00            
ATOM   1229  N   GLN   203      43.260  20.840  40.920  1.00  0.00            
ATOM   1230  HN  GLN   203      43.130  21.830  40.980  1.00  0.00            
ATOM   1231  CA  GLN   203      43.870  20.090  41.970  1.00  0.00            
ATOM   1232  HA  GLN   203      44.580  19.410  41.510  1.00  0.00            
ATOM   1233  CB  GLN   203      44.590  21.110  42.870  1.00  0.00            
ATOM   1234  HB1 GLN   203      45.230  20.620  43.630  1.00  0.00            
ATOM   1235  HB2 GLN   203      45.270  21.810  42.330  1.00  0.00            
ATOM   1236  CG  GLN   203      43.660  22.060  43.630  1.00  0.00            
ATOM   1237  HG1 GLN   203      42.960  22.590  42.950  1.00  0.00            
ATOM   1238  HG2 GLN   203      42.970  21.480  44.280  1.00  0.00            
ATOM   1239  CD  GLN   203      44.350  23.240  44.300  1.00  0.00            
ATOM   1240  OE1 GLN   203      45.220  23.900  43.740  1.00  0.00            
ATOM   1241  NE2 GLN   203      43.840  23.600  45.510  1.00  0.00            
ATOM   1242 1HE2 GLN   203      43.230  23.020  46.040  1.00  0.00            
ATOM   1243 2HE2 GLN   203      44.330  24.340  45.970  1.00  0.00            
ATOM   1244  C   GLN   203      42.860  19.270  42.690  1.00  0.00            
ATOM   1245  O   GLN   203      43.240  18.220  43.210  1.00  0.00            
ATOM   1246  N   ASN   204      41.570  19.650  42.730  1.00  0.00            
ATOM   1247  HN  ASN   204      41.350  20.530  42.310  1.00  0.00            
ATOM   1248  CA  ASN   204      40.510  18.830  43.240  1.00  0.00            
ATOM   1249  HA  ASN   204      40.800  18.340  44.160  1.00  0.00            
ATOM   1250  CB  ASN   204      39.380  19.820  43.550  1.00  0.00            
ATOM   1251  HB1 ASN   204      39.090  20.340  42.600  1.00  0.00            
ATOM   1252  HB2 ASN   204      38.460  19.290  43.870  1.00  0.00            
ATOM   1253  CG  ASN   204      39.710  20.630  44.790  1.00  0.00            
ATOM   1254  OD1 ASN   204      40.310  20.240  45.790  1.00  0.00            
ATOM   1255  ND2 ASN   204      39.270  21.920  44.790  1.00  0.00            
ATOM   1256 1HD2 ASN   204      39.250  22.430  43.930  1.00  0.00            
ATOM   1257 2HD2 ASN   204      39.310  22.390  45.670  1.00  0.00            
ATOM   1258  C   ASN   204      40.010  17.890  42.200  1.00  0.00            
ATOM   1259  O   ASN   204      38.840  17.510  42.250  1.00  0.00            
ATOM   1260  N   THR   205      40.810  17.550  41.180  1.00  0.00            
ATOM   1261  HN  THR   205      41.770  17.820  41.090  1.00  0.00            
ATOM   1262  CA  THR   205      40.340  16.750  40.090  1.00  0.00            
ATOM   1263  HA  THR   205      39.420  17.200  39.740  1.00  0.00            
ATOM   1264  CB  THR   205      41.180  16.790  38.840  1.00  0.00            
ATOM   1265  HB  THR   205      41.240  17.860  38.560  1.00  0.00            
ATOM   1266  OG1 THR   205      40.640  16.150  37.700  1.00  0.00            
ATOM   1267  HG1 THR   205      39.900  16.660  37.380  1.00  0.00            
ATOM   1268  CG2 THR   205      42.460  15.980  39.110  1.00  0.00            
ATOM   1269 1HG2 THR   205      42.640  16.050  40.200  1.00  0.00            
ATOM   1270 2HG2 THR   205      42.430  14.870  39.020  1.00  0.00            
ATOM   1271 3HG2 THR   205      43.380  16.290  38.570  1.00  0.00            
ATOM   1272  C   THR   205      39.920  15.350  40.380  1.00  0.00            
ATOM   1273  O   THR   205      40.630  14.640  41.080  1.00  0.00            
ATOM   1274  N   ASN   206      38.700  15.030  39.890  1.00  0.00            
ATOM   1275  HN  ASN   206      38.130  15.620  39.330  1.00  0.00            
ATOM   1276  CA  ASN   206      37.970  13.840  40.160  1.00  0.00            
ATOM   1277  HA  ASN   206      38.650  13.090  40.550  1.00  0.00            
ATOM   1278  CB  ASN   206      36.700  14.140  40.980  1.00  0.00            
ATOM   1279  HB1 ASN   206      35.940  14.820  40.550  1.00  0.00            
ATOM   1280  HB2 ASN   206      36.200  13.210  41.320  1.00  0.00            
ATOM   1281  CG  ASN   206      37.060  14.800  42.300  1.00  0.00            
ATOM   1282  OD1 ASN   206      37.800  14.390  43.200  1.00  0.00            
ATOM   1283  ND2 ASN   206      36.350  15.930  42.550  1.00  0.00            
ATOM   1284 1HD2 ASN   206      35.700  16.330  41.900  1.00  0.00            
ATOM   1285 2HD2 ASN   206      36.640  16.460  43.350  1.00  0.00            
ATOM   1286  C   ASN   206      37.360  13.040  39.060  1.00  0.00            
ATOM   1287  O   ASN   206      37.010  11.880  39.280  1.00  0.00            
ATOM   1288  N   ASP   207      37.230  13.530  37.820  1.00  0.00            
ATOM   1289  HN  ASP   207      37.410  14.490  37.590  1.00  0.00            
ATOM   1290  CA  ASP   207      36.530  12.850  36.780  1.00  0.00            
ATOM   1291  HA  ASP   207      36.640  11.780  36.890  1.00  0.00            
ATOM   1292  CB  ASP   207      35.010  13.100  36.850  1.00  0.00            
ATOM   1293  HB1 ASP   207      34.570  12.460  36.060  1.00  0.00            
ATOM   1294  HB2 ASP   207      34.770  12.630  37.820  1.00  0.00            
ATOM   1295  CG  ASP   207      34.550  14.540  36.660  1.00  0.00            
ATOM   1296  OD1 ASP   207      34.110  15.100  37.700  1.00  0.00            
ATOM   1297  OD2 ASP   207      34.730  15.100  35.550  1.00  0.00            
ATOM   1298  C   ASP   207      37.110  13.140  35.440  1.00  0.00            
ATOM   1299  O   ASP   207      37.750  14.180  35.280  1.00  0.00            
ATOM   1300  N   VAL   208      36.960  12.190  34.500  1.00  0.00            
ATOM   1301  HN  VAL   208      36.700  11.240  34.690  1.00  0.00            
ATOM   1302  CA  VAL   208      37.560  12.350  33.210  1.00  0.00            
ATOM   1303  HA  VAL   208      38.590  12.560  33.480  1.00  0.00            
ATOM   1304  CB  VAL   208      37.630  11.130  32.360  1.00  0.00            
ATOM   1305  HB  VAL   208      36.630  10.790  32.000  1.00  0.00            
ATOM   1306  CG1 VAL   208      38.570  11.350  31.160  1.00  0.00            
ATOM   1307 1HG1 VAL   208      38.070  12.020  30.420  1.00  0.00            
ATOM   1308 2HG1 VAL   208      39.530  11.770  31.520  1.00  0.00            
ATOM   1309 3HG1 VAL   208      38.890  10.410  30.660  1.00  0.00            
ATOM   1310  CG2 VAL   208      38.170   9.950  33.190  1.00  0.00            
ATOM   1311 1HG2 VAL   208      38.370   9.050  32.570  1.00  0.00            
ATOM   1312 2HG2 VAL   208      39.160  10.250  33.610  1.00  0.00            
ATOM   1313 3HG2 VAL   208      37.420   9.720  33.970  1.00  0.00            
ATOM   1314  C   VAL   208      37.110  13.520  32.400  1.00  0.00            
ATOM   1315  O   VAL   208      37.950  14.320  31.990  1.00  0.00            
ATOM   1316  N   GLU   209      35.820  13.880  32.230  1.00  0.00            
ATOM   1317  HN  GLU   209      35.150  13.190  32.500  1.00  0.00            
ATOM   1318  CA  GLU   209      35.320  15.010  31.520  1.00  0.00            
ATOM   1319  HA  GLU   209      35.700  14.970  30.510  1.00  0.00            
ATOM   1320  CB  GLU   209      33.790  14.980  31.360  1.00  0.00            
ATOM   1321  HB1 GLU   209      33.510  13.970  30.990  1.00  0.00            
ATOM   1322  HB2 GLU   209      33.370  15.030  32.390  1.00  0.00            
ATOM   1323  CG  GLU   209      33.240  16.050  30.420  1.00  0.00            
ATOM   1324  HG1 GLU   209      32.140  16.120  30.520  1.00  0.00            
ATOM   1325  HG2 GLU   209      33.620  17.050  30.710  1.00  0.00            
ATOM   1326  CD  GLU   209      33.450  15.800  28.930  1.00  0.00            
ATOM   1327  OE1 GLU   209      33.980  14.730  28.540  1.00  0.00            
ATOM   1328  OE2 GLU   209      33.020  16.580  28.040  1.00  0.00            
ATOM   1329  C   GLU   209      35.790  16.280  32.140  1.00  0.00            
ATOM   1330  O   GLU   209      36.280  17.150  31.430  1.00  0.00            
ATOM   1331  N   THR   210      35.770  16.560  33.460  1.00  0.00            
ATOM   1332  HN  THR   210      35.420  15.950  34.170  1.00  0.00            
ATOM   1333  CA  THR   210      36.310  17.780  33.980  1.00  0.00            
ATOM   1334  HA  THR   210      35.940  18.580  33.360  1.00  0.00            
ATOM   1335  CB  THR   210      35.940  18.140  35.390  1.00  0.00            
ATOM   1336  HB  THR   210      36.600  17.540  36.050  1.00  0.00            
ATOM   1337  OG1 THR   210      34.630  17.740  35.750  1.00  0.00            
ATOM   1338  HG1 THR   210      34.540  16.790  35.650  1.00  0.00            
ATOM   1339  CG2 THR   210      36.090  19.640  35.690  1.00  0.00            
ATOM   1340 1HG2 THR   210      35.890  19.880  36.760  1.00  0.00            
ATOM   1341 2HG2 THR   210      37.160  19.900  35.530  1.00  0.00            
ATOM   1342 3HG2 THR   210      35.320  20.240  35.160  1.00  0.00            
ATOM   1343  C   THR   210      37.780  17.920  33.780  1.00  0.00            
ATOM   1344  O   THR   210      38.300  18.900  33.250  1.00  0.00            
ATOM   1345  N   ALA   211      38.480  16.790  34.000  1.00  0.00            
ATOM   1346  HN  ALA   211      38.030  15.990  34.380  1.00  0.00            
ATOM   1347  CA  ALA   211      39.880  16.750  33.720  1.00  0.00            
ATOM   1348  HA  ALA   211      40.400  17.440  34.370  1.00  0.00            
ATOM   1349  CB  ALA   211      40.300  15.300  34.070  1.00  0.00            
ATOM   1350  HB1 ALA   211      40.250  15.250  35.180  1.00  0.00            
ATOM   1351  HB2 ALA   211      39.630  14.490  33.720  1.00  0.00            
ATOM   1352  HB3 ALA   211      41.300  14.980  33.700  1.00  0.00            
ATOM   1353  C   ALA   211      40.390  17.130  32.380  1.00  0.00            
ATOM   1354  O   ALA   211      41.310  17.930  32.190  1.00  0.00            
ATOM   1355  N   ARG   212      39.770  16.630  31.300  1.00  0.00            
ATOM   1356  HN  ARG   212      39.060  15.950  31.460  1.00  0.00            
ATOM   1357  CA  ARG   212      40.120  16.870  29.930  1.00  0.00            
ATOM   1358  HA  ARG   212      41.180  16.660  29.890  1.00  0.00            
ATOM   1359  CB  ARG   212      39.540  15.920  28.870  1.00  0.00            
ATOM   1360  HB1 ARG   212      40.080  16.280  27.970  1.00  0.00            
ATOM   1361  HB2 ARG   212      39.960  14.900  28.970  1.00  0.00            
ATOM   1362  CG  ARG   212      38.020  15.880  28.700  1.00  0.00            
ATOM   1363  HG1 ARG   212      37.560  15.250  29.490  1.00  0.00            
ATOM   1364  HG2 ARG   212      37.600  16.910  28.720  1.00  0.00            
ATOM   1365  CD  ARG   212      37.550  15.230  27.400  1.00  0.00            
ATOM   1366  HD1 ARG   212      38.300  15.370  26.600  1.00  0.00            
ATOM   1367  HD2 ARG   212      37.480  14.120  27.440  1.00  0.00            
ATOM   1368  NE  ARG   212      36.190  15.750  27.070  1.00  0.00            
ATOM   1369  HE  ARG   212      35.320  15.380  27.380  1.00  0.00            
ATOM   1370  CZ  ARG   212      35.950  16.860  26.310  1.00  0.00            
ATOM   1371  NH1 ARG   212      36.920  17.520  25.600  1.00  0.00            
ATOM   1372 1HH1 ARG   212      37.870  17.280  25.790  1.00  0.00            
ATOM   1373 2HH1 ARG   212      36.700  18.460  25.340  1.00  0.00            
ATOM   1374  NH2 ARG   212      34.690  17.390  26.320  1.00  0.00            
ATOM   1375 1HH2 ARG   212      34.020  17.040  26.970  1.00  0.00            
ATOM   1376 2HH2 ARG   212      34.420  18.170  25.770  1.00  0.00            
ATOM   1377  C   ARG   212      39.920  18.300  29.580  1.00  0.00            
ATOM   1378  O   ARG   212      40.820  18.950  29.040  1.00  0.00            
ATOM   1379  N   CYS   213      38.740  18.820  29.960  1.00  0.00            
ATOM   1380  HN  CYS   213      38.080  18.250  30.450  1.00  0.00            
ATOM   1381  CA  CYS   213      38.370  20.190  29.810  1.00  0.00            
ATOM   1382  HA  CYS   213      38.480  20.510  28.780  1.00  0.00            
ATOM   1383  CB  CYS   213      36.910  20.420  30.220  1.00  0.00            
ATOM   1384  HB1 CYS   213      36.810  20.160  31.300  1.00  0.00            
ATOM   1385  HB2 CYS   213      36.690  21.480  29.960  1.00  0.00            
ATOM   1386  SG  CYS   213      35.730  19.420  29.260  1.00  0.00            
ATOM   1387  HG1 CYS   213      35.690  18.310  29.970  1.00  0.00            
ATOM   1388  C   CYS   213      39.260  21.150  30.510  1.00  0.00            
ATOM   1389  O   CYS   213      39.690  22.140  29.940  1.00  0.00            
ATOM   1390  N   THR   214      39.500  20.930  31.820  1.00  0.00            
ATOM   1391  HN  THR   214      39.140  20.060  32.130  1.00  0.00            
ATOM   1392  CA  THR   214      40.410  21.690  32.620  1.00  0.00            
ATOM   1393  HA  THR   214      40.050  22.700  32.760  1.00  0.00            
ATOM   1394  CB  THR   214      40.400  21.210  34.040  1.00  0.00            
ATOM   1395  HB  THR   214      40.930  20.260  34.270  1.00  0.00            
ATOM   1396  OG1 THR   214      39.080  21.080  34.540  1.00  0.00            
ATOM   1397  HG1 THR   214      38.620  20.350  34.110  1.00  0.00            
ATOM   1398  CG2 THR   214      41.040  22.330  34.870  1.00  0.00            
ATOM   1399 1HG2 THR   214      41.070  22.060  35.950  1.00  0.00            
ATOM   1400 2HG2 THR   214      42.120  22.410  34.580  1.00  0.00            
ATOM   1401 3HG2 THR   214      40.440  23.240  34.670  1.00  0.00            
ATOM   1402  C   THR   214      41.840  21.660  32.200  1.00  0.00            
ATOM   1403  O   THR   214      42.360  22.770  32.060  1.00  0.00            
ATOM   1404  N   ALA   215      42.480  20.520  31.900  1.00  0.00            
ATOM   1405  HN  ALA   215      42.130  19.590  31.960  1.00  0.00            
ATOM   1406  CA  ALA   215      43.790  20.490  31.330  1.00  0.00            
ATOM   1407  HA  ALA   215      44.370  21.050  32.040  1.00  0.00            
ATOM   1408  CB  ALA   215      44.250  19.030  31.220  1.00  0.00            
ATOM   1409  HB1 ALA   215      45.330  18.980  30.940  1.00  0.00            
ATOM   1410  HB2 ALA   215      44.130  18.440  32.150  1.00  0.00            
ATOM   1411  HB3 ALA   215      43.610  18.490  30.490  1.00  0.00            
ATOM   1412  C   ALA   215      43.990  21.070  29.970  1.00  0.00            
ATOM   1413  O   ALA   215      44.990  21.750  29.750  1.00  0.00            
ATOM   1414  N   GLY   216      43.000  20.830  29.100  1.00  0.00            
ATOM   1415  HN  GLY   216      42.270  20.180  29.310  1.00  0.00            
ATOM   1416  CA  GLY   216      42.800  21.490  27.850  1.00  0.00            
ATOM   1417  HA1 GLY   216      43.680  21.330  27.240  1.00  0.00            
ATOM   1418  HA2 GLY   216      41.880  21.090  27.420  1.00  0.00            
ATOM   1419  C   GLY   216      42.600  22.960  27.870  1.00  0.00            
ATOM   1420  O   GLY   216      43.040  23.680  26.970  1.00  0.00            
ATOM   1421  N   THR   217      42.040  23.570  28.930  1.00  0.00            
ATOM   1422  HN  THR   217      41.530  22.950  29.530  1.00  0.00            
ATOM   1423  CA  THR   217      41.980  24.940  29.320  1.00  0.00            
ATOM   1424  HA  THR   217      41.780  25.440  28.380  1.00  0.00            
ATOM   1425  CB  THR   217      41.020  25.260  30.430  1.00  0.00            
ATOM   1426  HB  THR   217      41.110  24.570  31.290  1.00  0.00            
ATOM   1427  OG1 THR   217      39.700  24.990  29.980  1.00  0.00            
ATOM   1428  HG1 THR   217      39.630  24.040  30.020  1.00  0.00            
ATOM   1429  CG2 THR   217      41.000  26.740  30.860  1.00  0.00            
ATOM   1430 1HG2 THR   217      40.080  26.870  31.470  1.00  0.00            
ATOM   1431 2HG2 THR   217      41.890  27.000  31.470  1.00  0.00            
ATOM   1432 3HG2 THR   217      41.010  27.450  30.010  1.00  0.00            
ATOM   1433  C   THR   217      43.300  25.470  29.760  1.00  0.00            
ATOM   1434  O   THR   217      43.690  26.520  29.260  1.00  0.00            
ATOM   1435  N   LEU   218      44.040  24.780  30.640  1.00  0.00            
ATOM   1436  HN  LEU   218      43.670  23.900  30.920  1.00  0.00            
ATOM   1437  CA  LEU   218      45.330  25.220  31.100  1.00  0.00            
ATOM   1438  HA  LEU   218      45.320  26.220  31.510  1.00  0.00            
ATOM   1439  CB  LEU   218      45.740  24.260  32.220  1.00  0.00            
ATOM   1440  HB1 LEU   218      44.850  23.800  32.700  1.00  0.00            
ATOM   1441  HB2 LEU   218      46.290  23.380  31.810  1.00  0.00            
ATOM   1442  CG  LEU   218      46.530  24.970  33.330  1.00  0.00            
ATOM   1443  HG  LEU   218      47.150  25.810  32.960  1.00  0.00            
ATOM   1444  CD1 LEU   218      45.730  25.570  34.500  1.00  0.00            
ATOM   1445 1HD1 LEU   218      45.220  24.650  34.850  1.00  0.00            
ATOM   1446 2HD1 LEU   218      46.490  25.940  35.210  1.00  0.00            
ATOM   1447 3HD1 LEU   218      44.930  26.280  34.180  1.00  0.00            
ATOM   1448  CD2 LEU   218      47.620  24.040  33.900  1.00  0.00            
ATOM   1449 1HD2 LEU   218      48.440  23.870  33.160  1.00  0.00            
ATOM   1450 2HD2 LEU   218      48.150  24.280  34.850  1.00  0.00            
ATOM   1451 3HD2 LEU   218      47.080  23.110  34.170  1.00  0.00            
ATOM   1452  C   LEU   218      46.360  25.170  30.020  1.00  0.00            
ATOM   1453  O   LEU   218      47.250  26.000  29.920  1.00  0.00            
ATOM   1454  N   HIS   219      46.260  24.170  29.120  1.00  0.00            
ATOM   1455  HN  HIS   219      45.790  23.310  29.290  1.00  0.00            
ATOM   1456  CA  HIS   219      46.970  24.180  27.880  1.00  0.00            
ATOM   1457  HA  HIS   219      47.950  24.060  28.300  1.00  0.00            
ATOM   1458  CB  HIS   219      46.630  22.910  27.090  1.00  0.00            
ATOM   1459  HB1 HIS   219      46.830  22.010  27.700  1.00  0.00            
ATOM   1460  HB2 HIS   219      45.560  22.750  26.820  1.00  0.00            
ATOM   1461  ND1 HIS   219      47.010  23.020  24.610  1.00  0.00            
ATOM   1462  CG  HIS   219      47.490  22.740  25.870  1.00  0.00            
ATOM   1463  CE1 HIS   219      48.010  22.790  23.780  1.00  0.00            
ATOM   1464  HE1 HIS   219      47.960  22.940  22.700  1.00  0.00            
ATOM   1465  NE2 HIS   219      49.150  22.480  24.460  1.00  0.00            
ATOM   1466  HE2 HIS   219      50.020  22.310  23.990  1.00  0.00            
ATOM   1467  CD2 HIS   219      48.820  22.450  25.790  1.00  0.00            
ATOM   1468  HD2 HIS   219      49.550  22.260  26.570  1.00  0.00            
ATOM   1469  C   HIS   219      46.840  25.420  27.060  1.00  0.00            
ATOM   1470  O   HIS   219      47.830  26.040  26.680  1.00  0.00            
ATOM   1471  N   ASN   220      45.610  25.950  26.890  1.00  0.00            
ATOM   1472  HN  ASN   220      44.930  25.370  27.320  1.00  0.00            
ATOM   1473  CA  ASN   220      45.260  27.100  26.110  1.00  0.00            
ATOM   1474  HA  ASN   220      45.640  27.030  25.100  1.00  0.00            
ATOM   1475  CB  ASN   220      43.730  27.260  26.050  1.00  0.00            
ATOM   1476  HB1 ASN   220      43.380  27.280  27.100  1.00  0.00            
ATOM   1477  HB2 ASN   220      43.540  28.190  25.470  1.00  0.00            
ATOM   1478  CG  ASN   220      43.150  26.130  25.220  1.00  0.00            
ATOM   1479  OD1 ASN   220      43.850  25.500  24.420  1.00  0.00            
ATOM   1480  ND2 ASN   220      41.800  26.040  25.260  1.00  0.00            
ATOM   1481 1HD2 ASN   220      41.360  26.780  25.760  1.00  0.00            
ATOM   1482 2HD2 ASN   220      41.390  25.620  24.440  1.00  0.00            
ATOM   1483  C   ASN   220      45.860  28.380  26.580  1.00  0.00            
ATOM   1484  O   ASN   220      45.980  29.310  25.780  1.00  0.00            
ATOM   1485  N   LEU   221      46.340  28.490  27.830  1.00  0.00            
ATOM   1486  HN  LEU   221      46.280  27.640  28.360  1.00  0.00            
ATOM   1487  CA  LEU   221      46.840  29.680  28.440  1.00  0.00            
ATOM   1488  HA  LEU   221      46.860  30.520  27.760  1.00  0.00            
ATOM   1489  CB  LEU   221      46.020  29.760  29.740  1.00  0.00            
ATOM   1490  HB1 LEU   221      45.990  28.830  30.350  1.00  0.00            
ATOM   1491  HB2 LEU   221      46.470  30.540  30.380  1.00  0.00            
ATOM   1492  CG  LEU   221      44.510  29.950  29.470  1.00  0.00            
ATOM   1493  HG  LEU   221      44.100  29.390  28.600  1.00  0.00            
ATOM   1494  CD1 LEU   221      43.770  29.710  30.790  1.00  0.00            
ATOM   1495 1HD1 LEU   221      42.710  30.020  30.760  1.00  0.00            
ATOM   1496 2HD1 LEU   221      43.770  28.650  31.120  1.00  0.00            
ATOM   1497 3HD1 LEU   221      44.190  30.230  31.680  1.00  0.00            
ATOM   1498  CD2 LEU   221      44.270  31.420  29.070  1.00  0.00            
ATOM   1499 1HD2 LEU   221      43.220  31.510  28.730  1.00  0.00            
ATOM   1500 2HD2 LEU   221      44.470  32.090  29.930  1.00  0.00            
ATOM   1501 3HD2 LEU   221      45.000  31.730  28.290  1.00  0.00            
ATOM   1502  C   LEU   221      48.290  29.540  28.740  1.00  0.00            
ATOM   1503  O   LEU   221      48.890  30.520  29.170  1.00  0.00            
ATOM   1504  N   SER   222      48.910  28.400  28.370  1.00  0.00            
ATOM   1505  HN  SER   222      48.400  27.670  27.920  1.00  0.00            
ATOM   1506  CA  SER   222      50.320  28.230  28.490  1.00  0.00            
ATOM   1507  HA  SER   222      50.640  28.930  29.260  1.00  0.00            
ATOM   1508  CB  SER   222      50.510  26.830  29.100  1.00  0.00            
ATOM   1509  HB1 SER   222      51.500  26.650  29.570  1.00  0.00            
ATOM   1510  HB2 SER   222      49.790  26.680  29.940  1.00  0.00            
ATOM   1511  OG  SER   222      50.180  25.780  28.200  1.00  0.00            
ATOM   1512  HG1 SER   222      49.300  25.540  28.470  1.00  0.00            
ATOM   1513  C   SER   222      51.090  28.620  27.280  1.00  0.00            
ATOM   1514  O   SER   222      52.270  28.290  27.160  1.00  0.00            
ATOM   1515  N   HIS   223      50.470  29.280  26.290  1.00  0.00            
ATOM   1516  HN  HIS   223      49.520  29.600  26.280  1.00  0.00            
ATOM   1517  CA  HIS   223      51.210  29.650  25.120  1.00  0.00            
ATOM   1518  HA  HIS   223      52.210  29.260  25.220  1.00  0.00            
ATOM   1519  CB  HIS   223      50.670  29.140  23.770  1.00  0.00            
ATOM   1520  HB1 HIS   223      49.660  29.540  23.530  1.00  0.00            
ATOM   1521  HB2 HIS   223      51.300  29.350  22.880  1.00  0.00            
ATOM   1522  ND1 HIS   223      49.730  26.760  24.100  1.00  0.00            
ATOM   1523  HD1 HIS   223      48.980  26.920  24.760  1.00  0.00            
ATOM   1524  CG  HIS   223      50.720  27.640  23.730  1.00  0.00            
ATOM   1525  CE1 HIS   223      50.230  25.510  23.920  1.00  0.00            
ATOM   1526  HE1 HIS   223      49.640  24.600  24.030  1.00  0.00            
ATOM   1527  NE2 HIS   223      51.470  25.520  23.490  1.00  0.00            
ATOM   1528  CD2 HIS   223      51.780  26.860  23.380  1.00  0.00            
ATOM   1529  HD2 HIS   223      52.750  27.220  23.050  1.00  0.00            
ATOM   1530  C   HIS   223      51.370  31.130  24.970  1.00  0.00            
ATOM   1531  O   HIS   223      51.900  31.650  23.990  1.00  0.00            
ATOM   1532  N   HIS   224      51.100  31.900  26.040  1.00  0.00            
ATOM   1533  HN  HIS   224      50.640  31.520  26.840  1.00  0.00            
ATOM   1534  CA  HIS   224      51.330  33.310  26.080  1.00  0.00            
ATOM   1535  HA  HIS   224      52.020  33.760  25.380  1.00  0.00            
ATOM   1536  CB  HIS   224      50.020  34.090  25.860  1.00  0.00            
ATOM   1537  HB1 HIS   224      49.550  33.580  25.000  1.00  0.00            
ATOM   1538  HB2 HIS   224      49.360  33.930  26.740  1.00  0.00            
ATOM   1539  ND1 HIS   224      50.820  36.430  26.250  1.00  0.00            
ATOM   1540  CG  HIS   224      50.100  35.530  25.490  1.00  0.00            
ATOM   1541  CE1 HIS   224      50.680  37.590  25.640  1.00  0.00            
ATOM   1542  HE1 HIS   224      50.980  38.580  26.000  1.00  0.00            
ATOM   1543  NE2 HIS   224      49.980  37.510  24.480  1.00  0.00            
ATOM   1544  HE2 HIS   224      49.880  38.180  23.740  1.00  0.00            
ATOM   1545  CD2 HIS   224      49.560  36.190  24.430  1.00  0.00            
ATOM   1546  HD2 HIS   224      48.760  35.930  23.750  1.00  0.00            
ATOM   1547  C   HIS   224      51.950  33.540  27.410  1.00  0.00            
ATOM   1548  O   HIS   224      51.430  33.060  28.420  1.00  0.00            
ATOM   1549  N   ARG   225      53.000  34.380  27.400  1.00  0.00            
ATOM   1550  HN  ARG   225      53.350  34.870  26.610  1.00  0.00            
ATOM   1551  CA  ARG   225      53.800  34.730  28.530  1.00  0.00            
ATOM   1552  HA  ARG   225      54.360  33.830  28.760  1.00  0.00            
ATOM   1553  CB  ARG   225      54.790  35.850  28.160  1.00  0.00            
ATOM   1554  HB1 ARG   225      55.420  35.540  27.300  1.00  0.00            
ATOM   1555  HB2 ARG   225      54.190  36.730  27.840  1.00  0.00            
ATOM   1556  CG  ARG   225      55.750  36.220  29.290  1.00  0.00            
ATOM   1557  HG1 ARG   225      56.310  37.130  28.970  1.00  0.00            
ATOM   1558  HG2 ARG   225      55.230  36.650  30.170  1.00  0.00            
ATOM   1559  CD  ARG   225      56.720  35.110  29.710  1.00  0.00            
ATOM   1560  HD1 ARG   225      56.230  34.390  30.400  1.00  0.00            
ATOM   1561  HD2 ARG   225      57.120  34.550  28.840  1.00  0.00            
ATOM   1562  NE  ARG   225      57.860  35.810  30.360  1.00  0.00            
ATOM   1563  HE  ARG   225      58.100  36.760  30.150  1.00  0.00            
ATOM   1564  CZ  ARG   225      58.780  35.240  31.200  1.00  0.00            
ATOM   1565  NH1 ARG   225      58.890  33.910  31.510  1.00  0.00            
ATOM   1566 1HH1 ARG   225      58.390  33.200  31.020  1.00  0.00            
ATOM   1567 2HH1 ARG   225      59.570  33.720  32.210  1.00  0.00            
ATOM   1568  NH2 ARG   225      59.690  36.080  31.770  1.00  0.00            
ATOM   1569 1HH2 ARG   225      59.540  37.070  31.800  1.00  0.00            
ATOM   1570 2HH2 ARG   225      60.320  35.700  32.460  1.00  0.00            
ATOM   1571  C   ARG   225      53.040  35.150  29.740  1.00  0.00            
ATOM   1572  O   ARG   225      53.400  34.760  30.860  1.00  0.00            
ATOM   1573  N   GLU   226      51.960  35.880  29.440  1.00  0.00            
ATOM   1574  HN  GLU   226      51.740  36.110  28.490  1.00  0.00            
ATOM   1575  CA  GLU   226      51.080  36.470  30.400  1.00  0.00            
ATOM   1576  HA  GLU   226      51.670  37.040  31.100  1.00  0.00            
ATOM   1577  CB  GLU   226      50.120  37.450  29.710  1.00  0.00            
ATOM   1578  HB1 GLU   226      49.750  37.020  28.750  1.00  0.00            
ATOM   1579  HB2 GLU   226      49.310  37.700  30.440  1.00  0.00            
ATOM   1580  CG  GLU   226      50.880  38.720  29.330  1.00  0.00            
ATOM   1581  HG1 GLU   226      51.420  39.060  30.240  1.00  0.00            
ATOM   1582  HG2 GLU   226      51.500  38.640  28.410  1.00  0.00            
ATOM   1583  CD  GLU   226      49.810  39.770  29.030  1.00  0.00            
ATOM   1584  OE1 GLU   226      48.980  40.110  29.900  1.00  0.00            
ATOM   1585  OE2 GLU   226      49.880  40.300  27.890  1.00  0.00            
ATOM   1586  C   GLU   226      50.300  35.460  31.170  1.00  0.00            
ATOM   1587  O   GLU   226      50.020  35.650  32.350  1.00  0.00            
ATOM   1588  N   GLY   227      49.960  34.350  30.480  1.00  0.00            
ATOM   1589  HN  GLY   227      50.200  34.360  29.510  1.00  0.00            
ATOM   1590  CA  GLY   227      49.160  33.260  30.930  1.00  0.00            
ATOM   1591  HA1 GLY   227      48.450  33.650  31.650  1.00  0.00            
ATOM   1592  HA2 GLY   227      48.580  32.750  30.170  1.00  0.00            
ATOM   1593  C   GLY   227      49.920  32.240  31.690  1.00  0.00            
ATOM   1594  O   GLY   227      49.430  31.650  32.660  1.00  0.00            
ATOM   1595  N   LEU   228      51.200  31.970  31.350  1.00  0.00            
ATOM   1596  HN  LEU   228      51.570  32.450  30.560  1.00  0.00            
ATOM   1597  CA  LEU   228      52.120  31.200  32.120  1.00  0.00            
ATOM   1598  HA  LEU   228      51.660  30.260  32.380  1.00  0.00            
ATOM   1599  CB  LEU   228      53.440  31.100  31.330  1.00  0.00            
ATOM   1600  HB1 LEU   228      53.890  32.060  31.030  1.00  0.00            
ATOM   1601  HB2 LEU   228      54.180  30.540  31.940  1.00  0.00            
ATOM   1602  CG  LEU   228      53.170  30.280  30.050  1.00  0.00            
ATOM   1603  HG  LEU   228      52.160  30.410  29.600  1.00  0.00            
ATOM   1604  CD1 LEU   228      54.100  30.720  28.910  1.00  0.00            
ATOM   1605 1HD1 LEU   228      53.820  31.760  28.660  1.00  0.00            
ATOM   1606 2HD1 LEU   228      55.150  30.680  29.280  1.00  0.00            
ATOM   1607 3HD1 LEU   228      54.050  30.200  27.930  1.00  0.00            
ATOM   1608  CD2 LEU   228      53.380  28.780  30.290  1.00  0.00            
ATOM   1609 1HD2 LEU   228      53.090  28.130  29.440  1.00  0.00            
ATOM   1610 2HD2 LEU   228      54.430  28.640  30.640  1.00  0.00            
ATOM   1611 3HD2 LEU   228      52.760  28.450  31.150  1.00  0.00            
ATOM   1612  C   LEU   228      52.460  31.730  33.480  1.00  0.00            
ATOM   1613  O   LEU   228      52.400  30.990  34.460  1.00  0.00            
ATOM   1614  N   LEU   229      52.730  33.040  33.500  1.00  0.00            
ATOM   1615  HN  LEU   229      52.770  33.590  32.670  1.00  0.00            
ATOM   1616  CA  LEU   229      52.840  33.720  34.760  1.00  0.00            
ATOM   1617  HA  LEU   229      53.730  33.340  35.250  1.00  0.00            
ATOM   1618  CB  LEU   229      53.000  35.210  34.420  1.00  0.00            
ATOM   1619  HB1 LEU   229      53.700  35.330  33.570  1.00  0.00            
ATOM   1620  HB2 LEU   229      52.030  35.660  34.110  1.00  0.00            
ATOM   1621  CG  LEU   229      53.350  36.240  35.500  1.00  0.00            
ATOM   1622  HG  LEU   229      52.700  35.920  36.340  1.00  0.00            
ATOM   1623  CD1 LEU   229      54.850  36.170  35.830  1.00  0.00            
ATOM   1624 1HD1 LEU   229      55.450  36.240  34.890  1.00  0.00            
ATOM   1625 2HD1 LEU   229      55.200  37.070  36.370  1.00  0.00            
ATOM   1626 3HD1 LEU   229      55.110  35.250  36.380  1.00  0.00            
ATOM   1627  CD2 LEU   229      53.110  37.710  35.090  1.00  0.00            
ATOM   1628 1HD2 LEU   229      53.790  38.130  34.320  1.00  0.00            
ATOM   1629 2HD2 LEU   229      52.080  37.910  34.740  1.00  0.00            
ATOM   1630 3HD2 LEU   229      53.280  38.300  36.020  1.00  0.00            
ATOM   1631  C   LEU   229      51.660  33.520  35.650  1.00  0.00            
ATOM   1632  O   LEU   229      51.820  33.300  36.850  1.00  0.00            
ATOM   1633  N   ALA   230      50.460  33.620  35.050  1.00  0.00            
ATOM   1634  HN  ALA   230      50.360  33.850  34.090  1.00  0.00            
ATOM   1635  CA  ALA   230      49.220  33.590  35.750  1.00  0.00            
ATOM   1636  HA  ALA   230      49.180  34.250  36.600  1.00  0.00            
ATOM   1637  CB  ALA   230      48.070  33.920  34.790  1.00  0.00            
ATOM   1638  HB1 ALA   230      48.440  34.800  34.210  1.00  0.00            
ATOM   1639  HB2 ALA   230      47.670  33.120  34.140  1.00  0.00            
ATOM   1640  HB3 ALA   230      47.210  34.340  35.370  1.00  0.00            
ATOM   1641  C   ALA   230      48.950  32.210  36.250  1.00  0.00            
ATOM   1642  O   ALA   230      48.440  32.050  37.360  1.00  0.00            
ATOM   1643  N   ILE   231      49.310  31.150  35.500  1.00  0.00            
ATOM   1644  HN  ILE   231      49.560  31.290  34.540  1.00  0.00            
ATOM   1645  CA  ILE   231      49.260  29.770  35.850  1.00  0.00            
ATOM   1646  HA  ILE   231      48.240  29.600  36.140  1.00  0.00            
ATOM   1647  CB  ILE   231      49.440  28.870  34.670  1.00  0.00            
ATOM   1648  HB  ILE   231      50.340  29.070  34.050  1.00  0.00            
ATOM   1649  CG2 ILE   231      49.460  27.400  35.120  1.00  0.00            
ATOM   1650 1HG2 ILE   231      48.620  27.180  35.830  1.00  0.00            
ATOM   1651 2HG2 ILE   231      49.310  26.720  34.260  1.00  0.00            
ATOM   1652 3HG2 ILE   231      50.370  27.160  35.700  1.00  0.00            
ATOM   1653  CG1 ILE   231      48.240  29.120  33.740  1.00  0.00            
ATOM   1654 1HG1 ILE   231      47.400  28.640  34.290  1.00  0.00            
ATOM   1655 2HG1 ILE   231      48.010  30.200  33.690  1.00  0.00            
ATOM   1656  CD  ILE   231      48.470  28.570  32.330  1.00  0.00            
ATOM   1657  HD1 ILE   231      47.660  28.890  31.630  1.00  0.00            
ATOM   1658  HD2 ILE   231      49.490  28.810  31.970  1.00  0.00            
ATOM   1659  HD3 ILE   231      48.450  27.460  32.340  1.00  0.00            
ATOM   1660  C   ILE   231      50.190  29.400  36.960  1.00  0.00            
ATOM   1661  O   ILE   231      49.820  28.680  37.890  1.00  0.00            
ATOM   1662  N   PHE   232      51.450  29.870  36.910  1.00  0.00            
ATOM   1663  HN  PHE   232      51.820  30.410  36.160  1.00  0.00            
ATOM   1664  CA  PHE   232      52.430  29.700  37.940  1.00  0.00            
ATOM   1665  HA  PHE   232      52.490  28.650  38.170  1.00  0.00            
ATOM   1666  CB  PHE   232      53.760  30.390  37.590  1.00  0.00            
ATOM   1667  HB1 PHE   232      54.110  30.180  36.560  1.00  0.00            
ATOM   1668  HB2 PHE   232      53.660  31.500  37.580  1.00  0.00            
ATOM   1669  CG  PHE   232      54.930  30.050  38.430  1.00  0.00            
ATOM   1670  CD1 PHE   232      55.820  31.000  38.900  1.00  0.00            
ATOM   1671  HD1 PHE   232      55.660  32.050  38.740  1.00  0.00            
ATOM   1672  CE1 PHE   232      56.920  30.620  39.630  1.00  0.00            
ATOM   1673  HE1 PHE   232      57.620  31.350  40.020  1.00  0.00            
ATOM   1674  CZ  PHE   232      57.130  29.290  39.940  1.00  0.00            
ATOM   1675  HZ  PHE   232      58.040  28.960  40.430  1.00  0.00            
ATOM   1676  CD2 PHE   232      55.270  28.730  38.620  1.00  0.00            
ATOM   1677  HD2 PHE   232      54.600  28.020  38.160  1.00  0.00            
ATOM   1678  CE2 PHE   232      56.250  28.340  39.490  1.00  0.00            
ATOM   1679  HE2 PHE   232      56.520  27.330  39.790  1.00  0.00            
ATOM   1680  C   PHE   232      52.080  30.440  39.180  1.00  0.00            
ATOM   1681  O   PHE   232      52.090  29.880  40.280  1.00  0.00            
ATOM   1682  N   LYS   233      51.620  31.690  39.060  1.00  0.00            
ATOM   1683  HN  LYS   233      51.800  32.170  38.200  1.00  0.00            
ATOM   1684  CA  LYS   233      51.360  32.380  40.290  1.00  0.00            
ATOM   1685  HA  LYS   233      52.100  32.280  41.060  1.00  0.00            
ATOM   1686  CB  LYS   233      51.390  33.910  40.150  1.00  0.00            
ATOM   1687  HB1 LYS   233      50.610  34.290  39.460  1.00  0.00            
ATOM   1688  HB2 LYS   233      51.170  34.330  41.150  1.00  0.00            
ATOM   1689  CG  LYS   233      52.740  34.540  39.790  1.00  0.00            
ATOM   1690  HG1 LYS   233      53.600  34.210  40.410  1.00  0.00            
ATOM   1691  HG2 LYS   233      53.030  34.370  38.730  1.00  0.00            
ATOM   1692  CD  LYS   233      52.540  36.050  39.880  1.00  0.00            
ATOM   1693  HD1 LYS   233      51.560  36.130  39.360  1.00  0.00            
ATOM   1694  HD2 LYS   233      52.260  36.180  40.950  1.00  0.00            
ATOM   1695  CE  LYS   233      53.510  37.120  39.380  1.00  0.00            
ATOM   1696  HE1 LYS   233      54.400  37.180  40.050  1.00  0.00            
ATOM   1697  HE2 LYS   233      53.970  36.820  38.410  1.00  0.00            
ATOM   1698  NZ  LYS   233      52.800  38.420  39.380  1.00  0.00            
ATOM   1699  HZ1 LYS   233      52.410  38.700  40.300  1.00  0.00            
ATOM   1700  HZ2 LYS   233      53.480  39.150  39.070  1.00  0.00            
ATOM   1701  HZ3 LYS   233      52.030  38.310  38.690  1.00  0.00            
ATOM   1702  C   LYS   233      50.130  31.920  41.000  1.00  0.00            
ATOM   1703  O   LYS   233      49.870  32.190  42.170  1.00  0.00            
ATOM   1704  N   SER   234      49.230  31.170  40.330  1.00  0.00            
ATOM   1705  HN  SER   234      49.360  30.920  39.380  1.00  0.00            
ATOM   1706  CA  SER   234      48.000  30.710  40.890  1.00  0.00            
ATOM   1707  HA  SER   234      47.810  31.240  41.810  1.00  0.00            
ATOM   1708  CB  SER   234      46.840  30.920  39.900  1.00  0.00            
ATOM   1709  HB1 SER   234      46.950  30.170  39.090  1.00  0.00            
ATOM   1710  HB2 SER   234      45.900  30.800  40.480  1.00  0.00            
ATOM   1711  OG  SER   234      46.780  32.230  39.350  1.00  0.00            
ATOM   1712  HG1 SER   234      47.400  32.240  38.620  1.00  0.00            
ATOM   1713  C   SER   234      48.000  29.290  41.340  1.00  0.00            
ATOM   1714  O   SER   234      46.980  28.650  41.560  1.00  0.00            
ATOM   1715  N   GLY   235      49.210  28.720  41.470  1.00  0.00            
ATOM   1716  HN  GLY   235      49.990  29.240  41.120  1.00  0.00            
ATOM   1717  CA  GLY   235      49.370  27.470  42.140  1.00  0.00            
ATOM   1718  HA1 GLY   235      50.410  27.440  42.460  1.00  0.00            
ATOM   1719  HA2 GLY   235      48.630  27.400  42.910  1.00  0.00            
ATOM   1720  C   GLY   235      49.220  26.320  41.200  1.00  0.00            
ATOM   1721  O   GLY   235      48.870  25.200  41.580  1.00  0.00            
ATOM   1722  N   GLY   236      49.560  26.590  39.930  1.00  0.00            
ATOM   1723  HN  GLY   236      49.850  27.530  39.750  1.00  0.00            
ATOM   1724  CA  GLY   236      49.510  25.650  38.860  1.00  0.00            
ATOM   1725  HA1 GLY   236      48.510  25.290  38.630  1.00  0.00            
ATOM   1726  HA2 GLY   236      49.830  26.230  38.010  1.00  0.00            
ATOM   1727  C   GLY   236      50.450  24.490  38.910  1.00  0.00            
ATOM   1728  O   GLY   236      50.110  23.380  38.510  1.00  0.00            
ATOM   1729  N   ILE   237      51.740  24.700  39.230  1.00  0.00            
ATOM   1730  HN  ILE   237      52.050  25.580  39.580  1.00  0.00            
ATOM   1731  CA  ILE   237      52.590  23.550  39.270  1.00  0.00            
ATOM   1732  HA  ILE   237      52.530  23.000  38.350  1.00  0.00            
ATOM   1733  CB  ILE   237      54.010  24.030  39.160  1.00  0.00            
ATOM   1734  HB  ILE   237      54.260  24.870  39.840  1.00  0.00            
ATOM   1735  CG2 ILE   237      54.930  22.820  39.400  1.00  0.00            
ATOM   1736 1HG2 ILE   237      54.810  22.310  40.380  1.00  0.00            
ATOM   1737 2HG2 ILE   237      54.770  22.030  38.640  1.00  0.00            
ATOM   1738 3HG2 ILE   237      55.960  23.230  39.320  1.00  0.00            
ATOM   1739  CG1 ILE   237      54.220  24.630  37.770  1.00  0.00            
ATOM   1740 1HG1 ILE   237      53.960  23.900  36.970  1.00  0.00            
ATOM   1741 2HG1 ILE   237      53.510  25.470  37.650  1.00  0.00            
ATOM   1742  CD  ILE   237      55.580  25.280  37.520  1.00  0.00            
ATOM   1743  HD1 ILE   237      56.330  24.540  37.140  1.00  0.00            
ATOM   1744  HD2 ILE   237      55.590  26.150  36.830  1.00  0.00            
ATOM   1745  HD3 ILE   237      56.030  25.680  38.450  1.00  0.00            
ATOM   1746  C   ILE   237      52.280  22.500  40.280  1.00  0.00            
ATOM   1747  O   ILE   237      52.300  21.360  39.800  1.00  0.00            
ATOM   1748  N   PRO   238      51.920  22.630  41.520  1.00  0.00            
ATOM   1749  CD  PRO   238      52.440  23.780  42.250  1.00  0.00            
ATOM   1750  HD1 PRO   238      51.790  24.650  42.020  1.00  0.00            
ATOM   1751  HD2 PRO   238      53.460  24.120  41.980  1.00  0.00            
ATOM   1752  CA  PRO   238      51.550  21.570  42.410  1.00  0.00            
ATOM   1753  HA  PRO   238      52.400  20.920  42.300  1.00  0.00            
ATOM   1754  CB  PRO   238      51.410  22.260  43.760  1.00  0.00            
ATOM   1755  HB1 PRO   238      50.390  22.660  43.900  1.00  0.00            
ATOM   1756  HB2 PRO   238      51.610  21.530  44.580  1.00  0.00            
ATOM   1757  CG  PRO   238      52.550  23.290  43.700  1.00  0.00            
ATOM   1758  HG1 PRO   238      52.320  24.190  44.310  1.00  0.00            
ATOM   1759  HG2 PRO   238      53.540  22.890  43.990  1.00  0.00            
ATOM   1760  C   PRO   238      50.270  20.880  42.060  1.00  0.00            
ATOM   1761  O   PRO   238      50.130  19.700  42.390  1.00  0.00            
ATOM   1762  N   ALA   239      49.310  21.600  41.470  1.00  0.00            
ATOM   1763  HN  ALA   239      49.450  22.590  41.480  1.00  0.00            
ATOM   1764  CA  ALA   239      48.050  21.120  40.980  1.00  0.00            
ATOM   1765  HA  ALA   239      47.620  20.480  41.730  1.00  0.00            
ATOM   1766  CB  ALA   239      47.220  22.360  40.620  1.00  0.00            
ATOM   1767  HB1 ALA   239      47.580  22.890  39.710  1.00  0.00            
ATOM   1768  HB2 ALA   239      46.160  22.040  40.510  1.00  0.00            
ATOM   1769  HB3 ALA   239      47.240  23.020  41.520  1.00  0.00            
ATOM   1770  C   ALA   239      48.230  20.250  39.780  1.00  0.00            
ATOM   1771  O   ALA   239      47.530  19.250  39.630  1.00  0.00            
ATOM   1772  N   LEU   240      49.170  20.560  38.870  1.00  0.00            
ATOM   1773  HN  LEU   240      49.710  21.390  38.940  1.00  0.00            
ATOM   1774  CA  LEU   240      49.360  20.030  37.550  1.00  0.00            
ATOM   1775  HA  LEU   240      48.450  19.750  37.050  1.00  0.00            
ATOM   1776  CB  LEU   240      50.010  21.020  36.580  1.00  0.00            
ATOM   1777  HB1 LEU   240      49.300  21.860  36.440  1.00  0.00            
ATOM   1778  HB2 LEU   240      51.020  21.270  36.970  1.00  0.00            
ATOM   1779  CG  LEU   240      50.280  20.360  35.210  1.00  0.00            
ATOM   1780  HG  LEU   240      51.050  19.570  35.300  1.00  0.00            
ATOM   1781  CD1 LEU   240      48.970  19.940  34.530  1.00  0.00            
ATOM   1782 1HD1 LEU   240      48.370  19.200  35.090  1.00  0.00            
ATOM   1783 2HD1 LEU   240      48.390  20.870  34.340  1.00  0.00            
ATOM   1784 3HD1 LEU   240      49.230  19.510  33.540  1.00  0.00            
ATOM   1785  CD2 LEU   240      50.890  21.450  34.310  1.00  0.00            
ATOM   1786 1HD2 LEU   240      51.430  21.060  33.430  1.00  0.00            
ATOM   1787 2HD2 LEU   240      50.160  22.250  34.060  1.00  0.00            
ATOM   1788 3HD2 LEU   240      51.740  21.930  34.850  1.00  0.00            
ATOM   1789  C   LEU   240      50.160  18.810  37.870  1.00  0.00            
ATOM   1790  O   LEU   240      49.960  17.810  37.180  1.00  0.00            
ATOM   1791  N   VAL   241      51.060  18.790  38.870  1.00  0.00            
ATOM   1792  HN  VAL   241      51.330  19.640  39.320  1.00  0.00            
ATOM   1793  CA  VAL   241      51.680  17.580  39.330  1.00  0.00            
ATOM   1794  HA  VAL   241      52.200  17.200  38.460  1.00  0.00            
ATOM   1795  CB  VAL   241      52.600  17.900  40.470  1.00  0.00            
ATOM   1796  HB  VAL   241      52.180  18.710  41.100  1.00  0.00            
ATOM   1797  CG1 VAL   241      53.000  16.670  41.290  1.00  0.00            
ATOM   1798 1HG1 VAL   241      52.190  16.330  41.980  1.00  0.00            
ATOM   1799 2HG1 VAL   241      53.270  15.830  40.620  1.00  0.00            
ATOM   1800 3HG1 VAL   241      53.940  16.900  41.850  1.00  0.00            
ATOM   1801  CG2 VAL   241      53.860  18.520  39.840  1.00  0.00            
ATOM   1802 1HG2 VAL   241      54.680  18.870  40.500  1.00  0.00            
ATOM   1803 2HG2 VAL   241      54.260  17.870  39.040  1.00  0.00            
ATOM   1804 3HG2 VAL   241      53.620  19.450  39.270  1.00  0.00            
ATOM   1805  C   VAL   241      50.740  16.480  39.700  1.00  0.00            
ATOM   1806  O   VAL   241      50.980  15.310  39.410  1.00  0.00            
ATOM   1807  N   LYS   242      49.680  16.710  40.480  1.00  0.00            
ATOM   1808  HN  LYS   242      49.550  17.590  40.930  1.00  0.00            
ATOM   1809  CA  LYS   242      48.660  15.800  40.910  1.00  0.00            
ATOM   1810  HA  LYS   242      49.110  14.940  41.360  1.00  0.00            
ATOM   1811  CB  LYS   242      47.760  16.500  41.950  1.00  0.00            
ATOM   1812  HB1 LYS   242      48.350  17.200  42.590  1.00  0.00            
ATOM   1813  HB2 LYS   242      47.040  17.220  41.520  1.00  0.00            
ATOM   1814  CG  LYS   242      46.930  15.500  42.750  1.00  0.00            
ATOM   1815  HG1 LYS   242      46.210  14.970  42.090  1.00  0.00            
ATOM   1816  HG2 LYS   242      47.600  14.790  43.270  1.00  0.00            
ATOM   1817  CD  LYS   242      46.210  16.270  43.870  1.00  0.00            
ATOM   1818  HD1 LYS   242      46.830  16.690  44.690  1.00  0.00            
ATOM   1819  HD2 LYS   242      45.690  17.160  43.450  1.00  0.00            
ATOM   1820  CE  LYS   242      44.990  15.550  44.440  1.00  0.00            
ATOM   1821  HE1 LYS   242      44.250  15.310  43.650  1.00  0.00            
ATOM   1822  HE2 LYS   242      45.240  14.650  45.040  1.00  0.00            
ATOM   1823  NZ  LYS   242      44.330  16.480  45.380  1.00  0.00            
ATOM   1824  HZ1 LYS   242      43.370  16.180  45.650  1.00  0.00            
ATOM   1825  HZ2 LYS   242      44.970  16.760  46.150  1.00  0.00            
ATOM   1826  HZ3 LYS   242      44.130  17.300  44.780  1.00  0.00            
ATOM   1827  C   LYS   242      47.900  15.270  39.740  1.00  0.00            
ATOM   1828  O   LYS   242      47.690  14.080  39.510  1.00  0.00            
ATOM   1829  N   MET   243      47.610  16.150  38.770  1.00  0.00            
ATOM   1830  HN  MET   243      47.800  17.130  38.840  1.00  0.00            
ATOM   1831  CA  MET   243      47.050  15.640  37.560  1.00  0.00            
ATOM   1832  HA  MET   243      46.160  15.050  37.750  1.00  0.00            
ATOM   1833  CB  MET   243      46.300  16.780  36.860  1.00  0.00            
ATOM   1834  HB1 MET   243      45.540  17.200  37.570  1.00  0.00            
ATOM   1835  HB2 MET   243      47.020  17.600  36.710  1.00  0.00            
ATOM   1836  CG  MET   243      45.690  16.450  35.490  1.00  0.00            
ATOM   1837  HG1 MET   243      46.440  16.130  34.730  1.00  0.00            
ATOM   1838  HG2 MET   243      45.000  15.600  35.600  1.00  0.00            
ATOM   1839  SD  MET   243      44.930  17.920  34.740  1.00  0.00            
ATOM   1840  CE  MET   243      43.240  17.630  35.350  1.00  0.00            
ATOM   1841  HE1 MET   243      42.790  16.770  34.800  1.00  0.00            
ATOM   1842  HE2 MET   243      43.300  17.430  36.440  1.00  0.00            
ATOM   1843  HE3 MET   243      42.610  18.520  35.130  1.00  0.00            
ATOM   1844  C   MET   243      47.980  14.900  36.670  1.00  0.00            
ATOM   1845  O   MET   243      47.520  14.110  35.840  1.00  0.00            
ATOM   1846  N   LEU   244      49.310  14.990  36.880  1.00  0.00            
ATOM   1847  HN  LEU   244      49.800  15.700  37.380  1.00  0.00            
ATOM   1848  CA  LEU   244      50.220  14.160  36.160  1.00  0.00            
ATOM   1849  HA  LEU   244      49.920  14.220  35.130  1.00  0.00            
ATOM   1850  CB  LEU   244      51.620  14.780  36.310  1.00  0.00            
ATOM   1851  HB1 LEU   244      51.470  15.870  36.150  1.00  0.00            
ATOM   1852  HB2 LEU   244      51.960  14.580  37.350  1.00  0.00            
ATOM   1853  CG  LEU   244      52.720  14.210  35.400  1.00  0.00            
ATOM   1854  HG  LEU   244      52.870  13.130  35.580  1.00  0.00            
ATOM   1855  CD1 LEU   244      52.290  14.250  33.920  1.00  0.00            
ATOM   1856 1HD1 LEU   244      52.050  15.260  33.540  1.00  0.00            
ATOM   1857 2HD1 LEU   244      53.100  13.950  33.210  1.00  0.00            
ATOM   1858 3HD1 LEU   244      51.500  13.550  33.560  1.00  0.00            
ATOM   1859  CD2 LEU   244      54.050  14.950  35.610  1.00  0.00            
ATOM   1860 1HD2 LEU   244      54.810  14.490  34.930  1.00  0.00            
ATOM   1861 2HD2 LEU   244      53.920  16.000  35.270  1.00  0.00            
ATOM   1862 3HD2 LEU   244      54.400  14.990  36.660  1.00  0.00            
ATOM   1863  C   LEU   244      50.240  12.820  36.790  1.00  0.00            
ATOM   1864  O   LEU   244      50.630  11.850  36.140  1.00  0.00            
ATOM   1865  N   GLY   245      49.650  12.650  37.990  1.00  0.00            
ATOM   1866  HN  GLY   245      49.260  13.440  38.460  1.00  0.00            
ATOM   1867  CA  GLY   245      49.350  11.400  38.630  1.00  0.00            
ATOM   1868  HA1 GLY   245      50.060  10.640  38.350  1.00  0.00            
ATOM   1869  HA2 GLY   245      49.300  11.590  39.690  1.00  0.00            
ATOM   1870  C   GLY   245      48.020  10.850  38.230  1.00  0.00            
ATOM   1871  O   GLY   245      47.660   9.780  38.720  1.00  0.00            
ATOM   1872  N   SER   246      47.280  11.480  37.310  1.00  0.00            
ATOM   1873  HN  SER   246      47.570  12.370  36.960  1.00  0.00            
ATOM   1874  CA  SER   246      46.140  10.830  36.740  1.00  0.00            
ATOM   1875  HA  SER   246      45.450  10.850  37.580  1.00  0.00            
ATOM   1876  CB  SER   246      45.620  11.760  35.630  1.00  0.00            
ATOM   1877  HB1 SER   246      45.710  12.810  35.970  1.00  0.00            
ATOM   1878  HB2 SER   246      46.190  11.650  34.680  1.00  0.00            
ATOM   1879  OG  SER   246      44.290  11.440  35.250  1.00  0.00            
ATOM   1880  HG1 SER   246      43.830  12.210  35.580  1.00  0.00            
ATOM   1881  C   SER   246      46.330   9.520  36.050  1.00  0.00            
ATOM   1882  O   SER   246      47.350   9.330  35.390  1.00  0.00            
ATOM   1883  N   PRO   247      45.340   8.680  35.950  1.00  0.00            
ATOM   1884  CD  PRO   247      44.240   8.590  36.900  1.00  0.00            
ATOM   1885  HD1 PRO   247      43.540   9.450  36.900  1.00  0.00            
ATOM   1886  HD2 PRO   247      44.700   8.500  37.910  1.00  0.00            
ATOM   1887  CA  PRO   247      45.520   7.360  35.410  1.00  0.00            
ATOM   1888  HA  PRO   247      46.570   7.130  35.370  1.00  0.00            
ATOM   1889  CB  PRO   247      44.710   6.380  36.260  1.00  0.00            
ATOM   1890  HB1 PRO   247      44.370   5.480  35.690  1.00  0.00            
ATOM   1891  HB2 PRO   247      45.320   6.150  37.160  1.00  0.00            
ATOM   1892  CG  PRO   247      43.540   7.230  36.770  1.00  0.00            
ATOM   1893  HG1 PRO   247      42.660   7.150  36.090  1.00  0.00            
ATOM   1894  HG2 PRO   247      43.180   6.850  37.750  1.00  0.00            
ATOM   1895  C   PRO   247      45.080   7.440  33.990  1.00  0.00            
ATOM   1896  O   PRO   247      45.150   6.470  33.240  1.00  0.00            
ATOM   1897  N   VAL   248      44.550   8.580  33.490  1.00  0.00            
ATOM   1898  HN  VAL   248      44.580   9.380  34.080  1.00  0.00            
ATOM   1899  CA  VAL   248      43.990   8.710  32.190  1.00  0.00            
ATOM   1900  HA  VAL   248      43.670   7.770  31.760  1.00  0.00            
ATOM   1901  CB  VAL   248      42.730   9.520  32.130  1.00  0.00            
ATOM   1902  HB  VAL   248      42.960  10.610  32.180  1.00  0.00            
ATOM   1903  CG1 VAL   248      41.930   9.330  30.840  1.00  0.00            
ATOM   1904 1HG1 VAL   248      41.880   8.230  30.680  1.00  0.00            
ATOM   1905 2HG1 VAL   248      40.930   9.800  30.990  1.00  0.00            
ATOM   1906 3HG1 VAL   248      42.300   9.830  29.920  1.00  0.00            
ATOM   1907  CG2 VAL   248      41.810   9.060  33.270  1.00  0.00            
ATOM   1908 1HG2 VAL   248      40.860   9.600  33.080  1.00  0.00            
ATOM   1909 2HG2 VAL   248      41.660   7.960  33.300  1.00  0.00            
ATOM   1910 3HG2 VAL   248      42.240   9.310  34.260  1.00  0.00            
ATOM   1911  C   VAL   248      44.960   9.200  31.160  1.00  0.00            
ATOM   1912  O   VAL   248      45.560  10.260  31.340  1.00  0.00            
ATOM   1913  N   ASP   249      45.140   8.480  30.040  1.00  0.00            
ATOM   1914  HN  ASP   249      44.650   7.620  29.990  1.00  0.00            
ATOM   1915  CA  ASP   249      45.990   8.750  28.920  1.00  0.00            
ATOM   1916  HA  ASP   249      46.970   8.750  29.380  1.00  0.00            
ATOM   1917  CB  ASP   249      45.870   7.620  27.890  1.00  0.00            
ATOM   1918  HB1 ASP   249      44.820   7.560  27.510  1.00  0.00            
ATOM   1919  HB2 ASP   249      46.610   7.730  27.070  1.00  0.00            
ATOM   1920  CG  ASP   249      46.100   6.350  28.690  1.00  0.00            
ATOM   1921  OD1 ASP   249      47.210   5.750  28.580  1.00  0.00            
ATOM   1922  OD2 ASP   249      45.170   5.860  29.370  1.00  0.00            
ATOM   1923  C   ASP   249      45.840  10.100  28.300  1.00  0.00            
ATOM   1924  O   ASP   249      46.770  10.880  28.140  1.00  0.00            
ATOM   1925  N   SER   250      44.600  10.520  27.980  1.00  0.00            
ATOM   1926  HN  SER   250      43.900   9.810  28.050  1.00  0.00            
ATOM   1927  CA  SER   250      44.270  11.820  27.490  1.00  0.00            
ATOM   1928  HA  SER   250      44.930  11.980  26.640  1.00  0.00            
ATOM   1929  CB  SER   250      42.780  11.960  27.150  1.00  0.00            
ATOM   1930  HB1 SER   250      42.550  13.020  26.930  1.00  0.00            
ATOM   1931  HB2 SER   250      42.620  11.260  26.300  1.00  0.00            
ATOM   1932  OG  SER   250      41.950  11.480  28.200  1.00  0.00            
ATOM   1933  HG1 SER   250      41.040  11.480  27.900  1.00  0.00            
ATOM   1934  C   SER   250      44.650  12.930  28.410  1.00  0.00            
ATOM   1935  O   SER   250      45.060  13.970  27.900  1.00  0.00            
ATOM   1936  N   VAL   251      44.480  12.700  29.730  1.00  0.00            
ATOM   1937  HN  VAL   251      44.320  11.760  30.000  1.00  0.00            
ATOM   1938  CA  VAL   251      44.790  13.650  30.750  1.00  0.00            
ATOM   1939  HA  VAL   251      44.390  14.580  30.370  1.00  0.00            
ATOM   1940  CB  VAL   251      44.150  13.230  32.040  1.00  0.00            
ATOM   1941  HB  VAL   251      44.420  12.180  32.290  1.00  0.00            
ATOM   1942  CG1 VAL   251      44.660  14.200  33.120  1.00  0.00            
ATOM   1943 1HG1 VAL   251      45.690  13.870  33.370  1.00  0.00            
ATOM   1944 2HG1 VAL   251      44.700  15.260  32.810  1.00  0.00            
ATOM   1945 3HG1 VAL   251      44.040  14.020  34.020  1.00  0.00            
ATOM   1946  CG2 VAL   251      42.610  13.190  32.120  1.00  0.00            
ATOM   1947 1HG2 VAL   251      42.360  12.690  33.070  1.00  0.00            
ATOM   1948 2HG2 VAL   251      42.140  14.190  32.010  1.00  0.00            
ATOM   1949 3HG2 VAL   251      42.160  12.600  31.290  1.00  0.00            
ATOM   1950  C   VAL   251      46.270  13.800  30.810  1.00  0.00            
ATOM   1951  O   VAL   251      46.800  14.900  30.890  1.00  0.00            
ATOM   1952  N   LEU   252      46.980  12.660  30.760  1.00  0.00            
ATOM   1953  HN  LEU   252      46.670  11.760  30.450  1.00  0.00            
ATOM   1954  CA  LEU   252      48.410  12.710  30.740  1.00  0.00            
ATOM   1955  HA  LEU   252      48.710  13.270  31.620  1.00  0.00            
ATOM   1956  CB  LEU   252      48.900  11.250  30.750  1.00  0.00            
ATOM   1957  HB1 LEU   252      48.290  10.660  30.030  1.00  0.00            
ATOM   1958  HB2 LEU   252      49.920  11.070  30.350  1.00  0.00            
ATOM   1959  CG  LEU   252      48.840  10.440  32.060  1.00  0.00            
ATOM   1960  HG  LEU   252      47.800  10.320  32.440  1.00  0.00            
ATOM   1961  CD1 LEU   252      49.370   9.040  31.710  1.00  0.00            
ATOM   1962 1HD1 LEU   252      48.540   8.330  31.520  1.00  0.00            
ATOM   1963 2HD1 LEU   252      50.030   9.150  30.820  1.00  0.00            
ATOM   1964 3HD1 LEU   252      49.930   8.580  32.550  1.00  0.00            
ATOM   1965  CD2 LEU   252      49.640  11.080  33.210  1.00  0.00            
ATOM   1966 1HD2 LEU   252      49.320  12.110  33.480  1.00  0.00            
ATOM   1967 2HD2 LEU   252      49.730  10.380  34.070  1.00  0.00            
ATOM   1968 3HD2 LEU   252      50.690  11.230  32.880  1.00  0.00            
ATOM   1969  C   LEU   252      49.030  13.330  29.540  1.00  0.00            
ATOM   1970  O   LEU   252      49.910  14.170  29.700  1.00  0.00            
ATOM   1971  N   PHE   253      48.540  13.060  28.310  1.00  0.00            
ATOM   1972  HN  PHE   253      48.070  12.190  28.190  1.00  0.00            
ATOM   1973  CA  PHE   253      49.030  13.760  27.170  1.00  0.00            
ATOM   1974  HA  PHE   253      50.090  13.540  27.100  1.00  0.00            
ATOM   1975  CB  PHE   253      48.550  13.250  25.800  1.00  0.00            
ATOM   1976  HB1 PHE   253      47.460  13.360  25.970  1.00  0.00            
ATOM   1977  HB2 PHE   253      48.900  13.880  24.960  1.00  0.00            
ATOM   1978  CG  PHE   253      48.870  11.820  25.510  1.00  0.00            
ATOM   1979  CD1 PHE   253      48.130  11.280  24.490  1.00  0.00            
ATOM   1980  HD1 PHE   253      47.500  11.950  23.930  1.00  0.00            
ATOM   1981  CE1 PHE   253      48.220   9.930  24.260  1.00  0.00            
ATOM   1982  HE1 PHE   253      47.630   9.450  23.480  1.00  0.00            
ATOM   1983  CZ  PHE   253      48.920   9.070  25.070  1.00  0.00            
ATOM   1984  HZ  PHE   253      48.880   8.000  24.970  1.00  0.00            
ATOM   1985  CD2 PHE   253      49.720  10.990  26.210  1.00  0.00            
ATOM   1986  HD2 PHE   253      50.150  11.430  27.100  1.00  0.00            
ATOM   1987  CE2 PHE   253      49.690   9.630  26.070  1.00  0.00            
ATOM   1988  HE2 PHE   253      50.310   8.980  26.670  1.00  0.00            
ATOM   1989  C   PHE   253      48.770  15.230  27.180  1.00  0.00            
ATOM   1990  O   PHE   253      49.670  16.000  26.850  1.00  0.00            
ATOM   1991  N   TYR   254      47.610  15.730  27.640  1.00  0.00            
ATOM   1992  HN  TYR   254      46.860  15.170  27.980  1.00  0.00            
ATOM   1993  CA  TYR   254      47.490  17.130  27.860  1.00  0.00            
ATOM   1994  HA  TYR   254      47.810  17.610  26.940  1.00  0.00            
ATOM   1995  CB  TYR   254      46.070  17.560  28.280  1.00  0.00            
ATOM   1996  HB1 TYR   254      45.700  16.770  28.960  1.00  0.00            
ATOM   1997  HB2 TYR   254      46.080  18.600  28.670  1.00  0.00            
ATOM   1998  CG  TYR   254      45.040  17.690  27.220  1.00  0.00            
ATOM   1999  CD1 TYR   254      43.780  17.160  27.410  1.00  0.00            
ATOM   2000  HD1 TYR   254      43.590  16.460  28.210  1.00  0.00            
ATOM   2001  CE1 TYR   254      42.760  17.440  26.540  1.00  0.00            
ATOM   2002  HE1 TYR   254      41.740  17.200  26.820  1.00  0.00            
ATOM   2003  CZ  TYR   254      42.990  18.320  25.510  1.00  0.00            
ATOM   2004  OH  TYR   254      41.950  18.780  24.670  1.00  0.00            
ATOM   2005  HH  TYR   254      42.130  19.690  24.450  1.00  0.00            
ATOM   2006  CD2 TYR   254      45.270  18.580  26.190  1.00  0.00            
ATOM   2007  HD2 TYR   254      46.110  19.250  26.080  1.00  0.00            
ATOM   2008  CE2 TYR   254      44.240  18.880  25.330  1.00  0.00            
ATOM   2009  HE2 TYR   254      44.410  19.640  24.580  1.00  0.00            
ATOM   2010  C   TYR   254      48.310  17.670  28.970  1.00  0.00            
ATOM   2011  O   TYR   254      48.890  18.760  28.870  1.00  0.00            
ATOM   2012  N   ALA   255      48.470  16.920  30.080  1.00  0.00            
ATOM   2013  HN  ALA   255      47.970  16.060  30.130  1.00  0.00            
ATOM   2014  CA  ALA   255      49.140  17.400  31.250  1.00  0.00            
ATOM   2015  HA  ALA   255      48.730  18.360  31.510  1.00  0.00            
ATOM   2016  CB  ALA   255      48.950  16.390  32.400  1.00  0.00            
ATOM   2017  HB1 ALA   255      49.520  16.760  33.280  1.00  0.00            
ATOM   2018  HB2 ALA   255      47.880  16.330  32.710  1.00  0.00            
ATOM   2019  HB3 ALA   255      49.390  15.400  32.190  1.00  0.00            
ATOM   2020  C   ALA   255      50.600  17.660  31.100  1.00  0.00            
ATOM   2021  O   ALA   255      50.990  18.690  31.650  1.00  0.00            
ATOM   2022  N   ILE   256      51.340  16.800  30.380  1.00  0.00            
ATOM   2023  HN  ILE   256      50.870  16.020  29.990  1.00  0.00            
ATOM   2024  CA  ILE   256      52.750  16.950  30.200  1.00  0.00            
ATOM   2025  HA  ILE   256      53.220  17.320  31.100  1.00  0.00            
ATOM   2026  CB  ILE   256      53.360  15.630  29.810  1.00  0.00            
ATOM   2027  HB  ILE   256      52.950  14.920  30.550  1.00  0.00            
ATOM   2028  CG2 ILE   256      52.930  15.120  28.420  1.00  0.00            
ATOM   2029 1HG2 ILE   256      51.860  14.820  28.390  1.00  0.00            
ATOM   2030 2HG2 ILE   256      53.020  15.780  27.530  1.00  0.00            
ATOM   2031 3HG2 ILE   256      53.480  14.180  28.210  1.00  0.00            
ATOM   2032  CG1 ILE   256      54.900  15.600  29.870  1.00  0.00            
ATOM   2033 1HG1 ILE   256      55.260  14.700  29.330  1.00  0.00            
ATOM   2034 2HG1 ILE   256      55.270  16.550  29.430  1.00  0.00            
ATOM   2035  CD  ILE   256      55.350  15.470  31.320  1.00  0.00            
ATOM   2036  HD1 ILE   256      56.460  15.450  31.310  1.00  0.00            
ATOM   2037  HD2 ILE   256      55.040  16.370  31.890  1.00  0.00            
ATOM   2038  HD3 ILE   256      54.980  14.550  31.820  1.00  0.00            
ATOM   2039  C   ILE   256      53.030  18.030  29.220  1.00  0.00            
ATOM   2040  O   ILE   256      53.970  18.820  29.340  1.00  0.00            
ATOM   2041  N   THR   257      52.170  18.100  28.190  1.00  0.00            
ATOM   2042  HN  THR   257      51.510  17.350  28.050  1.00  0.00            
ATOM   2043  CA  THR   257      52.240  19.140  27.210  1.00  0.00            
ATOM   2044  HA  THR   257      53.220  19.110  26.760  1.00  0.00            
ATOM   2045  CB  THR   257      51.150  19.060  26.180  1.00  0.00            
ATOM   2046  HB  THR   257      50.110  19.180  26.540  1.00  0.00            
ATOM   2047  OG1 THR   257      51.050  17.750  25.620  1.00  0.00            
ATOM   2048  HG1 THR   257      50.680  17.130  26.250  1.00  0.00            
ATOM   2049  CG2 THR   257      51.530  19.960  24.990  1.00  0.00            
ATOM   2050 1HG2 THR   257      52.510  19.810  24.480  1.00  0.00            
ATOM   2051 2HG2 THR   257      50.800  19.820  24.170  1.00  0.00            
ATOM   2052 3HG2 THR   257      51.460  21.030  25.250  1.00  0.00            
ATOM   2053  C   THR   257      52.150  20.490  27.810  1.00  0.00            
ATOM   2054  O   THR   257      52.940  21.410  27.550  1.00  0.00            
ATOM   2055  N   THR   258      51.170  20.610  28.720  1.00  0.00            
ATOM   2056  HN  THR   258      50.530  19.850  28.820  1.00  0.00            
ATOM   2057  CA  THR   258      50.970  21.790  29.500  1.00  0.00            
ATOM   2058  HA  THR   258      50.830  22.640  28.850  1.00  0.00            
ATOM   2059  CB  THR   258      49.840  21.720  30.490  1.00  0.00            
ATOM   2060  HB  THR   258      50.000  20.870  31.190  1.00  0.00            
ATOM   2061  OG1 THR   258      48.740  21.270  29.710  1.00  0.00            
ATOM   2062  HG1 THR   258      48.780  20.320  29.570  1.00  0.00            
ATOM   2063  CG2 THR   258      49.550  23.070  31.150  1.00  0.00            
ATOM   2064 1HG2 THR   258      48.480  22.970  31.450  1.00  0.00            
ATOM   2065 2HG2 THR   258      50.240  23.350  31.970  1.00  0.00            
ATOM   2066 3HG2 THR   258      49.640  23.870  30.380  1.00  0.00            
ATOM   2067  C   THR   258      52.120  22.110  30.390  1.00  0.00            
ATOM   2068  O   THR   258      52.600  23.230  30.520  1.00  0.00            
ATOM   2069  N   LEU   259      52.640  21.090  31.110  1.00  0.00            
ATOM   2070  HN  LEU   259      52.270  20.170  31.070  1.00  0.00            
ATOM   2071  CA  LEU   259      53.790  21.180  31.960  1.00  0.00            
ATOM   2072  HA  LEU   259      53.650  21.930  32.720  1.00  0.00            
ATOM   2073  CB  LEU   259      53.940  19.870  32.750  1.00  0.00            
ATOM   2074  HB1 LEU   259      52.940  19.710  33.210  1.00  0.00            
ATOM   2075  HB2 LEU   259      54.090  18.950  32.140  1.00  0.00            
ATOM   2076  CG  LEU   259      55.000  19.910  33.860  1.00  0.00            
ATOM   2077  HG  LEU   259      55.960  19.920  33.310  1.00  0.00            
ATOM   2078  CD1 LEU   259      54.860  21.090  34.840  1.00  0.00            
ATOM   2079 1HD1 LEU   259      55.060  22.100  34.430  1.00  0.00            
ATOM   2080 2HD1 LEU   259      53.820  21.090  35.230  1.00  0.00            
ATOM   2081 3HD1 LEU   259      55.420  20.910  35.780  1.00  0.00            
ATOM   2082  CD2 LEU   259      55.180  18.590  34.630  1.00  0.00            
ATOM   2083 1HD2 LEU   259      55.870  18.700  35.490  1.00  0.00            
ATOM   2084 2HD2 LEU   259      54.150  18.430  34.990  1.00  0.00            
ATOM   2085 3HD2 LEU   259      55.450  17.780  33.920  1.00  0.00            
ATOM   2086  C   LEU   259      55.070  21.540  31.300  1.00  0.00            
ATOM   2087  O   LEU   259      55.800  22.350  31.880  1.00  0.00            
ATOM   2088  N   HIS   260      55.340  21.050  30.080  1.00  0.00            
ATOM   2089  HN  HIS   260      54.660  20.430  29.680  1.00  0.00            
ATOM   2090  CA  HIS   260      56.490  21.410  29.310  1.00  0.00            
ATOM   2091  HA  HIS   260      57.360  21.170  29.890  1.00  0.00            
ATOM   2092  CB  HIS   260      56.520  20.830  27.890  1.00  0.00            
ATOM   2093  HB1 HIS   260      56.060  19.820  27.800  1.00  0.00            
ATOM   2094  HB2 HIS   260      55.890  21.360  27.140  1.00  0.00            
ATOM   2095  ND1 HIS   260      58.120  21.520  26.040  1.00  0.00            
ATOM   2096  CG  HIS   260      57.840  20.790  27.180  1.00  0.00            
ATOM   2097  CE1 HIS   260      59.350  21.210  25.680  1.00  0.00            
ATOM   2098  HE1 HIS   260      59.930  21.590  24.840  1.00  0.00            
ATOM   2099  NE2 HIS   260      59.860  20.240  26.490  1.00  0.00            
ATOM   2100  HE2 HIS   260      60.740  19.770  26.420  1.00  0.00            
ATOM   2101  CD2 HIS   260      58.900  19.980  27.450  1.00  0.00            
ATOM   2102  HD2 HIS   260      59.170  19.220  28.170  1.00  0.00            
ATOM   2103  C   HIS   260      56.730  22.860  29.050  1.00  0.00            
ATOM   2104  O   HIS   260      57.810  23.440  29.120  1.00  0.00            
ATOM   2105  N   ASN   261      55.630  23.590  28.770  1.00  0.00            
ATOM   2106  HN  ASN   261      54.780  23.060  28.730  1.00  0.00            
ATOM   2107  CA  ASN   261      55.660  24.990  28.500  1.00  0.00            
ATOM   2108  HA  ASN   261      56.410  25.190  27.750  1.00  0.00            
ATOM   2109  CB  ASN   261      54.270  25.500  28.050  1.00  0.00            
ATOM   2110  HB1 ASN   261      53.410  25.300  28.720  1.00  0.00            
ATOM   2111  HB2 ASN   261      54.230  26.600  27.940  1.00  0.00            
ATOM   2112  CG  ASN   261      53.990  24.950  26.660  1.00  0.00            
ATOM   2113  OD1 ASN   261      54.910  24.760  25.860  1.00  0.00            
ATOM   2114  ND2 ASN   261      52.690  24.990  26.270  1.00  0.00            
ATOM   2115 1HD2 ASN   261      52.020  25.440  26.850  1.00  0.00            
ATOM   2116 2HD2 ASN   261      52.390  24.600  25.400  1.00  0.00            
ATOM   2117  C   ASN   261      56.110  25.780  29.680  1.00  0.00            
ATOM   2118  O   ASN   261      56.900  26.700  29.470  1.00  0.00            
ATOM   2119  N   LEU   262      55.590  25.470  30.880  1.00  0.00            
ATOM   2120  HN  LEU   262      54.830  24.830  30.950  1.00  0.00            
ATOM   2121  CA  LEU   262      56.090  26.150  32.030  1.00  0.00            
ATOM   2122  HA  LEU   262      55.910  27.200  31.840  1.00  0.00            
ATOM   2123  CB  LEU   262      55.310  25.670  33.270  1.00  0.00            
ATOM   2124  HB1 LEU   262      55.270  24.560  33.250  1.00  0.00            
ATOM   2125  HB2 LEU   262      55.850  25.960  34.190  1.00  0.00            
ATOM   2126  CG  LEU   262      53.890  26.250  33.290  1.00  0.00            
ATOM   2127  HG  LEU   262      53.470  26.210  32.260  1.00  0.00            
ATOM   2128  CD1 LEU   262      52.950  25.310  34.080  1.00  0.00            
ATOM   2129 1HD1 LEU   262      53.040  25.410  35.190  1.00  0.00            
ATOM   2130 2HD1 LEU   262      51.890  25.560  33.840  1.00  0.00            
ATOM   2131 3HD1 LEU   262      53.200  24.270  33.800  1.00  0.00            
ATOM   2132  CD2 LEU   262      53.790  27.670  33.870  1.00  0.00            
ATOM   2133 1HD2 LEU   262      52.730  28.000  33.940  1.00  0.00            
ATOM   2134 2HD2 LEU   262      54.300  27.690  34.860  1.00  0.00            
ATOM   2135 3HD2 LEU   262      54.420  28.340  33.250  1.00  0.00            
ATOM   2136  C   LEU   262      57.560  26.000  32.250  1.00  0.00            
ATOM   2137  O   LEU   262      58.320  26.910  32.580  1.00  0.00            
ATOM   2138  N   LEU   263      58.060  24.770  32.050  1.00  0.00            
ATOM   2139  HN  LEU   263      57.550  23.940  31.850  1.00  0.00            
ATOM   2140  CA  LEU   263      59.360  24.340  32.470  1.00  0.00            
ATOM   2141  HA  LEU   263      59.580  24.450  33.520  1.00  0.00            
ATOM   2142  CB  LEU   263      59.610  22.850  32.160  1.00  0.00            
ATOM   2143  HB1 LEU   263      59.450  22.620  31.080  1.00  0.00            
ATOM   2144  HB2 LEU   263      60.690  22.610  32.280  1.00  0.00            
ATOM   2145  CG  LEU   263      58.990  21.820  33.120  1.00  0.00            
ATOM   2146  HG  LEU   263      57.910  22.020  33.240  1.00  0.00            
ATOM   2147  CD1 LEU   263      59.110  20.420  32.510  1.00  0.00            
ATOM   2148 1HD1 LEU   263      58.780  20.560  31.460  1.00  0.00            
ATOM   2149 2HD1 LEU   263      60.150  20.010  32.540  1.00  0.00            
ATOM   2150 3HD1 LEU   263      58.370  19.700  32.910  1.00  0.00            
ATOM   2151  CD2 LEU   263      59.720  21.880  34.470  1.00  0.00            
ATOM   2152 1HD2 LEU   263      59.690  20.850  34.900  1.00  0.00            
ATOM   2153 2HD2 LEU   263      60.810  22.100  34.370  1.00  0.00            
ATOM   2154 3HD2 LEU   263      59.190  22.560  35.170  1.00  0.00            
ATOM   2155  C   LEU   263      60.350  25.090  31.650  1.00  0.00            
ATOM   2156  O   LEU   263      61.410  25.430  32.170  1.00  0.00            
ATOM   2157  N   LEU   264      60.090  25.280  30.340  1.00  0.00            
ATOM   2158  HN  LEU   264      59.240  25.020  29.900  1.00  0.00            
ATOM   2159  CA  LEU   264      60.990  26.030  29.520  1.00  0.00            
ATOM   2160  HA  LEU   264      61.990  25.860  29.890  1.00  0.00            
ATOM   2161  CB  LEU   264      60.850  25.540  28.070  1.00  0.00            
ATOM   2162  HB1 LEU   264      59.790  25.330  27.800  1.00  0.00            
ATOM   2163  HB2 LEU   264      61.270  26.300  27.380  1.00  0.00            
ATOM   2164  CG  LEU   264      61.630  24.260  27.710  1.00  0.00            
ATOM   2165  HG  LEU   264      62.650  24.440  28.090  1.00  0.00            
ATOM   2166  CD1 LEU   264      61.040  22.970  28.300  1.00  0.00            
ATOM   2167 1HD1 LEU   264      61.120  23.080  29.400  1.00  0.00            
ATOM   2168 2HD1 LEU   264      60.010  22.770  27.930  1.00  0.00            
ATOM   2169 3HD1 LEU   264      61.580  22.070  27.920  1.00  0.00            
ATOM   2170  CD2 LEU   264      61.600  23.970  26.200  1.00  0.00            
ATOM   2171 1HD2 LEU   264      62.120  24.810  25.700  1.00  0.00            
ATOM   2172 2HD2 LEU   264      62.130  22.990  26.110  1.00  0.00            
ATOM   2173 3HD2 LEU   264      60.600  23.860  25.730  1.00  0.00            
ATOM   2174  C   LEU   264      60.660  27.490  29.520  1.00  0.00            
ATOM   2175  O   LEU   264      61.570  28.260  29.220  1.00  0.00            
ATOM   2176  N   HIS   265      59.450  27.990  29.820  1.00  0.00            
ATOM   2177  HN  HIS   265      58.820  27.400  30.300  1.00  0.00            
ATOM   2178  CA  HIS   265      59.100  29.340  29.490  1.00  0.00            
ATOM   2179  HA  HIS   265      59.910  29.850  28.990  1.00  0.00            
ATOM   2180  CB  HIS   265      58.000  29.370  28.420  1.00  0.00            
ATOM   2181  HB1 HIS   265      57.070  28.820  28.690  1.00  0.00            
ATOM   2182  HB2 HIS   265      57.750  30.420  28.140  1.00  0.00            
ATOM   2183  ND1 HIS   265      59.450  29.150  26.480  1.00  0.00            
ATOM   2184  CG  HIS   265      58.460  28.570  27.240  1.00  0.00            
ATOM   2185  CE1 HIS   265      59.520  28.370  25.410  1.00  0.00            
ATOM   2186  HE1 HIS   265      60.150  28.520  24.540  1.00  0.00            
ATOM   2187  NE2 HIS   265      58.620  27.360  25.470  1.00  0.00            
ATOM   2188  HE2 HIS   265      58.620  26.610  24.800  1.00  0.00            
ATOM   2189  CD2 HIS   265      57.930  27.460  26.670  1.00  0.00            
ATOM   2190  HD2 HIS   265      57.130  26.870  27.090  1.00  0.00            
ATOM   2191  C   HIS   265      58.680  30.190  30.640  1.00  0.00            
ATOM   2192  O   HIS   265      58.290  31.340  30.450  1.00  0.00            
ATOM   2193  N   GLN   266      58.850  29.640  31.860  1.00  0.00            
ATOM   2194  HN  GLN   266      58.870  28.660  32.030  1.00  0.00            
ATOM   2195  CA  GLN   266      58.550  30.410  33.030  1.00  0.00            
ATOM   2196  HA  GLN   266      58.680  31.470  32.890  1.00  0.00            
ATOM   2197  CB  GLN   266      57.180  30.070  33.620  1.00  0.00            
ATOM   2198  HB1 GLN   266      56.500  30.400  32.810  1.00  0.00            
ATOM   2199  HB2 GLN   266      57.170  28.960  33.640  1.00  0.00            
ATOM   2200  CG  GLN   266      56.690  30.700  34.930  1.00  0.00            
ATOM   2201  HG1 GLN   266      55.580  30.670  35.050  1.00  0.00            
ATOM   2202  HG2 GLN   266      57.090  30.270  35.870  1.00  0.00            
ATOM   2203  CD  GLN   266      57.030  32.180  35.000  1.00  0.00            
ATOM   2204  OE1 GLN   266      56.790  32.850  33.990  1.00  0.00            
ATOM   2205  NE2 GLN   266      57.670  32.740  36.060  1.00  0.00            
ATOM   2206 1HE2 GLN   266      58.090  32.180  36.780  1.00  0.00            
ATOM   2207 2HE2 GLN   266      57.960  33.690  36.000  1.00  0.00            
ATOM   2208  C   GLN   266      59.540  30.070  34.100  1.00  0.00            
ATOM   2209  O   GLN   266      59.900  28.940  34.420  1.00  0.00            
ATOM   2210  N   GLU   267      60.110  31.160  34.620  1.00  0.00            
ATOM   2211  HN  GLU   267      59.980  32.030  34.140  1.00  0.00            
ATOM   2212  CA  GLU   267      61.040  31.170  35.710  1.00  0.00            
ATOM   2213  HA  GLU   267      61.920  30.660  35.330  1.00  0.00            
ATOM   2214  CB  GLU   267      61.450  32.600  36.110  1.00  0.00            
ATOM   2215  HB1 GLU   267      60.500  33.070  36.450  1.00  0.00            
ATOM   2216  HB2 GLU   267      62.190  32.550  36.940  1.00  0.00            
ATOM   2217  CG  GLU   267      62.180  33.470  35.090  1.00  0.00            
ATOM   2218  HG1 GLU   267      62.730  34.320  35.560  1.00  0.00            
ATOM   2219  HG2 GLU   267      62.860  32.860  34.460  1.00  0.00            
ATOM   2220  CD  GLU   267      61.190  34.150  34.150  1.00  0.00            
ATOM   2221  OE1 GLU   267      60.920  35.370  34.270  1.00  0.00            
ATOM   2222  OE2 GLU   267      60.660  33.400  33.290  1.00  0.00            
ATOM   2223  C   GLU   267      60.600  30.450  36.930  1.00  0.00            
ATOM   2224  O   GLU   267      59.450  30.640  37.350  1.00  0.00            
ATOM   2225  N   GLY   268      61.450  29.610  37.540  1.00  0.00            
ATOM   2226  HN  GLY   268      62.350  29.440  37.130  1.00  0.00            
ATOM   2227  CA  GLY   268      61.280  28.970  38.810  1.00  0.00            
ATOM   2228  HA1 GLY   268      62.190  28.460  39.100  1.00  0.00            
ATOM   2229  HA2 GLY   268      61.060  29.630  39.630  1.00  0.00            
ATOM   2230  C   GLY   268      60.330  27.820  38.790  1.00  0.00            
ATOM   2231  O   GLY   268      59.870  27.240  39.770  1.00  0.00            
ATOM   2232  N   ALA   269      59.940  27.410  37.570  1.00  0.00            
ATOM   2233  HN  ALA   269      60.280  27.980  36.830  1.00  0.00            
ATOM   2234  CA  ALA   269      59.050  26.330  37.260  1.00  0.00            
ATOM   2235  HA  ALA   269      58.230  26.310  37.960  1.00  0.00            
ATOM   2236  CB  ALA   269      58.390  26.540  35.880  1.00  0.00            
ATOM   2237  HB1 ALA   269      57.510  25.880  35.720  1.00  0.00            
ATOM   2238  HB2 ALA   269      58.080  27.610  35.850  1.00  0.00            
ATOM   2239  HB3 ALA   269      59.180  26.350  35.130  1.00  0.00            
ATOM   2240  C   ALA   269      59.700  24.990  37.350  1.00  0.00            
ATOM   2241  O   ALA   269      59.100  24.090  37.940  1.00  0.00            
ATOM   2242  N   LYS   270      61.000  24.870  37.030  1.00  0.00            
ATOM   2243  HN  LYS   270      61.510  25.680  36.750  1.00  0.00            
ATOM   2244  CA  LYS   270      61.790  23.690  37.210  1.00  0.00            
ATOM   2245  HA  LYS   270      61.330  22.810  36.780  1.00  0.00            
ATOM   2246  CB  LYS   270      63.220  23.830  36.660  1.00  0.00            
ATOM   2247  HB1 LYS   270      63.810  24.570  37.240  1.00  0.00            
ATOM   2248  HB2 LYS   270      63.850  22.920  36.780  1.00  0.00            
ATOM   2249  CG  LYS   270      63.330  24.320  35.220  1.00  0.00            
ATOM   2250  HG1 LYS   270      63.000  23.480  34.570  1.00  0.00            
ATOM   2251  HG2 LYS   270      62.650  25.150  34.940  1.00  0.00            
ATOM   2252  CD  LYS   270      64.680  24.910  34.810  1.00  0.00            
ATOM   2253  HD1 LYS   270      64.890  25.760  35.490  1.00  0.00            
ATOM   2254  HD2 LYS   270      65.480  24.140  34.910  1.00  0.00            
ATOM   2255  CE  LYS   270      64.740  25.390  33.360  1.00  0.00            
ATOM   2256  HE1 LYS   270      65.760  25.830  33.270  1.00  0.00            
ATOM   2257  HE2 LYS   270      64.630  24.590  32.600  1.00  0.00            
ATOM   2258  NZ  LYS   270      63.760  26.450  33.010  1.00  0.00            
ATOM   2259  HZ1 LYS   270      62.790  26.130  33.160  1.00  0.00            
ATOM   2260  HZ2 LYS   270      63.970  27.220  33.670  1.00  0.00            
ATOM   2261  HZ3 LYS   270      63.770  26.720  32.010  1.00  0.00            
ATOM   2262  C   LYS   270      61.900  23.430  38.680  1.00  0.00            
ATOM   2263  O   LYS   270      61.830  22.340  39.240  1.00  0.00            
ATOM   2264  N   MET   271      62.080  24.520  39.440  1.00  0.00            
ATOM   2265  HN  MET   271      62.180  25.470  39.130  1.00  0.00            
ATOM   2266  CA  MET   271      62.160  24.400  40.870  1.00  0.00            
ATOM   2267  HA  MET   271      62.860  23.620  41.140  1.00  0.00            
ATOM   2268  CB  MET   271      62.690  25.770  41.340  1.00  0.00            
ATOM   2269  HB1 MET   271      63.700  25.910  40.910  1.00  0.00            
ATOM   2270  HB2 MET   271      62.000  26.590  41.060  1.00  0.00            
ATOM   2271  CG  MET   271      62.790  25.880  42.860  1.00  0.00            
ATOM   2272  HG1 MET   271      63.130  24.890  43.240  1.00  0.00            
ATOM   2273  HG2 MET   271      63.630  26.600  43.010  1.00  0.00            
ATOM   2274  SD  MET   271      61.330  26.470  43.780  1.00  0.00            
ATOM   2275  CE  MET   271      61.270  28.160  43.130  1.00  0.00            
ATOM   2276  HE1 MET   271      60.480  28.720  43.680  1.00  0.00            
ATOM   2277  HE2 MET   271      62.230  28.690  43.300  1.00  0.00            
ATOM   2278  HE3 MET   271      60.990  28.070  42.060  1.00  0.00            
ATOM   2279  C   MET   271      60.930  24.010  41.610  1.00  0.00            
ATOM   2280  O   MET   271      60.990  22.980  42.280  1.00  0.00            
ATOM   2281  N   ALA   272      59.760  24.600  41.300  1.00  0.00            
ATOM   2282  HN  ALA   272      59.730  25.410  40.730  1.00  0.00            
ATOM   2283  CA  ALA   272      58.530  24.050  41.790  1.00  0.00            
ATOM   2284  HA  ALA   272      58.580  24.100  42.870  1.00  0.00            
ATOM   2285  CB  ALA   272      57.450  24.960  41.200  1.00  0.00            
ATOM   2286  HB1 ALA   272      56.480  24.520  41.520  1.00  0.00            
ATOM   2287  HB2 ALA   272      57.560  25.970  41.630  1.00  0.00            
ATOM   2288  HB3 ALA   272      57.430  24.990  40.090  1.00  0.00            
ATOM   2289  C   ALA   272      58.200  22.630  41.500  1.00  0.00            
ATOM   2290  O   ALA   272      57.620  22.020  42.390  1.00  0.00            
ATOM   2291  N   VAL   273      58.540  22.140  40.290  1.00  0.00            
ATOM   2292  HN  VAL   273      58.870  22.730  39.550  1.00  0.00            
ATOM   2293  CA  VAL   273      58.380  20.770  39.930  1.00  0.00            
ATOM   2294  HA  VAL   273      57.380  20.480  40.220  1.00  0.00            
ATOM   2295  CB  VAL   273      58.560  20.580  38.450  1.00  0.00            
ATOM   2296  HB  VAL   273      59.610  20.910  38.250  1.00  0.00            
ATOM   2297  CG1 VAL   273      58.330  19.100  38.120  1.00  0.00            
ATOM   2298 1HG1 VAL   273      57.260  18.850  38.340  1.00  0.00            
ATOM   2299 2HG1 VAL   273      58.540  19.020  37.030  1.00  0.00            
ATOM   2300 3HG1 VAL   273      58.970  18.360  38.650  1.00  0.00            
ATOM   2301  CG2 VAL   273      57.590  21.390  37.580  1.00  0.00            
ATOM   2302 1HG2 VAL   273      57.580  22.470  37.820  1.00  0.00            
ATOM   2303 2HG2 VAL   273      57.870  21.220  36.520  1.00  0.00            
ATOM   2304 3HG2 VAL   273      56.530  21.060  37.640  1.00  0.00            
ATOM   2305  C   VAL   273      59.300  19.870  40.690  1.00  0.00            
ATOM   2306  O   VAL   273      58.870  18.830  41.180  1.00  0.00            
ATOM   2307  N   ARG   274      60.540  20.280  41.000  1.00  0.00            
ATOM   2308  HN  ARG   274      60.910  21.150  40.690  1.00  0.00            
ATOM   2309  CA  ARG   274      61.450  19.530  41.810  1.00  0.00            
ATOM   2310  HA  ARG   274      61.480  18.560  41.330  1.00  0.00            
ATOM   2311  CB  ARG   274      62.850  20.160  41.850  1.00  0.00            
ATOM   2312  HB1 ARG   274      63.070  20.650  40.880  1.00  0.00            
ATOM   2313  HB2 ARG   274      62.930  21.010  42.560  1.00  0.00            
ATOM   2314  CG  ARG   274      63.940  19.120  42.150  1.00  0.00            
ATOM   2315  HG1 ARG   274      63.710  18.700  43.160  1.00  0.00            
ATOM   2316  HG2 ARG   274      63.770  18.270  41.470  1.00  0.00            
ATOM   2317  CD  ARG   274      65.380  19.600  42.020  1.00  0.00            
ATOM   2318  HD1 ARG   274      66.120  18.770  42.020  1.00  0.00            
ATOM   2319  HD2 ARG   274      65.500  20.040  41.010  1.00  0.00            
ATOM   2320  NE  ARG   274      65.620  20.530  43.170  1.00  0.00            
ATOM   2321  HE  ARG   274      65.760  20.040  44.020  1.00  0.00            
ATOM   2322  CZ  ARG   274      65.850  21.880  43.180  1.00  0.00            
ATOM   2323  NH1 ARG   274      65.610  22.660  42.100  1.00  0.00            
ATOM   2324 1HH1 ARG   274      65.450  22.220  41.220  1.00  0.00            
ATOM   2325 2HH1 ARG   274      65.630  23.660  42.180  1.00  0.00            
ATOM   2326  NH2 ARG   274      66.260  22.390  44.380  1.00  0.00            
ATOM   2327 1HH2 ARG   274      66.360  21.800  45.180  1.00  0.00            
ATOM   2328 2HH2 ARG   274      66.170  23.350  44.660  1.00  0.00            
ATOM   2329  C   ARG   274      61.010  19.470  43.230  1.00  0.00            
ATOM   2330  O   ARG   274      61.070  18.460  43.940  1.00  0.00            
ATOM   2331  N   LEU   275      60.500  20.620  43.690  1.00  0.00            
ATOM   2332  HN  LEU   275      60.530  21.440  43.120  1.00  0.00            
ATOM   2333  CA  LEU   275      59.970  20.800  45.010  1.00  0.00            
ATOM   2334  HA  LEU   275      60.800  20.500  45.630  1.00  0.00            
ATOM   2335  CB  LEU   275      59.770  22.310  45.200  1.00  0.00            
ATOM   2336  HB1 LEU   275      60.670  22.930  44.980  1.00  0.00            
ATOM   2337  HB2 LEU   275      59.020  22.680  44.470  1.00  0.00            
ATOM   2338  CG  LEU   275      59.430  22.800  46.620  1.00  0.00            
ATOM   2339  HG  LEU   275      58.430  22.370  46.820  1.00  0.00            
ATOM   2340  CD1 LEU   275      60.420  22.480  47.760  1.00  0.00            
ATOM   2341 1HD1 LEU   275      60.390  21.410  48.030  1.00  0.00            
ATOM   2342 2HD1 LEU   275      61.440  22.820  47.470  1.00  0.00            
ATOM   2343 3HD1 LEU   275      60.080  22.940  48.710  1.00  0.00            
ATOM   2344  CD2 LEU   275      59.190  24.310  46.550  1.00  0.00            
ATOM   2345 1HD2 LEU   275      60.180  24.800  46.430  1.00  0.00            
ATOM   2346 2HD2 LEU   275      58.500  24.610  45.730  1.00  0.00            
ATOM   2347 3HD2 LEU   275      58.760  24.710  47.500  1.00  0.00            
ATOM   2348  C   LEU   275      58.750  20.010  45.350  1.00  0.00            
ATOM   2349  O   LEU   275      58.580  19.560  46.490  1.00  0.00            
ATOM   2350  N   ALA   276      57.770  19.960  44.430  1.00  0.00            
ATOM   2351  HN  ALA   276      57.900  20.570  43.650  1.00  0.00            
ATOM   2352  CA  ALA   276      56.480  19.370  44.600  1.00  0.00            
ATOM   2353  HA  ALA   276      56.180  19.450  45.640  1.00  0.00            
ATOM   2354  CB  ALA   276      55.470  20.250  43.850  1.00  0.00            
ATOM   2355  HB1 ALA   276      55.820  21.290  44.000  1.00  0.00            
ATOM   2356  HB2 ALA   276      55.460  20.060  42.750  1.00  0.00            
ATOM   2357  HB3 ALA   276      54.420  20.190  44.220  1.00  0.00            
ATOM   2358  C   ALA   276      56.420  17.970  44.110  1.00  0.00            
ATOM   2359  O   ALA   276      55.290  17.570  43.840  1.00  0.00            
ATOM   2360  N   GLY   277      57.530  17.220  43.920  1.00  0.00            
ATOM   2361  HN  GLY   277      58.370  17.710  44.150  1.00  0.00            
ATOM   2362  CA  GLY   277      57.520  15.830  43.570  1.00  0.00            
ATOM   2363  HA1 GLY   277      58.560  15.520  43.620  1.00  0.00            
ATOM   2364  HA2 GLY   277      56.890  15.150  44.120  1.00  0.00            
ATOM   2365  C   GLY   277      57.070  15.550  42.190  1.00  0.00            
ATOM   2366  O   GLY   277      56.700  14.420  41.870  1.00  0.00            
ATOM   2367  N   GLY   278      57.200  16.490  41.230  1.00  0.00            
ATOM   2368  HN  GLY   278      57.730  17.320  41.380  1.00  0.00            
ATOM   2369  CA  GLY   278      56.770  16.290  39.880  1.00  0.00            
ATOM   2370  HA1 GLY   278      55.780  15.880  39.970  1.00  0.00            
ATOM   2371  HA2 GLY   278      56.750  17.230  39.350  1.00  0.00            
ATOM   2372  C   GLY   278      57.650  15.440  39.030  1.00  0.00            
ATOM   2373  O   GLY   278      57.110  14.760  38.160  1.00  0.00            
ATOM   2374  N   LEU   279      58.980  15.580  39.190  1.00  0.00            
ATOM   2375  HN  LEU   279      59.420  16.160  39.870  1.00  0.00            
ATOM   2376  CA  LEU   279      59.940  14.740  38.530  1.00  0.00            
ATOM   2377  HA  LEU   279      59.750  14.940  37.490  1.00  0.00            
ATOM   2378  CB  LEU   279      61.390  15.130  38.860  1.00  0.00            
ATOM   2379  HB1 LEU   279      61.450  16.230  38.750  1.00  0.00            
ATOM   2380  HB2 LEU   279      61.570  14.940  39.940  1.00  0.00            
ATOM   2381  CG  LEU   279      62.540  14.430  38.120  1.00  0.00            
ATOM   2382  HG  LEU   279      62.520  13.390  38.510  1.00  0.00            
ATOM   2383  CD1 LEU   279      62.350  14.260  36.610  1.00  0.00            
ATOM   2384 1HD1 LEU   279      62.300  15.270  36.130  1.00  0.00            
ATOM   2385 2HD1 LEU   279      63.190  13.690  36.160  1.00  0.00            
ATOM   2386 3HD1 LEU   279      61.430  13.690  36.360  1.00  0.00            
ATOM   2387  CD2 LEU   279      63.870  15.120  38.470  1.00  0.00            
ATOM   2388 1HD2 LEU   279      64.700  14.500  38.080  1.00  0.00            
ATOM   2389 2HD2 LEU   279      63.820  16.140  38.040  1.00  0.00            
ATOM   2390 3HD2 LEU   279      63.820  15.240  39.580  1.00  0.00            
ATOM   2391  C   LEU   279      59.840  13.290  38.860  1.00  0.00            
ATOM   2392  O   LEU   279      59.810  12.430  37.980  1.00  0.00            
ATOM   2393  N   GLN   280      59.660  12.920  40.140  1.00  0.00            
ATOM   2394  HN  GLN   280      59.550  13.620  40.850  1.00  0.00            
ATOM   2395  CA  GLN   280      59.380  11.600  40.600  1.00  0.00            
ATOM   2396  HA  GLN   280      60.320  11.100  40.440  1.00  0.00            
ATOM   2397  CB  GLN   280      58.890  11.630  42.060  1.00  0.00            
ATOM   2398  HB1 GLN   280      58.040  12.330  42.210  1.00  0.00            
ATOM   2399  HB2 GLN   280      58.570  10.600  42.320  1.00  0.00            
ATOM   2400  CG  GLN   280      59.960  11.900  43.120  1.00  0.00            
ATOM   2401  HG1 GLN   280      59.680  11.400  44.070  1.00  0.00            
ATOM   2402  HG2 GLN   280      60.810  11.260  42.790  1.00  0.00            
ATOM   2403  CD  GLN   280      60.280  13.370  43.330  1.00  0.00            
ATOM   2404  OE1 GLN   280      60.090  14.230  42.470  1.00  0.00            
ATOM   2405  NE2 GLN   280      60.590  13.680  44.620  1.00  0.00            
ATOM   2406 1HE2 GLN   280      60.940  12.930  45.190  1.00  0.00            
ATOM   2407 2HE2 GLN   280      60.770  14.640  44.830  1.00  0.00            
ATOM   2408  C   GLN   280      58.260  10.850  39.960  1.00  0.00            
ATOM   2409  O   GLN   280      58.430   9.670  39.670  1.00  0.00            
ATOM   2410  N   LYS   281      57.130  11.500  39.640  1.00  0.00            
ATOM   2411  HN  LYS   281      56.900  12.370  40.080  1.00  0.00            
ATOM   2412  CA  LYS   281      56.140  10.900  38.800  1.00  0.00            
ATOM   2413  HA  LYS   281      55.880   9.960  39.250  1.00  0.00            
ATOM   2414  CB  LYS   281      54.910  11.830  38.770  1.00  0.00            
ATOM   2415  HB1 LYS   281      55.320  12.770  38.340  1.00  0.00            
ATOM   2416  HB2 LYS   281      54.150  11.470  38.060  1.00  0.00            
ATOM   2417  CG  LYS   281      54.270  12.150  40.120  1.00  0.00            
ATOM   2418  HG1 LYS   281      53.970  11.140  40.490  1.00  0.00            
ATOM   2419  HG2 LYS   281      54.890  12.670  40.890  1.00  0.00            
ATOM   2420  CD  LYS   281      52.980  12.970  40.070  1.00  0.00            
ATOM   2421  HD1 LYS   281      53.300  13.900  39.550  1.00  0.00            
ATOM   2422  HD2 LYS   281      52.230  12.390  39.490  1.00  0.00            
ATOM   2423  CE  LYS   281      52.520  13.350  41.480  1.00  0.00            
ATOM   2424  HE1 LYS   281      53.240  13.930  42.100  1.00  0.00            
ATOM   2425  HE2 LYS   281      51.640  14.010  41.360  1.00  0.00            
ATOM   2426  NZ  LYS   281      52.130  12.150  42.250  1.00  0.00            
ATOM   2427  HZ1 LYS   281      51.580  12.330  43.110  1.00  0.00            
ATOM   2428  HZ2 LYS   281      51.410  11.600  41.740  1.00  0.00            
ATOM   2429  HZ3 LYS   281      53.020  11.620  42.350  1.00  0.00            
ATOM   2430  C   LYS   281      56.520  10.520  37.410  1.00  0.00            
ATOM   2431  O   LYS   281      55.970   9.570  36.850  1.00  0.00            
ATOM   2432  N   MET   282      57.550  11.180  36.840  1.00  0.00            
ATOM   2433  HN  MET   282      57.890  11.960  37.360  1.00  0.00            
ATOM   2434  CA  MET   282      57.900  11.250  35.450  1.00  0.00            
ATOM   2435  HA  MET   282      56.960  11.190  34.920  1.00  0.00            
ATOM   2436  CB  MET   282      58.720  12.450  34.960  1.00  0.00            
ATOM   2437  HB1 MET   282      59.720  12.470  35.440  1.00  0.00            
ATOM   2438  HB2 MET   282      58.900  12.370  33.870  1.00  0.00            
ATOM   2439  CG  MET   282      58.110  13.860  35.030  1.00  0.00            
ATOM   2440  HG1 MET   282      57.120  13.910  34.520  1.00  0.00            
ATOM   2441  HG2 MET   282      57.860  14.140  36.080  1.00  0.00            
ATOM   2442  SD  MET   282      59.280  15.130  34.480  1.00  0.00            
ATOM   2443  CE  MET   282      58.320  16.610  34.900  1.00  0.00            
ATOM   2444  HE1 MET   282      57.230  16.430  34.730  1.00  0.00            
ATOM   2445  HE2 MET   282      58.410  16.890  35.970  1.00  0.00            
ATOM   2446  HE3 MET   282      58.460  17.540  34.300  1.00  0.00            
ATOM   2447  C   MET   282      58.700  10.070  35.020  1.00  0.00            
ATOM   2448  O   MET   282      58.560   9.730  33.850  1.00  0.00            
ATOM   2449  N   VAL   283      59.440   9.450  35.960  1.00  0.00            
ATOM   2450  HN  VAL   283      59.490   9.940  36.830  1.00  0.00            
ATOM   2451  CA  VAL   283      60.260   8.300  35.750  1.00  0.00            
ATOM   2452  HA  VAL   283      60.920   8.570  34.950  1.00  0.00            
ATOM   2453  CB  VAL   283      61.170   7.960  36.890  1.00  0.00            
ATOM   2454  HB  VAL   283      60.700   7.540  37.800  1.00  0.00            
ATOM   2455  CG1 VAL   283      62.170   6.900  36.400  1.00  0.00            
ATOM   2456 1HG1 VAL   283      62.810   6.600  37.250  1.00  0.00            
ATOM   2457 2HG1 VAL   283      61.790   5.930  36.000  1.00  0.00            
ATOM   2458 3HG1 VAL   283      62.920   7.280  35.660  1.00  0.00            
ATOM   2459  CG2 VAL   283      61.860   9.230  37.400  1.00  0.00            
ATOM   2460 1HG2 VAL   283      61.190   9.870  38.020  1.00  0.00            
ATOM   2461 2HG2 VAL   283      62.600   8.870  38.150  1.00  0.00            
ATOM   2462 3HG2 VAL   283      62.420   9.700  36.560  1.00  0.00            
ATOM   2463  C   VAL   283      59.340   7.160  35.490  1.00  0.00            
ATOM   2464  O   VAL   283      59.500   6.270  34.650  1.00  0.00            
ATOM   2465  N   ALA   284      58.220   7.150  36.230  1.00  0.00            
ATOM   2466  HN  ALA   284      58.100   7.850  36.930  1.00  0.00            
ATOM   2467  CA  ALA   284      57.340   6.020  36.140  1.00  0.00            
ATOM   2468  HA  ALA   284      57.810   5.050  36.130  1.00  0.00            
ATOM   2469  CB  ALA   284      56.460   6.020  37.410  1.00  0.00            
ATOM   2470  HB1 ALA   284      55.990   7.020  37.470  1.00  0.00            
ATOM   2471  HB2 ALA   284      55.740   5.200  37.580  1.00  0.00            
ATOM   2472  HB3 ALA   284      57.150   5.940  38.280  1.00  0.00            
ATOM   2473  C   ALA   284      56.540   6.090  34.890  1.00  0.00            
ATOM   2474  O   ALA   284      56.220   5.040  34.330  1.00  0.00            
ATOM   2475  N   LEU   285      56.360   7.280  34.290  1.00  0.00            
ATOM   2476  HN  LEU   285      56.680   8.070  34.800  1.00  0.00            
ATOM   2477  CA  LEU   285      55.630   7.380  33.060  1.00  0.00            
ATOM   2478  HA  LEU   285      54.740   6.770  33.180  1.00  0.00            
ATOM   2479  CB  LEU   285      55.410   8.860  32.730  1.00  0.00            
ATOM   2480  HB1 LEU   285      56.370   9.400  32.900  1.00  0.00            
ATOM   2481  HB2 LEU   285      55.060   9.030  31.690  1.00  0.00            
ATOM   2482  CG  LEU   285      54.380   9.580  33.620  1.00  0.00            
ATOM   2483  HG  LEU   285      54.730   9.550  34.680  1.00  0.00            
ATOM   2484  CD1 LEU   285      54.300  11.070  33.260  1.00  0.00            
ATOM   2485 1HD1 LEU   285      54.620  11.270  32.210  1.00  0.00            
ATOM   2486 2HD1 LEU   285      53.300  11.550  33.380  1.00  0.00            
ATOM   2487 3HD1 LEU   285      55.090  11.590  33.840  1.00  0.00            
ATOM   2488  CD2 LEU   285      52.990   8.970  33.390  1.00  0.00            
ATOM   2489 1HD2 LEU   285      52.680   9.080  32.330  1.00  0.00            
ATOM   2490 2HD2 LEU   285      52.910   7.880  33.590  1.00  0.00            
ATOM   2491 3HD2 LEU   285      52.240   9.460  34.040  1.00  0.00            
ATOM   2492  C   LEU   285      56.360   6.880  31.860  1.00  0.00            
ATOM   2493  O   LEU   285      55.850   6.720  30.750  1.00  0.00            
ATOM   2494  N   LEU   286      57.650   6.560  32.040  1.00  0.00            
ATOM   2495  HN  LEU   286      58.080   6.730  32.930  1.00  0.00            
ATOM   2496  CA  LEU   286      58.430   5.960  31.000  1.00  0.00            
ATOM   2497  HA  LEU   286      58.320   6.520  30.080  1.00  0.00            
ATOM   2498  CB  LEU   286      59.920   5.960  31.370  1.00  0.00            
ATOM   2499  HB1 LEU   286      59.950   5.410  32.330  1.00  0.00            
ATOM   2500  HB2 LEU   286      60.440   5.330  30.620  1.00  0.00            
ATOM   2501  CG  LEU   286      60.770   7.250  31.440  1.00  0.00            
ATOM   2502  HG  LEU   286      60.350   7.880  32.260  1.00  0.00            
ATOM   2503  CD1 LEU   286      62.230   6.960  31.810  1.00  0.00            
ATOM   2504 1HD1 LEU   286      62.640   6.290  31.020  1.00  0.00            
ATOM   2505 2HD1 LEU   286      62.790   7.920  31.770  1.00  0.00            
ATOM   2506 3HD1 LEU   286      62.250   6.520  32.830  1.00  0.00            
ATOM   2507  CD2 LEU   286      60.710   8.100  30.160  1.00  0.00            
ATOM   2508 1HD2 LEU   286      59.660   8.280  29.870  1.00  0.00            
ATOM   2509 2HD2 LEU   286      61.120   9.130  30.180  1.00  0.00            
ATOM   2510 3HD2 LEU   286      61.300   7.580  29.380  1.00  0.00            
ATOM   2511  C   LEU   286      57.990   4.570  30.690  1.00  0.00            
ATOM   2512  O   LEU   286      58.300   4.010  29.640  1.00  0.00            
ATOM   2513  N   ASN   287      57.250   3.910  31.600  1.00  0.00            
ATOM   2514  HN  ASN   287      57.120   4.390  32.460  1.00  0.00            
ATOM   2515  CA  ASN   287      56.620   2.620  31.560  1.00  0.00            
ATOM   2516  HA  ASN   287      57.420   1.990  31.200  1.00  0.00            
ATOM   2517  CB  ASN   287      56.080   2.050  32.880  1.00  0.00            
ATOM   2518  HB1 ASN   287      55.390   2.760  33.370  1.00  0.00            
ATOM   2519  HB2 ASN   287      55.650   1.020  32.910  1.00  0.00            
ATOM   2520  CG  ASN   287      57.230   1.910  33.880  1.00  0.00            
ATOM   2521  OD1 ASN   287      58.360   1.660  33.480  1.00  0.00            
ATOM   2522  ND2 ASN   287      56.890   1.840  35.190  1.00  0.00            
ATOM   2523 1HD2 ASN   287      55.930   2.030  35.380  1.00  0.00            
ATOM   2524 2HD2 ASN   287      57.680   1.710  35.790  1.00  0.00            
ATOM   2525  C   ASN   287      55.510   2.500  30.580  1.00  0.00            
ATOM   2526  O   ASN   287      55.060   1.400  30.250  1.00  0.00            
ATOM   2527  N   LYS   288      54.950   3.620  30.090  1.00  0.00            
ATOM   2528  HN  LYS   288      55.040   4.510  30.520  1.00  0.00            
ATOM   2529  CA  LYS   288      54.030   3.650  29.000  1.00  0.00            
ATOM   2530  HA  LYS   288      53.200   3.000  29.230  1.00  0.00            
ATOM   2531  CB  LYS   288      53.310   5.010  28.980  1.00  0.00            
ATOM   2532  HB1 LYS   288      54.050   5.810  28.770  1.00  0.00            
ATOM   2533  HB2 LYS   288      52.560   5.140  28.160  1.00  0.00            
ATOM   2534  CG  LYS   288      52.610   5.380  30.280  1.00  0.00            
ATOM   2535  HG1 LYS   288      52.100   4.430  30.530  1.00  0.00            
ATOM   2536  HG2 LYS   288      53.400   5.500  31.050  1.00  0.00            
ATOM   2537  CD  LYS   288      51.570   6.500  30.260  1.00  0.00            
ATOM   2538  HD1 LYS   288      51.110   6.740  31.240  1.00  0.00            
ATOM   2539  HD2 LYS   288      52.030   7.440  29.870  1.00  0.00            
ATOM   2540  CE  LYS   288      50.450   6.210  29.260  1.00  0.00            
ATOM   2541  HE1 LYS   288      49.870   7.080  28.880  1.00  0.00            
ATOM   2542  HE2 LYS   288      50.880   5.880  28.290  1.00  0.00            
ATOM   2543  NZ  LYS   288      49.500   5.180  29.730  1.00  0.00            
ATOM   2544  HZ1 LYS   288      49.460   5.060  30.770  1.00  0.00            
ATOM   2545  HZ2 LYS   288      48.530   5.380  29.410  1.00  0.00            
ATOM   2546  HZ3 LYS   288      49.700   4.240  29.330  1.00  0.00            
ATOM   2547  C   LYS   288      54.500   3.210  27.660  1.00  0.00            
ATOM   2548  O   LYS   288      55.680   3.310  27.350  1.00  0.00            
ATOM   2549  N   THR   289      53.550   2.730  26.840  1.00  0.00            
ATOM   2550  HN  THR   289      52.600   2.620  27.110  1.00  0.00            
ATOM   2551  CA  THR   289      53.740   2.230  25.510  1.00  0.00            
ATOM   2552  HA  THR   289      54.720   1.790  25.400  1.00  0.00            
ATOM   2553  CB  THR   289      52.570   1.360  25.140  1.00  0.00            
ATOM   2554  HB  THR   289      52.380   1.300  24.050  1.00  0.00            
ATOM   2555  OG1 THR   289      51.370   1.920  25.640  1.00  0.00            
ATOM   2556  HG1 THR   289      50.680   1.450  25.180  1.00  0.00            
ATOM   2557  CG2 THR   289      52.730  -0.030  25.790  1.00  0.00            
ATOM   2558 1HG2 THR   289      53.750  -0.450  25.890  1.00  0.00            
ATOM   2559 2HG2 THR   289      52.290   0.060  26.800  1.00  0.00            
ATOM   2560 3HG2 THR   289      52.140  -0.790  25.230  1.00  0.00            
ATOM   2561  C   THR   289      53.750   3.150  24.340  1.00  0.00            
ATOM   2562  O   THR   289      53.980   2.730  23.210  1.00  0.00            
ATOM   2563  N   ASN   290      53.430   4.450  24.470  1.00  0.00            
ATOM   2564  HN  ASN   290      53.370   4.850  25.390  1.00  0.00            
ATOM   2565  CA  ASN   290      53.070   5.410  23.470  1.00  0.00            
ATOM   2566  HA  ASN   290      52.740   4.840  22.630  1.00  0.00            
ATOM   2567  CB  ASN   290      52.000   6.340  24.070  1.00  0.00            
ATOM   2568  HB1 ASN   290      51.180   5.690  24.430  1.00  0.00            
ATOM   2569  HB2 ASN   290      52.420   6.880  24.950  1.00  0.00            
ATOM   2570  CG  ASN   290      51.410   7.300  23.050  1.00  0.00            
ATOM   2571  OD1 ASN   290      52.090   8.250  22.650  1.00  0.00            
ATOM   2572  ND2 ASN   290      50.110   7.170  22.680  1.00  0.00            
ATOM   2573 1HD2 ASN   290      49.490   6.530  23.130  1.00  0.00            
ATOM   2574 2HD2 ASN   290      49.710   7.950  22.200  1.00  0.00            
ATOM   2575  C   ASN   290      54.310   6.190  23.180  1.00  0.00            
ATOM   2576  O   ASN   290      54.840   6.830  24.080  1.00  0.00            
ATOM   2577  N   VAL   291      54.860   6.110  21.950  1.00  0.00            
ATOM   2578  HN  VAL   291      54.510   5.500  21.240  1.00  0.00            
ATOM   2579  CA  VAL   291      56.120   6.680  21.610  1.00  0.00            
ATOM   2580  HA  VAL   291      56.850   6.290  22.300  1.00  0.00            
ATOM   2581  CB  VAL   291      56.710   6.140  20.330  1.00  0.00            
ATOM   2582  HB  VAL   291      56.010   6.390  19.510  1.00  0.00            
ATOM   2583  CG1 VAL   291      58.160   6.560  20.050  1.00  0.00            
ATOM   2584 1HG1 VAL   291      58.870   6.440  20.900  1.00  0.00            
ATOM   2585 2HG1 VAL   291      58.680   6.020  19.230  1.00  0.00            
ATOM   2586 3HG1 VAL   291      58.130   7.640  19.830  1.00  0.00            
ATOM   2587  CG2 VAL   291      56.890   4.620  20.500  1.00  0.00            
ATOM   2588 1HG2 VAL   291      57.150   4.140  19.530  1.00  0.00            
ATOM   2589 2HG2 VAL   291      57.550   4.390  21.370  1.00  0.00            
ATOM   2590 3HG2 VAL   291      55.870   4.290  20.790  1.00  0.00            
ATOM   2591  C   VAL   291      56.310   8.160  21.640  1.00  0.00            
ATOM   2592  O   VAL   291      57.370   8.640  22.050  1.00  0.00            
ATOM   2593  N   LYS   292      55.250   8.910  21.280  1.00  0.00            
ATOM   2594  HN  LYS   292      54.470   8.290  21.180  1.00  0.00            
ATOM   2595  CA  LYS   292      55.050  10.320  21.280  1.00  0.00            
ATOM   2596  HA  LYS   292      55.860  10.940  20.910  1.00  0.00            
ATOM   2597  CB  LYS   292      53.780  10.590  20.450  1.00  0.00            
ATOM   2598  HB1 LYS   292      52.860  10.070  20.790  1.00  0.00            
ATOM   2599  HB2 LYS   292      53.490  11.650  20.640  1.00  0.00            
ATOM   2600  CG  LYS   292      53.840  10.350  18.940  1.00  0.00            
ATOM   2601  HG1 LYS   292      54.790  10.810  18.590  1.00  0.00            
ATOM   2602  HG2 LYS   292      53.760   9.250  18.820  1.00  0.00            
ATOM   2603  CD  LYS   292      52.700  11.000  18.130  1.00  0.00            
ATOM   2604  HD1 LYS   292      51.800  10.410  18.390  1.00  0.00            
ATOM   2605  HD2 LYS   292      52.650  12.040  18.510  1.00  0.00            
ATOM   2606  CE  LYS   292      52.690  10.890  16.610  1.00  0.00            
ATOM   2607  HE1 LYS   292      52.970   9.830  16.420  1.00  0.00            
ATOM   2608  HE2 LYS   292      51.730  11.140  16.120  1.00  0.00            
ATOM   2609  NZ  LYS   292      53.700  11.740  15.950  1.00  0.00            
ATOM   2610  HZ1 LYS   292      53.770  11.480  14.940  1.00  0.00            
ATOM   2611  HZ2 LYS   292      53.400  12.740  16.030  1.00  0.00            
ATOM   2612  HZ3 LYS   292      54.660  11.580  16.320  1.00  0.00            
ATOM   2613  C   LYS   292      55.130  10.810  22.690  1.00  0.00            
ATOM   2614  O   LYS   292      55.750  11.780  23.130  1.00  0.00            
ATOM   2615  N   PHE   293      54.430  10.180  23.650  1.00  0.00            
ATOM   2616  HN  PHE   293      53.690   9.580  23.370  1.00  0.00            
ATOM   2617  CA  PHE   293      54.390  10.580  25.020  1.00  0.00            
ATOM   2618  HA  PHE   293      54.030  11.600  25.050  1.00  0.00            
ATOM   2619  CB  PHE   293      53.330   9.780  25.790  1.00  0.00            
ATOM   2620  HB1 PHE   293      52.360   9.950  25.290  1.00  0.00            
ATOM   2621  HB2 PHE   293      53.510   8.680  25.790  1.00  0.00            
ATOM   2622  CG  PHE   293      53.150  10.140  27.220  1.00  0.00            
ATOM   2623  CD1 PHE   293      52.670  11.400  27.530  1.00  0.00            
ATOM   2624  HD1 PHE   293      52.560  12.130  26.750  1.00  0.00            
ATOM   2625  CE1 PHE   293      52.370  11.780  28.820  1.00  0.00            
ATOM   2626  HE1 PHE   293      52.020  12.780  29.010  1.00  0.00            
ATOM   2627  CZ  PHE   293      52.750  10.940  29.840  1.00  0.00            
ATOM   2628  HZ  PHE   293      52.600  11.320  30.840  1.00  0.00            
ATOM   2629  CD2 PHE   293      53.500   9.320  28.260  1.00  0.00            
ATOM   2630  HD2 PHE   293      53.910   8.340  28.060  1.00  0.00            
ATOM   2631  CE2 PHE   293      53.390   9.760  29.560  1.00  0.00            
ATOM   2632  HE2 PHE   293      53.880   9.160  30.310  1.00  0.00            
ATOM   2633  C   PHE   293      55.740  10.530  25.660  1.00  0.00            
ATOM   2634  O   PHE   293      56.210  11.420  26.360  1.00  0.00            
ATOM   2635  N   LEU   294      56.520   9.470  25.390  1.00  0.00            
ATOM   2636  HN  LEU   294      56.100   8.710  24.910  1.00  0.00            
ATOM   2637  CA  LEU   294      57.790   9.230  26.000  1.00  0.00            
ATOM   2638  HA  LEU   294      57.610   9.270  27.070  1.00  0.00            
ATOM   2639  CB  LEU   294      58.340   7.840  25.670  1.00  0.00            
ATOM   2640  HB1 LEU   294      58.440   7.680  24.570  1.00  0.00            
ATOM   2641  HB2 LEU   294      59.410   7.710  25.960  1.00  0.00            
ATOM   2642  CG  LEU   294      57.430   6.720  26.200  1.00  0.00            
ATOM   2643  HG  LEU   294      56.380   7.050  26.090  1.00  0.00            
ATOM   2644  CD1 LEU   294      57.560   5.520  25.250  1.00  0.00            
ATOM   2645 1HD1 LEU   294      58.590   5.130  25.280  1.00  0.00            
ATOM   2646 2HD1 LEU   294      56.820   4.740  25.530  1.00  0.00            
ATOM   2647 3HD1 LEU   294      57.400   5.870  24.210  1.00  0.00            
ATOM   2648  CD2 LEU   294      57.830   6.340  27.640  1.00  0.00            
ATOM   2649 1HD2 LEU   294      58.930   6.180  27.610  1.00  0.00            
ATOM   2650 2HD2 LEU   294      57.710   7.190  28.340  1.00  0.00            
ATOM   2651 3HD2 LEU   294      57.280   5.470  28.050  1.00  0.00            
ATOM   2652  C   LEU   294      58.860  10.210  25.650  1.00  0.00            
ATOM   2653  O   LEU   294      59.760  10.570  26.400  1.00  0.00            
ATOM   2654  N   ALA   295      58.750  10.840  24.460  1.00  0.00            
ATOM   2655  HN  ALA   295      58.070  10.510  23.810  1.00  0.00            
ATOM   2656  CA  ALA   295      59.630  11.900  24.050  1.00  0.00            
ATOM   2657  HA  ALA   295      60.630  11.520  24.180  1.00  0.00            
ATOM   2658  CB  ALA   295      59.320  12.240  22.580  1.00  0.00            
ATOM   2659  HB1 ALA   295      59.290  11.370  21.900  1.00  0.00            
ATOM   2660  HB2 ALA   295      58.350  12.800  22.510  1.00  0.00            
ATOM   2661  HB3 ALA   295      60.160  12.890  22.280  1.00  0.00            
ATOM   2662  C   ALA   295      59.490  13.150  24.850  1.00  0.00            
ATOM   2663  O   ALA   295      60.480  13.730  25.270  1.00  0.00            
ATOM   2664  N   ILE   296      58.260  13.640  25.100  1.00  0.00            
ATOM   2665  HN  ILE   296      57.380  13.300  24.800  1.00  0.00            
ATOM   2666  CA  ILE   296      58.100  14.850  25.860  1.00  0.00            
ATOM   2667  HA  ILE   296      58.920  15.480  25.570  1.00  0.00            
ATOM   2668  CB  ILE   296      56.830  15.590  25.600  1.00  0.00            
ATOM   2669  HB  ILE   296      56.880  15.720  24.490  1.00  0.00            
ATOM   2670  CG2 ILE   296      55.540  14.880  26.030  1.00  0.00            
ATOM   2671 1HG2 ILE   296      55.540  14.740  27.130  1.00  0.00            
ATOM   2672 2HG2 ILE   296      54.620  15.440  25.760  1.00  0.00            
ATOM   2673 3HG2 ILE   296      55.480  13.810  25.730  1.00  0.00            
ATOM   2674  CG1 ILE   296      56.830  16.980  26.260  1.00  0.00            
ATOM   2675 1HG1 ILE   296      56.810  16.890  27.360  1.00  0.00            
ATOM   2676 2HG1 ILE   296      57.820  17.460  26.100  1.00  0.00            
ATOM   2677  CD  ILE   296      55.720  17.910  25.760  1.00  0.00            
ATOM   2678  HD1 ILE   296      54.780  17.740  26.320  1.00  0.00            
ATOM   2679  HD2 ILE   296      55.980  18.990  25.790  1.00  0.00            
ATOM   2680  HD3 ILE   296      55.370  17.790  24.720  1.00  0.00            
ATOM   2681  C   ILE   296      58.230  14.560  27.310  1.00  0.00            
ATOM   2682  O   ILE   296      58.750  15.390  28.060  1.00  0.00            
ATOM   2683  N   THR   297      57.910  13.320  27.720  1.00  0.00            
ATOM   2684  HN  THR   297      57.310  12.770  27.140  1.00  0.00            
ATOM   2685  CA  THR   297      58.090  12.940  29.080  1.00  0.00            
ATOM   2686  HA  THR   297      57.700  13.710  29.730  1.00  0.00            
ATOM   2687  CB  THR   297      57.510  11.640  29.560  1.00  0.00            
ATOM   2688  HB  THR   297      57.920  10.750  29.030  1.00  0.00            
ATOM   2689  OG1 THR   297      56.120  11.630  29.280  1.00  0.00            
ATOM   2690  HG1 THR   297      55.930  11.700  28.340  1.00  0.00            
ATOM   2691  CG2 THR   297      57.690  11.390  31.070  1.00  0.00            
ATOM   2692 1HG2 THR   297      57.430  12.260  31.710  1.00  0.00            
ATOM   2693 2HG2 THR   297      57.180  10.530  31.550  1.00  0.00            
ATOM   2694 3HG2 THR   297      58.780  11.290  31.280  1.00  0.00            
ATOM   2695  C   THR   297      59.550  12.880  29.400  1.00  0.00            
ATOM   2696  O   THR   297      59.990  13.310  30.470  1.00  0.00            
ATOM   2697  N   THR   298      60.390  12.410  28.460  1.00  0.00            
ATOM   2698  HN  THR   298      60.010  12.010  27.630  1.00  0.00            
ATOM   2699  CA  THR   298      61.810  12.550  28.440  1.00  0.00            
ATOM   2700  HA  THR   298      62.120  12.190  29.410  1.00  0.00            
ATOM   2701  CB  THR   298      62.580  11.740  27.450  1.00  0.00            
ATOM   2702  HB  THR   298      62.480  12.030  26.380  1.00  0.00            
ATOM   2703  OG1 THR   298      62.200  10.370  27.470  1.00  0.00            
ATOM   2704  HG1 THR   298      61.290  10.290  27.150  1.00  0.00            
ATOM   2705  CG2 THR   298      64.070  11.800  27.830  1.00  0.00            
ATOM   2706 1HG2 THR   298      64.670  11.120  27.180  1.00  0.00            
ATOM   2707 2HG2 THR   298      64.640  12.710  27.560  1.00  0.00            
ATOM   2708 3HG2 THR   298      64.340  11.600  28.890  1.00  0.00            
ATOM   2709  C   THR   298      62.290  13.970  28.430  1.00  0.00            
ATOM   2710  O   THR   298      63.190  14.290  29.200  1.00  0.00            
ATOM   2711  N   ASP   299      61.800  14.850  27.530  1.00  0.00            
ATOM   2712  HN  ASP   299      61.100  14.540  26.890  1.00  0.00            
ATOM   2713  CA  ASP   299      62.270  16.190  27.360  1.00  0.00            
ATOM   2714  HA  ASP   299      63.300  16.010  27.090  1.00  0.00            
ATOM   2715  CB  ASP   299      61.430  16.880  26.270  1.00  0.00            
ATOM   2716  HB1 ASP   299      61.100  16.130  25.520  1.00  0.00            
ATOM   2717  HB2 ASP   299      60.560  17.500  26.550  1.00  0.00            
ATOM   2718  CG  ASP   299      62.320  17.800  25.450  1.00  0.00            
ATOM   2719  OD1 ASP   299      62.260  19.020  25.770  1.00  0.00            
ATOM   2720  OD2 ASP   299      63.040  17.330  24.520  1.00  0.00            
ATOM   2721  C   ASP   299      62.090  17.020  28.580  1.00  0.00            
ATOM   2722  O   ASP   299      63.050  17.640  29.030  1.00  0.00            
ATOM   2723  N   CYS   300      60.970  16.870  29.320  1.00  0.00            
ATOM   2724  HN  CYS   300      60.220  16.330  28.940  1.00  0.00            
ATOM   2725  CA  CYS   300      60.720  17.380  30.630  1.00  0.00            
ATOM   2726  HA  CYS   300      60.790  18.450  30.630  1.00  0.00            
ATOM   2727  CB  CYS   300      59.350  17.040  31.240  1.00  0.00            
ATOM   2728  HB1 CYS   300      59.130  15.960  31.310  1.00  0.00            
ATOM   2729  HB2 CYS   300      59.270  17.510  32.250  1.00  0.00            
ATOM   2730  SG  CYS   300      57.980  17.720  30.260  1.00  0.00            
ATOM   2731  HG1 CYS   300      57.810  16.770  29.340  1.00  0.00            
ATOM   2732  C   CYS   300      61.660  16.840  31.660  1.00  0.00            
ATOM   2733  O   CYS   300      62.160  17.590  32.490  1.00  0.00            
ATOM   2734  N   LEU   301      62.000  15.550  31.590  1.00  0.00            
ATOM   2735  HN  LEU   301      61.600  14.940  30.900  1.00  0.00            
ATOM   2736  CA  LEU   301      62.930  14.960  32.510  1.00  0.00            
ATOM   2737  HA  LEU   301      62.620  15.380  33.450  1.00  0.00            
ATOM   2738  CB  LEU   301      62.750  13.440  32.370  1.00  0.00            
ATOM   2739  HB1 LEU   301      61.680  13.330  32.650  1.00  0.00            
ATOM   2740  HB2 LEU   301      62.980  13.040  31.360  1.00  0.00            
ATOM   2741  CG  LEU   301      63.380  12.400  33.330  1.00  0.00            
ATOM   2742  HG  LEU   301      63.710  12.980  34.210  1.00  0.00            
ATOM   2743  CD1 LEU   301      62.270  11.380  33.640  1.00  0.00            
ATOM   2744 1HD1 LEU   301      62.380  10.520  32.950  1.00  0.00            
ATOM   2745 2HD1 LEU   301      62.410  10.960  34.660  1.00  0.00            
ATOM   2746 3HD1 LEU   301      61.250  11.820  33.580  1.00  0.00            
ATOM   2747  CD2 LEU   301      64.520  11.680  32.580  1.00  0.00            
ATOM   2748 1HD2 LEU   301      64.990  11.040  33.360  1.00  0.00            
ATOM   2749 2HD2 LEU   301      64.220  11.130  31.670  1.00  0.00            
ATOM   2750 3HD2 LEU   301      65.380  12.350  32.340  1.00  0.00            
ATOM   2751  C   LEU   301      64.340  15.400  32.360  1.00  0.00            
ATOM   2752  O   LEU   301      65.020  15.580  33.380  1.00  0.00            
ATOM   2753  N   GLN   302      64.770  15.650  31.110  1.00  0.00            
ATOM   2754  HN  GLN   302      64.180  15.350  30.360  1.00  0.00            
ATOM   2755  CA  GLN   302      66.030  16.210  30.720  1.00  0.00            
ATOM   2756  HA  GLN   302      66.800  15.610  31.180  1.00  0.00            
ATOM   2757  CB  GLN   302      66.190  16.020  29.200  1.00  0.00            
ATOM   2758  HB1 GLN   302      66.330  14.950  28.940  1.00  0.00            
ATOM   2759  HB2 GLN   302      65.280  16.400  28.690  1.00  0.00            
ATOM   2760  CG  GLN   302      67.350  16.770  28.540  1.00  0.00            
ATOM   2761  HG1 GLN   302      67.390  17.820  28.890  1.00  0.00            
ATOM   2762  HG2 GLN   302      68.240  16.190  28.870  1.00  0.00            
ATOM   2763  CD  GLN   302      67.260  16.720  27.020  1.00  0.00            
ATOM   2764  OE1 GLN   302      67.940  16.040  26.260  1.00  0.00            
ATOM   2765  NE2 GLN   302      66.230  17.350  26.410  1.00  0.00            
ATOM   2766 1HE2 GLN   302      65.830  18.140  26.890  1.00  0.00            
ATOM   2767 2HE2 GLN   302      66.120  17.220  25.430  1.00  0.00            
ATOM   2768  C   GLN   302      66.340  17.580  31.210  1.00  0.00            
ATOM   2769  O   GLN   302      67.490  17.760  31.600  1.00  0.00            
ATOM   2770  N   ILE   303      65.400  18.540  31.170  1.00  0.00            
ATOM   2771  HN  ILE   303      64.570  18.430  30.620  1.00  0.00            
ATOM   2772  CA  ILE   303      65.680  19.830  31.690  1.00  0.00            
ATOM   2773  HA  ILE   303      66.700  20.050  31.410  1.00  0.00            
ATOM   2774  CB  ILE   303      64.840  20.880  31.030  1.00  0.00            
ATOM   2775  HB  ILE   303      64.820  20.560  29.960  1.00  0.00            
ATOM   2776  CG2 ILE   303      63.410  20.920  31.570  1.00  0.00            
ATOM   2777 1HG2 ILE   303      63.220  21.110  32.650  1.00  0.00            
ATOM   2778 2HG2 ILE   303      62.890  21.640  30.900  1.00  0.00            
ATOM   2779 3HG2 ILE   303      62.930  19.930  31.400  1.00  0.00            
ATOM   2780  CG1 ILE   303      65.650  22.190  31.130  1.00  0.00            
ATOM   2781 1HG1 ILE   303      65.630  22.520  32.190  1.00  0.00            
ATOM   2782 2HG1 ILE   303      66.710  22.010  30.860  1.00  0.00            
ATOM   2783  CD  ILE   303      65.160  23.220  30.110  1.00  0.00            
ATOM   2784  HD1 ILE   303      65.230  22.760  29.100  1.00  0.00            
ATOM   2785  HD2 ILE   303      64.080  23.430  30.260  1.00  0.00            
ATOM   2786  HD3 ILE   303      65.730  24.170  30.140  1.00  0.00            
ATOM   2787  C   ILE   303      65.660  19.960  33.180  1.00  0.00            
ATOM   2788  O   ILE   303      66.420  20.680  33.820  1.00  0.00            
ATOM   2789  N   LEU   304      64.810  19.130  33.810  1.00  0.00            
ATOM   2790  HN  LEU   304      64.150  18.530  33.370  1.00  0.00            
ATOM   2791  CA  LEU   304      64.930  18.930  35.220  1.00  0.00            
ATOM   2792  HA  LEU   304      64.720  19.880  35.700  1.00  0.00            
ATOM   2793  CB  LEU   304      63.750  18.080  35.710  1.00  0.00            
ATOM   2794  HB1 LEU   304      63.830  17.140  35.120  1.00  0.00            
ATOM   2795  HB2 LEU   304      63.860  17.770  36.770  1.00  0.00            
ATOM   2796  CG  LEU   304      62.400  18.810  35.550  1.00  0.00            
ATOM   2797  HG  LEU   304      62.370  19.410  34.620  1.00  0.00            
ATOM   2798  CD1 LEU   304      61.310  17.740  35.710  1.00  0.00            
ATOM   2799 1HD1 LEU   304      61.450  16.950  34.950  1.00  0.00            
ATOM   2800 2HD1 LEU   304      61.340  17.400  36.760  1.00  0.00            
ATOM   2801 3HD1 LEU   304      60.330  18.270  35.670  1.00  0.00            
ATOM   2802  CD2 LEU   304      62.260  19.830  36.700  1.00  0.00            
ATOM   2803 1HD2 LEU   304      61.240  20.270  36.710  1.00  0.00            
ATOM   2804 2HD2 LEU   304      62.540  19.440  37.700  1.00  0.00            
ATOM   2805 3HD2 LEU   304      63.020  20.620  36.520  1.00  0.00            
ATOM   2806  C   LEU   304      66.220  18.330  35.650  1.00  0.00            
ATOM   2807  O   LEU   304      66.810  18.720  36.650  1.00  0.00            
ATOM   2808  N   ALA   305      66.700  17.300  34.920  1.00  0.00            
ATOM   2809  HN  ALA   305      66.120  16.940  34.190  1.00  0.00            
ATOM   2810  CA  ALA   305      67.920  16.610  35.200  1.00  0.00            
ATOM   2811  HA  ALA   305      68.000  16.580  36.280  1.00  0.00            
ATOM   2812  CB  ALA   305      67.890  15.190  34.620  1.00  0.00            
ATOM   2813  HB1 ALA   305      68.730  14.540  34.960  1.00  0.00            
ATOM   2814  HB2 ALA   305      66.990  14.650  34.980  1.00  0.00            
ATOM   2815  HB3 ALA   305      67.850  15.100  33.520  1.00  0.00            
ATOM   2816  C   ALA   305      69.260  17.170  34.870  1.00  0.00            
ATOM   2817  O   ALA   305      70.360  16.830  35.290  1.00  0.00            
ATOM   2818  N   TYR   306      69.250  18.200  33.990  1.00  0.00            
ATOM   2819  HN  TYR   306      68.370  18.420  33.570  1.00  0.00            
ATOM   2820  CA  TYR   306      70.440  18.830  33.540  1.00  0.00            
ATOM   2821  HA  TYR   306      71.340  18.240  33.650  1.00  0.00            
ATOM   2822  CB  TYR   306      70.350  19.390  32.110  1.00  0.00            
ATOM   2823  HB1 TYR   306      69.300  19.590  31.820  1.00  0.00            
ATOM   2824  HB2 TYR   306      70.920  20.330  31.970  1.00  0.00            
ATOM   2825  CG  TYR   306      70.940  18.470  31.090  1.00  0.00            
ATOM   2826  CD1 TYR   306      71.960  18.930  30.300  1.00  0.00            
ATOM   2827  HD1 TYR   306      72.340  19.950  30.270  1.00  0.00            
ATOM   2828  CE1 TYR   306      72.610  18.100  29.430  1.00  0.00            
ATOM   2829  HE1 TYR   306      73.470  18.440  28.860  1.00  0.00            
ATOM   2830  CZ  TYR   306      72.250  16.770  29.360  1.00  0.00            
ATOM   2831  OH  TYR   306      72.860  15.840  28.490  1.00  0.00            
ATOM   2832  HH  TYR   306      72.620  14.940  28.750  1.00  0.00            
ATOM   2833  CD2 TYR   306      70.510  17.170  30.950  1.00  0.00            
ATOM   2834  HD2 TYR   306      69.670  16.810  31.530  1.00  0.00            
ATOM   2835  CE2 TYR   306      71.140  16.350  30.040  1.00  0.00            
ATOM   2836  HE2 TYR   306      70.800  15.330  29.940  1.00  0.00            
ATOM   2837  C   TYR   306      70.580  19.980  34.480  1.00  0.00            
ATOM   2838  O   TYR   306      69.580  20.530  34.930  1.00  0.00            
ATOM   2839  N   GLY   307      71.780  20.460  34.860  1.00  0.00            
ATOM   2840  HN  GLY   307      72.610  20.050  34.470  1.00  0.00            
ATOM   2841  CA  GLY   307      71.910  21.580  35.730  1.00  0.00            
ATOM   2842  HA1 GLY   307      72.950  21.890  35.800  1.00  0.00            
ATOM   2843  HA2 GLY   307      71.260  22.350  35.340  1.00  0.00            
ATOM   2844  C   GLY   307      71.570  21.480  37.180  1.00  0.00            
ATOM   2845  O   GLY   307      71.440  22.510  37.850  1.00  0.00            
ATOM   2846  N   ASN   308      71.440  20.260  37.730  1.00  0.00            
ATOM   2847  HN  ASN   308      71.590  19.460  37.160  1.00  0.00            
ATOM   2848  CA  ASN   308      70.940  20.090  39.060  1.00  0.00            
ATOM   2849  HA  ASN   308      71.480  20.800  39.670  1.00  0.00            
ATOM   2850  CB  ASN   308      69.420  20.280  39.150  1.00  0.00            
ATOM   2851  HB1 ASN   308      69.080  20.980  38.360  1.00  0.00            
ATOM   2852  HB2 ASN   308      68.860  19.380  38.800  1.00  0.00            
ATOM   2853  CG  ASN   308      68.980  20.670  40.550  1.00  0.00            
ATOM   2854  OD1 ASN   308      69.190  19.960  41.530  1.00  0.00            
ATOM   2855  ND2 ASN   308      68.290  21.840  40.650  1.00  0.00            
ATOM   2856 1HD2 ASN   308      68.090  22.410  39.860  1.00  0.00            
ATOM   2857 2HD2 ASN   308      68.100  22.180  41.580  1.00  0.00            
ATOM   2858  C   ASN   308      71.420  18.750  39.500  1.00  0.00            
ATOM   2859  O   ASN   308      71.320  17.820  38.700  1.00  0.00            
ATOM   2860  N   GLN   309      72.010  18.710  40.710  1.00  0.00            
ATOM   2861  HN  GLN   309      72.260  19.550  41.180  1.00  0.00            
ATOM   2862  CA  GLN   309      72.420  17.480  41.320  1.00  0.00            
ATOM   2863  HA  GLN   309      72.920  16.860  40.590  1.00  0.00            
ATOM   2864  CB  GLN   309      73.500  17.880  42.340  1.00  0.00            
ATOM   2865  HB1 GLN   309      74.360  18.300  41.790  1.00  0.00            
ATOM   2866  HB2 GLN   309      73.100  18.710  42.960  1.00  0.00            
ATOM   2867  CG  GLN   309      73.980  16.620  43.070  1.00  0.00            
ATOM   2868  HG1 GLN   309      74.700  17.030  43.810  1.00  0.00            
ATOM   2869  HG2 GLN   309      73.150  16.270  43.730  1.00  0.00            
ATOM   2870  CD  GLN   309      74.500  15.510  42.180  1.00  0.00            
ATOM   2871  OE1 GLN   309      75.570  15.560  41.570  1.00  0.00            
ATOM   2872  NE2 GLN   309      73.800  14.350  42.020  1.00  0.00            
ATOM   2873 1HE2 GLN   309      72.940  14.340  42.530  1.00  0.00            
ATOM   2874 2HE2 GLN   309      73.960  13.670  41.310  1.00  0.00            
ATOM   2875  C   GLN   309      71.240  16.770  41.870  1.00  0.00            
ATOM   2876  O   GLN   309      71.140  15.540  41.860  1.00  0.00            
ATOM   2877  N   GLU   310      70.250  17.430  42.510  1.00  0.00            
ATOM   2878  HN  GLU   310      70.190  18.420  42.520  1.00  0.00            
ATOM   2879  CA  GLU   310      69.210  16.890  43.340  1.00  0.00            
ATOM   2880  HA  GLU   310      69.750  16.260  44.030  1.00  0.00            
ATOM   2881  CB  GLU   310      68.440  17.940  44.150  1.00  0.00            
ATOM   2882  HB1 GLU   310      69.250  18.430  44.730  1.00  0.00            
ATOM   2883  HB2 GLU   310      67.920  18.610  43.420  1.00  0.00            
ATOM   2884  CG  GLU   310      67.500  17.380  45.220  1.00  0.00            
ATOM   2885  HG1 GLU   310      66.680  16.830  44.710  1.00  0.00            
ATOM   2886  HG2 GLU   310      68.050  16.730  45.940  1.00  0.00            
ATOM   2887  CD  GLU   310      66.870  18.480  46.060  1.00  0.00            
ATOM   2888  OE1 GLU   310      67.450  18.840  47.120  1.00  0.00            
ATOM   2889  OE2 GLU   310      65.790  19.000  45.670  1.00  0.00            
ATOM   2890  C   GLU   310      68.230  16.120  42.530  1.00  0.00            
ATOM   2891  O   GLU   310      67.680  15.110  42.970  1.00  0.00            
ATOM   2892  N   SER   311      67.960  16.600  41.300  1.00  0.00            
ATOM   2893  HN  SER   311      68.290  17.500  41.030  1.00  0.00            
ATOM   2894  CA  SER   311      67.170  15.890  40.340  1.00  0.00            
ATOM   2895  HA  SER   311      66.200  15.670  40.750  1.00  0.00            
ATOM   2896  CB  SER   311      66.880  16.630  39.020  1.00  0.00            
ATOM   2897  HB1 SER   311      67.800  16.870  38.460  1.00  0.00            
ATOM   2898  HB2 SER   311      66.270  16.130  38.230  1.00  0.00            
ATOM   2899  OG  SER   311      66.270  17.880  39.310  1.00  0.00            
ATOM   2900  HG1 SER   311      66.440  18.380  38.510  1.00  0.00            
ATOM   2901  C   SER   311      67.780  14.580  39.960  1.00  0.00            
ATOM   2902  O   SER   311      67.020  13.630  39.800  1.00  0.00            
ATOM   2903  N   LYS   312      69.100  14.370  39.770  1.00  0.00            
ATOM   2904  HN  LYS   312      69.740  15.090  40.010  1.00  0.00            
ATOM   2905  CA  LYS   312      69.710  13.090  39.580  1.00  0.00            
ATOM   2906  HA  LYS   312      69.300  12.660  38.670  1.00  0.00            
ATOM   2907  CB  LYS   312      71.210  13.270  39.260  1.00  0.00            
ATOM   2908  HB1 LYS   312      71.670  13.690  40.180  1.00  0.00            
ATOM   2909  HB2 LYS   312      71.670  12.320  38.910  1.00  0.00            
ATOM   2910  CG  LYS   312      71.430  14.190  38.060  1.00  0.00            
ATOM   2911  HG1 LYS   312      71.020  13.760  37.110  1.00  0.00            
ATOM   2912  HG2 LYS   312      70.860  15.120  38.240  1.00  0.00            
ATOM   2913  CD  LYS   312      72.920  14.310  37.740  1.00  0.00            
ATOM   2914  HD1 LYS   312      73.540  14.570  38.620  1.00  0.00            
ATOM   2915  HD2 LYS   312      73.180  13.250  37.520  1.00  0.00            
ATOM   2916  CE  LYS   312      73.320  15.060  36.470  1.00  0.00            
ATOM   2917  HE1 LYS   312      74.350  14.860  36.090  1.00  0.00            
ATOM   2918  HE2 LYS   312      72.540  14.690  35.770  1.00  0.00            
ATOM   2919  NZ  LYS   312      73.160  16.510  36.660  1.00  0.00            
ATOM   2920  HZ1 LYS   312      72.140  16.670  36.810  1.00  0.00            
ATOM   2921  HZ2 LYS   312      73.820  16.870  37.380  1.00  0.00            
ATOM   2922  HZ3 LYS   312      73.500  16.910  35.760  1.00  0.00            
ATOM   2923  C   LYS   312      69.550  12.230  40.780  1.00  0.00            
ATOM   2924  O   LYS   312      69.470  11.020  40.610  1.00  0.00            
ATOM   2925  N   LEU   313      69.510  12.760  42.020  1.00  0.00            
ATOM   2926  HN  LEU   313      69.760  13.720  42.090  1.00  0.00            
ATOM   2927  CA  LEU   313      69.150  12.020  43.190  1.00  0.00            
ATOM   2928  HA  LEU   313      69.850  11.200  43.210  1.00  0.00            
ATOM   2929  CB  LEU   313      69.350  12.730  44.530  1.00  0.00            
ATOM   2930  HB1 LEU   313      68.580  13.530  44.620  1.00  0.00            
ATOM   2931  HB2 LEU   313      69.150  12.130  45.450  1.00  0.00            
ATOM   2932  CG  LEU   313      70.680  13.500  44.610  1.00  0.00            
ATOM   2933  HG  LEU   313      70.780  14.180  43.740  1.00  0.00            
ATOM   2934  CD1 LEU   313      70.590  14.230  45.960  1.00  0.00            
ATOM   2935 1HD1 LEU   313      70.790  13.700  46.920  1.00  0.00            
ATOM   2936 2HD1 LEU   313      71.410  14.980  45.900  1.00  0.00            
ATOM   2937 3HD1 LEU   313      69.590  14.720  46.080  1.00  0.00            
ATOM   2938  CD2 LEU   313      71.910  12.570  44.670  1.00  0.00            
ATOM   2939 1HD2 LEU   313      72.790  13.180  44.990  1.00  0.00            
ATOM   2940 2HD2 LEU   313      71.720  11.690  45.320  1.00  0.00            
ATOM   2941 3HD2 LEU   313      72.030  12.100  43.670  1.00  0.00            
ATOM   2942  C   LEU   313      67.780  11.430  43.110  1.00  0.00            
ATOM   2943  O   LEU   313      67.620  10.220  43.290  1.00  0.00            
ATOM   2944  N   ILE   314      66.780  12.230  42.690  1.00  0.00            
ATOM   2945  HN  ILE   314      66.870  13.220  42.690  1.00  0.00            
ATOM   2946  CA  ILE   314      65.380  11.950  42.600  1.00  0.00            
ATOM   2947  HA  ILE   314      65.010  11.390  43.440  1.00  0.00            
ATOM   2948  CB  ILE   314      64.600  13.170  42.190  1.00  0.00            
ATOM   2949  HB  ILE   314      65.220  13.800  41.520  1.00  0.00            
ATOM   2950  CG2 ILE   314      63.330  12.880  41.370  1.00  0.00            
ATOM   2951 1HG2 ILE   314      62.660  13.740  41.150  1.00  0.00            
ATOM   2952 2HG2 ILE   314      63.550  12.490  40.350  1.00  0.00            
ATOM   2953 3HG2 ILE   314      62.710  12.060  41.790  1.00  0.00            
ATOM   2954  CG1 ILE   314      64.440  14.120  43.390  1.00  0.00            
ATOM   2955 1HG1 ILE   314      63.710  13.670  44.100  1.00  0.00            
ATOM   2956 2HG1 ILE   314      65.440  14.200  43.870  1.00  0.00            
ATOM   2957  CD  ILE   314      64.080  15.530  42.940  1.00  0.00            
ATOM   2958  HD1 ILE   314      65.030  16.090  42.830  1.00  0.00            
ATOM   2959  HD2 ILE   314      63.320  15.620  42.130  1.00  0.00            
ATOM   2960  HD3 ILE   314      63.670  15.990  43.860  1.00  0.00            
ATOM   2961  C   ILE   314      65.200  10.900  41.570  1.00  0.00            
ATOM   2962  O   ILE   314      64.400   9.980  41.770  1.00  0.00            
ATOM   2963  N   ILE   315      65.880  10.990  40.410  1.00  0.00            
ATOM   2964  HN  ILE   315      66.490  11.740  40.170  1.00  0.00            
ATOM   2965  CA  ILE   315      65.890   9.970  39.410  1.00  0.00            
ATOM   2966  HA  ILE   315      64.870   9.820  39.090  1.00  0.00            
ATOM   2967  CB  ILE   315      66.530  10.460  38.140  1.00  0.00            
ATOM   2968  HB  ILE   315      67.460  11.030  38.360  1.00  0.00            
ATOM   2969  CG2 ILE   315      66.850   9.370  37.110  1.00  0.00            
ATOM   2970 1HG2 ILE   315      65.980   8.720  36.880  1.00  0.00            
ATOM   2971 2HG2 ILE   315      67.190   9.880  36.190  1.00  0.00            
ATOM   2972 3HG2 ILE   315      67.660   8.710  37.480  1.00  0.00            
ATOM   2973  CG1 ILE   315      65.490  11.340  37.420  1.00  0.00            
ATOM   2974 1HG1 ILE   315      64.640  10.770  36.990  1.00  0.00            
ATOM   2975 2HG1 ILE   315      65.070  12.060  38.150  1.00  0.00            
ATOM   2976  CD  ILE   315      66.110  12.080  36.230  1.00  0.00            
ATOM   2977  HD1 ILE   315      66.280  11.370  35.400  1.00  0.00            
ATOM   2978  HD2 ILE   315      65.330  12.780  35.860  1.00  0.00            
ATOM   2979  HD3 ILE   315      67.010  12.640  36.550  1.00  0.00            
ATOM   2980  C   ILE   315      66.520   8.680  39.770  1.00  0.00            
ATOM   2981  O   ILE   315      65.950   7.620  39.520  1.00  0.00            
ATOM   2982  N   LEU   316      67.710   8.690  40.400  1.00  0.00            
ATOM   2983  HN  LEU   316      68.210   9.530  40.590  1.00  0.00            
ATOM   2984  CA  LEU   316      68.340   7.530  40.930  1.00  0.00            
ATOM   2985  HA  LEU   316      68.670   7.030  40.040  1.00  0.00            
ATOM   2986  CB  LEU   316      69.660   7.900  41.630  1.00  0.00            
ATOM   2987  HB1 LEU   316      70.300   8.300  40.820  1.00  0.00            
ATOM   2988  HB2 LEU   316      69.390   8.730  42.320  1.00  0.00            
ATOM   2989  CG  LEU   316      70.460   6.830  42.390  1.00  0.00            
ATOM   2990  HG  LEU   316      69.780   6.370  43.140  1.00  0.00            
ATOM   2991  CD1 LEU   316      70.880   5.740  41.400  1.00  0.00            
ATOM   2992 1HD1 LEU   316      70.010   5.090  41.140  1.00  0.00            
ATOM   2993 2HD1 LEU   316      71.230   6.250  40.480  1.00  0.00            
ATOM   2994 3HD1 LEU   316      71.720   5.170  41.850  1.00  0.00            
ATOM   2995  CD2 LEU   316      71.700   7.360  43.130  1.00  0.00            
ATOM   2996 1HD2 LEU   316      72.270   6.530  43.600  1.00  0.00            
ATOM   2997 2HD2 LEU   316      72.330   7.960  42.430  1.00  0.00            
ATOM   2998 3HD2 LEU   316      71.340   8.050  43.920  1.00  0.00            
ATOM   2999  C   LEU   316      67.490   6.750  41.890  1.00  0.00            
ATOM   3000  O   LEU   316      67.530   5.530  41.950  1.00  0.00            
ATOM   3001  N   ALA   317      66.810   7.500  42.770  1.00  0.00            
ATOM   3002  HN  ALA   317      67.190   8.420  42.870  1.00  0.00            
ATOM   3003  CA  ALA   317      65.880   6.960  43.720  1.00  0.00            
ATOM   3004  HA  ALA   317      66.440   6.250  44.310  1.00  0.00            
ATOM   3005  CB  ALA   317      65.440   8.000  44.770  1.00  0.00            
ATOM   3006  HB1 ALA   317      64.640   7.530  45.380  1.00  0.00            
ATOM   3007  HB2 ALA   317      66.240   8.110  45.540  1.00  0.00            
ATOM   3008  HB3 ALA   317      65.060   8.920  44.290  1.00  0.00            
ATOM   3009  C   ALA   317      64.650   6.350  43.150  1.00  0.00            
ATOM   3010  O   ALA   317      64.120   5.340  43.620  1.00  0.00            
ATOM   3011  N   SER   318      64.170   6.910  42.030  1.00  0.00            
ATOM   3012  HN  SER   318      64.610   7.750  41.740  1.00  0.00            
ATOM   3013  CA  SER   318      62.870   6.530  41.570  1.00  0.00            
ATOM   3014  HA  SER   318      62.230   6.220  42.390  1.00  0.00            
ATOM   3015  CB  SER   318      62.160   7.670  40.830  1.00  0.00            
ATOM   3016  HB1 SER   318      62.890   8.230  40.210  1.00  0.00            
ATOM   3017  HB2 SER   318      61.310   7.340  40.200  1.00  0.00            
ATOM   3018  OG  SER   318      61.580   8.620  41.710  1.00  0.00            
ATOM   3019  HG1 SER   318      62.330   9.130  42.040  1.00  0.00            
ATOM   3020  C   SER   318      62.960   5.400  40.610  1.00  0.00            
ATOM   3021  O   SER   318      62.000   5.140  39.880  1.00  0.00            
ATOM   3022  N   GLY   319      64.110   4.700  40.480  1.00  0.00            
ATOM   3023  HN  GLY   319      64.870   5.020  41.040  1.00  0.00            
ATOM   3024  CA  GLY   319      64.440   3.610  39.610  1.00  0.00            
ATOM   3025  HA1 GLY   319      65.270   3.030  39.970  1.00  0.00            
ATOM   3026  HA2 GLY   319      63.560   2.980  39.670  1.00  0.00            
ATOM   3027  C   GLY   319      64.660   3.970  38.180  1.00  0.00            
ATOM   3028  O   GLY   319      64.350   3.120  37.350  1.00  0.00            
ATOM   3029  N   GLY   320      65.280   5.140  37.960  1.00  0.00            
ATOM   3030  HN  GLY   320      65.530   5.740  38.720  1.00  0.00            
ATOM   3031  CA  GLY   320      65.490   5.660  36.640  1.00  0.00            
ATOM   3032  HA1 GLY   320      64.560   5.470  36.130  1.00  0.00            
ATOM   3033  HA2 GLY   320      65.650   6.730  36.620  1.00  0.00            
ATOM   3034  C   GLY   320      66.450   4.930  35.770  1.00  0.00            
ATOM   3035  O   GLY   320      66.100   4.770  34.610  1.00  0.00            
ATOM   3036  N   PRO   321      67.610   4.500  36.200  1.00  0.00            
ATOM   3037  CD  PRO   321      68.380   5.110  37.270  1.00  0.00            
ATOM   3038  HD1 PRO   321      67.940   5.190  38.280  1.00  0.00            
ATOM   3039  HD2 PRO   321      68.660   6.150  37.010  1.00  0.00            
ATOM   3040  CA  PRO   321      68.430   3.630  35.410  1.00  0.00            
ATOM   3041  HA  PRO   321      68.810   4.280  34.640  1.00  0.00            
ATOM   3042  CB  PRO   321      69.440   3.100  36.420  1.00  0.00            
ATOM   3043  HB1 PRO   321      68.940   2.330  37.050  1.00  0.00            
ATOM   3044  HB2 PRO   321      70.390   2.810  35.930  1.00  0.00            
ATOM   3045  CG  PRO   321      69.670   4.270  37.380  1.00  0.00            
ATOM   3046  HG1 PRO   321      69.830   4.010  38.450  1.00  0.00            
ATOM   3047  HG2 PRO   321      70.550   4.860  37.040  1.00  0.00            
ATOM   3048  C   PRO   321      67.710   2.520  34.720  1.00  0.00            
ATOM   3049  O   PRO   321      67.850   2.430  33.500  1.00  0.00            
ATOM   3050  N   GLN   322      66.810   1.760  35.380  1.00  0.00            
ATOM   3051  HN  GLN   322      66.760   1.870  36.370  1.00  0.00            
ATOM   3052  CA  GLN   322      66.130   0.620  34.850  1.00  0.00            
ATOM   3053  HA  GLN   322      66.700   0.020  34.160  1.00  0.00            
ATOM   3054  CB  GLN   322      65.660  -0.250  36.030  1.00  0.00            
ATOM   3055  HB1 GLN   322      66.600  -0.470  36.580  1.00  0.00            
ATOM   3056  HB2 GLN   322      64.910   0.250  36.680  1.00  0.00            
ATOM   3057  CG  GLN   322      64.960  -1.530  35.550  1.00  0.00            
ATOM   3058  HG1 GLN   322      64.670  -2.080  36.470  1.00  0.00            
ATOM   3059  HG2 GLN   322      64.040  -1.300  34.980  1.00  0.00            
ATOM   3060  CD  GLN   322      65.830  -2.540  34.830  1.00  0.00            
ATOM   3061  OE1 GLN   322      66.660  -3.080  35.570  1.00  0.00            
ATOM   3062  NE2 GLN   322      65.740  -2.780  33.490  1.00  0.00            
ATOM   3063 1HE2 GLN   322      65.060  -2.260  32.970  1.00  0.00            
ATOM   3064 2HE2 GLN   322      66.430  -3.240  32.930  1.00  0.00            
ATOM   3065  C   GLN   322      64.990   0.950  33.950  1.00  0.00            
ATOM   3066  O   GLN   322      64.580   0.280  33.000  1.00  0.00            
ATOM   3067  N   ALA   323      64.400   2.140  34.160  1.00  0.00            
ATOM   3068  HN  ALA   323      64.780   2.850  34.750  1.00  0.00            
ATOM   3069  CA  ALA   323      63.470   2.760  33.270  1.00  0.00            
ATOM   3070  HA  ALA   323      62.800   1.960  32.980  1.00  0.00            
ATOM   3071  CB  ALA   323      62.590   3.860  33.900  1.00  0.00            
ATOM   3072  HB1 ALA   323      61.830   3.340  34.530  1.00  0.00            
ATOM   3073  HB2 ALA   323      63.250   4.550  34.480  1.00  0.00            
ATOM   3074  HB3 ALA   323      62.060   4.420  33.110  1.00  0.00            
ATOM   3075  C   ALA   323      64.000   3.230  31.970  1.00  0.00            
ATOM   3076  O   ALA   323      63.560   2.800  30.900  1.00  0.00            
ATOM   3077  N   LEU   324      65.160   3.910  32.100  1.00  0.00            
ATOM   3078  HN  LEU   324      65.530   4.170  32.990  1.00  0.00            
ATOM   3079  CA  LEU   324      65.940   4.340  30.980  1.00  0.00            
ATOM   3080  HA  LEU   324      65.340   4.970  30.350  1.00  0.00            
ATOM   3081  CB  LEU   324      67.120   5.220  31.450  1.00  0.00            
ATOM   3082  HB1 LEU   324      67.630   4.670  32.260  1.00  0.00            
ATOM   3083  HB2 LEU   324      67.780   5.320  30.560  1.00  0.00            
ATOM   3084  CG  LEU   324      66.850   6.610  32.030  1.00  0.00            
ATOM   3085  HG  LEU   324      65.980   6.500  32.710  1.00  0.00            
ATOM   3086  CD1 LEU   324      68.070   7.130  32.810  1.00  0.00            
ATOM   3087 1HD1 LEU   324      68.830   7.420  32.050  1.00  0.00            
ATOM   3088 2HD1 LEU   324      67.790   8.090  33.300  1.00  0.00            
ATOM   3089 3HD1 LEU   324      68.540   6.370  33.470  1.00  0.00            
ATOM   3090  CD2 LEU   324      66.260   7.620  31.030  1.00  0.00            
ATOM   3091 1HD2 LEU   324      66.950   7.650  30.160  1.00  0.00            
ATOM   3092 2HD2 LEU   324      65.230   7.330  30.720  1.00  0.00            
ATOM   3093 3HD2 LEU   324      66.130   8.600  31.520  1.00  0.00            
ATOM   3094  C   LEU   324      66.460   3.270  30.090  1.00  0.00            
ATOM   3095  O   LEU   324      66.370   3.370  28.860  1.00  0.00            
ATOM   3096  N   VAL   325      66.920   2.140  30.670  1.00  0.00            
ATOM   3097  HN  VAL   325      66.920   1.990  31.650  1.00  0.00            
ATOM   3098  CA  VAL   325      67.640   1.100  30.010  1.00  0.00            
ATOM   3099  HA  VAL   325      68.450   1.500  29.420  1.00  0.00            
ATOM   3100  CB  VAL   325      68.340   0.200  30.980  1.00  0.00            
ATOM   3101  HB  VAL   325      67.830   0.100  31.960  1.00  0.00            
ATOM   3102  CG1 VAL   325      68.590  -1.210  30.420  1.00  0.00            
ATOM   3103 1HG1 VAL   325      67.650  -1.730  30.150  1.00  0.00            
ATOM   3104 2HG1 VAL   325      69.200  -1.220  29.490  1.00  0.00            
ATOM   3105 3HG1 VAL   325      69.140  -1.840  31.150  1.00  0.00            
ATOM   3106  CG2 VAL   325      69.740   0.800  31.170  1.00  0.00            
ATOM   3107 1HG2 VAL   325      70.300   0.170  31.900  1.00  0.00            
ATOM   3108 2HG2 VAL   325      70.350   0.910  30.250  1.00  0.00            
ATOM   3109 3HG2 VAL   325      69.670   1.820  31.590  1.00  0.00            
ATOM   3110  C   VAL   325      66.820   0.380  29.000  1.00  0.00            
ATOM   3111  O   VAL   325      67.110   0.180  27.820  1.00  0.00            
ATOM   3112  N   ASN   326      65.560   0.140  29.420  1.00  0.00            
ATOM   3113  HN  ASN   326      65.440   0.250  30.400  1.00  0.00            
ATOM   3114  CA  ASN   326      64.490  -0.390  28.630  1.00  0.00            
ATOM   3115  HA  ASN   326      64.840  -1.300  28.180  1.00  0.00            
ATOM   3116  CB  ASN   326      63.260  -0.720  29.500  1.00  0.00            
ATOM   3117  HB1 ASN   326      62.980   0.130  30.150  1.00  0.00            
ATOM   3118  HB2 ASN   326      62.370  -0.890  28.860  1.00  0.00            
ATOM   3119  CG  ASN   326      63.590  -1.870  30.440  1.00  0.00            
ATOM   3120  OD1 ASN   326      64.640  -2.500  30.400  1.00  0.00            
ATOM   3121  ND2 ASN   326      62.570  -2.250  31.270  1.00  0.00            
ATOM   3122 1HD2 ASN   326      61.620  -2.130  30.990  1.00  0.00            
ATOM   3123 2HD2 ASN   326      62.820  -2.990  31.900  1.00  0.00            
ATOM   3124  C   ASN   326      64.060   0.500  27.510  1.00  0.00            
ATOM   3125  O   ASN   326      63.790   0.010  26.410  1.00  0.00            
ATOM   3126  N   ILE   327      63.980   1.830  27.670  1.00  0.00            
ATOM   3127  HN  ILE   327      64.110   2.220  28.580  1.00  0.00            
ATOM   3128  CA  ILE   327      63.690   2.730  26.600  1.00  0.00            
ATOM   3129  HA  ILE   327      62.760   2.350  26.200  1.00  0.00            
ATOM   3130  CB  ILE   327      63.540   4.130  27.100  1.00  0.00            
ATOM   3131  HB  ILE   327      64.490   4.510  27.550  1.00  0.00            
ATOM   3132  CG2 ILE   327      63.280   5.070  25.910  1.00  0.00            
ATOM   3133 1HG2 ILE   327      63.200   6.090  26.340  1.00  0.00            
ATOM   3134 2HG2 ILE   327      64.170   5.130  25.250  1.00  0.00            
ATOM   3135 3HG2 ILE   327      62.310   4.910  25.380  1.00  0.00            
ATOM   3136  CG1 ILE   327      62.390   4.300  28.110  1.00  0.00            
ATOM   3137 1HG1 ILE   327      62.590   3.850  29.100  1.00  0.00            
ATOM   3138 2HG1 ILE   327      62.430   5.330  28.520  1.00  0.00            
ATOM   3139  CD  ILE   327      60.980   4.000  27.590  1.00  0.00            
ATOM   3140  HD1 ILE   327      60.710   2.970  27.300  1.00  0.00            
ATOM   3141  HD2 ILE   327      60.330   4.340  28.430  1.00  0.00            
ATOM   3142  HD3 ILE   327      60.650   4.600  26.720  1.00  0.00            
ATOM   3143  C   ILE   327      64.790   2.590  25.610  1.00  0.00            
ATOM   3144  O   ILE   327      64.510   2.510  24.410  1.00  0.00            
ATOM   3145  N   MET   328      66.070   2.500  26.040  1.00  0.00            
ATOM   3146  HN  MET   328      66.210   2.660  27.010  1.00  0.00            
ATOM   3147  CA  MET   328      67.150   2.590  25.120  1.00  0.00            
ATOM   3148  HA  MET   328      66.890   3.450  24.510  1.00  0.00            
ATOM   3149  CB  MET   328      68.430   2.920  25.910  1.00  0.00            
ATOM   3150  HB1 MET   328      68.240   3.760  26.610  1.00  0.00            
ATOM   3151  HB2 MET   328      68.770   2.020  26.470  1.00  0.00            
ATOM   3152  CG  MET   328      69.660   3.360  25.120  1.00  0.00            
ATOM   3153  HG1 MET   328      70.520   2.980  25.710  1.00  0.00            
ATOM   3154  HG2 MET   328      69.690   2.930  24.100  1.00  0.00            
ATOM   3155  SD  MET   328      69.730   5.160  24.890  1.00  0.00            
ATOM   3156  CE  MET   328      70.970   5.190  23.550  1.00  0.00            
ATOM   3157  HE1 MET   328      70.590   4.700  22.630  1.00  0.00            
ATOM   3158  HE2 MET   328      71.280   6.250  23.410  1.00  0.00            
ATOM   3159  HE3 MET   328      71.820   4.540  23.830  1.00  0.00            
ATOM   3160  C   MET   328      67.300   1.390  24.250  1.00  0.00            
ATOM   3161  O   MET   328      67.770   1.510  23.120  1.00  0.00            
ATOM   3162  N   ARG   329      67.040   0.160  24.730  1.00  0.00            
ATOM   3163  HN  ARG   329      66.840   0.070  25.710  1.00  0.00            
ATOM   3164  CA  ARG   329      67.100  -1.030  23.940  1.00  0.00            
ATOM   3165  HA  ARG   329      67.860  -1.050  23.170  1.00  0.00            
ATOM   3166  CB  ARG   329      67.650  -2.100  24.900  1.00  0.00            
ATOM   3167  HB1 ARG   329      67.930  -2.910  24.200  1.00  0.00            
ATOM   3168  HB2 ARG   329      68.520  -1.690  25.450  1.00  0.00            
ATOM   3169  CG  ARG   329      66.680  -2.900  25.770  1.00  0.00            
ATOM   3170  HG1 ARG   329      66.220  -2.100  26.400  1.00  0.00            
ATOM   3171  HG2 ARG   329      65.850  -3.330  25.160  1.00  0.00            
ATOM   3172  CD  ARG   329      67.410  -3.820  26.740  1.00  0.00            
ATOM   3173  HD1 ARG   329      67.710  -4.790  26.280  1.00  0.00            
ATOM   3174  HD2 ARG   329      68.330  -3.340  27.140  1.00  0.00            
ATOM   3175  NE  ARG   329      66.570  -4.110  27.930  1.00  0.00            
ATOM   3176  HE  ARG   329      65.610  -4.330  27.760  1.00  0.00            
ATOM   3177  CZ  ARG   329      67.210  -4.410  29.100  1.00  0.00            
ATOM   3178  NH1 ARG   329      68.530  -4.760  29.130  1.00  0.00            
ATOM   3179 1HH1 ARG   329      69.030  -4.430  28.320  1.00  0.00            
ATOM   3180 2HH1 ARG   329      69.100  -5.110  29.860  1.00  0.00            
ATOM   3181  NH2 ARG   329      66.500  -4.640  30.240  1.00  0.00            
ATOM   3182 1HH2 ARG   329      65.630  -4.160  30.280  1.00  0.00            
ATOM   3183 2HH2 ARG   329      67.040  -4.890  31.040  1.00  0.00            
ATOM   3184  C   ARG   329      65.810  -1.420  23.290  1.00  0.00            
ATOM   3185  O   ARG   329      65.980  -2.150  22.320  1.00  0.00            
ATOM   3186  N   THR   330      64.620  -0.980  23.730  1.00  0.00            
ATOM   3187  HN  THR   330      64.670  -0.470  24.580  1.00  0.00            
ATOM   3188  CA  THR   330      63.360  -1.270  23.110  1.00  0.00            
ATOM   3189  HA  THR   330      63.290  -2.300  22.820  1.00  0.00            
ATOM   3190  CB  THR   330      62.130  -0.960  23.920  1.00  0.00            
ATOM   3191  HB  THR   330      61.960   0.130  24.020  1.00  0.00            
ATOM   3192  OG1 THR   330      62.290  -1.610  25.170  1.00  0.00            
ATOM   3193  HG1 THR   330      62.900  -1.120  25.720  1.00  0.00            
ATOM   3194  CG2 THR   330      60.880  -1.610  23.300  1.00  0.00            
ATOM   3195 1HG2 THR   330      60.680  -1.150  22.310  1.00  0.00            
ATOM   3196 2HG2 THR   330      60.940  -2.700  23.130  1.00  0.00            
ATOM   3197 3HG2 THR   330      59.960  -1.330  23.870  1.00  0.00            
ATOM   3198  C   THR   330      63.210  -0.560  21.810  1.00  0.00            
ATOM   3199  O   THR   330      62.820  -1.180  20.810  1.00  0.00            
ATOM   3200  N   TYR   331      63.430   0.760  21.720  1.00  0.00            
ATOM   3201  HN  TYR   331      63.960   1.210  22.440  1.00  0.00            
ATOM   3202  CA  TYR   331      63.010   1.510  20.580  1.00  0.00            
ATOM   3203  HA  TYR   331      62.300   0.970  19.970  1.00  0.00            
ATOM   3204  CB  TYR   331      62.360   2.860  20.920  1.00  0.00            
ATOM   3205  HB1 TYR   331      63.110   3.340  21.590  1.00  0.00            
ATOM   3206  HB2 TYR   331      62.110   3.460  20.020  1.00  0.00            
ATOM   3207  CG  TYR   331      61.090   2.630  21.670  1.00  0.00            
ATOM   3208  CD1 TYR   331      61.110   2.570  23.040  1.00  0.00            
ATOM   3209  HD1 TYR   331      62.020   2.920  23.510  1.00  0.00            
ATOM   3210  CE1 TYR   331      59.990   2.210  23.750  1.00  0.00            
ATOM   3211  HE1 TYR   331      59.960   2.140  24.830  1.00  0.00            
ATOM   3212  CZ  TYR   331      58.900   1.850  22.990  1.00  0.00            
ATOM   3213  OH  TYR   331      57.740   1.540  23.730  1.00  0.00            
ATOM   3214  HH  TYR   331      57.130   1.150  23.100  1.00  0.00            
ATOM   3215  CD2 TYR   331      60.020   2.160  20.950  1.00  0.00            
ATOM   3216  HD2 TYR   331      59.970   2.090  19.870  1.00  0.00            
ATOM   3217  CE2 TYR   331      58.870   1.800  21.620  1.00  0.00            
ATOM   3218  HE2 TYR   331      57.980   1.580  21.030  1.00  0.00            
ATOM   3219  C   TYR   331      64.100   1.790  19.600  1.00  0.00            
ATOM   3220  O   TYR   331      65.280   1.890  19.930  1.00  0.00            
ATOM   3221  N   THR   332      63.700   1.850  18.310  1.00  0.00            
ATOM   3222  HN  THR   332      62.750   1.850  17.990  1.00  0.00            
ATOM   3223  CA  THR   332      64.690   1.870  17.290  1.00  0.00            
ATOM   3224  HA  THR   332      65.630   1.880  17.820  1.00  0.00            
ATOM   3225  CB  THR   332      64.630   0.690  16.370  1.00  0.00            
ATOM   3226  HB  THR   332      65.440   0.770  15.620  1.00  0.00            
ATOM   3227  OG1 THR   332      63.370   0.520  15.730  1.00  0.00            
ATOM   3228  HG1 THR   332      63.350   0.720  14.790  1.00  0.00            
ATOM   3229  CG2 THR   332      64.870  -0.580  17.210  1.00  0.00            
ATOM   3230 1HG2 THR   332      65.800  -0.550  17.830  1.00  0.00            
ATOM   3231 2HG2 THR   332      64.090  -0.910  17.920  1.00  0.00            
ATOM   3232 3HG2 THR   332      65.050  -1.430  16.520  1.00  0.00            
ATOM   3233  C   THR   332      64.700   3.160  16.540  1.00  0.00            
ATOM   3234  O   THR   332      65.100   3.280  15.380  1.00  0.00            
ATOM   3235  N   TYR   333      64.290   4.280  17.170  1.00  0.00            
ATOM   3236  HN  TYR   333      64.030   4.180  18.120  1.00  0.00            
ATOM   3237  CA  TYR   333      64.180   5.570  16.560  1.00  0.00            
ATOM   3238  HA  TYR   333      64.360   5.550  15.500  1.00  0.00            
ATOM   3239  CB  TYR   333      62.670   5.870  16.540  1.00  0.00            
ATOM   3240  HB1 TYR   333      62.130   5.210  15.830  1.00  0.00            
ATOM   3241  HB2 TYR   333      62.280   5.790  17.580  1.00  0.00            
ATOM   3242  CG  TYR   333      62.260   7.230  16.080  1.00  0.00            
ATOM   3243  CD1 TYR   333      62.370   7.640  14.770  1.00  0.00            
ATOM   3244  HD1 TYR   333      62.850   7.020  14.020  1.00  0.00            
ATOM   3245  CE1 TYR   333      61.840   8.830  14.360  1.00  0.00            
ATOM   3246  HE1 TYR   333      62.010   9.020  13.310  1.00  0.00            
ATOM   3247  CZ  TYR   333      61.370   9.710  15.310  1.00  0.00            
ATOM   3248  OH  TYR   333      60.610  10.820  14.900  1.00  0.00            
ATOM   3249  HH  TYR   333      60.630  10.770  13.940  1.00  0.00            
ATOM   3250  CD2 TYR   333      61.900   8.200  16.980  1.00  0.00            
ATOM   3251  HD2 TYR   333      61.880   7.990  18.040  1.00  0.00            
ATOM   3252  CE2 TYR   333      61.410   9.440  16.660  1.00  0.00            
ATOM   3253  HE2 TYR   333      61.080  10.110  17.430  1.00  0.00            
ATOM   3254  C   TYR   333      64.980   6.600  17.280  1.00  0.00            
ATOM   3255  O   TYR   333      64.970   6.710  18.510  1.00  0.00            
ATOM   3256  N   GLU   334      65.890   7.230  16.510  1.00  0.00            
ATOM   3257  HN  GLU   334      65.940   7.050  15.540  1.00  0.00            
ATOM   3258  CA  GLU   334      67.010   7.990  16.960  1.00  0.00            
ATOM   3259  HA  GLU   334      67.580   7.310  17.580  1.00  0.00            
ATOM   3260  CB  GLU   334      67.910   8.370  15.770  1.00  0.00            
ATOM   3261  HB1 GLU   334      68.100   7.440  15.180  1.00  0.00            
ATOM   3262  HB2 GLU   334      67.410   9.160  15.160  1.00  0.00            
ATOM   3263  CG  GLU   334      69.290   8.760  16.280  1.00  0.00            
ATOM   3264  HG1 GLU   334      69.380   8.650  17.380  1.00  0.00            
ATOM   3265  HG2 GLU   334      70.080   8.150  15.790  1.00  0.00            
ATOM   3266  CD  GLU   334      69.670  10.190  15.930  1.00  0.00            
ATOM   3267  OE1 GLU   334      70.870  10.560  16.050  1.00  0.00            
ATOM   3268  OE2 GLU   334      68.770  11.050  15.740  1.00  0.00            
ATOM   3269  C   GLU   334      66.680   9.140  17.850  1.00  0.00            
ATOM   3270  O   GLU   334      67.350   9.300  18.870  1.00  0.00            
ATOM   3271  N   LYS   335      65.640   9.950  17.590  1.00  0.00            
ATOM   3272  HN  LYS   335      65.080   9.740  16.790  1.00  0.00            
ATOM   3273  CA  LYS   335      65.250  11.080  18.370  1.00  0.00            
ATOM   3274  HA  LYS   335      66.160  11.640  18.450  1.00  0.00            
ATOM   3275  CB  LYS   335      64.130  11.770  17.570  1.00  0.00            
ATOM   3276  HB1 LYS   335      63.140  11.290  17.710  1.00  0.00            
ATOM   3277  HB2 LYS   335      63.860  12.620  18.220  1.00  0.00            
ATOM   3278  CG  LYS   335      64.470  12.180  16.130  1.00  0.00            
ATOM   3279  HG1 LYS   335      64.790  11.290  15.550  1.00  0.00            
ATOM   3280  HG2 LYS   335      63.530  12.640  15.750  1.00  0.00            
ATOM   3281  CD  LYS   335      65.550  13.220  15.850  1.00  0.00            
ATOM   3282  HD1 LYS   335      65.130  14.240  16.010  1.00  0.00            
ATOM   3283  HD2 LYS   335      66.340  13.060  16.620  1.00  0.00            
ATOM   3284  CE  LYS   335      66.140  13.140  14.450  1.00  0.00            
ATOM   3285  HE1 LYS   335      65.370  13.400  13.690  1.00  0.00            
ATOM   3286  HE2 LYS   335      66.940  13.900  14.380  1.00  0.00            
ATOM   3287  NZ  LYS   335      66.710  11.810  14.120  1.00  0.00            
ATOM   3288  HZ1 LYS   335      66.030  11.030  14.130  1.00  0.00            
ATOM   3289  HZ2 LYS   335      66.990  11.690  13.120  1.00  0.00            
ATOM   3290  HZ3 LYS   335      67.560  11.630  14.700  1.00  0.00            
ATOM   3291  C   LYS   335      64.790  10.740  19.750  1.00  0.00            
ATOM   3292  O   LYS   335      64.940  11.580  20.640  1.00  0.00            
ATOM   3293  N   LEU   336      64.300   9.500  19.900  1.00  0.00            
ATOM   3294  HN  LEU   336      64.140   8.850  19.160  1.00  0.00            
ATOM   3295  CA  LEU   336      64.030   9.080  21.240  1.00  0.00            
ATOM   3296  HA  LEU   336      63.650   9.940  21.770  1.00  0.00            
ATOM   3297  CB  LEU   336      63.140   7.820  21.280  1.00  0.00            
ATOM   3298  HB1 LEU   336      62.230   7.930  20.650  1.00  0.00            
ATOM   3299  HB2 LEU   336      63.630   7.010  20.710  1.00  0.00            
ATOM   3300  CG  LEU   336      62.600   7.310  22.630  1.00  0.00            
ATOM   3301  HG  LEU   336      63.420   6.830  23.210  1.00  0.00            
ATOM   3302  CD1 LEU   336      62.010   8.530  23.360  1.00  0.00            
ATOM   3303 1HD1 LEU   336      62.870   9.090  23.800  1.00  0.00            
ATOM   3304 2HD1 LEU   336      61.480   9.150  22.620  1.00  0.00            
ATOM   3305 3HD1 LEU   336      61.290   8.240  24.160  1.00  0.00            
ATOM   3306  CD2 LEU   336      61.510   6.260  22.360  1.00  0.00            
ATOM   3307 1HD2 LEU   336      61.560   5.410  23.070  1.00  0.00            
ATOM   3308 2HD2 LEU   336      60.460   6.630  22.350  1.00  0.00            
ATOM   3309 3HD2 LEU   336      61.670   5.870  21.330  1.00  0.00            
ATOM   3310  C   LEU   336      65.220   8.600  22.000  1.00  0.00            
ATOM   3311  O   LEU   336      65.280   8.770  23.220  1.00  0.00            
ATOM   3312  N   LEU   337      66.210   7.980  21.340  1.00  0.00            
ATOM   3313  HN  LEU   337      66.120   7.810  20.360  1.00  0.00            
ATOM   3314  CA  LEU   337      67.370   7.410  21.970  1.00  0.00            
ATOM   3315  HA  LEU   337      67.070   7.030  22.930  1.00  0.00            
ATOM   3316  CB  LEU   337      68.030   6.390  21.030  1.00  0.00            
ATOM   3317  HB1 LEU   337      68.130   6.920  20.060  1.00  0.00            
ATOM   3318  HB2 LEU   337      69.000   6.060  21.480  1.00  0.00            
ATOM   3319  CG  LEU   337      67.130   5.220  20.620  1.00  0.00            
ATOM   3320  HG  LEU   337      66.120   5.620  20.380  1.00  0.00            
ATOM   3321  CD1 LEU   337      67.710   4.520  19.380  1.00  0.00            
ATOM   3322 1HD1 LEU   337      67.810   5.220  18.520  1.00  0.00            
ATOM   3323 2HD1 LEU   337      68.770   4.250  19.520  1.00  0.00            
ATOM   3324 3HD1 LEU   337      67.170   3.570  19.210  1.00  0.00            
ATOM   3325  CD2 LEU   337      67.050   4.290  21.840  1.00  0.00            
ATOM   3326 1HD2 LEU   337      66.720   4.750  22.800  1.00  0.00            
ATOM   3327 2HD2 LEU   337      66.280   3.510  21.670  1.00  0.00            
ATOM   3328 3HD2 LEU   337      68.050   3.890  22.110  1.00  0.00            
ATOM   3329  C   LEU   337      68.280   8.550  22.280  1.00  0.00            
ATOM   3330  O   LEU   337      68.880   8.550  23.350  1.00  0.00            
ATOM   3331  N   TRP   338      68.280   9.600  21.430  1.00  0.00            
ATOM   3332  HN  TRP   338      67.650   9.590  20.650  1.00  0.00            
ATOM   3333  CA  TRP   338      69.080  10.760  21.620  1.00  0.00            
ATOM   3334  HA  TRP   338      70.110  10.430  21.560  1.00  0.00            
ATOM   3335  CB  TRP   338      68.860  11.660  20.400  1.00  0.00            
ATOM   3336  HB1 TRP   338      69.070  10.990  19.540  1.00  0.00            
ATOM   3337  HB2 TRP   338      67.790  11.940  20.320  1.00  0.00            
ATOM   3338  CG  TRP   338      69.730  12.890  20.290  1.00  0.00            
ATOM   3339  CD1 TRP   338      69.310  14.180  20.140  1.00  0.00            
ATOM   3340  HD1 TRP   338      68.290  14.490  20.000  1.00  0.00            
ATOM   3341  NE1 TRP   338      70.380  15.030  20.280  1.00  0.00            
ATOM   3342  HE1 TRP   338      70.530  15.880  19.810  1.00  0.00            
ATOM   3343  CE2 TRP   338      71.510  14.270  20.420  1.00  0.00            
ATOM   3344  CD2 TRP   338      71.170  12.910  20.380  1.00  0.00            
ATOM   3345  CE3 TRP   338      72.110  11.920  20.350  1.00  0.00            
ATOM   3346  HE3 TRP   338      71.860  10.900  20.120  1.00  0.00            
ATOM   3347  CZ3 TRP   338      73.440  12.270  20.400  1.00  0.00            
ATOM   3348  HZ3 TRP   338      74.250  11.550  20.390  1.00  0.00            
ATOM   3349  CZ2 TRP   338      72.840  14.580  20.450  1.00  0.00            
ATOM   3350  HZ2 TRP   338      73.090  15.630  20.410  1.00  0.00            
ATOM   3351  CH2 TRP   338      73.800  13.590  20.460  1.00  0.00            
ATOM   3352  HH2 TRP   338      74.840  13.750  20.680  1.00  0.00            
ATOM   3353  C   TRP   338      68.880  11.490  22.910  1.00  0.00            
ATOM   3354  O   TRP   338      69.780  11.790  23.700  1.00  0.00            
ATOM   3355  N   THR   339      67.610  11.780  23.220  1.00  0.00            
ATOM   3356  HN  THR   339      66.920  11.570  22.520  1.00  0.00            
ATOM   3357  CA  THR   339      67.220  12.550  24.360  1.00  0.00            
ATOM   3358  HA  THR   339      67.820  13.450  24.420  1.00  0.00            
ATOM   3359  CB  THR   339      65.800  13.000  24.200  1.00  0.00            
ATOM   3360  HB  THR   339      65.830  13.540  23.230  1.00  0.00            
ATOM   3361  OG1 THR   339      65.370  13.880  25.220  1.00  0.00            
ATOM   3362  HG1 THR   339      65.640  14.740  24.890  1.00  0.00            
ATOM   3363  CG2 THR   339      64.740  11.890  24.060  1.00  0.00            
ATOM   3364 1HG2 THR   339      64.730  11.490  23.030  1.00  0.00            
ATOM   3365 2HG2 THR   339      64.680  11.110  24.850  1.00  0.00            
ATOM   3366 3HG2 THR   339      63.760  12.420  24.170  1.00  0.00            
ATOM   3367  C   THR   339      67.410  11.710  25.570  1.00  0.00            
ATOM   3368  O   THR   339      67.870  12.270  26.570  1.00  0.00            
ATOM   3369  N   THR   340      67.140  10.400  25.500  1.00  0.00            
ATOM   3370  HN  THR   340      66.710  10.030  24.680  1.00  0.00            
ATOM   3371  CA  THR   340      67.460   9.460  26.540  1.00  0.00            
ATOM   3372  HA  THR   340      66.870   9.800  27.380  1.00  0.00            
ATOM   3373  CB  THR   340      67.120   8.050  26.170  1.00  0.00            
ATOM   3374  HB  THR   340      67.660   7.660  25.290  1.00  0.00            
ATOM   3375  OG1 THR   340      65.770   7.790  25.790  1.00  0.00            
ATOM   3376  HG1 THR   340      65.640   8.090  24.890  1.00  0.00            
ATOM   3377  CG2 THR   340      67.390   7.100  27.340  1.00  0.00            
ATOM   3378 1HG2 THR   340      67.080   6.070  27.060  1.00  0.00            
ATOM   3379 2HG2 THR   340      68.490   7.100  27.530  1.00  0.00            
ATOM   3380 3HG2 THR   340      66.790   7.230  28.260  1.00  0.00            
ATOM   3381  C   THR   340      68.910   9.430  26.870  1.00  0.00            
ATOM   3382  O   THR   340      69.250   9.450  28.050  1.00  0.00            
ATOM   3383  N   SER   341      69.700   9.240  25.800  1.00  0.00            
ATOM   3384  HN  SER   341      69.310   9.090  24.890  1.00  0.00            
ATOM   3385  CA  SER   341      71.130   9.200  25.870  1.00  0.00            
ATOM   3386  HA  SER   341      71.230   8.330  26.500  1.00  0.00            
ATOM   3387  CB  SER   341      71.810   8.930  24.520  1.00  0.00            
ATOM   3388  HB1 SER   341      71.210   8.120  24.050  1.00  0.00            
ATOM   3389  HB2 SER   341      71.720   9.860  23.900  1.00  0.00            
ATOM   3390  OG  SER   341      73.170   8.540  24.610  1.00  0.00            
ATOM   3391  HG1 SER   341      73.390   8.040  23.820  1.00  0.00            
ATOM   3392  C   SER   341      71.860  10.380  26.420  1.00  0.00            
ATOM   3393  O   SER   341      72.860  10.180  27.100  1.00  0.00            
ATOM   3394  N   ARG   342      71.450  11.610  26.070  1.00  0.00            
ATOM   3395  HN  ARG   342      70.710  11.650  25.400  1.00  0.00            
ATOM   3396  CA  ARG   342      71.870  12.810  26.720  1.00  0.00            
ATOM   3397  HA  ARG   342      72.920  13.010  26.610  1.00  0.00            
ATOM   3398  CB  ARG   342      71.050  13.930  26.050  1.00  0.00            
ATOM   3399  HB1 ARG   342      69.990  13.620  25.970  1.00  0.00            
ATOM   3400  HB2 ARG   342      71.050  14.860  26.650  1.00  0.00            
ATOM   3401  CG  ARG   342      71.590  14.450  24.720  1.00  0.00            
ATOM   3402  HG1 ARG   342      72.650  14.750  24.830  1.00  0.00            
ATOM   3403  HG2 ARG   342      71.640  13.580  24.030  1.00  0.00            
ATOM   3404  CD  ARG   342      70.750  15.540  24.040  1.00  0.00            
ATOM   3405  HD1 ARG   342      71.350  15.970  23.210  1.00  0.00            
ATOM   3406  HD2 ARG   342      69.820  15.190  23.540  1.00  0.00            
ATOM   3407  NE  ARG   342      70.380  16.640  24.980  1.00  0.00            
ATOM   3408  HE  ARG   342      69.470  16.730  25.390  1.00  0.00            
ATOM   3409  CZ  ARG   342      71.160  17.650  25.440  1.00  0.00            
ATOM   3410  NH1 ARG   342      72.420  17.970  25.030  1.00  0.00            
ATOM   3411 1HH1 ARG   342      72.970  17.230  24.620  1.00  0.00            
ATOM   3412 2HH1 ARG   342      72.960  18.700  25.450  1.00  0.00            
ATOM   3413  NH2 ARG   342      70.730  18.550  26.370  1.00  0.00            
ATOM   3414 1HH2 ARG   342      69.740  18.720  26.400  1.00  0.00            
ATOM   3415 2HH2 ARG   342      71.310  19.360  26.420  1.00  0.00            
ATOM   3416  C   ARG   342      71.520  12.830  28.170  1.00  0.00            
ATOM   3417  O   ARG   342      72.240  13.410  28.970  1.00  0.00            
ATOM   3418  N   VAL   343      70.460  12.140  28.620  1.00  0.00            
ATOM   3419  HN  VAL   343      69.770  11.710  28.040  1.00  0.00            
ATOM   3420  CA  VAL   343      70.240  11.960  30.020  1.00  0.00            
ATOM   3421  HA  VAL   343      70.450  12.880  30.550  1.00  0.00            
ATOM   3422  CB  VAL   343      68.760  11.770  30.220  1.00  0.00            
ATOM   3423  HB  VAL   343      68.290  11.150  29.420  1.00  0.00            
ATOM   3424  CG1 VAL   343      68.390  11.030  31.510  1.00  0.00            
ATOM   3425 1HG1 VAL   343      68.790  11.580  32.380  1.00  0.00            
ATOM   3426 2HG1 VAL   343      67.300  10.790  31.630  1.00  0.00            
ATOM   3427 3HG1 VAL   343      68.700   9.960  31.570  1.00  0.00            
ATOM   3428  CG2 VAL   343      68.050  13.130  30.210  1.00  0.00            
ATOM   3429 1HG2 VAL   343      68.510  13.900  30.860  1.00  0.00            
ATOM   3430 2HG2 VAL   343      68.170  13.560  29.190  1.00  0.00            
ATOM   3431 3HG2 VAL   343      66.970  12.960  30.410  1.00  0.00            
ATOM   3432  C   VAL   343      71.100  10.950  30.690  1.00  0.00            
ATOM   3433  O   VAL   343      71.660  11.180  31.760  1.00  0.00            
ATOM   3434  N   LEU   344      71.400   9.810  30.040  1.00  0.00            
ATOM   3435  HN  LEU   344      71.030   9.620  29.140  1.00  0.00            
ATOM   3436  CA  LEU   344      72.360   8.870  30.520  1.00  0.00            
ATOM   3437  HA  LEU   344      72.100   8.580  31.520  1.00  0.00            
ATOM   3438  CB  LEU   344      72.290   7.570  29.690  1.00  0.00            
ATOM   3439  HB1 LEU   344      72.480   7.840  28.630  1.00  0.00            
ATOM   3440  HB2 LEU   344      73.160   6.940  29.940  1.00  0.00            
ATOM   3441  CG  LEU   344      71.030   6.690  29.760  1.00  0.00            
ATOM   3442  HG  LEU   344      70.250   7.470  29.750  1.00  0.00            
ATOM   3443  CD1 LEU   344      70.900   5.720  28.570  1.00  0.00            
ATOM   3444 1HD1 LEU   344      70.660   6.230  27.610  1.00  0.00            
ATOM   3445 2HD1 LEU   344      71.830   5.120  28.570  1.00  0.00            
ATOM   3446 3HD1 LEU   344      70.040   5.050  28.750  1.00  0.00            
ATOM   3447  CD2 LEU   344      71.100   5.920  31.090  1.00  0.00            
ATOM   3448 1HD2 LEU   344      70.160   5.350  31.270  1.00  0.00            
ATOM   3449 2HD2 LEU   344      71.920   5.180  31.210  1.00  0.00            
ATOM   3450 3HD2 LEU   344      71.190   6.730  31.840  1.00  0.00            
ATOM   3451  C   LEU   344      73.770   9.320  30.700  1.00  0.00            
ATOM   3452  O   LEU   344      74.420   8.850  31.630  1.00  0.00            
ATOM   3453  N   LYS   345      74.210  10.300  29.880  1.00  0.00            
ATOM   3454  HN  LYS   345      73.590  10.640  29.180  1.00  0.00            
ATOM   3455  CA  LYS   345      75.490  10.930  29.820  1.00  0.00            
ATOM   3456  HA  LYS   345      76.230  10.160  29.650  1.00  0.00            
ATOM   3457  CB  LYS   345      75.540  11.990  28.710  1.00  0.00            
ATOM   3458  HB1 LYS   345      75.140  11.450  27.830  1.00  0.00            
ATOM   3459  HB2 LYS   345      74.770  12.750  29.010  1.00  0.00            
ATOM   3460  CG  LYS   345      76.920  12.580  28.440  1.00  0.00            
ATOM   3461  HG1 LYS   345      77.320  13.000  29.390  1.00  0.00            
ATOM   3462  HG2 LYS   345      77.700  11.810  28.270  1.00  0.00            
ATOM   3463  CD  LYS   345      76.710  13.700  27.420  1.00  0.00            
ATOM   3464  HD1 LYS   345      76.380  13.240  26.470  1.00  0.00            
ATOM   3465  HD2 LYS   345      75.820  14.230  27.830  1.00  0.00            
ATOM   3466  CE  LYS   345      77.790  14.770  27.210  1.00  0.00            
ATOM   3467  HE1 LYS   345      77.870  15.340  28.160  1.00  0.00            
ATOM   3468  HE2 LYS   345      78.750  14.350  26.840  1.00  0.00            
ATOM   3469  NZ  LYS   345      77.340  15.800  26.250  1.00  0.00            
ATOM   3470  HZ1 LYS   345      78.000  16.600  26.250  1.00  0.00            
ATOM   3471  HZ2 LYS   345      77.080  15.420  25.320  1.00  0.00            
ATOM   3472  HZ3 LYS   345      76.450  16.270  26.520  1.00  0.00            
ATOM   3473  C   LYS   345      75.890  11.590  31.100  1.00  0.00            
ATOM   3474  O   LYS   345      77.040  11.460  31.510  1.00  0.00            
ATOM   3475  N   VAL   346      74.920  12.310  31.680  1.00  0.00            
ATOM   3476  HN  VAL   346      73.990  12.340  31.310  1.00  0.00            
ATOM   3477  CA  VAL   346      75.070  13.090  32.870  1.00  0.00            
ATOM   3478  HA  VAL   346      76.110  13.350  33.000  1.00  0.00            
ATOM   3479  CB  VAL   346      74.330  14.400  32.920  1.00  0.00            
ATOM   3480  HB  VAL   346      74.550  14.880  33.900  1.00  0.00            
ATOM   3481  CG1 VAL   346      74.830  15.250  31.740  1.00  0.00            
ATOM   3482 1HG1 VAL   346      75.900  15.530  31.870  1.00  0.00            
ATOM   3483 2HG1 VAL   346      74.640  14.820  30.740  1.00  0.00            
ATOM   3484 3HG1 VAL   346      74.190  16.150  31.830  1.00  0.00            
ATOM   3485  CG2 VAL   346      72.820  14.130  33.010  1.00  0.00            
ATOM   3486 1HG2 VAL   346      72.220  15.020  33.330  1.00  0.00            
ATOM   3487 2HG2 VAL   346      72.370  13.890  32.030  1.00  0.00            
ATOM   3488 3HG2 VAL   346      72.640  13.360  33.790  1.00  0.00            
ATOM   3489  C   VAL   346      74.920  12.330  34.140  1.00  0.00            
ATOM   3490  O   VAL   346      75.560  12.650  35.140  1.00  0.00            
ATOM   3491  N   LEU   347      74.130  11.240  34.080  1.00  0.00            
ATOM   3492  HN  LEU   347      73.480  11.270  33.320  1.00  0.00            
ATOM   3493  CA  LEU   347      73.950  10.240  35.090  1.00  0.00            
ATOM   3494  HA  LEU   347      73.760  10.760  36.020  1.00  0.00            
ATOM   3495  CB  LEU   347      72.680   9.390  34.960  1.00  0.00            
ATOM   3496  HB1 LEU   347      72.570   8.910  33.960  1.00  0.00            
ATOM   3497  HB2 LEU   347      72.780   8.550  35.670  1.00  0.00            
ATOM   3498  CG  LEU   347      71.320  10.080  35.150  1.00  0.00            
ATOM   3499  HG  LEU   347      71.190  10.700  34.240  1.00  0.00            
ATOM   3500  CD1 LEU   347      70.180   9.040  35.250  1.00  0.00            
ATOM   3501 1HD1 LEU   347      70.400   8.470  36.170  1.00  0.00            
ATOM   3502 2HD1 LEU   347      69.220   9.590  35.390  1.00  0.00            
ATOM   3503 3HD1 LEU   347      70.180   8.260  34.460  1.00  0.00            
ATOM   3504  CD2 LEU   347      71.270  11.030  36.360  1.00  0.00            
ATOM   3505 1HD2 LEU   347      70.180  11.160  36.560  1.00  0.00            
ATOM   3506 2HD2 LEU   347      71.810  10.700  37.270  1.00  0.00            
ATOM   3507 3HD2 LEU   347      71.600  12.010  35.950  1.00  0.00            
ATOM   3508  C   LEU   347      75.180   9.420  35.260  1.00  0.00            
ATOM   3509  O   LEU   347      75.700   9.190  36.350  1.00  0.00            
ATOM   3510  N   SER   348      75.790   8.900  34.170  1.00  0.00            
ATOM   3511  HN  SER   348      75.290   9.060  33.320  1.00  0.00            
ATOM   3512  CA  SER   348      77.030   8.190  34.090  1.00  0.00            
ATOM   3513  HA  SER   348      76.780   7.290  34.640  1.00  0.00            
ATOM   3514  CB  SER   348      77.630   7.820  32.730  1.00  0.00            
ATOM   3515  HB1 SER   348      78.460   7.090  32.870  1.00  0.00            
ATOM   3516  HB2 SER   348      76.860   7.320  32.100  1.00  0.00            
ATOM   3517  OG  SER   348      78.120   8.960  32.050  1.00  0.00            
ATOM   3518  HG1 SER   348      77.390   9.500  31.730  1.00  0.00            
ATOM   3519  C   SER   348      78.190   8.630  34.910  1.00  0.00            
ATOM   3520  O   SER   348      79.100   7.870  35.260  1.00  0.00            
ATOM   3521  N   VAL   349      78.310   9.940  35.150  1.00  0.00            
ATOM   3522  HN  VAL   349      77.700  10.670  34.840  1.00  0.00            
ATOM   3523  CA  VAL   349      79.540  10.430  35.690  1.00  0.00            
ATOM   3524  HA  VAL   349      80.410   9.840  35.460  1.00  0.00            
ATOM   3525  CB  VAL   349      79.900  11.710  34.980  1.00  0.00            
ATOM   3526  HB  VAL   349      80.580  12.370  35.540  1.00  0.00            
ATOM   3527  CG1 VAL   349      80.450  11.290  33.610  1.00  0.00            
ATOM   3528 1HG1 VAL   349      79.840  10.650  32.950  1.00  0.00            
ATOM   3529 2HG1 VAL   349      80.670  12.190  32.980  1.00  0.00            
ATOM   3530 3HG1 VAL   349      81.450  10.810  33.710  1.00  0.00            
ATOM   3531  CG2 VAL   349      78.710  12.680  34.830  1.00  0.00            
ATOM   3532 1HG2 VAL   349      78.920  13.490  34.100  1.00  0.00            
ATOM   3533 2HG2 VAL   349      77.810  12.150  34.460  1.00  0.00            
ATOM   3534 3HG2 VAL   349      78.430  13.090  35.820  1.00  0.00            
ATOM   3535  C   VAL   349      79.470  10.620  37.160  1.00  0.00            
ATOM   3536  O   VAL   349      80.440  10.510  37.910  1.00  0.00            
ATOM   3537  N   CYS   350      78.230  10.800  37.630  1.00  0.00            
ATOM   3538  HN  CYS   350      77.510  10.970  36.960  1.00  0.00            
ATOM   3539  CA  CYS   350      77.990  10.920  39.030  1.00  0.00            
ATOM   3540  HA  CYS   350      78.720  11.600  39.460  1.00  0.00            
ATOM   3541  CB  CYS   350      76.600  11.500  39.340  1.00  0.00            
ATOM   3542  HB1 CYS   350      75.840  10.840  38.880  1.00  0.00            
ATOM   3543  HB2 CYS   350      76.490  11.550  40.450  1.00  0.00            
ATOM   3544  SG  CYS   350      76.450  13.100  38.500  1.00  0.00            
ATOM   3545  HG1 CYS   350      77.380  13.770  39.180  1.00  0.00            
ATOM   3546  C   CYS   350      78.220   9.640  39.770  1.00  0.00            
ATOM   3547  O   CYS   350      77.800   8.550  39.400  1.00  0.00            
ATOM   3548  N   SER   351      78.800   9.750  40.970  1.00  0.00            
ATOM   3549  HN  SER   351      79.140  10.630  41.300  1.00  0.00            
ATOM   3550  CA  SER   351      79.360   8.600  41.630  1.00  0.00            
ATOM   3551  HA  SER   351      79.890   7.990  40.920  1.00  0.00            
ATOM   3552  CB  SER   351      80.420   8.990  42.670  1.00  0.00            
ATOM   3553  HB1 SER   351      80.760   8.070  43.200  1.00  0.00            
ATOM   3554  HB2 SER   351      81.240   9.470  42.100  1.00  0.00            
ATOM   3555  OG  SER   351      79.870   9.860  43.640  1.00  0.00            
ATOM   3556  HG1 SER   351      80.550   9.980  44.320  1.00  0.00            
ATOM   3557  C   SER   351      78.340   7.670  42.190  1.00  0.00            
ATOM   3558  O   SER   351      78.530   6.460  42.220  1.00  0.00            
ATOM   3559  N   SER   352      77.210   8.080  42.790  1.00  0.00            
ATOM   3560  HN  SER   352      76.940   9.020  42.970  1.00  0.00            
ATOM   3561  CA  SER   352      76.250   7.140  43.270  1.00  0.00            
ATOM   3562  HA  SER   352      76.760   6.250  43.610  1.00  0.00            
ATOM   3563  CB  SER   352      75.510   7.690  44.510  1.00  0.00            
ATOM   3564  HB1 SER   352      74.990   6.880  45.060  1.00  0.00            
ATOM   3565  HB2 SER   352      76.340   8.220  45.010  1.00  0.00            
ATOM   3566  OG  SER   352      74.640   8.740  44.130  1.00  0.00            
ATOM   3567  HG1 SER   352      74.070   8.880  44.890  1.00  0.00            
ATOM   3568  C   SER   352      75.300   6.630  42.240  1.00  0.00            
ATOM   3569  O   SER   352      74.620   5.620  42.450  1.00  0.00            
ATOM   3570  N   ASN   353      75.230   7.300  41.080  1.00  0.00            
ATOM   3571  HN  ASN   353      75.670   8.200  41.070  1.00  0.00            
ATOM   3572  CA  ASN   353      74.550   6.880  39.890  1.00  0.00            
ATOM   3573  HA  ASN   353      73.700   6.280  40.170  1.00  0.00            
ATOM   3574  CB  ASN   353      74.240   8.030  38.920  1.00  0.00            
ATOM   3575  HB1 ASN   353      75.050   8.780  38.840  1.00  0.00            
ATOM   3576  HB2 ASN   353      74.060   7.600  37.910  1.00  0.00            
ATOM   3577  CG  ASN   353      72.890   8.660  39.230  1.00  0.00            
ATOM   3578  OD1 ASN   353      71.920   8.120  38.700  1.00  0.00            
ATOM   3579  ND2 ASN   353      72.730   9.710  40.080  1.00  0.00            
ATOM   3580 1HD2 ASN   353      73.450  10.090  40.660  1.00  0.00            
ATOM   3581 2HD2 ASN   353      71.820  10.050  40.340  1.00  0.00            
ATOM   3582  C   ASN   353      75.350   5.860  39.160  1.00  0.00            
ATOM   3583  O   ASN   353      74.730   4.960  38.600  1.00  0.00            
ATOM   3584  N   LYS   354      76.700   5.840  39.080  1.00  0.00            
ATOM   3585  HN  LYS   354      77.250   6.600  39.400  1.00  0.00            
ATOM   3586  CA  LYS   354      77.450   4.990  38.210  1.00  0.00            
ATOM   3587  HA  LYS   354      77.150   5.230  37.200  1.00  0.00            
ATOM   3588  CB  LYS   354      78.940   5.340  38.290  1.00  0.00            
ATOM   3589  HB1 LYS   354      78.950   6.440  38.140  1.00  0.00            
ATOM   3590  HB2 LYS   354      79.410   5.110  39.270  1.00  0.00            
ATOM   3591  CG  LYS   354      79.880   4.620  37.320  1.00  0.00            
ATOM   3592  HG1 LYS   354      79.740   3.550  37.590  1.00  0.00            
ATOM   3593  HG2 LYS   354      79.420   4.750  36.310  1.00  0.00            
ATOM   3594  CD  LYS   354      81.340   5.040  37.250  1.00  0.00            
ATOM   3595  HD1 LYS   354      81.750   4.900  38.270  1.00  0.00            
ATOM   3596  HD2 LYS   354      81.900   4.280  36.660  1.00  0.00            
ATOM   3597  CE  LYS   354      81.480   6.540  36.960  1.00  0.00            
ATOM   3598  HE1 LYS   354      81.030   6.850  36.000  1.00  0.00            
ATOM   3599  HE2 LYS   354      81.060   7.170  37.770  1.00  0.00            
ATOM   3600  NZ  LYS   354      82.900   6.940  36.810  1.00  0.00            
ATOM   3601  HZ1 LYS   354      83.320   6.320  36.090  1.00  0.00            
ATOM   3602  HZ2 LYS   354      83.050   7.960  36.640  1.00  0.00            
ATOM   3603  HZ3 LYS   354      83.360   6.700  37.710  1.00  0.00            
ATOM   3604  C   LYS   354      77.140   3.550  38.380  1.00  0.00            
ATOM   3605  O   LYS   354      76.810   2.930  37.370  1.00  0.00            
ATOM   3606  N   PRO   355      77.080   2.920  39.520  1.00  0.00            
ATOM   3607  CD  PRO   355      77.420   3.500  40.810  1.00  0.00            
ATOM   3608  HD1 PRO   355      76.840   4.430  40.990  1.00  0.00            
ATOM   3609  HD2 PRO   355      78.510   3.690  40.820  1.00  0.00            
ATOM   3610  CA  PRO   355      76.920   1.500  39.570  1.00  0.00            
ATOM   3611  HA  PRO   355      77.570   1.070  38.830  1.00  0.00            
ATOM   3612  CB  PRO   355      77.350   1.110  40.980  1.00  0.00            
ATOM   3613  HB1 PRO   355      76.860   0.160  41.280  1.00  0.00            
ATOM   3614  HB2 PRO   355      78.440   0.910  40.930  1.00  0.00            
ATOM   3615  CG  PRO   355      77.120   2.380  41.820  1.00  0.00            
ATOM   3616  HG1 PRO   355      76.030   2.410  42.030  1.00  0.00            
ATOM   3617  HG2 PRO   355      77.760   2.360  42.730  1.00  0.00            
ATOM   3618  C   PRO   355      75.490   1.150  39.310  1.00  0.00            
ATOM   3619  O   PRO   355      75.150  -0.010  39.090  1.00  0.00            
ATOM   3620  N   ALA   356      74.570   2.120  39.460  1.00  0.00            
ATOM   3621  HN  ALA   356      74.840   3.070  39.600  1.00  0.00            
ATOM   3622  CA  ALA   356      73.170   1.920  39.250  1.00  0.00            
ATOM   3623  HA  ALA   356      72.890   1.110  39.910  1.00  0.00            
ATOM   3624  CB  ALA   356      72.340   3.140  39.710  1.00  0.00            
ATOM   3625  HB1 ALA   356      72.540   4.060  39.110  1.00  0.00            
ATOM   3626  HB2 ALA   356      71.270   2.880  39.760  1.00  0.00            
ATOM   3627  HB3 ALA   356      72.580   3.460  40.750  1.00  0.00            
ATOM   3628  C   ALA   356      72.660   1.650  37.880  1.00  0.00            
ATOM   3629  O   ALA   356      71.900   0.700  37.660  1.00  0.00            
ATOM   3630  N   ILE   357      73.260   2.400  36.940  1.00  0.00            
ATOM   3631  HN  ILE   357      73.770   3.220  37.190  1.00  0.00            
ATOM   3632  CA  ILE   357      73.200   2.200  35.530  1.00  0.00            
ATOM   3633  HA  ILE   357      72.200   1.930  35.220  1.00  0.00            
ATOM   3634  CB  ILE   357      73.720   3.340  34.710  1.00  0.00            
ATOM   3635  HB  ILE   357      74.820   3.310  34.870  1.00  0.00            
ATOM   3636  CG2 ILE   357      73.250   3.270  33.240  1.00  0.00            
ATOM   3637 1HG2 ILE   357      72.150   3.130  33.240  1.00  0.00            
ATOM   3638 2HG2 ILE   357      73.510   4.180  32.660  1.00  0.00            
ATOM   3639 3HG2 ILE   357      73.750   2.400  32.760  1.00  0.00            
ATOM   3640  CG1 ILE   357      73.260   4.720  35.220  1.00  0.00            
ATOM   3641 1HG1 ILE   357      72.170   4.800  35.030  1.00  0.00            
ATOM   3642 2HG1 ILE   357      73.310   4.770  36.330  1.00  0.00            
ATOM   3643  CD  ILE   357      73.940   6.020  34.790  1.00  0.00            
ATOM   3644  HD1 ILE   357      73.750   6.100  33.690  1.00  0.00            
ATOM   3645  HD2 ILE   357      73.600   6.890  35.390  1.00  0.00            
ATOM   3646  HD3 ILE   357      75.020   5.850  34.970  1.00  0.00            
ATOM   3647  C   ILE   357      73.830   0.910  35.130  1.00  0.00            
ATOM   3648  O   ILE   357      73.300   0.180  34.290  1.00  0.00            
ATOM   3649  N   VAL   358      75.010   0.580  35.690  1.00  0.00            
ATOM   3650  HN  VAL   358      75.440   1.060  36.440  1.00  0.00            
ATOM   3651  CA  VAL   358      75.530  -0.700  35.320  1.00  0.00            
ATOM   3652  HA  VAL   358      75.410  -0.910  34.260  1.00  0.00            
ATOM   3653  CB  VAL   358      76.970  -0.860  35.700  1.00  0.00            
ATOM   3654  HB  VAL   358      77.060  -0.920  36.810  1.00  0.00            
ATOM   3655  CG1 VAL   358      77.470  -2.200  35.150  1.00  0.00            
ATOM   3656 1HG1 VAL   358      77.090  -3.200  35.460  1.00  0.00            
ATOM   3657 2HG1 VAL   358      77.230  -2.320  34.070  1.00  0.00            
ATOM   3658 3HG1 VAL   358      78.580  -2.190  35.190  1.00  0.00            
ATOM   3659  CG2 VAL   358      77.650   0.430  35.190  1.00  0.00            
ATOM   3660 1HG2 VAL   358      77.300   1.300  35.770  1.00  0.00            
ATOM   3661 2HG2 VAL   358      78.730   0.290  35.410  1.00  0.00            
ATOM   3662 3HG2 VAL   358      77.580   0.580  34.090  1.00  0.00            
ATOM   3663  C   VAL   358      74.700  -1.870  35.710  1.00  0.00            
ATOM   3664  O   VAL   358      74.430  -2.740  34.880  1.00  0.00            
ATOM   3665  N   GLU   359      74.130  -1.840  36.930  1.00  0.00            
ATOM   3666  HN  GLU   359      74.320  -1.010  37.450  1.00  0.00            
ATOM   3667  CA  GLU   359      73.260  -2.860  37.410  1.00  0.00            
ATOM   3668  HA  GLU   359      73.830  -3.760  37.290  1.00  0.00            
ATOM   3669  CB  GLU   359      73.010  -2.720  38.920  1.00  0.00            
ATOM   3670  HB1 GLU   359      73.960  -2.830  39.490  1.00  0.00            
ATOM   3671  HB2 GLU   359      72.650  -1.670  39.010  1.00  0.00            
ATOM   3672  CG  GLU   359      72.100  -3.740  39.610  1.00  0.00            
ATOM   3673  HG1 GLU   359      71.040  -3.720  39.270  1.00  0.00            
ATOM   3674  HG2 GLU   359      72.620  -4.700  39.400  1.00  0.00            
ATOM   3675  CD  GLU   359      72.120  -3.470  41.100  1.00  0.00            
ATOM   3676  OE1 GLU   359      72.180  -2.250  41.400  1.00  0.00            
ATOM   3677  OE2 GLU   359      72.120  -4.460  41.890  1.00  0.00            
ATOM   3678  C   GLU   359      71.970  -2.930  36.670  1.00  0.00            
ATOM   3679  O   GLU   359      71.600  -4.020  36.230  1.00  0.00            
ATOM   3680  N   ALA   360      71.280  -1.820  36.360  1.00  0.00            
ATOM   3681  HN  ALA   360      71.600  -0.950  36.740  1.00  0.00            
ATOM   3682  CA  ALA   360      70.130  -1.810  35.500  1.00  0.00            
ATOM   3683  HA  ALA   360      69.310  -2.400  35.890  1.00  0.00            
ATOM   3684  CB  ALA   360      69.650  -0.370  35.720  1.00  0.00            
ATOM   3685  HB1 ALA   360      69.460  -0.210  36.800  1.00  0.00            
ATOM   3686  HB2 ALA   360      70.390   0.370  35.330  1.00  0.00            
ATOM   3687  HB3 ALA   360      68.680  -0.140  35.240  1.00  0.00            
ATOM   3688  C   ALA   360      70.210  -2.180  34.060  1.00  0.00            
ATOM   3689  O   ALA   360      69.230  -2.590  33.450  1.00  0.00            
ATOM   3690  N   GLY   361      71.400  -2.260  33.440  1.00  0.00            
ATOM   3691  HN  GLY   361      72.140  -2.030  34.060  1.00  0.00            
ATOM   3692  CA  GLY   361      71.710  -2.800  32.150  1.00  0.00            
ATOM   3693  HA1 GLY   361      72.220  -3.740  32.320  1.00  0.00            
ATOM   3694  HA2 GLY   361      70.760  -2.980  31.660  1.00  0.00            
ATOM   3695  C   GLY   361      72.510  -1.940  31.230  1.00  0.00            
ATOM   3696  O   GLY   361      72.430  -2.150  30.020  1.00  0.00            
ATOM   3697  N   GLY   362      73.250  -0.980  31.800  1.00  0.00            
ATOM   3698  HN  GLY   362      73.410  -1.090  32.780  1.00  0.00            
ATOM   3699  CA  GLY   362      73.940   0.110  31.200  1.00  0.00            
ATOM   3700  HA1 GLY   362      73.270   0.830  30.740  1.00  0.00            
ATOM   3701  HA2 GLY   362      74.560   0.770  31.780  1.00  0.00            
ATOM   3702  C   GLY   362      74.700  -0.230  29.960  1.00  0.00            
ATOM   3703  O   GLY   362      74.410   0.210  28.850  1.00  0.00            
ATOM   3704  N   MET   363      75.640  -1.190  29.990  1.00  0.00            
ATOM   3705  HN  MET   363      75.840  -1.640  30.860  1.00  0.00            
ATOM   3706  CA  MET   363      76.510  -1.570  28.920  1.00  0.00            
ATOM   3707  HA  MET   363      76.980  -0.640  28.620  1.00  0.00            
ATOM   3708  CB  MET   363      77.600  -2.500  29.480  1.00  0.00            
ATOM   3709  HB1 MET   363      77.260  -3.550  29.630  1.00  0.00            
ATOM   3710  HB2 MET   363      78.390  -2.770  28.750  1.00  0.00            
ATOM   3711  CG  MET   363      78.220  -2.020  30.790  1.00  0.00            
ATOM   3712  HG1 MET   363      77.600  -2.310  31.670  1.00  0.00            
ATOM   3713  HG2 MET   363      79.230  -2.490  30.870  1.00  0.00            
ATOM   3714  SD  MET   363      78.680  -0.270  30.940  1.00  0.00            
ATOM   3715  CE  MET   363      80.320  -0.570  31.660  1.00  0.00            
ATOM   3716  HE1 MET   363      80.860  -1.330  31.050  1.00  0.00            
ATOM   3717  HE2 MET   363      80.850   0.390  31.570  1.00  0.00            
ATOM   3718  HE3 MET   363      80.150  -0.940  32.700  1.00  0.00            
ATOM   3719  C   MET   363      75.840  -2.170  27.730  1.00  0.00            
ATOM   3720  O   MET   363      76.130  -1.840  26.580  1.00  0.00            
ATOM   3721  N   GLN   364      74.930  -3.120  28.010  1.00  0.00            
ATOM   3722  HN  GLN   364      74.740  -3.470  28.930  1.00  0.00            
ATOM   3723  CA  GLN   364      74.030  -3.670  27.050  1.00  0.00            
ATOM   3724  HA  GLN   364      74.650  -4.180  26.330  1.00  0.00            
ATOM   3725  CB  GLN   364      73.190  -4.800  27.680  1.00  0.00            
ATOM   3726  HB1 GLN   364      73.940  -5.480  28.150  1.00  0.00            
ATOM   3727  HB2 GLN   364      72.620  -4.510  28.590  1.00  0.00            
ATOM   3728  CG  GLN   364      72.280  -5.670  26.820  1.00  0.00            
ATOM   3729  HG1 GLN   364      72.740  -6.060  25.880  1.00  0.00            
ATOM   3730  HG2 GLN   364      71.910  -6.460  27.510  1.00  0.00            
ATOM   3731  CD  GLN   364      71.090  -4.820  26.410  1.00  0.00            
ATOM   3732  OE1 GLN   364      70.440  -4.140  27.210  1.00  0.00            
ATOM   3733  NE2 GLN   364      70.900  -4.700  25.070  1.00  0.00            
ATOM   3734 1HE2 GLN   364      71.570  -5.140  24.470  1.00  0.00            
ATOM   3735 2HE2 GLN   364      70.050  -4.380  24.670  1.00  0.00            
ATOM   3736  C   GLN   364      73.320  -2.590  26.300  1.00  0.00            
ATOM   3737  O   GLN   364      73.460  -2.540  25.080  1.00  0.00            
ATOM   3738  N   ALA   365      72.570  -1.670  26.930  1.00  0.00            
ATOM   3739  HN  ALA   365      72.640  -1.640  27.920  1.00  0.00            
ATOM   3740  CA  ALA   365      71.750  -0.670  26.320  1.00  0.00            
ATOM   3741  HA  ALA   365      71.120  -1.120  25.570  1.00  0.00            
ATOM   3742  CB  ALA   365      70.960  -0.000  27.460  1.00  0.00            
ATOM   3743  HB1 ALA   365      69.950   0.230  27.070  1.00  0.00            
ATOM   3744  HB2 ALA   365      70.960  -0.660  28.350  1.00  0.00            
ATOM   3745  HB3 ALA   365      71.480   0.910  27.810  1.00  0.00            
ATOM   3746  C   ALA   365      72.550   0.340  25.570  1.00  0.00            
ATOM   3747  O   ALA   365      72.110   0.760  24.500  1.00  0.00            
ATOM   3748  N   LEU   366      73.730   0.840  25.970  1.00  0.00            
ATOM   3749  HN  LEU   366      73.950   0.550  26.900  1.00  0.00            
ATOM   3750  CA  LEU   366      74.620   1.730  25.300  1.00  0.00            
ATOM   3751  HA  LEU   366      74.140   2.610  24.890  1.00  0.00            
ATOM   3752  CB  LEU   366      75.550   2.370  26.350  1.00  0.00            
ATOM   3753  HB1 LEU   366      76.140   1.520  26.750  1.00  0.00            
ATOM   3754  HB2 LEU   366      76.270   3.070  25.880  1.00  0.00            
ATOM   3755  CG  LEU   366      74.850   3.230  27.410  1.00  0.00            
ATOM   3756  HG  LEU   366      73.870   2.740  27.600  1.00  0.00            
ATOM   3757  CD1 LEU   366      75.770   3.220  28.650  1.00  0.00            
ATOM   3758 1HD1 LEU   366      76.000   2.150  28.850  1.00  0.00            
ATOM   3759 2HD1 LEU   366      76.760   3.680  28.450  1.00  0.00            
ATOM   3760 3HD1 LEU   366      75.350   3.780  29.510  1.00  0.00            
ATOM   3761  CD2 LEU   366      74.360   4.610  26.940  1.00  0.00            
ATOM   3762 1HD2 LEU   366      74.010   5.200  27.820  1.00  0.00            
ATOM   3763 2HD2 LEU   366      75.230   5.160  26.520  1.00  0.00            
ATOM   3764 3HD2 LEU   366      73.430   4.570  26.340  1.00  0.00            
ATOM   3765  C   LEU   366      75.370   1.090  24.190  1.00  0.00            
ATOM   3766  O   LEU   366      75.410   1.710  23.130  1.00  0.00            
ATOM   3767  N   GLY   367      76.040  -0.050  24.440  1.00  0.00            
ATOM   3768  HN  GLY   367      76.080  -0.350  25.390  1.00  0.00            
ATOM   3769  CA  GLY   367      76.900  -0.730  23.520  1.00  0.00            
ATOM   3770  HA1 GLY   367      77.720  -0.060  23.300  1.00  0.00            
ATOM   3771  HA2 GLY   367      77.260  -1.580  24.070  1.00  0.00            
ATOM   3772  C   GLY   367      76.080  -1.300  22.410  1.00  0.00            
ATOM   3773  O   GLY   367      76.750  -1.590  21.410  1.00  0.00            
ATOM   3774  N   LEU   368      74.750  -1.420  22.530  1.00  0.00            
ATOM   3775  HN  LEU   368      74.340  -1.120  23.390  1.00  0.00            
ATOM   3776  CA  LEU   368      73.860  -1.840  21.500  1.00  0.00            
ATOM   3777  HA  LEU   368      74.210  -2.810  21.180  1.00  0.00            
ATOM   3778  CB  LEU   368      72.450  -1.850  22.110  1.00  0.00            
ATOM   3779  HB1 LEU   368      72.450  -2.450  23.050  1.00  0.00            
ATOM   3780  HB2 LEU   368      72.060  -0.880  22.480  1.00  0.00            
ATOM   3781  CG  LEU   368      71.290  -2.430  21.280  1.00  0.00            
ATOM   3782  HG  LEU   368      71.290  -1.690  20.450  1.00  0.00            
ATOM   3783  CD1 LEU   368      71.470  -3.860  20.730  1.00  0.00            
ATOM   3784 1HD1 LEU   368      71.660  -4.450  21.650  1.00  0.00            
ATOM   3785 2HD1 LEU   368      70.640  -4.280  20.120  1.00  0.00            
ATOM   3786 3HD1 LEU   368      72.350  -3.900  20.040  1.00  0.00            
ATOM   3787  CD2 LEU   368      69.900  -2.260  21.910  1.00  0.00            
ATOM   3788 1HD2 LEU   368      69.900  -2.810  22.870  1.00  0.00            
ATOM   3789 2HD2 LEU   368      69.620  -1.200  22.090  1.00  0.00            
ATOM   3790 3HD2 LEU   368      69.260  -2.820  21.190  1.00  0.00            
ATOM   3791  C   LEU   368      73.930  -0.950  20.300  1.00  0.00            
ATOM   3792  O   LEU   368      74.040  -1.480  19.200  1.00  0.00            
ATOM   3793  N   HIS   369      73.980   0.370  20.510  1.00  0.00            
ATOM   3794  HN  HIS   369      73.910   0.720  21.440  1.00  0.00            
ATOM   3795  CA  HIS   369      73.800   1.320  19.460  1.00  0.00            
ATOM   3796  HA  HIS   369      73.200   0.920  18.650  1.00  0.00            
ATOM   3797  CB  HIS   369      73.050   2.570  19.960  1.00  0.00            
ATOM   3798  HB1 HIS   369      73.570   2.900  20.880  1.00  0.00            
ATOM   3799  HB2 HIS   369      72.980   3.420  19.250  1.00  0.00            
ATOM   3800  ND1 HIS   369      70.730   2.040  19.350  1.00  0.00            
ATOM   3801  CG  HIS   369      71.620   2.320  20.360  1.00  0.00            
ATOM   3802  CE1 HIS   369      69.550   1.840  19.910  1.00  0.00            
ATOM   3803  HE1 HIS   369      68.570   1.740  19.440  1.00  0.00            
ATOM   3804  NE2 HIS   369      69.670   1.810  21.260  1.00  0.00            
ATOM   3805  HE2 HIS   369      68.920   1.650  21.910  1.00  0.00            
ATOM   3806  CD2 HIS   369      70.980   2.140  21.550  1.00  0.00            
ATOM   3807  HD2 HIS   369      71.330   2.320  22.560  1.00  0.00            
ATOM   3808  C   HIS   369      75.060   1.830  18.870  1.00  0.00            
ATOM   3809  O   HIS   369      74.910   2.720  18.030  1.00  0.00            
ATOM   3810  N   LEU   370      76.260   1.280  19.130  1.00  0.00            
ATOM   3811  HN  LEU   370      76.230   0.480  19.730  1.00  0.00            
ATOM   3812  CA  LEU   370      77.480   1.810  18.620  1.00  0.00            
ATOM   3813  HA  LEU   370      77.550   2.890  18.710  1.00  0.00            
ATOM   3814  CB  LEU   370      78.760   1.250  19.270  1.00  0.00            
ATOM   3815  HB1 LEU   370      78.810   0.150  19.190  1.00  0.00            
ATOM   3816  HB2 LEU   370      79.690   1.720  18.870  1.00  0.00            
ATOM   3817  CG  LEU   370      78.850   1.570  20.770  1.00  0.00            
ATOM   3818  HG  LEU   370      78.010   0.990  21.210  1.00  0.00            
ATOM   3819  CD1 LEU   370      80.090   0.940  21.430  1.00  0.00            
ATOM   3820 1HD1 LEU   370      81.050   1.100  20.880  1.00  0.00            
ATOM   3821 2HD1 LEU   370      80.390   1.240  22.450  1.00  0.00            
ATOM   3822 3HD1 LEU   370      79.910  -0.150  21.480  1.00  0.00            
ATOM   3823  CD2 LEU   370      78.750   3.080  21.060  1.00  0.00            
ATOM   3824 1HD2 LEU   370      77.780   3.540  20.760  1.00  0.00            
ATOM   3825 2HD2 LEU   370      78.960   3.200  22.140  1.00  0.00            
ATOM   3826 3HD2 LEU   370      79.550   3.560  20.470  1.00  0.00            
ATOM   3827  C   LEU   370      77.670   1.500  17.180  1.00  0.00            
ATOM   3828  O   LEU   370      78.360   2.150  16.390  1.00  0.00            
ATOM   3829  N   THR   371      76.920   0.510  16.670  1.00  0.00            
ATOM   3830  HN  THR   371      76.430  -0.120  17.270  1.00  0.00            
ATOM   3831  CA  THR   371      76.900   0.110  15.300  1.00  0.00            
ATOM   3832  HA  THR   371      77.870   0.190  14.810  1.00  0.00            
ATOM   3833  CB  THR   371      76.280  -1.250  15.220  1.00  0.00            
ATOM   3834  HB  THR   371      75.900  -1.500  14.210  1.00  0.00            
ATOM   3835  OG1 THR   371      75.230  -1.410  16.170  1.00  0.00            
ATOM   3836  HG1 THR   371      74.460  -1.200  15.640  1.00  0.00            
ATOM   3837  CG2 THR   371      77.400  -2.220  15.620  1.00  0.00            
ATOM   3838 1HG2 THR   371      77.890  -2.060  16.610  1.00  0.00            
ATOM   3839 2HG2 THR   371      76.930  -3.230  15.660  1.00  0.00            
ATOM   3840 3HG2 THR   371      78.170  -2.310  14.830  1.00  0.00            
ATOM   3841  C   THR   371      76.020   0.940  14.430  1.00  0.00            
ATOM   3842  O   THR   371      75.940   0.810  13.210  1.00  0.00            
ATOM   3843  N   ASP   372      75.300   1.960  14.930  1.00  0.00            
ATOM   3844  HN  ASP   372      75.380   2.270  15.880  1.00  0.00            
ATOM   3845  CA  ASP   372      74.420   2.780  14.160  1.00  0.00            
ATOM   3846  HA  ASP   372      73.790   2.070  13.630  1.00  0.00            
ATOM   3847  CB  ASP   372      73.730   3.700  15.180  1.00  0.00            
ATOM   3848  HB1 ASP   372      73.470   3.090  16.070  1.00  0.00            
ATOM   3849  HB2 ASP   372      74.400   4.560  15.420  1.00  0.00            
ATOM   3850  CG  ASP   372      72.440   4.280  14.620  1.00  0.00            
ATOM   3851  OD1 ASP   372      71.400   4.110  15.310  1.00  0.00            
ATOM   3852  OD2 ASP   372      72.520   5.060  13.630  1.00  0.00            
ATOM   3853  C   ASP   372      75.230   3.560  13.190  1.00  0.00            
ATOM   3854  O   ASP   372      76.410   3.800  13.450  1.00  0.00            
ATOM   3855  N   PRO   373      74.760   3.970  12.050  1.00  0.00            
ATOM   3856  CD  PRO   373      73.960   3.080  11.220  1.00  0.00            
ATOM   3857  HD1 PRO   373      72.890   3.050  11.500  1.00  0.00            
ATOM   3858  HD2 PRO   373      74.310   2.030  11.310  1.00  0.00            
ATOM   3859  CA  PRO   373      75.470   4.940  11.260  1.00  0.00            
ATOM   3860  HA  PRO   373      76.510   4.700  11.130  1.00  0.00            
ATOM   3861  CB  PRO   373      74.820   4.870   9.880  1.00  0.00            
ATOM   3862  HB1 PRO   373      73.850   5.400   9.800  1.00  0.00            
ATOM   3863  HB2 PRO   373      75.500   5.070   9.030  1.00  0.00            
ATOM   3864  CG  PRO   373      74.370   3.400   9.770  1.00  0.00            
ATOM   3865  HG1 PRO   373      73.540   3.280   9.050  1.00  0.00            
ATOM   3866  HG2 PRO   373      75.230   2.740   9.520  1.00  0.00            
ATOM   3867  C   PRO   373      75.390   6.370  11.650  1.00  0.00            
ATOM   3868  O   PRO   373      76.090   7.190  11.070  1.00  0.00            
ATOM   3869  N   SER   374      74.540   6.770  12.620  1.00  0.00            
ATOM   3870  HN  SER   374      73.860   6.140  12.980  1.00  0.00            
ATOM   3871  CA  SER   374      74.470   8.080  13.190  1.00  0.00            
ATOM   3872  HA  SER   374      74.580   8.820  12.410  1.00  0.00            
ATOM   3873  CB  SER   374      73.190   8.340  13.990  1.00  0.00            
ATOM   3874  HB1 SER   374      72.370   8.220  13.250  1.00  0.00            
ATOM   3875  HB2 SER   374      73.030   7.540  14.750  1.00  0.00            
ATOM   3876  OG  SER   374      73.060   9.630  14.590  1.00  0.00            
ATOM   3877  HG1 SER   374      72.270   9.610  15.130  1.00  0.00            
ATOM   3878  C   SER   374      75.710   8.230  14.000  1.00  0.00            
ATOM   3879  O   SER   374      75.710   7.720  15.120  1.00  0.00            
ATOM   3880  N   GLN   375      76.700   9.070  13.660  1.00  0.00            
ATOM   3881  HN  GLN   375      76.740   9.430  12.730  1.00  0.00            
ATOM   3882  CA  GLN   375      77.860   9.110  14.490  1.00  0.00            
ATOM   3883  HA  GLN   375      78.230   8.140  14.810  1.00  0.00            
ATOM   3884  CB  GLN   375      78.960   9.790  13.660  1.00  0.00            
ATOM   3885  HB1 GLN   375      79.180   9.050  12.870  1.00  0.00            
ATOM   3886  HB2 GLN   375      78.530  10.760  13.330  1.00  0.00            
ATOM   3887  CG  GLN   375      80.340  10.120  14.230  1.00  0.00            
ATOM   3888  HG1 GLN   375      80.100  10.770  15.100  1.00  0.00            
ATOM   3889  HG2 GLN   375      80.770   9.210  14.710  1.00  0.00            
ATOM   3890  CD  GLN   375      81.250  10.840  13.260  1.00  0.00            
ATOM   3891  OE1 GLN   375      81.270  12.070  13.140  1.00  0.00            
ATOM   3892  NE2 GLN   375      82.130  10.040  12.600  1.00  0.00            
ATOM   3893 1HE2 GLN   375      82.060   9.070  12.840  1.00  0.00            
ATOM   3894 2HE2 GLN   375      82.780  10.340  11.900  1.00  0.00            
ATOM   3895  C   GLN   375      77.660   9.880  15.750  1.00  0.00            
ATOM   3896  O   GLN   375      78.340   9.570  16.720  1.00  0.00            
ATOM   3897  N   ARG   376      76.760  10.880  15.780  1.00  0.00            
ATOM   3898  HN  ARG   376      76.170  11.190  15.040  1.00  0.00            
ATOM   3899  CA  ARG   376      76.330  11.420  17.040  1.00  0.00            
ATOM   3900  HA  ARG   376      77.220  11.870  17.460  1.00  0.00            
ATOM   3901  CB  ARG   376      75.350  12.600  16.890  1.00  0.00            
ATOM   3902  HB1 ARG   376      75.470  13.210  17.820  1.00  0.00            
ATOM   3903  HB2 ARG   376      75.730  13.320  16.140  1.00  0.00            
ATOM   3904  CG  ARG   376      73.900  12.210  16.640  1.00  0.00            
ATOM   3905  HG1 ARG   376      73.820  11.690  15.660  1.00  0.00            
ATOM   3906  HG2 ARG   376      73.730  11.500  17.480  1.00  0.00            
ATOM   3907  CD  ARG   376      73.030  13.460  16.790  1.00  0.00            
ATOM   3908  HD1 ARG   376      73.100  14.100  17.690  1.00  0.00            
ATOM   3909  HD2 ARG   376      73.210  14.300  16.080  1.00  0.00            
ATOM   3910  NE  ARG   376      71.620  13.000  16.670  1.00  0.00            
ATOM   3911  HE  ARG   376      71.380  12.070  16.370  1.00  0.00            
ATOM   3912  CZ  ARG   376      70.620  13.930  16.700  1.00  0.00            
ATOM   3913  NH1 ARG   376      70.930  15.230  17.010  1.00  0.00            
ATOM   3914 1HH1 ARG   376      71.880  15.550  17.020  1.00  0.00            
ATOM   3915 2HH1 ARG   376      70.210  15.870  17.280  1.00  0.00            
ATOM   3916  NH2 ARG   376      69.340  13.590  16.390  1.00  0.00            
ATOM   3917 1HH2 ARG   376      69.170  12.650  16.690  1.00  0.00            
ATOM   3918 2HH2 ARG   376      68.670  14.340  16.380  1.00  0.00            
ATOM   3919  C   ARG   376      75.850  10.440  18.040  1.00  0.00            
ATOM   3920  O   ARG   376      76.220  10.500  19.220  1.00  0.00            
ATOM   3921  N   LEU   377      75.030   9.430  17.720  1.00  0.00            
ATOM   3922  HN  LEU   377      74.700   9.580  16.800  1.00  0.00            
ATOM   3923  CA  LEU   377      74.520   8.470  18.660  1.00  0.00            
ATOM   3924  HA  LEU   377      74.220   9.110  19.480  1.00  0.00            
ATOM   3925  CB  LEU   377      73.390   7.610  18.060  1.00  0.00            
ATOM   3926  HB1 LEU   377      72.690   8.130  17.390  1.00  0.00            
ATOM   3927  HB2 LEU   377      73.930   6.940  17.360  1.00  0.00            
ATOM   3928  CG  LEU   377      72.690   6.660  19.050  1.00  0.00            
ATOM   3929  HG  LEU   377      73.450   5.990  19.500  1.00  0.00            
ATOM   3930  CD1 LEU   377      71.970   7.450  20.160  1.00  0.00            
ATOM   3931 1HD1 LEU   377      71.240   6.830  20.720  1.00  0.00            
ATOM   3932 2HD1 LEU   377      72.570   8.020  20.910  1.00  0.00            
ATOM   3933 3HD1 LEU   377      71.360   8.300  19.780  1.00  0.00            
ATOM   3934  CD2 LEU   377      71.630   5.830  18.300  1.00  0.00            
ATOM   3935 1HD2 LEU   377      70.810   6.550  18.050  1.00  0.00            
ATOM   3936 2HD2 LEU   377      72.060   5.390  17.380  1.00  0.00            
ATOM   3937 3HD2 LEU   377      71.340   4.980  18.950  1.00  0.00            
ATOM   3938  C   LEU   377      75.590   7.580  19.190  1.00  0.00            
ATOM   3939  O   LEU   377      75.620   7.180  20.350  1.00  0.00            
ATOM   3940  N   VAL   378      76.530   7.130  18.340  1.00  0.00            
ATOM   3941  HN  VAL   378      76.350   7.340  17.390  1.00  0.00            
ATOM   3942  CA  VAL   378      77.660   6.280  18.580  1.00  0.00            
ATOM   3943  HA  VAL   378      77.250   5.400  19.050  1.00  0.00            
ATOM   3944  CB  VAL   378      78.310   5.910  17.280  1.00  0.00            
ATOM   3945  HB  VAL   378      78.450   6.860  16.720  1.00  0.00            
ATOM   3946  CG1 VAL   378      79.670   5.210  17.480  1.00  0.00            
ATOM   3947 1HG1 VAL   378      80.140   4.980  16.500  1.00  0.00            
ATOM   3948 2HG1 VAL   378      80.410   5.810  18.050  1.00  0.00            
ATOM   3949 3HG1 VAL   378      79.510   4.300  18.100  1.00  0.00            
ATOM   3950  CG2 VAL   378      77.230   5.090  16.560  1.00  0.00            
ATOM   3951 1HG2 VAL   378      76.780   4.480  17.370  1.00  0.00            
ATOM   3952 2HG2 VAL   378      76.430   5.600  15.990  1.00  0.00            
ATOM   3953 3HG2 VAL   378      77.600   4.340  15.820  1.00  0.00            
ATOM   3954  C   VAL   378      78.540   6.990  19.540  1.00  0.00            
ATOM   3955  O   VAL   378      78.850   6.390  20.570  1.00  0.00            
ATOM   3956  N   GLN   379      78.970   8.240  19.280  1.00  0.00            
ATOM   3957  HN  GLN   379      78.580   8.740  18.520  1.00  0.00            
ATOM   3958  CA  GLN   379      79.830   8.930  20.190  1.00  0.00            
ATOM   3959  HA  GLN   379      80.700   8.300  20.260  1.00  0.00            
ATOM   3960  CB  GLN   379      80.290  10.270  19.580  1.00  0.00            
ATOM   3961  HB1 GLN   379      79.400  10.840  19.240  1.00  0.00            
ATOM   3962  HB2 GLN   379      80.750  11.010  20.270  1.00  0.00            
ATOM   3963  CG  GLN   379      81.200  10.010  18.380  1.00  0.00            
ATOM   3964  HG1 GLN   379      82.060   9.420  18.760  1.00  0.00            
ATOM   3965  HG2 GLN   379      80.720   9.350  17.620  1.00  0.00            
ATOM   3966  CD  GLN   379      81.780  11.210  17.660  1.00  0.00            
ATOM   3967  OE1 GLN   379      81.290  11.790  16.700  1.00  0.00            
ATOM   3968  NE2 GLN   379      82.990  11.580  18.170  1.00  0.00            
ATOM   3969 1HE2 GLN   379      83.290  11.460  19.120  1.00  0.00            
ATOM   3970 2HE2 GLN   379      83.460  12.300  17.670  1.00  0.00            
ATOM   3971  C   GLN   379      79.230   9.230  21.520  1.00  0.00            
ATOM   3972  O   GLN   379      79.970   9.040  22.490  1.00  0.00            
ATOM   3973  N   ASN   380      77.980   9.730  21.610  1.00  0.00            
ATOM   3974  HN  ASN   380      77.450   9.930  20.790  1.00  0.00            
ATOM   3975  CA  ASN   380      77.310   9.940  22.850  1.00  0.00            
ATOM   3976  HA  ASN   380      77.840  10.730  23.360  1.00  0.00            
ATOM   3977  CB  ASN   380      75.990  10.710  22.610  1.00  0.00            
ATOM   3978  HB1 ASN   380      76.260  11.460  21.840  1.00  0.00            
ATOM   3979  HB2 ASN   380      75.380   9.910  22.130  1.00  0.00            
ATOM   3980  CG  ASN   380      75.290  11.460  23.740  1.00  0.00            
ATOM   3981  OD1 ASN   380      74.880  12.610  23.650  1.00  0.00            
ATOM   3982  ND2 ASN   380      75.090  10.860  24.940  1.00  0.00            
ATOM   3983 1HD2 ASN   380      75.150   9.870  24.870  1.00  0.00            
ATOM   3984 2HD2 ASN   380      74.510  11.370  25.580  1.00  0.00            
ATOM   3985  C   ASN   380      77.180   8.700  23.670  1.00  0.00            
ATOM   3986  O   ASN   380      77.320   8.700  24.890  1.00  0.00            
ATOM   3987  N   CYS   381      76.950   7.530  23.050  1.00  0.00            
ATOM   3988  HN  CYS   381      76.950   7.420  22.060  1.00  0.00            
ATOM   3989  CA  CYS   381      76.970   6.330  23.830  1.00  0.00            
ATOM   3990  HA  CYS   381      76.310   6.420  24.680  1.00  0.00            
ATOM   3991  CB  CYS   381      76.340   5.170  23.030  1.00  0.00            
ATOM   3992  HB1 CYS   381      76.900   4.890  22.110  1.00  0.00            
ATOM   3993  HB2 CYS   381      76.470   4.300  23.700  1.00  0.00            
ATOM   3994  SG  CYS   381      74.600   5.260  22.520  1.00  0.00            
ATOM   3995  HG1 CYS   381      74.670   6.000  21.420  1.00  0.00            
ATOM   3996  C   CYS   381      78.340   6.000  24.300  1.00  0.00            
ATOM   3997  O   CYS   381      78.560   5.630  25.450  1.00  0.00            
ATOM   3998  N   LEU   382      79.340   6.200  23.420  1.00  0.00            
ATOM   3999  HN  LEU   382      79.070   6.500  22.510  1.00  0.00            
ATOM   4000  CA  LEU   382      80.680   5.780  23.650  1.00  0.00            
ATOM   4001  HA  LEU   382      80.710   4.750  23.960  1.00  0.00            
ATOM   4002  CB  LEU   382      81.520   5.720  22.360  1.00  0.00            
ATOM   4003  HB1 LEU   382      81.110   5.050  21.570  1.00  0.00            
ATOM   4004  HB2 LEU   382      81.420   6.730  21.910  1.00  0.00            
ATOM   4005  CG  LEU   382      83.030   5.510  22.590  1.00  0.00            
ATOM   4006  HG  LEU   382      83.330   6.140  23.460  1.00  0.00            
ATOM   4007  CD1 LEU   382      83.380   4.020  22.680  1.00  0.00            
ATOM   4008 1HD1 LEU   382      82.860   3.560  23.540  1.00  0.00            
ATOM   4009 2HD1 LEU   382      83.110   3.430  21.780  1.00  0.00            
ATOM   4010 3HD1 LEU   382      84.490   3.980  22.650  1.00  0.00            
ATOM   4011  CD2 LEU   382      83.740   5.970  21.310  1.00  0.00            
ATOM   4012 1HD2 LEU   382      84.840   5.960  21.430  1.00  0.00            
ATOM   4013 2HD2 LEU   382      83.540   5.250  20.490  1.00  0.00            
ATOM   4014 3HD2 LEU   382      83.350   6.930  20.930  1.00  0.00            
ATOM   4015  C   LEU   382      81.260   6.540  24.790  1.00  0.00            
ATOM   4016  O   LEU   382      81.940   6.020  25.670  1.00  0.00            
ATOM   4017  N   TRP   383      80.930   7.850  24.830  1.00  0.00            
ATOM   4018  HN  TRP   383      80.550   8.290  24.020  1.00  0.00            
ATOM   4019  CA  TRP   383      81.250   8.700  25.930  1.00  0.00            
ATOM   4020  HA  TRP   383      82.320   8.620  26.030  1.00  0.00            
ATOM   4021  CB  TRP   383      80.800  10.120  25.550  1.00  0.00            
ATOM   4022  HB1 TRP   383      81.260  10.360  24.560  1.00  0.00            
ATOM   4023  HB2 TRP   383      79.690  10.090  25.450  1.00  0.00            
ATOM   4024  CG  TRP   383      81.250  11.330  26.340  1.00  0.00            
ATOM   4025  CD1 TRP   383      80.730  11.660  27.560  1.00  0.00            
ATOM   4026  HD1 TRP   383      80.040  11.030  28.110  1.00  0.00            
ATOM   4027  NE1 TRP   383      81.290  12.830  27.990  1.00  0.00            
ATOM   4028  HE1 TRP   383      81.060  13.340  28.790  1.00  0.00            
ATOM   4029  CE2 TRP   383      82.080  13.350  26.990  1.00  0.00            
ATOM   4030  CD2 TRP   383      82.120  12.410  25.960  1.00  0.00            
ATOM   4031  CE3 TRP   383      82.830  12.610  24.810  1.00  0.00            
ATOM   4032  HE3 TRP   383      82.640  11.970  23.970  1.00  0.00            
ATOM   4033  CZ3 TRP   383      83.510  13.810  24.730  1.00  0.00            
ATOM   4034  HZ3 TRP   383      84.010  13.960  23.790  1.00  0.00            
ATOM   4035  CZ2 TRP   383      82.770  14.530  26.870  1.00  0.00            
ATOM   4036  HZ2 TRP   383      82.890  15.310  27.600  1.00  0.00            
ATOM   4037  CH2 TRP   383      83.480  14.770  25.710  1.00  0.00            
ATOM   4038  HH2 TRP   383      83.900  15.740  25.500  1.00  0.00            
ATOM   4039  C   TRP   383      80.650   8.370  27.260  1.00  0.00            
ATOM   4040  O   TRP   383      81.400   8.330  28.240  1.00  0.00            
ATOM   4041  N   THR   384      79.380   7.930  27.250  1.00  0.00            
ATOM   4042  HN  THR   384      78.940   7.760  26.370  1.00  0.00            
ATOM   4043  CA  THR   384      78.840   7.230  28.380  1.00  0.00            
ATOM   4044  HA  THR   384      78.830   7.880  29.240  1.00  0.00            
ATOM   4045  CB  THR   384      77.380   7.010  28.130  1.00  0.00            
ATOM   4046  HB  THR   384      77.220   6.250  27.340  1.00  0.00            
ATOM   4047  OG1 THR   384      76.740   8.230  27.800  1.00  0.00            
ATOM   4048  HG1 THR   384      76.990   8.480  26.900  1.00  0.00            
ATOM   4049  CG2 THR   384      76.630   6.680  29.440  1.00  0.00            
ATOM   4050 1HG2 THR   384      76.820   5.610  29.660  1.00  0.00            
ATOM   4051 2HG2 THR   384      76.930   7.380  30.240  1.00  0.00            
ATOM   4052 3HG2 THR   384      75.540   6.830  29.320  1.00  0.00            
ATOM   4053  C   THR   384      79.420   5.950  28.870  1.00  0.00            
ATOM   4054  O   THR   384      79.640   5.800  30.070  1.00  0.00            
ATOM   4055  N   LEU   385      79.730   5.030  27.940  1.00  0.00            
ATOM   4056  HN  LEU   385      79.300   5.210  27.060  1.00  0.00            
ATOM   4057  CA  LEU   385      80.410   3.800  28.190  1.00  0.00            
ATOM   4058  HA  LEU   385      79.640   3.310  28.770  1.00  0.00            
ATOM   4059  CB  LEU   385      80.590   2.950  26.920  1.00  0.00            
ATOM   4060  HB1 LEU   385      79.610   2.470  26.710  1.00  0.00            
ATOM   4061  HB2 LEU   385      80.820   3.540  26.010  1.00  0.00            
ATOM   4062  CG  LEU   385      81.530   1.730  26.950  1.00  0.00            
ATOM   4063  HG  LEU   385      82.520   1.980  27.380  1.00  0.00            
ATOM   4064  CD1 LEU   385      80.990   0.550  27.780  1.00  0.00            
ATOM   4065 1HD1 LEU   385      81.820  -0.180  27.740  1.00  0.00            
ATOM   4066 2HD1 LEU   385      80.710   0.810  28.830  1.00  0.00            
ATOM   4067 3HD1 LEU   385      80.060   0.130  27.340  1.00  0.00            
ATOM   4068  CD2 LEU   385      81.670   1.210  25.510  1.00  0.00            
ATOM   4069 1HD2 LEU   385      82.070   1.900  24.740  1.00  0.00            
ATOM   4070 2HD2 LEU   385      82.300   0.300  25.520  1.00  0.00            
ATOM   4071 3HD2 LEU   385      80.670   0.820  25.210  1.00  0.00            
ATOM   4072  C   LEU   385      81.690   3.930  28.940  1.00  0.00            
ATOM   4073  O   LEU   385      81.890   3.230  29.940  1.00  0.00            
ATOM   4074  N   ARG   386      82.610   4.810  28.510  1.00  0.00            
ATOM   4075  HN  ARG   386      82.300   5.300  27.700  1.00  0.00            
ATOM   4076  CA  ARG   386      83.840   5.290  29.040  1.00  0.00            
ATOM   4077  HA  ARG   386      84.420   4.380  29.110  1.00  0.00            
ATOM   4078  CB  ARG   386      84.420   6.480  28.260  1.00  0.00            
ATOM   4079  HB1 ARG   386      84.330   6.310  27.170  1.00  0.00            
ATOM   4080  HB2 ARG   386      83.830   7.390  28.490  1.00  0.00            
ATOM   4081  CG  ARG   386      85.900   6.800  28.510  1.00  0.00            
ATOM   4082  HG1 ARG   386      86.080   7.710  27.910  1.00  0.00            
ATOM   4083  HG2 ARG   386      86.180   7.170  29.520  1.00  0.00            
ATOM   4084  CD  ARG   386      86.900   5.820  27.900  1.00  0.00            
ATOM   4085  HD1 ARG   386      86.320   5.120  27.260  1.00  0.00            
ATOM   4086  HD2 ARG   386      87.800   6.260  27.420  1.00  0.00            
ATOM   4087  NE  ARG   386      87.300   5.000  29.080  1.00  0.00            
ATOM   4088  HE  ARG   386      87.150   5.260  30.030  1.00  0.00            
ATOM   4089  CZ  ARG   386      88.010   3.840  28.930  1.00  0.00            
ATOM   4090  NH1 ARG   386      88.370   3.390  27.690  1.00  0.00            
ATOM   4091 1HH1 ARG   386      88.000   3.840  26.880  1.00  0.00            
ATOM   4092 2HH1 ARG   386      88.600   2.420  27.710  1.00  0.00            
ATOM   4093  NH2 ARG   386      88.520   3.290  30.070  1.00  0.00            
ATOM   4094 1HH2 ARG   386      88.430   3.720  30.960  1.00  0.00            
ATOM   4095 2HH2 ARG   386      89.110   2.500  29.860  1.00  0.00            
ATOM   4096  C   ARG   386      83.620   5.680  30.460  1.00  0.00            
ATOM   4097  O   ARG   386      84.320   5.180  31.340  1.00  0.00            
ATOM   4098  N   ASN   387      82.680   6.590  30.760  1.00  0.00            
ATOM   4099  HN  ASN   387      82.290   7.010  29.950  1.00  0.00            
ATOM   4100  CA  ASN   387      82.360   6.980  32.100  1.00  0.00            
ATOM   4101  HA  ASN   387      83.260   7.420  32.500  1.00  0.00            
ATOM   4102  CB  ASN   387      81.400   8.170  32.270  1.00  0.00            
ATOM   4103  HB1 ASN   387      80.350   7.840  32.160  1.00  0.00            
ATOM   4104  HB2 ASN   387      81.390   8.430  33.350  1.00  0.00            
ATOM   4105  CG  ASN   387      81.870   9.370  31.450  1.00  0.00            
ATOM   4106  OD1 ASN   387      82.970   9.900  31.530  1.00  0.00            
ATOM   4107  ND2 ASN   387      80.910   9.830  30.600  1.00  0.00            
ATOM   4108 1HD2 ASN   387      80.030   9.460  30.880  1.00  0.00            
ATOM   4109 2HD2 ASN   387      81.040  10.790  30.350  1.00  0.00            
ATOM   4110  C   ASN   387      81.970   5.900  33.050  1.00  0.00            
ATOM   4111  O   ASN   387      82.390   5.840  34.210  1.00  0.00            
ATOM   4112  N   LEU   388      81.150   4.940  32.570  1.00  0.00            
ATOM   4113  HN  LEU   388      80.720   5.050  31.680  1.00  0.00            
ATOM   4114  CA  LEU   388      80.640   3.850  33.340  1.00  0.00            
ATOM   4115  HA  LEU   388      80.350   4.240  34.300  1.00  0.00            
ATOM   4116  CB  LEU   388      79.430   3.200  32.640  1.00  0.00            
ATOM   4117  HB1 LEU   388      79.770   2.950  31.620  1.00  0.00            
ATOM   4118  HB2 LEU   388      79.120   2.230  33.100  1.00  0.00            
ATOM   4119  CG  LEU   388      78.150   4.060  32.550  1.00  0.00            
ATOM   4120  HG  LEU   388      78.360   5.030  32.060  1.00  0.00            
ATOM   4121  CD1 LEU   388      77.050   3.360  31.740  1.00  0.00            
ATOM   4122 1HD1 LEU   388      76.060   3.820  31.950  1.00  0.00            
ATOM   4123 2HD1 LEU   388      77.290   3.420  30.660  1.00  0.00            
ATOM   4124 3HD1 LEU   388      77.120   2.320  32.100  1.00  0.00            
ATOM   4125  CD2 LEU   388      77.580   4.370  33.950  1.00  0.00            
ATOM   4126 1HD2 LEU   388      77.510   3.510  34.650  1.00  0.00            
ATOM   4127 2HD2 LEU   388      78.240   5.120  34.430  1.00  0.00            
ATOM   4128 3HD2 LEU   388      76.540   4.700  33.780  1.00  0.00            
ATOM   4129  C   LEU   388      81.550   2.690  33.550  1.00  0.00            
ATOM   4130  O   LEU   388      81.390   1.820  34.400  1.00  0.00            
ATOM   4131  N   SER   389      82.580   2.700  32.680  1.00  0.00            
ATOM   4132  HN  SER   389      82.610   3.310  31.900  1.00  0.00            
ATOM   4133  CA  SER   389      83.720   1.830  32.750  1.00  0.00            
ATOM   4134  HA  SER   389      83.480   0.840  33.110  1.00  0.00            
ATOM   4135  CB  SER   389      84.480   1.890  31.420  1.00  0.00            
ATOM   4136  HB1 SER   389      84.620   2.910  31.020  1.00  0.00            
ATOM   4137  HB2 SER   389      85.510   1.470  31.460  1.00  0.00            
ATOM   4138  OG  SER   389      83.720   1.190  30.440  1.00  0.00            
ATOM   4139  HG1 SER   389      83.260   1.790  29.840  1.00  0.00            
ATOM   4140  C   SER   389      84.690   2.210  33.820  1.00  0.00            
ATOM   4141  O   SER   389      85.120   1.360  34.590  1.00  0.00            
ATOM   4142  N   ASP   390      85.120   3.480  33.850  1.00  0.00            
ATOM   4143  HN  ASP   390      84.770   4.110  33.170  1.00  0.00            
ATOM   4144  CA  ASP   390      86.120   4.120  34.660  1.00  0.00            
ATOM   4145  HA  ASP   390      86.960   3.450  34.740  1.00  0.00            
ATOM   4146  CB  ASP   390      86.740   5.370  34.010  1.00  0.00            
ATOM   4147  HB1 ASP   390      85.900   6.050  33.760  1.00  0.00            
ATOM   4148  HB2 ASP   390      87.420   5.900  34.700  1.00  0.00            
ATOM   4149  CG  ASP   390      87.520   5.060  32.740  1.00  0.00            
ATOM   4150  OD1 ASP   390      88.280   4.060  32.740  1.00  0.00            
ATOM   4151  OD2 ASP   390      87.300   5.850  31.780  1.00  0.00            
ATOM   4152  C   ASP   390      85.690   4.370  36.060  1.00  0.00            
ATOM   4153  O   ASP   390      85.080   5.420  36.270  1.00  0.00            
ATOM   4154  N   ALA   391      85.910   3.390  36.950  1.00  0.00            
ATOM   4155  HN  ALA   391      86.470   2.640  36.610  1.00  0.00            
ATOM   4156  CA  ALA   391      85.300   3.400  38.250  1.00  0.00            
ATOM   4157  HA  ALA   391      84.630   4.240  38.320  1.00  0.00            
ATOM   4158  CB  ALA   391      84.430   2.150  38.390  1.00  0.00            
ATOM   4159  HB1 ALA   391      83.770   2.070  37.500  1.00  0.00            
ATOM   4160  HB2 ALA   391      85.120   1.290  38.530  1.00  0.00            
ATOM   4161  HB3 ALA   391      83.800   2.120  39.310  1.00  0.00            
ATOM   4162  C   ALA   391      86.390   3.520  39.260  1.00  0.00            
ATOM   4163  O   ALA   391      86.370   4.330  40.190  1.00  0.00            
ATOM   4164  N   ALA   392      87.440   2.710  39.070  1.00  0.00            
ATOM   4165  HN  ALA   392      87.450   2.130  38.260  1.00  0.00            
ATOM   4166  CA  ALA   392      88.460   2.470  40.050  1.00  0.00            
ATOM   4167  HA  ALA   392      88.170   2.910  40.990  1.00  0.00            
ATOM   4168  CB  ALA   392      88.710   0.950  40.140  1.00  0.00            
ATOM   4169  HB1 ALA   392      89.160   0.660  39.170  1.00  0.00            
ATOM   4170  HB2 ALA   392      89.380   0.590  40.950  1.00  0.00            
ATOM   4171  HB3 ALA   392      87.770   0.370  40.140  1.00  0.00            
ATOM   4172  C   ALA   392      89.700   3.210  39.710  1.00  0.00            
ATOM   4173  O   ALA   392      90.740   3.110  40.360  1.00  0.00            
ATOM   4174  N   THR   393      89.600   4.020  38.640  1.00  0.00            
ATOM   4175  HN  THR   393      88.790   3.990  38.060  1.00  0.00            
ATOM   4176  CA  THR   393      90.620   4.910  38.170  1.00  0.00            
ATOM   4177  HA  THR   393      91.560   4.690  38.660  1.00  0.00            
ATOM   4178  CB  THR   393      90.900   4.740  36.710  1.00  0.00            
ATOM   4179  HB  THR   393      91.720   5.420  36.380  1.00  0.00            
ATOM   4180  OG1 THR   393      89.730   4.950  35.940  1.00  0.00            
ATOM   4181  HG1 THR   393      90.050   4.820  35.050  1.00  0.00            
ATOM   4182  CG2 THR   393      91.360   3.300  36.410  1.00  0.00            
ATOM   4183 1HG2 THR   393      91.670   3.230  35.340  1.00  0.00            
ATOM   4184 2HG2 THR   393      92.150   3.010  37.140  1.00  0.00            
ATOM   4185 3HG2 THR   393      90.460   2.660  36.560  1.00  0.00            
ATOM   4186  C   THR   393      90.340   6.350  38.420  1.00  0.00            
ATOM   4187  O   THR   393      91.090   7.280  38.130  1.00  0.00            
ATOM   4188  N   LYS   394      89.170   6.650  39.010  1.00  0.00            
ATOM   4189  HN  LYS   394      88.560   5.910  39.300  1.00  0.00            
ATOM   4190  CA  LYS   394      88.680   7.940  39.370  1.00  0.00            
ATOM   4191  HA  LYS   394      89.450   8.660  39.120  1.00  0.00            
ATOM   4192  CB  LYS   394      87.430   8.180  38.510  1.00  0.00            
ATOM   4193  HB1 LYS   394      86.670   7.420  38.780  1.00  0.00            
ATOM   4194  HB2 LYS   394      86.950   9.140  38.810  1.00  0.00            
ATOM   4195  CG  LYS   394      87.430   8.040  36.990  1.00  0.00            
ATOM   4196  HG1 LYS   394      87.640   7.020  36.590  1.00  0.00            
ATOM   4197  HG2 LYS   394      86.350   8.120  36.750  1.00  0.00            
ATOM   4198  CD  LYS   394      88.340   8.990  36.210  1.00  0.00            
ATOM   4199  HD1 LYS   394      87.940   9.940  36.620  1.00  0.00            
ATOM   4200  HD2 LYS   394      89.430   9.000  36.430  1.00  0.00            
ATOM   4201  CE  LYS   394      88.170   9.030  34.690  1.00  0.00            
ATOM   4202  HE1 LYS   394      88.510   8.010  34.390  1.00  0.00            
ATOM   4203  HE2 LYS   394      87.120   9.220  34.380  1.00  0.00            
ATOM   4204  NZ  LYS   394      88.910  10.110  34.000  1.00  0.00            
ATOM   4205  HZ1 LYS   394      88.940   9.990  32.970  1.00  0.00            
ATOM   4206  HZ2 LYS   394      88.520  11.050  34.250  1.00  0.00            
ATOM   4207  HZ3 LYS   394      89.890  10.170  34.330  1.00  0.00            
ATOM   4208  C   LYS   394      88.360   8.170  40.800  1.00  0.00            
ATOM   4209  O   LYS   394      88.270   7.230  41.590  1.00  0.00            
ATOM   4210  N   GLN   395      88.140   9.430  41.210  1.00  0.00            
ATOM   4211  HN  GLN   395      88.430  10.210  40.650  1.00  0.00            
ATOM   4212  CA  GLN   395      87.440   9.800  42.400  1.00  0.00            
ATOM   4213  HA  GLN   395      86.650   9.070  42.530  1.00  0.00            
ATOM   4214  CB  GLN   395      88.340   9.950  43.640  1.00  0.00            
ATOM   4215  HB1 GLN   395      89.090   9.140  43.660  1.00  0.00            
ATOM   4216  HB2 GLN   395      88.870  10.920  43.580  1.00  0.00            
ATOM   4217  CG  GLN   395      87.530   9.810  44.930  1.00  0.00            
ATOM   4218  HG1 GLN   395      86.750  10.600  44.910  1.00  0.00            
ATOM   4219  HG2 GLN   395      86.980   8.850  44.850  1.00  0.00            
ATOM   4220  CD  GLN   395      88.470  10.040  46.100  1.00  0.00            
ATOM   4221  OE1 GLN   395      88.470  11.100  46.740  1.00  0.00            
ATOM   4222  NE2 GLN   395      89.240   9.000  46.500  1.00  0.00            
ATOM   4223 1HE2 GLN   395      89.250   8.110  46.030  1.00  0.00            
ATOM   4224 2HE2 GLN   395      89.760   9.030  47.350  1.00  0.00            
ATOM   4225  C   GLN   395      86.650  11.080  42.170  1.00  0.00            
ATOM   4226  OT1 GLN   395      87.280  12.110  41.800  1.00  0.00            
ATOM   4227  OT2 GLN   395      85.390  11.100  42.100  1.00  0.00            
TER
ENDMDL
