# Supplementary material for: Design of target specific peptide inhibitors using generative deep learning and molecular dynamics simulations
Source: Nat Commun. 2024 Feb 21;15:1611. doi: 10.1038/s41467-024-45766-2 (PMC10882002; doi:10.1038/s41467-024-45766-2)
Supplement: Supplementary file 4 — Source Data [file 41467_2024_45766_MOESM4_ESM.zip › Sourcedata/Supl_Fig5/Nal-9/output1/iflen20_59_0001_0001_0001-VLLEU20_complex.pdb]

TITLE     Protein in water
REMARK    THIS IS A SIMULATION BOX
CRYST1   98.521   63.492   59.865  90.00  90.00  90.00 P 1           1
MODEL        1
ATOM      1  N   GLU     1      31.390  13.140  56.130  1.00  0.00            
ATOM      2  H1  GLU     1      32.290  12.650  56.320  1.00  0.00            
ATOM      3  H2  GLU     1      30.740  13.010  56.930  1.00  0.00            
ATOM      4  H3  GLU     1      30.980  12.650  55.310  1.00  0.00            
ATOM      5  CA  GLU     1      31.670  14.550  55.780  1.00  0.00            
ATOM      6  HA  GLU     1      30.740  15.080  55.660  1.00  0.00            
ATOM      7  CB  GLU     1      32.480  15.220  56.910  1.00  0.00            
ATOM      8  HB1 GLU     1      33.440  14.700  57.110  1.00  0.00            
ATOM      9  HB2 GLU     1      32.780  16.260  56.650  1.00  0.00            
ATOM     10  CG  GLU     1      31.750  15.180  58.250  1.00  0.00            
ATOM     11  HG1 GLU     1      31.590  14.090  58.410  1.00  0.00            
ATOM     12  HG2 GLU     1      32.260  15.610  59.140  1.00  0.00            
ATOM     13  CD  GLU     1      30.400  15.880  58.300  1.00  0.00            
ATOM     14  OE1 GLU     1      29.380  15.150  58.320  1.00  0.00            
ATOM     15  OE2 GLU     1      30.350  17.140  58.380  1.00  0.00            
ATOM     16  C   GLU     1      32.350  14.600  54.460  1.00  0.00            
ATOM     17  O   GLU     1      32.830  13.580  53.960  1.00  0.00            
ATOM     18  N   GLY     2      32.450  15.780  53.830  1.00  0.00            
ATOM     19  HN  GLY     2      31.930  16.610  54.070  1.00  0.00            
ATOM     20  CA  GLY     2      33.160  15.780  52.590  1.00  0.00            
ATOM     21  HA1 GLY     2      34.140  15.450  52.870  1.00  0.00            
ATOM     22  HA2 GLY     2      32.670  15.080  51.930  1.00  0.00            
ATOM     23  C   GLY     2      33.490  17.140  52.070  1.00  0.00            
ATOM     24  O   GLY     2      34.350  17.350  51.220  1.00  0.00            
ATOM     25  N   GLU     3      32.800  18.140  52.650  1.00  0.00            
ATOM     26  HN  GLU     3      32.040  18.050  53.290  1.00  0.00            
ATOM     27  CA  GLU     3      32.620  19.460  52.130  1.00  0.00            
ATOM     28  HA  GLU     3      32.400  19.330  51.080  1.00  0.00            
ATOM     29  CB  GLU     3      31.430  20.130  52.840  1.00  0.00            
ATOM     30  HB1 GLU     3      31.590  20.500  53.870  1.00  0.00            
ATOM     31  HB2 GLU     3      31.360  21.100  52.290  1.00  0.00            
ATOM     32  CG  GLU     3      30.090  19.500  52.460  1.00  0.00            
ATOM     33  HG1 GLU     3      29.230  20.200  52.350  1.00  0.00            
ATOM     34  HG2 GLU     3      30.150  19.070  51.440  1.00  0.00            
ATOM     35  CD  GLU     3      29.740  18.330  53.370  1.00  0.00            
ATOM     36  OE1 GLU     3      28.600  17.810  53.230  1.00  0.00            
ATOM     37  OE2 GLU     3      30.560  17.860  54.200  1.00  0.00            
ATOM     38  C   GLU     3      33.870  20.260  52.260  1.00  0.00            
ATOM     39  O   GLU     3      34.260  20.850  51.250  1.00  0.00            
ATOM     40  N   LYS     4      34.490  20.360  53.450  1.00  0.00            
ATOM     41  HN  LYS     4      34.040  19.920  54.220  1.00  0.00            
ATOM     42  CA  LYS     4      35.710  21.030  53.750  1.00  0.00            
ATOM     43  HA  LYS     4      35.820  21.870  53.080  1.00  0.00            
ATOM     44  CB  LYS     4      35.560  21.640  55.160  1.00  0.00            
ATOM     45  HB1 LYS     4      35.540  20.820  55.910  1.00  0.00            
ATOM     46  HB2 LYS     4      36.500  22.180  55.370  1.00  0.00            
ATOM     47  CG  LYS     4      34.450  22.660  55.410  1.00  0.00            
ATOM     48  HG1 LYS     4      34.730  23.570  54.840  1.00  0.00            
ATOM     49  HG2 LYS     4      33.510  22.340  54.920  1.00  0.00            
ATOM     50  CD  LYS     4      34.290  22.950  56.910  1.00  0.00            
ATOM     51  HD1 LYS     4      33.990  22.010  57.410  1.00  0.00            
ATOM     52  HD2 LYS     4      35.250  23.320  57.310  1.00  0.00            
ATOM     53  CE  LYS     4      33.230  24.020  57.210  1.00  0.00            
ATOM     54  HE1 LYS     4      33.650  25.020  56.950  1.00  0.00            
ATOM     55  HE2 LYS     4      32.240  23.870  56.740  1.00  0.00            
ATOM     56  NZ  LYS     4      33.010  23.930  58.670  1.00  0.00            
ATOM     57  HZ1 LYS     4      32.810  22.980  59.040  1.00  0.00            
ATOM     58  HZ2 LYS     4      33.890  24.190  59.160  1.00  0.00            
ATOM     59  HZ3 LYS     4      32.190  24.480  59.030  1.00  0.00            
ATOM     60  C   LYS     4      36.940  20.200  53.650  1.00  0.00            
ATOM     61  O   LYS     4      38.060  20.670  53.470  1.00  0.00            
ATOM     62  N   GLN     5      36.720  18.870  53.670  1.00  0.00            
ATOM     63  HN  GLN     5      35.780  18.610  53.840  1.00  0.00            
ATOM     64  CA  GLN     5      37.700  17.890  53.290  1.00  0.00            
ATOM     65  HA  GLN     5      38.610  18.090  53.840  1.00  0.00            
ATOM     66  CB  GLN     5      37.290  16.480  53.760  1.00  0.00            
ATOM     67  HB1 GLN     5      36.370  16.150  53.230  1.00  0.00            
ATOM     68  HB2 GLN     5      38.100  15.800  53.420  1.00  0.00            
ATOM     69  CG  GLN     5      37.120  16.470  55.280  1.00  0.00            
ATOM     70  HG1 GLN     5      38.140  16.870  55.490  1.00  0.00            
ATOM     71  HG2 GLN     5      36.250  17.120  55.490  1.00  0.00            
ATOM     72  CD  GLN     5      37.070  15.030  55.760  1.00  0.00            
ATOM     73  OE1 GLN     5      37.730  14.130  55.250  1.00  0.00            
ATOM     74  NE2 GLN     5      36.360  14.860  56.910  1.00  0.00            
ATOM     75 1HE2 GLN     5      35.860  15.590  57.360  1.00  0.00            
ATOM     76 2HE2 GLN     5      36.260  13.990  57.400  1.00  0.00            
ATOM     77  C   GLN     5      38.110  17.910  51.860  1.00  0.00            
ATOM     78  O   GLN     5      39.300  17.780  51.580  1.00  0.00            
ATOM     79  N   TYR     6      37.160  18.110  50.930  1.00  0.00            
ATOM     80  HN  TYR     6      36.180  18.020  51.060  1.00  0.00            
ATOM     81  CA  TYR     6      37.510  18.090  49.540  1.00  0.00            
ATOM     82  HA  TYR     6      38.030  17.150  49.470  1.00  0.00            
ATOM     83  CB  TYR     6      36.280  17.880  48.640  1.00  0.00            
ATOM     84  HB1 TYR     6      35.690  17.080  49.130  1.00  0.00            
ATOM     85  HB2 TYR     6      35.670  18.810  48.640  1.00  0.00            
ATOM     86  CG  TYR     6      36.460  17.480  47.220  1.00  0.00            
ATOM     87  CD1 TYR     6      36.900  18.400  46.290  1.00  0.00            
ATOM     88  HD1 TYR     6      37.020  19.420  46.600  1.00  0.00            
ATOM     89  CE1 TYR     6      37.230  18.080  44.990  1.00  0.00            
ATOM     90  HE1 TYR     6      37.440  18.900  44.320  1.00  0.00            
ATOM     91  CZ  TYR     6      37.170  16.750  44.640  1.00  0.00            
ATOM     92  OH  TYR     6      37.650  16.450  43.350  1.00  0.00            
ATOM     93  HH  TYR     6      37.640  17.260  42.840  1.00  0.00            
ATOM     94  CD2 TYR     6      36.410  16.170  46.800  1.00  0.00            
ATOM     95  HD2 TYR     6      36.170  15.340  47.440  1.00  0.00            
ATOM     96  CE2 TYR     6      36.730  15.790  45.520  1.00  0.00            
ATOM     97  HE2 TYR     6      36.710  14.740  45.250  1.00  0.00            
ATOM     98  C   TYR     6      38.530  19.090  49.110  1.00  0.00            
ATOM     99  O   TYR     6      39.540  18.680  48.540  1.00  0.00            
ATOM    100  N   PRO     7      38.560  20.360  49.360  1.00  0.00            
ATOM    101  CD  PRO     7      37.420  21.060  49.950  1.00  0.00            
ATOM    102  HD1 PRO     7      37.590  21.320  51.010  1.00  0.00            
ATOM    103  HD2 PRO     7      36.470  20.520  49.760  1.00  0.00            
ATOM    104  CA  PRO     7      39.610  21.270  48.990  1.00  0.00            
ATOM    105  HA  PRO     7      39.770  21.160  47.930  1.00  0.00            
ATOM    106  CB  PRO     7      38.960  22.630  49.250  1.00  0.00            
ATOM    107  HB1 PRO     7      39.310  23.030  50.220  1.00  0.00            
ATOM    108  HB2 PRO     7      39.230  23.390  48.490  1.00  0.00            
ATOM    109  CG  PRO     7      37.440  22.440  49.270  1.00  0.00            
ATOM    110  HG1 PRO     7      36.780  23.210  49.710  1.00  0.00            
ATOM    111  HG2 PRO     7      36.990  22.260  48.260  1.00  0.00            
ATOM    112  C   PRO     7      40.880  21.080  49.760  1.00  0.00            
ATOM    113  O   PRO     7      41.940  21.350  49.200  1.00  0.00            
ATOM    114  N   GLU     8      40.880  20.490  50.970  1.00  0.00            
ATOM    115  HN  GLU     8      40.050  20.140  51.400  1.00  0.00            
ATOM    116  CA  GLU     8      42.130  20.140  51.560  1.00  0.00            
ATOM    117  HA  GLU     8      42.810  20.970  51.460  1.00  0.00            
ATOM    118  CB  GLU     8      41.910  19.940  53.070  1.00  0.00            
ATOM    119  HB1 GLU     8      41.530  20.870  53.540  1.00  0.00            
ATOM    120  HB2 GLU     8      41.380  19.020  53.400  1.00  0.00            
ATOM    121  CG  GLU     8      43.290  19.670  53.660  1.00  0.00            
ATOM    122  HG1 GLU     8      43.680  18.770  53.130  1.00  0.00            
ATOM    123  HG2 GLU     8      44.090  20.440  53.630  1.00  0.00            
ATOM    124  CD  GLU     8      43.230  19.300  55.140  1.00  0.00            
ATOM    125  OE1 GLU     8      43.720  18.180  55.460  1.00  0.00            
ATOM    126  OE2 GLU     8      42.730  20.120  55.960  1.00  0.00            
ATOM    127  C   GLU     8      42.900  19.090  50.840  1.00  0.00            
ATOM    128  O   GLU     8      44.130  19.090  50.770  1.00  0.00            
ATOM    129  N   ASP     9      42.150  18.110  50.310  1.00  0.00            
ATOM    130  HN  ASP     9      41.160  18.210  50.400  1.00  0.00            
ATOM    131  CA  ASP     9      42.670  16.990  49.570  1.00  0.00            
ATOM    132  HA  ASP     9      43.430  16.460  50.130  1.00  0.00            
ATOM    133  CB  ASP     9      41.500  16.010  49.480  1.00  0.00            
ATOM    134  HB1 ASP     9      40.920  15.930  50.430  1.00  0.00            
ATOM    135  HB2 ASP     9      40.710  16.290  48.750  1.00  0.00            
ATOM    136  CG  ASP     9      41.870  14.600  49.030  1.00  0.00            
ATOM    137  OD1 ASP     9      42.740  14.050  49.760  1.00  0.00            
ATOM    138  OD2 ASP     9      41.390  14.080  47.990  1.00  0.00            
ATOM    139  C   ASP     9      43.270  17.340  48.260  1.00  0.00            
ATOM    140  O   ASP     9      44.300  16.770  47.880  1.00  0.00            
ATOM    141  N   ILE    10      42.710  18.320  47.530  1.00  0.00            
ATOM    142  HN  ILE    10      41.890  18.780  47.870  1.00  0.00            
ATOM    143  CA  ILE    10      43.170  18.880  46.300  1.00  0.00            
ATOM    144  HA  ILE    10      43.390  17.980  45.740  1.00  0.00            
ATOM    145  CB  ILE    10      42.030  19.660  45.720  1.00  0.00            
ATOM    146  HB  ILE    10      41.810  20.490  46.430  1.00  0.00            
ATOM    147  CG2 ILE    10      42.470  20.450  44.470  1.00  0.00            
ATOM    148 1HG2 ILE    10      43.120  19.860  43.790  1.00  0.00            
ATOM    149 2HG2 ILE    10      41.630  20.840  43.860  1.00  0.00            
ATOM    150 3HG2 ILE    10      43.110  21.310  44.780  1.00  0.00            
ATOM    151  CG1 ILE    10      40.730  18.850  45.590  1.00  0.00            
ATOM    152 1HG1 ILE    10      40.370  18.550  46.600  1.00  0.00            
ATOM    153 2HG1 ILE    10      39.980  19.560  45.160  1.00  0.00            
ATOM    154  CD  ILE    10      40.710  17.660  44.630  1.00  0.00            
ATOM    155  HD1 ILE    10      40.900  18.060  43.610  1.00  0.00            
ATOM    156  HD2 ILE    10      41.480  16.870  44.760  1.00  0.00            
ATOM    157  HD3 ILE    10      39.740  17.120  44.610  1.00  0.00            
ATOM    158  C   ILE    10      44.400  19.700  46.440  1.00  0.00            
ATOM    159  O   ILE    10      45.310  19.550  45.620  1.00  0.00            
ATOM    160  N   LEU    11      44.540  20.520  47.490  1.00  0.00            
ATOM    161  HN  LEU    11      43.860  20.530  48.220  1.00  0.00            
ATOM    162  CA  LEU    11      45.750  21.250  47.770  1.00  0.00            
ATOM    163  HA  LEU    11      45.920  21.850  46.890  1.00  0.00            
ATOM    164  CB  LEU    11      45.450  22.110  49.010  1.00  0.00            
ATOM    165  HB1 LEU    11      44.440  22.530  48.800  1.00  0.00            
ATOM    166  HB2 LEU    11      45.360  21.440  49.890  1.00  0.00            
ATOM    167  CG  LEU    11      46.560  23.130  49.310  1.00  0.00            
ATOM    168  HG  LEU    11      47.520  22.580  49.180  1.00  0.00            
ATOM    169  CD1 LEU    11      46.450  24.340  48.370  1.00  0.00            
ATOM    170 1HD1 LEU    11      47.090  25.210  48.600  1.00  0.00            
ATOM    171 2HD1 LEU    11      46.720  23.960  47.360  1.00  0.00            
ATOM    172 3HD1 LEU    11      45.410  24.750  48.390  1.00  0.00            
ATOM    173  CD2 LEU    11      46.440  23.610  50.770  1.00  0.00            
ATOM    174 1HD2 LEU    11      46.770  22.850  51.520  1.00  0.00            
ATOM    175 2HD2 LEU    11      47.080  24.470  51.040  1.00  0.00            
ATOM    176 3HD2 LEU    11      45.370  23.910  50.870  1.00  0.00            
ATOM    177  C   LEU    11      46.880  20.350  48.110  1.00  0.00            
ATOM    178  O   LEU    11      48.020  20.550  47.670  1.00  0.00            
ATOM    179  N   ASP    12      46.690  19.310  48.940  1.00  0.00            
ATOM    180  HN  ASP    12      45.790  19.180  49.360  1.00  0.00            
ATOM    181  CA  ASP    12      47.680  18.350  49.320  1.00  0.00            
ATOM    182  HA  ASP    12      48.500  18.950  49.690  1.00  0.00            
ATOM    183  CB  ASP    12      46.990  17.430  50.330  1.00  0.00            
ATOM    184  HB1 ASP    12      46.300  17.990  51.000  1.00  0.00            
ATOM    185  HB2 ASP    12      46.390  16.640  49.830  1.00  0.00            
ATOM    186  CG  ASP    12      48.040  16.660  51.110  1.00  0.00            
ATOM    187  OD1 ASP    12      49.010  17.240  51.680  1.00  0.00            
ATOM    188  OD2 ASP    12      47.940  15.410  51.200  1.00  0.00            
ATOM    189  C   ASP    12      48.300  17.550  48.230  1.00  0.00            
ATOM    190  O   ASP    12      49.510  17.330  48.160  1.00  0.00            
ATOM    191  N   LYS    13      47.390  17.150  47.320  1.00  0.00            
ATOM    192  HN  LYS    13      46.440  17.250  47.590  1.00  0.00            
ATOM    193  CA  LYS    13      47.600  16.520  46.050  1.00  0.00            
ATOM    194  HA  LYS    13      48.240  15.670  46.230  1.00  0.00            
ATOM    195  CB  LYS    13      46.230  16.190  45.420  1.00  0.00            
ATOM    196  HB1 LYS    13      45.550  17.040  45.620  1.00  0.00            
ATOM    197  HB2 LYS    13      46.460  16.080  44.330  1.00  0.00            
ATOM    198  CG  LYS    13      45.590  14.900  45.930  1.00  0.00            
ATOM    199  HG1 LYS    13      46.300  14.090  45.650  1.00  0.00            
ATOM    200  HG2 LYS    13      45.700  14.830  47.030  1.00  0.00            
ATOM    201  CD  LYS    13      44.190  14.520  45.430  1.00  0.00            
ATOM    202  HD1 LYS    13      43.430  15.050  46.030  1.00  0.00            
ATOM    203  HD2 LYS    13      44.080  14.910  44.390  1.00  0.00            
ATOM    204  CE  LYS    13      43.810  13.040  45.510  1.00  0.00            
ATOM    205  HE1 LYS    13      42.990  12.790  44.790  1.00  0.00            
ATOM    206  HE2 LYS    13      44.690  12.400  45.290  1.00  0.00            
ATOM    207  NZ  LYS    13      43.360  12.660  46.860  1.00  0.00            
ATOM    208  HZ1 LYS    13      42.590  13.250  47.240  1.00  0.00            
ATOM    209  HZ2 LYS    13      43.020  11.680  46.920  1.00  0.00            
ATOM    210  HZ3 LYS    13      44.220  12.840  47.430  1.00  0.00            
ATOM    211  C   LYS    13      48.380  17.450  45.200  1.00  0.00            
ATOM    212  O   LYS    13      49.450  17.100  44.690  1.00  0.00            
ATOM    213  N   HIS    14      47.920  18.710  45.100  1.00  0.00            
ATOM    214  HN  HIS    14      47.030  19.000  45.450  1.00  0.00            
ATOM    215  CA  HIS    14      48.600  19.600  44.200  1.00  0.00            
ATOM    216  HA  HIS    14      48.740  19.200  43.210  1.00  0.00            
ATOM    217  CB  HIS    14      47.830  20.930  44.100  1.00  0.00            
ATOM    218  HB1 HIS    14      46.730  20.840  44.000  1.00  0.00            
ATOM    219  HB2 HIS    14      47.960  21.330  45.130  1.00  0.00            
ATOM    220  ND1 HIS    14      47.920  21.990  41.840  1.00  0.00            
ATOM    221  CG  HIS    14      48.390  21.930  43.140  1.00  0.00            
ATOM    222  CE1 HIS    14      48.530  23.050  41.330  1.00  0.00            
ATOM    223  HE1 HIS    14      48.490  23.480  40.330  1.00  0.00            
ATOM    224  NE2 HIS    14      49.280  23.710  42.250  1.00  0.00            
ATOM    225  HE2 HIS    14      49.780  24.550  42.070  1.00  0.00            
ATOM    226  CD2 HIS    14      49.150  23.010  43.440  1.00  0.00            
ATOM    227  HD2 HIS    14      49.410  23.360  44.430  1.00  0.00            
ATOM    228  C   HIS    14      49.980  19.990  44.620  1.00  0.00            
ATOM    229  O   HIS    14      50.900  20.140  43.810  1.00  0.00            
ATOM    230  N   LEU    15      50.250  20.150  45.930  1.00  0.00            
ATOM    231  HN  LEU    15      49.540  20.170  46.620  1.00  0.00            
ATOM    232  CA  LEU    15      51.550  20.390  46.480  1.00  0.00            
ATOM    233  HA  LEU    15      52.010  21.250  46.020  1.00  0.00            
ATOM    234  CB  LEU    15      51.350  20.660  47.980  1.00  0.00            
ATOM    235  HB1 LEU    15      50.570  21.450  48.000  1.00  0.00            
ATOM    236  HB2 LEU    15      51.010  19.770  48.540  1.00  0.00            
ATOM    237  CG  LEU    15      52.610  21.240  48.660  1.00  0.00            
ATOM    238  HG  LEU    15      53.430  20.520  48.460  1.00  0.00            
ATOM    239  CD1 LEU    15      53.050  22.630  48.170  1.00  0.00            
ATOM    240 1HD1 LEU    15      52.220  23.360  48.190  1.00  0.00            
ATOM    241 2HD1 LEU    15      53.910  22.970  48.770  1.00  0.00            
ATOM    242 3HD1 LEU    15      53.340  22.600  47.090  1.00  0.00            
ATOM    243  CD2 LEU    15      52.420  21.250  50.180  1.00  0.00            
ATOM    244 1HD2 LEU    15      53.290  21.670  50.710  1.00  0.00            
ATOM    245 2HD2 LEU    15      51.450  21.700  50.490  1.00  0.00            
ATOM    246 3HD2 LEU    15      52.340  20.200  50.530  1.00  0.00            
ATOM    247  C   LEU    15      52.520  19.280  46.330  1.00  0.00            
ATOM    248  O   LEU    15      53.710  19.560  46.170  1.00  0.00            
ATOM    249  N   GLN    16      52.150  17.990  46.230  1.00  0.00            
ATOM    250  HN  GLN    16      51.170  17.830  46.370  1.00  0.00            
ATOM    251  CA  GLN    16      53.000  16.910  45.840  1.00  0.00            
ATOM    252  HA  GLN    16      53.820  16.960  46.540  1.00  0.00            
ATOM    253  CB  GLN    16      52.310  15.570  46.160  1.00  0.00            
ATOM    254  HB1 GLN    16      51.590  15.700  46.990  1.00  0.00            
ATOM    255  HB2 GLN    16      51.630  15.170  45.370  1.00  0.00            
ATOM    256  CG  GLN    16      53.300  14.470  46.540  1.00  0.00            
ATOM    257  HG1 GLN    16      54.100  14.390  45.770  1.00  0.00            
ATOM    258  HG2 GLN    16      53.690  14.700  47.560  1.00  0.00            
ATOM    259  CD  GLN    16      52.790  13.040  46.530  1.00  0.00            
ATOM    260  OE1 GLN    16      52.170  12.700  47.540  1.00  0.00            
ATOM    261  NE2 GLN    16      53.130  12.250  45.480  1.00  0.00            
ATOM    262 1HE2 GLN    16      53.620  12.670  44.710  1.00  0.00            
ATOM    263 2HE2 GLN    16      52.660  11.390  45.300  1.00  0.00            
ATOM    264  C   GLN    16      53.480  16.830  44.430  1.00  0.00            
ATOM    265  O   GLN    16      54.510  16.210  44.170  1.00  0.00            
ATOM    266  N   ARG    17      52.640  17.320  43.510  1.00  0.00            
ATOM    267  HN  ARG    17      51.850  17.870  43.780  1.00  0.00            
ATOM    268  CA  ARG    17      52.930  17.380  42.110  1.00  0.00            
ATOM    269  HA  ARG    17      53.320  16.400  41.890  1.00  0.00            
ATOM    270  CB  ARG    17      51.620  17.660  41.350  1.00  0.00            
ATOM    271  HB1 ARG    17      51.130  18.600  41.670  1.00  0.00            
ATOM    272  HB2 ARG    17      51.780  17.740  40.250  1.00  0.00            
ATOM    273  CG  ARG    17      50.510  16.630  41.520  1.00  0.00            
ATOM    274  HG1 ARG    17      50.860  15.690  41.050  1.00  0.00            
ATOM    275  HG2 ARG    17      50.290  16.320  42.560  1.00  0.00            
ATOM    276  CD  ARG    17      49.220  17.070  40.830  1.00  0.00            
ATOM    277  HD1 ARG    17      48.960  18.060  41.270  1.00  0.00            
ATOM    278  HD2 ARG    17      49.440  17.070  39.740  1.00  0.00            
ATOM    279  NE  ARG    17      48.140  16.140  41.270  1.00  0.00            
ATOM    280  HE  ARG    17      48.360  15.180  41.410  1.00  0.00            
ATOM    281  CZ  ARG    17      46.810  16.400  41.110  1.00  0.00            
ATOM    282  NH1 ARG    17      46.400  17.680  40.900  1.00  0.00            
ATOM    283 1HH1 ARG    17      47.050  18.420  40.740  1.00  0.00            
ATOM    284 2HH1 ARG    17      45.410  17.850  40.860  1.00  0.00            
ATOM    285  NH2 ARG    17      45.980  15.340  41.370  1.00  0.00            
ATOM    286 1HH2 ARG    17      46.510  14.540  41.640  1.00  0.00            
ATOM    287 2HH2 ARG    17      44.990  15.370  41.430  1.00  0.00            
ATOM    288  C   ARG    17      53.870  18.460  41.690  1.00  0.00            
ATOM    289  O   ARG    17      54.750  18.320  40.840  1.00  0.00            
ATOM    290  N   VAL    18      53.650  19.670  42.220  1.00  0.00            
ATOM    291  HN  VAL    18      52.970  19.810  42.940  1.00  0.00            
ATOM    292  CA  VAL    18      54.390  20.850  41.890  1.00  0.00            
ATOM    293  HA  VAL    18      54.440  20.930  40.810  1.00  0.00            
ATOM    294  CB  VAL    18      53.760  22.060  42.500  1.00  0.00            
ATOM    295  HB  VAL    18      53.470  21.790  43.540  1.00  0.00            
ATOM    296  CG1 VAL    18      54.510  23.400  42.530  1.00  0.00            
ATOM    297 1HG1 VAL    18      53.930  24.220  43.030  1.00  0.00            
ATOM    298 2HG1 VAL    18      55.500  23.310  43.030  1.00  0.00            
ATOM    299 3HG1 VAL    18      54.730  23.730  41.500  1.00  0.00            
ATOM    300  CG2 VAL    18      52.390  22.230  41.820  1.00  0.00            
ATOM    301 1HG2 VAL    18      51.970  23.190  42.190  1.00  0.00            
ATOM    302 2HG2 VAL    18      52.430  22.130  40.710  1.00  0.00            
ATOM    303 3HG2 VAL    18      51.710  21.410  42.150  1.00  0.00            
ATOM    304  C   VAL    18      55.810  20.770  42.360  1.00  0.00            
ATOM    305  O   VAL    18      56.040  20.520  43.540  1.00  0.00            
ATOM    306  N   ILE    19      56.780  21.060  41.480  1.00  0.00            
ATOM    307  HN  ILE    19      56.470  21.310  40.570  1.00  0.00            
ATOM    308  CA  ILE    19      58.160  20.830  41.790  1.00  0.00            
ATOM    309  HA  ILE    19      58.380  21.260  42.750  1.00  0.00            
ATOM    310  CB  ILE    19      58.530  19.380  41.690  1.00  0.00            
ATOM    311  HB  ILE    19      57.730  18.830  42.240  1.00  0.00            
ATOM    312  CG2 ILE    19      58.290  18.920  40.250  1.00  0.00            
ATOM    313 1HG2 ILE    19      58.240  17.810  40.280  1.00  0.00            
ATOM    314 2HG2 ILE    19      57.310  19.260  39.850  1.00  0.00            
ATOM    315 3HG2 ILE    19      59.160  19.320  39.680  1.00  0.00            
ATOM    316  CG1 ILE    19      59.780  18.860  42.410  1.00  0.00            
ATOM    317 1HG1 ILE    19      60.700  19.150  41.850  1.00  0.00            
ATOM    318 2HG1 ILE    19      59.710  19.370  43.400  1.00  0.00            
ATOM    319  CD  ILE    19      59.740  17.350  42.620  1.00  0.00            
ATOM    320  HD1 ILE    19      58.750  16.990  42.980  1.00  0.00            
ATOM    321  HD2 ILE    19      59.960  16.930  41.620  1.00  0.00            
ATOM    322  HD3 ILE    19      60.540  16.970  43.300  1.00  0.00            
ATOM    323  C   ILE    19      59.060  21.660  40.940  1.00  0.00            
ATOM    324  O   ILE    19      60.290  21.580  41.020  1.00  0.00            
ATOM    325  N   LEU    20      58.530  22.510  40.040  1.00  0.00            
ATOM    326  HN  LEU    20      57.570  22.400  39.790  1.00  0.00            
ATOM    327  CA  LEU    20      59.320  23.330  39.180  1.00  0.00            
ATOM    328  HA  LEU    20      60.300  22.890  39.010  1.00  0.00            
ATOM    329  CB  LEU    20      58.610  23.610  37.840  1.00  0.00            
ATOM    330  HB1 LEU    20      57.790  24.350  37.900  1.00  0.00            
ATOM    331  HB2 LEU    20      59.330  24.170  37.210  1.00  0.00            
ATOM    332  CG  LEU    20      58.200  22.330  37.090  1.00  0.00            
ATOM    333  HG  LEU    20      57.460  21.720  37.650  1.00  0.00            
ATOM    334  CD1 LEU    20      57.520  22.680  35.760  1.00  0.00            
ATOM    335 1HD1 LEU    20      56.600  23.310  35.820  1.00  0.00            
ATOM    336 2HD1 LEU    20      58.190  23.270  35.100  1.00  0.00            
ATOM    337 3HD1 LEU    20      57.240  21.740  35.230  1.00  0.00            
ATOM    338  CD2 LEU    20      59.370  21.460  36.620  1.00  0.00            
ATOM    339 1HD2 LEU    20      59.140  20.720  35.830  1.00  0.00            
ATOM    340 2HD2 LEU    20      60.090  22.200  36.210  1.00  0.00            
ATOM    341 3HD2 LEU    20      59.980  21.010  37.440  1.00  0.00            
ATOM    342  C   LEU    20      59.570  24.670  39.860  1.00  0.00            
ATOM    343  OT1 LEU    20      60.630  25.310  39.630  1.00  0.00            
ATOM    344  OT2 LEU    20      58.750  25.160  40.680  1.00  0.00            
ATOM    345  N   LEU   148      23.670  19.000  24.690  1.00  0.00            
ATOM    346  H1  LEU   148      23.810  19.670  23.900  1.00  0.00            
ATOM    347  H2  LEU   148      24.540  18.470  24.890  1.00  0.00            
ATOM    348  H3  LEU   148      22.910  18.380  24.360  1.00  0.00            
ATOM    349  CA  LEU   148      23.260  19.700  25.920  1.00  0.00            
ATOM    350  HA  LEU   148      22.280  20.110  25.720  1.00  0.00            
ATOM    351  CB  LEU   148      23.220  18.640  27.030  1.00  0.00            
ATOM    352  HB1 LEU   148      22.550  17.770  26.850  1.00  0.00            
ATOM    353  HB2 LEU   148      24.280  18.320  26.980  1.00  0.00            
ATOM    354  CG  LEU   148      22.820  18.990  28.470  1.00  0.00            
ATOM    355  HG  LEU   148      23.410  19.880  28.790  1.00  0.00            
ATOM    356  CD1 LEU   148      21.330  19.350  28.660  1.00  0.00            
ATOM    357 1HD1 LEU   148      20.630  18.590  28.260  1.00  0.00            
ATOM    358 2HD1 LEU   148      21.030  19.430  29.730  1.00  0.00            
ATOM    359 3HD1 LEU   148      21.110  20.250  28.050  1.00  0.00            
ATOM    360  CD2 LEU   148      23.270  17.810  29.350  1.00  0.00            
ATOM    361 1HD2 LEU   148      24.370  17.680  29.480  1.00  0.00            
ATOM    362 2HD2 LEU   148      22.870  17.950  30.370  1.00  0.00            
ATOM    363 3HD2 LEU   148      22.850  16.880  28.920  1.00  0.00            
ATOM    364  C   LEU   148      24.050  20.910  26.300  1.00  0.00            
ATOM    365  O   LEU   148      23.610  22.060  26.350  1.00  0.00            
ATOM    366  N   ALA   149      25.360  20.720  26.540  1.00  0.00            
ATOM    367  HN  ALA   149      25.650  19.770  26.500  1.00  0.00            
ATOM    368  CA  ALA   149      26.180  21.720  27.160  1.00  0.00            
ATOM    369  HA  ALA   149      25.730  21.950  28.110  1.00  0.00            
ATOM    370  CB  ALA   149      27.600  21.220  27.470  1.00  0.00            
ATOM    371  HB1 ALA   149      27.510  20.270  28.040  1.00  0.00            
ATOM    372  HB2 ALA   149      28.140  20.970  26.530  1.00  0.00            
ATOM    373  HB3 ALA   149      28.170  21.910  28.140  1.00  0.00            
ATOM    374  C   ALA   149      26.280  23.060  26.510  1.00  0.00            
ATOM    375  O   ALA   149      26.040  24.070  27.160  1.00  0.00            
ATOM    376  N   THR   150      26.560  23.190  25.200  1.00  0.00            
ATOM    377  HN  THR   150      26.820  22.380  24.670  1.00  0.00            
ATOM    378  CA  THR   150      26.560  24.460  24.540  1.00  0.00            
ATOM    379  HA  THR   150      27.340  25.010  25.030  1.00  0.00            
ATOM    380  CB  THR   150      27.010  24.410  23.110  1.00  0.00            
ATOM    381  HB  THR   150      26.840  25.430  22.680  1.00  0.00            
ATOM    382  OG1 THR   150      26.360  23.420  22.330  1.00  0.00            
ATOM    383  HG1 THR   150      26.600  23.630  21.420  1.00  0.00            
ATOM    384  CG2 THR   150      28.500  24.060  22.910  1.00  0.00            
ATOM    385 1HG2 THR   150      29.020  24.800  23.560  1.00  0.00            
ATOM    386 2HG2 THR   150      28.770  22.990  22.940  1.00  0.00            
ATOM    387 3HG2 THR   150      28.770  24.410  21.890  1.00  0.00            
ATOM    388  C   THR   150      25.330  25.270  24.730  1.00  0.00            
ATOM    389  O   THR   150      25.530  26.450  25.030  1.00  0.00            
ATOM    390  N   ARG   151      24.140  24.640  24.690  1.00  0.00            
ATOM    391  HN  ARG   151      24.120  23.670  24.450  1.00  0.00            
ATOM    392  CA  ARG   151      22.850  25.200  24.890  1.00  0.00            
ATOM    393  HA  ARG   151      22.730  26.080  24.270  1.00  0.00            
ATOM    394  CB  ARG   151      21.690  24.310  24.400  1.00  0.00            
ATOM    395  HB1 ARG   151      21.770  23.330  24.910  1.00  0.00            
ATOM    396  HB2 ARG   151      20.680  24.670  24.680  1.00  0.00            
ATOM    397  CG  ARG   151      21.710  24.250  22.870  1.00  0.00            
ATOM    398  HG1 ARG   151      21.440  25.270  22.520  1.00  0.00            
ATOM    399  HG2 ARG   151      22.710  23.940  22.500  1.00  0.00            
ATOM    400  CD  ARG   151      20.620  23.310  22.330  1.00  0.00            
ATOM    401  HD1 ARG   151      20.680  22.230  22.570  1.00  0.00            
ATOM    402  HD2 ARG   151      19.630  23.690  22.660  1.00  0.00            
ATOM    403  NE  ARG   151      20.580  23.340  20.840  1.00  0.00            
ATOM    404  HE  ARG   151      21.080  24.060  20.360  1.00  0.00            
ATOM    405  CZ  ARG   151      19.760  22.630  20.010  1.00  0.00            
ATOM    406  NH1 ARG   151      18.790  21.810  20.520  1.00  0.00            
ATOM    407 1HH1 ARG   151      18.590  21.890  21.490  1.00  0.00            
ATOM    408 2HH1 ARG   151      18.180  21.300  19.920  1.00  0.00            
ATOM    409  NH2 ARG   151      19.850  22.830  18.670  1.00  0.00            
ATOM    410 1HH2 ARG   151      20.530  23.490  18.360  1.00  0.00            
ATOM    411 2HH2 ARG   151      19.250  22.320  18.050  1.00  0.00            
ATOM    412  C   ARG   151      22.570  25.670  26.270  1.00  0.00            
ATOM    413  O   ARG   151      21.790  26.620  26.420  1.00  0.00            
ATOM    414  N   ALA   152      23.130  25.010  27.300  1.00  0.00            
ATOM    415  HN  ALA   152      23.530  24.140  27.020  1.00  0.00            
ATOM    416  CA  ALA   152      23.070  25.450  28.660  1.00  0.00            
ATOM    417  HA  ALA   152      22.100  25.760  29.030  1.00  0.00            
ATOM    418  CB  ALA   152      23.610  24.490  29.730  1.00  0.00            
ATOM    419  HB1 ALA   152      23.350  24.900  30.720  1.00  0.00            
ATOM    420  HB2 ALA   152      23.100  23.500  29.690  1.00  0.00            
ATOM    421  HB3 ALA   152      24.720  24.380  29.680  1.00  0.00            
ATOM    422  C   ALA   152      23.850  26.700  28.880  1.00  0.00            
ATOM    423  O   ALA   152      23.480  27.500  29.730  1.00  0.00            
ATOM    424  N   ILE   153      24.930  27.040  28.160  1.00  0.00            
ATOM    425  HN  ILE   153      25.190  26.550  27.330  1.00  0.00            
ATOM    426  CA  ILE   153      25.780  28.150  28.490  1.00  0.00            
ATOM    427  HA  ILE   153      25.940  27.960  29.540  1.00  0.00            
ATOM    428  CB  ILE   153      27.130  28.080  27.850  1.00  0.00            
ATOM    429  HB  ILE   153      26.970  28.350  26.780  1.00  0.00            
ATOM    430  CG2 ILE   153      28.060  29.180  28.390  1.00  0.00            
ATOM    431 1HG2 ILE   153      27.640  30.140  28.050  1.00  0.00            
ATOM    432 2HG2 ILE   153      28.100  29.130  29.500  1.00  0.00            
ATOM    433 3HG2 ILE   153      29.140  29.080  28.130  1.00  0.00            
ATOM    434  CG1 ILE   153      27.750  26.690  28.010  1.00  0.00            
ATOM    435 1HG1 ILE   153      27.090  25.980  27.470  1.00  0.00            
ATOM    436 2HG1 ILE   153      28.750  26.740  27.520  1.00  0.00            
ATOM    437  CD  ILE   153      28.010  26.160  29.420  1.00  0.00            
ATOM    438  HD1 ILE   153      28.470  26.940  30.060  1.00  0.00            
ATOM    439  HD2 ILE   153      27.040  25.840  29.870  1.00  0.00            
ATOM    440  HD3 ILE   153      28.740  25.320  29.370  1.00  0.00            
ATOM    441  C   ILE   153      25.180  29.510  28.490  1.00  0.00            
ATOM    442  O   ILE   153      25.310  30.110  29.550  1.00  0.00            
ATOM    443  N   PRO   154      24.490  30.160  27.590  1.00  0.00            
ATOM    444  CD  PRO   154      24.410  29.580  26.260  1.00  0.00            
ATOM    445  HD1 PRO   154      24.360  28.480  26.300  1.00  0.00            
ATOM    446  HD2 PRO   154      25.300  29.860  25.660  1.00  0.00            
ATOM    447  CA  PRO   154      23.710  31.350  27.740  1.00  0.00            
ATOM    448  HA  PRO   154      24.370  32.160  28.020  1.00  0.00            
ATOM    449  CB  PRO   154      23.140  31.510  26.330  1.00  0.00            
ATOM    450  HB1 PRO   154      22.150  32.000  26.340  1.00  0.00            
ATOM    451  HB2 PRO   154      23.720  32.210  25.700  1.00  0.00            
ATOM    452  CG  PRO   154      23.140  30.160  25.600  1.00  0.00            
ATOM    453  HG1 PRO   154      22.230  29.610  25.910  1.00  0.00            
ATOM    454  HG2 PRO   154      22.980  30.330  24.510  1.00  0.00            
ATOM    455  C   PRO   154      22.690  31.300  28.820  1.00  0.00            
ATOM    456  O   PRO   154      22.470  32.310  29.480  1.00  0.00            
ATOM    457  N   GLU   155      21.990  30.170  29.070  1.00  0.00            
ATOM    458  HN  GLU   155      22.180  29.350  28.540  1.00  0.00            
ATOM    459  CA  GLU   155      21.020  30.040  30.120  1.00  0.00            
ATOM    460  HA  GLU   155      20.390  30.910  29.970  1.00  0.00            
ATOM    461  CB  GLU   155      20.110  28.820  29.910  1.00  0.00            
ATOM    462  HB1 GLU   155      20.110  28.440  28.870  1.00  0.00            
ATOM    463  HB2 GLU   155      20.630  28.000  30.440  1.00  0.00            
ATOM    464  CG  GLU   155      18.680  29.050  30.410  1.00  0.00            
ATOM    465  HG1 GLU   155      18.100  28.120  30.570  1.00  0.00            
ATOM    466  HG2 GLU   155      18.800  29.700  31.300  1.00  0.00            
ATOM    467  CD  GLU   155      17.840  29.860  29.430  1.00  0.00            
ATOM    468  OE1 GLU   155      17.580  29.340  28.310  1.00  0.00            
ATOM    469  OE2 GLU   155      17.300  30.940  29.770  1.00  0.00            
ATOM    470  C   GLU   155      21.620  30.100  31.480  1.00  0.00            
ATOM    471  O   GLU   155      21.100  30.870  32.290  1.00  0.00            
ATOM    472  N   LEU   156      22.750  29.420  31.750  1.00  0.00            
ATOM    473  HN  LEU   156      23.130  28.860  31.010  1.00  0.00            
ATOM    474  CA  LEU   156      23.490  29.560  32.960  1.00  0.00            
ATOM    475  HA  LEU   156      22.910  29.250  33.820  1.00  0.00            
ATOM    476  CB  LEU   156      24.640  28.540  32.910  1.00  0.00            
ATOM    477  HB1 LEU   156      24.980  28.750  31.880  1.00  0.00            
ATOM    478  HB2 LEU   156      25.380  28.920  33.640  1.00  0.00            
ATOM    479  CG  LEU   156      24.170  27.090  33.110  1.00  0.00            
ATOM    480  HG  LEU   156      23.470  26.820  32.290  1.00  0.00            
ATOM    481  CD1 LEU   156      25.340  26.090  33.040  1.00  0.00            
ATOM    482 1HD1 LEU   156      26.030  26.220  32.180  1.00  0.00            
ATOM    483 2HD1 LEU   156      25.900  26.260  33.980  1.00  0.00            
ATOM    484 3HD1 LEU   156      24.890  25.080  33.020  1.00  0.00            
ATOM    485  CD2 LEU   156      23.530  26.960  34.510  1.00  0.00            
ATOM    486 1HD2 LEU   156      23.520  26.000  35.070  1.00  0.00            
ATOM    487 2HD2 LEU   156      24.120  27.680  35.110  1.00  0.00            
ATOM    488 3HD2 LEU   156      22.530  27.420  34.440  1.00  0.00            
ATOM    489  C   LEU   156      23.980  30.940  33.230  1.00  0.00            
ATOM    490  O   LEU   156      24.220  31.440  34.330  1.00  0.00            
ATOM    491  N   THR   157      24.360  31.630  32.140  1.00  0.00            
ATOM    492  HN  THR   157      24.490  31.190  31.250  1.00  0.00            
ATOM    493  CA  THR   157      24.880  32.970  32.150  1.00  0.00            
ATOM    494  HA  THR   157      25.570  33.030  32.980  1.00  0.00            
ATOM    495  CB  THR   157      25.520  33.400  30.870  1.00  0.00            
ATOM    496  HB  THR   157      24.750  33.300  30.070  1.00  0.00            
ATOM    497  OG1 THR   157      26.610  32.570  30.490  1.00  0.00            
ATOM    498  HG1 THR   157      26.390  31.640  30.520  1.00  0.00            
ATOM    499  CG2 THR   157      26.120  34.810  30.720  1.00  0.00            
ATOM    500 1HG2 THR   157      26.170  35.070  29.650  1.00  0.00            
ATOM    501 2HG2 THR   157      25.400  35.500  31.230  1.00  0.00            
ATOM    502 3HG2 THR   157      27.100  34.980  31.210  1.00  0.00            
ATOM    503  C   THR   157      23.850  33.980  32.520  1.00  0.00            
ATOM    504  O   THR   157      24.110  34.820  33.380  1.00  0.00            
ATOM    505  N   LYS   158      22.580  33.870  32.090  1.00  0.00            
ATOM    506  HN  LYS   158      22.410  33.180  31.390  1.00  0.00            
ATOM    507  CA  LYS   158      21.490  34.680  32.550  1.00  0.00            
ATOM    508  HA  LYS   158      21.730  35.700  32.300  1.00  0.00            
ATOM    509  CB  LYS   158      20.210  34.170  31.860  1.00  0.00            
ATOM    510  HB1 LYS   158      20.230  33.060  31.930  1.00  0.00            
ATOM    511  HB2 LYS   158      19.270  34.520  32.340  1.00  0.00            
ATOM    512  CG  LYS   158      20.170  34.490  30.360  1.00  0.00            
ATOM    513  HG1 LYS   158      20.010  35.580  30.190  1.00  0.00            
ATOM    514  HG2 LYS   158      21.090  34.130  29.860  1.00  0.00            
ATOM    515  CD  LYS   158      19.080  33.660  29.690  1.00  0.00            
ATOM    516  HD1 LYS   158      19.200  32.640  30.110  1.00  0.00            
ATOM    517  HD2 LYS   158      18.140  34.200  29.930  1.00  0.00            
ATOM    518  CE  LYS   158      19.170  33.480  28.180  1.00  0.00            
ATOM    519  HE1 LYS   158      19.350  34.360  27.520  1.00  0.00            
ATOM    520  HE2 LYS   158      19.960  32.770  27.850  1.00  0.00            
ATOM    521  NZ  LYS   158      17.960  32.790  27.680  1.00  0.00            
ATOM    522  HZ1 LYS   158      17.140  33.430  27.560  1.00  0.00            
ATOM    523  HZ2 LYS   158      18.160  32.310  26.770  1.00  0.00            
ATOM    524  HZ3 LYS   158      17.590  32.130  28.400  1.00  0.00            
ATOM    525  C   LYS   158      21.250  34.510  34.010  1.00  0.00            
ATOM    526  O   LYS   158      21.050  35.440  34.800  1.00  0.00            
ATOM    527  N   LEU   159      21.380  33.260  34.490  1.00  0.00            
ATOM    528  HN  LEU   159      21.500  32.560  33.780  1.00  0.00            
ATOM    529  CA  LEU   159      21.060  32.900  35.830  1.00  0.00            
ATOM    530  HA  LEU   159      20.150  33.290  36.270  1.00  0.00            
ATOM    531  CB  LEU   159      20.790  31.390  35.970  1.00  0.00            
ATOM    532  HB1 LEU   159      21.720  30.820  35.780  1.00  0.00            
ATOM    533  HB2 LEU   159      20.540  31.200  37.040  1.00  0.00            
ATOM    534  CG  LEU   159      19.650  30.860  35.080  1.00  0.00            
ATOM    535  HG  LEU   159      19.750  31.380  34.100  1.00  0.00            
ATOM    536  CD1 LEU   159      19.780  29.370  34.760  1.00  0.00            
ATOM    537 1HD1 LEU   159      19.240  29.060  33.840  1.00  0.00            
ATOM    538 2HD1 LEU   159      20.850  29.150  34.530  1.00  0.00            
ATOM    539 3HD1 LEU   159      19.520  28.600  35.520  1.00  0.00            
ATOM    540  CD2 LEU   159      18.290  31.190  35.720  1.00  0.00            
ATOM    541 1HD2 LEU   159      17.500  31.150  34.930  1.00  0.00            
ATOM    542 2HD2 LEU   159      18.080  30.450  36.520  1.00  0.00            
ATOM    543 3HD2 LEU   159      18.390  32.140  36.270  1.00  0.00            
ATOM    544  C   LEU   159      22.080  33.280  36.840  1.00  0.00            
ATOM    545  O   LEU   159      21.790  33.630  37.980  1.00  0.00            
ATOM    546  N   LEU   160      23.380  33.380  36.490  1.00  0.00            
ATOM    547  HN  LEU   160      23.710  33.040  35.610  1.00  0.00            
ATOM    548  CA  LEU   160      24.420  33.960  37.280  1.00  0.00            
ATOM    549  HA  LEU   160      24.250  33.620  38.290  1.00  0.00            
ATOM    550  CB  LEU   160      25.820  33.480  36.850  1.00  0.00            
ATOM    551  HB1 LEU   160      25.930  33.750  35.780  1.00  0.00            
ATOM    552  HB2 LEU   160      26.560  34.070  37.440  1.00  0.00            
ATOM    553  CG  LEU   160      26.240  32.000  36.830  1.00  0.00            
ATOM    554  HG  LEU   160      25.400  31.340  36.500  1.00  0.00            
ATOM    555  CD1 LEU   160      27.460  31.860  35.910  1.00  0.00            
ATOM    556 1HD1 LEU   160      27.890  30.840  36.050  1.00  0.00            
ATOM    557 2HD1 LEU   160      27.120  32.030  34.870  1.00  0.00            
ATOM    558 3HD1 LEU   160      28.290  32.540  36.230  1.00  0.00            
ATOM    559  CD2 LEU   160      26.550  31.730  38.310  1.00  0.00            
ATOM    560 1HD2 LEU   160      27.090  30.800  38.580  1.00  0.00            
ATOM    561 2HD2 LEU   160      27.280  32.490  38.650  1.00  0.00            
ATOM    562 3HD2 LEU   160      25.680  31.700  39.000  1.00  0.00            
ATOM    563  C   LEU   160      24.340  35.440  37.290  1.00  0.00            
ATOM    564  O   LEU   160      24.840  36.060  38.220  1.00  0.00            
ATOM    565  N   ASN   161      23.670  36.050  36.290  1.00  0.00            
ATOM    566  HN  ASN   161      23.320  35.550  35.510  1.00  0.00            
ATOM    567  CA  ASN   161      23.330  37.440  36.430  1.00  0.00            
ATOM    568  HA  ASN   161      23.950  37.880  37.190  1.00  0.00            
ATOM    569  CB  ASN   161      23.490  38.120  35.060  1.00  0.00            
ATOM    570  HB1 ASN   161      23.100  37.500  34.230  1.00  0.00            
ATOM    571  HB2 ASN   161      22.990  39.120  35.090  1.00  0.00            
ATOM    572  CG  ASN   161      25.000  38.260  34.940  1.00  0.00            
ATOM    573  OD1 ASN   161      25.770  38.980  35.560  1.00  0.00            
ATOM    574  ND2 ASN   161      25.560  37.480  33.970  1.00  0.00            
ATOM    575 1HD2 ASN   161      25.040  36.730  33.580  1.00  0.00            
ATOM    576 2HD2 ASN   161      26.500  37.640  33.650  1.00  0.00            
ATOM    577  C   ASN   161      22.030  37.800  37.060  1.00  0.00            
ATOM    578  O   ASN   161      21.520  38.920  37.030  1.00  0.00            
ATOM    579  N   ASP   162      21.340  36.840  37.700  1.00  0.00            
ATOM    580  HN  ASP   162      21.680  35.900  37.660  1.00  0.00            
ATOM    581  CA  ASP   162      20.200  37.150  38.510  1.00  0.00            
ATOM    582  HA  ASP   162      19.490  37.770  37.990  1.00  0.00            
ATOM    583  CB  ASP   162      19.500  35.800  38.750  1.00  0.00            
ATOM    584  HB1 ASP   162      19.610  35.220  37.800  1.00  0.00            
ATOM    585  HB2 ASP   162      20.040  35.100  39.420  1.00  0.00            
ATOM    586  CG  ASP   162      18.040  36.020  39.090  1.00  0.00            
ATOM    587  OD1 ASP   162      17.760  36.580  40.190  1.00  0.00            
ATOM    588  OD2 ASP   162      17.130  35.640  38.310  1.00  0.00            
ATOM    589  C   ASP   162      20.550  37.840  39.780  1.00  0.00            
ATOM    590  O   ASP   162      21.650  37.760  40.330  1.00  0.00            
ATOM    591  N   GLU   163      19.630  38.670  40.300  1.00  0.00            
ATOM    592  HN  GLU   163      18.750  38.810  39.850  1.00  0.00            
ATOM    593  CA  GLU   163      19.800  39.390  41.520  1.00  0.00            
ATOM    594  HA  GLU   163      20.870  39.460  41.680  1.00  0.00            
ATOM    595  CB  GLU   163      19.220  40.820  41.470  1.00  0.00            
ATOM    596  HB1 GLU   163      19.440  41.280  42.460  1.00  0.00            
ATOM    597  HB2 GLU   163      19.870  41.240  40.670  1.00  0.00            
ATOM    598  CG  GLU   163      17.720  40.830  41.190  1.00  0.00            
ATOM    599  HG1 GLU   163      17.240  40.090  41.860  1.00  0.00            
ATOM    600  HG2 GLU   163      17.320  41.850  41.350  1.00  0.00            
ATOM    601  CD  GLU   163      17.190  40.570  39.780  1.00  0.00            
ATOM    602  OE1 GLU   163      17.110  41.480  38.910  1.00  0.00            
ATOM    603  OE2 GLU   163      16.770  39.420  39.510  1.00  0.00            
ATOM    604  C   GLU   163      19.290  38.660  42.720  1.00  0.00            
ATOM    605  O   GLU   163      19.820  38.970  43.780  1.00  0.00            
ATOM    606  N   ASP   164      18.600  37.500  42.650  1.00  0.00            
ATOM    607  HN  ASP   164      18.390  37.120  41.750  1.00  0.00            
ATOM    608  CA  ASP   164      18.140  36.700  43.730  1.00  0.00            
ATOM    609  HA  ASP   164      18.180  37.300  44.630  1.00  0.00            
ATOM    610  CB  ASP   164      16.740  36.190  43.360  1.00  0.00            
ATOM    611  HB1 ASP   164      16.760  35.890  42.290  1.00  0.00            
ATOM    612  HB2 ASP   164      16.420  35.440  44.120  1.00  0.00            
ATOM    613  CG  ASP   164      15.810  37.390  43.470  1.00  0.00            
ATOM    614  OD1 ASP   164      15.640  38.150  42.470  1.00  0.00            
ATOM    615  OD2 ASP   164      15.290  37.640  44.590  1.00  0.00            
ATOM    616  C   ASP   164      19.030  35.520  43.940  1.00  0.00            
ATOM    617  O   ASP   164      19.440  34.810  43.030  1.00  0.00            
ATOM    618  N   GLN   165      19.520  35.430  45.200  1.00  0.00            
ATOM    619  HN  GLN   165      19.190  36.010  45.930  1.00  0.00            
ATOM    620  CA  GLN   165      20.690  34.650  45.460  1.00  0.00            
ATOM    621  HA  GLN   165      21.350  34.790  44.620  1.00  0.00            
ATOM    622  CB  GLN   165      21.330  35.240  46.720  1.00  0.00            
ATOM    623  HB1 GLN   165      20.660  35.350  47.600  1.00  0.00            
ATOM    624  HB2 GLN   165      22.130  34.540  47.060  1.00  0.00            
ATOM    625  CG  GLN   165      21.900  36.650  46.550  1.00  0.00            
ATOM    626  HG1 GLN   165      21.090  37.400  46.520  1.00  0.00            
ATOM    627  HG2 GLN   165      22.540  36.820  47.440  1.00  0.00            
ATOM    628  CD  GLN   165      22.830  36.820  45.350  1.00  0.00            
ATOM    629  OE1 GLN   165      23.940  36.290  45.270  1.00  0.00            
ATOM    630  NE2 GLN   165      22.270  37.490  44.310  1.00  0.00            
ATOM    631 1HE2 GLN   165      21.400  37.950  44.450  1.00  0.00            
ATOM    632 2HE2 GLN   165      22.700  37.480  43.400  1.00  0.00            
ATOM    633  C   GLN   165      20.520  33.180  45.580  1.00  0.00            
ATOM    634  O   GLN   165      21.520  32.470  45.720  1.00  0.00            
ATOM    635  N   VAL   166      19.240  32.750  45.610  1.00  0.00            
ATOM    636  HN  VAL   166      18.530  33.440  45.710  1.00  0.00            
ATOM    637  CA  VAL   166      18.740  31.420  45.410  1.00  0.00            
ATOM    638  HA  VAL   166      19.310  30.750  46.040  1.00  0.00            
ATOM    639  CB  VAL   166      17.270  31.240  45.670  1.00  0.00            
ATOM    640  HB  VAL   166      16.750  31.880  44.930  1.00  0.00            
ATOM    641  CG1 VAL   166      16.910  29.750  45.540  1.00  0.00            
ATOM    642 1HG1 VAL   166      15.830  29.560  45.730  1.00  0.00            
ATOM    643 2HG1 VAL   166      17.140  29.530  44.480  1.00  0.00            
ATOM    644 3HG1 VAL   166      17.590  29.110  46.140  1.00  0.00            
ATOM    645  CG2 VAL   166      16.980  31.850  47.050  1.00  0.00            
ATOM    646 1HG2 VAL   166      17.130  32.940  47.160  1.00  0.00            
ATOM    647 2HG2 VAL   166      15.890  31.680  47.120  1.00  0.00            
ATOM    648 3HG2 VAL   166      17.550  31.260  47.810  1.00  0.00            
ATOM    649  C   VAL   166      19.040  30.990  44.020  1.00  0.00            
ATOM    650  O   VAL   166      19.730  30.020  43.700  1.00  0.00            
ATOM    651  N   VAL   167      18.680  31.840  43.040  1.00  0.00            
ATOM    652  HN  VAL   167      18.170  32.630  43.370  1.00  0.00            
ATOM    653  CA  VAL   167      18.810  31.540  41.650  1.00  0.00            
ATOM    654  HA  VAL   167      18.310  30.590  41.570  1.00  0.00            
ATOM    655  CB  VAL   167      18.060  32.500  40.770  1.00  0.00            
ATOM    656  HB  VAL   167      18.450  33.510  41.040  1.00  0.00            
ATOM    657  CG1 VAL   167      18.450  32.360  39.290  1.00  0.00            
ATOM    658 1HG1 VAL   167      18.090  31.440  38.780  1.00  0.00            
ATOM    659 2HG1 VAL   167      17.950  33.130  38.660  1.00  0.00            
ATOM    660 3HG1 VAL   167      19.530  32.310  39.000  1.00  0.00            
ATOM    661  CG2 VAL   167      16.550  32.360  40.980  1.00  0.00            
ATOM    662 1HG2 VAL   167      15.940  33.230  40.650  1.00  0.00            
ATOM    663 2HG2 VAL   167      16.280  31.480  40.360  1.00  0.00            
ATOM    664 3HG2 VAL   167      16.180  32.150  42.010  1.00  0.00            
ATOM    665  C   VAL   167      20.230  31.420  41.220  1.00  0.00            
ATOM    666  O   VAL   167      20.610  30.500  40.500  1.00  0.00            
ATOM    667  N   VAL   168      21.080  32.340  41.720  1.00  0.00            
ATOM    668  HN  VAL   168      20.740  33.050  42.330  1.00  0.00            
ATOM    669  CA  VAL   168      22.500  32.430  41.640  1.00  0.00            
ATOM    670  HA  VAL   168      22.780  32.560  40.600  1.00  0.00            
ATOM    671  CB  VAL   168      22.980  33.680  42.310  1.00  0.00            
ATOM    672  HB  VAL   168      22.510  33.790  43.310  1.00  0.00            
ATOM    673  CG1 VAL   168      24.510  33.750  42.470  1.00  0.00            
ATOM    674 1HG1 VAL   168      25.020  33.860  41.500  1.00  0.00            
ATOM    675 2HG1 VAL   168      24.670  34.700  43.010  1.00  0.00            
ATOM    676 3HG1 VAL   168      24.880  32.960  43.170  1.00  0.00            
ATOM    677  CG2 VAL   168      22.440  34.840  41.450  1.00  0.00            
ATOM    678 1HG2 VAL   168      22.530  34.670  40.350  1.00  0.00            
ATOM    679 2HG2 VAL   168      21.330  34.810  41.550  1.00  0.00            
ATOM    680 3HG2 VAL   168      22.870  35.830  41.700  1.00  0.00            
ATOM    681  C   VAL   168      23.230  31.250  42.190  1.00  0.00            
ATOM    682  O   VAL   168      24.200  30.760  41.620  1.00  0.00            
ATOM    683  N   ASN   169      22.820  30.770  43.380  1.00  0.00            
ATOM    684  HN  ASN   169      22.110  31.260  43.880  1.00  0.00            
ATOM    685  CA  ASN   169      23.300  29.580  44.010  1.00  0.00            
ATOM    686  HA  ASN   169      24.380  29.560  44.030  1.00  0.00            
ATOM    687  CB  ASN   169      22.680  29.570  45.420  1.00  0.00            
ATOM    688  HB1 ASN   169      22.750  30.570  45.880  1.00  0.00            
ATOM    689  HB2 ASN   169      21.610  29.270  45.310  1.00  0.00            
ATOM    690  CG  ASN   169      23.400  28.580  46.320  1.00  0.00            
ATOM    691  OD1 ASN   169      22.830  27.720  47.000  1.00  0.00            
ATOM    692  ND2 ASN   169      24.750  28.690  46.300  1.00  0.00            
ATOM    693 1HD2 ASN   169      25.050  29.570  45.940  1.00  0.00            
ATOM    694 2HD2 ASN   169      25.140  28.030  46.950  1.00  0.00            
ATOM    695  C   ASN   169      22.800  28.380  43.270  1.00  0.00            
ATOM    696  O   ASN   169      23.590  27.440  43.240  1.00  0.00            
ATOM    697  N   LYS   170      21.610  28.330  42.650  1.00  0.00            
ATOM    698  HN  LYS   170      20.910  29.010  42.830  1.00  0.00            
ATOM    699  CA  LYS   170      21.220  27.280  41.760  1.00  0.00            
ATOM    700  HA  LYS   170      21.530  26.380  42.280  1.00  0.00            
ATOM    701  CB  LYS   170      19.710  27.330  41.470  1.00  0.00            
ATOM    702  HB1 LYS   170      19.460  28.310  41.020  1.00  0.00            
ATOM    703  HB2 LYS   170      19.540  26.630  40.620  1.00  0.00            
ATOM    704  CG  LYS   170      18.750  27.090  42.640  1.00  0.00            
ATOM    705  HG1 LYS   170      19.100  26.170  43.150  1.00  0.00            
ATOM    706  HG2 LYS   170      18.830  27.900  43.400  1.00  0.00            
ATOM    707  CD  LYS   170      17.320  26.900  42.150  1.00  0.00            
ATOM    708  HD1 LYS   170      16.960  27.730  41.500  1.00  0.00            
ATOM    709  HD2 LYS   170      17.420  26.030  41.460  1.00  0.00            
ATOM    710  CE  LYS   170      16.330  26.650  43.290  1.00  0.00            
ATOM    711  HE1 LYS   170      16.200  27.480  44.020  1.00  0.00            
ATOM    712  HE2 LYS   170      15.280  26.430  43.020  1.00  0.00            
ATOM    713  NZ  LYS   170      16.760  25.470  44.070  1.00  0.00            
ATOM    714  HZ1 LYS   170      17.750  25.460  44.380  1.00  0.00            
ATOM    715  HZ2 LYS   170      16.100  25.260  44.840  1.00  0.00            
ATOM    716  HZ3 LYS   170      16.590  24.650  43.450  1.00  0.00            
ATOM    717  C   LYS   170      22.130  27.170  40.580  1.00  0.00            
ATOM    718  O   LYS   170      22.530  26.090  40.150  1.00  0.00            
ATOM    719  N   ALA   171      22.510  28.310  39.990  1.00  0.00            
ATOM    720  HN  ALA   171      22.220  29.220  40.270  1.00  0.00            
ATOM    721  CA  ALA   171      23.400  28.340  38.870  1.00  0.00            
ATOM    722  HA  ALA   171      23.110  27.620  38.130  1.00  0.00            
ATOM    723  CB  ALA   171      23.460  29.720  38.170  1.00  0.00            
ATOM    724  HB1 ALA   171      22.470  30.120  37.880  1.00  0.00            
ATOM    725  HB2 ALA   171      23.820  30.540  38.830  1.00  0.00            
ATOM    726  HB3 ALA   171      23.980  29.630  37.200  1.00  0.00            
ATOM    727  C   ALA   171      24.820  27.960  39.100  1.00  0.00            
ATOM    728  O   ALA   171      25.350  27.130  38.370  1.00  0.00            
ATOM    729  N   ALA   172      25.470  28.380  40.210  1.00  0.00            
ATOM    730  HN  ALA   172      25.010  29.140  40.660  1.00  0.00            
ATOM    731  CA  ALA   172      26.710  27.940  40.750  1.00  0.00            
ATOM    732  HA  ALA   172      27.430  28.210  39.990  1.00  0.00            
ATOM    733  CB  ALA   172      27.070  28.730  42.020  1.00  0.00            
ATOM    734  HB1 ALA   172      27.340  29.790  41.820  1.00  0.00            
ATOM    735  HB2 ALA   172      26.300  28.600  42.810  1.00  0.00            
ATOM    736  HB3 ALA   172      28.060  28.340  42.340  1.00  0.00            
ATOM    737  C   ALA   172      26.900  26.480  41.020  1.00  0.00            
ATOM    738  O   ALA   172      27.870  25.900  40.540  1.00  0.00            
ATOM    739  N   VAL   173      25.930  25.840  41.710  1.00  0.00            
ATOM    740  HN  VAL   173      25.150  26.360  42.070  1.00  0.00            
ATOM    741  CA  VAL   173      25.880  24.450  42.030  1.00  0.00            
ATOM    742  HA  VAL   173      26.810  24.320  42.560  1.00  0.00            
ATOM    743  CB  VAL   173      24.760  24.070  42.960  1.00  0.00            
ATOM    744  HB  VAL   173      23.760  24.390  42.610  1.00  0.00            
ATOM    745  CG1 VAL   173      24.630  22.540  43.120  1.00  0.00            
ATOM    746 1HG1 VAL   173      25.610  22.160  43.450  1.00  0.00            
ATOM    747 2HG1 VAL   173      23.830  22.350  43.860  1.00  0.00            
ATOM    748 3HG1 VAL   173      24.340  22.150  42.120  1.00  0.00            
ATOM    749  CG2 VAL   173      25.010  24.770  44.300  1.00  0.00            
ATOM    750 1HG2 VAL   173      24.110  24.650  44.950  1.00  0.00            
ATOM    751 2HG2 VAL   173      25.840  24.240  44.820  1.00  0.00            
ATOM    752 3HG2 VAL   173      25.330  25.830  44.200  1.00  0.00            
ATOM    753  C   VAL   173      25.850  23.620  40.800  1.00  0.00            
ATOM    754  O   VAL   173      26.560  22.620  40.670  1.00  0.00            
ATOM    755  N   MET   174      25.020  24.030  39.820  1.00  0.00            
ATOM    756  HN  MET   174      24.440  24.830  39.910  1.00  0.00            
ATOM    757  CA  MET   174      24.880  23.310  38.590  1.00  0.00            
ATOM    758  HA  MET   174      24.610  22.280  38.800  1.00  0.00            
ATOM    759  CB  MET   174      23.700  23.790  37.740  1.00  0.00            
ATOM    760  HB1 MET   174      22.790  23.400  38.240  1.00  0.00            
ATOM    761  HB2 MET   174      23.590  24.900  37.650  1.00  0.00            
ATOM    762  CG  MET   174      23.740  23.180  36.340  1.00  0.00            
ATOM    763  HG1 MET   174      24.510  23.670  35.720  1.00  0.00            
ATOM    764  HG2 MET   174      23.990  22.120  36.540  1.00  0.00            
ATOM    765  SD  MET   174      22.150  22.930  35.490  1.00  0.00            
ATOM    766  CE  MET   174      22.980  21.540  34.670  1.00  0.00            
ATOM    767  HE1 MET   174      22.870  20.640  35.300  1.00  0.00            
ATOM    768  HE2 MET   174      22.410  21.360  33.730  1.00  0.00            
ATOM    769  HE3 MET   174      24.020  21.690  34.320  1.00  0.00            
ATOM    770  C   MET   174      26.120  23.280  37.780  1.00  0.00            
ATOM    771  O   MET   174      26.480  22.290  37.150  1.00  0.00            
ATOM    772  N   VAL   175      26.840  24.410  37.620  1.00  0.00            
ATOM    773  HN  VAL   175      26.500  25.260  38.020  1.00  0.00            
ATOM    774  CA  VAL   175      28.010  24.460  36.800  1.00  0.00            
ATOM    775  HA  VAL   175      27.770  23.960  35.870  1.00  0.00            
ATOM    776  CB  VAL   175      28.330  25.790  36.200  1.00  0.00            
ATOM    777  HB  VAL   175      27.330  26.080  35.820  1.00  0.00            
ATOM    778  CG1 VAL   175      28.780  26.670  37.390  1.00  0.00            
ATOM    779 1HG1 VAL   175      27.960  26.780  38.130  1.00  0.00            
ATOM    780 2HG1 VAL   175      29.760  26.350  37.800  1.00  0.00            
ATOM    781 3HG1 VAL   175      29.070  27.720  37.170  1.00  0.00            
ATOM    782  CG2 VAL   175      29.310  25.670  35.020  1.00  0.00            
ATOM    783 1HG2 VAL   175      29.510  26.610  34.460  1.00  0.00            
ATOM    784 2HG2 VAL   175      30.200  25.270  35.550  1.00  0.00            
ATOM    785 3HG2 VAL   175      28.860  25.030  34.240  1.00  0.00            
ATOM    786  C   VAL   175      29.170  23.850  37.520  1.00  0.00            
ATOM    787  O   VAL   175      30.150  23.460  36.900  1.00  0.00            
ATOM    788  N   HIS   176      29.080  23.780  38.860  1.00  0.00            
ATOM    789  HN  HIS   176      28.330  24.210  39.350  1.00  0.00            
ATOM    790  CA  HIS   176      30.080  23.130  39.660  1.00  0.00            
ATOM    791  HA  HIS   176      31.010  23.440  39.200  1.00  0.00            
ATOM    792  CB  HIS   176      29.990  23.550  41.130  1.00  0.00            
ATOM    793  HB1 HIS   176      30.110  24.650  41.210  1.00  0.00            
ATOM    794  HB2 HIS   176      29.030  23.320  41.640  1.00  0.00            
ATOM    795  ND1 HIS   176      32.390  23.240  41.950  1.00  0.00            
ATOM    796  CG  HIS   176      31.030  22.990  42.050  1.00  0.00            
ATOM    797  CE1 HIS   176      32.900  22.790  43.080  1.00  0.00            
ATOM    798  HE1 HIS   176      33.960  22.640  43.270  1.00  0.00            
ATOM    799  NE2 HIS   176      31.960  22.210  43.870  1.00  0.00            
ATOM    800  HE2 HIS   176      32.120  21.620  44.660  1.00  0.00            
ATOM    801  CD2 HIS   176      30.750  22.360  43.220  1.00  0.00            
ATOM    802  HD2 HIS   176      29.770  22.020  43.520  1.00  0.00            
ATOM    803  C   HIS   176      30.160  21.650  39.450  1.00  0.00            
ATOM    804  O   HIS   176      31.210  21.020  39.390  1.00  0.00            
ATOM    805  N   GLN   177      29.010  20.970  39.260  1.00  0.00            
ATOM    806  HN  GLN   177      28.180  21.510  39.410  1.00  0.00            
ATOM    807  CA  GLN   177      28.900  19.620  38.810  1.00  0.00            
ATOM    808  HA  GLN   177      29.610  19.010  39.340  1.00  0.00            
ATOM    809  CB  GLN   177      27.480  19.070  39.050  1.00  0.00            
ATOM    810  HB1 GLN   177      26.710  19.680  38.540  1.00  0.00            
ATOM    811  HB2 GLN   177      27.460  17.980  38.860  1.00  0.00            
ATOM    812  CG  GLN   177      27.080  19.110  40.530  1.00  0.00            
ATOM    813  HG1 GLN   177      27.850  18.640  41.170  1.00  0.00            
ATOM    814  HG2 GLN   177      27.020  20.150  40.920  1.00  0.00            
ATOM    815  CD  GLN   177      25.680  18.580  40.770  1.00  0.00            
ATOM    816  OE1 GLN   177      25.510  17.490  41.310  1.00  0.00            
ATOM    817  NE2 GLN   177      24.670  19.460  40.490  1.00  0.00            
ATOM    818 1HE2 GLN   177      24.970  20.390  40.290  1.00  0.00            
ATOM    819 2HE2 GLN   177      23.710  19.220  40.650  1.00  0.00            
ATOM    820  C   GLN   177      29.220  19.420  37.370  1.00  0.00            
ATOM    821  O   GLN   177      29.960  18.490  37.030  1.00  0.00            
ATOM    822  N   LEU   178      28.740  20.260  36.440  1.00  0.00            
ATOM    823  HN  LEU   178      28.170  21.020  36.740  1.00  0.00            
ATOM    824  CA  LEU   178      28.940  20.230  35.020  1.00  0.00            
ATOM    825  HA  LEU   178      28.700  19.190  34.850  1.00  0.00            
ATOM    826  CB  LEU   178      27.840  21.050  34.330  1.00  0.00            
ATOM    827  HB1 LEU   178      26.870  20.580  34.620  1.00  0.00            
ATOM    828  HB2 LEU   178      27.800  22.040  34.820  1.00  0.00            
ATOM    829  CG  LEU   178      27.850  21.260  32.810  1.00  0.00            
ATOM    830  HG  LEU   178      28.880  21.050  32.450  1.00  0.00            
ATOM    831  CD1 LEU   178      26.820  20.290  32.190  1.00  0.00            
ATOM    832 1HD1 LEU   178      26.660  20.380  31.100  1.00  0.00            
ATOM    833 2HD1 LEU   178      27.140  19.250  32.440  1.00  0.00            
ATOM    834 3HD1 LEU   178      25.840  20.460  32.690  1.00  0.00            
ATOM    835  CD2 LEU   178      27.400  22.640  32.310  1.00  0.00            
ATOM    836 1HD2 LEU   178      26.450  23.070  32.690  1.00  0.00            
ATOM    837 2HD2 LEU   178      28.140  23.430  32.560  1.00  0.00            
ATOM    838 3HD2 LEU   178      27.280  22.520  31.210  1.00  0.00            
ATOM    839  C   LEU   178      30.330  20.470  34.540  1.00  0.00            
ATOM    840  O   LEU   178      30.620  19.840  33.520  1.00  0.00            
ATOM    841  N   SER   179      31.250  21.180  35.210  1.00  0.00            
ATOM    842  HN  SER   179      30.940  21.730  35.990  1.00  0.00            
ATOM    843  CA  SER   179      32.540  21.490  34.700  1.00  0.00            
ATOM    844  HA  SER   179      32.510  21.780  33.660  1.00  0.00            
ATOM    845  CB  SER   179      33.150  22.800  35.240  1.00  0.00            
ATOM    846  HB1 SER   179      34.220  22.920  34.990  1.00  0.00            
ATOM    847  HB2 SER   179      32.530  23.680  34.950  1.00  0.00            
ATOM    848  OG  SER   179      33.270  22.910  36.650  1.00  0.00            
ATOM    849  HG1 SER   179      32.590  23.530  36.940  1.00  0.00            
ATOM    850  C   SER   179      33.550  20.400  34.800  1.00  0.00            
ATOM    851  O   SER   179      34.670  20.500  34.280  1.00  0.00            
ATOM    852  N   LYS   180      33.270  19.240  35.410  1.00  0.00            
ATOM    853  HN  LYS   180      32.320  19.100  35.710  1.00  0.00            
ATOM    854  CA  LYS   180      34.100  18.090  35.600  1.00  0.00            
ATOM    855  HA  LYS   180      35.010  18.440  36.070  1.00  0.00            
ATOM    856  CB  LYS   180      33.560  17.110  36.660  1.00  0.00            
ATOM    857  HB1 LYS   180      32.660  16.570  36.300  1.00  0.00            
ATOM    858  HB2 LYS   180      34.290  16.310  36.920  1.00  0.00            
ATOM    859  CG  LYS   180      33.100  17.710  37.990  1.00  0.00            
ATOM    860  HG1 LYS   180      33.970  18.190  38.490  1.00  0.00            
ATOM    861  HG2 LYS   180      32.310  18.470  37.810  1.00  0.00            
ATOM    862  CD  LYS   180      32.530  16.670  38.950  1.00  0.00            
ATOM    863  HD1 LYS   180      33.270  15.840  38.820  1.00  0.00            
ATOM    864  HD2 LYS   180      32.550  16.960  40.020  1.00  0.00            
ATOM    865  CE  LYS   180      31.100  16.210  38.680  1.00  0.00            
ATOM    866  HE1 LYS   180      30.300  16.970  38.580  1.00  0.00            
ATOM    867  HE2 LYS   180      30.890  15.640  37.750  1.00  0.00            
ATOM    868  NZ  LYS   180      30.680  15.300  39.770  1.00  0.00            
ATOM    869  HZ1 LYS   180      30.440  15.710  40.690  1.00  0.00            
ATOM    870  HZ2 LYS   180      29.760  14.880  39.530  1.00  0.00            
ATOM    871  HZ3 LYS   180      31.340  14.510  39.970  1.00  0.00            
ATOM    872  C   LYS   180      34.570  17.350  34.400  1.00  0.00            
ATOM    873  O   LYS   180      35.700  16.880  34.310  1.00  0.00            
ATOM    874  N   LYS   181      33.700  17.230  33.380  1.00  0.00            
ATOM    875  HN  LYS   181      32.770  17.520  33.610  1.00  0.00            
ATOM    876  CA  LYS   181      33.890  16.530  32.150  1.00  0.00            
ATOM    877  HA  LYS   181      34.740  15.870  32.200  1.00  0.00            
ATOM    878  CB  LYS   181      32.560  15.810  31.840  1.00  0.00            
ATOM    879  HB1 LYS   181      32.260  15.140  32.670  1.00  0.00            
ATOM    880  HB2 LYS   181      31.780  16.600  31.780  1.00  0.00            
ATOM    881  CG  LYS   181      32.540  14.900  30.620  1.00  0.00            
ATOM    882  HG1 LYS   181      33.060  15.380  29.760  1.00  0.00            
ATOM    883  HG2 LYS   181      33.290  14.100  30.770  1.00  0.00            
ATOM    884  CD  LYS   181      31.130  14.400  30.300  1.00  0.00            
ATOM    885  HD1 LYS   181      30.600  14.270  31.270  1.00  0.00            
ATOM    886  HD2 LYS   181      30.620  15.280  29.850  1.00  0.00            
ATOM    887  CE  LYS   181      30.890  13.260  29.300  1.00  0.00            
ATOM    888  HE1 LYS   181      29.810  13.050  29.150  1.00  0.00            
ATOM    889  HE2 LYS   181      31.180  13.570  28.280  1.00  0.00            
ATOM    890  NZ  LYS   181      31.710  12.080  29.660  1.00  0.00            
ATOM    891  HZ1 LYS   181      31.740  11.280  29.000  1.00  0.00            
ATOM    892  HZ2 LYS   181      32.710  12.330  29.800  1.00  0.00            
ATOM    893  HZ3 LYS   181      31.290  11.780  30.570  1.00  0.00            
ATOM    894  C   LYS   181      34.290  17.530  31.110  1.00  0.00            
ATOM    895  O   LYS   181      33.790  18.650  31.110  1.00  0.00            
ATOM    896  N   GLU   182      35.330  17.230  30.320  1.00  0.00            
ATOM    897  HN  GLU   182      35.810  16.380  30.540  1.00  0.00            
ATOM    898  CA  GLU   182      35.990  18.140  29.430  1.00  0.00            
ATOM    899  HA  GLU   182      36.360  18.920  30.070  1.00  0.00            
ATOM    900  CB  GLU   182      37.190  17.420  28.800  1.00  0.00            
ATOM    901  HB1 GLU   182      36.940  16.510  28.220  1.00  0.00            
ATOM    902  HB2 GLU   182      37.700  18.060  28.050  1.00  0.00            
ATOM    903  CG  GLU   182      38.320  17.190  29.810  1.00  0.00            
ATOM    904  HG1 GLU   182      39.070  18.010  29.830  1.00  0.00            
ATOM    905  HG2 GLU   182      38.020  17.010  30.860  1.00  0.00            
ATOM    906  CD  GLU   182      39.150  15.930  29.560  1.00  0.00            
ATOM    907  OE1 GLU   182      38.510  14.890  29.270  1.00  0.00            
ATOM    908  OE2 GLU   182      40.400  16.010  29.510  1.00  0.00            
ATOM    909  C   GLU   182      35.140  18.660  28.320  1.00  0.00            
ATOM    910  O   GLU   182      35.210  19.840  28.000  1.00  0.00            
ATOM    911  N   ALA   183      34.350  17.770  27.690  1.00  0.00            
ATOM    912  HN  ALA   183      34.440  16.780  27.780  1.00  0.00            
ATOM    913  CA  ALA   183      33.290  18.180  26.820  1.00  0.00            
ATOM    914  HA  ALA   183      33.750  18.720  26.000  1.00  0.00            
ATOM    915  CB  ALA   183      32.440  17.010  26.310  1.00  0.00            
ATOM    916  HB1 ALA   183      33.100  16.280  25.790  1.00  0.00            
ATOM    917  HB2 ALA   183      31.770  16.610  27.100  1.00  0.00            
ATOM    918  HB3 ALA   183      31.810  17.410  25.490  1.00  0.00            
ATOM    919  C   ALA   183      32.360  19.240  27.320  1.00  0.00            
ATOM    920  O   ALA   183      32.080  20.200  26.620  1.00  0.00            
ATOM    921  N   SER   184      31.940  19.140  28.600  1.00  0.00            
ATOM    922  HN  SER   184      32.320  18.420  29.170  1.00  0.00            
ATOM    923  CA  SER   184      31.050  20.060  29.230  1.00  0.00            
ATOM    924  HA  SER   184      30.380  20.440  28.460  1.00  0.00            
ATOM    925  CB  SER   184      30.320  19.310  30.360  1.00  0.00            
ATOM    926  HB1 SER   184      30.990  18.950  31.170  1.00  0.00            
ATOM    927  HB2 SER   184      29.550  19.950  30.840  1.00  0.00            
ATOM    928  OG  SER   184      29.630  18.190  29.820  1.00  0.00            
ATOM    929  HG1 SER   184      29.290  17.720  30.590  1.00  0.00            
ATOM    930  C   SER   184      31.740  21.250  29.790  1.00  0.00            
ATOM    931  O   SER   184      31.250  22.380  29.780  1.00  0.00            
ATOM    932  N   ARG   185      33.020  21.130  30.170  1.00  0.00            
ATOM    933  HN  ARG   185      33.260  20.200  30.430  1.00  0.00            
ATOM    934  CA  ARG   185      33.970  22.160  30.430  1.00  0.00            
ATOM    935  HA  ARG   185      33.510  22.770  31.190  1.00  0.00            
ATOM    936  CB  ARG   185      35.270  21.460  30.850  1.00  0.00            
ATOM    937  HB1 ARG   185      35.050  20.610  31.540  1.00  0.00            
ATOM    938  HB2 ARG   185      35.880  21.090  29.990  1.00  0.00            
ATOM    939  CG  ARG   185      36.110  22.430  31.690  1.00  0.00            
ATOM    940  HG1 ARG   185      36.210  23.400  31.170  1.00  0.00            
ATOM    941  HG2 ARG   185      35.610  22.690  32.650  1.00  0.00            
ATOM    942  CD  ARG   185      37.470  21.810  32.040  1.00  0.00            
ATOM    943  HD1 ARG   185      37.880  21.690  31.010  1.00  0.00            
ATOM    944  HD2 ARG   185      38.220  22.480  32.500  1.00  0.00            
ATOM    945  NE  ARG   185      37.280  20.510  32.750  1.00  0.00            
ATOM    946  HE  ARG   185      36.410  20.370  33.240  1.00  0.00            
ATOM    947  CZ  ARG   185      38.290  19.610  32.870  1.00  0.00            
ATOM    948  NH1 ARG   185      39.470  19.870  32.230  1.00  0.00            
ATOM    949 1HH1 ARG   185      39.520  20.490  31.440  1.00  0.00            
ATOM    950 2HH1 ARG   185      40.240  19.260  32.400  1.00  0.00            
ATOM    951  NH2 ARG   185      38.010  18.380  33.370  1.00  0.00            
ATOM    952 1HH2 ARG   185      37.120  18.160  33.780  1.00  0.00            
ATOM    953 2HH2 ARG   185      38.790  17.750  33.330  1.00  0.00            
ATOM    954  C   ARG   185      34.260  23.070  29.280  1.00  0.00            
ATOM    955  O   ARG   185      34.400  24.270  29.470  1.00  0.00            
ATOM    956  N   HIS   186      34.380  22.490  28.070  1.00  0.00            
ATOM    957  HN  HIS   186      34.170  21.520  27.980  1.00  0.00            
ATOM    958  CA  HIS   186      34.800  23.150  26.880  1.00  0.00            
ATOM    959  HA  HIS   186      35.790  23.550  27.100  1.00  0.00            
ATOM    960  CB  HIS   186      35.020  22.120  25.760  1.00  0.00            
ATOM    961  HB1 HIS   186      35.560  21.190  26.050  1.00  0.00            
ATOM    962  HB2 HIS   186      34.040  21.930  25.270  1.00  0.00            
ATOM    963  ND1 HIS   186      37.210  22.800  24.870  1.00  0.00            
ATOM    964  CG  HIS   186      35.850  22.740  24.670  1.00  0.00            
ATOM    965  CE1 HIS   186      37.720  23.500  23.870  1.00  0.00            
ATOM    966  HE1 HIS   186      38.730  23.880  23.740  1.00  0.00            
ATOM    967  NE2 HIS   186      36.730  23.850  23.010  1.00  0.00            
ATOM    968  HE2 HIS   186      36.880  24.120  22.060  1.00  0.00            
ATOM    969  CD2 HIS   186      35.530  23.420  23.540  1.00  0.00            
ATOM    970  HD2 HIS   186      34.610  23.500  22.960  1.00  0.00            
ATOM    971  C   HIS   186      33.870  24.220  26.440  1.00  0.00            
ATOM    972  O   HIS   186      34.360  25.300  26.100  1.00  0.00            
ATOM    973  N   ALA   187      32.550  23.990  26.600  1.00  0.00            
ATOM    974  HN  ALA   187      32.210  23.070  26.750  1.00  0.00            
ATOM    975  CA  ALA   187      31.470  24.900  26.410  1.00  0.00            
ATOM    976  HA  ALA   187      31.560  25.420  25.470  1.00  0.00            
ATOM    977  CB  ALA   187      30.190  24.050  26.350  1.00  0.00            
ATOM    978  HB1 ALA   187      30.290  23.230  25.610  1.00  0.00            
ATOM    979  HB2 ALA   187      30.000  23.630  27.360  1.00  0.00            
ATOM    980  HB3 ALA   187      29.320  24.720  26.150  1.00  0.00            
ATOM    981  C   ALA   187      31.370  26.000  27.420  1.00  0.00            
ATOM    982  O   ALA   187      31.120  27.130  26.990  1.00  0.00            
ATOM    983  N   ILE   188      31.820  25.870  28.680  1.00  0.00            
ATOM    984  HN  ILE   188      32.040  24.980  29.060  1.00  0.00            
ATOM    985  CA  ILE   188      32.010  26.980  29.570  1.00  0.00            
ATOM    986  HA  ILE   188      31.070  27.490  29.680  1.00  0.00            
ATOM    987  CB  ILE   188      32.390  26.530  30.950  1.00  0.00            
ATOM    988  HB  ILE   188      33.360  25.980  30.920  1.00  0.00            
ATOM    989  CG2 ILE   188      32.570  27.760  31.850  1.00  0.00            
ATOM    990 1HG2 ILE   188      31.640  28.370  31.760  1.00  0.00            
ATOM    991 2HG2 ILE   188      32.640  27.430  32.910  1.00  0.00            
ATOM    992 3HG2 ILE   188      33.380  28.490  31.640  1.00  0.00            
ATOM    993  CG1 ILE   188      31.370  25.540  31.540  1.00  0.00            
ATOM    994 1HG1 ILE   188      30.530  26.180  31.880  1.00  0.00            
ATOM    995 2HG1 ILE   188      31.040  24.700  30.900  1.00  0.00            
ATOM    996  CD  ILE   188      31.890  24.860  32.810  1.00  0.00            
ATOM    997  HD1 ILE   188      32.960  24.560  32.810  1.00  0.00            
ATOM    998  HD2 ILE   188      31.810  25.640  33.600  1.00  0.00            
ATOM    999  HD3 ILE   188      31.280  23.980  33.110  1.00  0.00            
ATOM   1000  C   ILE   188      33.040  27.940  29.070  1.00  0.00            
ATOM   1001  O   ILE   188      32.900  29.150  29.170  1.00  0.00            
ATOM   1002  N   MET   189      34.180  27.370  28.630  1.00  0.00            
ATOM   1003  HN  MET   189      34.310  26.390  28.540  1.00  0.00            
ATOM   1004  CA  MET   189      35.440  27.980  28.330  1.00  0.00            
ATOM   1005  HA  MET   189      35.840  28.620  29.100  1.00  0.00            
ATOM   1006  CB  MET   189      36.520  26.900  28.140  1.00  0.00            
ATOM   1007  HB1 MET   189      36.520  26.230  29.030  1.00  0.00            
ATOM   1008  HB2 MET   189      36.310  26.160  27.340  1.00  0.00            
ATOM   1009  CG  MET   189      37.960  27.390  28.030  1.00  0.00            
ATOM   1010  HG1 MET   189      38.050  28.140  28.850  1.00  0.00            
ATOM   1011  HG2 MET   189      38.620  26.530  28.250  1.00  0.00            
ATOM   1012  SD  MET   189      38.590  27.960  26.420  1.00  0.00            
ATOM   1013  CE  MET   189      38.560  26.340  25.600  1.00  0.00            
ATOM   1014  HE1 MET   189      38.950  26.420  24.560  1.00  0.00            
ATOM   1015  HE2 MET   189      39.240  25.650  26.140  1.00  0.00            
ATOM   1016  HE3 MET   189      37.550  25.900  25.600  1.00  0.00            
ATOM   1017  C   MET   189      35.310  28.790  27.090  1.00  0.00            
ATOM   1018  O   MET   189      35.920  29.840  26.880  1.00  0.00            
ATOM   1019  N   ARG   190      34.370  28.400  26.220  1.00  0.00            
ATOM   1020  HN  ARG   190      33.820  27.600  26.460  1.00  0.00            
ATOM   1021  CA  ARG   190      34.140  29.080  24.980  1.00  0.00            
ATOM   1022  HA  ARG   190      34.980  29.730  24.780  1.00  0.00            
ATOM   1023  CB  ARG   190      34.040  28.120  23.780  1.00  0.00            
ATOM   1024  HB1 ARG   190      33.230  27.390  23.960  1.00  0.00            
ATOM   1025  HB2 ARG   190      33.750  28.770  22.930  1.00  0.00            
ATOM   1026  CG  ARG   190      35.350  27.380  23.510  1.00  0.00            
ATOM   1027  HG1 ARG   190      35.690  26.960  24.480  1.00  0.00            
ATOM   1028  HG2 ARG   190      35.070  26.480  22.920  1.00  0.00            
ATOM   1029  CD  ARG   190      36.400  28.230  22.790  1.00  0.00            
ATOM   1030  HD1 ARG   190      35.940  28.850  22.000  1.00  0.00            
ATOM   1031  HD2 ARG   190      36.930  29.020  23.380  1.00  0.00            
ATOM   1032  NE  ARG   190      37.440  27.330  22.210  1.00  0.00            
ATOM   1033  HE  ARG   190      37.180  26.470  21.780  1.00  0.00            
ATOM   1034  CZ  ARG   190      38.790  27.520  22.260  1.00  0.00            
ATOM   1035  NH1 ARG   190      39.330  28.690  22.690  1.00  0.00            
ATOM   1036 1HH1 ARG   190      38.820  29.500  22.980  1.00  0.00            
ATOM   1037 2HH1 ARG   190      40.320  28.770  22.560  1.00  0.00            
ATOM   1038  NH2 ARG   190      39.580  26.580  21.650  1.00  0.00            
ATOM   1039 1HH2 ARG   190      39.140  25.750  21.320  1.00  0.00            
ATOM   1040 2HH2 ARG   190      40.570  26.700  21.770  1.00  0.00            
ATOM   1041  C   ARG   190      32.880  29.880  25.010  1.00  0.00            
ATOM   1042  O   ARG   190      31.980  29.740  24.190  1.00  0.00            
ATOM   1043  N   SER   191      32.750  30.720  26.050  1.00  0.00            
ATOM   1044  HN  SER   191      33.160  30.580  26.950  1.00  0.00            
ATOM   1045  CA  SER   191      31.950  31.900  26.100  1.00  0.00            
ATOM   1046  HA  SER   191      31.860  32.220  25.070  1.00  0.00            
ATOM   1047  CB  SER   191      30.550  31.650  26.680  1.00  0.00            
ATOM   1048  HB1 SER   191      30.190  30.890  25.960  1.00  0.00            
ATOM   1049  HB2 SER   191      30.480  31.080  27.630  1.00  0.00            
ATOM   1050  OG  SER   191      29.740  32.820  26.700  1.00  0.00            
ATOM   1051  HG1 SER   191      28.840  32.530  26.870  1.00  0.00            
ATOM   1052  C   SER   191      32.600  32.930  26.960  1.00  0.00            
ATOM   1053  O   SER   191      32.820  32.750  28.150  1.00  0.00            
ATOM   1054  N   PRO   192      32.900  34.110  26.510  1.00  0.00            
ATOM   1055  CD  PRO   192      33.250  34.290  25.110  1.00  0.00            
ATOM   1056  HD1 PRO   192      32.320  34.470  24.530  1.00  0.00            
ATOM   1057  HD2 PRO   192      33.860  33.480  24.660  1.00  0.00            
ATOM   1058  CA  PRO   192      33.440  35.200  27.280  1.00  0.00            
ATOM   1059  HA  PRO   192      34.360  34.950  27.780  1.00  0.00            
ATOM   1060  CB  PRO   192      33.670  36.290  26.240  1.00  0.00            
ATOM   1061  HB1 PRO   192      32.690  36.810  26.240  1.00  0.00            
ATOM   1062  HB2 PRO   192      34.420  37.080  26.460  1.00  0.00            
ATOM   1063  CG  PRO   192      34.070  35.580  24.940  1.00  0.00            
ATOM   1064  HG1 PRO   192      33.850  36.260  24.090  1.00  0.00            
ATOM   1065  HG2 PRO   192      35.150  35.310  24.840  1.00  0.00            
ATOM   1066  C   PRO   192      32.520  35.600  28.390  1.00  0.00            
ATOM   1067  O   PRO   192      32.970  35.770  29.520  1.00  0.00            
ATOM   1068  N   GLN   193      31.230  35.800  28.070  1.00  0.00            
ATOM   1069  HN  GLN   193      31.040  35.600  27.110  1.00  0.00            
ATOM   1070  CA  GLN   193      30.170  36.130  28.970  1.00  0.00            
ATOM   1071  HA  GLN   193      30.430  37.080  29.410  1.00  0.00            
ATOM   1072  CB  GLN   193      28.850  36.390  28.240  1.00  0.00            
ATOM   1073  HB1 GLN   193      28.550  35.430  27.770  1.00  0.00            
ATOM   1074  HB2 GLN   193      28.030  36.750  28.910  1.00  0.00            
ATOM   1075  CG  GLN   193      28.880  37.400  27.090  1.00  0.00            
ATOM   1076  HG1 GLN   193      29.180  38.410  27.440  1.00  0.00            
ATOM   1077  HG2 GLN   193      29.640  37.050  26.360  1.00  0.00            
ATOM   1078  CD  GLN   193      27.590  37.510  26.280  1.00  0.00            
ATOM   1079  OE1 GLN   193      26.470  37.490  26.780  1.00  0.00            
ATOM   1080  NE2 GLN   193      27.750  37.830  24.970  1.00  0.00            
ATOM   1081 1HE2 GLN   193      28.650  38.010  24.570  1.00  0.00            
ATOM   1082 2HE2 GLN   193      26.920  38.150  24.510  1.00  0.00            
ATOM   1083  C   GLN   193      29.950  35.200  30.110  1.00  0.00            
ATOM   1084  O   GLN   193      29.820  35.740  31.210  1.00  0.00            
ATOM   1085  N   MET   194      30.180  33.890  29.900  1.00  0.00            
ATOM   1086  HN  MET   194      30.480  33.610  28.990  1.00  0.00            
ATOM   1087  CA  MET   194      30.130  32.880  30.910  1.00  0.00            
ATOM   1088  HA  MET   194      29.130  33.030  31.290  1.00  0.00            
ATOM   1089  CB  MET   194      30.350  31.440  30.410  1.00  0.00            
ATOM   1090  HB1 MET   194      29.600  31.030  29.710  1.00  0.00            
ATOM   1091  HB2 MET   194      31.330  31.270  29.910  1.00  0.00            
ATOM   1092  CG  MET   194      30.160  30.420  31.530  1.00  0.00            
ATOM   1093  HG1 MET   194      30.110  29.400  31.100  1.00  0.00            
ATOM   1094  HG2 MET   194      31.100  30.370  32.130  1.00  0.00            
ATOM   1095  SD  MET   194      28.720  30.690  32.610  1.00  0.00            
ATOM   1096  CE  MET   194      28.710  29.060  33.410  1.00  0.00            
ATOM   1097  HE1 MET   194      28.890  29.200  34.500  1.00  0.00            
ATOM   1098  HE2 MET   194      27.860  28.400  33.160  1.00  0.00            
ATOM   1099  HE3 MET   194      29.580  28.460  33.060  1.00  0.00            
ATOM   1100  C   MET   194      31.150  33.090  31.970  1.00  0.00            
ATOM   1101  O   MET   194      30.940  33.180  33.180  1.00  0.00            
ATOM   1102  N   VAL   195      32.410  33.170  31.500  1.00  0.00            
ATOM   1103  HN  VAL   195      32.600  33.130  30.520  1.00  0.00            
ATOM   1104  CA  VAL   195      33.530  33.340  32.370  1.00  0.00            
ATOM   1105  HA  VAL   195      33.560  32.600  33.160  1.00  0.00            
ATOM   1106  CB  VAL   195      34.750  33.200  31.520  1.00  0.00            
ATOM   1107  HB  VAL   195      34.790  34.130  30.900  1.00  0.00            
ATOM   1108  CG1 VAL   195      35.980  33.180  32.430  1.00  0.00            
ATOM   1109 1HG1 VAL   195      36.050  34.060  33.100  1.00  0.00            
ATOM   1110 2HG1 VAL   195      35.910  32.230  33.000  1.00  0.00            
ATOM   1111 3HG1 VAL   195      36.950  33.200  31.890  1.00  0.00            
ATOM   1112  CG2 VAL   195      34.810  31.940  30.640  1.00  0.00            
ATOM   1113 1HG2 VAL   195      35.110  31.150  31.350  1.00  0.00            
ATOM   1114 2HG2 VAL   195      33.850  31.730  30.120  1.00  0.00            
ATOM   1115 3HG2 VAL   195      35.610  32.040  29.870  1.00  0.00            
ATOM   1116  C   VAL   195      33.520  34.630  33.130  1.00  0.00            
ATOM   1117  O   VAL   195      33.790  34.650  34.330  1.00  0.00            
ATOM   1118  N   SER   196      33.200  35.790  32.530  1.00  0.00            
ATOM   1119  HN  SER   196      33.170  35.890  31.540  1.00  0.00            
ATOM   1120  CA  SER   196      32.970  37.000  33.250  1.00  0.00            
ATOM   1121  HA  SER   196      33.930  37.300  33.650  1.00  0.00            
ATOM   1122  CB  SER   196      32.620  38.230  32.390  1.00  0.00            
ATOM   1123  HB1 SER   196      31.780  37.950  31.720  1.00  0.00            
ATOM   1124  HB2 SER   196      32.360  39.100  33.040  1.00  0.00            
ATOM   1125  OG  SER   196      33.750  38.570  31.600  1.00  0.00            
ATOM   1126  HG1 SER   196      33.520  39.420  31.240  1.00  0.00            
ATOM   1127  C   SER   196      31.930  36.870  34.310  1.00  0.00            
ATOM   1128  O   SER   196      32.230  37.220  35.450  1.00  0.00            
ATOM   1129  N   ALA   197      30.790  36.190  34.070  1.00  0.00            
ATOM   1130  HN  ALA   197      30.420  36.060  33.160  1.00  0.00            
ATOM   1131  CA  ALA   197      29.790  36.070  35.080  1.00  0.00            
ATOM   1132  HA  ALA   197      29.420  37.050  35.350  1.00  0.00            
ATOM   1133  CB  ALA   197      28.620  35.340  34.420  1.00  0.00            
ATOM   1134  HB1 ALA   197      28.900  34.400  33.900  1.00  0.00            
ATOM   1135  HB2 ALA   197      27.840  34.980  35.130  1.00  0.00            
ATOM   1136  HB3 ALA   197      28.350  36.030  33.590  1.00  0.00            
ATOM   1137  C   ALA   197      30.270  35.240  36.230  1.00  0.00            
ATOM   1138  O   ALA   197      29.910  35.410  37.400  1.00  0.00            
ATOM   1139  N   ILE   198      31.210  34.300  36.060  1.00  0.00            
ATOM   1140  HN  ILE   198      31.490  34.000  35.150  1.00  0.00            
ATOM   1141  CA  ILE   198      31.770  33.470  37.080  1.00  0.00            
ATOM   1142  HA  ILE   198      31.040  33.060  37.770  1.00  0.00            
ATOM   1143  CB  ILE   198      32.530  32.340  36.450  1.00  0.00            
ATOM   1144  HB  ILE   198      32.980  32.730  35.520  1.00  0.00            
ATOM   1145  CG2 ILE   198      33.550  31.650  37.380  1.00  0.00            
ATOM   1146 1HG2 ILE   198      34.210  30.980  36.790  1.00  0.00            
ATOM   1147 2HG2 ILE   198      34.180  32.390  37.920  1.00  0.00            
ATOM   1148 3HG2 ILE   198      33.050  30.890  38.020  1.00  0.00            
ATOM   1149  CG1 ILE   198      31.490  31.320  35.970  1.00  0.00            
ATOM   1150 1HG1 ILE   198      31.080  30.910  36.920  1.00  0.00            
ATOM   1151 2HG1 ILE   198      30.660  31.670  35.320  1.00  0.00            
ATOM   1152  CD  ILE   198      32.170  30.190  35.180  1.00  0.00            
ATOM   1153  HD1 ILE   198      32.850  29.600  35.830  1.00  0.00            
ATOM   1154  HD2 ILE   198      31.330  29.570  34.810  1.00  0.00            
ATOM   1155  HD3 ILE   198      32.670  30.600  34.270  1.00  0.00            
ATOM   1156  C   ILE   198      32.570  34.390  37.940  1.00  0.00            
ATOM   1157  O   ILE   198      32.520  34.340  39.170  1.00  0.00            
ATOM   1158  N   VAL   199      33.350  35.260  37.280  1.00  0.00            
ATOM   1159  HN  VAL   199      33.440  35.190  36.290  1.00  0.00            
ATOM   1160  CA  VAL   199      34.350  36.030  37.960  1.00  0.00            
ATOM   1161  HA  VAL   199      34.820  35.360  38.660  1.00  0.00            
ATOM   1162  CB  VAL   199      35.390  36.650  37.080  1.00  0.00            
ATOM   1163  HB  VAL   199      34.810  36.990  36.190  1.00  0.00            
ATOM   1164  CG1 VAL   199      36.170  37.810  37.730  1.00  0.00            
ATOM   1165 1HG1 VAL   199      36.730  37.550  38.650  1.00  0.00            
ATOM   1166 2HG1 VAL   199      36.940  38.050  36.960  1.00  0.00            
ATOM   1167 3HG1 VAL   199      35.630  38.780  37.850  1.00  0.00            
ATOM   1168  CG2 VAL   199      36.360  35.600  36.520  1.00  0.00            
ATOM   1169 1HG2 VAL   199      37.070  36.090  35.820  1.00  0.00            
ATOM   1170 2HG2 VAL   199      36.910  35.160  37.380  1.00  0.00            
ATOM   1171 3HG2 VAL   199      35.850  34.730  36.040  1.00  0.00            
ATOM   1172  C   VAL   199      33.730  37.050  38.850  1.00  0.00            
ATOM   1173  O   VAL   199      34.020  37.180  40.040  1.00  0.00            
ATOM   1174  N   ARG   200      32.720  37.760  38.320  1.00  0.00            
ATOM   1175  HN  ARG   200      32.580  37.760  37.330  1.00  0.00            
ATOM   1176  CA  ARG   200      31.910  38.700  39.020  1.00  0.00            
ATOM   1177  HA  ARG   200      32.620  39.370  39.490  1.00  0.00            
ATOM   1178  CB  ARG   200      30.860  39.250  38.040  1.00  0.00            
ATOM   1179  HB1 ARG   200      31.380  39.740  37.190  1.00  0.00            
ATOM   1180  HB2 ARG   200      30.280  38.370  37.690  1.00  0.00            
ATOM   1181  CG  ARG   200      29.930  40.300  38.660  1.00  0.00            
ATOM   1182  HG1 ARG   200      29.260  39.780  39.380  1.00  0.00            
ATOM   1183  HG2 ARG   200      30.560  41.120  39.070  1.00  0.00            
ATOM   1184  CD  ARG   200      28.940  40.860  37.650  1.00  0.00            
ATOM   1185  HD1 ARG   200      29.600  41.590  37.130  1.00  0.00            
ATOM   1186  HD2 ARG   200      28.370  40.210  36.960  1.00  0.00            
ATOM   1187  NE  ARG   200      27.990  41.750  38.380  1.00  0.00            
ATOM   1188  HE  ARG   200      28.400  42.540  38.830  1.00  0.00            
ATOM   1189  CZ  ARG   200      26.710  41.450  38.740  1.00  0.00            
ATOM   1190  NH1 ARG   200      26.260  40.210  38.370  1.00  0.00            
ATOM   1191 1HH1 ARG   200      26.710  39.710  37.630  1.00  0.00            
ATOM   1192 2HH1 ARG   200      25.430  39.850  38.790  1.00  0.00            
ATOM   1193  NH2 ARG   200      25.990  42.250  39.580  1.00  0.00            
ATOM   1194 1HH2 ARG   200      26.480  42.990  40.040  1.00  0.00            
ATOM   1195 2HH2 ARG   200      25.020  42.070  39.730  1.00  0.00            
ATOM   1196  C   ARG   200      31.170  38.100  40.160  1.00  0.00            
ATOM   1197  O   ARG   200      31.000  38.730  41.210  1.00  0.00            
ATOM   1198  N   THR   201      30.580  36.900  40.030  1.00  0.00            
ATOM   1199  HN  THR   201      30.500  36.490  39.130  1.00  0.00            
ATOM   1200  CA  THR   201      29.910  36.150  41.050  1.00  0.00            
ATOM   1201  HA  THR   201      29.010  36.640  41.390  1.00  0.00            
ATOM   1202  CB  THR   201      29.310  34.880  40.530  1.00  0.00            
ATOM   1203  HB  THR   201      30.190  34.270  40.200  1.00  0.00            
ATOM   1204  OG1 THR   201      28.380  34.960  39.460  1.00  0.00            
ATOM   1205  HG1 THR   201      28.950  34.990  38.690  1.00  0.00            
ATOM   1206  CG2 THR   201      28.600  34.070  41.620  1.00  0.00            
ATOM   1207 1HG2 THR   201      27.560  34.390  41.800  1.00  0.00            
ATOM   1208 2HG2 THR   201      28.510  33.060  41.170  1.00  0.00            
ATOM   1209 3HG2 THR   201      29.180  34.070  42.570  1.00  0.00            
ATOM   1210  C   THR   201      30.850  35.920  42.190  1.00  0.00            
ATOM   1211  O   THR   201      30.460  36.240  43.310  1.00  0.00            
ATOM   1212  N   MET   202      32.080  35.430  41.960  1.00  0.00            
ATOM   1213  HN  MET   202      32.420  35.260  41.040  1.00  0.00            
ATOM   1214  CA  MET   202      33.020  35.220  43.020  1.00  0.00            
ATOM   1215  HA  MET   202      32.670  34.570  43.800  1.00  0.00            
ATOM   1216  CB  MET   202      34.200  34.520  42.310  1.00  0.00            
ATOM   1217  HB1 MET   202      33.860  33.620  41.760  1.00  0.00            
ATOM   1218  HB2 MET   202      34.600  35.200  41.520  1.00  0.00            
ATOM   1219  CG  MET   202      35.370  34.190  43.240  1.00  0.00            
ATOM   1220  HG1 MET   202      35.700  35.060  43.840  1.00  0.00            
ATOM   1221  HG2 MET   202      35.040  33.380  43.920  1.00  0.00            
ATOM   1222  SD  MET   202      36.780  33.570  42.260  1.00  0.00            
ATOM   1223  CE  MET   202      36.110  32.030  41.590  1.00  0.00            
ATOM   1224  HE1 MET   202      36.900  31.270  41.410  1.00  0.00            
ATOM   1225  HE2 MET   202      35.300  31.620  42.230  1.00  0.00            
ATOM   1226  HE3 MET   202      35.610  32.200  40.610  1.00  0.00            
ATOM   1227  C   MET   202      33.460  36.430  43.770  1.00  0.00            
ATOM   1228  O   MET   202      33.580  36.450  45.000  1.00  0.00            
ATOM   1229  N   GLN   203      33.650  37.540  43.040  1.00  0.00            
ATOM   1230  HN  GLN   203      33.590  37.620  42.050  1.00  0.00            
ATOM   1231  CA  GLN   203      34.110  38.690  43.760  1.00  0.00            
ATOM   1232  HA  GLN   203      34.660  38.390  44.640  1.00  0.00            
ATOM   1233  CB  GLN   203      35.070  39.490  42.860  1.00  0.00            
ATOM   1234  HB1 GLN   203      35.610  40.180  43.540  1.00  0.00            
ATOM   1235  HB2 GLN   203      35.890  38.810  42.560  1.00  0.00            
ATOM   1236  CG  GLN   203      34.560  40.160  41.580  1.00  0.00            
ATOM   1237  HG1 GLN   203      34.420  39.380  40.800  1.00  0.00            
ATOM   1238  HG2 GLN   203      33.540  40.580  41.720  1.00  0.00            
ATOM   1239  CD  GLN   203      35.470  41.210  40.960  1.00  0.00            
ATOM   1240  OE1 GLN   203      36.690  41.070  40.970  1.00  0.00            
ATOM   1241  NE2 GLN   203      34.820  42.250  40.370  1.00  0.00            
ATOM   1242 1HE2 GLN   203      33.850  42.430  40.250  1.00  0.00            
ATOM   1243 2HE2 GLN   203      35.320  43.080  40.120  1.00  0.00            
ATOM   1244  C   GLN   203      33.000  39.590  44.170  1.00  0.00            
ATOM   1245  O   GLN   203      33.230  40.680  44.690  1.00  0.00            
ATOM   1246  N   ASN   204      31.740  39.110  44.090  1.00  0.00            
ATOM   1247  HN  ASN   204      31.660  38.420  43.370  1.00  0.00            
ATOM   1248  CA  ASN   204      30.600  39.720  44.690  1.00  0.00            
ATOM   1249  HA  ASN   204      30.890  40.660  45.140  1.00  0.00            
ATOM   1250  CB  ASN   204      29.500  40.050  43.660  1.00  0.00            
ATOM   1251  HB1 ASN   204      29.270  39.120  43.090  1.00  0.00            
ATOM   1252  HB2 ASN   204      28.520  40.320  44.130  1.00  0.00            
ATOM   1253  CG  ASN   204      29.980  41.150  42.730  1.00  0.00            
ATOM   1254  OD1 ASN   204      31.050  41.760  42.800  1.00  0.00            
ATOM   1255  ND2 ASN   204      28.990  41.650  41.950  1.00  0.00            
ATOM   1256 1HD2 ASN   204      28.090  41.220  42.000  1.00  0.00            
ATOM   1257 2HD2 ASN   204      29.120  42.430  41.340  1.00  0.00            
ATOM   1258  C   ASN   204      30.060  38.930  45.830  1.00  0.00            
ATOM   1259  O   ASN   204      29.480  39.450  46.780  1.00  0.00            
ATOM   1260  N   THR   205      30.280  37.600  45.820  1.00  0.00            
ATOM   1261  HN  THR   205      30.810  37.140  45.110  1.00  0.00            
ATOM   1262  CA  THR   205      29.600  36.740  46.730  1.00  0.00            
ATOM   1263  HA  THR   205      28.660  37.240  46.890  1.00  0.00            
ATOM   1264  CB  THR   205      29.140  35.370  46.330  1.00  0.00            
ATOM   1265  HB  THR   205      28.770  34.790  47.200  1.00  0.00            
ATOM   1266  OG1 THR   205      30.170  34.720  45.600  1.00  0.00            
ATOM   1267  HG1 THR   205      30.100  35.130  44.740  1.00  0.00            
ATOM   1268  CG2 THR   205      27.920  35.480  45.400  1.00  0.00            
ATOM   1269 1HG2 THR   205      27.620  34.440  45.160  1.00  0.00            
ATOM   1270 2HG2 THR   205      27.130  36.180  45.730  1.00  0.00            
ATOM   1271 3HG2 THR   205      28.100  35.860  44.370  1.00  0.00            
ATOM   1272  C   THR   205      30.230  36.790  48.090  1.00  0.00            
ATOM   1273  O   THR   205      31.440  36.660  48.210  1.00  0.00            
ATOM   1274  N   ASN   206      29.370  36.910  49.120  1.00  0.00            
ATOM   1275  HN  ASN   206      28.400  37.040  48.940  1.00  0.00            
ATOM   1276  CA  ASN   206      29.730  36.520  50.450  1.00  0.00            
ATOM   1277  HA  ASN   206      30.800  36.490  50.590  1.00  0.00            
ATOM   1278  CB  ASN   206      29.130  37.570  51.410  1.00  0.00            
ATOM   1279  HB1 ASN   206      29.500  38.520  50.970  1.00  0.00            
ATOM   1280  HB2 ASN   206      28.030  37.700  51.260  1.00  0.00            
ATOM   1281  CG  ASN   206      29.480  37.390  52.870  1.00  0.00            
ATOM   1282  OD1 ASN   206      30.510  37.850  53.370  1.00  0.00            
ATOM   1283  ND2 ASN   206      28.480  36.890  53.640  1.00  0.00            
ATOM   1284 1HD2 ASN   206      27.570  36.690  53.270  1.00  0.00            
ATOM   1285 2HD2 ASN   206      28.630  37.070  54.610  1.00  0.00            
ATOM   1286  C   ASN   206      29.300  35.140  50.780  1.00  0.00            
ATOM   1287  O   ASN   206      29.990  34.440  51.530  1.00  0.00            
ATOM   1288  N   ASP   207      28.260  34.630  50.090  1.00  0.00            
ATOM   1289  HN  ASP   207      27.830  35.170  49.380  1.00  0.00            
ATOM   1290  CA  ASP   207      27.720  33.320  50.300  1.00  0.00            
ATOM   1291  HA  ASP   207      27.490  33.300  51.350  1.00  0.00            
ATOM   1292  CB  ASP   207      26.460  33.010  49.490  1.00  0.00            
ATOM   1293  HB1 ASP   207      26.650  33.110  48.400  1.00  0.00            
ATOM   1294  HB2 ASP   207      26.070  31.970  49.600  1.00  0.00            
ATOM   1295  CG  ASP   207      25.400  33.970  50.020  1.00  0.00            
ATOM   1296  OD1 ASP   207      24.810  34.700  49.180  1.00  0.00            
ATOM   1297  OD2 ASP   207      25.140  34.030  51.250  1.00  0.00            
ATOM   1298  C   ASP   207      28.710  32.220  50.110  1.00  0.00            
ATOM   1299  O   ASP   207      29.250  32.090  49.010  1.00  0.00            
ATOM   1300  N   VAL   208      28.760  31.300  51.090  1.00  0.00            
ATOM   1301  HN  VAL   208      28.150  31.370  51.870  1.00  0.00            
ATOM   1302  CA  VAL   208      29.670  30.210  51.240  1.00  0.00            
ATOM   1303  HA  VAL   208      30.670  30.560  51.030  1.00  0.00            
ATOM   1304  CB  VAL   208      29.590  29.870  52.700  1.00  0.00            
ATOM   1305  HB  VAL   208      28.500  29.860  52.940  1.00  0.00            
ATOM   1306  CG1 VAL   208      30.180  28.500  53.060  1.00  0.00            
ATOM   1307 1HG1 VAL   208      31.130  28.370  52.510  1.00  0.00            
ATOM   1308 2HG1 VAL   208      30.310  28.380  54.160  1.00  0.00            
ATOM   1309 3HG1 VAL   208      29.510  27.670  52.750  1.00  0.00            
ATOM   1310  CG2 VAL   208      30.340  31.000  53.420  1.00  0.00            
ATOM   1311 1HG2 VAL   208      29.830  31.980  53.330  1.00  0.00            
ATOM   1312 2HG2 VAL   208      30.470  30.720  54.490  1.00  0.00            
ATOM   1313 3HG2 VAL   208      31.350  31.180  52.980  1.00  0.00            
ATOM   1314  C   VAL   208      29.650  29.120  50.220  1.00  0.00            
ATOM   1315  O   VAL   208      30.640  28.750  49.600  1.00  0.00            
ATOM   1316  N   GLU   209      28.380  28.750  49.970  1.00  0.00            
ATOM   1317  HN  GLU   209      27.570  29.130  50.420  1.00  0.00            
ATOM   1318  CA  GLU   209      28.060  27.780  48.970  1.00  0.00            
ATOM   1319  HA  GLU   209      28.800  26.990  48.960  1.00  0.00            
ATOM   1320  CB  GLU   209      26.620  27.270  49.190  1.00  0.00            
ATOM   1321  HB1 GLU   209      26.530  27.120  50.290  1.00  0.00            
ATOM   1322  HB2 GLU   209      25.870  28.060  48.950  1.00  0.00            
ATOM   1323  CG  GLU   209      26.240  25.990  48.450  1.00  0.00            
ATOM   1324  HG1 GLU   209      25.160  25.750  48.500  1.00  0.00            
ATOM   1325  HG2 GLU   209      26.370  26.210  47.370  1.00  0.00            
ATOM   1326  CD  GLU   209      27.090  24.770  48.790  1.00  0.00            
ATOM   1327  OE1 GLU   209      26.960  23.760  48.060  1.00  0.00            
ATOM   1328  OE2 GLU   209      27.810  24.680  49.820  1.00  0.00            
ATOM   1329  C   GLU   209      28.200  28.290  47.580  1.00  0.00            
ATOM   1330  O   GLU   209      28.690  27.590  46.700  1.00  0.00            
ATOM   1331  N   THR   210      27.850  29.550  47.290  1.00  0.00            
ATOM   1332  HN  THR   210      27.450  30.150  47.980  1.00  0.00            
ATOM   1333  CA  THR   210      28.080  30.080  45.980  1.00  0.00            
ATOM   1334  HA  THR   210      27.720  29.360  45.260  1.00  0.00            
ATOM   1335  CB  THR   210      27.350  31.370  45.730  1.00  0.00            
ATOM   1336  HB  THR   210      27.720  32.280  46.250  1.00  0.00            
ATOM   1337  OG1 THR   210      25.970  31.300  46.040  1.00  0.00            
ATOM   1338  HG1 THR   210      25.590  32.180  46.120  1.00  0.00            
ATOM   1339  CG2 THR   210      27.390  31.710  44.230  1.00  0.00            
ATOM   1340 1HG2 THR   210      26.750  32.600  44.090  1.00  0.00            
ATOM   1341 2HG2 THR   210      28.430  31.920  43.890  1.00  0.00            
ATOM   1342 3HG2 THR   210      26.930  30.860  43.680  1.00  0.00            
ATOM   1343  C   THR   210      29.530  30.240  45.670  1.00  0.00            
ATOM   1344  O   THR   210      29.920  29.910  44.550  1.00  0.00            
ATOM   1345  N   ALA   211      30.270  30.770  46.660  1.00  0.00            
ATOM   1346  HN  ALA   211      29.790  31.020  47.500  1.00  0.00            
ATOM   1347  CA  ALA   211      31.700  30.860  46.570  1.00  0.00            
ATOM   1348  HA  ALA   211      31.860  31.340  45.620  1.00  0.00            
ATOM   1349  CB  ALA   211      32.270  31.590  47.790  1.00  0.00            
ATOM   1350  HB1 ALA   211      33.330  31.920  47.670  1.00  0.00            
ATOM   1351  HB2 ALA   211      31.680  32.530  47.850  1.00  0.00            
ATOM   1352  HB3 ALA   211      32.010  31.040  48.720  1.00  0.00            
ATOM   1353  C   ALA   211      32.520  29.620  46.420  1.00  0.00            
ATOM   1354  O   ALA   211      33.230  29.560  45.420  1.00  0.00            
ATOM   1355  N   ARG   212      32.350  28.520  47.180  1.00  0.00            
ATOM   1356  HN  ARG   212      31.780  28.520  48.000  1.00  0.00            
ATOM   1357  CA  ARG   212      33.030  27.300  46.880  1.00  0.00            
ATOM   1358  HA  ARG   212      34.090  27.510  46.820  1.00  0.00            
ATOM   1359  CB  ARG   212      32.780  26.350  48.050  1.00  0.00            
ATOM   1360  HB1 ARG   212      33.640  25.650  48.040  1.00  0.00            
ATOM   1361  HB2 ARG   212      32.930  26.950  48.980  1.00  0.00            
ATOM   1362  CG  ARG   212      31.510  25.490  48.070  1.00  0.00            
ATOM   1363  HG1 ARG   212      30.610  26.120  47.860  1.00  0.00            
ATOM   1364  HG2 ARG   212      31.570  24.950  47.100  1.00  0.00            
ATOM   1365  CD  ARG   212      31.360  24.610  49.310  1.00  0.00            
ATOM   1366  HD1 ARG   212      32.260  23.970  49.430  1.00  0.00            
ATOM   1367  HD2 ARG   212      31.210  25.320  50.150  1.00  0.00            
ATOM   1368  NE  ARG   212      30.130  23.900  48.880  1.00  0.00            
ATOM   1369  HE  ARG   212      29.230  24.230  49.190  1.00  0.00            
ATOM   1370  CZ  ARG   212      30.060  22.540  48.740  1.00  0.00            
ATOM   1371  NH1 ARG   212      31.120  21.690  48.700  1.00  0.00            
ATOM   1372 1HH1 ARG   212      32.020  22.120  48.620  1.00  0.00            
ATOM   1373 2HH1 ARG   212      30.910  20.800  48.300  1.00  0.00            
ATOM   1374  NH2 ARG   212      28.820  22.010  48.510  1.00  0.00            
ATOM   1375 1HH2 ARG   212      28.050  22.640  48.480  1.00  0.00            
ATOM   1376 2HH2 ARG   212      28.810  21.020  48.430  1.00  0.00            
ATOM   1377  C   ARG   212      32.630  26.640  45.610  1.00  0.00            
ATOM   1378  O   ARG   212      33.530  26.160  44.920  1.00  0.00            
ATOM   1379  N   CYS   213      31.360  26.690  45.160  1.00  0.00            
ATOM   1380  HN  CYS   213      30.620  27.180  45.610  1.00  0.00            
ATOM   1381  CA  CYS   213      31.020  26.240  43.850  1.00  0.00            
ATOM   1382  HA  CYS   213      31.340  25.230  43.620  1.00  0.00            
ATOM   1383  CB  CYS   213      29.480  26.220  43.750  1.00  0.00            
ATOM   1384  HB1 CYS   213      29.090  27.250  43.930  1.00  0.00            
ATOM   1385  HB2 CYS   213      29.240  26.110  42.670  1.00  0.00            
ATOM   1386  SG  CYS   213      28.690  24.860  44.660  1.00  0.00            
ATOM   1387  HG1 CYS   213      28.360  25.420  45.810  1.00  0.00            
ATOM   1388  C   CYS   213      31.620  27.000  42.720  1.00  0.00            
ATOM   1389  O   CYS   213      32.180  26.450  41.770  1.00  0.00            
ATOM   1390  N   THR   214      31.590  28.340  42.830  1.00  0.00            
ATOM   1391  HN  THR   214      31.330  28.830  43.650  1.00  0.00            
ATOM   1392  CA  THR   214      32.210  29.160  41.830  1.00  0.00            
ATOM   1393  HA  THR   214      31.900  28.770  40.870  1.00  0.00            
ATOM   1394  CB  THR   214      31.750  30.580  41.950  1.00  0.00            
ATOM   1395  HB  THR   214      32.160  31.030  42.890  1.00  0.00            
ATOM   1396  OG1 THR   214      30.340  30.650  42.040  1.00  0.00            
ATOM   1397  HG1 THR   214      30.230  30.320  42.940  1.00  0.00            
ATOM   1398  CG2 THR   214      32.150  31.420  40.730  1.00  0.00            
ATOM   1399 1HG2 THR   214      31.820  32.460  40.940  1.00  0.00            
ATOM   1400 2HG2 THR   214      33.260  31.560  40.690  1.00  0.00            
ATOM   1401 3HG2 THR   214      31.710  31.050  39.780  1.00  0.00            
ATOM   1402  C   THR   214      33.690  29.000  41.800  1.00  0.00            
ATOM   1403  O   THR   214      34.320  28.890  40.750  1.00  0.00            
ATOM   1404  N   ALA   215      34.380  28.930  42.960  1.00  0.00            
ATOM   1405  HN  ALA   215      33.920  28.950  43.840  1.00  0.00            
ATOM   1406  CA  ALA   215      35.800  28.760  42.960  1.00  0.00            
ATOM   1407  HA  ALA   215      36.240  29.360  42.180  1.00  0.00            
ATOM   1408  CB  ALA   215      36.460  29.080  44.310  1.00  0.00            
ATOM   1409  HB1 ALA   215      36.170  30.090  44.660  1.00  0.00            
ATOM   1410  HB2 ALA   215      36.100  28.300  45.010  1.00  0.00            
ATOM   1411  HB3 ALA   215      37.560  28.950  44.230  1.00  0.00            
ATOM   1412  C   ALA   215      36.340  27.460  42.480  1.00  0.00            
ATOM   1413  O   ALA   215      37.380  27.270  41.850  1.00  0.00            
ATOM   1414  N   GLY   216      35.510  26.430  42.760  1.00  0.00            
ATOM   1415  HN  GLY   216      34.650  26.680  43.210  1.00  0.00            
ATOM   1416  CA  GLY   216      35.610  25.100  42.270  1.00  0.00            
ATOM   1417  HA1 GLY   216      36.530  24.660  42.640  1.00  0.00            
ATOM   1418  HA2 GLY   216      34.740  24.550  42.590  1.00  0.00            
ATOM   1419  C   GLY   216      35.500  24.960  40.790  1.00  0.00            
ATOM   1420  O   GLY   216      36.330  24.350  40.110  1.00  0.00            
ATOM   1421  N   THR   217      34.510  25.670  40.220  1.00  0.00            
ATOM   1422  HN  THR   217      33.870  26.100  40.840  1.00  0.00            
ATOM   1423  CA  THR   217      34.310  25.870  38.820  1.00  0.00            
ATOM   1424  HA  THR   217      34.140  24.910  38.370  1.00  0.00            
ATOM   1425  CB  THR   217      33.080  26.660  38.500  1.00  0.00            
ATOM   1426  HB  THR   217      33.260  27.590  39.090  1.00  0.00            
ATOM   1427  OG1 THR   217      31.920  25.980  38.970  1.00  0.00            
ATOM   1428  HG1 THR   217      32.200  25.720  39.850  1.00  0.00            
ATOM   1429  CG2 THR   217      32.960  27.060  37.020  1.00  0.00            
ATOM   1430 1HG2 THR   217      31.940  27.430  36.770  1.00  0.00            
ATOM   1431 2HG2 THR   217      33.780  27.680  36.600  1.00  0.00            
ATOM   1432 3HG2 THR   217      32.950  26.080  36.500  1.00  0.00            
ATOM   1433  C   THR   217      35.490  26.560  38.210  1.00  0.00            
ATOM   1434  O   THR   217      35.950  26.110  37.170  1.00  0.00            
ATOM   1435  N   LEU   218      36.060  27.580  38.890  1.00  0.00            
ATOM   1436  HN  LEU   218      35.720  28.000  39.730  1.00  0.00            
ATOM   1437  CA  LEU   218      37.160  28.330  38.390  1.00  0.00            
ATOM   1438  HA  LEU   218      37.000  28.610  37.350  1.00  0.00            
ATOM   1439  CB  LEU   218      37.400  29.630  39.180  1.00  0.00            
ATOM   1440  HB1 LEU   218      36.410  29.900  39.600  1.00  0.00            
ATOM   1441  HB2 LEU   218      37.980  29.470  40.110  1.00  0.00            
ATOM   1442  CG  LEU   218      38.040  30.830  38.460  1.00  0.00            
ATOM   1443  HG  LEU   218      38.840  30.400  37.830  1.00  0.00            
ATOM   1444  CD1 LEU   218      36.990  31.530  37.570  1.00  0.00            
ATOM   1445 1HD1 LEU   218      36.200  31.730  38.330  1.00  0.00            
ATOM   1446 2HD1 LEU   218      37.420  32.500  37.260  1.00  0.00            
ATOM   1447 3HD1 LEU   218      36.550  30.960  36.720  1.00  0.00            
ATOM   1448  CD2 LEU   218      38.710  31.850  39.390  1.00  0.00            
ATOM   1449 1HD2 LEU   218      39.660  32.290  39.020  1.00  0.00            
ATOM   1450 2HD2 LEU   218      38.010  32.640  39.740  1.00  0.00            
ATOM   1451 3HD2 LEU   218      39.020  31.320  40.320  1.00  0.00            
ATOM   1452  C   LEU   218      38.430  27.560  38.390  1.00  0.00            
ATOM   1453  O   LEU   218      39.290  27.620  37.510  1.00  0.00            
ATOM   1454  N   HIS   219      38.590  26.660  39.380  1.00  0.00            
ATOM   1455  HN  HIS   219      38.020  26.640  40.200  1.00  0.00            
ATOM   1456  CA  HIS   219      39.570  25.630  39.420  1.00  0.00            
ATOM   1457  HA  HIS   219      40.510  26.170  39.470  1.00  0.00            
ATOM   1458  CB  HIS   219      39.540  24.750  40.680  1.00  0.00            
ATOM   1459  HB1 HIS   219      39.690  25.400  41.570  1.00  0.00            
ATOM   1460  HB2 HIS   219      38.580  24.200  40.780  1.00  0.00            
ATOM   1461  ND1 HIS   219      40.260  22.440  41.110  1.00  0.00            
ATOM   1462  CG  HIS   219      40.640  23.750  40.890  1.00  0.00            
ATOM   1463  CE1 HIS   219      41.360  21.820  41.490  1.00  0.00            
ATOM   1464  HE1 HIS   219      41.400  20.800  41.870  1.00  0.00            
ATOM   1465  NE2 HIS   219      42.430  22.660  41.470  1.00  0.00            
ATOM   1466  HE2 HIS   219      43.410  22.450  41.550  1.00  0.00            
ATOM   1467  CD2 HIS   219      41.970  23.900  41.090  1.00  0.00            
ATOM   1468  HD2 HIS   219      42.530  24.820  40.960  1.00  0.00            
ATOM   1469  C   HIS   219      39.510  24.660  38.290  1.00  0.00            
ATOM   1470  O   HIS   219      40.560  24.430  37.700  1.00  0.00            
ATOM   1471  N   ASN   220      38.330  24.090  37.950  1.00  0.00            
ATOM   1472  HN  ASN   220      37.540  24.200  38.550  1.00  0.00            
ATOM   1473  CA  ASN   220      38.180  23.120  36.910  1.00  0.00            
ATOM   1474  HA  ASN   220      38.890  22.330  37.110  1.00  0.00            
ATOM   1475  CB  ASN   220      36.810  22.450  36.730  1.00  0.00            
ATOM   1476  HB1 ASN   220      36.020  23.230  36.710  1.00  0.00            
ATOM   1477  HB2 ASN   220      36.630  21.910  35.780  1.00  0.00            
ATOM   1478  CG  ASN   220      36.390  21.540  37.880  1.00  0.00            
ATOM   1479  OD1 ASN   220      37.280  20.950  38.480  1.00  0.00            
ATOM   1480  ND2 ASN   220      35.080  21.360  38.190  1.00  0.00            
ATOM   1481 1HD2 ASN   220      34.410  21.850  37.620  1.00  0.00            
ATOM   1482 2HD2 ASN   220      34.810  21.060  39.110  1.00  0.00            
ATOM   1483  C   ASN   220      38.430  23.740  35.580  1.00  0.00            
ATOM   1484  O   ASN   220      38.970  23.050  34.710  1.00  0.00            
ATOM   1485  N   LEU   221      38.100  25.030  35.400  1.00  0.00            
ATOM   1486  HN  LEU   221      37.700  25.600  36.110  1.00  0.00            
ATOM   1487  CA  LEU   221      38.330  25.770  34.200  1.00  0.00            
ATOM   1488  HA  LEU   221      37.960  25.300  33.300  1.00  0.00            
ATOM   1489  CB  LEU   221      37.620  27.140  34.280  1.00  0.00            
ATOM   1490  HB1 LEU   221      36.630  26.930  34.730  1.00  0.00            
ATOM   1491  HB2 LEU   221      38.080  27.710  35.110  1.00  0.00            
ATOM   1492  CG  LEU   221      37.580  27.990  33.000  1.00  0.00            
ATOM   1493  HG  LEU   221      38.600  28.430  32.940  1.00  0.00            
ATOM   1494  CD1 LEU   221      37.110  27.190  31.770  1.00  0.00            
ATOM   1495 1HD1 LEU   221      36.130  26.710  31.980  1.00  0.00            
ATOM   1496 2HD1 LEU   221      36.970  27.960  30.980  1.00  0.00            
ATOM   1497 3HD1 LEU   221      37.850  26.450  31.410  1.00  0.00            
ATOM   1498  CD2 LEU   221      36.550  29.120  33.200  1.00  0.00            
ATOM   1499 1HD2 LEU   221      36.830  29.760  34.070  1.00  0.00            
ATOM   1500 2HD2 LEU   221      36.730  29.820  32.350  1.00  0.00            
ATOM   1501 3HD2 LEU   221      35.500  28.780  33.200  1.00  0.00            
ATOM   1502  C   LEU   221      39.780  26.030  33.980  1.00  0.00            
ATOM   1503  O   LEU   221      40.240  26.360  32.890  1.00  0.00            
ATOM   1504  N   SER   222      40.650  25.970  35.010  1.00  0.00            
ATOM   1505  HN  SER   222      40.260  25.660  35.870  1.00  0.00            
ATOM   1506  CA  SER   222      42.020  26.360  34.900  1.00  0.00            
ATOM   1507  HA  SER   222      42.170  27.070  34.100  1.00  0.00            
ATOM   1508  CB  SER   222      42.630  26.900  36.200  1.00  0.00            
ATOM   1509  HB1 SER   222      43.650  27.280  35.950  1.00  0.00            
ATOM   1510  HB2 SER   222      41.980  27.790  36.360  1.00  0.00            
ATOM   1511  OG  SER   222      42.680  26.060  37.340  1.00  0.00            
ATOM   1512  HG1 SER   222      41.920  25.470  37.410  1.00  0.00            
ATOM   1513  C   SER   222      42.840  25.170  34.510  1.00  0.00            
ATOM   1514  O   SER   222      44.050  25.290  34.370  1.00  0.00            
ATOM   1515  N   HIS   223      42.220  23.980  34.390  1.00  0.00            
ATOM   1516  HN  HIS   223      41.230  23.970  34.450  1.00  0.00            
ATOM   1517  CA  HIS   223      42.950  22.810  34.000  1.00  0.00            
ATOM   1518  HA  HIS   223      43.950  22.960  34.360  1.00  0.00            
ATOM   1519  CB  HIS   223      42.460  21.450  34.530  1.00  0.00            
ATOM   1520  HB1 HIS   223      41.420  21.260  34.200  1.00  0.00            
ATOM   1521  HB2 HIS   223      43.020  20.630  34.040  1.00  0.00            
ATOM   1522  ND1 HIS   223      41.860  21.990  37.000  1.00  0.00            
ATOM   1523  HD1 HIS   223      41.240  22.770  36.890  1.00  0.00            
ATOM   1524  CG  HIS   223      42.610  21.370  36.030  1.00  0.00            
ATOM   1525  CE1 HIS   223      42.020  21.280  38.150  1.00  0.00            
ATOM   1526  HE1 HIS   223      41.830  21.670  39.150  1.00  0.00            
ATOM   1527  NE2 HIS   223      42.760  20.210  37.940  1.00  0.00            
ATOM   1528  CD2 HIS   223      43.130  20.250  36.600  1.00  0.00            
ATOM   1529  HD2 HIS   223      43.630  19.350  36.270  1.00  0.00            
ATOM   1530  C   HIS   223      43.010  22.650  32.520  1.00  0.00            
ATOM   1531  O   HIS   223      42.940  21.600  31.870  1.00  0.00            
ATOM   1532  N   HIS   224      42.790  23.790  31.860  1.00  0.00            
ATOM   1533  HN  HIS   224      42.750  24.610  32.430  1.00  0.00            
ATOM   1534  CA  HIS   224      42.770  23.870  30.430  1.00  0.00            
ATOM   1535  HA  HIS   224      43.220  22.990  29.980  1.00  0.00            
ATOM   1536  CB  HIS   224      41.350  24.090  29.890  1.00  0.00            
ATOM   1537  HB1 HIS   224      40.600  23.340  30.200  1.00  0.00            
ATOM   1538  HB2 HIS   224      40.910  25.050  30.250  1.00  0.00            
ATOM   1539  ND1 HIS   224      41.420  25.130  27.640  1.00  0.00            
ATOM   1540  CG  HIS   224      41.250  23.980  28.400  1.00  0.00            
ATOM   1541  CE1 HIS   224      41.460  24.670  26.400  1.00  0.00            
ATOM   1542  HE1 HIS   224      41.670  25.290  25.530  1.00  0.00            
ATOM   1543  NE2 HIS   224      41.370  23.310  26.300  1.00  0.00            
ATOM   1544  HE2 HIS   224      41.760  22.890  25.490  1.00  0.00            
ATOM   1545  CD2 HIS   224      41.260  22.880  27.610  1.00  0.00            
ATOM   1546  HD2 HIS   224      41.390  21.820  27.820  1.00  0.00            
ATOM   1547  C   HIS   224      43.610  25.050  30.070  1.00  0.00            
ATOM   1548  O   HIS   224      43.540  26.060  30.770  1.00  0.00            
ATOM   1549  N   ARG   225      44.410  24.900  29.000  1.00  0.00            
ATOM   1550  HN  ARG   225      44.360  24.070  28.450  1.00  0.00            
ATOM   1551  CA  ARG   225      45.330  25.870  28.500  1.00  0.00            
ATOM   1552  HA  ARG   225      45.940  26.180  29.340  1.00  0.00            
ATOM   1553  CB  ARG   225      46.250  25.150  27.510  1.00  0.00            
ATOM   1554  HB1 ARG   225      46.330  24.110  27.890  1.00  0.00            
ATOM   1555  HB2 ARG   225      45.740  25.180  26.520  1.00  0.00            
ATOM   1556  CG  ARG   225      47.660  25.730  27.340  1.00  0.00            
ATOM   1557  HG1 ARG   225      47.590  26.720  26.840  1.00  0.00            
ATOM   1558  HG2 ARG   225      48.020  26.030  28.340  1.00  0.00            
ATOM   1559  CD  ARG   225      48.470  24.680  26.580  1.00  0.00            
ATOM   1560  HD1 ARG   225      49.570  24.860  26.690  1.00  0.00            
ATOM   1561  HD2 ARG   225      48.340  23.600  26.830  1.00  0.00            
ATOM   1562  NE  ARG   225      48.150  24.840  25.140  1.00  0.00            
ATOM   1563  HE  ARG   225      47.500  25.530  24.830  1.00  0.00            
ATOM   1564  CZ  ARG   225      48.690  24.210  24.050  1.00  0.00            
ATOM   1565  NH1 ARG   225      49.710  23.310  24.150  1.00  0.00            
ATOM   1566 1HH1 ARG   225      50.060  23.170  25.080  1.00  0.00            
ATOM   1567 2HH1 ARG   225      49.900  22.730  23.360  1.00  0.00            
ATOM   1568  NH2 ARG   225      48.140  24.470  22.830  1.00  0.00            
ATOM   1569 1HH2 ARG   225      47.250  24.920  22.870  1.00  0.00            
ATOM   1570 2HH2 ARG   225      48.450  24.020  22.000  1.00  0.00            
ATOM   1571  C   ARG   225      44.770  27.180  28.050  1.00  0.00            
ATOM   1572  O   ARG   225      45.260  28.290  28.220  1.00  0.00            
ATOM   1573  N   GLU   226      43.680  27.090  27.280  1.00  0.00            
ATOM   1574  HN  GLU   226      43.310  26.170  27.120  1.00  0.00            
ATOM   1575  CA  GLU   226      42.850  28.180  26.870  1.00  0.00            
ATOM   1576  HA  GLU   226      43.490  29.000  26.600  1.00  0.00            
ATOM   1577  CB  GLU   226      42.200  28.010  25.490  1.00  0.00            
ATOM   1578  HB1 GLU   226      41.380  27.260  25.530  1.00  0.00            
ATOM   1579  HB2 GLU   226      41.750  29.000  25.250  1.00  0.00            
ATOM   1580  CG  GLU   226      43.190  27.960  24.320  1.00  0.00            
ATOM   1581  HG1 GLU   226      43.930  28.780  24.390  1.00  0.00            
ATOM   1582  HG2 GLU   226      43.610  26.940  24.450  1.00  0.00            
ATOM   1583  CD  GLU   226      42.410  28.040  23.020  1.00  0.00            
ATOM   1584  OE1 GLU   226      42.050  29.200  22.690  1.00  0.00            
ATOM   1585  OE2 GLU   226      42.080  26.970  22.440  1.00  0.00            
ATOM   1586  C   GLU   226      41.930  28.720  27.920  1.00  0.00            
ATOM   1587  O   GLU   226      41.760  29.930  27.960  1.00  0.00            
ATOM   1588  N   GLY   227      41.470  27.820  28.810  1.00  0.00            
ATOM   1589  HN  GLY   227      41.710  26.870  28.630  1.00  0.00            
ATOM   1590  CA  GLY   227      40.730  28.180  29.980  1.00  0.00            
ATOM   1591  HA1 GLY   227      39.800  28.580  29.610  1.00  0.00            
ATOM   1592  HA2 GLY   227      40.680  27.260  30.540  1.00  0.00            
ATOM   1593  C   GLY   227      41.320  29.180  30.910  1.00  0.00            
ATOM   1594  O   GLY   227      40.690  30.070  31.470  1.00  0.00            
ATOM   1595  N   LEU   228      42.650  29.090  31.060  1.00  0.00            
ATOM   1596  HN  LEU   228      43.150  28.360  30.600  1.00  0.00            
ATOM   1597  CA  LEU   228      43.530  30.030  31.690  1.00  0.00            
ATOM   1598  HA  LEU   228      43.290  30.110  32.740  1.00  0.00            
ATOM   1599  CB  LEU   228      44.980  29.560  31.470  1.00  0.00            
ATOM   1600  HB1 LEU   228      45.160  29.380  30.390  1.00  0.00            
ATOM   1601  HB2 LEU   228      45.760  30.320  31.670  1.00  0.00            
ATOM   1602  CG  LEU   228      45.550  28.330  32.200  1.00  0.00            
ATOM   1603  HG  LEU   228      44.790  27.550  32.010  1.00  0.00            
ATOM   1604  CD1 LEU   228      46.850  27.940  31.470  1.00  0.00            
ATOM   1605 1HD1 LEU   228      47.220  26.950  31.820  1.00  0.00            
ATOM   1606 2HD1 LEU   228      46.710  27.920  30.370  1.00  0.00            
ATOM   1607 3HD1 LEU   228      47.680  28.650  31.680  1.00  0.00            
ATOM   1608  CD2 LEU   228      45.740  28.490  33.720  1.00  0.00            
ATOM   1609 1HD2 LEU   228      44.760  28.550  34.220  1.00  0.00            
ATOM   1610 2HD2 LEU   228      46.300  27.610  34.100  1.00  0.00            
ATOM   1611 3HD2 LEU   228      46.240  29.460  33.950  1.00  0.00            
ATOM   1612  C   LEU   228      43.400  31.430  31.210  1.00  0.00            
ATOM   1613  O   LEU   228      43.340  32.380  31.990  1.00  0.00            
ATOM   1614  N   LEU   229      43.500  31.540  29.880  1.00  0.00            
ATOM   1615  HN  LEU   229      43.360  30.770  29.270  1.00  0.00            
ATOM   1616  CA  LEU   229      43.460  32.710  29.040  1.00  0.00            
ATOM   1617  HA  LEU   229      44.120  33.410  29.530  1.00  0.00            
ATOM   1618  CB  LEU   229      44.030  32.380  27.650  1.00  0.00            
ATOM   1619  HB1 LEU   229      44.950  31.780  27.780  1.00  0.00            
ATOM   1620  HB2 LEU   229      43.210  31.850  27.120  1.00  0.00            
ATOM   1621  CG  LEU   229      44.270  33.590  26.740  1.00  0.00            
ATOM   1622  HG  LEU   229      43.320  34.150  26.630  1.00  0.00            
ATOM   1623  CD1 LEU   229      45.250  34.630  27.320  1.00  0.00            
ATOM   1624 1HD1 LEU   229      46.090  34.270  27.950  1.00  0.00            
ATOM   1625 2HD1 LEU   229      45.710  35.280  26.540  1.00  0.00            
ATOM   1626 3HD1 LEU   229      44.680  35.360  27.930  1.00  0.00            
ATOM   1627  CD2 LEU   229      44.680  33.110  25.340  1.00  0.00            
ATOM   1628 1HD2 LEU   229      45.610  32.510  25.390  1.00  0.00            
ATOM   1629 2HD2 LEU   229      43.950  32.550  24.720  1.00  0.00            
ATOM   1630 3HD2 LEU   229      44.910  33.950  24.650  1.00  0.00            
ATOM   1631  C   LEU   229      42.150  33.430  29.070  1.00  0.00            
ATOM   1632  O   LEU   229      41.920  34.630  28.970  1.00  0.00            
ATOM   1633  N   ALA   230      41.060  32.650  29.140  1.00  0.00            
ATOM   1634  HN  ALA   230      41.150  31.660  29.050  1.00  0.00            
ATOM   1635  CA  ALA   230      39.730  33.090  29.400  1.00  0.00            
ATOM   1636  HA  ALA   230      39.520  33.890  28.690  1.00  0.00            
ATOM   1637  CB  ALA   230      38.880  31.830  29.190  1.00  0.00            
ATOM   1638  HB1 ALA   230      39.080  31.020  29.930  1.00  0.00            
ATOM   1639  HB2 ALA   230      37.790  32.020  29.300  1.00  0.00            
ATOM   1640  HB3 ALA   230      39.070  31.390  28.180  1.00  0.00            
ATOM   1641  C   ALA   230      39.470  33.720  30.720  1.00  0.00            
ATOM   1642  O   ALA   230      38.730  34.710  30.780  1.00  0.00            
ATOM   1643  N   ILE   231      40.060  33.200  31.810  1.00  0.00            
ATOM   1644  HN  ILE   231      40.340  32.250  31.780  1.00  0.00            
ATOM   1645  CA  ILE   231      40.060  33.790  33.110  1.00  0.00            
ATOM   1646  HA  ILE   231      39.080  33.940  33.530  1.00  0.00            
ATOM   1647  CB  ILE   231      40.580  32.710  34.020  1.00  0.00            
ATOM   1648  HB  ILE   231      41.540  32.340  33.590  1.00  0.00            
ATOM   1649  CG2 ILE   231      40.730  33.270  35.450  1.00  0.00            
ATOM   1650 1HG2 ILE   231      41.510  34.050  35.500  1.00  0.00            
ATOM   1651 2HG2 ILE   231      39.730  33.600  35.820  1.00  0.00            
ATOM   1652 3HG2 ILE   231      41.020  32.380  36.040  1.00  0.00            
ATOM   1653  CG1 ILE   231      39.600  31.530  34.140  1.00  0.00            
ATOM   1654 1HG1 ILE   231      38.800  31.860  34.840  1.00  0.00            
ATOM   1655 2HG1 ILE   231      39.080  31.250  33.200  1.00  0.00            
ATOM   1656  CD  ILE   231      40.260  30.250  34.640  1.00  0.00            
ATOM   1657  HD1 ILE   231      40.650  30.290  35.680  1.00  0.00            
ATOM   1658  HD2 ILE   231      39.600  29.360  34.510  1.00  0.00            
ATOM   1659  HD3 ILE   231      41.170  30.070  34.020  1.00  0.00            
ATOM   1660  C   ILE   231      40.840  35.060  33.170  1.00  0.00            
ATOM   1661  O   ILE   231      40.380  36.050  33.720  1.00  0.00            
ATOM   1662  N   PHE   232      42.000  35.040  32.500  1.00  0.00            
ATOM   1663  HN  PHE   232      42.200  34.210  31.970  1.00  0.00            
ATOM   1664  CA  PHE   232      42.960  36.100  32.490  1.00  0.00            
ATOM   1665  HA  PHE   232      43.210  36.210  33.540  1.00  0.00            
ATOM   1666  CB  PHE   232      44.200  35.750  31.650  1.00  0.00            
ATOM   1667  HB1 PHE   232      44.530  34.720  31.930  1.00  0.00            
ATOM   1668  HB2 PHE   232      43.900  35.740  30.580  1.00  0.00            
ATOM   1669  CG  PHE   232      45.360  36.670  31.810  1.00  0.00            
ATOM   1670  CD1 PHE   232      46.010  37.360  30.810  1.00  0.00            
ATOM   1671  HD1 PHE   232      45.570  37.350  29.820  1.00  0.00            
ATOM   1672  CE1 PHE   232      46.990  38.270  31.080  1.00  0.00            
ATOM   1673  HE1 PHE   232      47.380  38.890  30.280  1.00  0.00            
ATOM   1674  CZ  PHE   232      47.420  38.430  32.380  1.00  0.00            
ATOM   1675  HZ  PHE   232      48.190  39.160  32.540  1.00  0.00            
ATOM   1676  CD2 PHE   232      45.880  36.740  33.080  1.00  0.00            
ATOM   1677  HD2 PHE   232      45.520  36.220  33.960  1.00  0.00            
ATOM   1678  CE2 PHE   232      46.870  37.650  33.370  1.00  0.00            
ATOM   1679  HE2 PHE   232      47.150  37.800  34.400  1.00  0.00            
ATOM   1680  C   PHE   232      42.450  37.370  31.930  1.00  0.00            
ATOM   1681  O   PHE   232      42.650  38.430  32.520  1.00  0.00            
ATOM   1682  N   LYS   233      41.620  37.360  30.870  1.00  0.00            
ATOM   1683  HN  LYS   233      41.450  36.600  30.240  1.00  0.00            
ATOM   1684  CA  LYS   233      41.030  38.560  30.370  1.00  0.00            
ATOM   1685  HA  LYS   233      41.680  39.390  30.630  1.00  0.00            
ATOM   1686  CB  LYS   233      41.020  38.540  28.830  1.00  0.00            
ATOM   1687  HB1 LYS   233      40.150  37.990  28.400  1.00  0.00            
ATOM   1688  HB2 LYS   233      41.060  39.610  28.540  1.00  0.00            
ATOM   1689  CG  LYS   233      42.250  38.060  28.060  1.00  0.00            
ATOM   1690  HG1 LYS   233      43.180  38.520  28.460  1.00  0.00            
ATOM   1691  HG2 LYS   233      42.330  36.960  28.190  1.00  0.00            
ATOM   1692  CD  LYS   233      42.120  38.320  26.560  1.00  0.00            
ATOM   1693  HD1 LYS   233      41.050  38.120  26.310  1.00  0.00            
ATOM   1694  HD2 LYS   233      42.430  39.390  26.500  1.00  0.00            
ATOM   1695  CE  LYS   233      42.980  37.360  25.740  1.00  0.00            
ATOM   1696  HE1 LYS   233      44.020  37.770  25.750  1.00  0.00            
ATOM   1697  HE2 LYS   233      43.110  36.430  26.320  1.00  0.00            
ATOM   1698  NZ  LYS   233      42.650  37.100  24.320  1.00  0.00            
ATOM   1699  HZ1 LYS   233      42.540  36.100  24.040  1.00  0.00            
ATOM   1700  HZ2 LYS   233      41.850  37.680  24.010  1.00  0.00            
ATOM   1701  HZ3 LYS   233      43.390  37.510  23.730  1.00  0.00            
ATOM   1702  C   LYS   233      39.760  38.970  31.030  1.00  0.00            
ATOM   1703  O   LYS   233      39.360  40.130  31.010  1.00  0.00            
ATOM   1704  N   SER   234      39.010  38.090  31.710  1.00  0.00            
ATOM   1705  HN  SER   234      39.140  37.120  31.480  1.00  0.00            
ATOM   1706  CA  SER   234      37.820  38.530  32.370  1.00  0.00            
ATOM   1707  HA  SER   234      37.420  39.430  31.920  1.00  0.00            
ATOM   1708  CB  SER   234      36.760  37.430  32.460  1.00  0.00            
ATOM   1709  HB1 SER   234      37.230  36.460  32.740  1.00  0.00            
ATOM   1710  HB2 SER   234      35.910  37.800  33.080  1.00  0.00            
ATOM   1711  OG  SER   234      36.280  37.240  31.140  1.00  0.00            
ATOM   1712  HG1 SER   234      35.320  37.350  31.100  1.00  0.00            
ATOM   1713  C   SER   234      38.110  38.980  33.760  1.00  0.00            
ATOM   1714  O   SER   234      37.180  39.190  34.550  1.00  0.00            
ATOM   1715  N   GLY   235      39.360  39.220  34.190  1.00  0.00            
ATOM   1716  HN  GLY   235      40.080  39.050  33.520  1.00  0.00            
ATOM   1717  CA  GLY   235      39.660  39.730  35.490  1.00  0.00            
ATOM   1718  HA1 GLY   235      40.720  39.950  35.440  1.00  0.00            
ATOM   1719  HA2 GLY   235      39.000  40.590  35.510  1.00  0.00            
ATOM   1720  C   GLY   235      39.490  38.840  36.670  1.00  0.00            
ATOM   1721  O   GLY   235      38.990  39.240  37.720  1.00  0.00            
ATOM   1722  N   GLY   236      39.990  37.590  36.600  1.00  0.00            
ATOM   1723  HN  GLY   236      40.340  37.390  35.690  1.00  0.00            
ATOM   1724  CA  GLY   236      39.990  36.540  37.570  1.00  0.00            
ATOM   1725  HA1 GLY   236      39.040  36.530  38.090  1.00  0.00            
ATOM   1726  HA2 GLY   236      40.120  35.620  37.020  1.00  0.00            
ATOM   1727  C   GLY   236      41.020  36.640  38.650  1.00  0.00            
ATOM   1728  O   GLY   236      40.760  36.080  39.710  1.00  0.00            
ATOM   1729  N   ILE   237      42.150  37.330  38.430  1.00  0.00            
ATOM   1730  HN  ILE   237      42.330  37.820  37.590  1.00  0.00            
ATOM   1731  CA  ILE   237      43.130  37.540  39.450  1.00  0.00            
ATOM   1732  HA  ILE   237      43.170  36.630  40.030  1.00  0.00            
ATOM   1733  CB  ILE   237      44.430  37.760  38.730  1.00  0.00            
ATOM   1734  HB  ILE   237      44.380  38.540  37.940  1.00  0.00            
ATOM   1735  CG2 ILE   237      45.500  38.240  39.730  1.00  0.00            
ATOM   1736 1HG2 ILE   237      45.610  37.530  40.580  1.00  0.00            
ATOM   1737 2HG2 ILE   237      46.450  38.120  39.170  1.00  0.00            
ATOM   1738 3HG2 ILE   237      45.330  39.250  40.160  1.00  0.00            
ATOM   1739  CG1 ILE   237      44.870  36.410  38.140  1.00  0.00            
ATOM   1740 1HG1 ILE   237      45.130  35.650  38.910  1.00  0.00            
ATOM   1741 2HG1 ILE   237      44.050  35.950  37.540  1.00  0.00            
ATOM   1742  CD  ILE   237      46.070  36.480  37.200  1.00  0.00            
ATOM   1743  HD1 ILE   237      46.320  35.480  36.780  1.00  0.00            
ATOM   1744  HD2 ILE   237      45.830  37.060  36.290  1.00  0.00            
ATOM   1745  HD3 ILE   237      47.070  36.790  37.580  1.00  0.00            
ATOM   1746  C   ILE   237      42.770  38.660  40.350  1.00  0.00            
ATOM   1747  O   ILE   237      43.040  38.470  41.540  1.00  0.00            
ATOM   1748  N   PRO   238      42.200  39.770  39.980  1.00  0.00            
ATOM   1749  CD  PRO   238      42.160  40.260  38.610  1.00  0.00            
ATOM   1750  HD1 PRO   238      41.430  39.650  38.030  1.00  0.00            
ATOM   1751  HD2 PRO   238      43.100  40.330  38.010  1.00  0.00            
ATOM   1752  CA  PRO   238      41.420  40.590  40.850  1.00  0.00            
ATOM   1753  HA  PRO   238      42.100  41.190  41.450  1.00  0.00            
ATOM   1754  CB  PRO   238      40.660  41.590  39.990  1.00  0.00            
ATOM   1755  HB1 PRO   238      39.630  41.260  39.740  1.00  0.00            
ATOM   1756  HB2 PRO   238      40.490  42.570  40.490  1.00  0.00            
ATOM   1757  CG  PRO   238      41.460  41.620  38.680  1.00  0.00            
ATOM   1758  HG1 PRO   238      40.890  41.760  37.740  1.00  0.00            
ATOM   1759  HG2 PRO   238      42.220  42.430  38.730  1.00  0.00            
ATOM   1760  C   PRO   238      40.540  39.900  41.840  1.00  0.00            
ATOM   1761  O   PRO   238      40.500  40.310  43.000  1.00  0.00            
ATOM   1762  N   ALA   239      39.810  38.850  41.440  1.00  0.00            
ATOM   1763  HN  ALA   239      39.880  38.560  40.480  1.00  0.00            
ATOM   1764  CA  ALA   239      38.930  38.120  42.300  1.00  0.00            
ATOM   1765  HA  ALA   239      38.290  38.810  42.830  1.00  0.00            
ATOM   1766  CB  ALA   239      38.030  37.180  41.490  1.00  0.00            
ATOM   1767  HB1 ALA   239      38.580  36.490  40.810  1.00  0.00            
ATOM   1768  HB2 ALA   239      37.350  36.600  42.160  1.00  0.00            
ATOM   1769  HB3 ALA   239      37.320  37.760  40.870  1.00  0.00            
ATOM   1770  C   ALA   239      39.670  37.340  43.330  1.00  0.00            
ATOM   1771  O   ALA   239      39.290  37.290  44.500  1.00  0.00            
ATOM   1772  N   LEU   240      40.680  36.610  42.830  1.00  0.00            
ATOM   1773  HN  LEU   240      40.840  36.690  41.840  1.00  0.00            
ATOM   1774  CA  LEU   240      41.450  35.600  43.480  1.00  0.00            
ATOM   1775  HA  LEU   240      40.760  34.920  43.950  1.00  0.00            
ATOM   1776  CB  LEU   240      42.290  34.660  42.590  1.00  0.00            
ATOM   1777  HB1 LEU   240      42.970  35.350  42.040  1.00  0.00            
ATOM   1778  HB2 LEU   240      42.920  34.050  43.270  1.00  0.00            
ATOM   1779  CG  LEU   240      41.580  33.680  41.650  1.00  0.00            
ATOM   1780  HG  LEU   240      40.770  34.220  41.130  1.00  0.00            
ATOM   1781  CD1 LEU   240      42.610  33.140  40.640  1.00  0.00            
ATOM   1782 1HD1 LEU   240      43.040  33.990  40.070  1.00  0.00            
ATOM   1783 2HD1 LEU   240      43.440  32.560  41.100  1.00  0.00            
ATOM   1784 3HD1 LEU   240      42.110  32.470  39.910  1.00  0.00            
ATOM   1785  CD2 LEU   240      40.970  32.550  42.500  1.00  0.00            
ATOM   1786 1HD2 LEU   240      40.720  31.680  41.860  1.00  0.00            
ATOM   1787 2HD2 LEU   240      41.720  32.270  43.270  1.00  0.00            
ATOM   1788 3HD2 LEU   240      40.080  32.910  43.070  1.00  0.00            
ATOM   1789  C   LEU   240      42.120  36.120  44.710  1.00  0.00            
ATOM   1790  O   LEU   240      42.130  35.470  45.760  1.00  0.00            
ATOM   1791  N   VAL   241      42.670  37.340  44.630  1.00  0.00            
ATOM   1792  HN  VAL   241      42.610  37.860  43.780  1.00  0.00            
ATOM   1793  CA  VAL   241      43.400  38.070  45.620  1.00  0.00            
ATOM   1794  HA  VAL   241      44.220  37.500  46.030  1.00  0.00            
ATOM   1795  CB  VAL   241      44.030  39.270  44.960  1.00  0.00            
ATOM   1796  HB  VAL   241      43.380  39.800  44.230  1.00  0.00            
ATOM   1797  CG1 VAL   241      44.370  40.330  46.020  1.00  0.00            
ATOM   1798 1HG1 VAL   241      44.800  41.270  45.600  1.00  0.00            
ATOM   1799 2HG1 VAL   241      43.430  40.790  46.390  1.00  0.00            
ATOM   1800 3HG1 VAL   241      44.870  39.840  46.880  1.00  0.00            
ATOM   1801  CG2 VAL   241      45.310  38.880  44.200  1.00  0.00            
ATOM   1802 1HG2 VAL   241      45.870  38.190  44.850  1.00  0.00            
ATOM   1803 2HG2 VAL   241      45.190  38.330  43.240  1.00  0.00            
ATOM   1804 3HG2 VAL   241      45.910  39.810  44.100  1.00  0.00            
ATOM   1805  C   VAL   241      42.560  38.420  46.790  1.00  0.00            
ATOM   1806  O   VAL   241      42.860  38.200  47.960  1.00  0.00            
ATOM   1807  N   LYS   242      41.290  38.790  46.510  1.00  0.00            
ATOM   1808  HN  LYS   242      41.070  39.060  45.580  1.00  0.00            
ATOM   1809  CA  LYS   242      40.190  38.890  47.420  1.00  0.00            
ATOM   1810  HA  LYS   242      40.590  39.540  48.180  1.00  0.00            
ATOM   1811  CB  LYS   242      38.890  39.600  47.030  1.00  0.00            
ATOM   1812  HB1 LYS   242      38.320  39.050  46.250  1.00  0.00            
ATOM   1813  HB2 LYS   242      38.220  39.760  47.900  1.00  0.00            
ATOM   1814  CG  LYS   242      39.090  41.040  46.560  1.00  0.00            
ATOM   1815  HG1 LYS   242      39.720  41.670  47.220  1.00  0.00            
ATOM   1816  HG2 LYS   242      39.660  40.970  45.610  1.00  0.00            
ATOM   1817  CD  LYS   242      37.720  41.720  46.450  1.00  0.00            
ATOM   1818  HD1 LYS   242      36.970  41.210  45.810  1.00  0.00            
ATOM   1819  HD2 LYS   242      37.220  41.720  47.440  1.00  0.00            
ATOM   1820  CE  LYS   242      37.740  43.160  45.940  1.00  0.00            
ATOM   1821  HE1 LYS   242      38.090  43.810  46.770  1.00  0.00            
ATOM   1822  HE2 LYS   242      38.290  43.290  44.990  1.00  0.00            
ATOM   1823  NZ  LYS   242      36.350  43.640  45.770  1.00  0.00            
ATOM   1824  HZ1 LYS   242      35.950  43.320  44.860  1.00  0.00            
ATOM   1825  HZ2 LYS   242      35.770  43.360  46.580  1.00  0.00            
ATOM   1826  HZ3 LYS   242      36.340  44.680  45.750  1.00  0.00            
ATOM   1827  C   LYS   242      39.830  37.590  48.060  1.00  0.00            
ATOM   1828  O   LYS   242      39.290  37.440  49.160  1.00  0.00            
ATOM   1829  N   MET   243      39.960  36.440  47.380  1.00  0.00            
ATOM   1830  HN  MET   243      40.250  36.460  46.430  1.00  0.00            
ATOM   1831  CA  MET   243      39.660  35.190  48.010  1.00  0.00            
ATOM   1832  HA  MET   243      38.760  35.170  48.620  1.00  0.00            
ATOM   1833  CB  MET   243      39.260  34.120  46.990  1.00  0.00            
ATOM   1834  HB1 MET   243      40.090  33.910  46.270  1.00  0.00            
ATOM   1835  HB2 MET   243      39.100  33.190  47.570  1.00  0.00            
ATOM   1836  CG  MET   243      38.010  34.390  46.140  1.00  0.00            
ATOM   1837  HG1 MET   243      38.100  35.380  45.640  1.00  0.00            
ATOM   1838  HG2 MET   243      38.090  33.520  45.450  1.00  0.00            
ATOM   1839  SD  MET   243      36.530  34.140  47.160  1.00  0.00            
ATOM   1840  CE  MET   243      36.220  35.930  47.220  1.00  0.00            
ATOM   1841  HE1 MET   243      36.010  36.290  46.190  1.00  0.00            
ATOM   1842  HE2 MET   243      35.250  36.070  47.750  1.00  0.00            
ATOM   1843  HE3 MET   243      36.960  36.540  47.770  1.00  0.00            
ATOM   1844  C   MET   243      40.720  34.670  48.920  1.00  0.00            
ATOM   1845  O   MET   243      40.530  33.790  49.760  1.00  0.00            
ATOM   1846  N   LEU   244      41.980  35.140  48.840  1.00  0.00            
ATOM   1847  HN  LEU   244      42.150  35.780  48.090  1.00  0.00            
ATOM   1848  CA  LEU   244      43.100  34.840  49.670  1.00  0.00            
ATOM   1849  HA  LEU   244      43.130  33.770  49.820  1.00  0.00            
ATOM   1850  CB  LEU   244      44.470  35.230  49.100  1.00  0.00            
ATOM   1851  HB1 LEU   244      44.530  36.290  48.770  1.00  0.00            
ATOM   1852  HB2 LEU   244      45.240  35.080  49.890  1.00  0.00            
ATOM   1853  CG  LEU   244      44.990  34.460  47.870  1.00  0.00            
ATOM   1854  HG  LEU   244      44.140  34.520  47.160  1.00  0.00            
ATOM   1855  CD1 LEU   244      46.220  35.100  47.200  1.00  0.00            
ATOM   1856 1HD1 LEU   244      47.130  35.030  47.830  1.00  0.00            
ATOM   1857 2HD1 LEU   244      46.510  34.520  46.300  1.00  0.00            
ATOM   1858 3HD1 LEU   244      46.090  36.180  46.950  1.00  0.00            
ATOM   1859  CD2 LEU   244      45.210  32.960  48.130  1.00  0.00            
ATOM   1860 1HD2 LEU   244      45.650  32.490  47.230  1.00  0.00            
ATOM   1861 2HD2 LEU   244      45.950  32.700  48.920  1.00  0.00            
ATOM   1862 3HD2 LEU   244      44.240  32.460  48.340  1.00  0.00            
ATOM   1863  C   LEU   244      42.840  35.460  51.000  1.00  0.00            
ATOM   1864  O   LEU   244      43.320  35.100  52.070  1.00  0.00            
ATOM   1865  N   GLY   245      42.000  36.510  50.950  1.00  0.00            
ATOM   1866  HN  GLY   245      41.620  36.780  50.060  1.00  0.00            
ATOM   1867  CA  GLY   245      41.460  37.310  52.000  1.00  0.00            
ATOM   1868  HA1 GLY   245      42.220  37.490  52.750  1.00  0.00            
ATOM   1869  HA2 GLY   245      41.100  38.180  51.460  1.00  0.00            
ATOM   1870  C   GLY   245      40.260  36.730  52.670  1.00  0.00            
ATOM   1871  O   GLY   245      39.600  37.350  53.510  1.00  0.00            
ATOM   1872  N   SER   246      39.860  35.500  52.280  1.00  0.00            
ATOM   1873  HN  SER   246      40.380  35.060  51.560  1.00  0.00            
ATOM   1874  CA  SER   246      38.810  34.730  52.860  1.00  0.00            
ATOM   1875  HA  SER   246      37.890  35.290  52.890  1.00  0.00            
ATOM   1876  CB  SER   246      38.330  33.630  51.900  1.00  0.00            
ATOM   1877  HB1 SER   246      38.130  34.130  50.930  1.00  0.00            
ATOM   1878  HB2 SER   246      39.150  32.920  51.670  1.00  0.00            
ATOM   1879  OG  SER   246      37.110  33.100  52.410  1.00  0.00            
ATOM   1880  HG1 SER   246      36.420  33.100  51.740  1.00  0.00            
ATOM   1881  C   SER   246      39.180  34.130  54.180  1.00  0.00            
ATOM   1882  O   SER   246      40.360  33.810  54.330  1.00  0.00            
ATOM   1883  N   PRO   247      38.320  33.990  55.140  1.00  0.00            
ATOM   1884  CD  PRO   247      37.280  34.980  55.380  1.00  0.00            
ATOM   1885  HD1 PRO   247      36.440  34.980  54.660  1.00  0.00            
ATOM   1886  HD2 PRO   247      37.760  35.980  55.380  1.00  0.00            
ATOM   1887  CA  PRO   247      38.530  33.200  56.320  1.00  0.00            
ATOM   1888  HA  PRO   247      39.600  33.120  56.450  1.00  0.00            
ATOM   1889  CB  PRO   247      37.810  33.930  57.450  1.00  0.00            
ATOM   1890  HB1 PRO   247      37.500  33.220  58.250  1.00  0.00            
ATOM   1891  HB2 PRO   247      38.460  34.690  57.930  1.00  0.00            
ATOM   1892  CG  PRO   247      36.650  34.660  56.750  1.00  0.00            
ATOM   1893  HG1 PRO   247      35.820  33.960  56.520  1.00  0.00            
ATOM   1894  HG2 PRO   247      36.280  35.540  57.310  1.00  0.00            
ATOM   1895  C   PRO   247      37.940  31.860  56.050  1.00  0.00            
ATOM   1896  O   PRO   247      37.850  30.990  56.910  1.00  0.00            
ATOM   1897  N   VAL   248      37.300  31.610  54.890  1.00  0.00            
ATOM   1898  HN  VAL   248      37.270  32.250  54.120  1.00  0.00            
ATOM   1899  CA  VAL   248      36.530  30.430  54.650  1.00  0.00            
ATOM   1900  HA  VAL   248      36.350  29.890  55.560  1.00  0.00            
ATOM   1901  CB  VAL   248      35.230  30.610  53.920  1.00  0.00            
ATOM   1902  HB  VAL   248      35.440  31.110  52.950  1.00  0.00            
ATOM   1903  CG1 VAL   248      34.610  29.230  53.620  1.00  0.00            
ATOM   1904 1HG1 VAL   248      35.200  28.550  52.970  1.00  0.00            
ATOM   1905 2HG1 VAL   248      34.500  28.690  54.580  1.00  0.00            
ATOM   1906 3HG1 VAL   248      33.650  29.300  53.060  1.00  0.00            
ATOM   1907  CG2 VAL   248      34.260  31.510  54.700  1.00  0.00            
ATOM   1908 1HG2 VAL   248      33.220  31.280  54.380  1.00  0.00            
ATOM   1909 2HG2 VAL   248      34.460  31.360  55.780  1.00  0.00            
ATOM   1910 3HG2 VAL   248      34.460  32.590  54.510  1.00  0.00            
ATOM   1911  C   VAL   248      37.510  29.600  53.890  1.00  0.00            
ATOM   1912  O   VAL   248      38.030  29.980  52.850  1.00  0.00            
ATOM   1913  N   ASP   249      37.870  28.500  54.580  1.00  0.00            
ATOM   1914  HN  ASP   249      37.310  28.290  55.380  1.00  0.00            
ATOM   1915  CA  ASP   249      38.850  27.510  54.270  1.00  0.00            
ATOM   1916  HA  ASP   249      39.840  27.940  54.230  1.00  0.00            
ATOM   1917  CB  ASP   249      38.940  26.400  55.340  1.00  0.00            
ATOM   1918  HB1 ASP   249      38.020  25.790  55.490  1.00  0.00            
ATOM   1919  HB2 ASP   249      39.680  25.640  55.000  1.00  0.00            
ATOM   1920  CG  ASP   249      39.350  26.980  56.680  1.00  0.00            
ATOM   1921  OD1 ASP   249      38.530  26.850  57.620  1.00  0.00            
ATOM   1922  OD2 ASP   249      40.460  27.570  56.820  1.00  0.00            
ATOM   1923  C   ASP   249      38.690  26.760  53.000  1.00  0.00            
ATOM   1924  O   ASP   249      39.680  26.490  52.320  1.00  0.00            
ATOM   1925  N   SER   250      37.450  26.380  52.620  1.00  0.00            
ATOM   1926  HN  SER   250      36.650  26.550  53.200  1.00  0.00            
ATOM   1927  CA  SER   250      37.100  25.600  51.480  1.00  0.00            
ATOM   1928  HA  SER   250      37.830  24.810  51.460  1.00  0.00            
ATOM   1929  CB  SER   250      35.650  25.080  51.530  1.00  0.00            
ATOM   1930  HB1 SER   250      35.570  24.320  50.730  1.00  0.00            
ATOM   1931  HB2 SER   250      35.530  24.470  52.460  1.00  0.00            
ATOM   1932  OG  SER   250      34.670  26.100  51.520  1.00  0.00            
ATOM   1933  HG1 SER   250      33.800  25.740  51.710  1.00  0.00            
ATOM   1934  C   SER   250      37.300  26.360  50.210  1.00  0.00            
ATOM   1935  O   SER   250      37.840  25.900  49.210  1.00  0.00            
ATOM   1936  N   VAL   251      36.870  27.630  50.260  1.00  0.00            
ATOM   1937  HN  VAL   251      36.250  27.820  51.020  1.00  0.00            
ATOM   1938  CA  VAL   251      37.230  28.700  49.370  1.00  0.00            
ATOM   1939  HA  VAL   251      36.980  28.390  48.370  1.00  0.00            
ATOM   1940  CB  VAL   251      36.430  29.930  49.650  1.00  0.00            
ATOM   1941  HB  VAL   251      36.680  30.320  50.670  1.00  0.00            
ATOM   1942  CG1 VAL   251      36.600  30.940  48.500  1.00  0.00            
ATOM   1943 1HG1 VAL   251      36.000  31.850  48.680  1.00  0.00            
ATOM   1944 2HG1 VAL   251      37.640  31.320  48.400  1.00  0.00            
ATOM   1945 3HG1 VAL   251      36.470  30.550  47.470  1.00  0.00            
ATOM   1946  CG2 VAL   251      34.920  29.640  49.710  1.00  0.00            
ATOM   1947 1HG2 VAL   251      34.550  28.980  48.900  1.00  0.00            
ATOM   1948 2HG2 VAL   251      34.720  29.110  50.660  1.00  0.00            
ATOM   1949 3HG2 VAL   251      34.310  30.570  49.730  1.00  0.00            
ATOM   1950  C   VAL   251      38.670  29.110  49.350  1.00  0.00            
ATOM   1951  O   VAL   251      39.230  29.300  48.270  1.00  0.00            
ATOM   1952  N   LEU   252      39.390  29.180  50.480  1.00  0.00            
ATOM   1953  HN  LEU   252      38.790  29.120  51.280  1.00  0.00            
ATOM   1954  CA  LEU   252      40.770  29.520  50.650  1.00  0.00            
ATOM   1955  HA  LEU   252      40.950  30.480  50.180  1.00  0.00            
ATOM   1956  CB  LEU   252      41.130  29.590  52.140  1.00  0.00            
ATOM   1957  HB1 LEU   252      40.330  30.110  52.720  1.00  0.00            
ATOM   1958  HB2 LEU   252      41.190  28.590  52.630  1.00  0.00            
ATOM   1959  CG  LEU   252      42.450  30.240  52.580  1.00  0.00            
ATOM   1960  HG  LEU   252      43.250  29.740  51.990  1.00  0.00            
ATOM   1961  CD1 LEU   252      42.300  31.750  52.340  1.00  0.00            
ATOM   1962 1HD1 LEU   252      43.100  32.300  52.880  1.00  0.00            
ATOM   1963 2HD1 LEU   252      42.340  32.080  51.280  1.00  0.00            
ATOM   1964 3HD1 LEU   252      41.360  32.080  52.820  1.00  0.00            
ATOM   1965  CD2 LEU   252      42.630  29.950  54.080  1.00  0.00            
ATOM   1966 1HD2 LEU   252      41.700  30.350  54.550  1.00  0.00            
ATOM   1967 2HD2 LEU   252      42.750  28.870  54.300  1.00  0.00            
ATOM   1968 3HD2 LEU   252      43.480  30.510  54.530  1.00  0.00            
ATOM   1969  C   LEU   252      41.700  28.590  49.960  1.00  0.00            
ATOM   1970  O   LEU   252      42.620  29.050  49.280  1.00  0.00            
ATOM   1971  N   PHE   253      41.430  27.270  49.920  1.00  0.00            
ATOM   1972  HN  PHE   253      40.700  26.930  50.520  1.00  0.00            
ATOM   1973  CA  PHE   253      42.270  26.290  49.310  1.00  0.00            
ATOM   1974  HA  PHE   253      43.280  26.600  49.510  1.00  0.00            
ATOM   1975  CB  PHE   253      42.030  24.900  49.910  1.00  0.00            
ATOM   1976  HB1 PHE   253      41.010  24.460  49.850  1.00  0.00            
ATOM   1977  HB2 PHE   253      42.680  24.160  49.400  1.00  0.00            
ATOM   1978  CG  PHE   253      42.290  24.820  51.380  1.00  0.00            
ATOM   1979  CD1 PHE   253      43.180  25.660  52.010  1.00  0.00            
ATOM   1980  HD1 PHE   253      43.740  26.430  51.500  1.00  0.00            
ATOM   1981  CE1 PHE   253      43.360  25.630  53.370  1.00  0.00            
ATOM   1982  HE1 PHE   253      43.980  26.380  53.840  1.00  0.00            
ATOM   1983  CZ  PHE   253      42.750  24.690  54.170  1.00  0.00            
ATOM   1984  HZ  PHE   253      42.970  24.700  55.230  1.00  0.00            
ATOM   1985  CD2 PHE   253      41.670  23.890  52.160  1.00  0.00            
ATOM   1986  HD2 PHE   253      41.000  23.170  51.700  1.00  0.00            
ATOM   1987  CE2 PHE   253      42.000  23.760  53.490  1.00  0.00            
ATOM   1988  HE2 PHE   253      41.400  23.040  54.030  1.00  0.00            
ATOM   1989  C   PHE   253      42.000  26.300  47.840  1.00  0.00            
ATOM   1990  O   PHE   253      42.880  26.130  47.000  1.00  0.00            
ATOM   1991  N   TYR   254      40.740  26.500  47.410  1.00  0.00            
ATOM   1992  HN  TYR   254      40.030  26.620  48.090  1.00  0.00            
ATOM   1993  CA  TYR   254      40.340  26.560  46.030  1.00  0.00            
ATOM   1994  HA  TYR   254      40.680  25.630  45.600  1.00  0.00            
ATOM   1995  CB  TYR   254      38.820  26.680  45.840  1.00  0.00            
ATOM   1996  HB1 TYR   254      38.400  27.170  46.740  1.00  0.00            
ATOM   1997  HB2 TYR   254      38.560  27.240  44.910  1.00  0.00            
ATOM   1998  CG  TYR   254      38.250  25.320  45.650  1.00  0.00            
ATOM   1999  CD1 TYR   254      37.020  25.150  46.240  1.00  0.00            
ATOM   2000  HD1 TYR   254      36.570  25.970  46.770  1.00  0.00            
ATOM   2001  CE1 TYR   254      36.310  23.990  46.050  1.00  0.00            
ATOM   2002  HE1 TYR   254      35.420  23.860  46.640  1.00  0.00            
ATOM   2003  CZ  TYR   254      36.810  23.050  45.180  1.00  0.00            
ATOM   2004  OH  TYR   254      36.210  21.770  45.180  1.00  0.00            
ATOM   2005  HH  TYR   254      36.310  21.460  44.270  1.00  0.00            
ATOM   2006  CD2 TYR   254      38.740  24.350  44.810  1.00  0.00            
ATOM   2007  HD2 TYR   254      39.680  24.510  44.300  1.00  0.00            
ATOM   2008  CE2 TYR   254      38.020  23.220  44.530  1.00  0.00            
ATOM   2009  HE2 TYR   254      38.440  22.410  43.960  1.00  0.00            
ATOM   2010  C   TYR   254      41.040  27.640  45.280  1.00  0.00            
ATOM   2011  O   TYR   254      41.600  27.390  44.210  1.00  0.00            
ATOM   2012  N   ALA   255      41.030  28.880  45.780  1.00  0.00            
ATOM   2013  HN  ALA   255      40.460  29.120  46.560  1.00  0.00            
ATOM   2014  CA  ALA   255      41.600  30.090  45.260  1.00  0.00            
ATOM   2015  HA  ALA   255      41.140  30.170  44.290  1.00  0.00            
ATOM   2016  CB  ALA   255      41.300  31.250  46.220  1.00  0.00            
ATOM   2017  HB1 ALA   255      41.580  31.120  47.290  1.00  0.00            
ATOM   2018  HB2 ALA   255      41.710  32.180  45.770  1.00  0.00            
ATOM   2019  HB3 ALA   255      40.190  31.320  46.220  1.00  0.00            
ATOM   2020  C   ALA   255      43.070  30.050  45.000  1.00  0.00            
ATOM   2021  O   ALA   255      43.520  30.520  43.960  1.00  0.00            
ATOM   2022  N   ILE   256      43.890  29.550  45.950  1.00  0.00            
ATOM   2023  HN  ILE   256      43.430  29.320  46.800  1.00  0.00            
ATOM   2024  CA  ILE   256      45.320  29.520  45.880  1.00  0.00            
ATOM   2025  HA  ILE   256      45.640  30.470  45.500  1.00  0.00            
ATOM   2026  CB  ILE   256      45.960  29.340  47.220  1.00  0.00            
ATOM   2027  HB  ILE   256      45.610  30.130  47.910  1.00  0.00            
ATOM   2028  CG2 ILE   256      45.480  28.080  47.970  1.00  0.00            
ATOM   2029 1HG2 ILE   256      45.890  27.900  48.980  1.00  0.00            
ATOM   2030 2HG2 ILE   256      44.380  27.920  47.990  1.00  0.00            
ATOM   2031 3HG2 ILE   256      45.900  27.220  47.410  1.00  0.00            
ATOM   2032  CG1 ILE   256      47.500  29.430  47.200  1.00  0.00            
ATOM   2033 1HG1 ILE   256      47.750  29.110  48.230  1.00  0.00            
ATOM   2034 2HG1 ILE   256      47.860  28.570  46.590  1.00  0.00            
ATOM   2035  CD  ILE   256      48.160  30.780  46.950  1.00  0.00            
ATOM   2036  HD1 ILE   256      49.150  30.630  47.430  1.00  0.00            
ATOM   2037  HD2 ILE   256      48.180  31.020  45.860  1.00  0.00            
ATOM   2038  HD3 ILE   256      47.590  31.500  47.580  1.00  0.00            
ATOM   2039  C   ILE   256      45.790  28.530  44.860  1.00  0.00            
ATOM   2040  O   ILE   256      46.630  28.790  44.000  1.00  0.00            
ATOM   2041  N   THR   257      45.120  27.370  44.770  1.00  0.00            
ATOM   2042  HN  THR   257      44.370  27.150  45.390  1.00  0.00            
ATOM   2043  CA  THR   257      45.360  26.390  43.760  1.00  0.00            
ATOM   2044  HA  THR   257      46.420  26.200  43.740  1.00  0.00            
ATOM   2045  CB  THR   257      44.840  25.000  43.990  1.00  0.00            
ATOM   2046  HB  THR   257      43.730  25.060  43.890  1.00  0.00            
ATOM   2047  OG1 THR   257      45.030  24.620  45.350  1.00  0.00            
ATOM   2048  HG1 THR   257      44.260  24.930  45.830  1.00  0.00            
ATOM   2049  CG2 THR   257      45.440  23.900  43.100  1.00  0.00            
ATOM   2050 1HG2 THR   257      45.200  23.890  42.010  1.00  0.00            
ATOM   2051 2HG2 THR   257      46.530  23.790  43.280  1.00  0.00            
ATOM   2052 3HG2 THR   257      45.150  22.900  43.480  1.00  0.00            
ATOM   2053  C   THR   257      44.980  26.840  42.390  1.00  0.00            
ATOM   2054  O   THR   257      45.680  26.660  41.400  1.00  0.00            
ATOM   2055  N   THR   258      43.840  27.550  42.260  1.00  0.00            
ATOM   2056  HN  THR   258      43.130  27.670  42.940  1.00  0.00            
ATOM   2057  CA  THR   258      43.530  28.240  41.050  1.00  0.00            
ATOM   2058  HA  THR   258      43.570  27.540  40.220  1.00  0.00            
ATOM   2059  CB  THR   258      42.130  28.780  41.050  1.00  0.00            
ATOM   2060  HB  THR   258      42.040  29.650  41.740  1.00  0.00            
ATOM   2061  OG1 THR   258      41.100  27.960  41.590  1.00  0.00            
ATOM   2062  HG1 THR   258      41.310  27.830  42.520  1.00  0.00            
ATOM   2063  CG2 THR   258      41.660  29.110  39.630  1.00  0.00            
ATOM   2064 1HG2 THR   258      40.600  29.450  39.710  1.00  0.00            
ATOM   2065 2HG2 THR   258      42.200  30.030  39.280  1.00  0.00            
ATOM   2066 3HG2 THR   258      41.910  28.270  38.950  1.00  0.00            
ATOM   2067  C   THR   258      44.510  29.260  40.580  1.00  0.00            
ATOM   2068  O   THR   258      44.930  29.270  39.430  1.00  0.00            
ATOM   2069  N   LEU   259      44.950  30.210  41.430  1.00  0.00            
ATOM   2070  HN  LEU   259      44.640  30.210  42.370  1.00  0.00            
ATOM   2071  CA  LEU   259      45.810  31.300  41.110  1.00  0.00            
ATOM   2072  HA  LEU   259      45.380  31.970  40.380  1.00  0.00            
ATOM   2073  CB  LEU   259      45.920  32.140  42.390  1.00  0.00            
ATOM   2074  HB1 LEU   259      44.890  32.410  42.730  1.00  0.00            
ATOM   2075  HB2 LEU   259      46.380  31.550  43.210  1.00  0.00            
ATOM   2076  CG  LEU   259      46.710  33.460  42.260  1.00  0.00            
ATOM   2077  HG  LEU   259      47.740  33.220  41.910  1.00  0.00            
ATOM   2078  CD1 LEU   259      46.180  34.390  41.150  1.00  0.00            
ATOM   2079 1HD1 LEU   259      45.150  34.700  41.450  1.00  0.00            
ATOM   2080 2HD1 LEU   259      46.790  35.310  41.110  1.00  0.00            
ATOM   2081 3HD1 LEU   259      46.060  33.930  40.150  1.00  0.00            
ATOM   2082  CD2 LEU   259      46.620  34.260  43.560  1.00  0.00            
ATOM   2083 1HD2 LEU   259      47.310  33.780  44.290  1.00  0.00            
ATOM   2084 2HD2 LEU   259      46.950  35.310  43.370  1.00  0.00            
ATOM   2085 3HD2 LEU   259      45.590  34.160  43.960  1.00  0.00            
ATOM   2086  C   LEU   259      47.180  30.880  40.680  1.00  0.00            
ATOM   2087  O   LEU   259      47.780  31.470  39.790  1.00  0.00            
ATOM   2088  N   HIS   260      47.700  29.840  41.350  1.00  0.00            
ATOM   2089  HN  HIS   260      47.300  29.500  42.190  1.00  0.00            
ATOM   2090  CA  HIS   260      48.910  29.120  41.040  1.00  0.00            
ATOM   2091  HA  HIS   260      49.720  29.800  41.290  1.00  0.00            
ATOM   2092  CB  HIS   260      49.120  27.900  41.940  1.00  0.00            
ATOM   2093  HB1 HIS   260      49.050  28.250  42.990  1.00  0.00            
ATOM   2094  HB2 HIS   260      48.280  27.180  41.820  1.00  0.00            
ATOM   2095  ND1 HIS   260      50.560  26.110  41.290  1.00  0.00            
ATOM   2096  CG  HIS   260      50.500  27.310  41.980  1.00  0.00            
ATOM   2097  CE1 HIS   260      51.820  25.710  41.280  1.00  0.00            
ATOM   2098  HE1 HIS   260      52.250  24.820  40.820  1.00  0.00            
ATOM   2099  NE2 HIS   260      52.580  26.600  41.970  1.00  0.00            
ATOM   2100  HE2 HIS   260      53.570  26.630  41.880  1.00  0.00            
ATOM   2101  CD2 HIS   260      51.740  27.600  42.440  1.00  0.00            
ATOM   2102  HD2 HIS   260      52.050  28.440  43.040  1.00  0.00            
ATOM   2103  C   HIS   260      49.010  28.660  39.630  1.00  0.00            
ATOM   2104  O   HIS   260      50.000  28.910  38.950  1.00  0.00            
ATOM   2105  N   ASN   261      47.960  28.020  39.090  1.00  0.00            
ATOM   2106  HN  ASN   261      47.220  27.680  39.670  1.00  0.00            
ATOM   2107  CA  ASN   261      47.950  27.630  37.710  1.00  0.00            
ATOM   2108  HA  ASN   261      48.800  26.980  37.600  1.00  0.00            
ATOM   2109  CB  ASN   261      46.650  26.910  37.310  1.00  0.00            
ATOM   2110  HB1 ASN   261      45.770  27.490  37.650  1.00  0.00            
ATOM   2111  HB2 ASN   261      46.730  26.770  36.210  1.00  0.00            
ATOM   2112  CG  ASN   261      46.650  25.560  38.010  1.00  0.00            
ATOM   2113  OD1 ASN   261      47.730  25.010  38.240  1.00  0.00            
ATOM   2114  ND2 ASN   261      45.440  24.980  38.260  1.00  0.00            
ATOM   2115 1HD2 ASN   261      44.610  25.340  37.830  1.00  0.00            
ATOM   2116 2HD2 ASN   261      45.400  24.310  38.990  1.00  0.00            
ATOM   2117  C   ASN   261      48.150  28.800  36.810  1.00  0.00            
ATOM   2118  O   ASN   261      48.880  28.610  35.840  1.00  0.00            
ATOM   2119  N   LEU   262      47.540  29.990  36.950  1.00  0.00            
ATOM   2120  HN  LEU   262      46.990  30.060  37.770  1.00  0.00            
ATOM   2121  CA  LEU   262      47.720  31.100  36.060  1.00  0.00            
ATOM   2122  HA  LEU   262      47.720  30.830  35.010  1.00  0.00            
ATOM   2123  CB  LEU   262      46.740  32.260  36.310  1.00  0.00            
ATOM   2124  HB1 LEU   262      46.490  32.360  37.390  1.00  0.00            
ATOM   2125  HB2 LEU   262      47.130  33.230  35.950  1.00  0.00            
ATOM   2126  CG  LEU   262      45.420  32.180  35.520  1.00  0.00            
ATOM   2127  HG  LEU   262      45.660  31.840  34.490  1.00  0.00            
ATOM   2128  CD1 LEU   262      44.460  31.160  36.170  1.00  0.00            
ATOM   2129 1HD1 LEU   262      44.160  31.370  37.220  1.00  0.00            
ATOM   2130 2HD1 LEU   262      43.520  31.230  35.590  1.00  0.00            
ATOM   2131 3HD1 LEU   262      44.910  30.150  36.130  1.00  0.00            
ATOM   2132  CD2 LEU   262      44.810  33.570  35.290  1.00  0.00            
ATOM   2133 1HD2 LEU   262      44.590  33.990  36.300  1.00  0.00            
ATOM   2134 2HD2 LEU   262      45.560  34.260  34.850  1.00  0.00            
ATOM   2135 3HD2 LEU   262      43.870  33.580  34.700  1.00  0.00            
ATOM   2136  C   LEU   262      49.080  31.670  36.220  1.00  0.00            
ATOM   2137  O   LEU   262      49.680  32.150  35.260  1.00  0.00            
ATOM   2138  N   LEU   263      49.710  31.660  37.410  1.00  0.00            
ATOM   2139  HN  LEU   263      49.180  31.320  38.180  1.00  0.00            
ATOM   2140  CA  LEU   263      51.040  32.170  37.540  1.00  0.00            
ATOM   2141  HA  LEU   263      51.200  33.160  37.140  1.00  0.00            
ATOM   2142  CB  LEU   263      51.480  32.210  39.010  1.00  0.00            
ATOM   2143  HB1 LEU   263      51.130  31.230  39.420  1.00  0.00            
ATOM   2144  HB2 LEU   263      52.580  32.170  39.140  1.00  0.00            
ATOM   2145  CG  LEU   263      50.910  33.400  39.790  1.00  0.00            
ATOM   2146  HG  LEU   263      49.870  33.680  39.500  1.00  0.00            
ATOM   2147  CD1 LEU   263      50.780  33.040  41.280  1.00  0.00            
ATOM   2148 1HD1 LEU   263      50.140  32.140  41.350  1.00  0.00            
ATOM   2149 2HD1 LEU   263      51.690  32.850  41.890  1.00  0.00            
ATOM   2150 3HD1 LEU   263      50.160  33.820  41.780  1.00  0.00            
ATOM   2151  CD2 LEU   263      51.720  34.670  39.460  1.00  0.00            
ATOM   2152 1HD2 LEU   263      52.800  34.460  39.290  1.00  0.00            
ATOM   2153 2HD2 LEU   263      51.250  35.030  38.520  1.00  0.00            
ATOM   2154 3HD2 LEU   263      51.660  35.470  40.230  1.00  0.00            
ATOM   2155  C   LEU   263      52.040  31.320  36.830  1.00  0.00            
ATOM   2156  O   LEU   263      52.850  31.880  36.090  1.00  0.00            
ATOM   2157  N   LEU   264      51.990  29.980  36.960  1.00  0.00            
ATOM   2158  HN  LEU   264      51.370  29.670  37.680  1.00  0.00            
ATOM   2159  CA  LEU   264      52.920  29.090  36.340  1.00  0.00            
ATOM   2160  HA  LEU   264      53.940  29.440  36.420  1.00  0.00            
ATOM   2161  CB  LEU   264      52.740  27.740  37.050  1.00  0.00            
ATOM   2162  HB1 LEU   264      52.690  28.000  38.130  1.00  0.00            
ATOM   2163  HB2 LEU   264      51.720  27.310  36.950  1.00  0.00            
ATOM   2164  CG  LEU   264      53.770  26.640  36.760  1.00  0.00            
ATOM   2165  HG  LEU   264      53.510  26.250  35.750  1.00  0.00            
ATOM   2166  CD1 LEU   264      55.210  27.160  36.940  1.00  0.00            
ATOM   2167 1HD1 LEU   264      55.950  26.340  36.870  1.00  0.00            
ATOM   2168 2HD1 LEU   264      55.500  27.940  36.210  1.00  0.00            
ATOM   2169 3HD1 LEU   264      55.240  27.560  37.980  1.00  0.00            
ATOM   2170  CD2 LEU   264      53.490  25.520  37.770  1.00  0.00            
ATOM   2171 1HD2 LEU   264      52.400  25.320  37.820  1.00  0.00            
ATOM   2172 2HD2 LEU   264      54.030  24.610  37.430  1.00  0.00            
ATOM   2173 3HD2 LEU   264      53.910  25.710  38.780  1.00  0.00            
ATOM   2174  C   LEU   264      52.800  28.940  34.860  1.00  0.00            
ATOM   2175  O   LEU   264      53.740  28.770  34.090  1.00  0.00            
ATOM   2176  N   HIS   265      51.540  28.900  34.390  1.00  0.00            
ATOM   2177  HN  HIS   265      50.760  29.050  34.990  1.00  0.00            
ATOM   2178  CA  HIS   265      51.190  28.550  33.040  1.00  0.00            
ATOM   2179  HA  HIS   265      52.090  28.330  32.480  1.00  0.00            
ATOM   2180  CB  HIS   265      50.280  27.320  33.140  1.00  0.00            
ATOM   2181  HB1 HIS   265      49.430  27.760  33.710  1.00  0.00            
ATOM   2182  HB2 HIS   265      49.940  27.030  32.120  1.00  0.00            
ATOM   2183  ND1 HIS   265      52.110  25.660  33.100  1.00  0.00            
ATOM   2184  CG  HIS   265      50.980  26.130  33.720  1.00  0.00            
ATOM   2185  CE1 HIS   265      52.480  24.610  33.800  1.00  0.00            
ATOM   2186  HE1 HIS   265      53.360  24.050  33.500  1.00  0.00            
ATOM   2187  NE2 HIS   265      51.610  24.350  34.820  1.00  0.00            
ATOM   2188  HE2 HIS   265      51.630  23.650  35.520  1.00  0.00            
ATOM   2189  CD2 HIS   265      50.670  25.370  34.800  1.00  0.00            
ATOM   2190  HD2 HIS   265      49.800  25.470  35.440  1.00  0.00            
ATOM   2191  C   HIS   265      50.520  29.580  32.200  1.00  0.00            
ATOM   2192  O   HIS   265      50.120  29.320  31.070  1.00  0.00            
ATOM   2193  N   GLN   266      50.360  30.830  32.690  1.00  0.00            
ATOM   2194  HN  GLN   266      50.680  31.120  33.590  1.00  0.00            
ATOM   2195  CA  GLN   266      49.810  31.910  31.940  1.00  0.00            
ATOM   2196  HA  GLN   266      49.730  31.710  30.880  1.00  0.00            
ATOM   2197  CB  GLN   266      48.370  32.290  32.330  1.00  0.00            
ATOM   2198  HB1 GLN   266      47.770  31.350  32.290  1.00  0.00            
ATOM   2199  HB2 GLN   266      48.380  32.580  33.400  1.00  0.00            
ATOM   2200  CG  GLN   266      47.750  33.390  31.480  1.00  0.00            
ATOM   2201  HG1 GLN   266      46.700  33.270  31.830  1.00  0.00            
ATOM   2202  HG2 GLN   266      48.150  34.380  31.780  1.00  0.00            
ATOM   2203  CD  GLN   266      47.820  33.140  29.980  1.00  0.00            
ATOM   2204  OE1 GLN   266      47.340  32.140  29.440  1.00  0.00            
ATOM   2205  NE2 GLN   266      48.540  34.080  29.310  1.00  0.00            
ATOM   2206 1HE2 GLN   266      49.040  34.780  29.820  1.00  0.00            
ATOM   2207 2HE2 GLN   266      48.450  34.090  28.310  1.00  0.00            
ATOM   2208  C   GLN   266      50.770  33.040  32.000  1.00  0.00            
ATOM   2209  O   GLN   266      50.830  33.750  33.000  1.00  0.00            
ATOM   2210  N   GLU   267      51.580  33.380  30.970  1.00  0.00            
ATOM   2211  HN  GLU   267      51.430  32.870  30.130  1.00  0.00            
ATOM   2212  CA  GLU   267      52.410  34.540  31.010  1.00  0.00            
ATOM   2213  HA  GLU   267      52.810  34.500  32.010  1.00  0.00            
ATOM   2214  CB  GLU   267      53.500  34.530  29.930  1.00  0.00            
ATOM   2215  HB1 GLU   267      54.030  33.550  29.850  1.00  0.00            
ATOM   2216  HB2 GLU   267      52.920  34.790  29.020  1.00  0.00            
ATOM   2217  CG  GLU   267      54.540  35.630  30.140  1.00  0.00            
ATOM   2218  HG1 GLU   267      55.350  35.530  29.380  1.00  0.00            
ATOM   2219  HG2 GLU   267      53.960  36.550  29.950  1.00  0.00            
ATOM   2220  CD  GLU   267      55.160  35.720  31.530  1.00  0.00            
ATOM   2221  OE1 GLU   267      56.030  34.860  31.820  1.00  0.00            
ATOM   2222  OE2 GLU   267      54.880  36.670  32.300  1.00  0.00            
ATOM   2223  C   GLU   267      51.680  35.840  31.100  1.00  0.00            
ATOM   2224  O   GLU   267      50.680  35.940  30.390  1.00  0.00            
ATOM   2225  N   GLY   268      52.190  36.800  31.890  1.00  0.00            
ATOM   2226  HN  GLY   268      53.130  36.680  32.180  1.00  0.00            
ATOM   2227  CA  GLY   268      51.600  38.080  32.140  1.00  0.00            
ATOM   2228  HA1 GLY   268      52.360  38.830  32.320  1.00  0.00            
ATOM   2229  HA2 GLY   268      50.970  38.390  31.320  1.00  0.00            
ATOM   2230  C   GLY   268      50.840  38.050  33.420  1.00  0.00            
ATOM   2231  O   GLY   268      50.470  39.110  33.920  1.00  0.00            
ATOM   2232  N   ALA   269      50.690  36.920  34.130  1.00  0.00            
ATOM   2233  HN  ALA   269      51.190  36.100  33.870  1.00  0.00            
ATOM   2234  CA  ALA   269      49.990  36.940  35.380  1.00  0.00            
ATOM   2235  HA  ALA   269      49.130  37.600  35.350  1.00  0.00            
ATOM   2236  CB  ALA   269      49.450  35.520  35.590  1.00  0.00            
ATOM   2237  HB1 ALA   269      48.580  35.310  34.940  1.00  0.00            
ATOM   2238  HB2 ALA   269      50.220  34.800  35.220  1.00  0.00            
ATOM   2239  HB3 ALA   269      49.100  35.360  36.630  1.00  0.00            
ATOM   2240  C   ALA   269      50.800  37.330  36.570  1.00  0.00            
ATOM   2241  O   ALA   269      50.290  37.870  37.540  1.00  0.00            
ATOM   2242  N   LYS   270      52.140  37.240  36.530  1.00  0.00            
ATOM   2243  HN  LYS   270      52.550  36.710  35.790  1.00  0.00            
ATOM   2244  CA  LYS   270      53.000  37.720  37.570  1.00  0.00            
ATOM   2245  HA  LYS   270      52.720  37.160  38.450  1.00  0.00            
ATOM   2246  CB  LYS   270      54.480  37.320  37.420  1.00  0.00            
ATOM   2247  HB1 LYS   270      54.860  37.840  36.510  1.00  0.00            
ATOM   2248  HB2 LYS   270      55.080  37.560  38.320  1.00  0.00            
ATOM   2249  CG  LYS   270      54.850  35.850  37.280  1.00  0.00            
ATOM   2250  HG1 LYS   270      54.440  35.440  38.230  1.00  0.00            
ATOM   2251  HG2 LYS   270      54.280  35.350  36.470  1.00  0.00            
ATOM   2252  CD  LYS   270      56.300  35.590  36.860  1.00  0.00            
ATOM   2253  HD1 LYS   270      57.040  35.980  37.590  1.00  0.00            
ATOM   2254  HD2 LYS   270      56.610  34.520  36.810  1.00  0.00            
ATOM   2255  CE  LYS   270      56.780  36.170  35.530  1.00  0.00            
ATOM   2256  HE1 LYS   270      56.440  37.210  35.300  1.00  0.00            
ATOM   2257  HE2 LYS   270      57.890  36.190  35.410  1.00  0.00            
ATOM   2258  NZ  LYS   270      56.220  35.380  34.410  1.00  0.00            
ATOM   2259  HZ1 LYS   270      55.620  35.890  33.740  1.00  0.00            
ATOM   2260  HZ2 LYS   270      57.000  35.080  33.780  1.00  0.00            
ATOM   2261  HZ3 LYS   270      55.730  34.520  34.730  1.00  0.00            
ATOM   2262  C   LYS   270      52.890  39.190  37.800  1.00  0.00            
ATOM   2263  O   LYS   270      52.710  39.630  38.940  1.00  0.00            
ATOM   2264  N   MET   271      52.910  40.000  36.730  1.00  0.00            
ATOM   2265  HN  MET   271      53.180  39.620  35.850  1.00  0.00            
ATOM   2266  CA  MET   271      52.630  41.400  36.860  1.00  0.00            
ATOM   2267  HA  MET   271      53.290  41.810  37.610  1.00  0.00            
ATOM   2268  CB  MET   271      52.890  41.970  35.460  1.00  0.00            
ATOM   2269  HB1 MET   271      53.950  41.760  35.200  1.00  0.00            
ATOM   2270  HB2 MET   271      52.270  41.380  34.750  1.00  0.00            
ATOM   2271  CG  MET   271      52.620  43.480  35.380  1.00  0.00            
ATOM   2272  HG1 MET   271      53.000  43.570  34.340  1.00  0.00            
ATOM   2273  HG2 MET   271      51.510  43.520  35.370  1.00  0.00            
ATOM   2274  SD  MET   271      53.290  44.640  36.600  1.00  0.00            
ATOM   2275  CE  MET   271      55.070  44.260  36.620  1.00  0.00            
ATOM   2276  HE1 MET   271      55.660  44.970  37.230  1.00  0.00            
ATOM   2277  HE2 MET   271      55.240  43.210  36.940  1.00  0.00            
ATOM   2278  HE3 MET   271      55.390  44.290  35.560  1.00  0.00            
ATOM   2279  C   MET   271      51.220  41.710  37.220  1.00  0.00            
ATOM   2280  O   MET   271      51.020  42.590  38.060  1.00  0.00            
ATOM   2281  N   ALA   272      50.260  40.880  36.760  1.00  0.00            
ATOM   2282  HN  ALA   272      50.470  40.230  36.030  1.00  0.00            
ATOM   2283  CA  ALA   272      48.880  40.960  37.110  1.00  0.00            
ATOM   2284  HA  ALA   272      48.580  41.990  36.970  1.00  0.00            
ATOM   2285  CB  ALA   272      47.920  39.960  36.450  1.00  0.00            
ATOM   2286  HB1 ALA   272      48.070  38.890  36.740  1.00  0.00            
ATOM   2287  HB2 ALA   272      46.870  40.100  36.780  1.00  0.00            
ATOM   2288  HB3 ALA   272      47.940  40.100  35.350  1.00  0.00            
ATOM   2289  C   ALA   272      48.650  40.750  38.570  1.00  0.00            
ATOM   2290  O   ALA   272      47.850  41.470  39.170  1.00  0.00            
ATOM   2291  N   VAL   273      49.290  39.770  39.230  1.00  0.00            
ATOM   2292  HN  VAL   273      50.030  39.290  38.780  1.00  0.00            
ATOM   2293  CA  VAL   273      49.170  39.560  40.640  1.00  0.00            
ATOM   2294  HA  VAL   273      48.120  39.480  40.880  1.00  0.00            
ATOM   2295  CB  VAL   273      49.800  38.260  41.010  1.00  0.00            
ATOM   2296  HB  VAL   273      50.720  38.090  40.410  1.00  0.00            
ATOM   2297  CG1 VAL   273      50.050  38.120  42.530  1.00  0.00            
ATOM   2298 1HG1 VAL   273      50.790  38.830  42.970  1.00  0.00            
ATOM   2299 2HG1 VAL   273      49.080  38.320  43.030  1.00  0.00            
ATOM   2300 3HG1 VAL   273      50.380  37.100  42.800  1.00  0.00            
ATOM   2301  CG2 VAL   273      48.850  37.160  40.510  1.00  0.00            
ATOM   2302 1HG2 VAL   273      48.560  37.200  39.440  1.00  0.00            
ATOM   2303 2HG2 VAL   273      49.320  36.200  40.780  1.00  0.00            
ATOM   2304 3HG2 VAL   273      47.920  37.260  41.120  1.00  0.00            
ATOM   2305  C   VAL   273      49.680  40.700  41.460  1.00  0.00            
ATOM   2306  O   VAL   273      49.220  41.070  42.540  1.00  0.00            
ATOM   2307  N   ARG   274      50.750  41.360  40.970  1.00  0.00            
ATOM   2308  HN  ARG   274      51.160  41.140  40.090  1.00  0.00            
ATOM   2309  CA  ARG   274      51.340  42.470  41.640  1.00  0.00            
ATOM   2310  HA  ARG   274      51.600  42.250  42.660  1.00  0.00            
ATOM   2311  CB  ARG   274      52.650  42.840  40.930  1.00  0.00            
ATOM   2312  HB1 ARG   274      53.380  42.010  41.040  1.00  0.00            
ATOM   2313  HB2 ARG   274      52.460  42.820  39.840  1.00  0.00            
ATOM   2314  CG  ARG   274      53.210  44.240  41.190  1.00  0.00            
ATOM   2315  HG1 ARG   274      52.720  45.030  40.580  1.00  0.00            
ATOM   2316  HG2 ARG   274      53.250  44.480  42.280  1.00  0.00            
ATOM   2317  CD  ARG   274      54.590  44.410  40.570  1.00  0.00            
ATOM   2318  HD1 ARG   274      55.330  43.650  40.920  1.00  0.00            
ATOM   2319  HD2 ARG   274      54.630  44.500  39.460  1.00  0.00            
ATOM   2320  NE  ARG   274      55.070  45.740  41.030  1.00  0.00            
ATOM   2321  HE  ARG   274      54.590  46.250  41.740  1.00  0.00            
ATOM   2322  CZ  ARG   274      56.120  46.490  40.590  1.00  0.00            
ATOM   2323  NH1 ARG   274      57.050  45.970  39.730  1.00  0.00            
ATOM   2324 1HH1 ARG   274      57.160  44.980  39.640  1.00  0.00            
ATOM   2325 2HH1 ARG   274      57.850  46.560  39.600  1.00  0.00            
ATOM   2326  NH2 ARG   274      56.300  47.700  41.200  1.00  0.00            
ATOM   2327 1HH2 ARG   274      55.670  47.950  41.940  1.00  0.00            
ATOM   2328 2HH2 ARG   274      57.110  48.180  40.870  1.00  0.00            
ATOM   2329  C   ARG   274      50.530  43.720  41.590  1.00  0.00            
ATOM   2330  O   ARG   274      50.230  44.260  42.660  1.00  0.00            
ATOM   2331  N   LEU   275      49.960  43.990  40.400  1.00  0.00            
ATOM   2332  HN  LEU   275      50.240  43.420  39.630  1.00  0.00            
ATOM   2333  CA  LEU   275      48.990  45.030  40.230  1.00  0.00            
ATOM   2334  HA  LEU   275      49.440  45.940  40.580  1.00  0.00            
ATOM   2335  CB  LEU   275      48.620  45.270  38.760  1.00  0.00            
ATOM   2336  HB1 LEU   275      48.160  44.370  38.320  1.00  0.00            
ATOM   2337  HB2 LEU   275      47.740  45.950  38.710  1.00  0.00            
ATOM   2338  CG  LEU   275      49.710  45.830  37.830  1.00  0.00            
ATOM   2339  HG  LEU   275      50.460  45.010  37.760  1.00  0.00            
ATOM   2340  CD1 LEU   275      49.200  46.080  36.400  1.00  0.00            
ATOM   2341 1HD1 LEU   275      48.800  45.230  35.800  1.00  0.00            
ATOM   2342 2HD1 LEU   275      48.420  46.860  36.310  1.00  0.00            
ATOM   2343 3HD1 LEU   275      50.050  46.380  35.750  1.00  0.00            
ATOM   2344  CD2 LEU   275      50.440  47.110  38.290  1.00  0.00            
ATOM   2345 1HD2 LEU   275      49.760  47.900  38.650  1.00  0.00            
ATOM   2346 2HD2 LEU   275      51.130  46.880  39.130  1.00  0.00            
ATOM   2347 3HD2 LEU   275      51.030  47.490  37.430  1.00  0.00            
ATOM   2348  C   LEU   275      47.760  44.810  41.040  1.00  0.00            
ATOM   2349  O   LEU   275      47.260  45.700  41.740  1.00  0.00            
ATOM   2350  N   ALA   276      47.240  43.570  41.110  1.00  0.00            
ATOM   2351  HN  ALA   276      47.390  42.800  40.490  1.00  0.00            
ATOM   2352  CA  ALA   276      46.170  43.370  42.030  1.00  0.00            
ATOM   2353  HA  ALA   276      45.370  44.050  41.770  1.00  0.00            
ATOM   2354  CB  ALA   276      45.540  42.030  41.590  1.00  0.00            
ATOM   2355  HB1 ALA   276      46.220  41.170  41.730  1.00  0.00            
ATOM   2356  HB2 ALA   276      44.620  41.890  42.190  1.00  0.00            
ATOM   2357  HB3 ALA   276      45.280  42.000  40.510  1.00  0.00            
ATOM   2358  C   ALA   276      46.420  43.430  43.500  1.00  0.00            
ATOM   2359  O   ALA   276      45.480  43.500  44.280  1.00  0.00            
ATOM   2360  N   GLY   277      47.710  43.420  43.890  1.00  0.00            
ATOM   2361  HN  GLY   277      48.350  43.410  43.130  1.00  0.00            
ATOM   2362  CA  GLY   277      48.200  43.540  45.230  1.00  0.00            
ATOM   2363  HA1 GLY   277      49.150  44.050  45.250  1.00  0.00            
ATOM   2364  HA2 GLY   277      47.520  44.190  45.760  1.00  0.00            
ATOM   2365  C   GLY   277      48.540  42.290  45.970  1.00  0.00            
ATOM   2366  O   GLY   277      48.800  42.220  47.170  1.00  0.00            
ATOM   2367  N   GLY   278      48.470  41.160  45.260  1.00  0.00            
ATOM   2368  HN  GLY   278      48.240  41.300  44.300  1.00  0.00            
ATOM   2369  CA  GLY   278      48.700  39.910  45.930  1.00  0.00            
ATOM   2370  HA1 GLY   278      48.140  39.920  46.850  1.00  0.00            
ATOM   2371  HA2 GLY   278      48.380  39.120  45.270  1.00  0.00            
ATOM   2372  C   GLY   278      50.110  39.650  46.330  1.00  0.00            
ATOM   2373  O   GLY   278      50.490  38.760  47.090  1.00  0.00            
ATOM   2374  N   LEU   279      51.040  40.500  45.840  1.00  0.00            
ATOM   2375  HN  LEU   279      50.630  41.320  45.460  1.00  0.00            
ATOM   2376  CA  LEU   279      52.450  40.300  45.930  1.00  0.00            
ATOM   2377  HA  LEU   279      52.650  39.260  45.750  1.00  0.00            
ATOM   2378  CB  LEU   279      53.230  41.190  44.950  1.00  0.00            
ATOM   2379  HB1 LEU   279      52.920  40.960  43.910  1.00  0.00            
ATOM   2380  HB2 LEU   279      52.950  42.230  45.220  1.00  0.00            
ATOM   2381  CG  LEU   279      54.770  41.140  44.960  1.00  0.00            
ATOM   2382  HG  LEU   279      54.940  41.540  45.980  1.00  0.00            
ATOM   2383  CD1 LEU   279      55.510  39.790  44.920  1.00  0.00            
ATOM   2384 1HD1 LEU   279      56.550  39.930  45.280  1.00  0.00            
ATOM   2385 2HD1 LEU   279      54.990  39.040  45.540  1.00  0.00            
ATOM   2386 3HD1 LEU   279      55.510  39.410  43.880  1.00  0.00            
ATOM   2387  CD2 LEU   279      55.350  42.240  44.050  1.00  0.00            
ATOM   2388 1HD2 LEU   279      55.170  41.900  43.000  1.00  0.00            
ATOM   2389 2HD2 LEU   279      54.890  43.240  44.170  1.00  0.00            
ATOM   2390 3HD2 LEU   279      56.440  42.370  44.210  1.00  0.00            
ATOM   2391  C   LEU   279      52.780  40.440  47.380  1.00  0.00            
ATOM   2392  O   LEU   279      53.350  39.580  48.050  1.00  0.00            
ATOM   2393  N   GLN   280      52.360  41.540  48.020  1.00  0.00            
ATOM   2394  HN  GLN   280      51.810  42.200  47.520  1.00  0.00            
ATOM   2395  CA  GLN   280      52.560  41.770  49.420  1.00  0.00            
ATOM   2396  HA  GLN   280      53.590  41.600  49.690  1.00  0.00            
ATOM   2397  CB  GLN   280      52.200  43.240  49.680  1.00  0.00            
ATOM   2398  HB1 GLN   280      51.210  43.450  49.220  1.00  0.00            
ATOM   2399  HB2 GLN   280      52.140  43.370  50.780  1.00  0.00            
ATOM   2400  CG  GLN   280      53.210  44.230  49.090  1.00  0.00            
ATOM   2401  HG1 GLN   280      54.170  44.230  49.650  1.00  0.00            
ATOM   2402  HG2 GLN   280      53.430  43.980  48.030  1.00  0.00            
ATOM   2403  CD  GLN   280      52.690  45.660  49.010  1.00  0.00            
ATOM   2404  OE1 GLN   280      52.240  46.050  47.930  1.00  0.00            
ATOM   2405  NE2 GLN   280      52.570  46.390  50.150  1.00  0.00            
ATOM   2406 1HE2 GLN   280      52.860  46.010  51.020  1.00  0.00            
ATOM   2407 2HE2 GLN   280      52.150  47.300  50.090  1.00  0.00            
ATOM   2408  C   GLN   280      51.750  40.830  50.250  1.00  0.00            
ATOM   2409  O   GLN   280      52.210  40.200  51.200  1.00  0.00            
ATOM   2410  N   LYS   281      50.480  40.580  49.890  1.00  0.00            
ATOM   2411  HN  LYS   281      50.170  40.930  49.000  1.00  0.00            
ATOM   2412  CA  LYS   281      49.540  39.760  50.570  1.00  0.00            
ATOM   2413  HA  LYS   281      49.450  40.070  51.610  1.00  0.00            
ATOM   2414  CB  LYS   281      48.160  39.830  49.880  1.00  0.00            
ATOM   2415  HB1 LYS   281      47.760  40.840  49.690  1.00  0.00            
ATOM   2416  HB2 LYS   281      48.310  39.320  48.900  1.00  0.00            
ATOM   2417  CG  LYS   281      47.090  39.070  50.670  1.00  0.00            
ATOM   2418  HG1 LYS   281      46.160  38.960  50.090  1.00  0.00            
ATOM   2419  HG2 LYS   281      47.380  38.020  50.880  1.00  0.00            
ATOM   2420  CD  LYS   281      46.560  39.740  51.940  1.00  0.00            
ATOM   2421  HD1 LYS   281      47.370  40.190  52.550  1.00  0.00            
ATOM   2422  HD2 LYS   281      45.970  40.630  51.620  1.00  0.00            
ATOM   2423  CE  LYS   281      45.600  38.800  52.660  1.00  0.00            
ATOM   2424  HE1 LYS   281      44.690  38.570  52.070  1.00  0.00            
ATOM   2425  HE2 LYS   281      46.090  37.830  52.910  1.00  0.00            
ATOM   2426  NZ  LYS   281      45.110  39.420  53.910  1.00  0.00            
ATOM   2427  HZ1 LYS   281      44.730  40.390  53.810  1.00  0.00            
ATOM   2428  HZ2 LYS   281      44.300  38.890  54.290  1.00  0.00            
ATOM   2429  HZ3 LYS   281      45.850  39.500  54.650  1.00  0.00            
ATOM   2430  C   LYS   281      50.010  38.350  50.630  1.00  0.00            
ATOM   2431  O   LYS   281      49.830  37.700  51.660  1.00  0.00            
ATOM   2432  N   MET   282      50.770  37.870  49.630  1.00  0.00            
ATOM   2433  HN  MET   282      50.970  38.400  48.820  1.00  0.00            
ATOM   2434  CA  MET   282      51.520  36.650  49.680  1.00  0.00            
ATOM   2435  HA  MET   282      50.870  35.860  50.020  1.00  0.00            
ATOM   2436  CB  MET   282      52.060  36.250  48.300  1.00  0.00            
ATOM   2437  HB1 MET   282      52.550  37.160  47.900  1.00  0.00            
ATOM   2438  HB2 MET   282      52.850  35.490  48.460  1.00  0.00            
ATOM   2439  CG  MET   282      50.990  35.670  47.360  1.00  0.00            
ATOM   2440  HG1 MET   282      50.370  34.890  47.840  1.00  0.00            
ATOM   2441  HG2 MET   282      50.330  36.510  47.050  1.00  0.00            
ATOM   2442  SD  MET   282      51.360  34.910  45.750  1.00  0.00            
ATOM   2443  CE  MET   282      49.660  34.590  45.180  1.00  0.00            
ATOM   2444  HE1 MET   282      49.670  34.140  44.160  1.00  0.00            
ATOM   2445  HE2 MET   282      49.230  33.830  45.860  1.00  0.00            
ATOM   2446  HE3 MET   282      49.140  35.570  45.150  1.00  0.00            
ATOM   2447  C   MET   282      52.640  36.630  50.660  1.00  0.00            
ATOM   2448  O   MET   282      52.800  35.560  51.240  1.00  0.00            
ATOM   2449  N   VAL   283      53.340  37.730  50.970  1.00  0.00            
ATOM   2450  HN  VAL   283      53.240  38.570  50.450  1.00  0.00            
ATOM   2451  CA  VAL   283      54.280  37.700  52.050  1.00  0.00            
ATOM   2452  HA  VAL   283      54.870  36.800  51.930  1.00  0.00            
ATOM   2453  CB  VAL   283      55.100  38.940  51.840  1.00  0.00            
ATOM   2454  HB  VAL   283      54.530  39.890  51.740  1.00  0.00            
ATOM   2455  CG1 VAL   283      56.110  39.100  52.990  1.00  0.00            
ATOM   2456 1HG1 VAL   283      56.780  39.970  52.790  1.00  0.00            
ATOM   2457 2HG1 VAL   283      55.590  39.240  53.960  1.00  0.00            
ATOM   2458 3HG1 VAL   283      56.720  38.180  53.100  1.00  0.00            
ATOM   2459  CG2 VAL   283      55.910  38.700  50.560  1.00  0.00            
ATOM   2460 1HG2 VAL   283      56.340  37.680  50.430  1.00  0.00            
ATOM   2461 2HG2 VAL   283      55.310  38.930  49.650  1.00  0.00            
ATOM   2462 3HG2 VAL   283      56.750  39.420  50.580  1.00  0.00            
ATOM   2463  C   VAL   283      53.670  37.650  53.410  1.00  0.00            
ATOM   2464  O   VAL   283      54.050  37.040  54.410  1.00  0.00            
ATOM   2465  N   ALA   284      52.540  38.370  53.500  1.00  0.00            
ATOM   2466  HN  ALA   284      52.180  38.870  52.710  1.00  0.00            
ATOM   2467  CA  ALA   284      51.810  38.400  54.720  1.00  0.00            
ATOM   2468  HA  ALA   284      52.510  38.720  55.470  1.00  0.00            
ATOM   2469  CB  ALA   284      50.780  39.520  54.490  1.00  0.00            
ATOM   2470  HB1 ALA   284      50.250  39.470  53.520  1.00  0.00            
ATOM   2471  HB2 ALA   284      49.970  39.470  55.240  1.00  0.00            
ATOM   2472  HB3 ALA   284      51.260  40.530  54.520  1.00  0.00            
ATOM   2473  C   ALA   284      51.180  37.120  55.170  1.00  0.00            
ATOM   2474  O   ALA   284      50.900  36.920  56.350  1.00  0.00            
ATOM   2475  N   LEU   285      50.960  36.180  54.240  1.00  0.00            
ATOM   2476  HN  LEU   285      51.180  36.390  53.290  1.00  0.00            
ATOM   2477  CA  LEU   285      50.420  34.860  54.350  1.00  0.00            
ATOM   2478  HA  LEU   285      49.620  34.890  55.080  1.00  0.00            
ATOM   2479  CB  LEU   285      49.840  34.490  52.970  1.00  0.00            
ATOM   2480  HB1 LEU   285      50.500  34.800  52.140  1.00  0.00            
ATOM   2481  HB2 LEU   285      49.770  33.390  52.900  1.00  0.00            
ATOM   2482  CG  LEU   285      48.400  34.970  52.720  1.00  0.00            
ATOM   2483  HG  LEU   285      48.300  36.050  52.960  1.00  0.00            
ATOM   2484  CD1 LEU   285      47.990  34.720  51.260  1.00  0.00            
ATOM   2485 1HD1 LEU   285      48.430  35.250  50.390  1.00  0.00            
ATOM   2486 2HD1 LEU   285      48.140  33.650  50.980  1.00  0.00            
ATOM   2487 3HD1 LEU   285      46.920  34.990  51.080  1.00  0.00            
ATOM   2488  CD2 LEU   285      47.300  34.280  53.540  1.00  0.00            
ATOM   2489 1HD2 LEU   285      47.450  33.190  53.690  1.00  0.00            
ATOM   2490 2HD2 LEU   285      47.160  34.730  54.550  1.00  0.00            
ATOM   2491 3HD2 LEU   285      46.340  34.330  52.980  1.00  0.00            
ATOM   2492  C   LEU   285      51.400  33.910  54.940  1.00  0.00            
ATOM   2493  O   LEU   285      51.080  32.810  55.400  1.00  0.00            
ATOM   2494  N   LEU   286      52.670  34.290  55.140  1.00  0.00            
ATOM   2495  HN  LEU   286      53.010  35.070  54.630  1.00  0.00            
ATOM   2496  CA  LEU   286      53.730  33.470  55.660  1.00  0.00            
ATOM   2497  HA  LEU   286      53.690  32.490  55.210  1.00  0.00            
ATOM   2498  CB  LEU   286      55.090  33.950  55.110  1.00  0.00            
ATOM   2499  HB1 LEU   286      55.320  34.960  55.500  1.00  0.00            
ATOM   2500  HB2 LEU   286      55.820  33.190  55.470  1.00  0.00            
ATOM   2501  CG  LEU   286      55.150  33.870  53.580  1.00  0.00            
ATOM   2502  HG  LEU   286      54.410  34.550  53.120  1.00  0.00            
ATOM   2503  CD1 LEU   286      56.550  34.280  53.080  1.00  0.00            
ATOM   2504 1HD1 LEU   286      56.940  35.280  53.390  1.00  0.00            
ATOM   2505 2HD1 LEU   286      57.290  33.540  53.450  1.00  0.00            
ATOM   2506 3HD1 LEU   286      56.740  34.350  51.990  1.00  0.00            
ATOM   2507  CD2 LEU   286      54.800  32.510  52.960  1.00  0.00            
ATOM   2508 1HD2 LEU   286      55.290  31.680  53.510  1.00  0.00            
ATOM   2509 2HD2 LEU   286      53.710  32.480  53.170  1.00  0.00            
ATOM   2510 3HD2 LEU   286      54.840  32.480  51.850  1.00  0.00            
ATOM   2511  C   LEU   286      53.720  33.290  57.140  1.00  0.00            
ATOM   2512  O   LEU   286      54.740  32.840  57.660  1.00  0.00            
ATOM   2513  N   ASN   287      52.630  33.640  57.840  1.00  0.00            
ATOM   2514  HN  ASN   287      51.800  33.970  57.400  1.00  0.00            
ATOM   2515  CA  ASN   287      52.590  33.570  59.270  1.00  0.00            
ATOM   2516  HA  ASN   287      53.590  33.430  59.660  1.00  0.00            
ATOM   2517  CB  ASN   287      52.190  34.990  59.700  1.00  0.00            
ATOM   2518  HB1 ASN   287      51.270  35.300  59.150  1.00  0.00            
ATOM   2519  HB2 ASN   287      52.090  34.960  60.810  1.00  0.00            
ATOM   2520  CG  ASN   287      53.250  36.030  59.370  1.00  0.00            
ATOM   2521  OD1 ASN   287      54.200  36.350  60.070  1.00  0.00            
ATOM   2522  ND2 ASN   287      53.210  36.550  58.110  1.00  0.00            
ATOM   2523 1HD2 ASN   287      52.580  36.400  57.350  1.00  0.00            
ATOM   2524 2HD2 ASN   287      53.950  37.200  57.970  1.00  0.00            
ATOM   2525  C   ASN   287      51.470  32.660  59.650  1.00  0.00            
ATOM   2526  O   ASN   287      51.240  32.400  60.830  1.00  0.00            
ATOM   2527  N   LYS   288      50.720  32.270  58.610  1.00  0.00            
ATOM   2528  HN  LYS   288      51.030  32.640  57.730  1.00  0.00            
ATOM   2529  CA  LYS   288      49.780  31.200  58.740  1.00  0.00            
ATOM   2530  HA  LYS   288      49.040  31.460  59.490  1.00  0.00            
ATOM   2531  CB  LYS   288      49.040  30.890  57.420  1.00  0.00            
ATOM   2532  HB1 LYS   288      49.830  30.660  56.670  1.00  0.00            
ATOM   2533  HB2 LYS   288      48.390  30.000  57.520  1.00  0.00            
ATOM   2534  CG  LYS   288      48.160  32.020  56.900  1.00  0.00            
ATOM   2535  HG1 LYS   288      48.690  32.970  57.110  1.00  0.00            
ATOM   2536  HG2 LYS   288      47.980  31.920  55.800  1.00  0.00            
ATOM   2537  CD  LYS   288      46.800  31.820  57.570  1.00  0.00            
ATOM   2538  HD1 LYS   288      46.390  30.800  57.420  1.00  0.00            
ATOM   2539  HD2 LYS   288      47.000  31.750  58.660  1.00  0.00            
ATOM   2540  CE  LYS   288      45.730  32.880  57.290  1.00  0.00            
ATOM   2541  HE1 LYS   288      46.130  33.910  57.420  1.00  0.00            
ATOM   2542  HE2 LYS   288      45.510  32.770  56.210  1.00  0.00            
ATOM   2543  NZ  LYS   288      44.410  32.820  57.960  1.00  0.00            
ATOM   2544  HZ1 LYS   288      44.520  32.650  58.980  1.00  0.00            
ATOM   2545  HZ2 LYS   288      43.890  33.700  57.810  1.00  0.00            
ATOM   2546  HZ3 LYS   288      43.880  31.960  57.700  1.00  0.00            
ATOM   2547  C   LYS   288      50.410  29.920  59.150  1.00  0.00            
ATOM   2548  O   LYS   288      51.610  29.730  58.960  1.00  0.00            
ATOM   2549  N   THR   289      49.640  29.030  59.800  1.00  0.00            
ATOM   2550  HN  THR   289      48.650  29.160  59.910  1.00  0.00            
ATOM   2551  CA  THR   289      50.190  27.920  60.510  1.00  0.00            
ATOM   2552  HA  THR   289      51.240  28.020  60.760  1.00  0.00            
ATOM   2553  CB  THR   289      49.540  27.700  61.840  1.00  0.00            
ATOM   2554  HB  THR   289      49.970  26.790  62.300  1.00  0.00            
ATOM   2555  OG1 THR   289      48.130  27.510  61.850  1.00  0.00            
ATOM   2556  HG1 THR   289      47.960  27.370  62.780  1.00  0.00            
ATOM   2557  CG2 THR   289      49.830  28.930  62.720  1.00  0.00            
ATOM   2558 1HG2 THR   289      50.910  29.100  62.890  1.00  0.00            
ATOM   2559 2HG2 THR   289      49.400  29.910  62.440  1.00  0.00            
ATOM   2560 3HG2 THR   289      49.430  28.700  63.730  1.00  0.00            
ATOM   2561  C   THR   289      50.120  26.690  59.670  1.00  0.00            
ATOM   2562  O   THR   289      50.810  25.690  59.850  1.00  0.00            
ATOM   2563  N   ASN   290      49.240  26.660  58.650  1.00  0.00            
ATOM   2564  HN  ASN   290      48.730  27.510  58.500  1.00  0.00            
ATOM   2565  CA  ASN   290      49.110  25.570  57.750  1.00  0.00            
ATOM   2566  HA  ASN   290      48.970  24.680  58.340  1.00  0.00            
ATOM   2567  CB  ASN   290      47.740  25.580  57.050  1.00  0.00            
ATOM   2568  HB1 ASN   290      46.890  25.810  57.740  1.00  0.00            
ATOM   2569  HB2 ASN   290      47.720  26.480  56.400  1.00  0.00            
ATOM   2570  CG  ASN   290      47.530  24.300  56.270  1.00  0.00            
ATOM   2571  OD1 ASN   290      47.630  24.190  55.040  1.00  0.00            
ATOM   2572  ND2 ASN   290      47.290  23.180  57.000  1.00  0.00            
ATOM   2573 1HD2 ASN   290      47.340  23.220  57.990  1.00  0.00            
ATOM   2574 2HD2 ASN   290      47.470  22.320  56.520  1.00  0.00            
ATOM   2575  C   ASN   290      50.260  25.360  56.820  1.00  0.00            
ATOM   2576  O   ASN   290      50.450  25.990  55.780  1.00  0.00            
ATOM   2577  N   VAL   291      51.040  24.280  57.010  1.00  0.00            
ATOM   2578  HN  VAL   291      50.670  23.640  57.680  1.00  0.00            
ATOM   2579  CA  VAL   291      52.210  23.840  56.320  1.00  0.00            
ATOM   2580  HA  VAL   291      52.950  24.560  56.640  1.00  0.00            
ATOM   2581  CB  VAL   291      52.570  22.450  56.740  1.00  0.00            
ATOM   2582  HB  VAL   291      51.680  21.800  56.860  1.00  0.00            
ATOM   2583  CG1 VAL   291      53.600  21.790  55.810  1.00  0.00            
ATOM   2584 1HG1 VAL   291      54.600  22.270  55.810  1.00  0.00            
ATOM   2585 2HG1 VAL   291      53.800  20.720  56.030  1.00  0.00            
ATOM   2586 3HG1 VAL   291      53.170  21.620  54.800  1.00  0.00            
ATOM   2587  CG2 VAL   291      53.370  22.630  58.040  1.00  0.00            
ATOM   2588 1HG2 VAL   291      54.330  23.180  58.040  1.00  0.00            
ATOM   2589 2HG2 VAL   291      52.750  23.290  58.700  1.00  0.00            
ATOM   2590 3HG2 VAL   291      53.440  21.650  58.560  1.00  0.00            
ATOM   2591  C   VAL   291      52.070  23.910  54.840  1.00  0.00            
ATOM   2592  O   VAL   291      52.920  24.350  54.060  1.00  0.00            
ATOM   2593  N   LYS   292      50.960  23.380  54.290  1.00  0.00            
ATOM   2594  HN  LYS   292      50.320  23.030  54.970  1.00  0.00            
ATOM   2595  CA  LYS   292      50.640  23.450  52.900  1.00  0.00            
ATOM   2596  HA  LYS   292      51.450  23.120  52.250  1.00  0.00            
ATOM   2597  CB  LYS   292      49.440  22.580  52.500  1.00  0.00            
ATOM   2598  HB1 LYS   292      48.560  22.900  53.100  1.00  0.00            
ATOM   2599  HB2 LYS   292      49.150  22.860  51.470  1.00  0.00            
ATOM   2600  CG  LYS   292      49.620  21.060  52.630  1.00  0.00            
ATOM   2601  HG1 LYS   292      50.420  20.710  51.940  1.00  0.00            
ATOM   2602  HG2 LYS   292      49.930  20.710  53.640  1.00  0.00            
ATOM   2603  CD  LYS   292      48.360  20.290  52.230  1.00  0.00            
ATOM   2604  HD1 LYS   292      47.830  20.900  51.470  1.00  0.00            
ATOM   2605  HD2 LYS   292      48.730  19.420  51.640  1.00  0.00            
ATOM   2606  CE  LYS   292      47.410  19.650  53.240  1.00  0.00            
ATOM   2607  HE1 LYS   292      47.130  20.470  53.940  1.00  0.00            
ATOM   2608  HE2 LYS   292      46.580  19.130  52.710  1.00  0.00            
ATOM   2609  NZ  LYS   292      48.210  18.650  53.980  1.00  0.00            
ATOM   2610  HZ1 LYS   292      49.020  19.090  54.470  1.00  0.00            
ATOM   2611  HZ2 LYS   292      47.610  18.240  54.720  1.00  0.00            
ATOM   2612  HZ3 LYS   292      48.670  17.980  53.340  1.00  0.00            
ATOM   2613  C   LYS   292      50.390  24.840  52.420  1.00  0.00            
ATOM   2614  O   LYS   292      50.810  25.120  51.300  1.00  0.00            
ATOM   2615  N   PHE   293      49.650  25.740  53.100  1.00  0.00            
ATOM   2616  HN  PHE   293      49.160  25.480  53.930  1.00  0.00            
ATOM   2617  CA  PHE   293      49.380  27.050  52.610  1.00  0.00            
ATOM   2618  HA  PHE   293      49.150  26.850  51.570  1.00  0.00            
ATOM   2619  CB  PHE   293      48.150  27.570  53.370  1.00  0.00            
ATOM   2620  HB1 PHE   293      47.470  26.680  53.380  1.00  0.00            
ATOM   2621  HB2 PHE   293      48.450  27.830  54.400  1.00  0.00            
ATOM   2622  CG  PHE   293      47.400  28.720  52.790  1.00  0.00            
ATOM   2623  CD1 PHE   293      47.450  29.020  51.440  1.00  0.00            
ATOM   2624  HD1 PHE   293      47.990  28.370  50.770  1.00  0.00            
ATOM   2625  CE1 PHE   293      46.880  30.180  50.970  1.00  0.00            
ATOM   2626  HE1 PHE   293      46.770  30.390  49.920  1.00  0.00            
ATOM   2627  CZ  PHE   293      46.320  31.060  51.870  1.00  0.00            
ATOM   2628  HZ  PHE   293      45.810  31.950  51.530  1.00  0.00            
ATOM   2629  CD2 PHE   293      46.730  29.550  53.650  1.00  0.00            
ATOM   2630  HD2 PHE   293      46.560  29.220  54.660  1.00  0.00            
ATOM   2631  CE2 PHE   293      46.160  30.720  53.190  1.00  0.00            
ATOM   2632  HE2 PHE   293      45.660  31.390  53.880  1.00  0.00            
ATOM   2633  C   PHE   293      50.540  27.990  52.620  1.00  0.00            
ATOM   2634  O   PHE   293      50.740  28.760  51.680  1.00  0.00            
ATOM   2635  N   LEU   294      51.500  27.640  53.500  1.00  0.00            
ATOM   2636  HN  LEU   294      51.190  27.010  54.210  1.00  0.00            
ATOM   2637  CA  LEU   294      52.770  28.300  53.600  1.00  0.00            
ATOM   2638  HA  LEU   294      52.630  29.370  53.600  1.00  0.00            
ATOM   2639  CB  LEU   294      53.550  27.930  54.880  1.00  0.00            
ATOM   2640  HB1 LEU   294      53.640  26.840  55.020  1.00  0.00            
ATOM   2641  HB2 LEU   294      54.540  28.430  54.860  1.00  0.00            
ATOM   2642  CG  LEU   294      53.140  28.500  56.250  1.00  0.00            
ATOM   2643  HG  LEU   294      52.030  28.420  56.300  1.00  0.00            
ATOM   2644  CD1 LEU   294      53.690  27.680  57.430  1.00  0.00            
ATOM   2645 1HD1 LEU   294      53.420  28.200  58.370  1.00  0.00            
ATOM   2646 2HD1 LEU   294      53.240  26.670  57.490  1.00  0.00            
ATOM   2647 3HD1 LEU   294      54.780  27.490  57.330  1.00  0.00            
ATOM   2648  CD2 LEU   294      53.440  30.000  56.320  1.00  0.00            
ATOM   2649 1HD2 LEU   294      54.540  30.160  56.200  1.00  0.00            
ATOM   2650 2HD2 LEU   294      52.860  30.540  55.540  1.00  0.00            
ATOM   2651 3HD2 LEU   294      53.260  30.360  57.360  1.00  0.00            
ATOM   2652  C   LEU   294      53.670  27.960  52.470  1.00  0.00            
ATOM   2653  O   LEU   294      54.260  28.790  51.790  1.00  0.00            
ATOM   2654  N   ALA   295      53.750  26.640  52.200  1.00  0.00            
ATOM   2655  HN  ALA   295      53.260  26.070  52.870  1.00  0.00            
ATOM   2656  CA  ALA   295      54.520  26.040  51.150  1.00  0.00            
ATOM   2657  HA  ALA   295      55.530  26.400  51.280  1.00  0.00            
ATOM   2658  CB  ALA   295      54.490  24.520  51.340  1.00  0.00            
ATOM   2659  HB1 ALA   295      55.130  24.040  50.570  1.00  0.00            
ATOM   2660  HB2 ALA   295      54.900  24.250  52.330  1.00  0.00            
ATOM   2661  HB3 ALA   295      53.470  24.070  51.250  1.00  0.00            
ATOM   2662  C   ALA   295      54.070  26.450  49.790  1.00  0.00            
ATOM   2663  O   ALA   295      54.880  26.770  48.930  1.00  0.00            
ATOM   2664  N   ILE   296      52.750  26.440  49.540  1.00  0.00            
ATOM   2665  HN  ILE   296      52.050  26.310  50.240  1.00  0.00            
ATOM   2666  CA  ILE   296      52.280  26.800  48.240  1.00  0.00            
ATOM   2667  HA  ILE   296      52.910  26.270  47.530  1.00  0.00            
ATOM   2668  CB  ILE   296      50.900  26.310  47.930  1.00  0.00            
ATOM   2669  HB  ILE   296      50.950  25.210  48.120  1.00  0.00            
ATOM   2670  CG2 ILE   296      49.740  26.900  48.740  1.00  0.00            
ATOM   2671 1HG2 ILE   296      48.790  26.650  48.220  1.00  0.00            
ATOM   2672 2HG2 ILE   296      49.590  26.630  49.810  1.00  0.00            
ATOM   2673 3HG2 ILE   296      49.770  28.010  48.830  1.00  0.00            
ATOM   2674  CG1 ILE   296      50.670  26.330  46.400  1.00  0.00            
ATOM   2675 1HG1 ILE   296      49.680  25.910  46.150  1.00  0.00            
ATOM   2676 2HG1 ILE   296      50.590  27.430  46.260  1.00  0.00            
ATOM   2677  CD  ILE   296      51.620  25.600  45.450  1.00  0.00            
ATOM   2678  HD1 ILE   296      51.850  24.560  45.750  1.00  0.00            
ATOM   2679  HD2 ILE   296      51.330  25.570  44.380  1.00  0.00            
ATOM   2680  HD3 ILE   296      52.630  26.060  45.510  1.00  0.00            
ATOM   2681  C   ILE   296      52.380  28.260  47.960  1.00  0.00            
ATOM   2682  O   ILE   296      52.770  28.680  46.870  1.00  0.00            
ATOM   2683  N   THR   297      52.100  29.090  48.970  1.00  0.00            
ATOM   2684  HN  THR   297      51.660  28.720  49.780  1.00  0.00            
ATOM   2685  CA  THR   297      52.180  30.520  48.980  1.00  0.00            
ATOM   2686  HA  THR   297      51.520  30.790  48.170  1.00  0.00            
ATOM   2687  CB  THR   297      51.640  31.230  50.180  1.00  0.00            
ATOM   2688  HB  THR   297      52.310  31.030  51.040  1.00  0.00            
ATOM   2689  OG1 THR   297      50.260  30.950  50.380  1.00  0.00            
ATOM   2690  HG1 THR   297      50.140  30.240  51.010  1.00  0.00            
ATOM   2691  CG2 THR   297      51.620  32.740  49.850  1.00  0.00            
ATOM   2692 1HG2 THR   297      51.110  32.850  48.880  1.00  0.00            
ATOM   2693 2HG2 THR   297      51.030  33.190  50.680  1.00  0.00            
ATOM   2694 3HG2 THR   297      52.620  33.210  49.960  1.00  0.00            
ATOM   2695  C   THR   297      53.560  30.950  48.630  1.00  0.00            
ATOM   2696  O   THR   297      53.820  31.770  47.750  1.00  0.00            
ATOM   2697  N   THR   298      54.550  30.300  49.270  1.00  0.00            
ATOM   2698  HN  THR   298      54.290  29.740  50.050  1.00  0.00            
ATOM   2699  CA  THR   298      55.940  30.490  48.970  1.00  0.00            
ATOM   2700  HA  THR   298      56.100  31.560  49.050  1.00  0.00            
ATOM   2701  CB  THR   298      56.790  29.710  49.920  1.00  0.00            
ATOM   2702  HB  THR   298      56.690  28.630  49.720  1.00  0.00            
ATOM   2703  OG1 THR   298      56.410  30.030  51.250  1.00  0.00            
ATOM   2704  HG1 THR   298      55.650  29.510  51.510  1.00  0.00            
ATOM   2705  CG2 THR   298      58.290  30.050  49.910  1.00  0.00            
ATOM   2706 1HG2 THR   298      58.400  31.140  50.050  1.00  0.00            
ATOM   2707 2HG2 THR   298      58.750  29.590  50.810  1.00  0.00            
ATOM   2708 3HG2 THR   298      58.910  29.780  49.030  1.00  0.00            
ATOM   2709  C   THR   298      56.270  30.080  47.570  1.00  0.00            
ATOM   2710  O   THR   298      57.100  30.720  46.930  1.00  0.00            
ATOM   2711  N   ASP   299      55.710  29.000  47.010  1.00  0.00            
ATOM   2712  HN  ASP   299      55.200  28.390  47.610  1.00  0.00            
ATOM   2713  CA  ASP   299      55.880  28.580  45.650  1.00  0.00            
ATOM   2714  HA  ASP   299      56.950  28.640  45.490  1.00  0.00            
ATOM   2715  CB  ASP   299      55.370  27.130  45.560  1.00  0.00            
ATOM   2716  HB1 ASP   299      55.060  26.650  46.510  1.00  0.00            
ATOM   2717  HB2 ASP   299      54.550  27.070  44.820  1.00  0.00            
ATOM   2718  CG  ASP   299      56.470  26.250  44.980  1.00  0.00            
ATOM   2719  OD1 ASP   299      56.910  26.500  43.820  1.00  0.00            
ATOM   2720  OD2 ASP   299      57.120  25.520  45.780  1.00  0.00            
ATOM   2721  C   ASP   299      55.380  29.540  44.630  1.00  0.00            
ATOM   2722  O   ASP   299      55.870  29.700  43.510  1.00  0.00            
ATOM   2723  N   CYS   300      54.230  30.180  44.920  1.00  0.00            
ATOM   2724  HN  CYS   300      53.650  29.870  45.670  1.00  0.00            
ATOM   2725  CA  CYS   300      53.690  31.340  44.290  1.00  0.00            
ATOM   2726  HA  CYS   300      53.710  31.120  43.230  1.00  0.00            
ATOM   2727  CB  CYS   300      52.300  31.660  44.860  1.00  0.00            
ATOM   2728  HB1 CYS   300      52.430  31.870  45.940  1.00  0.00            
ATOM   2729  HB2 CYS   300      51.980  32.570  44.290  1.00  0.00            
ATOM   2730  SG  CYS   300      50.940  30.480  44.600  1.00  0.00            
ATOM   2731  HG1 CYS   300      51.620  29.580  45.310  1.00  0.00            
ATOM   2732  C   CYS   300      54.580  32.530  44.290  1.00  0.00            
ATOM   2733  O   CYS   300      54.810  33.170  43.270  1.00  0.00            
ATOM   2734  N   LEU   301      55.190  32.900  45.440  1.00  0.00            
ATOM   2735  HN  LEU   301      54.900  32.510  46.310  1.00  0.00            
ATOM   2736  CA  LEU   301      56.170  33.930  45.620  1.00  0.00            
ATOM   2737  HA  LEU   301      55.770  34.800  45.120  1.00  0.00            
ATOM   2738  CB  LEU   301      56.480  34.060  47.120  1.00  0.00            
ATOM   2739  HB1 LEU   301      56.440  33.090  47.670  1.00  0.00            
ATOM   2740  HB2 LEU   301      57.450  34.570  47.320  1.00  0.00            
ATOM   2741  CG  LEU   301      55.470  35.040  47.730  1.00  0.00            
ATOM   2742  HG  LEU   301      54.480  34.700  47.350  1.00  0.00            
ATOM   2743  CD1 LEU   301      55.630  34.890  49.250  1.00  0.00            
ATOM   2744 1HD1 LEU   301      55.020  35.750  49.620  1.00  0.00            
ATOM   2745 2HD1 LEU   301      55.210  33.910  49.530  1.00  0.00            
ATOM   2746 3HD1 LEU   301      56.680  35.050  49.560  1.00  0.00            
ATOM   2747  CD2 LEU   301      55.700  36.480  47.220  1.00  0.00            
ATOM   2748 1HD2 LEU   301      56.760  36.720  47.460  1.00  0.00            
ATOM   2749 2HD2 LEU   301      55.560  36.500  46.120  1.00  0.00            
ATOM   2750 3HD2 LEU   301      55.010  37.160  47.760  1.00  0.00            
ATOM   2751  C   LEU   301      57.460  33.590  44.960  1.00  0.00            
ATOM   2752  O   LEU   301      58.210  34.480  44.570  1.00  0.00            
ATOM   2753  N   GLN   302      57.910  32.330  44.810  1.00  0.00            
ATOM   2754  HN  GLN   302      57.450  31.580  45.290  1.00  0.00            
ATOM   2755  CA  GLN   302      59.130  31.990  44.150  1.00  0.00            
ATOM   2756  HA  GLN   302      59.800  32.630  44.710  1.00  0.00            
ATOM   2757  CB  GLN   302      59.310  30.480  44.340  1.00  0.00            
ATOM   2758  HB1 GLN   302      58.860  30.280  45.340  1.00  0.00            
ATOM   2759  HB2 GLN   302      58.630  29.980  43.620  1.00  0.00            
ATOM   2760  CG  GLN   302      60.760  29.990  44.250  1.00  0.00            
ATOM   2761  HG1 GLN   302      61.380  30.510  45.020  1.00  0.00            
ATOM   2762  HG2 GLN   302      60.730  28.950  44.630  1.00  0.00            
ATOM   2763  CD  GLN   302      61.480  30.010  42.910  1.00  0.00            
ATOM   2764  OE1 GLN   302      62.650  30.350  42.800  1.00  0.00            
ATOM   2765  NE2 GLN   302      60.790  29.450  41.880  1.00  0.00            
ATOM   2766 1HE2 GLN   302      59.990  28.900  42.120  1.00  0.00            
ATOM   2767 2HE2 GLN   302      61.230  29.410  40.980  1.00  0.00            
ATOM   2768  C   GLN   302      59.130  32.400  42.720  1.00  0.00            
ATOM   2769  O   GLN   302      60.020  33.110  42.250  1.00  0.00            
ATOM   2770  N   ILE   303      58.000  32.130  42.030  1.00  0.00            
ATOM   2771  HN  ILE   303      57.290  31.530  42.380  1.00  0.00            
ATOM   2772  CA  ILE   303      57.860  32.420  40.640  1.00  0.00            
ATOM   2773  HA  ILE   303      58.830  32.170  40.250  1.00  0.00            
ATOM   2774  CB  ILE   303      56.850  31.620  39.860  1.00  0.00            
ATOM   2775  HB  ILE   303      56.710  32.230  38.940  1.00  0.00            
ATOM   2776  CG2 ILE   303      57.490  30.240  39.630  1.00  0.00            
ATOM   2777 1HG2 ILE   303      57.010  29.730  38.760  1.00  0.00            
ATOM   2778 2HG2 ILE   303      58.570  30.330  39.410  1.00  0.00            
ATOM   2779 3HG2 ILE   303      57.380  29.540  40.480  1.00  0.00            
ATOM   2780  CG1 ILE   303      55.460  31.570  40.510  1.00  0.00            
ATOM   2781 1HG1 ILE   303      55.680  31.230  41.550  1.00  0.00            
ATOM   2782 2HG1 ILE   303      55.010  32.570  40.630  1.00  0.00            
ATOM   2783  CD  ILE   303      54.490  30.560  39.890  1.00  0.00            
ATOM   2784  HD1 ILE   303      54.800  29.510  39.730  1.00  0.00            
ATOM   2785  HD2 ILE   303      53.670  30.450  40.630  1.00  0.00            
ATOM   2786  HD3 ILE   303      54.040  30.780  38.900  1.00  0.00            
ATOM   2787  C   ILE   303      57.730  33.890  40.420  1.00  0.00            
ATOM   2788  O   ILE   303      58.090  34.440  39.380  1.00  0.00            
ATOM   2789  N   LEU   304      57.170  34.620  41.400  1.00  0.00            
ATOM   2790  HN  LEU   304      56.870  34.180  42.240  1.00  0.00            
ATOM   2791  CA  LEU   304      57.100  36.040  41.460  1.00  0.00            
ATOM   2792  HA  LEU   304      56.770  36.390  40.500  1.00  0.00            
ATOM   2793  CB  LEU   304      56.150  36.570  42.550  1.00  0.00            
ATOM   2794  HB1 LEU   304      56.140  35.850  43.400  1.00  0.00            
ATOM   2795  HB2 LEU   304      56.490  37.540  42.970  1.00  0.00            
ATOM   2796  CG  LEU   304      54.720  36.690  42.000  1.00  0.00            
ATOM   2797  HG  LEU   304      54.480  35.850  41.320  1.00  0.00            
ATOM   2798  CD1 LEU   304      53.750  36.680  43.200  1.00  0.00            
ATOM   2799 1HD1 LEU   304      52.700  36.910  42.930  1.00  0.00            
ATOM   2800 2HD1 LEU   304      53.780  35.740  43.800  1.00  0.00            
ATOM   2801 3HD1 LEU   304      54.010  37.490  43.920  1.00  0.00            
ATOM   2802  CD2 LEU   304      54.450  37.950  41.160  1.00  0.00            
ATOM   2803 1HD2 LEU   304      53.520  37.730  40.610  1.00  0.00            
ATOM   2804 2HD2 LEU   304      54.210  38.860  41.770  1.00  0.00            
ATOM   2805 3HD2 LEU   304      55.210  38.170  40.380  1.00  0.00            
ATOM   2806  C   LEU   304      58.440  36.660  41.690  1.00  0.00            
ATOM   2807  O   LEU   304      58.720  37.720  41.110  1.00  0.00            
ATOM   2808  N   ALA   305      59.280  35.950  42.450  1.00  0.00            
ATOM   2809  HN  ALA   305      58.890  35.250  43.040  1.00  0.00            
ATOM   2810  CA  ALA   305      60.550  36.390  42.940  1.00  0.00            
ATOM   2811  HA  ALA   305      60.370  37.390  43.290  1.00  0.00            
ATOM   2812  CB  ALA   305      61.080  35.650  44.180  1.00  0.00            
ATOM   2813  HB1 ALA   305      62.130  35.970  44.340  1.00  0.00            
ATOM   2814  HB2 ALA   305      60.560  35.870  45.140  1.00  0.00            
ATOM   2815  HB3 ALA   305      60.990  34.570  43.950  1.00  0.00            
ATOM   2816  C   ALA   305      61.620  36.340  41.900  1.00  0.00            
ATOM   2817  O   ALA   305      62.360  37.270  41.560  1.00  0.00            
ATOM   2818  N   TYR   306      61.720  35.140  41.290  1.00  0.00            
ATOM   2819  HN  TYR   306      61.080  34.410  41.500  1.00  0.00            
ATOM   2820  CA  TYR   306      62.620  34.790  40.240  1.00  0.00            
ATOM   2821  HA  TYR   306      63.630  34.840  40.620  1.00  0.00            
ATOM   2822  CB  TYR   306      62.390  33.300  39.950  1.00  0.00            
ATOM   2823  HB1 TYR   306      62.540  32.700  40.870  1.00  0.00            
ATOM   2824  HB2 TYR   306      61.370  33.050  39.590  1.00  0.00            
ATOM   2825  CG  TYR   306      63.380  32.650  39.040  1.00  0.00            
ATOM   2826  CD1 TYR   306      64.670  32.350  39.440  1.00  0.00            
ATOM   2827  HD1 TYR   306      65.090  32.670  40.380  1.00  0.00            
ATOM   2828  CE1 TYR   306      65.450  31.500  38.690  1.00  0.00            
ATOM   2829  HE1 TYR   306      66.460  31.380  39.060  1.00  0.00            
ATOM   2830  CZ  TYR   306      65.010  31.040  37.470  1.00  0.00            
ATOM   2831  OH  TYR   306      65.880  30.290  36.650  1.00  0.00            
ATOM   2832  HH  TYR   306      65.750  30.580  35.750  1.00  0.00            
ATOM   2833  CD2 TYR   306      62.930  32.150  37.840  1.00  0.00            
ATOM   2834  HD2 TYR   306      61.900  32.290  37.550  1.00  0.00            
ATOM   2835  CE2 TYR   306      63.710  31.290  37.100  1.00  0.00            
ATOM   2836  HE2 TYR   306      63.270  30.880  36.210  1.00  0.00            
ATOM   2837  C   TYR   306      62.480  35.600  39.000  1.00  0.00            
ATOM   2838  O   TYR   306      61.420  35.850  38.420  1.00  0.00            
ATOM   2839  N   GLY   307      63.620  36.180  38.590  1.00  0.00            
ATOM   2840  HN  GLY   307      64.450  36.170  39.150  1.00  0.00            
ATOM   2841  CA  GLY   307      63.720  36.960  37.400  1.00  0.00            
ATOM   2842  HA1 GLY   307      64.740  36.990  37.050  1.00  0.00            
ATOM   2843  HA2 GLY   307      63.110  36.520  36.640  1.00  0.00            
ATOM   2844  C   GLY   307      63.350  38.400  37.550  1.00  0.00            
ATOM   2845  O   GLY   307      63.310  38.970  36.460  1.00  0.00            
ATOM   2846  N   ASN   308      62.940  38.920  38.720  1.00  0.00            
ATOM   2847  HN  ASN   308      62.880  38.340  39.530  1.00  0.00            
ATOM   2848  CA  ASN   308      62.610  40.300  38.860  1.00  0.00            
ATOM   2849  HA  ASN   308      63.080  40.910  38.100  1.00  0.00            
ATOM   2850  CB  ASN   308      61.130  40.520  38.500  1.00  0.00            
ATOM   2851  HB1 ASN   308      60.970  40.120  37.480  1.00  0.00            
ATOM   2852  HB2 ASN   308      60.490  39.940  39.200  1.00  0.00            
ATOM   2853  CG  ASN   308      60.670  41.970  38.600  1.00  0.00            
ATOM   2854  OD1 ASN   308      60.400  42.430  39.700  1.00  0.00            
ATOM   2855  ND2 ASN   308      60.720  42.670  37.430  1.00  0.00            
ATOM   2856 1HD2 ASN   308      60.810  42.170  36.570  1.00  0.00            
ATOM   2857 2HD2 ASN   308      60.690  43.670  37.520  1.00  0.00            
ATOM   2858  C   ASN   308      63.050  40.950  40.130  1.00  0.00            
ATOM   2859  O   ASN   308      62.500  40.780  41.220  1.00  0.00            
ATOM   2860  N   GLN   309      64.030  41.840  39.900  1.00  0.00            
ATOM   2861  HN  GLN   309      64.390  41.810  38.970  1.00  0.00            
ATOM   2862  CA  GLN   309      64.590  42.660  40.930  1.00  0.00            
ATOM   2863  HA  GLN   309      65.030  41.860  41.510  1.00  0.00            
ATOM   2864  CB  GLN   309      65.570  43.660  40.300  1.00  0.00            
ATOM   2865  HB1 GLN   309      66.260  43.090  39.640  1.00  0.00            
ATOM   2866  HB2 GLN   309      65.060  44.400  39.650  1.00  0.00            
ATOM   2867  CG  GLN   309      66.540  44.390  41.230  1.00  0.00            
ATOM   2868  HG1 GLN   309      67.000  45.210  40.650  1.00  0.00            
ATOM   2869  HG2 GLN   309      65.940  44.760  42.090  1.00  0.00            
ATOM   2870  CD  GLN   309      67.690  43.610  41.840  1.00  0.00            
ATOM   2871  OE1 GLN   309      67.680  42.380  41.970  1.00  0.00            
ATOM   2872  NE2 GLN   309      68.720  44.320  42.370  1.00  0.00            
ATOM   2873 1HE2 GLN   309      68.750  45.320  42.310  1.00  0.00            
ATOM   2874 2HE2 GLN   309      69.420  43.790  42.860  1.00  0.00            
ATOM   2875  C   GLN   309      63.680  43.470  41.790  1.00  0.00            
ATOM   2876  O   GLN   309      63.820  43.510  43.010  1.00  0.00            
ATOM   2877  N   GLU   310      62.660  44.150  41.240  1.00  0.00            
ATOM   2878  HN  GLU   310      62.660  44.300  40.260  1.00  0.00            
ATOM   2879  CA  GLU   310      61.700  44.980  41.900  1.00  0.00            
ATOM   2880  HA  GLU   310      62.270  45.640  42.540  1.00  0.00            
ATOM   2881  CB  GLU   310      60.960  45.830  40.860  1.00  0.00            
ATOM   2882  HB1 GLU   310      61.700  46.320  40.200  1.00  0.00            
ATOM   2883  HB2 GLU   310      60.270  45.180  40.270  1.00  0.00            
ATOM   2884  CG  GLU   310      60.120  47.000  41.370  1.00  0.00            
ATOM   2885  HG1 GLU   310      59.370  46.510  42.030  1.00  0.00            
ATOM   2886  HG2 GLU   310      60.660  47.770  41.970  1.00  0.00            
ATOM   2887  CD  GLU   310      59.390  47.870  40.370  1.00  0.00            
ATOM   2888  OE1 GLU   310      58.820  48.930  40.760  1.00  0.00            
ATOM   2889  OE2 GLU   310      59.240  47.480  39.180  1.00  0.00            
ATOM   2890  C   GLU   310      60.760  44.250  42.800  1.00  0.00            
ATOM   2891  O   GLU   310      60.450  44.670  43.910  1.00  0.00            
ATOM   2892  N   SER   311      60.320  43.040  42.410  1.00  0.00            
ATOM   2893  HN  SER   311      60.510  42.890  41.440  1.00  0.00            
ATOM   2894  CA  SER   311      59.610  42.050  43.160  1.00  0.00            
ATOM   2895  HA  SER   311      58.690  42.470  43.530  1.00  0.00            
ATOM   2896  CB  SER   311      59.370  40.880  42.190  1.00  0.00            
ATOM   2897  HB1 SER   311      58.860  41.240  41.270  1.00  0.00            
ATOM   2898  HB2 SER   311      60.310  40.430  41.790  1.00  0.00            
ATOM   2899  OG  SER   311      58.590  39.850  42.770  1.00  0.00            
ATOM   2900  HG1 SER   311      58.510  39.120  42.150  1.00  0.00            
ATOM   2901  C   SER   311      60.350  41.620  44.380  1.00  0.00            
ATOM   2902  O   SER   311      59.780  41.700  45.470  1.00  0.00            
ATOM   2903  N   LYS   312      61.650  41.300  44.230  1.00  0.00            
ATOM   2904  HN  LYS   312      62.080  41.540  43.360  1.00  0.00            
ATOM   2905  CA  LYS   312      62.560  40.940  45.270  1.00  0.00            
ATOM   2906  HA  LYS   312      62.160  40.070  45.780  1.00  0.00            
ATOM   2907  CB  LYS   312      63.920  40.550  44.660  1.00  0.00            
ATOM   2908  HB1 LYS   312      64.280  41.410  44.060  1.00  0.00            
ATOM   2909  HB2 LYS   312      64.690  40.430  45.440  1.00  0.00            
ATOM   2910  CG  LYS   312      64.020  39.330  43.750  1.00  0.00            
ATOM   2911  HG1 LYS   312      63.740  38.470  44.410  1.00  0.00            
ATOM   2912  HG2 LYS   312      63.270  39.440  42.940  1.00  0.00            
ATOM   2913  CD  LYS   312      65.430  39.070  43.230  1.00  0.00            
ATOM   2914  HD1 LYS   312      65.800  40.030  42.820  1.00  0.00            
ATOM   2915  HD2 LYS   312      65.960  38.740  44.150  1.00  0.00            
ATOM   2916  CE  LYS   312      65.450  37.990  42.140  1.00  0.00            
ATOM   2917  HE1 LYS   312      64.840  37.120  42.440  1.00  0.00            
ATOM   2918  HE2 LYS   312      64.910  38.280  41.220  1.00  0.00            
ATOM   2919  NZ  LYS   312      66.800  37.510  41.770  1.00  0.00            
ATOM   2920  HZ1 LYS   312      67.290  37.140  42.610  1.00  0.00            
ATOM   2921  HZ2 LYS   312      66.720  36.830  40.980  1.00  0.00            
ATOM   2922  HZ3 LYS   312      67.340  38.350  41.500  1.00  0.00            
ATOM   2923  C   LYS   312      62.780  42.020  46.280  1.00  0.00            
ATOM   2924  O   LYS   312      62.790  41.810  47.490  1.00  0.00            
ATOM   2925  N   LEU   313      62.870  43.290  45.840  1.00  0.00            
ATOM   2926  HN  LEU   313      62.820  43.420  44.850  1.00  0.00            
ATOM   2927  CA  LEU   313      62.730  44.440  46.670  1.00  0.00            
ATOM   2928  HA  LEU   313      63.370  44.230  47.510  1.00  0.00            
ATOM   2929  CB  LEU   313      63.210  45.750  46.010  1.00  0.00            
ATOM   2930  HB1 LEU   313      62.520  45.940  45.160  1.00  0.00            
ATOM   2931  HB2 LEU   313      63.110  46.480  46.840  1.00  0.00            
ATOM   2932  CG  LEU   313      64.620  45.730  45.400  1.00  0.00            
ATOM   2933  HG  LEU   313      64.620  44.940  44.620  1.00  0.00            
ATOM   2934  CD1 LEU   313      64.910  47.060  44.680  1.00  0.00            
ATOM   2935 1HD1 LEU   313      64.950  47.820  45.490  1.00  0.00            
ATOM   2936 2HD1 LEU   313      65.880  47.000  44.150  1.00  0.00            
ATOM   2937 3HD1 LEU   313      64.080  47.300  43.990  1.00  0.00            
ATOM   2938  CD2 LEU   313      65.690  45.520  46.480  1.00  0.00            
ATOM   2939 1HD2 LEU   313      65.630  46.330  47.240  1.00  0.00            
ATOM   2940 2HD2 LEU   313      65.650  44.550  47.030  1.00  0.00            
ATOM   2941 3HD2 LEU   313      66.550  45.480  45.780  1.00  0.00            
ATOM   2942  C   LEU   313      61.410  44.700  47.320  1.00  0.00            
ATOM   2943  O   LEU   313      61.470  45.140  48.460  1.00  0.00            
ATOM   2944  N   ILE   314      60.240  44.390  46.730  1.00  0.00            
ATOM   2945  HN  ILE   314      60.220  44.190  45.750  1.00  0.00            
ATOM   2946  CA  ILE   314      59.010  44.350  47.460  1.00  0.00            
ATOM   2947  HA  ILE   314      58.880  45.330  47.890  1.00  0.00            
ATOM   2948  CB  ILE   314      57.890  44.060  46.510  1.00  0.00            
ATOM   2949  HB  ILE   314      58.230  43.340  45.730  1.00  0.00            
ATOM   2950  CG2 ILE   314      56.540  43.700  47.160  1.00  0.00            
ATOM   2951 1HG2 ILE   314      55.730  43.380  46.470  1.00  0.00            
ATOM   2952 2HG2 ILE   314      56.720  42.770  47.750  1.00  0.00            
ATOM   2953 3HG2 ILE   314      56.090  44.510  47.770  1.00  0.00            
ATOM   2954  CG1 ILE   314      57.620  45.400  45.810  1.00  0.00            
ATOM   2955 1HG1 ILE   314      57.500  46.180  46.590  1.00  0.00            
ATOM   2956 2HG1 ILE   314      58.560  45.560  45.250  1.00  0.00            
ATOM   2957  CD  ILE   314      56.430  45.390  44.840  1.00  0.00            
ATOM   2958  HD1 ILE   314      56.290  46.380  44.370  1.00  0.00            
ATOM   2959  HD2 ILE   314      56.520  44.580  44.080  1.00  0.00            
ATOM   2960  HD3 ILE   314      55.530  45.250  45.480  1.00  0.00            
ATOM   2961  C   ILE   314      59.050  43.410  48.620  1.00  0.00            
ATOM   2962  O   ILE   314      58.520  43.680  49.700  1.00  0.00            
ATOM   2963  N   ILE   315      59.690  42.240  48.450  1.00  0.00            
ATOM   2964  HN  ILE   315      60.050  42.020  47.540  1.00  0.00            
ATOM   2965  CA  ILE   315      59.680  41.200  49.430  1.00  0.00            
ATOM   2966  HA  ILE   315      58.720  41.010  49.890  1.00  0.00            
ATOM   2967  CB  ILE   315      60.050  39.860  48.860  1.00  0.00            
ATOM   2968  HB  ILE   315      60.990  39.940  48.270  1.00  0.00            
ATOM   2969  CG2 ILE   315      60.330  38.850  49.990  1.00  0.00            
ATOM   2970 1HG2 ILE   315      59.570  39.040  50.770  1.00  0.00            
ATOM   2971 2HG2 ILE   315      60.100  37.860  49.550  1.00  0.00            
ATOM   2972 3HG2 ILE   315      61.320  38.960  50.470  1.00  0.00            
ATOM   2973  CG1 ILE   315      59.010  39.220  47.930  1.00  0.00            
ATOM   2974 1HG1 ILE   315      58.110  38.840  48.460  1.00  0.00            
ATOM   2975 2HG1 ILE   315      58.520  40.000  47.290  1.00  0.00            
ATOM   2976  CD  ILE   315      59.560  38.120  47.030  1.00  0.00            
ATOM   2977  HD1 ILE   315      58.760  37.710  46.390  1.00  0.00            
ATOM   2978  HD2 ILE   315      60.460  38.380  46.430  1.00  0.00            
ATOM   2979  HD3 ILE   315      59.840  37.270  47.690  1.00  0.00            
ATOM   2980  C   ILE   315      60.510  41.610  50.590  1.00  0.00            
ATOM   2981  O   ILE   315      60.080  41.460  51.740  1.00  0.00            
ATOM   2982  N   LEU   316      61.690  42.180  50.300  1.00  0.00            
ATOM   2983  HN  LEU   316      61.940  42.190  49.340  1.00  0.00            
ATOM   2984  CA  LEU   316      62.490  42.980  51.170  1.00  0.00            
ATOM   2985  HA  LEU   316      62.990  42.290  51.840  1.00  0.00            
ATOM   2986  CB  LEU   316      63.630  43.700  50.410  1.00  0.00            
ATOM   2987  HB1 LEU   316      64.200  42.910  49.890  1.00  0.00            
ATOM   2988  HB2 LEU   316      63.180  44.370  49.650  1.00  0.00            
ATOM   2989  CG  LEU   316      64.550  44.510  51.340  1.00  0.00            
ATOM   2990  HG  LEU   316      64.060  45.190  52.070  1.00  0.00            
ATOM   2991  CD1 LEU   316      65.600  43.590  51.990  1.00  0.00            
ATOM   2992 1HD1 LEU   316      65.050  42.980  52.740  1.00  0.00            
ATOM   2993 2HD1 LEU   316      66.020  42.930  51.200  1.00  0.00            
ATOM   2994 3HD1 LEU   316      66.410  44.210  52.430  1.00  0.00            
ATOM   2995  CD2 LEU   316      65.390  45.490  50.500  1.00  0.00            
ATOM   2996 1HD2 LEU   316      64.830  46.190  49.840  1.00  0.00            
ATOM   2997 2HD2 LEU   316      65.880  46.200  51.190  1.00  0.00            
ATOM   2998 3HD2 LEU   316      66.090  45.000  49.780  1.00  0.00            
ATOM   2999  C   LEU   316      61.760  43.990  52.000  1.00  0.00            
ATOM   3000  O   LEU   316      61.930  44.020  53.220  1.00  0.00            
ATOM   3001  N   ALA   317      60.980  44.890  51.370  1.00  0.00            
ATOM   3002  HN  ALA   317      60.950  44.990  50.380  1.00  0.00            
ATOM   3003  CA  ALA   317      60.260  45.970  51.950  1.00  0.00            
ATOM   3004  HA  ALA   317      60.940  46.510  52.580  1.00  0.00            
ATOM   3005  CB  ALA   317      59.630  46.730  50.770  1.00  0.00            
ATOM   3006  HB1 ALA   317      60.510  47.180  50.270  1.00  0.00            
ATOM   3007  HB2 ALA   317      59.190  45.960  50.090  1.00  0.00            
ATOM   3008  HB3 ALA   317      58.880  47.510  51.030  1.00  0.00            
ATOM   3009  C   ALA   317      59.200  45.540  52.910  1.00  0.00            
ATOM   3010  O   ALA   317      58.970  46.130  53.970  1.00  0.00            
ATOM   3011  N   SER   318      58.510  44.460  52.510  1.00  0.00            
ATOM   3012  HN  SER   318      58.720  44.040  51.630  1.00  0.00            
ATOM   3013  CA  SER   318      57.330  43.900  53.100  1.00  0.00            
ATOM   3014  HA  SER   318      56.710  44.640  53.590  1.00  0.00            
ATOM   3015  CB  SER   318      56.360  43.340  52.040  1.00  0.00            
ATOM   3016  HB1 SER   318      56.670  42.330  51.690  1.00  0.00            
ATOM   3017  HB2 SER   318      55.380  43.140  52.530  1.00  0.00            
ATOM   3018  OG  SER   318      56.150  44.270  50.990  1.00  0.00            
ATOM   3019  HG1 SER   318      56.930  44.170  50.450  1.00  0.00            
ATOM   3020  C   SER   318      57.780  42.940  54.150  1.00  0.00            
ATOM   3021  O   SER   318      57.000  42.120  54.610  1.00  0.00            
ATOM   3022  N   GLY   319      59.070  42.970  54.550  1.00  0.00            
ATOM   3023  HN  GLY   319      59.750  43.530  54.090  1.00  0.00            
ATOM   3024  CA  GLY   319      59.470  42.180  55.680  1.00  0.00            
ATOM   3025  HA1 GLY   319      60.450  42.510  55.980  1.00  0.00            
ATOM   3026  HA2 GLY   319      58.810  42.290  56.530  1.00  0.00            
ATOM   3027  C   GLY   319      59.710  40.740  55.380  1.00  0.00            
ATOM   3028  O   GLY   319      59.800  39.930  56.310  1.00  0.00            
ATOM   3029  N   GLY   320      59.760  40.350  54.100  1.00  0.00            
ATOM   3030  HN  GLY   320      59.500  40.950  53.340  1.00  0.00            
ATOM   3031  CA  GLY   320      59.860  38.990  53.690  1.00  0.00            
ATOM   3032  HA1 GLY   320      58.990  38.520  54.130  1.00  0.00            
ATOM   3033  HA2 GLY   320      59.960  38.930  52.610  1.00  0.00            
ATOM   3034  C   GLY   320      61.030  38.170  54.130  1.00  0.00            
ATOM   3035  O   GLY   320      60.810  37.080  54.670  1.00  0.00            
ATOM   3036  N   PRO   321      62.260  38.590  54.130  1.00  0.00            
ATOM   3037  CD  PRO   321      62.700  39.790  53.440  1.00  0.00            
ATOM   3038  HD1 PRO   321      62.430  40.730  53.970  1.00  0.00            
ATOM   3039  HD2 PRO   321      62.270  39.970  52.430  1.00  0.00            
ATOM   3040  CA  PRO   321      63.370  37.900  54.700  1.00  0.00            
ATOM   3041  HA  PRO   321      63.580  37.010  54.130  1.00  0.00            
ATOM   3042  CB  PRO   321      64.570  38.830  54.500  1.00  0.00            
ATOM   3043  HB1 PRO   321      64.780  39.450  55.400  1.00  0.00            
ATOM   3044  HB2 PRO   321      65.540  38.310  54.310  1.00  0.00            
ATOM   3045  CG  PRO   321      64.240  39.780  53.350  1.00  0.00            
ATOM   3046  HG1 PRO   321      64.660  40.790  53.500  1.00  0.00            
ATOM   3047  HG2 PRO   321      64.590  39.300  52.410  1.00  0.00            
ATOM   3048  C   PRO   321      63.200  37.460  56.120  1.00  0.00            
ATOM   3049  O   PRO   321      63.550  36.300  56.360  1.00  0.00            
ATOM   3050  N   GLN   322      62.630  38.250  57.040  1.00  0.00            
ATOM   3051  HN  GLN   322      62.370  39.210  56.890  1.00  0.00            
ATOM   3052  CA  GLN   322      62.260  37.930  58.380  1.00  0.00            
ATOM   3053  HA  GLN   322      63.200  37.670  58.840  1.00  0.00            
ATOM   3054  CB  GLN   322      61.730  39.210  59.050  1.00  0.00            
ATOM   3055  HB1 GLN   322      62.480  40.030  59.100  1.00  0.00            
ATOM   3056  HB2 GLN   322      60.880  39.650  58.480  1.00  0.00            
ATOM   3057  CG  GLN   322      61.280  38.930  60.490  1.00  0.00            
ATOM   3058  HG1 GLN   322      60.770  39.860  60.800  1.00  0.00            
ATOM   3059  HG2 GLN   322      60.550  38.110  60.630  1.00  0.00            
ATOM   3060  CD  GLN   322      62.420  38.760  61.480  1.00  0.00            
ATOM   3061  OE1 GLN   322      63.110  39.670  61.950  1.00  0.00            
ATOM   3062  NE2 GLN   322      62.610  37.490  61.950  1.00  0.00            
ATOM   3063 1HE2 GLN   322      62.190  36.720  61.470  1.00  0.00            
ATOM   3064 2HE2 GLN   322      63.200  37.390  62.750  1.00  0.00            
ATOM   3065  C   GLN   322      61.310  36.780  58.430  1.00  0.00            
ATOM   3066  O   GLN   322      61.610  35.820  59.140  1.00  0.00            
ATOM   3067  N   ALA   323      60.260  36.720  57.590  1.00  0.00            
ATOM   3068  HN  ALA   323      60.040  37.520  57.040  1.00  0.00            
ATOM   3069  CA  ALA   323      59.370  35.610  57.420  1.00  0.00            
ATOM   3070  HA  ALA   323      59.000  35.290  58.380  1.00  0.00            
ATOM   3071  CB  ALA   323      58.200  36.040  56.520  1.00  0.00            
ATOM   3072  HB1 ALA   323      57.640  36.930  56.870  1.00  0.00            
ATOM   3073  HB2 ALA   323      58.540  36.370  55.510  1.00  0.00            
ATOM   3074  HB3 ALA   323      57.410  35.260  56.470  1.00  0.00            
ATOM   3075  C   ALA   323      60.000  34.400  56.820  1.00  0.00            
ATOM   3076  O   ALA   323      59.800  33.300  57.330  1.00  0.00            
ATOM   3077  N   LEU   324      60.760  34.390  55.720  1.00  0.00            
ATOM   3078  HN  LEU   324      60.930  35.240  55.210  1.00  0.00            
ATOM   3079  CA  LEU   324      61.540  33.310  55.200  1.00  0.00            
ATOM   3080  HA  LEU   324      60.800  32.570  54.920  1.00  0.00            
ATOM   3081  CB  LEU   324      62.290  33.830  53.970  1.00  0.00            
ATOM   3082  HB1 LEU   324      62.930  34.640  54.380  1.00  0.00            
ATOM   3083  HB2 LEU   324      62.980  33.020  53.640  1.00  0.00            
ATOM   3084  CG  LEU   324      61.310  34.280  52.870  1.00  0.00            
ATOM   3085  HG  LEU   324      60.570  34.930  53.380  1.00  0.00            
ATOM   3086  CD1 LEU   324      62.090  35.140  51.860  1.00  0.00            
ATOM   3087 1HD1 LEU   324      61.380  35.710  51.230  1.00  0.00            
ATOM   3088 2HD1 LEU   324      62.630  36.020  52.290  1.00  0.00            
ATOM   3089 3HD1 LEU   324      62.840  34.470  51.380  1.00  0.00            
ATOM   3090  CD2 LEU   324      60.460  33.160  52.240  1.00  0.00            
ATOM   3091 1HD2 LEU   324      61.190  32.350  52.030  1.00  0.00            
ATOM   3092 2HD2 LEU   324      59.640  32.880  52.930  1.00  0.00            
ATOM   3093 3HD2 LEU   324      60.060  33.610  51.310  1.00  0.00            
ATOM   3094  C   LEU   324      62.500  32.720  56.170  1.00  0.00            
ATOM   3095  O   LEU   324      62.540  31.490  56.230  1.00  0.00            
ATOM   3096  N   VAL   325      63.270  33.520  56.930  1.00  0.00            
ATOM   3097  HN  VAL   325      63.370  34.510  56.850  1.00  0.00            
ATOM   3098  CA  VAL   325      64.070  32.960  57.980  1.00  0.00            
ATOM   3099  HA  VAL   325      64.810  32.270  57.610  1.00  0.00            
ATOM   3100  CB  VAL   325      64.860  34.060  58.630  1.00  0.00            
ATOM   3101  HB  VAL   325      64.160  34.910  58.790  1.00  0.00            
ATOM   3102  CG1 VAL   325      65.620  33.590  59.870  1.00  0.00            
ATOM   3103 1HG1 VAL   325      66.330  34.410  60.120  1.00  0.00            
ATOM   3104 2HG1 VAL   325      64.960  33.440  60.760  1.00  0.00            
ATOM   3105 3HG1 VAL   325      66.230  32.680  59.670  1.00  0.00            
ATOM   3106  CG2 VAL   325      65.940  34.520  57.630  1.00  0.00            
ATOM   3107 1HG2 VAL   325      66.370  35.420  58.130  1.00  0.00            
ATOM   3108 2HG2 VAL   325      66.640  33.710  57.350  1.00  0.00            
ATOM   3109 3HG2 VAL   325      65.390  34.950  56.770  1.00  0.00            
ATOM   3110  C   VAL   325      63.280  32.350  59.070  1.00  0.00            
ATOM   3111  O   VAL   325      63.650  31.260  59.510  1.00  0.00            
ATOM   3112  N   ASN   326      62.120  32.950  59.390  1.00  0.00            
ATOM   3113  HN  ASN   326      61.880  33.710  58.800  1.00  0.00            
ATOM   3114  CA  ASN   326      61.260  32.330  60.350  1.00  0.00            
ATOM   3115  HA  ASN   326      61.770  32.140  61.280  1.00  0.00            
ATOM   3116  CB  ASN   326      60.090  33.260  60.720  1.00  0.00            
ATOM   3117  HB1 ASN   326      60.400  34.320  60.800  1.00  0.00            
ATOM   3118  HB2 ASN   326      59.230  33.210  60.030  1.00  0.00            
ATOM   3119  CG  ASN   326      59.630  32.940  62.130  1.00  0.00            
ATOM   3120  OD1 ASN   326      60.310  33.230  63.110  1.00  0.00            
ATOM   3121  ND2 ASN   326      58.480  32.210  62.240  1.00  0.00            
ATOM   3122 1HD2 ASN   326      58.020  31.900  61.420  1.00  0.00            
ATOM   3123 2HD2 ASN   326      58.140  32.010  63.160  1.00  0.00            
ATOM   3124  C   ASN   326      60.770  30.950  60.040  1.00  0.00            
ATOM   3125  O   ASN   326      60.720  30.070  60.890  1.00  0.00            
ATOM   3126  N   ILE   327      60.460  30.660  58.760  1.00  0.00            
ATOM   3127  HN  ILE   327      60.650  31.370  58.090  1.00  0.00            
ATOM   3128  CA  ILE   327      60.060  29.350  58.330  1.00  0.00            
ATOM   3129  HA  ILE   327      59.290  28.990  59.000  1.00  0.00            
ATOM   3130  CB  ILE   327      59.450  29.440  56.970  1.00  0.00            
ATOM   3131  HB  ILE   327      60.210  29.920  56.310  1.00  0.00            
ATOM   3132  CG2 ILE   327      59.260  28.090  56.260  1.00  0.00            
ATOM   3133 1HG2 ILE   327      60.160  27.510  55.960  1.00  0.00            
ATOM   3134 2HG2 ILE   327      58.630  27.510  56.970  1.00  0.00            
ATOM   3135 3HG2 ILE   327      58.750  28.320  55.300  1.00  0.00            
ATOM   3136  CG1 ILE   327      58.160  30.280  56.880  1.00  0.00            
ATOM   3137 1HG1 ILE   327      58.380  31.340  57.160  1.00  0.00            
ATOM   3138 2HG1 ILE   327      57.950  30.380  55.800  1.00  0.00            
ATOM   3139  CD  ILE   327      57.000  29.830  57.770  1.00  0.00            
ATOM   3140  HD1 ILE   327      56.680  28.820  57.440  1.00  0.00            
ATOM   3141  HD2 ILE   327      57.380  29.790  58.810  1.00  0.00            
ATOM   3142  HD3 ILE   327      56.170  30.570  57.720  1.00  0.00            
ATOM   3143  C   ILE   327      61.110  28.300  58.460  1.00  0.00            
ATOM   3144  O   ILE   327      60.760  27.220  58.930  1.00  0.00            
ATOM   3145  N   MET   328      62.360  28.590  58.050  1.00  0.00            
ATOM   3146  HN  MET   328      62.490  29.480  57.620  1.00  0.00            
ATOM   3147  CA  MET   328      63.390  27.610  58.000  1.00  0.00            
ATOM   3148  HA  MET   328      62.990  26.820  57.380  1.00  0.00            
ATOM   3149  CB  MET   328      64.710  28.240  57.520  1.00  0.00            
ATOM   3150  HB1 MET   328      64.910  29.160  58.110  1.00  0.00            
ATOM   3151  HB2 MET   328      65.570  27.560  57.670  1.00  0.00            
ATOM   3152  CG  MET   328      64.700  28.630  56.040  1.00  0.00            
ATOM   3153  HG1 MET   328      63.730  29.170  55.900  1.00  0.00            
ATOM   3154  HG2 MET   328      65.570  29.260  55.770  1.00  0.00            
ATOM   3155  SD  MET   328      64.770  27.210  54.910  1.00  0.00            
ATOM   3156  CE  MET   328      66.560  26.980  55.140  1.00  0.00            
ATOM   3157  HE1 MET   328      66.890  27.420  56.100  1.00  0.00            
ATOM   3158  HE2 MET   328      66.860  25.910  55.140  1.00  0.00            
ATOM   3159  HE3 MET   328      67.160  27.510  54.370  1.00  0.00            
ATOM   3160  C   MET   328      63.670  27.110  59.380  1.00  0.00            
ATOM   3161  O   MET   328      63.880  25.910  59.550  1.00  0.00            
ATOM   3162  N   ARG   329      63.660  27.940  60.450  1.00  0.00            
ATOM   3163  HN  ARG   329      63.440  28.900  60.310  1.00  0.00            
ATOM   3164  CA  ARG   329      63.810  27.500  61.800  1.00  0.00            
ATOM   3165  HA  ARG   329      64.620  26.790  61.820  1.00  0.00            
ATOM   3166  CB  ARG   329      64.260  28.580  62.800  1.00  0.00            
ATOM   3167  HB1 ARG   329      64.690  28.230  63.760  1.00  0.00            
ATOM   3168  HB2 ARG   329      65.180  29.020  62.370  1.00  0.00            
ATOM   3169  CG  ARG   329      63.330  29.770  63.040  1.00  0.00            
ATOM   3170  HG1 ARG   329      62.820  30.060  62.100  1.00  0.00            
ATOM   3171  HG2 ARG   329      62.570  29.460  63.800  1.00  0.00            
ATOM   3172  CD  ARG   329      64.070  31.020  63.530  1.00  0.00            
ATOM   3173  HD1 ARG   329      64.530  30.900  64.540  1.00  0.00            
ATOM   3174  HD2 ARG   329      64.780  31.250  62.710  1.00  0.00            
ATOM   3175  NE  ARG   329      63.070  32.110  63.700  1.00  0.00            
ATOM   3176  HE  ARG   329      62.100  31.940  63.910  1.00  0.00            
ATOM   3177  CZ  ARG   329      63.470  33.370  64.010  1.00  0.00            
ATOM   3178  NH1 ARG   329      64.780  33.740  64.040  1.00  0.00            
ATOM   3179 1HH1 ARG   329      65.560  33.120  63.960  1.00  0.00            
ATOM   3180 2HH1 ARG   329      64.880  34.730  64.140  1.00  0.00            
ATOM   3181  NH2 ARG   329      62.540  34.360  64.140  1.00  0.00            
ATOM   3182 1HH2 ARG   329      61.620  34.100  63.830  1.00  0.00            
ATOM   3183 2HH2 ARG   329      62.840  35.280  64.400  1.00  0.00            
ATOM   3184  C   ARG   329      62.630  26.710  62.240  1.00  0.00            
ATOM   3185  O   ARG   329      62.730  25.680  62.900  1.00  0.00            
ATOM   3186  N   THR   330      61.400  27.110  61.860  1.00  0.00            
ATOM   3187  HN  THR   330      61.340  27.860  61.200  1.00  0.00            
ATOM   3188  CA  THR   330      60.220  26.560  62.450  1.00  0.00            
ATOM   3189  HA  THR   330      60.400  26.390  63.500  1.00  0.00            
ATOM   3190  CB  THR   330      59.070  27.500  62.260  1.00  0.00            
ATOM   3191  HB  THR   330      58.790  27.610  61.190  1.00  0.00            
ATOM   3192  OG1 THR   330      59.360  28.770  62.820  1.00  0.00            
ATOM   3193  HG1 THR   330      59.620  29.260  62.030  1.00  0.00            
ATOM   3194  CG2 THR   330      57.930  26.990  63.160  1.00  0.00            
ATOM   3195 1HG2 THR   330      58.100  27.060  64.260  1.00  0.00            
ATOM   3196 2HG2 THR   330      57.000  27.560  62.960  1.00  0.00            
ATOM   3197 3HG2 THR   330      57.670  25.960  62.840  1.00  0.00            
ATOM   3198  C   THR   330      59.910  25.180  61.980  1.00  0.00            
ATOM   3199  O   THR   330      59.550  24.360  62.820  1.00  0.00            
ATOM   3200  N   TYR   331      59.920  24.830  60.680  1.00  0.00            
ATOM   3201  HN  TYR   331      60.170  25.520  60.000  1.00  0.00            
ATOM   3202  CA  TYR   331      59.340  23.640  60.160  1.00  0.00            
ATOM   3203  HA  TYR   331      58.770  23.170  60.940  1.00  0.00            
ATOM   3204  CB  TYR   331      58.390  24.060  59.020  1.00  0.00            
ATOM   3205  HB1 TYR   331      58.990  24.670  58.300  1.00  0.00            
ATOM   3206  HB2 TYR   331      57.980  23.230  58.400  1.00  0.00            
ATOM   3207  CG  TYR   331      57.240  24.880  59.480  1.00  0.00            
ATOM   3208  CD1 TYR   331      57.170  26.220  59.190  1.00  0.00            
ATOM   3209  HD1 TYR   331      57.980  26.580  58.570  1.00  0.00            
ATOM   3210  CE1 TYR   331      56.120  26.990  59.660  1.00  0.00            
ATOM   3211  HE1 TYR   331      56.100  28.030  59.390  1.00  0.00            
ATOM   3212  CZ  TYR   331      55.180  26.460  60.510  1.00  0.00            
ATOM   3213  OH  TYR   331      54.150  27.300  60.970  1.00  0.00            
ATOM   3214  HH  TYR   331      54.340  28.230  60.860  1.00  0.00            
ATOM   3215  CD2 TYR   331      56.280  24.360  60.320  1.00  0.00            
ATOM   3216  HD2 TYR   331      56.460  23.310  60.480  1.00  0.00            
ATOM   3217  CE2 TYR   331      55.230  25.110  60.780  1.00  0.00            
ATOM   3218  HE2 TYR   331      54.490  24.590  61.380  1.00  0.00            
ATOM   3219  C   TYR   331      60.240  22.550  59.670  1.00  0.00            
ATOM   3220  O   TYR   331      61.340  22.840  59.200  1.00  0.00            
ATOM   3221  N   THR   332      59.790  21.290  59.770  1.00  0.00            
ATOM   3222  HN  THR   332      58.840  21.250  60.070  1.00  0.00            
ATOM   3223  CA  THR   332      60.600  20.150  59.450  1.00  0.00            
ATOM   3224  HA  THR   332      61.630  20.400  59.250  1.00  0.00            
ATOM   3225  CB  THR   332      60.630  19.130  60.550  1.00  0.00            
ATOM   3226  HB  THR   332      60.900  18.080  60.290  1.00  0.00            
ATOM   3227  OG1 THR   332      59.340  18.980  61.130  1.00  0.00            
ATOM   3228  HG1 THR   332      59.530  18.480  61.930  1.00  0.00            
ATOM   3229  CG2 THR   332      61.580  19.730  61.600  1.00  0.00            
ATOM   3230 1HG2 THR   332      61.140  20.720  61.860  1.00  0.00            
ATOM   3231 2HG2 THR   332      61.660  19.100  62.500  1.00  0.00            
ATOM   3232 3HG2 THR   332      62.620  19.830  61.220  1.00  0.00            
ATOM   3233  C   THR   332      60.110  19.430  58.240  1.00  0.00            
ATOM   3234  O   THR   332      60.830  18.560  57.760  1.00  0.00            
ATOM   3235  N   TYR   333      58.970  19.790  57.630  1.00  0.00            
ATOM   3236  HN  TYR   333      58.470  20.610  57.910  1.00  0.00            
ATOM   3237  CA  TYR   333      58.560  19.300  56.350  1.00  0.00            
ATOM   3238  HA  TYR   333      58.530  18.220  56.320  1.00  0.00            
ATOM   3239  CB  TYR   333      57.080  19.710  56.280  1.00  0.00            
ATOM   3240  HB1 TYR   333      56.580  19.300  57.180  1.00  0.00            
ATOM   3241  HB2 TYR   333      56.900  20.810  56.260  1.00  0.00            
ATOM   3242  CG  TYR   333      56.300  19.070  55.180  1.00  0.00            
ATOM   3243  CD1 TYR   333      55.830  19.710  54.060  1.00  0.00            
ATOM   3244  HD1 TYR   333      56.020  20.770  54.030  1.00  0.00            
ATOM   3245  CE1 TYR   333      55.010  19.100  53.140  1.00  0.00            
ATOM   3246  HE1 TYR   333      54.660  19.640  52.270  1.00  0.00            
ATOM   3247  CZ  TYR   333      54.600  17.800  53.310  1.00  0.00            
ATOM   3248  OH  TYR   333      53.710  17.090  52.480  1.00  0.00            
ATOM   3249  HH  TYR   333      53.440  16.330  53.010  1.00  0.00            
ATOM   3250  CD2 TYR   333      55.950  17.750  55.330  1.00  0.00            
ATOM   3251  HD2 TYR   333      56.250  17.210  56.220  1.00  0.00            
ATOM   3252  CE2 TYR   333      55.110  17.150  54.410  1.00  0.00            
ATOM   3253  HE2 TYR   333      54.750  16.170  54.700  1.00  0.00            
ATOM   3254  C   TYR   333      59.520  19.720  55.290  1.00  0.00            
ATOM   3255  O   TYR   333      59.880  20.870  55.040  1.00  0.00            
ATOM   3256  N   GLU   334      60.120  18.770  54.550  1.00  0.00            
ATOM   3257  HN  GLU   334      59.920  17.810  54.730  1.00  0.00            
ATOM   3258  CA  GLU   334      61.130  19.000  53.560  1.00  0.00            
ATOM   3259  HA  GLU   334      61.960  19.450  54.070  1.00  0.00            
ATOM   3260  CB  GLU   334      61.660  17.650  53.060  1.00  0.00            
ATOM   3261  HB1 GLU   334      61.890  17.020  53.940  1.00  0.00            
ATOM   3262  HB2 GLU   334      60.900  17.070  52.490  1.00  0.00            
ATOM   3263  CG  GLU   334      62.950  17.690  52.230  1.00  0.00            
ATOM   3264  HG1 GLU   334      62.820  18.290  51.300  1.00  0.00            
ATOM   3265  HG2 GLU   334      63.670  18.330  52.770  1.00  0.00            
ATOM   3266  CD  GLU   334      63.410  16.290  51.840  1.00  0.00            
ATOM   3267  OE1 GLU   334      63.890  16.230  50.680  1.00  0.00            
ATOM   3268  OE2 GLU   334      63.260  15.280  52.580  1.00  0.00            
ATOM   3269  C   GLU   334      60.670  19.850  52.420  1.00  0.00            
ATOM   3270  O   GLU   334      61.330  20.780  51.960  1.00  0.00            
ATOM   3271  N   LYS   335      59.480  19.580  51.850  1.00  0.00            
ATOM   3272  HN  LYS   335      58.970  18.790  52.170  1.00  0.00            
ATOM   3273  CA  LYS   335      58.920  20.320  50.760  1.00  0.00            
ATOM   3274  HA  LYS   335      59.600  20.150  49.930  1.00  0.00            
ATOM   3275  CB  LYS   335      57.570  19.670  50.400  1.00  0.00            
ATOM   3276  HB1 LYS   335      57.670  18.560  50.420  1.00  0.00            
ATOM   3277  HB2 LYS   335      57.090  19.890  51.370  1.00  0.00            
ATOM   3278  CG  LYS   335      56.890  20.090  49.100  1.00  0.00            
ATOM   3279  HG1 LYS   335      55.920  19.560  49.040  1.00  0.00            
ATOM   3280  HG2 LYS   335      56.560  21.140  49.250  1.00  0.00            
ATOM   3281  CD  LYS   335      57.840  19.890  47.910  1.00  0.00            
ATOM   3282  HD1 LYS   335      58.480  20.770  47.700  1.00  0.00            
ATOM   3283  HD2 LYS   335      58.470  18.990  48.080  1.00  0.00            
ATOM   3284  CE  LYS   335      57.200  19.730  46.530  1.00  0.00            
ATOM   3285  HE1 LYS   335      57.970  19.720  45.730  1.00  0.00            
ATOM   3286  HE2 LYS   335      56.500  18.870  46.460  1.00  0.00            
ATOM   3287  NZ  LYS   335      56.320  20.860  46.180  1.00  0.00            
ATOM   3288  HZ1 LYS   335      56.130  20.720  45.160  1.00  0.00            
ATOM   3289  HZ2 LYS   335      55.480  20.790  46.790  1.00  0.00            
ATOM   3290  HZ3 LYS   335      56.830  21.770  46.190  1.00  0.00            
ATOM   3291  C   LYS   335      58.850  21.790  50.990  1.00  0.00            
ATOM   3292  O   LYS   335      59.290  22.660  50.250  1.00  0.00            
ATOM   3293  N   LEU   336      58.460  22.160  52.220  1.00  0.00            
ATOM   3294  HN  LEU   336      57.960  21.490  52.760  1.00  0.00            
ATOM   3295  CA  LEU   336      58.390  23.500  52.710  1.00  0.00            
ATOM   3296  HA  LEU   336      57.900  24.100  51.950  1.00  0.00            
ATOM   3297  CB  LEU   336      57.630  23.500  54.040  1.00  0.00            
ATOM   3298  HB1 LEU   336      56.640  23.010  53.890  1.00  0.00            
ATOM   3299  HB2 LEU   336      58.180  22.880  54.780  1.00  0.00            
ATOM   3300  CG  LEU   336      57.400  24.910  54.620  1.00  0.00            
ATOM   3301  HG  LEU   336      58.390  25.160  55.070  1.00  0.00            
ATOM   3302  CD1 LEU   336      56.960  25.990  53.630  1.00  0.00            
ATOM   3303 1HD1 LEU   336      57.780  26.270  52.930  1.00  0.00            
ATOM   3304 2HD1 LEU   336      56.170  25.570  52.980  1.00  0.00            
ATOM   3305 3HD1 LEU   336      56.510  26.840  54.190  1.00  0.00            
ATOM   3306  CD2 LEU   336      56.440  25.090  55.820  1.00  0.00            
ATOM   3307 1HD2 LEU   336      56.680  26.020  56.380  1.00  0.00            
ATOM   3308 2HD2 LEU   336      55.390  25.220  55.500  1.00  0.00            
ATOM   3309 3HD2 LEU   336      56.590  24.270  56.550  1.00  0.00            
ATOM   3310  C   LEU   336      59.740  24.110  52.930  1.00  0.00            
ATOM   3311  O   LEU   336      59.930  25.280  52.620  1.00  0.00            
ATOM   3312  N   LEU   337      60.720  23.350  53.440  1.00  0.00            
ATOM   3313  HN  LEU   337      60.490  22.500  53.900  1.00  0.00            
ATOM   3314  CA  LEU   337      62.090  23.750  53.610  1.00  0.00            
ATOM   3315  HA  LEU   337      62.170  24.630  54.220  1.00  0.00            
ATOM   3316  CB  LEU   337      62.950  22.760  54.410  1.00  0.00            
ATOM   3317  HB1 LEU   337      62.720  21.750  54.000  1.00  0.00            
ATOM   3318  HB2 LEU   337      64.050  22.900  54.350  1.00  0.00            
ATOM   3319  CG  LEU   337      62.560  22.790  55.900  1.00  0.00            
ATOM   3320  HG  LEU   337      61.450  22.810  55.870  1.00  0.00            
ATOM   3321  CD1 LEU   337      62.940  21.440  56.550  1.00  0.00            
ATOM   3322 1HD1 LEU   337      62.260  20.650  56.160  1.00  0.00            
ATOM   3323 2HD1 LEU   337      64.010  21.210  56.410  1.00  0.00            
ATOM   3324 3HD1 LEU   337      62.770  21.480  57.640  1.00  0.00            
ATOM   3325  CD2 LEU   337      63.120  24.020  56.640  1.00  0.00            
ATOM   3326 1HD2 LEU   337      64.220  24.030  56.510  1.00  0.00            
ATOM   3327 2HD2 LEU   337      62.660  24.970  56.300  1.00  0.00            
ATOM   3328 3HD2 LEU   337      62.900  23.980  57.720  1.00  0.00            
ATOM   3329  C   LEU   337      62.800  24.050  52.330  1.00  0.00            
ATOM   3330  O   LEU   337      63.450  25.080  52.170  1.00  0.00            
ATOM   3331  N   TRP   338      62.520  23.190  51.340  1.00  0.00            
ATOM   3332  HN  TRP   338      61.880  22.450  51.550  1.00  0.00            
ATOM   3333  CA  TRP   338      62.940  23.210  49.970  1.00  0.00            
ATOM   3334  HA  TRP   338      64.000  23.100  49.780  1.00  0.00            
ATOM   3335  CB  TRP   338      62.410  21.970  49.230  1.00  0.00            
ATOM   3336  HB1 TRP   338      62.630  21.060  49.830  1.00  0.00            
ATOM   3337  HB2 TRP   338      61.310  22.060  49.120  1.00  0.00            
ATOM   3338  CG  TRP   338      63.120  21.660  47.930  1.00  0.00            
ATOM   3339  CD1 TRP   338      64.450  21.370  47.760  1.00  0.00            
ATOM   3340  HD1 TRP   338      65.190  21.340  48.540  1.00  0.00            
ATOM   3341  NE1 TRP   338      64.760  21.440  46.430  1.00  0.00            
ATOM   3342  HE1 TRP   338      65.680  21.440  46.100  1.00  0.00            
ATOM   3343  CE2 TRP   338      63.600  21.670  45.730  1.00  0.00            
ATOM   3344  CD2 TRP   338      62.550  21.870  46.630  1.00  0.00            
ATOM   3345  CE3 TRP   338      61.260  22.110  46.230  1.00  0.00            
ATOM   3346  HE3 TRP   338      60.430  22.270  46.900  1.00  0.00            
ATOM   3347  CZ3 TRP   338      61.080  22.190  44.860  1.00  0.00            
ATOM   3348  HZ3 TRP   338      60.100  22.250  44.430  1.00  0.00            
ATOM   3349  CZ2 TRP   338      63.390  21.720  44.370  1.00  0.00            
ATOM   3350  HZ2 TRP   338      64.250  21.560  43.740  1.00  0.00            
ATOM   3351  CH2 TRP   338      62.090  21.930  43.970  1.00  0.00            
ATOM   3352  HH2 TRP   338      61.950  22.030  42.900  1.00  0.00            
ATOM   3353  C   TRP   338      62.510  24.430  49.240  1.00  0.00            
ATOM   3354  O   TRP   338      63.240  25.130  48.540  1.00  0.00            
ATOM   3355  N   THR   339      61.210  24.770  49.270  1.00  0.00            
ATOM   3356  HN  THR   339      60.610  24.100  49.710  1.00  0.00            
ATOM   3357  CA  THR   339      60.690  25.940  48.620  1.00  0.00            
ATOM   3358  HA  THR   339      61.120  25.910  47.630  1.00  0.00            
ATOM   3359  CB  THR   339      59.220  25.810  48.360  1.00  0.00            
ATOM   3360  HB  THR   339      59.090  24.820  47.880  1.00  0.00            
ATOM   3361  OG1 THR   339      58.830  26.750  47.380  1.00  0.00            
ATOM   3362  HG1 THR   339      58.100  26.400  46.860  1.00  0.00            
ATOM   3363  CG2 THR   339      58.330  25.950  49.600  1.00  0.00            
ATOM   3364 1HG2 THR   339      58.390  26.960  50.060  1.00  0.00            
ATOM   3365 2HG2 THR   339      57.270  25.710  49.360  1.00  0.00            
ATOM   3366 3HG2 THR   339      58.660  25.230  50.380  1.00  0.00            
ATOM   3367  C   THR   339      61.020  27.260  49.220  1.00  0.00            
ATOM   3368  O   THR   339      61.370  28.270  48.610  1.00  0.00            
ATOM   3369  N   THR   340      61.100  27.280  50.560  1.00  0.00            
ATOM   3370  HN  THR   340      60.700  26.600  51.170  1.00  0.00            
ATOM   3371  CA  THR   340      61.620  28.400  51.280  1.00  0.00            
ATOM   3372  HA  THR   340      61.170  29.330  50.940  1.00  0.00            
ATOM   3373  CB  THR   340      61.470  28.160  52.750  1.00  0.00            
ATOM   3374  HB  THR   340      61.970  27.260  53.160  1.00  0.00            
ATOM   3375  OG1 THR   340      60.080  27.970  52.950  1.00  0.00            
ATOM   3376  HG1 THR   340      59.910  27.080  52.620  1.00  0.00            
ATOM   3377  CG2 THR   340      61.850  29.430  53.520  1.00  0.00            
ATOM   3378 1HG2 THR   340      61.290  30.350  53.230  1.00  0.00            
ATOM   3379 2HG2 THR   340      61.530  29.270  54.570  1.00  0.00            
ATOM   3380 3HG2 THR   340      62.930  29.700  53.540  1.00  0.00            
ATOM   3381  C   THR   340      63.080  28.650  51.110  1.00  0.00            
ATOM   3382  O   THR   340      63.560  29.780  50.940  1.00  0.00            
ATOM   3383  N   SER   341      63.910  27.600  50.960  1.00  0.00            
ATOM   3384  HN  SER   341      63.520  26.710  51.190  1.00  0.00            
ATOM   3385  CA  SER   341      65.300  27.790  50.670  1.00  0.00            
ATOM   3386  HA  SER   341      65.740  28.480  51.370  1.00  0.00            
ATOM   3387  CB  SER   341      66.010  26.420  50.680  1.00  0.00            
ATOM   3388  HB1 SER   341      65.500  25.810  49.910  1.00  0.00            
ATOM   3389  HB2 SER   341      67.080  26.640  50.440  1.00  0.00            
ATOM   3390  OG  SER   341      66.160  25.850  51.970  1.00  0.00            
ATOM   3391  HG1 SER   341      65.300  25.550  52.280  1.00  0.00            
ATOM   3392  C   SER   341      65.560  28.380  49.330  1.00  0.00            
ATOM   3393  O   SER   341      66.560  29.080  49.190  1.00  0.00            
ATOM   3394  N   ARG   342      64.780  28.030  48.290  1.00  0.00            
ATOM   3395  HN  ARG   342      64.050  27.380  48.480  1.00  0.00            
ATOM   3396  CA  ARG   342      64.830  28.560  46.960  1.00  0.00            
ATOM   3397  HA  ARG   342      65.850  28.450  46.620  1.00  0.00            
ATOM   3398  CB  ARG   342      63.910  27.860  45.940  1.00  0.00            
ATOM   3399  HB1 ARG   342      62.890  27.820  46.390  1.00  0.00            
ATOM   3400  HB2 ARG   342      63.910  28.420  44.980  1.00  0.00            
ATOM   3401  CG  ARG   342      64.240  26.390  45.650  1.00  0.00            
ATOM   3402  HG1 ARG   342      65.230  26.320  45.160  1.00  0.00            
ATOM   3403  HG2 ARG   342      64.400  25.840  46.600  1.00  0.00            
ATOM   3404  CD  ARG   342      63.220  25.710  44.740  1.00  0.00            
ATOM   3405  HD1 ARG   342      63.460  24.620  44.760  1.00  0.00            
ATOM   3406  HD2 ARG   342      62.170  25.890  45.050  1.00  0.00            
ATOM   3407  NE  ARG   342      63.410  26.120  43.330  1.00  0.00            
ATOM   3408  HE  ARG   342      64.300  26.460  43.010  1.00  0.00            
ATOM   3409  CZ  ARG   342      62.550  25.890  42.300  1.00  0.00            
ATOM   3410  NH1 ARG   342      61.310  25.350  42.520  1.00  0.00            
ATOM   3411 1HH1 ARG   342      60.850  25.440  43.400  1.00  0.00            
ATOM   3412 2HH1 ARG   342      60.790  25.190  41.680  1.00  0.00            
ATOM   3413  NH2 ARG   342      62.910  26.150  41.010  1.00  0.00            
ATOM   3414 1HH2 ARG   342      63.760  26.580  40.710  1.00  0.00            
ATOM   3415 2HH2 ARG   342      62.250  25.770  40.360  1.00  0.00            
ATOM   3416  C   ARG   342      64.630  30.030  46.870  1.00  0.00            
ATOM   3417  O   ARG   342      65.420  30.700  46.220  1.00  0.00            
ATOM   3418  N   VAL   343      63.600  30.550  47.570  1.00  0.00            
ATOM   3419  HN  VAL   343      62.960  29.950  48.040  1.00  0.00            
ATOM   3420  CA  VAL   343      63.370  31.950  47.740  1.00  0.00            
ATOM   3421  HA  VAL   343      63.280  32.390  46.760  1.00  0.00            
ATOM   3422  CB  VAL   343      62.110  32.270  48.480  1.00  0.00            
ATOM   3423  HB  VAL   343      62.190  31.780  49.470  1.00  0.00            
ATOM   3424  CG1 VAL   343      61.910  33.800  48.450  1.00  0.00            
ATOM   3425 1HG1 VAL   343      61.900  34.140  47.390  1.00  0.00            
ATOM   3426 2HG1 VAL   343      60.940  34.050  48.930  1.00  0.00            
ATOM   3427 3HG1 VAL   343      62.760  34.330  48.930  1.00  0.00            
ATOM   3428  CG2 VAL   343      60.910  31.600  47.790  1.00  0.00            
ATOM   3429 1HG2 VAL   343      61.060  30.510  47.650  1.00  0.00            
ATOM   3430 2HG2 VAL   343      60.000  31.780  48.410  1.00  0.00            
ATOM   3431 3HG2 VAL   343      60.710  32.060  46.800  1.00  0.00            
ATOM   3432  C   VAL   343      64.430  32.720  48.450  1.00  0.00            
ATOM   3433  O   VAL   343      64.840  33.800  48.040  1.00  0.00            
ATOM   3434  N   LEU   344      65.030  32.150  49.510  1.00  0.00            
ATOM   3435  HN  LEU   344      64.810  31.220  49.800  1.00  0.00            
ATOM   3436  CA  LEU   344      66.200  32.700  50.120  1.00  0.00            
ATOM   3437  HA  LEU   344      66.100  33.760  50.340  1.00  0.00            
ATOM   3438  CB  LEU   344      66.530  32.030  51.470  1.00  0.00            
ATOM   3439  HB1 LEU   344      66.380  30.940  51.350  1.00  0.00            
ATOM   3440  HB2 LEU   344      67.610  32.190  51.690  1.00  0.00            
ATOM   3441  CG  LEU   344      65.640  32.520  52.620  1.00  0.00            
ATOM   3442  HG  LEU   344      64.630  32.620  52.170  1.00  0.00            
ATOM   3443  CD1 LEU   344      65.590  31.490  53.770  1.00  0.00            
ATOM   3444 1HD1 LEU   344      64.950  31.830  54.620  1.00  0.00            
ATOM   3445 2HD1 LEU   344      65.080  30.570  53.420  1.00  0.00            
ATOM   3446 3HD1 LEU   344      66.610  31.250  54.140  1.00  0.00            
ATOM   3447  CD2 LEU   344      66.190  33.870  53.130  1.00  0.00            
ATOM   3448 1HD2 LEU   344      67.190  33.790  53.590  1.00  0.00            
ATOM   3449 2HD2 LEU   344      66.280  34.600  52.300  1.00  0.00            
ATOM   3450 3HD2 LEU   344      65.530  34.370  53.870  1.00  0.00            
ATOM   3451  C   LEU   344      67.410  32.830  49.270  1.00  0.00            
ATOM   3452  O   LEU   344      68.110  33.850  49.300  1.00  0.00            
ATOM   3453  N   LYS   345      67.700  31.810  48.440  1.00  0.00            
ATOM   3454  HN  LYS   345      67.070  31.050  48.480  1.00  0.00            
ATOM   3455  CA  LYS   345      68.680  31.770  47.400  1.00  0.00            
ATOM   3456  HA  LYS   345      69.620  31.940  47.900  1.00  0.00            
ATOM   3457  CB  LYS   345      68.730  30.380  46.740  1.00  0.00            
ATOM   3458  HB1 LYS   345      68.610  29.650  47.560  1.00  0.00            
ATOM   3459  HB2 LYS   345      67.810  30.270  46.120  1.00  0.00            
ATOM   3460  CG  LYS   345      69.990  29.950  46.000  1.00  0.00            
ATOM   3461  HG1 LYS   345      70.330  30.830  45.410  1.00  0.00            
ATOM   3462  HG2 LYS   345      70.750  29.550  46.700  1.00  0.00            
ATOM   3463  CD  LYS   345      69.820  28.820  44.980  1.00  0.00            
ATOM   3464  HD1 LYS   345      70.830  28.490  44.660  1.00  0.00            
ATOM   3465  HD2 LYS   345      69.310  28.000  45.520  1.00  0.00            
ATOM   3466  CE  LYS   345      68.970  29.320  43.800  1.00  0.00            
ATOM   3467  HE1 LYS   345      67.910  29.560  44.040  1.00  0.00            
ATOM   3468  HE2 LYS   345      69.450  30.230  43.390  1.00  0.00            
ATOM   3469  NZ  LYS   345      68.920  28.370  42.660  1.00  0.00            
ATOM   3470  HZ1 LYS   345      68.330  27.550  42.900  1.00  0.00            
ATOM   3471  HZ2 LYS   345      68.450  28.780  41.830  1.00  0.00            
ATOM   3472  HZ3 LYS   345      69.890  28.080  42.410  1.00  0.00            
ATOM   3473  C   LYS   345      68.500  32.870  46.400  1.00  0.00            
ATOM   3474  O   LYS   345      69.420  33.650  46.170  1.00  0.00            
ATOM   3475  N   VAL   346      67.290  33.010  45.830  1.00  0.00            
ATOM   3476  HN  VAL   346      66.410  32.630  46.090  1.00  0.00            
ATOM   3477  CA  VAL   346      67.160  33.900  44.720  1.00  0.00            
ATOM   3478  HA  VAL   346      68.070  33.870  44.130  1.00  0.00            
ATOM   3479  CB  VAL   346      66.070  33.590  43.740  1.00  0.00            
ATOM   3480  HB  VAL   346      66.190  34.220  42.820  1.00  0.00            
ATOM   3481  CG1 VAL   346      66.260  32.120  43.320  1.00  0.00            
ATOM   3482 1HG1 VAL   346      65.840  31.410  44.060  1.00  0.00            
ATOM   3483 2HG1 VAL   346      65.720  31.980  42.360  1.00  0.00            
ATOM   3484 3HG1 VAL   346      67.330  31.860  43.220  1.00  0.00            
ATOM   3485  CG2 VAL   346      64.660  33.790  44.310  1.00  0.00            
ATOM   3486 1HG2 VAL   346      64.550  33.140  45.200  1.00  0.00            
ATOM   3487 2HG2 VAL   346      64.310  34.830  44.520  1.00  0.00            
ATOM   3488 3HG2 VAL   346      63.930  33.370  43.580  1.00  0.00            
ATOM   3489  C   VAL   346      67.010  35.300  45.220  1.00  0.00            
ATOM   3490  O   VAL   346      67.100  36.240  44.420  1.00  0.00            
ATOM   3491  N   LEU   347      66.830  35.570  46.520  1.00  0.00            
ATOM   3492  HN  LEU   347      66.520  34.820  47.090  1.00  0.00            
ATOM   3493  CA  LEU   347      67.050  36.880  47.060  1.00  0.00            
ATOM   3494  HA  LEU   347      66.710  37.560  46.300  1.00  0.00            
ATOM   3495  CB  LEU   347      66.360  37.090  48.420  1.00  0.00            
ATOM   3496  HB1 LEU   347      66.770  36.450  49.220  1.00  0.00            
ATOM   3497  HB2 LEU   347      66.540  38.120  48.810  1.00  0.00            
ATOM   3498  CG  LEU   347      64.820  36.990  48.470  1.00  0.00            
ATOM   3499  HG  LEU   347      64.490  36.120  47.860  1.00  0.00            
ATOM   3500  CD1 LEU   347      64.410  36.890  49.950  1.00  0.00            
ATOM   3501 1HD1 LEU   347      64.800  36.000  50.480  1.00  0.00            
ATOM   3502 2HD1 LEU   347      64.740  37.780  50.540  1.00  0.00            
ATOM   3503 3HD1 LEU   347      63.310  36.780  49.980  1.00  0.00            
ATOM   3504  CD2 LEU   347      63.980  38.130  47.890  1.00  0.00            
ATOM   3505 1HD2 LEU   347      64.230  38.960  48.580  1.00  0.00            
ATOM   3506 2HD2 LEU   347      64.320  38.310  46.850  1.00  0.00            
ATOM   3507 3HD2 LEU   347      62.870  38.020  47.920  1.00  0.00            
ATOM   3508  C   LEU   347      68.510  37.130  47.200  1.00  0.00            
ATOM   3509  O   LEU   347      68.990  38.260  47.100  1.00  0.00            
ATOM   3510  N   SER   348      69.420  36.160  47.430  1.00  0.00            
ATOM   3511  HN  SER   348      69.200  35.200  47.250  1.00  0.00            
ATOM   3512  CA  SER   348      70.720  36.450  47.950  1.00  0.00            
ATOM   3513  HA  SER   348      70.610  37.070  48.820  1.00  0.00            
ATOM   3514  CB  SER   348      71.270  35.170  48.590  1.00  0.00            
ATOM   3515  HB1 SER   348      72.230  35.250  49.150  1.00  0.00            
ATOM   3516  HB2 SER   348      70.490  34.900  49.330  1.00  0.00            
ATOM   3517  OG  SER   348      71.520  34.080  47.710  1.00  0.00            
ATOM   3518  HG1 SER   348      70.780  33.920  47.130  1.00  0.00            
ATOM   3519  C   SER   348      71.670  37.050  46.970  1.00  0.00            
ATOM   3520  O   SER   348      72.700  37.610  47.350  1.00  0.00            
ATOM   3521  N   VAL   349      71.330  36.970  45.670  1.00  0.00            
ATOM   3522  HN  VAL   349      70.390  36.670  45.510  1.00  0.00            
ATOM   3523  CA  VAL   349      72.030  37.530  44.560  1.00  0.00            
ATOM   3524  HA  VAL   349      73.110  37.570  44.670  1.00  0.00            
ATOM   3525  CB  VAL   349      71.870  36.780  43.280  1.00  0.00            
ATOM   3526  HB  VAL   349      72.520  37.280  42.540  1.00  0.00            
ATOM   3527  CG1 VAL   349      72.410  35.330  43.310  1.00  0.00            
ATOM   3528 1HG1 VAL   349      73.480  35.370  43.610  1.00  0.00            
ATOM   3529 2HG1 VAL   349      71.790  34.700  43.980  1.00  0.00            
ATOM   3530 3HG1 VAL   349      72.350  34.850  42.310  1.00  0.00            
ATOM   3531  CG2 VAL   349      70.380  36.690  42.900  1.00  0.00            
ATOM   3532 1HG2 VAL   349      70.270  36.090  41.980  1.00  0.00            
ATOM   3533 2HG2 VAL   349      69.870  36.150  43.730  1.00  0.00            
ATOM   3534 3HG2 VAL   349      70.060  37.740  42.720  1.00  0.00            
ATOM   3535  C   VAL   349      71.670  38.960  44.380  1.00  0.00            
ATOM   3536  O   VAL   349      72.210  39.680  43.530  1.00  0.00            
ATOM   3537  N   CYS   350      70.660  39.470  45.110  1.00  0.00            
ATOM   3538  HN  CYS   350      70.170  38.860  45.730  1.00  0.00            
ATOM   3539  CA  CYS   350      70.270  40.840  45.150  1.00  0.00            
ATOM   3540  HA  CYS   350      70.580  41.410  44.290  1.00  0.00            
ATOM   3541  CB  CYS   350      68.740  40.970  45.300  1.00  0.00            
ATOM   3542  HB1 CYS   350      68.300  40.710  44.320  1.00  0.00            
ATOM   3543  HB2 CYS   350      68.390  40.180  46.000  1.00  0.00            
ATOM   3544  SG  CYS   350      68.050  42.570  45.810  1.00  0.00            
ATOM   3545  HG1 CYS   350      68.130  43.210  44.650  1.00  0.00            
ATOM   3546  C   CYS   350      71.020  41.370  46.320  1.00  0.00            
ATOM   3547  O   CYS   350      70.730  41.060  47.470  1.00  0.00            
ATOM   3548  N   SER   351      71.890  42.360  46.040  1.00  0.00            
ATOM   3549  HN  SER   351      72.010  42.740  45.120  1.00  0.00            
ATOM   3550  CA  SER   351      72.800  42.900  47.000  1.00  0.00            
ATOM   3551  HA  SER   351      73.260  42.080  47.540  1.00  0.00            
ATOM   3552  CB  SER   351      73.960  43.690  46.380  1.00  0.00            
ATOM   3553  HB1 SER   351      73.620  44.480  45.680  1.00  0.00            
ATOM   3554  HB2 SER   351      74.590  44.200  47.140  1.00  0.00            
ATOM   3555  OG  SER   351      74.770  42.870  45.550  1.00  0.00            
ATOM   3556  HG1 SER   351      75.480  43.420  45.220  1.00  0.00            
ATOM   3557  C   SER   351      72.040  43.740  47.970  1.00  0.00            
ATOM   3558  O   SER   351      72.470  43.920  49.110  1.00  0.00            
ATOM   3559  N   SER   352      70.870  44.270  47.570  1.00  0.00            
ATOM   3560  HN  SER   352      70.560  44.270  46.630  1.00  0.00            
ATOM   3561  CA  SER   352      69.950  44.830  48.510  1.00  0.00            
ATOM   3562  HA  SER   352      70.460  45.620  49.050  1.00  0.00            
ATOM   3563  CB  SER   352      68.750  45.570  47.900  1.00  0.00            
ATOM   3564  HB1 SER   352      67.940  44.940  47.480  1.00  0.00            
ATOM   3565  HB2 SER   352      68.270  46.040  48.790  1.00  0.00            
ATOM   3566  OG  SER   352      69.230  46.500  46.940  1.00  0.00            
ATOM   3567  HG1 SER   352      68.690  47.290  46.920  1.00  0.00            
ATOM   3568  C   SER   352      69.420  43.910  49.560  1.00  0.00            
ATOM   3569  O   SER   352      69.240  44.450  50.650  1.00  0.00            
ATOM   3570  N   ASN   353      68.970  42.690  49.210  1.00  0.00            
ATOM   3571  HN  ASN   353      68.940  42.370  48.270  1.00  0.00            
ATOM   3572  CA  ASN   353      68.480  41.730  50.150  1.00  0.00            
ATOM   3573  HA  ASN   353      67.920  42.160  50.960  1.00  0.00            
ATOM   3574  CB  ASN   353      67.650  40.600  49.510  1.00  0.00            
ATOM   3575  HB1 ASN   353      68.150  40.320  48.560  1.00  0.00            
ATOM   3576  HB2 ASN   353      67.550  39.770  50.230  1.00  0.00            
ATOM   3577  CG  ASN   353      66.180  40.870  49.260  1.00  0.00            
ATOM   3578  OD1 ASN   353      65.460  40.590  50.220  1.00  0.00            
ATOM   3579  ND2 ASN   353      65.760  41.390  48.080  1.00  0.00            
ATOM   3580 1HD2 ASN   353      66.390  41.470  47.300  1.00  0.00            
ATOM   3581 2HD2 ASN   353      64.790  41.590  47.970  1.00  0.00            
ATOM   3582  C   ASN   353      69.510  41.060  50.990  1.00  0.00            
ATOM   3583  O   ASN   353      69.260  40.680  52.130  1.00  0.00            
ATOM   3584  N   LYS   354      70.740  41.020  50.440  1.00  0.00            
ATOM   3585  HN  LYS   354      70.850  41.360  49.510  1.00  0.00            
ATOM   3586  CA  LYS   354      71.850  40.360  51.050  1.00  0.00            
ATOM   3587  HA  LYS   354      71.560  39.320  51.060  1.00  0.00            
ATOM   3588  CB  LYS   354      73.020  40.430  50.040  1.00  0.00            
ATOM   3589  HB1 LYS   354      72.600  40.270  49.030  1.00  0.00            
ATOM   3590  HB2 LYS   354      73.500  41.430  50.050  1.00  0.00            
ATOM   3591  CG  LYS   354      74.170  39.450  50.300  1.00  0.00            
ATOM   3592  HG1 LYS   354      74.490  39.420  51.360  1.00  0.00            
ATOM   3593  HG2 LYS   354      73.720  38.460  50.060  1.00  0.00            
ATOM   3594  CD  LYS   354      75.390  39.800  49.450  1.00  0.00            
ATOM   3595  HD1 LYS   354      75.540  40.900  49.440  1.00  0.00            
ATOM   3596  HD2 LYS   354      76.230  39.340  50.020  1.00  0.00            
ATOM   3597  CE  LYS   354      75.290  39.480  47.960  1.00  0.00            
ATOM   3598  HE1 LYS   354      75.360  38.380  47.870  1.00  0.00            
ATOM   3599  HE2 LYS   354      74.410  39.910  47.420  1.00  0.00            
ATOM   3600  NZ  LYS   354      76.410  40.140  47.240  1.00  0.00            
ATOM   3601  HZ1 LYS   354      76.360  41.180  47.210  1.00  0.00            
ATOM   3602  HZ2 LYS   354      77.330  39.900  47.660  1.00  0.00            
ATOM   3603  HZ3 LYS   354      76.470  39.730  46.280  1.00  0.00            
ATOM   3604  C   LYS   354      72.210  40.690  52.460  1.00  0.00            
ATOM   3605  O   LYS   354      72.370  39.790  53.280  1.00  0.00            
ATOM   3606  N   PRO   355      72.200  41.890  52.950  1.00  0.00            
ATOM   3607  CD  PRO   355      72.380  43.100  52.170  1.00  0.00            
ATOM   3608  HD1 PRO   355      71.410  43.610  51.990  1.00  0.00            
ATOM   3609  HD2 PRO   355      72.880  42.880  51.200  1.00  0.00            
ATOM   3610  CA  PRO   355      72.440  42.150  54.340  1.00  0.00            
ATOM   3611  HA  PRO   355      73.230  41.470  54.650  1.00  0.00            
ATOM   3612  CB  PRO   355      72.840  43.620  54.440  1.00  0.00            
ATOM   3613  HB1 PRO   355      71.980  44.260  54.710  1.00  0.00            
ATOM   3614  HB2 PRO   355      73.630  43.740  55.210  1.00  0.00            
ATOM   3615  CG  PRO   355      73.370  43.910  53.020  1.00  0.00            
ATOM   3616  HG1 PRO   355      73.400  44.980  52.740  1.00  0.00            
ATOM   3617  HG2 PRO   355      74.400  43.500  52.960  1.00  0.00            
ATOM   3618  C   PRO   355      71.230  41.920  55.180  1.00  0.00            
ATOM   3619  O   PRO   355      71.320  41.590  56.360  1.00  0.00            
ATOM   3620  N   ALA   356      70.010  42.040  54.620  1.00  0.00            
ATOM   3621  HN  ALA   356      69.910  42.380  53.680  1.00  0.00            
ATOM   3622  CA  ALA   356      68.780  41.790  55.290  1.00  0.00            
ATOM   3623  HA  ALA   356      68.790  42.320  56.230  1.00  0.00            
ATOM   3624  CB  ALA   356      67.790  42.370  54.270  1.00  0.00            
ATOM   3625  HB1 ALA   356      68.290  43.170  53.680  1.00  0.00            
ATOM   3626  HB2 ALA   356      67.510  41.650  53.480  1.00  0.00            
ATOM   3627  HB3 ALA   356      66.930  42.840  54.800  1.00  0.00            
ATOM   3628  C   ALA   356      68.500  40.400  55.750  1.00  0.00            
ATOM   3629  O   ALA   356      67.930  40.170  56.820  1.00  0.00            
ATOM   3630  N   ILE   357      68.890  39.360  54.990  1.00  0.00            
ATOM   3631  HN  ILE   357      69.330  39.520  54.110  1.00  0.00            
ATOM   3632  CA  ILE   357      68.820  37.980  55.370  1.00  0.00            
ATOM   3633  HA  ILE   357      67.810  37.760  55.710  1.00  0.00            
ATOM   3634  CB  ILE   357      69.090  37.210  54.110  1.00  0.00            
ATOM   3635  HB  ILE   357      70.040  37.620  53.710  1.00  0.00            
ATOM   3636  CG2 ILE   357      69.330  35.730  54.460  1.00  0.00            
ATOM   3637 1HG2 ILE   357      69.710  35.090  53.630  1.00  0.00            
ATOM   3638 2HG2 ILE   357      70.140  35.640  55.210  1.00  0.00            
ATOM   3639 3HG2 ILE   357      68.460  35.220  54.930  1.00  0.00            
ATOM   3640  CG1 ILE   357      68.030  37.430  53.030  1.00  0.00            
ATOM   3641 1HG1 ILE   357      67.120  36.890  53.390  1.00  0.00            
ATOM   3642 2HG1 ILE   357      67.660  38.470  52.920  1.00  0.00            
ATOM   3643  CD  ILE   357      68.370  37.020  51.600  1.00  0.00            
ATOM   3644  HD1 ILE   357      69.170  37.680  51.190  1.00  0.00            
ATOM   3645  HD2 ILE   357      68.590  35.940  51.540  1.00  0.00            
ATOM   3646  HD3 ILE   357      67.540  37.280  50.900  1.00  0.00            
ATOM   3647  C   ILE   357      69.660  37.610  56.540  1.00  0.00            
ATOM   3648  O   ILE   357      69.190  36.860  57.390  1.00  0.00            
ATOM   3649  N   VAL   358      70.860  38.200  56.730  1.00  0.00            
ATOM   3650  HN  VAL   358      71.110  38.860  56.030  1.00  0.00            
ATOM   3651  CA  VAL   358      71.760  38.040  57.830  1.00  0.00            
ATOM   3652  HA  VAL   358      71.720  36.980  58.020  1.00  0.00            
ATOM   3653  CB  VAL   358      73.090  38.680  57.570  1.00  0.00            
ATOM   3654  HB  VAL   358      72.980  39.780  57.490  1.00  0.00            
ATOM   3655  CG1 VAL   358      73.980  38.500  58.810  1.00  0.00            
ATOM   3656 1HG1 VAL   358      73.760  39.190  59.660  1.00  0.00            
ATOM   3657 2HG1 VAL   358      73.820  37.460  59.160  1.00  0.00            
ATOM   3658 3HG1 VAL   358      75.050  38.710  58.600  1.00  0.00            
ATOM   3659  CG2 VAL   358      73.780  38.040  56.360  1.00  0.00            
ATOM   3660 1HG2 VAL   358      73.320  38.450  55.440  1.00  0.00            
ATOM   3661 2HG2 VAL   358      74.850  38.350  56.340  1.00  0.00            
ATOM   3662 3HG2 VAL   358      73.710  36.940  56.450  1.00  0.00            
ATOM   3663  C   VAL   358      71.120  38.570  59.060  1.00  0.00            
ATOM   3664  O   VAL   358      71.090  37.850  60.070  1.00  0.00            
ATOM   3665  N   GLU   359      70.500  39.760  59.020  1.00  0.00            
ATOM   3666  HN  GLU   359      70.430  40.220  58.140  1.00  0.00            
ATOM   3667  CA  GLU   359      69.940  40.610  60.020  1.00  0.00            
ATOM   3668  HA  GLU   359      70.690  40.860  60.760  1.00  0.00            
ATOM   3669  CB  GLU   359      69.500  41.960  59.420  1.00  0.00            
ATOM   3670  HB1 GLU   359      70.430  42.360  58.970  1.00  0.00            
ATOM   3671  HB2 GLU   359      68.760  41.870  58.590  1.00  0.00            
ATOM   3672  CG  GLU   359      69.000  42.930  60.490  1.00  0.00            
ATOM   3673  HG1 GLU   359      68.190  42.540  61.140  1.00  0.00            
ATOM   3674  HG2 GLU   359      69.780  43.260  61.210  1.00  0.00            
ATOM   3675  CD  GLU   359      68.350  44.220  60.020  1.00  0.00            
ATOM   3676  OE1 GLU   359      68.360  44.460  58.780  1.00  0.00            
ATOM   3677  OE2 GLU   359      67.910  45.090  60.820  1.00  0.00            
ATOM   3678  C   GLU   359      68.860  39.890  60.750  1.00  0.00            
ATOM   3679  O   GLU   359      68.850  39.840  61.980  1.00  0.00            
ATOM   3680  N   ALA   360      68.000  39.110  60.070  1.00  0.00            
ATOM   3681  HN  ALA   360      68.340  38.940  59.150  1.00  0.00            
ATOM   3682  CA  ALA   360      66.910  38.310  60.510  1.00  0.00            
ATOM   3683  HA  ALA   360      66.360  38.920  61.210  1.00  0.00            
ATOM   3684  CB  ALA   360      66.050  38.130  59.240  1.00  0.00            
ATOM   3685  HB1 ALA   360      66.640  37.630  58.450  1.00  0.00            
ATOM   3686  HB2 ALA   360      65.280  37.380  59.500  1.00  0.00            
ATOM   3687  HB3 ALA   360      65.630  39.100  58.890  1.00  0.00            
ATOM   3688  C   ALA   360      67.320  37.010  61.120  1.00  0.00            
ATOM   3689  O   ALA   360      66.390  36.350  61.590  1.00  0.00            
ATOM   3690  N   GLY   361      68.580  36.570  61.260  1.00  0.00            
ATOM   3691  HN  GLY   361      69.240  37.330  61.260  1.00  0.00            
ATOM   3692  CA  GLY   361      69.040  35.320  61.770  1.00  0.00            
ATOM   3693  HA1 GLY   361      70.080  35.440  62.020  1.00  0.00            
ATOM   3694  HA2 GLY   361      68.380  35.030  62.580  1.00  0.00            
ATOM   3695  C   GLY   361      69.130  34.300  60.690  1.00  0.00            
ATOM   3696  O   GLY   361      69.070  33.090  60.950  1.00  0.00            
ATOM   3697  N   GLY   362      69.150  34.750  59.420  1.00  0.00            
ATOM   3698  HN  GLY   362      68.950  35.730  59.410  1.00  0.00            
ATOM   3699  CA  GLY   362      69.280  33.860  58.310  1.00  0.00            
ATOM   3700  HA1 GLY   362      68.350  33.320  58.340  1.00  0.00            
ATOM   3701  HA2 GLY   362      69.350  34.570  57.500  1.00  0.00            
ATOM   3702  C   GLY   362      70.410  32.900  58.340  1.00  0.00            
ATOM   3703  O   GLY   362      70.250  31.740  57.980  1.00  0.00            
ATOM   3704  N   MET   363      71.650  33.330  58.670  1.00  0.00            
ATOM   3705  HN  MET   363      71.790  34.240  59.040  1.00  0.00            
ATOM   3706  CA  MET   363      72.790  32.480  58.670  1.00  0.00            
ATOM   3707  HA  MET   363      72.910  32.020  57.700  1.00  0.00            
ATOM   3708  CB  MET   363      74.100  33.250  58.920  1.00  0.00            
ATOM   3709  HB1 MET   363      74.220  33.420  60.010  1.00  0.00            
ATOM   3710  HB2 MET   363      75.000  32.630  58.770  1.00  0.00            
ATOM   3711  CG  MET   363      74.300  34.550  58.140  1.00  0.00            
ATOM   3712  HG1 MET   363      73.440  35.220  58.350  1.00  0.00            
ATOM   3713  HG2 MET   363      75.270  34.980  58.480  1.00  0.00            
ATOM   3714  SD  MET   363      74.380  34.300  56.340  1.00  0.00            
ATOM   3715  CE  MET   363      76.160  33.980  56.340  1.00  0.00            
ATOM   3716  HE1 MET   363      76.290  32.990  56.830  1.00  0.00            
ATOM   3717  HE2 MET   363      76.540  33.900  55.290  1.00  0.00            
ATOM   3718  HE3 MET   363      76.730  34.710  56.960  1.00  0.00            
ATOM   3719  C   MET   363      72.700  31.300  59.580  1.00  0.00            
ATOM   3720  O   MET   363      73.060  30.180  59.220  1.00  0.00            
ATOM   3721  N   GLN   364      72.180  31.430  60.820  1.00  0.00            
ATOM   3722  HN  GLN   364      72.150  32.400  61.080  1.00  0.00            
ATOM   3723  CA  GLN   364      71.820  30.370  61.700  1.00  0.00            
ATOM   3724  HA  GLN   364      72.670  29.730  61.870  1.00  0.00            
ATOM   3725  CB  GLN   364      71.320  30.970  63.020  1.00  0.00            
ATOM   3726  HB1 GLN   364      72.050  31.760  63.290  1.00  0.00            
ATOM   3727  HB2 GLN   364      70.390  31.540  62.790  1.00  0.00            
ATOM   3728  CG  GLN   364      71.080  30.060  64.230  1.00  0.00            
ATOM   3729  HG1 GLN   364      71.860  29.280  64.130  1.00  0.00            
ATOM   3730  HG2 GLN   364      71.240  30.670  65.150  1.00  0.00            
ATOM   3731  CD  GLN   364      69.670  29.500  64.320  1.00  0.00            
ATOM   3732  OE1 GLN   364      68.630  30.120  64.080  1.00  0.00            
ATOM   3733  NE2 GLN   364      69.550  28.220  64.740  1.00  0.00            
ATOM   3734 1HE2 GLN   364      70.400  27.760  65.000  1.00  0.00            
ATOM   3735 2HE2 GLN   364      68.670  27.950  65.140  1.00  0.00            
ATOM   3736  C   GLN   364      70.770  29.470  61.130  1.00  0.00            
ATOM   3737  O   GLN   364      70.960  28.260  61.200  1.00  0.00            
ATOM   3738  N   ALA   365      69.720  29.970  60.450  1.00  0.00            
ATOM   3739  HN  ALA   365      69.690  30.880  60.050  1.00  0.00            
ATOM   3740  CA  ALA   365      68.640  29.180  59.950  1.00  0.00            
ATOM   3741  HA  ALA   365      68.380  28.380  60.630  1.00  0.00            
ATOM   3742  CB  ALA   365      67.460  30.160  59.860  1.00  0.00            
ATOM   3743  HB1 ALA   365      67.730  30.920  59.090  1.00  0.00            
ATOM   3744  HB2 ALA   365      66.520  29.650  59.540  1.00  0.00            
ATOM   3745  HB3 ALA   365      67.280  30.650  60.840  1.00  0.00            
ATOM   3746  C   ALA   365      68.830  28.430  58.670  1.00  0.00            
ATOM   3747  O   ALA   365      68.180  27.400  58.490  1.00  0.00            
ATOM   3748  N   LEU   366      69.830  28.890  57.900  1.00  0.00            
ATOM   3749  HN  LEU   366      70.120  29.820  58.120  1.00  0.00            
ATOM   3750  CA  LEU   366      70.430  28.320  56.740  1.00  0.00            
ATOM   3751  HA  LEU   366      69.680  27.810  56.150  1.00  0.00            
ATOM   3752  CB  LEU   366      71.340  29.330  56.020  1.00  0.00            
ATOM   3753  HB1 LEU   366      71.920  29.870  56.800  1.00  0.00            
ATOM   3754  HB2 LEU   366      72.100  28.850  55.370  1.00  0.00            
ATOM   3755  CG  LEU   366      70.570  30.310  55.120  1.00  0.00            
ATOM   3756  HG  LEU   366      69.770  30.790  55.720  1.00  0.00            
ATOM   3757  CD1 LEU   366      71.490  31.490  54.750  1.00  0.00            
ATOM   3758 1HD1 LEU   366      71.690  31.970  55.740  1.00  0.00            
ATOM   3759 2HD1 LEU   366      72.490  31.170  54.390  1.00  0.00            
ATOM   3760 3HD1 LEU   366      70.950  32.210  54.100  1.00  0.00            
ATOM   3761  CD2 LEU   366      69.880  29.720  53.880  1.00  0.00            
ATOM   3762 1HD2 LEU   366      70.440  28.960  53.290  1.00  0.00            
ATOM   3763 2HD2 LEU   366      68.930  29.160  54.010  1.00  0.00            
ATOM   3764 3HD2 LEU   366      69.670  30.590  53.230  1.00  0.00            
ATOM   3765  C   LEU   366      71.310  27.220  57.220  1.00  0.00            
ATOM   3766  O   LEU   366      71.140  26.070  56.810  1.00  0.00            
ATOM   3767  N   GLY   367      72.200  27.560  58.170  1.00  0.00            
ATOM   3768  HN  GLY   367      72.230  28.520  58.420  1.00  0.00            
ATOM   3769  CA  GLY   367      73.180  26.700  58.760  1.00  0.00            
ATOM   3770  HA1 GLY   367      73.820  26.270  58.010  1.00  0.00            
ATOM   3771  HA2 GLY   367      73.620  27.230  59.590  1.00  0.00            
ATOM   3772  C   GLY   367      72.560  25.520  59.430  1.00  0.00            
ATOM   3773  O   GLY   367      73.190  24.460  59.490  1.00  0.00            
ATOM   3774  N   LEU   368      71.320  25.560  59.950  1.00  0.00            
ATOM   3775  HN  LEU   368      70.850  26.420  60.120  1.00  0.00            
ATOM   3776  CA  LEU   368      70.640  24.480  60.600  1.00  0.00            
ATOM   3777  HA  LEU   368      71.220  24.330  61.490  1.00  0.00            
ATOM   3778  CB  LEU   368      69.250  25.090  60.880  1.00  0.00            
ATOM   3779  HB1 LEU   368      69.470  26.140  61.190  1.00  0.00            
ATOM   3780  HB2 LEU   368      68.650  25.110  59.940  1.00  0.00            
ATOM   3781  CG  LEU   368      68.310  24.470  61.930  1.00  0.00            
ATOM   3782  HG  LEU   368      68.800  24.260  62.900  1.00  0.00            
ATOM   3783  CD1 LEU   368      67.230  25.560  62.040  1.00  0.00            
ATOM   3784 1HD1 LEU   368      66.420  25.170  62.700  1.00  0.00            
ATOM   3785 2HD1 LEU   368      67.680  26.500  62.420  1.00  0.00            
ATOM   3786 3HD1 LEU   368      66.700  25.660  61.070  1.00  0.00            
ATOM   3787  CD2 LEU   368      67.800  23.100  61.470  1.00  0.00            
ATOM   3788 1HD2 LEU   368      67.160  22.730  62.300  1.00  0.00            
ATOM   3789 2HD2 LEU   368      67.010  23.370  60.740  1.00  0.00            
ATOM   3790 3HD2 LEU   368      68.540  22.320  61.170  1.00  0.00            
ATOM   3791  C   LEU   368      70.540  23.230  59.800  1.00  0.00            
ATOM   3792  O   LEU   368      70.730  22.170  60.390  1.00  0.00            
ATOM   3793  N   HIS   369      70.370  23.290  58.470  1.00  0.00            
ATOM   3794  HN  HIS   369      70.370  24.190  58.030  1.00  0.00            
ATOM   3795  CA  HIS   369      70.240  22.160  57.600  1.00  0.00            
ATOM   3796  HA  HIS   369      69.990  21.240  58.090  1.00  0.00            
ATOM   3797  CB  HIS   369      69.240  22.440  56.460  1.00  0.00            
ATOM   3798  HB1 HIS   369      69.420  23.410  55.960  1.00  0.00            
ATOM   3799  HB2 HIS   369      69.360  21.640  55.700  1.00  0.00            
ATOM   3800  ND1 HIS   369      67.290  21.240  57.360  1.00  0.00            
ATOM   3801  CG  HIS   369      67.830  22.450  56.980  1.00  0.00            
ATOM   3802  CE1 HIS   369      66.270  21.600  58.120  1.00  0.00            
ATOM   3803  HE1 HIS   369      65.590  20.900  58.610  1.00  0.00            
ATOM   3804  NE2 HIS   369      66.140  22.950  58.240  1.00  0.00            
ATOM   3805  HE2 HIS   369      65.520  23.440  58.860  1.00  0.00            
ATOM   3806  CD2 HIS   369      67.170  23.510  57.510  1.00  0.00            
ATOM   3807  HD2 HIS   369      67.290  24.590  57.450  1.00  0.00            
ATOM   3808  C   HIS   369      71.530  21.920  56.880  1.00  0.00            
ATOM   3809  O   HIS   369      71.670  21.130  55.950  1.00  0.00            
ATOM   3810  N   LEU   370      72.550  22.710  57.250  1.00  0.00            
ATOM   3811  HN  LEU   370      72.350  23.560  57.720  1.00  0.00            
ATOM   3812  CA  LEU   370      73.910  22.420  56.900  1.00  0.00            
ATOM   3813  HA  LEU   370      73.970  21.770  56.040  1.00  0.00            
ATOM   3814  CB  LEU   370      74.710  23.690  56.570  1.00  0.00            
ATOM   3815  HB1 LEU   370      74.120  24.370  55.920  1.00  0.00            
ATOM   3816  HB2 LEU   370      74.870  24.190  57.550  1.00  0.00            
ATOM   3817  CG  LEU   370      76.100  23.540  55.930  1.00  0.00            
ATOM   3818  HG  LEU   370      76.430  22.480  55.940  1.00  0.00            
ATOM   3819  CD1 LEU   370      75.930  23.790  54.420  1.00  0.00            
ATOM   3820 1HD1 LEU   370      75.820  24.890  54.300  1.00  0.00            
ATOM   3821 2HD1 LEU   370      76.860  23.390  53.970  1.00  0.00            
ATOM   3822 3HD1 LEU   370      75.070  23.270  53.930  1.00  0.00            
ATOM   3823  CD2 LEU   370      77.090  24.510  56.600  1.00  0.00            
ATOM   3824 1HD2 LEU   370      78.140  24.220  56.350  1.00  0.00            
ATOM   3825 2HD2 LEU   370      76.900  25.470  56.070  1.00  0.00            
ATOM   3826 3HD2 LEU   370      76.890  24.650  57.680  1.00  0.00            
ATOM   3827  C   LEU   370      74.550  21.630  57.990  1.00  0.00            
ATOM   3828  O   LEU   370      75.620  21.040  57.900  1.00  0.00            
ATOM   3829  N   THR   371      74.030  21.790  59.220  1.00  0.00            
ATOM   3830  HN  THR   371      73.140  22.240  59.310  1.00  0.00            
ATOM   3831  CA  THR   371      74.630  21.220  60.390  1.00  0.00            
ATOM   3832  HA  THR   371      75.690  21.370  60.250  1.00  0.00            
ATOM   3833  CB  THR   371      74.080  21.970  61.570  1.00  0.00            
ATOM   3834  HB  THR   371      72.970  22.000  61.560  1.00  0.00            
ATOM   3835  OG1 THR   371      74.640  23.260  61.420  1.00  0.00            
ATOM   3836  HG1 THR   371      74.180  23.560  60.630  1.00  0.00            
ATOM   3837  CG2 THR   371      74.680  21.300  62.820  1.00  0.00            
ATOM   3838 1HG2 THR   371      74.190  20.340  63.090  1.00  0.00            
ATOM   3839 2HG2 THR   371      75.790  21.200  62.790  1.00  0.00            
ATOM   3840 3HG2 THR   371      74.470  22.090  63.570  1.00  0.00            
ATOM   3841  C   THR   371      74.340  19.760  60.530  1.00  0.00            
ATOM   3842  O   THR   371      75.220  18.950  60.840  1.00  0.00            
ATOM   3843  N   ASP   372      73.040  19.460  60.390  1.00  0.00            
ATOM   3844  HN  ASP   372      72.390  20.200  60.260  1.00  0.00            
ATOM   3845  CA  ASP   372      72.480  18.140  60.320  1.00  0.00            
ATOM   3846  HA  ASP   372      73.110  17.350  60.700  1.00  0.00            
ATOM   3847  CB  ASP   372      71.270  18.020  61.250  1.00  0.00            
ATOM   3848  HB1 ASP   372      70.520  18.830  61.070  1.00  0.00            
ATOM   3849  HB2 ASP   372      70.710  17.080  61.070  1.00  0.00            
ATOM   3850  CG  ASP   372      71.610  18.150  62.730  1.00  0.00            
ATOM   3851  OD1 ASP   372      71.940  19.300  63.150  1.00  0.00            
ATOM   3852  OD2 ASP   372      71.530  17.130  63.450  1.00  0.00            
ATOM   3853  C   ASP   372      72.030  17.980  58.910  1.00  0.00            
ATOM   3854  O   ASP   372      70.930  18.470  58.640  1.00  0.00            
ATOM   3855  N   PRO   373      72.680  17.410  57.940  1.00  0.00            
ATOM   3856  CD  PRO   373      73.920  16.660  58.090  1.00  0.00            
ATOM   3857  HD1 PRO   373      73.820  15.730  58.680  1.00  0.00            
ATOM   3858  HD2 PRO   373      74.720  17.280  58.540  1.00  0.00            
ATOM   3859  CA  PRO   373      72.170  17.580  56.610  1.00  0.00            
ATOM   3860  HA  PRO   373      72.070  18.640  56.440  1.00  0.00            
ATOM   3861  CB  PRO   373      73.340  17.120  55.740  1.00  0.00            
ATOM   3862  HB1 PRO   373      73.120  16.500  54.840  1.00  0.00            
ATOM   3863  HB2 PRO   373      73.880  18.000  55.320  1.00  0.00            
ATOM   3864  CG  PRO   373      74.310  16.340  56.640  1.00  0.00            
ATOM   3865  HG1 PRO   373      74.450  15.260  56.420  1.00  0.00            
ATOM   3866  HG2 PRO   373      75.290  16.830  56.470  1.00  0.00            
ATOM   3867  C   PRO   373      70.960  16.830  56.190  1.00  0.00            
ATOM   3868  O   PRO   373      70.680  15.720  56.650  1.00  0.00            
ATOM   3869  N   SER   374      70.260  17.400  55.190  1.00  0.00            
ATOM   3870  HN  SER   374      70.480  18.270  54.760  1.00  0.00            
ATOM   3871  CA  SER   374      69.280  16.680  54.440  1.00  0.00            
ATOM   3872  HA  SER   374      69.540  15.640  54.390  1.00  0.00            
ATOM   3873  CB  SER   374      67.860  17.070  54.880  1.00  0.00            
ATOM   3874  HB1 SER   374      67.730  16.650  55.900  1.00  0.00            
ATOM   3875  HB2 SER   374      67.830  18.180  54.850  1.00  0.00            
ATOM   3876  OG  SER   374      66.820  16.460  54.130  1.00  0.00            
ATOM   3877  HG1 SER   374      66.020  16.460  54.660  1.00  0.00            
ATOM   3878  C   SER   374      69.520  17.100  53.030  1.00  0.00            
ATOM   3879  O   SER   374      69.710  18.280  52.740  1.00  0.00            
ATOM   3880  N   GLN   375      69.660  16.130  52.110  1.00  0.00            
ATOM   3881  HN  GLN   375      69.470  15.200  52.440  1.00  0.00            
ATOM   3882  CA  GLN   375      70.030  16.180  50.730  1.00  0.00            
ATOM   3883  HA  GLN   375      71.100  16.180  50.790  1.00  0.00            
ATOM   3884  CB  GLN   375      69.400  14.900  50.140  1.00  0.00            
ATOM   3885  HB1 GLN   375      69.530  14.080  50.870  1.00  0.00            
ATOM   3886  HB2 GLN   375      68.300  15.090  50.180  1.00  0.00            
ATOM   3887  CG  GLN   375      69.830  14.460  48.750  1.00  0.00            
ATOM   3888  HG1 GLN   375      69.440  13.520  48.320  1.00  0.00            
ATOM   3889  HG2 GLN   375      69.630  15.310  48.060  1.00  0.00            
ATOM   3890  CD  GLN   375      71.340  14.230  48.740  1.00  0.00            
ATOM   3891  OE1 GLN   375      72.130  15.150  48.530  1.00  0.00            
ATOM   3892  NE2 GLN   375      71.680  12.930  48.900  1.00  0.00            
ATOM   3893 1HE2 GLN   375      70.990  12.220  48.810  1.00  0.00            
ATOM   3894 2HE2 GLN   375      72.600  12.550  48.790  1.00  0.00            
ATOM   3895  C   GLN   375      69.840  17.440  49.950  1.00  0.00            
ATOM   3896  O   GLN   375      70.810  18.150  49.720  1.00  0.00            
ATOM   3897  N   ARG   376      68.570  17.750  49.640  1.00  0.00            
ATOM   3898  HN  ARG   376      67.840  17.220  50.070  1.00  0.00            
ATOM   3899  CA  ARG   376      68.280  18.760  48.660  1.00  0.00            
ATOM   3900  HA  ARG   376      68.940  18.760  47.800  1.00  0.00            
ATOM   3901  CB  ARG   376      66.800  18.670  48.250  1.00  0.00            
ATOM   3902  HB1 ARG   376      65.980  19.000  48.930  1.00  0.00            
ATOM   3903  HB2 ARG   376      66.840  19.470  47.490  1.00  0.00            
ATOM   3904  CG  ARG   376      66.450  17.410  47.460  1.00  0.00            
ATOM   3905  HG1 ARG   376      67.250  17.210  46.710  1.00  0.00            
ATOM   3906  HG2 ARG   376      66.370  16.440  47.990  1.00  0.00            
ATOM   3907  CD  ARG   376      65.070  17.480  46.800  1.00  0.00            
ATOM   3908  HD1 ARG   376      64.950  18.460  46.280  1.00  0.00            
ATOM   3909  HD2 ARG   376      64.920  16.660  46.070  1.00  0.00            
ATOM   3910  NE  ARG   376      64.050  17.410  47.880  1.00  0.00            
ATOM   3911  HE  ARG   376      64.330  17.180  48.810  1.00  0.00            
ATOM   3912  CZ  ARG   376      62.700  17.250  47.750  1.00  0.00            
ATOM   3913  NH1 ARG   376      62.050  17.400  46.560  1.00  0.00            
ATOM   3914 1HH1 ARG   376      62.510  17.770  45.760  1.00  0.00            
ATOM   3915 2HH1 ARG   376      61.150  16.970  46.440  1.00  0.00            
ATOM   3916  NH2 ARG   376      61.930  16.710  48.750  1.00  0.00            
ATOM   3917 1HH2 ARG   376      62.440  16.410  49.550  1.00  0.00            
ATOM   3918 2HH2 ARG   376      60.950  16.600  48.640  1.00  0.00            
ATOM   3919  C   ARG   376      68.360  20.110  49.280  1.00  0.00            
ATOM   3920  O   ARG   376      68.370  21.140  48.610  1.00  0.00            
ATOM   3921  N   LEU   377      68.410  20.120  50.630  1.00  0.00            
ATOM   3922  HN  LEU   377      68.270  19.240  51.080  1.00  0.00            
ATOM   3923  CA  LEU   377      68.280  21.330  51.380  1.00  0.00            
ATOM   3924  HA  LEU   377      67.670  22.060  50.870  1.00  0.00            
ATOM   3925  CB  LEU   377      67.620  21.140  52.760  1.00  0.00            
ATOM   3926  HB1 LEU   377      68.260  20.400  53.290  1.00  0.00            
ATOM   3927  HB2 LEU   377      67.570  22.140  53.240  1.00  0.00            
ATOM   3928  CG  LEU   377      66.280  20.410  52.610  1.00  0.00            
ATOM   3929  HG  LEU   377      66.400  19.410  52.130  1.00  0.00            
ATOM   3930  CD1 LEU   377      65.760  20.220  54.040  1.00  0.00            
ATOM   3931 1HD1 LEU   377      66.290  19.430  54.620  1.00  0.00            
ATOM   3932 2HD1 LEU   377      65.930  21.170  54.590  1.00  0.00            
ATOM   3933 3HD1 LEU   377      64.710  19.870  54.150  1.00  0.00            
ATOM   3934  CD2 LEU   377      65.300  21.260  51.780  1.00  0.00            
ATOM   3935 1HD2 LEU   377      65.100  22.220  52.290  1.00  0.00            
ATOM   3936 2HD2 LEU   377      65.550  21.470  50.720  1.00  0.00            
ATOM   3937 3HD2 LEU   377      64.340  20.710  51.730  1.00  0.00            
ATOM   3938  C   LEU   377      69.650  21.850  51.690  1.00  0.00            
ATOM   3939  O   LEU   377      69.980  23.030  51.720  1.00  0.00            
ATOM   3940  N   VAL   378      70.660  20.980  51.850  1.00  0.00            
ATOM   3941  HN  VAL   378      70.460  20.000  51.850  1.00  0.00            
ATOM   3942  CA  VAL   378      72.040  21.280  52.110  1.00  0.00            
ATOM   3943  HA  VAL   378      71.990  22.040  52.880  1.00  0.00            
ATOM   3944  CB  VAL   378      72.860  20.180  52.700  1.00  0.00            
ATOM   3945  HB  VAL   378      72.260  19.850  53.580  1.00  0.00            
ATOM   3946  CG1 VAL   378      73.170  18.950  51.830  1.00  0.00            
ATOM   3947 1HG1 VAL   378      73.650  19.300  50.900  1.00  0.00            
ATOM   3948 2HG1 VAL   378      73.870  18.260  52.360  1.00  0.00            
ATOM   3949 3HG1 VAL   378      72.190  18.470  51.600  1.00  0.00            
ATOM   3950  CG2 VAL   378      74.170  20.700  53.310  1.00  0.00            
ATOM   3951 1HG2 VAL   378      74.880  20.830  52.460  1.00  0.00            
ATOM   3952 2HG2 VAL   378      74.040  21.630  53.900  1.00  0.00            
ATOM   3953 3HG2 VAL   378      74.580  19.950  54.020  1.00  0.00            
ATOM   3954  C   VAL   378      72.710  22.010  51.000  1.00  0.00            
ATOM   3955  O   VAL   378      73.440  22.960  51.280  1.00  0.00            
ATOM   3956  N   GLN   379      72.440  21.650  49.740  1.00  0.00            
ATOM   3957  HN  GLN   379      71.690  21.030  49.500  1.00  0.00            
ATOM   3958  CA  GLN   379      73.160  22.220  48.640  1.00  0.00            
ATOM   3959  HA  GLN   379      74.210  22.330  48.880  1.00  0.00            
ATOM   3960  CB  GLN   379      72.870  21.340  47.410  1.00  0.00            
ATOM   3961  HB1 GLN   379      73.370  20.360  47.610  1.00  0.00            
ATOM   3962  HB2 GLN   379      71.770  21.320  47.310  1.00  0.00            
ATOM   3963  CG  GLN   379      73.340  21.780  46.020  1.00  0.00            
ATOM   3964  HG1 GLN   379      73.130  20.930  45.330  1.00  0.00            
ATOM   3965  HG2 GLN   379      72.840  22.700  45.650  1.00  0.00            
ATOM   3966  CD  GLN   379      74.850  21.980  45.970  1.00  0.00            
ATOM   3967  OE1 GLN   379      75.610  21.100  45.580  1.00  0.00            
ATOM   3968  NE2 GLN   379      75.350  23.150  46.440  1.00  0.00            
ATOM   3969 1HE2 GLN   379      74.780  23.770  46.980  1.00  0.00            
ATOM   3970 2HE2 GLN   379      76.290  23.380  46.190  1.00  0.00            
ATOM   3971  C   GLN   379      72.690  23.620  48.500  1.00  0.00            
ATOM   3972  O   GLN   379      73.430  24.590  48.360  1.00  0.00            
ATOM   3973  N   ASN   380      71.360  23.790  48.590  1.00  0.00            
ATOM   3974  HN  ASN   380      70.670  23.070  48.650  1.00  0.00            
ATOM   3975  CA  ASN   380      70.730  25.070  48.460  1.00  0.00            
ATOM   3976  HA  ASN   380      71.080  25.390  47.490  1.00  0.00            
ATOM   3977  CB  ASN   380      69.200  25.040  48.380  1.00  0.00            
ATOM   3978  HB1 ASN   380      68.780  24.440  49.210  1.00  0.00            
ATOM   3979  HB2 ASN   380      68.830  26.090  48.480  1.00  0.00            
ATOM   3980  CG  ASN   380      68.740  24.530  47.030  1.00  0.00            
ATOM   3981  OD1 ASN   380      68.560  25.280  46.070  1.00  0.00            
ATOM   3982  ND2 ASN   380      68.440  23.210  46.820  1.00  0.00            
ATOM   3983 1HD2 ASN   380      68.320  22.570  47.570  1.00  0.00            
ATOM   3984 2HD2 ASN   380      68.010  22.920  45.970  1.00  0.00            
ATOM   3985  C   ASN   380      71.120  26.070  49.500  1.00  0.00            
ATOM   3986  O   ASN   380      71.430  27.200  49.140  1.00  0.00            
ATOM   3987  N   CYS   381      71.130  25.590  50.760  1.00  0.00            
ATOM   3988  HN  CYS   381      71.090  24.600  50.890  1.00  0.00            
ATOM   3989  CA  CYS   381      71.540  26.270  51.940  1.00  0.00            
ATOM   3990  HA  CYS   381      70.990  27.200  51.940  1.00  0.00            
ATOM   3991  CB  CYS   381      71.240  25.510  53.240  1.00  0.00            
ATOM   3992  HB1 CYS   381      71.800  24.550  53.290  1.00  0.00            
ATOM   3993  HB2 CYS   381      71.810  26.030  54.030  1.00  0.00            
ATOM   3994  SG  CYS   381      69.520  25.250  53.760  1.00  0.00            
ATOM   3995  HG1 CYS   381      69.160  24.430  52.780  1.00  0.00            
ATOM   3996  C   CYS   381      72.990  26.620  51.850  1.00  0.00            
ATOM   3997  O   CYS   381      73.360  27.740  52.200  1.00  0.00            
ATOM   3998  N   LEU   382      73.890  25.730  51.410  1.00  0.00            
ATOM   3999  HN  LEU   382      73.590  24.830  51.110  1.00  0.00            
ATOM   4000  CA  LEU   382      75.280  25.980  51.170  1.00  0.00            
ATOM   4001  HA  LEU   382      75.720  26.420  52.050  1.00  0.00            
ATOM   4002  CB  LEU   382      76.030  24.710  50.720  1.00  0.00            
ATOM   4003  HB1 LEU   382      75.890  23.960  51.520  1.00  0.00            
ATOM   4004  HB2 LEU   382      75.540  24.290  49.810  1.00  0.00            
ATOM   4005  CG  LEU   382      77.530  24.870  50.450  1.00  0.00            
ATOM   4006  HG  LEU   382      77.700  25.450  49.520  1.00  0.00            
ATOM   4007  CD1 LEU   382      78.360  25.470  51.600  1.00  0.00            
ATOM   4008 1HD1 LEU   382      77.960  26.490  51.800  1.00  0.00            
ATOM   4009 2HD1 LEU   382      78.360  24.820  52.500  1.00  0.00            
ATOM   4010 3HD1 LEU   382      79.420  25.580  51.280  1.00  0.00            
ATOM   4011  CD2 LEU   382      78.090  23.450  50.250  1.00  0.00            
ATOM   4012 1HD2 LEU   382      79.200  23.390  50.180  1.00  0.00            
ATOM   4013 2HD2 LEU   382      77.800  22.800  51.100  1.00  0.00            
ATOM   4014 3HD2 LEU   382      77.580  22.980  49.380  1.00  0.00            
ATOM   4015  C   LEU   382      75.580  26.960  50.090  1.00  0.00            
ATOM   4016  O   LEU   382      76.380  27.870  50.310  1.00  0.00            
ATOM   4017  N   TRP   383      74.860  26.950  48.960  1.00  0.00            
ATOM   4018  HN  TRP   383      74.310  26.150  48.710  1.00  0.00            
ATOM   4019  CA  TRP   383      74.920  27.950  47.940  1.00  0.00            
ATOM   4020  HA  TRP   383      75.940  27.850  47.600  1.00  0.00            
ATOM   4021  CB  TRP   383      73.970  27.460  46.840  1.00  0.00            
ATOM   4022  HB1 TRP   383      72.980  27.080  47.190  1.00  0.00            
ATOM   4023  HB2 TRP   383      73.750  28.350  46.200  1.00  0.00            
ATOM   4024  CG  TRP   383      74.490  26.430  45.870  1.00  0.00            
ATOM   4025  CD1 TRP   383      75.740  26.200  45.370  1.00  0.00            
ATOM   4026  HD1 TRP   383      76.570  26.720  45.820  1.00  0.00            
ATOM   4027  NE1 TRP   383      75.690  25.270  44.370  1.00  0.00            
ATOM   4028  HE1 TRP   383      76.390  25.000  43.740  1.00  0.00            
ATOM   4029  CE2 TRP   383      74.370  24.970  44.150  1.00  0.00            
ATOM   4030  CD2 TRP   383      73.570  25.680  45.050  1.00  0.00            
ATOM   4031  CE3 TRP   383      72.210  25.720  44.900  1.00  0.00            
ATOM   4032  HE3 TRP   383      71.490  26.400  45.320  1.00  0.00            
ATOM   4033  CZ3 TRP   383      71.630  24.950  43.920  1.00  0.00            
ATOM   4034  HZ3 TRP   383      70.560  24.860  43.830  1.00  0.00            
ATOM   4035  CZ2 TRP   383      73.770  24.140  43.240  1.00  0.00            
ATOM   4036  HZ2 TRP   383      74.390  23.570  42.570  1.00  0.00            
ATOM   4037  CH2 TRP   383      72.400  24.180  43.070  1.00  0.00            
ATOM   4038  HH2 TRP   383      71.870  23.830  42.200  1.00  0.00            
ATOM   4039  C   TRP   383      74.560  29.310  48.410  1.00  0.00            
ATOM   4040  O   TRP   383      75.280  30.260  48.090  1.00  0.00            
ATOM   4041  N   THR   384      73.590  29.380  49.340  1.00  0.00            
ATOM   4042  HN  THR   384      73.160  28.530  49.640  1.00  0.00            
ATOM   4043  CA  THR   384      73.120  30.600  49.920  1.00  0.00            
ATOM   4044  HA  THR   384      73.040  31.300  49.110  1.00  0.00            
ATOM   4045  CB  THR   384      71.810  30.400  50.630  1.00  0.00            
ATOM   4046  HB  THR   384      71.930  29.760  51.530  1.00  0.00            
ATOM   4047  OG1 THR   384      70.860  29.830  49.740  1.00  0.00            
ATOM   4048  HG1 THR   384      71.070  28.920  49.520  1.00  0.00            
ATOM   4049  CG2 THR   384      71.210  31.750  51.040  1.00  0.00            
ATOM   4050 1HG2 THR   384      70.140  31.750  51.360  1.00  0.00            
ATOM   4051 2HG2 THR   384      71.620  32.110  52.000  1.00  0.00            
ATOM   4052 3HG2 THR   384      71.410  32.420  50.170  1.00  0.00            
ATOM   4053  C   THR   384      74.050  31.180  50.930  1.00  0.00            
ATOM   4054  O   THR   384      74.190  32.360  51.240  1.00  0.00            
ATOM   4055  N   LEU   385      74.770  30.270  51.620  1.00  0.00            
ATOM   4056  HN  LEU   385      74.680  29.280  51.520  1.00  0.00            
ATOM   4057  CA  LEU   385      75.750  30.680  52.580  1.00  0.00            
ATOM   4058  HA  LEU   385      75.300  31.460  53.170  1.00  0.00            
ATOM   4059  CB  LEU   385      76.210  29.530  53.480  1.00  0.00            
ATOM   4060  HB1 LEU   385      76.360  28.610  52.870  1.00  0.00            
ATOM   4061  HB2 LEU   385      77.150  29.690  54.050  1.00  0.00            
ATOM   4062  CG  LEU   385      75.140  29.360  54.570  1.00  0.00            
ATOM   4063  HG  LEU   385      74.120  29.320  54.130  1.00  0.00            
ATOM   4064  CD1 LEU   385      75.480  28.060  55.320  1.00  0.00            
ATOM   4065 1HD1 LEU   385      74.750  27.780  56.120  1.00  0.00            
ATOM   4066 2HD1 LEU   385      75.490  27.280  54.520  1.00  0.00            
ATOM   4067 3HD1 LEU   385      76.520  28.140  55.680  1.00  0.00            
ATOM   4068  CD2 LEU   385      75.130  30.470  55.630  1.00  0.00            
ATOM   4069 1HD2 LEU   385      76.150  30.520  56.070  1.00  0.00            
ATOM   4070 2HD2 LEU   385      74.710  31.400  55.210  1.00  0.00            
ATOM   4071 3HD2 LEU   385      74.550  30.150  56.530  1.00  0.00            
ATOM   4072  C   LEU   385      76.910  31.320  51.890  1.00  0.00            
ATOM   4073  O   LEU   385      77.440  32.310  52.380  1.00  0.00            
ATOM   4074  N   ARG   386      77.300  30.840  50.700  1.00  0.00            
ATOM   4075  HN  ARG   386      76.790  30.170  50.160  1.00  0.00            
ATOM   4076  CA  ARG   386      78.340  31.590  50.070  1.00  0.00            
ATOM   4077  HA  ARG   386      79.190  31.700  50.740  1.00  0.00            
ATOM   4078  CB  ARG   386      78.860  30.830  48.850  1.00  0.00            
ATOM   4079  HB1 ARG   386      78.060  30.790  48.080  1.00  0.00            
ATOM   4080  HB2 ARG   386      79.670  31.450  48.410  1.00  0.00            
ATOM   4081  CG  ARG   386      79.400  29.410  49.080  1.00  0.00            
ATOM   4082  HG1 ARG   386      79.940  29.510  50.050  1.00  0.00            
ATOM   4083  HG2 ARG   386      78.560  28.690  49.170  1.00  0.00            
ATOM   4084  CD  ARG   386      80.450  29.030  48.040  1.00  0.00            
ATOM   4085  HD1 ARG   386      80.130  29.080  46.980  1.00  0.00            
ATOM   4086  HD2 ARG   386      81.360  29.670  48.140  1.00  0.00            
ATOM   4087  NE  ARG   386      80.890  27.620  48.270  1.00  0.00            
ATOM   4088  HE  ARG   386      81.660  27.520  48.900  1.00  0.00            
ATOM   4089  CZ  ARG   386      80.110  26.550  47.940  1.00  0.00            
ATOM   4090  NH1 ARG   386      78.950  26.700  47.230  1.00  0.00            
ATOM   4091 1HH1 ARG   386      78.790  27.480  46.630  1.00  0.00            
ATOM   4092 2HH1 ARG   386      78.570  25.780  47.130  1.00  0.00            
ATOM   4093  NH2 ARG   386      80.440  25.310  48.410  1.00  0.00            
ATOM   4094 1HH2 ARG   386      81.290  25.200  48.910  1.00  0.00            
ATOM   4095 2HH2 ARG   386      79.770  24.570  48.340  1.00  0.00            
ATOM   4096  C   ARG   386      77.990  32.980  49.670  1.00  0.00            
ATOM   4097  O   ARG   386      78.710  33.920  50.010  1.00  0.00            
ATOM   4098  N   ASN   387      76.850  33.210  48.990  1.00  0.00            
ATOM   4099  HN  ASN   387      76.160  32.520  48.810  1.00  0.00            
ATOM   4100  CA  ASN   387      76.410  34.540  48.690  1.00  0.00            
ATOM   4101  HA  ASN   387      77.160  34.950  48.030  1.00  0.00            
ATOM   4102  CB  ASN   387      75.100  34.540  47.880  1.00  0.00            
ATOM   4103  HB1 ASN   387      74.320  34.030  48.480  1.00  0.00            
ATOM   4104  HB2 ASN   387      74.740  35.570  47.660  1.00  0.00            
ATOM   4105  CG  ASN   387      75.140  33.830  46.530  1.00  0.00            
ATOM   4106  OD1 ASN   387      76.160  33.380  46.010  1.00  0.00            
ATOM   4107  ND2 ASN   387      73.950  33.650  45.900  1.00  0.00            
ATOM   4108 1HD2 ASN   387      73.170  34.060  46.380  1.00  0.00            
ATOM   4109 2HD2 ASN   387      73.930  33.200  45.010  1.00  0.00            
ATOM   4110  C   ASN   387      76.130  35.450  49.830  1.00  0.00            
ATOM   4111  O   ASN   387      76.030  36.660  49.630  1.00  0.00            
ATOM   4112  N   LEU   388      76.040  35.040  51.110  1.00  0.00            
ATOM   4113  HN  LEU   388      76.190  34.070  51.280  1.00  0.00            
ATOM   4114  CA  LEU   388      75.780  36.050  52.090  1.00  0.00            
ATOM   4115  HA  LEU   388      75.460  36.960  51.610  1.00  0.00            
ATOM   4116  CB  LEU   388      74.820  35.430  53.120  1.00  0.00            
ATOM   4117  HB1 LEU   388      75.040  34.380  53.390  1.00  0.00            
ATOM   4118  HB2 LEU   388      74.680  36.050  54.030  1.00  0.00            
ATOM   4119  CG  LEU   388      73.420  35.340  52.500  1.00  0.00            
ATOM   4120  HG  LEU   388      73.420  34.780  51.540  1.00  0.00            
ATOM   4121  CD1 LEU   388      72.490  34.590  53.470  1.00  0.00            
ATOM   4122 1HD1 LEU   388      72.180  35.300  54.260  1.00  0.00            
ATOM   4123 2HD1 LEU   388      71.590  34.340  52.870  1.00  0.00            
ATOM   4124 3HD1 LEU   388      72.930  33.680  53.940  1.00  0.00            
ATOM   4125  CD2 LEU   388      72.760  36.710  52.220  1.00  0.00            
ATOM   4126 1HD2 LEU   388      71.770  36.600  51.720  1.00  0.00            
ATOM   4127 2HD2 LEU   388      72.700  37.240  53.200  1.00  0.00            
ATOM   4128 3HD2 LEU   388      73.440  37.360  51.630  1.00  0.00            
ATOM   4129  C   LEU   388      76.940  36.460  52.940  1.00  0.00            
ATOM   4130  O   LEU   388      76.920  37.470  53.650  1.00  0.00            
ATOM   4131  N   SER   389      78.010  35.650  52.900  1.00  0.00            
ATOM   4132  HN  SER   389      78.020  34.860  52.290  1.00  0.00            
ATOM   4133  CA  SER   389      79.160  35.640  53.750  1.00  0.00            
ATOM   4134  HA  SER   389      78.740  35.310  54.690  1.00  0.00            
ATOM   4135  CB  SER   389      80.120  34.530  53.280  1.00  0.00            
ATOM   4136  HB1 SER   389      80.390  34.600  52.200  1.00  0.00            
ATOM   4137  HB2 SER   389      81.040  34.640  53.890  1.00  0.00            
ATOM   4138  OG  SER   389      79.590  33.240  53.550  1.00  0.00            
ATOM   4139  HG1 SER   389      78.890  33.200  52.890  1.00  0.00            
ATOM   4140  C   SER   389      79.810  36.980  53.840  1.00  0.00            
ATOM   4141  O   SER   389      79.890  37.520  54.930  1.00  0.00            
ATOM   4142  N   ASP   390      80.210  37.560  52.690  1.00  0.00            
ATOM   4143  HN  ASP   390      80.210  37.000  51.860  1.00  0.00            
ATOM   4144  CA  ASP   390      80.900  38.790  52.450  1.00  0.00            
ATOM   4145  HA  ASP   390      81.780  38.580  53.040  1.00  0.00            
ATOM   4146  CB  ASP   390      81.300  39.070  51.000  1.00  0.00            
ATOM   4147  HB1 ASP   390      80.490  39.160  50.240  1.00  0.00            
ATOM   4148  HB2 ASP   390      81.750  40.090  50.940  1.00  0.00            
ATOM   4149  CG  ASP   390      82.290  38.010  50.550  1.00  0.00            
ATOM   4150  OD1 ASP   390      83.430  38.370  50.150  1.00  0.00            
ATOM   4151  OD2 ASP   390      81.920  36.800  50.590  1.00  0.00            
ATOM   4152  C   ASP   390      80.160  39.900  53.110  1.00  0.00            
ATOM   4153  O   ASP   390      80.780  40.730  53.790  1.00  0.00            
ATOM   4154  N   ALA   391      78.830  39.990  52.980  1.00  0.00            
ATOM   4155  HN  ALA   391      78.380  39.220  52.550  1.00  0.00            
ATOM   4156  CA  ALA   391      77.900  40.930  53.540  1.00  0.00            
ATOM   4157  HA  ALA   391      78.300  41.900  53.280  1.00  0.00            
ATOM   4158  CB  ALA   391      76.490  40.910  52.930  1.00  0.00            
ATOM   4159  HB1 ALA   391      75.950  41.850  53.190  1.00  0.00            
ATOM   4160  HB2 ALA   391      76.640  40.980  51.830  1.00  0.00            
ATOM   4161  HB3 ALA   391      75.920  40.010  53.250  1.00  0.00            
ATOM   4162  C   ALA   391      77.840  40.860  55.020  1.00  0.00            
ATOM   4163  O   ALA   391      77.960  41.890  55.680  1.00  0.00            
ATOM   4164  N   ALA   392      77.760  39.640  55.600  1.00  0.00            
ATOM   4165  HN  ALA   392      77.690  38.870  54.970  1.00  0.00            
ATOM   4166  CA  ALA   392      77.760  39.340  57.000  1.00  0.00            
ATOM   4167  HA  ALA   392      76.920  39.850  57.430  1.00  0.00            
ATOM   4168  CB  ALA   392      77.620  37.840  57.300  1.00  0.00            
ATOM   4169  HB1 ALA   392      78.540  37.260  57.090  1.00  0.00            
ATOM   4170  HB2 ALA   392      77.440  37.700  58.390  1.00  0.00            
ATOM   4171  HB3 ALA   392      76.790  37.410  56.690  1.00  0.00            
ATOM   4172  C   ALA   392      79.020  39.800  57.650  1.00  0.00            
ATOM   4173  O   ALA   392      79.040  40.530  58.640  1.00  0.00            
ATOM   4174  N   THR   393      80.120  39.520  56.920  1.00  0.00            
ATOM   4175  HN  THR   393      79.980  39.120  56.010  1.00  0.00            
ATOM   4176  CA  THR   393      81.480  39.890  57.160  1.00  0.00            
ATOM   4177  HA  THR   393      81.840  39.400  58.060  1.00  0.00            
ATOM   4178  CB  THR   393      82.530  39.360  56.240  1.00  0.00            
ATOM   4179  HB  THR   393      82.190  39.780  55.270  1.00  0.00            
ATOM   4180  OG1 THR   393      82.520  37.940  56.200  1.00  0.00            
ATOM   4181  HG1 THR   393      83.040  37.730  55.420  1.00  0.00            
ATOM   4182  CG2 THR   393      83.990  39.820  56.380  1.00  0.00            
ATOM   4183 1HG2 THR   393      84.680  39.400  55.620  1.00  0.00            
ATOM   4184 2HG2 THR   393      84.100  40.930  56.340  1.00  0.00            
ATOM   4185 3HG2 THR   393      84.310  39.530  57.410  1.00  0.00            
ATOM   4186  C   THR   393      81.670  41.360  57.270  1.00  0.00            
ATOM   4187  O   THR   393      82.300  41.840  58.210  1.00  0.00            
ATOM   4188  N   LYS   394      81.110  42.210  56.380  1.00  0.00            
ATOM   4189  HN  LYS   394      80.700  41.850  55.550  1.00  0.00            
ATOM   4190  CA  LYS   394      81.320  43.620  56.380  1.00  0.00            
ATOM   4191  HA  LYS   394      82.230  43.860  56.920  1.00  0.00            
ATOM   4192  CB  LYS   394      81.280  44.040  54.910  1.00  0.00            
ATOM   4193  HB1 LYS   394      80.300  43.670  54.530  1.00  0.00            
ATOM   4194  HB2 LYS   394      81.170  45.130  54.710  1.00  0.00            
ATOM   4195  CG  LYS   394      82.430  43.440  54.100  1.00  0.00            
ATOM   4196  HG1 LYS   394      83.370  44.010  54.280  1.00  0.00            
ATOM   4197  HG2 LYS   394      82.610  42.350  54.230  1.00  0.00            
ATOM   4198  CD  LYS   394      82.210  43.550  52.590  1.00  0.00            
ATOM   4199  HD1 LYS   394      81.180  43.300  52.270  1.00  0.00            
ATOM   4200  HD2 LYS   394      82.320  44.640  52.410  1.00  0.00            
ATOM   4201  CE  LYS   394      83.120  42.720  51.680  1.00  0.00            
ATOM   4202  HE1 LYS   394      83.130  41.650  51.990  1.00  0.00            
ATOM   4203  HE2 LYS   394      82.690  42.840  50.670  1.00  0.00            
ATOM   4204  NZ  LYS   394      84.470  43.330  51.770  1.00  0.00            
ATOM   4205  HZ1 LYS   394      84.440  44.330  51.490  1.00  0.00            
ATOM   4206  HZ2 LYS   394      84.850  43.150  52.720  1.00  0.00            
ATOM   4207  HZ3 LYS   394      85.130  42.860  51.110  1.00  0.00            
ATOM   4208  C   LYS   394      80.140  44.270  57.030  1.00  0.00            
ATOM   4209  O   LYS   394      79.960  45.480  56.880  1.00  0.00            
ATOM   4210  N   GLN   395      79.350  43.520  57.820  1.00  0.00            
ATOM   4211  HN  GLN   395      79.500  42.560  58.040  1.00  0.00            
ATOM   4212  CA  GLN   395      78.150  44.060  58.360  1.00  0.00            
ATOM   4213  HA  GLN   395      77.830  45.030  58.000  1.00  0.00            
ATOM   4214  CB  GLN   395      77.050  42.990  58.490  1.00  0.00            
ATOM   4215  HB1 GLN   395      76.840  42.620  57.460  1.00  0.00            
ATOM   4216  HB2 GLN   395      77.370  42.160  59.150  1.00  0.00            
ATOM   4217  CG  GLN   395      75.790  43.650  59.040  1.00  0.00            
ATOM   4218  HG1 GLN   395      76.030  43.970  60.070  1.00  0.00            
ATOM   4219  HG2 GLN   395      75.560  44.540  58.420  1.00  0.00            
ATOM   4220  CD  GLN   395      74.600  42.690  59.040  1.00  0.00            
ATOM   4221  OE1 GLN   395      74.210  42.070  60.030  1.00  0.00            
ATOM   4222  NE2 GLN   395      73.920  42.640  57.870  1.00  0.00            
ATOM   4223 1HE2 GLN   395      74.330  43.280  57.200  1.00  0.00            
ATOM   4224 2HE2 GLN   395      73.130  42.040  57.790  1.00  0.00            
ATOM   4225  C   GLN   395      78.440  44.570  59.770  1.00  0.00            
ATOM   4226  OT1 GLN   395      78.920  43.790  60.640  1.00  0.00            
ATOM   4227  OT2 GLN   395      78.210  45.780  60.030  1.00  0.00            
TER
ENDMDL
