# Supplementary material for: Design of target specific peptide inhibitors using generative deep learning and molecular dynamics simulations
Source: Nat Commun. 2024 Feb 21;15:1611. doi: 10.1038/s41467-024-45766-2 (PMC10882002; doi:10.1038/s41467-024-45766-2)
Supplement: Supplementary file 4 — Source Data [file 41467_2024_45766_MOESM4_ESM.zip › Sourcedata/Supl_Fig5/Nal-9/output2/iflen20_59_0001_0001_0001-VLLEU20_complex.pdb]

TITLE     Protein in water
REMARK    THIS IS A SIMULATION BOX
CRYST1   98.504   63.481   59.854  90.00  90.00  90.00 P 1           1
MODEL        1
ATOM      1  N   GLU     1      58.600   4.080  44.790  1.00  0.00            
ATOM      2  H1  GLU     1      58.630   4.320  45.800  1.00  0.00            
ATOM      3  H2  GLU     1      58.750   3.070  44.600  1.00  0.00            
ATOM      4  H3  GLU     1      59.360   4.550  44.250  1.00  0.00            
ATOM      5  CA  GLU     1      57.320   4.390  44.100  1.00  0.00            
ATOM      6  HA  GLU     1      57.450   4.180  43.040  1.00  0.00            
ATOM      7  CB  GLU     1      56.260   3.350  44.500  1.00  0.00            
ATOM      8  HB1 GLU     1      56.100   3.400  45.600  1.00  0.00            
ATOM      9  HB2 GLU     1      55.370   3.590  43.890  1.00  0.00            
ATOM     10  CG  GLU     1      56.510   1.880  44.150  1.00  0.00            
ATOM     11  HG1 GLU     1      55.570   1.310  44.250  1.00  0.00            
ATOM     12  HG2 GLU     1      56.860   1.940  43.090  1.00  0.00            
ATOM     13  CD  GLU     1      57.550   1.120  44.960  1.00  0.00            
ATOM     14  OE1 GLU     1      58.770   1.340  44.730  1.00  0.00            
ATOM     15  OE2 GLU     1      57.200   0.430  45.940  1.00  0.00            
ATOM     16  C   GLU     1      56.900   5.820  44.090  1.00  0.00            
ATOM     17  O   GLU     1      57.720   6.610  43.620  1.00  0.00            
ATOM     18  N   GLY     2      55.680   6.140  44.540  1.00  0.00            
ATOM     19  HN  GLY     2      55.240   5.440  45.090  1.00  0.00            
ATOM     20  CA  GLY     2      55.190   7.490  44.570  1.00  0.00            
ATOM     21  HA1 GLY     2      55.610   8.020  43.730  1.00  0.00            
ATOM     22  HA2 GLY     2      54.130   7.370  44.690  1.00  0.00            
ATOM     23  C   GLY     2      55.520   8.350  45.740  1.00  0.00            
ATOM     24  O   GLY     2      55.120   9.520  45.760  1.00  0.00            
ATOM     25  N   GLU     3      56.310   7.890  46.730  1.00  0.00            
ATOM     26  HN  GLU     3      56.540   6.930  46.620  1.00  0.00            
ATOM     27  CA  GLU     3      56.580   8.430  48.030  1.00  0.00            
ATOM     28  HA  GLU     3      55.660   8.610  48.570  1.00  0.00            
ATOM     29  CB  GLU     3      57.500   7.530  48.870  1.00  0.00            
ATOM     30  HB1 GLU     3      58.460   7.320  48.350  1.00  0.00            
ATOM     31  HB2 GLU     3      57.740   8.000  49.850  1.00  0.00            
ATOM     32  CG  GLU     3      56.920   6.170  49.250  1.00  0.00            
ATOM     33  HG1 GLU     3      57.550   5.640  49.990  1.00  0.00            
ATOM     34  HG2 GLU     3      55.900   6.290  49.670  1.00  0.00            
ATOM     35  CD  GLU     3      56.790   5.150  48.120  1.00  0.00            
ATOM     36  OE1 GLU     3      57.420   5.380  47.060  1.00  0.00            
ATOM     37  OE2 GLU     3      56.120   4.090  48.260  1.00  0.00            
ATOM     38  C   GLU     3      57.140   9.800  47.880  1.00  0.00            
ATOM     39  O   GLU     3      56.610  10.690  48.540  1.00  0.00            
ATOM     40  N   LYS     4      58.110  10.110  47.000  1.00  0.00            
ATOM     41  HN  LYS     4      58.580   9.400  46.490  1.00  0.00            
ATOM     42  CA  LYS     4      58.410  11.480  46.710  1.00  0.00            
ATOM     43  HA  LYS     4      58.160  12.050  47.590  1.00  0.00            
ATOM     44  CB  LYS     4      59.940  11.580  46.570  1.00  0.00            
ATOM     45  HB1 LYS     4      60.450  11.160  47.470  1.00  0.00            
ATOM     46  HB2 LYS     4      60.350  11.040  45.690  1.00  0.00            
ATOM     47  CG  LYS     4      60.430  13.020  46.400  1.00  0.00            
ATOM     48  HG1 LYS     4      60.130  13.410  45.400  1.00  0.00            
ATOM     49  HG2 LYS     4      59.970  13.670  47.180  1.00  0.00            
ATOM     50  CD  LYS     4      61.960  13.030  46.480  1.00  0.00            
ATOM     51  HD1 LYS     4      62.260  12.900  47.540  1.00  0.00            
ATOM     52  HD2 LYS     4      62.500  12.160  46.040  1.00  0.00            
ATOM     53  CE  LYS     4      62.620  14.360  46.120  1.00  0.00            
ATOM     54  HE1 LYS     4      61.830  15.130  46.040  1.00  0.00            
ATOM     55  HE2 LYS     4      63.430  14.660  46.810  1.00  0.00            
ATOM     56  NZ  LYS     4      63.470  14.320  44.900  1.00  0.00            
ATOM     57  HZ1 LYS     4      64.190  13.590  45.000  1.00  0.00            
ATOM     58  HZ2 LYS     4      62.860  14.030  44.110  1.00  0.00            
ATOM     59  HZ3 LYS     4      64.040  15.150  44.660  1.00  0.00            
ATOM     60  C   LYS     4      57.770  12.010  45.470  1.00  0.00            
ATOM     61  O   LYS     4      57.470  13.190  45.300  1.00  0.00            
ATOM     62  N   GLN     5      57.610  11.080  44.510  1.00  0.00            
ATOM     63  HN  GLN     5      58.020  10.190  44.660  1.00  0.00            
ATOM     64  CA  GLN     5      57.130  11.400  43.200  1.00  0.00            
ATOM     65  HA  GLN     5      57.740  12.210  42.820  1.00  0.00            
ATOM     66  CB  GLN     5      57.240  10.140  42.320  1.00  0.00            
ATOM     67  HB1 GLN     5      58.280   9.780  42.510  1.00  0.00            
ATOM     68  HB2 GLN     5      56.570   9.360  42.750  1.00  0.00            
ATOM     69  CG  GLN     5      56.980  10.410  40.840  1.00  0.00            
ATOM     70  HG1 GLN     5      57.240  11.470  40.670  1.00  0.00            
ATOM     71  HG2 GLN     5      57.590   9.780  40.150  1.00  0.00            
ATOM     72  CD  GLN     5      55.500  10.290  40.520  1.00  0.00            
ATOM     73  OE1 GLN     5      54.760   9.440  41.010  1.00  0.00            
ATOM     74  NE2 GLN     5      54.990  11.230  39.670  1.00  0.00            
ATOM     75 1HE2 GLN     5      55.530  11.860  39.110  1.00  0.00            
ATOM     76 2HE2 GLN     5      54.010  11.180  39.480  1.00  0.00            
ATOM     77  C   GLN     5      55.780  12.010  43.160  1.00  0.00            
ATOM     78  O   GLN     5      55.510  13.000  42.480  1.00  0.00            
ATOM     79  N   TYR     6      54.820  11.590  44.010  1.00  0.00            
ATOM     80  HN  TYR     6      55.040  10.740  44.480  1.00  0.00            
ATOM     81  CA  TYR     6      53.530  12.200  43.940  1.00  0.00            
ATOM     82  HA  TYR     6      53.250  12.420  42.920  1.00  0.00            
ATOM     83  CB  TYR     6      52.590  11.040  44.290  1.00  0.00            
ATOM     84  HB1 TYR     6      52.660  10.430  43.360  1.00  0.00            
ATOM     85  HB2 TYR     6      52.960  10.470  45.170  1.00  0.00            
ATOM     86  CG  TYR     6      51.180  11.470  44.480  1.00  0.00            
ATOM     87  CD1 TYR     6      50.460  11.900  43.380  1.00  0.00            
ATOM     88  HD1 TYR     6      50.950  11.930  42.420  1.00  0.00            
ATOM     89  CE1 TYR     6      49.140  12.240  43.540  1.00  0.00            
ATOM     90  HE1 TYR     6      48.470  12.640  42.790  1.00  0.00            
ATOM     91  CZ  TYR     6      48.530  12.240  44.770  1.00  0.00            
ATOM     92  OH  TYR     6      47.200  12.620  45.020  1.00  0.00            
ATOM     93  HH  TYR     6      46.800  12.830  44.170  1.00  0.00            
ATOM     94  CD2 TYR     6      50.610  11.550  45.720  1.00  0.00            
ATOM     95  HD2 TYR     6      51.240  11.320  46.570  1.00  0.00            
ATOM     96  CE2 TYR     6      49.300  11.950  45.870  1.00  0.00            
ATOM     97  HE2 TYR     6      48.820  12.120  46.820  1.00  0.00            
ATOM     98  C   TYR     6      53.480  13.420  44.790  1.00  0.00            
ATOM     99  O   TYR     6      53.030  14.430  44.230  1.00  0.00            
ATOM    100  N   PRO     7      54.060  13.600  45.940  1.00  0.00            
ATOM    101  CD  PRO     7      54.090  12.560  46.950  1.00  0.00            
ATOM    102  HD1 PRO     7      54.960  11.890  46.750  1.00  0.00            
ATOM    103  HD2 PRO     7      53.160  11.960  46.890  1.00  0.00            
ATOM    104  CA  PRO     7      54.160  14.890  46.560  1.00  0.00            
ATOM    105  HA  PRO     7      53.140  15.250  46.580  1.00  0.00            
ATOM    106  CB  PRO     7      54.810  14.620  47.920  1.00  0.00            
ATOM    107  HB1 PRO     7      55.910  14.680  47.810  1.00  0.00            
ATOM    108  HB2 PRO     7      54.640  15.430  48.650  1.00  0.00            
ATOM    109  CG  PRO     7      54.250  13.240  48.320  1.00  0.00            
ATOM    110  HG1 PRO     7      55.040  12.820  48.980  1.00  0.00            
ATOM    111  HG2 PRO     7      53.270  13.300  48.820  1.00  0.00            
ATOM    112  C   PRO     7      54.960  15.930  45.840  1.00  0.00            
ATOM    113  O   PRO     7      54.620  17.110  45.930  1.00  0.00            
ATOM    114  N   GLU     8      55.980  15.570  45.040  1.00  0.00            
ATOM    115  HN  GLU     8      56.420  14.680  45.090  1.00  0.00            
ATOM    116  CA  GLU     8      56.570  16.510  44.130  1.00  0.00            
ATOM    117  HA  GLU     8      56.930  17.330  44.730  1.00  0.00            
ATOM    118  CB  GLU     8      57.830  15.820  43.590  1.00  0.00            
ATOM    119  HB1 GLU     8      58.440  15.680  44.510  1.00  0.00            
ATOM    120  HB2 GLU     8      57.500  14.800  43.300  1.00  0.00            
ATOM    121  CG  GLU     8      58.700  16.490  42.520  1.00  0.00            
ATOM    122  HG1 GLU     8      58.010  16.810  41.710  1.00  0.00            
ATOM    123  HG2 GLU     8      59.210  17.410  42.860  1.00  0.00            
ATOM    124  CD  GLU     8      59.750  15.520  42.000  1.00  0.00            
ATOM    125  OE1 GLU     8      59.290  14.450  41.530  1.00  0.00            
ATOM    126  OE2 GLU     8      60.970  15.830  41.900  1.00  0.00            
ATOM    127  C   GLU     8      55.680  17.050  43.070  1.00  0.00            
ATOM    128  O   GLU     8      55.580  18.250  42.840  1.00  0.00            
ATOM    129  N   ASP     9      54.810  16.190  42.510  1.00  0.00            
ATOM    130  HN  ASP     9      54.810  15.200  42.660  1.00  0.00            
ATOM    131  CA  ASP     9      53.750  16.610  41.650  1.00  0.00            
ATOM    132  HA  ASP     9      54.130  17.270  40.880  1.00  0.00            
ATOM    133  CB  ASP     9      53.270  15.320  40.960  1.00  0.00            
ATOM    134  HB1 ASP     9      54.210  14.750  40.810  1.00  0.00            
ATOM    135  HB2 ASP     9      52.580  14.700  41.570  1.00  0.00            
ATOM    136  CG  ASP     9      52.570  15.520  39.620  1.00  0.00            
ATOM    137  OD1 ASP     9      51.320  15.510  39.450  1.00  0.00            
ATOM    138  OD2 ASP     9      53.420  15.610  38.690  1.00  0.00            
ATOM    139  C   ASP     9      52.780  17.530  42.290  1.00  0.00            
ATOM    140  O   ASP     9      52.310  18.450  41.620  1.00  0.00            
ATOM    141  N   ILE    10      52.460  17.260  43.570  1.00  0.00            
ATOM    142  HN  ILE    10      52.900  16.520  44.080  1.00  0.00            
ATOM    143  CA  ILE    10      51.510  18.010  44.340  1.00  0.00            
ATOM    144  HA  ILE    10      50.610  18.050  43.740  1.00  0.00            
ATOM    145  CB  ILE    10      51.160  17.450  45.690  1.00  0.00            
ATOM    146  HB  ILE    10      52.140  17.220  46.160  1.00  0.00            
ATOM    147  CG2 ILE    10      50.410  18.390  46.640  1.00  0.00            
ATOM    148 1HG2 ILE    10      50.100  17.790  47.520  1.00  0.00            
ATOM    149 2HG2 ILE    10      51.070  19.240  46.950  1.00  0.00            
ATOM    150 3HG2 ILE    10      49.460  18.820  46.260  1.00  0.00            
ATOM    151  CG1 ILE    10      50.400  16.120  45.570  1.00  0.00            
ATOM    152 1HG1 ILE    10      49.410  16.390  45.150  1.00  0.00            
ATOM    153 2HG1 ILE    10      50.940  15.520  44.800  1.00  0.00            
ATOM    154  CD  ILE    10      50.340  15.370  46.900  1.00  0.00            
ATOM    155  HD1 ILE    10      49.990  14.330  46.740  1.00  0.00            
ATOM    156  HD2 ILE    10      51.320  15.330  47.420  1.00  0.00            
ATOM    157  HD3 ILE    10      49.560  15.770  47.580  1.00  0.00            
ATOM    158  C   ILE    10      51.890  19.440  44.410  1.00  0.00            
ATOM    159  O   ILE    10      51.140  20.330  44.000  1.00  0.00            
ATOM    160  N   LEU    11      53.130  19.760  44.830  1.00  0.00            
ATOM    161  HN  LEU    11      53.730  19.000  45.060  1.00  0.00            
ATOM    162  CA  LEU    11      53.770  21.040  44.840  1.00  0.00            
ATOM    163  HA  LEU    11      53.180  21.640  45.520  1.00  0.00            
ATOM    164  CB  LEU    11      55.240  20.880  45.260  1.00  0.00            
ATOM    165  HB1 LEU    11      55.330  20.160  46.100  1.00  0.00            
ATOM    166  HB2 LEU    11      55.770  20.380  44.430  1.00  0.00            
ATOM    167  CG  LEU    11      55.930  22.220  45.550  1.00  0.00            
ATOM    168  HG  LEU    11      55.800  22.920  44.710  1.00  0.00            
ATOM    169  CD1 LEU    11      55.310  22.840  46.820  1.00  0.00            
ATOM    170 1HD1 LEU    11      55.460  22.220  47.730  1.00  0.00            
ATOM    171 2HD1 LEU    11      55.760  23.840  46.980  1.00  0.00            
ATOM    172 3HD1 LEU    11      54.220  23.030  46.880  1.00  0.00            
ATOM    173  CD2 LEU    11      57.460  22.130  45.710  1.00  0.00            
ATOM    174 1HD2 LEU    11      57.950  21.510  44.930  1.00  0.00            
ATOM    175 2HD2 LEU    11      57.800  23.190  45.690  1.00  0.00            
ATOM    176 3HD2 LEU    11      57.550  21.730  46.750  1.00  0.00            
ATOM    177  C   LEU    11      53.710  21.820  43.570  1.00  0.00            
ATOM    178  O   LEU    11      53.330  22.980  43.670  1.00  0.00            
ATOM    179  N   ASP    12      54.140  21.310  42.400  1.00  0.00            
ATOM    180  HN  ASP    12      54.510  20.380  42.400  1.00  0.00            
ATOM    181  CA  ASP    12      54.040  21.860  41.090  1.00  0.00            
ATOM    182  HA  ASP    12      54.680  22.730  41.060  1.00  0.00            
ATOM    183  CB  ASP    12      54.470  20.720  40.150  1.00  0.00            
ATOM    184  HB1 ASP    12      54.700  19.770  40.680  1.00  0.00            
ATOM    185  HB2 ASP    12      53.730  20.460  39.360  1.00  0.00            
ATOM    186  CG  ASP    12      55.650  21.170  39.300  1.00  0.00            
ATOM    187  OD1 ASP    12      56.660  20.440  39.470  1.00  0.00            
ATOM    188  OD2 ASP    12      55.730  22.260  38.670  1.00  0.00            
ATOM    189  C   ASP    12      52.650  22.220  40.690  1.00  0.00            
ATOM    190  O   ASP    12      52.410  23.350  40.250  1.00  0.00            
ATOM    191  N   LYS    13      51.690  21.340  41.000  1.00  0.00            
ATOM    192  HN  LYS    13      51.760  20.420  41.370  1.00  0.00            
ATOM    193  CA  LYS    13      50.300  21.590  40.760  1.00  0.00            
ATOM    194  HA  LYS    13      50.230  21.850  39.710  1.00  0.00            
ATOM    195  CB  LYS    13      49.410  20.340  40.840  1.00  0.00            
ATOM    196  HB1 LYS    13      49.770  19.760  41.710  1.00  0.00            
ATOM    197  HB2 LYS    13      48.320  20.550  40.940  1.00  0.00            
ATOM    198  CG  LYS    13      49.660  19.340  39.710  1.00  0.00            
ATOM    199  HG1 LYS    13      49.230  19.780  38.780  1.00  0.00            
ATOM    200  HG2 LYS    13      50.730  19.060  39.730  1.00  0.00            
ATOM    201  CD  LYS    13      48.790  18.090  39.860  1.00  0.00            
ATOM    202  HD1 LYS    13      49.180  17.430  40.670  1.00  0.00            
ATOM    203  HD2 LYS    13      47.830  18.510  40.240  1.00  0.00            
ATOM    204  CE  LYS    13      48.440  17.300  38.600  1.00  0.00            
ATOM    205  HE1 LYS    13      47.900  16.380  38.900  1.00  0.00            
ATOM    206  HE2 LYS    13      47.830  17.850  37.860  1.00  0.00            
ATOM    207  NZ  LYS    13      49.620  16.900  37.800  1.00  0.00            
ATOM    208  HZ1 LYS    13      50.200  17.690  37.470  1.00  0.00            
ATOM    209  HZ2 LYS    13      50.300  16.360  38.380  1.00  0.00            
ATOM    210  HZ3 LYS    13      49.410  16.320  36.970  1.00  0.00            
ATOM    211  C   LYS    13      49.730  22.680  41.600  1.00  0.00            
ATOM    212  O   LYS    13      49.030  23.550  41.070  1.00  0.00            
ATOM    213  N   HIS    14      50.070  22.750  42.900  1.00  0.00            
ATOM    214  HN  HIS    14      50.590  22.000  43.310  1.00  0.00            
ATOM    215  CA  HIS    14      49.730  23.840  43.750  1.00  0.00            
ATOM    216  HA  HIS    14      48.660  23.880  43.640  1.00  0.00            
ATOM    217  CB  HIS    14      49.980  23.360  45.190  1.00  0.00            
ATOM    218  HB1 HIS    14      49.520  22.350  45.230  1.00  0.00            
ATOM    219  HB2 HIS    14      51.080  23.220  45.310  1.00  0.00            
ATOM    220  ND1 HIS    14      48.310  23.960  46.940  1.00  0.00            
ATOM    221  CG  HIS    14      49.510  24.220  46.320  1.00  0.00            
ATOM    222  CE1 HIS    14      48.250  24.830  47.930  1.00  0.00            
ATOM    223  HE1 HIS    14      47.500  24.830  48.720  1.00  0.00            
ATOM    224  NE2 HIS    14      49.400  25.550  48.040  1.00  0.00            
ATOM    225  HE2 HIS    14      49.560  26.280  48.710  1.00  0.00            
ATOM    226  CD2 HIS    14      50.170  25.240  46.940  1.00  0.00            
ATOM    227  HD2 HIS    14      51.140  25.670  46.750  1.00  0.00            
ATOM    228  C   HIS    14      50.400  25.150  43.480  1.00  0.00            
ATOM    229  O   HIS    14      49.860  26.230  43.690  1.00  0.00            
ATOM    230  N   LEU    15      51.630  25.260  42.960  1.00  0.00            
ATOM    231  HN  LEU    15      52.140  24.400  42.900  1.00  0.00            
ATOM    232  CA  LEU    15      52.270  26.400  42.370  1.00  0.00            
ATOM    233  HA  LEU    15      52.150  27.250  43.030  1.00  0.00            
ATOM    234  CB  LEU    15      53.750  26.050  42.190  1.00  0.00            
ATOM    235  HB1 LEU    15      54.020  24.980  42.120  1.00  0.00            
ATOM    236  HB2 LEU    15      54.110  26.350  41.180  1.00  0.00            
ATOM    237  CG  LEU    15      54.620  26.800  43.210  1.00  0.00            
ATOM    238  HG  LEU    15      55.700  26.560  43.050  1.00  0.00            
ATOM    239  CD1 LEU    15      54.470  28.310  42.990  1.00  0.00            
ATOM    240 1HD1 LEU    15      55.320  28.850  43.470  1.00  0.00            
ATOM    241 2HD1 LEU    15      54.480  28.630  41.920  1.00  0.00            
ATOM    242 3HD1 LEU    15      53.560  28.700  43.500  1.00  0.00            
ATOM    243  CD2 LEU    15      54.300  26.270  44.620  1.00  0.00            
ATOM    244 1HD2 LEU    15      53.400  26.820  44.960  1.00  0.00            
ATOM    245 2HD2 LEU    15      54.100  25.180  44.510  1.00  0.00            
ATOM    246 3HD2 LEU    15      55.110  26.570  45.320  1.00  0.00            
ATOM    247  C   LEU    15      51.630  26.830  41.100  1.00  0.00            
ATOM    248  O   LEU    15      51.420  28.030  40.940  1.00  0.00            
ATOM    249  N   GLN    16      51.140  25.920  40.230  1.00  0.00            
ATOM    250  HN  GLN    16      51.270  24.950  40.430  1.00  0.00            
ATOM    251  CA  GLN    16      50.360  26.400  39.130  1.00  0.00            
ATOM    252  HA  GLN    16      50.940  27.050  38.490  1.00  0.00            
ATOM    253  CB  GLN    16      50.060  25.130  38.320  1.00  0.00            
ATOM    254  HB1 GLN    16      51.100  24.840  38.040  1.00  0.00            
ATOM    255  HB2 GLN    16      49.510  24.390  38.930  1.00  0.00            
ATOM    256  CG  GLN    16      49.490  25.370  36.920  1.00  0.00            
ATOM    257  HG1 GLN    16      48.510  25.890  36.830  1.00  0.00            
ATOM    258  HG2 GLN    16      50.260  25.910  36.330  1.00  0.00            
ATOM    259  CD  GLN    16      49.310  24.050  36.190  1.00  0.00            
ATOM    260  OE1 GLN    16      50.080  23.160  36.550  1.00  0.00            
ATOM    261  NE2 GLN    16      48.300  23.860  35.290  1.00  0.00            
ATOM    262 1HE2 GLN    16      47.680  24.620  35.100  1.00  0.00            
ATOM    263 2HE2 GLN    16      48.030  22.910  35.110  1.00  0.00            
ATOM    264  C   GLN    16      49.040  27.010  39.420  1.00  0.00            
ATOM    265  O   GLN    16      48.570  28.010  38.870  1.00  0.00            
ATOM    266  N   ARG    17      48.310  26.370  40.350  1.00  0.00            
ATOM    267  HN  ARG    17      48.730  25.530  40.690  1.00  0.00            
ATOM    268  CA  ARG    17      46.960  26.620  40.740  1.00  0.00            
ATOM    269  HA  ARG    17      46.440  26.840  39.820  1.00  0.00            
ATOM    270  CB  ARG    17      46.360  25.310  41.290  1.00  0.00            
ATOM    271  HB1 ARG    17      46.750  24.450  40.710  1.00  0.00            
ATOM    272  HB2 ARG    17      46.840  25.140  42.280  1.00  0.00            
ATOM    273  CG  ARG    17      44.840  25.210  41.430  1.00  0.00            
ATOM    274  HG1 ARG    17      44.460  25.960  42.150  1.00  0.00            
ATOM    275  HG2 ARG    17      44.300  25.360  40.470  1.00  0.00            
ATOM    276  CD  ARG    17      44.300  23.870  41.930  1.00  0.00            
ATOM    277  HD1 ARG    17      43.190  23.790  41.950  1.00  0.00            
ATOM    278  HD2 ARG    17      44.730  23.060  41.300  1.00  0.00            
ATOM    279  NE  ARG    17      44.650  23.720  43.380  1.00  0.00            
ATOM    280  HE  ARG    17      44.190  24.330  44.020  1.00  0.00            
ATOM    281  CZ  ARG    17      45.660  23.030  43.970  1.00  0.00            
ATOM    282  NH1 ARG    17      46.350  22.050  43.310  1.00  0.00            
ATOM    283 1HH1 ARG    17      46.200  21.860  42.340  1.00  0.00            
ATOM    284 2HH1 ARG    17      46.920  21.440  43.860  1.00  0.00            
ATOM    285  NH2 ARG    17      45.980  23.350  45.260  1.00  0.00            
ATOM    286 1HH2 ARG    17      45.270  23.780  45.820  1.00  0.00            
ATOM    287 2HH2 ARG    17      46.850  23.370  45.750  1.00  0.00            
ATOM    288  C   ARG    17      46.740  27.670  41.770  1.00  0.00            
ATOM    289  O   ARG    17      45.890  28.540  41.580  1.00  0.00            
ATOM    290  N   VAL    18      47.460  27.660  42.910  1.00  0.00            
ATOM    291  HN  VAL    18      48.200  26.990  42.950  1.00  0.00            
ATOM    292  CA  VAL    18      47.170  28.490  44.030  1.00  0.00            
ATOM    293  HA  VAL    18      46.150  28.860  43.960  1.00  0.00            
ATOM    294  CB  VAL    18      47.330  27.770  45.340  1.00  0.00            
ATOM    295  HB  VAL    18      48.410  27.550  45.510  1.00  0.00            
ATOM    296  CG1 VAL    18      46.810  28.700  46.450  1.00  0.00            
ATOM    297 1HG1 VAL    18      45.740  28.910  46.280  1.00  0.00            
ATOM    298 2HG1 VAL    18      46.870  28.130  47.390  1.00  0.00            
ATOM    299 3HG1 VAL    18      47.310  29.680  46.610  1.00  0.00            
ATOM    300  CG2 VAL    18      46.510  26.470  45.330  1.00  0.00            
ATOM    301 1HG2 VAL    18      45.440  26.730  45.130  1.00  0.00            
ATOM    302 2HG2 VAL    18      46.980  25.820  44.570  1.00  0.00            
ATOM    303 3HG2 VAL    18      46.470  25.890  46.270  1.00  0.00            
ATOM    304  C   VAL    18      47.890  29.800  43.990  1.00  0.00            
ATOM    305  O   VAL    18      47.340  30.880  44.180  1.00  0.00            
ATOM    306  N   ILE    19      49.220  29.670  43.820  1.00  0.00            
ATOM    307  HN  ILE    19      49.620  28.760  43.770  1.00  0.00            
ATOM    308  CA  ILE    19      50.000  30.860  43.910  1.00  0.00            
ATOM    309  HA  ILE    19      49.660  31.480  44.720  1.00  0.00            
ATOM    310  CB  ILE    19      51.410  30.640  44.370  1.00  0.00            
ATOM    311  HB  ILE    19      51.870  30.070  43.530  1.00  0.00            
ATOM    312  CG2 ILE    19      52.320  31.880  44.450  1.00  0.00            
ATOM    313 1HG2 ILE    19      53.400  31.650  44.590  1.00  0.00            
ATOM    314 2HG2 ILE    19      52.090  32.580  43.620  1.00  0.00            
ATOM    315 3HG2 ILE    19      52.010  32.360  45.400  1.00  0.00            
ATOM    316  CG1 ILE    19      51.410  29.770  45.640  1.00  0.00            
ATOM    317 1HG1 ILE    19      50.770  30.250  46.410  1.00  0.00            
ATOM    318 2HG1 ILE    19      51.160  28.720  45.380  1.00  0.00            
ATOM    319  CD  ILE    19      52.800  29.640  46.270  1.00  0.00            
ATOM    320  HD1 ILE    19      53.500  28.960  45.750  1.00  0.00            
ATOM    321  HD2 ILE    19      53.300  30.630  46.320  1.00  0.00            
ATOM    322  HD3 ILE    19      52.620  29.170  47.260  1.00  0.00            
ATOM    323  C   ILE    19      50.080  31.650  42.640  1.00  0.00            
ATOM    324  O   ILE    19      50.610  31.110  41.670  1.00  0.00            
ATOM    325  N   LEU    20      49.700  32.930  42.530  1.00  0.00            
ATOM    326  HN  LEU    20      49.560  33.500  43.340  1.00  0.00            
ATOM    327  CA  LEU    20      49.780  33.670  41.310  1.00  0.00            
ATOM    328  HA  LEU    20      49.720  33.010  40.460  1.00  0.00            
ATOM    329  CB  LEU    20      48.580  34.620  41.130  1.00  0.00            
ATOM    330  HB1 LEU    20      48.760  35.510  41.780  1.00  0.00            
ATOM    331  HB2 LEU    20      48.610  35.000  40.090  1.00  0.00            
ATOM    332  CG  LEU    20      47.250  33.930  41.460  1.00  0.00            
ATOM    333  HG  LEU    20      47.200  33.410  42.440  1.00  0.00            
ATOM    334  CD1 LEU    20      46.320  35.090  41.860  1.00  0.00            
ATOM    335 1HD1 LEU    20      45.400  34.720  42.360  1.00  0.00            
ATOM    336 2HD1 LEU    20      46.910  35.710  42.570  1.00  0.00            
ATOM    337 3HD1 LEU    20      45.870  35.700  41.040  1.00  0.00            
ATOM    338  CD2 LEU    20      46.730  32.960  40.390  1.00  0.00            
ATOM    339 1HD2 LEU    20      45.620  32.870  40.380  1.00  0.00            
ATOM    340 2HD2 LEU    20      47.000  33.350  39.380  1.00  0.00            
ATOM    341 3HD2 LEU    20      47.190  31.990  40.660  1.00  0.00            
ATOM    342  C   LEU    20      51.110  34.360  41.040  1.00  0.00            
ATOM    343  OT1 LEU    20      51.530  35.180  41.900  1.00  0.00            
ATOM    344  OT2 LEU    20      51.740  34.140  39.970  1.00  0.00            
ATOM    345  N   LEU   148      33.970   1.270  51.090  1.00  0.00            
ATOM    346  H1  LEU   148      33.880   1.040  50.080  1.00  0.00            
ATOM    347  H2  LEU   148      34.640   0.550  51.440  1.00  0.00            
ATOM    348  H3  LEU   148      33.070   1.140  51.600  1.00  0.00            
ATOM    349  CA  LEU   148      34.380   2.660  51.410  1.00  0.00            
ATOM    350  HA  LEU   148      35.220   2.940  50.800  1.00  0.00            
ATOM    351  CB  LEU   148      33.220   3.600  51.030  1.00  0.00            
ATOM    352  HB1 LEU   148      32.430   3.360  51.770  1.00  0.00            
ATOM    353  HB2 LEU   148      33.480   4.670  51.160  1.00  0.00            
ATOM    354  CG  LEU   148      32.640   3.460  49.620  1.00  0.00            
ATOM    355  HG  LEU   148      32.420   2.400  49.350  1.00  0.00            
ATOM    356  CD1 LEU   148      31.280   4.170  49.530  1.00  0.00            
ATOM    357 1HD1 LEU   148      30.700   3.900  50.440  1.00  0.00            
ATOM    358 2HD1 LEU   148      31.440   5.260  49.600  1.00  0.00            
ATOM    359 3HD1 LEU   148      30.750   3.930  48.580  1.00  0.00            
ATOM    360  CD2 LEU   148      33.640   4.010  48.590  1.00  0.00            
ATOM    361 1HD2 LEU   148      34.110   4.940  48.970  1.00  0.00            
ATOM    362 2HD2 LEU   148      34.400   3.280  48.260  1.00  0.00            
ATOM    363 3HD2 LEU   148      33.190   4.240  47.600  1.00  0.00            
ATOM    364  C   LEU   148      34.800   2.630  52.840  1.00  0.00            
ATOM    365  O   LEU   148      35.060   1.580  53.420  1.00  0.00            
ATOM    366  N   ALA   149      34.840   3.750  53.580  1.00  0.00            
ATOM    367  HN  ALA   149      34.470   4.560  53.130  1.00  0.00            
ATOM    368  CA  ALA   149      35.320   3.750  54.920  1.00  0.00            
ATOM    369  HA  ALA   149      35.860   2.830  55.090  1.00  0.00            
ATOM    370  CB  ALA   149      36.260   4.950  55.090  1.00  0.00            
ATOM    371  HB1 ALA   149      36.570   5.030  56.160  1.00  0.00            
ATOM    372  HB2 ALA   149      37.070   4.760  54.350  1.00  0.00            
ATOM    373  HB3 ALA   149      35.790   5.890  54.740  1.00  0.00            
ATOM    374  C   ALA   149      34.150   3.840  55.840  1.00  0.00            
ATOM    375  O   ALA   149      34.340   3.850  57.050  1.00  0.00            
ATOM    376  N   THR   150      32.930   3.980  55.290  1.00  0.00            
ATOM    377  HN  THR   150      32.720   3.670  54.370  1.00  0.00            
ATOM    378  CA  THR   150      31.780   4.590  55.890  1.00  0.00            
ATOM    379  HA  THR   150      32.050   5.640  55.980  1.00  0.00            
ATOM    380  CB  THR   150      30.510   4.570  55.090  1.00  0.00            
ATOM    381  HB  THR   150      29.880   3.670  55.230  1.00  0.00            
ATOM    382  OG1 THR   150      30.880   4.600  53.720  1.00  0.00            
ATOM    383  HG1 THR   150      30.150   4.170  53.250  1.00  0.00            
ATOM    384  CG2 THR   150      29.580   5.770  55.320  1.00  0.00            
ATOM    385 1HG2 THR   150      28.830   5.910  54.520  1.00  0.00            
ATOM    386 2HG2 THR   150      29.000   5.600  56.250  1.00  0.00            
ATOM    387 3HG2 THR   150      30.080   6.760  55.270  1.00  0.00            
ATOM    388  C   THR   150      31.350   4.090  57.230  1.00  0.00            
ATOM    389  O   THR   150      31.030   4.890  58.110  1.00  0.00            
ATOM    390  N   ARG   151      31.300   2.760  57.390  1.00  0.00            
ATOM    391  HN  ARG   151      31.600   2.100  56.700  1.00  0.00            
ATOM    392  CA  ARG   151      31.060   2.180  58.670  1.00  0.00            
ATOM    393  HA  ARG   151      30.820   2.890  59.440  1.00  0.00            
ATOM    394  CB  ARG   151      29.970   1.090  58.680  1.00  0.00            
ATOM    395  HB1 ARG   151      30.160   0.300  57.930  1.00  0.00            
ATOM    396  HB2 ARG   151      29.980   0.500  59.620  1.00  0.00            
ATOM    397  CG  ARG   151      28.540   1.610  58.520  1.00  0.00            
ATOM    398  HG1 ARG   151      28.220   2.080  59.470  1.00  0.00            
ATOM    399  HG2 ARG   151      28.580   2.400  57.740  1.00  0.00            
ATOM    400  CD  ARG   151      27.530   0.620  57.960  1.00  0.00            
ATOM    401  HD1 ARG   151      27.810   0.110  57.010  1.00  0.00            
ATOM    402  HD2 ARG   151      27.410  -0.100  58.800  1.00  0.00            
ATOM    403  NE  ARG   151      26.190   1.250  57.800  1.00  0.00            
ATOM    404  HE  ARG   151      26.080   2.100  58.310  1.00  0.00            
ATOM    405  CZ  ARG   151      25.150   0.540  57.280  1.00  0.00            
ATOM    406  NH1 ARG   151      25.380  -0.600  56.550  1.00  0.00            
ATOM    407 1HH1 ARG   151      26.150  -0.800  55.950  1.00  0.00            
ATOM    408 2HH1 ARG   151      24.540  -0.950  56.140  1.00  0.00            
ATOM    409  NH2 ARG   151      23.850   0.870  57.480  1.00  0.00            
ATOM    410 1HH2 ARG   151      23.570   1.770  57.820  1.00  0.00            
ATOM    411 2HH2 ARG   151      23.160   0.330  57.000  1.00  0.00            
ATOM    412  C   ARG   151      32.250   1.540  59.300  1.00  0.00            
ATOM    413  O   ARG   151      32.160   1.020  60.420  1.00  0.00            
ATOM    414  N   ALA   152      33.490   1.620  58.780  1.00  0.00            
ATOM    415  HN  ALA   152      33.600   2.110  57.910  1.00  0.00            
ATOM    416  CA  ALA   152      34.620   1.050  59.450  1.00  0.00            
ATOM    417  HA  ALA   152      34.200   0.180  59.930  1.00  0.00            
ATOM    418  CB  ALA   152      35.420   0.610  58.220  1.00  0.00            
ATOM    419  HB1 ALA   152      34.720  -0.050  57.660  1.00  0.00            
ATOM    420  HB2 ALA   152      35.720   1.460  57.560  1.00  0.00            
ATOM    421  HB3 ALA   152      36.270   0.010  58.620  1.00  0.00            
ATOM    422  C   ALA   152      35.410   2.010  60.260  1.00  0.00            
ATOM    423  O   ALA   152      36.470   1.620  60.750  1.00  0.00            
ATOM    424  N   ILE   153      34.890   3.230  60.470  1.00  0.00            
ATOM    425  HN  ILE   153      34.060   3.460  59.970  1.00  0.00            
ATOM    426  CA  ILE   153      35.400   4.270  61.300  1.00  0.00            
ATOM    427  HA  ILE   153      36.360   4.480  60.860  1.00  0.00            
ATOM    428  CB  ILE   153      34.580   5.530  61.300  1.00  0.00            
ATOM    429  HB  ILE   153      33.670   5.440  61.940  1.00  0.00            
ATOM    430  CG2 ILE   153      35.510   6.620  61.860  1.00  0.00            
ATOM    431 1HG2 ILE   153      35.140   7.610  61.500  1.00  0.00            
ATOM    432 2HG2 ILE   153      35.580   6.620  62.960  1.00  0.00            
ATOM    433 3HG2 ILE   153      36.540   6.570  61.440  1.00  0.00            
ATOM    434  CG1 ILE   153      34.100   5.920  59.890  1.00  0.00            
ATOM    435 1HG1 ILE   153      33.380   5.210  59.450  1.00  0.00            
ATOM    436 2HG1 ILE   153      33.540   6.850  60.120  1.00  0.00            
ATOM    437  CD  ILE   153      35.280   6.280  58.980  1.00  0.00            
ATOM    438  HD1 ILE   153      36.030   5.470  58.930  1.00  0.00            
ATOM    439  HD2 ILE   153      34.960   6.360  57.920  1.00  0.00            
ATOM    440  HD3 ILE   153      35.790   7.220  59.290  1.00  0.00            
ATOM    441  C   ILE   153      35.690   3.800  62.690  1.00  0.00            
ATOM    442  O   ILE   153      36.830   3.990  63.090  1.00  0.00            
ATOM    443  N   PRO   154      34.860   3.150  63.450  1.00  0.00            
ATOM    444  CD  PRO   154      33.420   3.110  63.270  1.00  0.00            
ATOM    445  HD1 PRO   154      33.070   2.960  62.230  1.00  0.00            
ATOM    446  HD2 PRO   154      32.950   4.040  63.640  1.00  0.00            
ATOM    447  CA  PRO   154      35.260   2.750  64.770  1.00  0.00            
ATOM    448  HA  PRO   154      35.570   3.640  65.300  1.00  0.00            
ATOM    449  CB  PRO   154      34.000   2.140  65.390  1.00  0.00            
ATOM    450  HB1 PRO   154      34.230   1.200  65.920  1.00  0.00            
ATOM    451  HB2 PRO   154      33.530   2.960  65.980  1.00  0.00            
ATOM    452  CG  PRO   154      33.030   1.960  64.210  1.00  0.00            
ATOM    453  HG1 PRO   154      33.320   1.040  63.670  1.00  0.00            
ATOM    454  HG2 PRO   154      31.930   2.010  64.410  1.00  0.00            
ATOM    455  C   PRO   154      36.360   1.740  64.790  1.00  0.00            
ATOM    456  O   PRO   154      37.240   1.820  65.650  1.00  0.00            
ATOM    457  N   GLU   155      36.350   0.800  63.840  1.00  0.00            
ATOM    458  HN  GLU   155      35.560   0.750  63.230  1.00  0.00            
ATOM    459  CA  GLU   155      37.310  -0.250  63.640  1.00  0.00            
ATOM    460  HA  GLU   155      37.620  -0.690  64.580  1.00  0.00            
ATOM    461  CB  GLU   155      36.930  -1.340  62.630  1.00  0.00            
ATOM    462  HB1 GLU   155      36.840  -0.930  61.600  1.00  0.00            
ATOM    463  HB2 GLU   155      37.760  -2.070  62.530  1.00  0.00            
ATOM    464  CG  GLU   155      35.600  -2.010  62.980  1.00  0.00            
ATOM    465  HG1 GLU   155      34.760  -1.310  62.770  1.00  0.00            
ATOM    466  HG2 GLU   155      35.540  -2.800  62.200  1.00  0.00            
ATOM    467  CD  GLU   155      35.450  -2.700  64.330  1.00  0.00            
ATOM    468  OE1 GLU   155      35.350  -2.020  65.390  1.00  0.00            
ATOM    469  OE2 GLU   155      35.540  -3.960  64.290  1.00  0.00            
ATOM    470  C   GLU   155      38.630   0.380  63.350  1.00  0.00            
ATOM    471  O   GLU   155      39.670   0.130  63.960  1.00  0.00            
ATOM    472  N   LEU   156      38.630   1.410  62.480  1.00  0.00            
ATOM    473  HN  LEU   156      37.860   1.580  61.880  1.00  0.00            
ATOM    474  CA  LEU   156      39.770   2.210  62.160  1.00  0.00            
ATOM    475  HA  LEU   156      40.570   1.540  61.900  1.00  0.00            
ATOM    476  CB  LEU   156      39.520   3.140  60.950  1.00  0.00            
ATOM    477  HB1 LEU   156      38.580   3.700  61.130  1.00  0.00            
ATOM    478  HB2 LEU   156      40.290   3.920  60.790  1.00  0.00            
ATOM    479  CG  LEU   156      39.310   2.480  59.580  1.00  0.00            
ATOM    480  HG  LEU   156      38.670   1.580  59.760  1.00  0.00            
ATOM    481  CD1 LEU   156      38.540   3.390  58.610  1.00  0.00            
ATOM    482 1HD1 LEU   156      38.390   2.880  57.630  1.00  0.00            
ATOM    483 2HD1 LEU   156      37.550   3.640  59.030  1.00  0.00            
ATOM    484 3HD1 LEU   156      39.140   4.310  58.440  1.00  0.00            
ATOM    485  CD2 LEU   156      40.670   1.980  59.070  1.00  0.00            
ATOM    486 1HD2 LEU   156      40.580   1.690  58.000  1.00  0.00            
ATOM    487 2HD2 LEU   156      41.430   2.780  59.020  1.00  0.00            
ATOM    488 3HD2 LEU   156      41.050   1.180  59.740  1.00  0.00            
ATOM    489  C   LEU   156      40.310   3.010  63.290  1.00  0.00            
ATOM    490  O   LEU   156      41.520   3.080  63.510  1.00  0.00            
ATOM    491  N   THR   157      39.460   3.630  64.120  1.00  0.00            
ATOM    492  HN  THR   157      38.490   3.460  63.960  1.00  0.00            
ATOM    493  CA  THR   157      39.810   4.450  65.240  1.00  0.00            
ATOM    494  HA  THR   157      40.350   5.250  64.740  1.00  0.00            
ATOM    495  CB  THR   157      38.680   5.150  65.930  1.00  0.00            
ATOM    496  HB  THR   157      38.040   4.400  66.450  1.00  0.00            
ATOM    497  OG1 THR   157      37.820   5.760  64.980  1.00  0.00            
ATOM    498  HG1 THR   157      37.680   5.070  64.330  1.00  0.00            
ATOM    499  CG2 THR   157      39.230   6.330  66.750  1.00  0.00            
ATOM    500 1HG2 THR   157      38.450   7.110  66.890  1.00  0.00            
ATOM    501 2HG2 THR   157      39.430   6.000  67.800  1.00  0.00            
ATOM    502 3HG2 THR   157      40.220   6.710  66.430  1.00  0.00            
ATOM    503  C   THR   157      40.660   3.780  66.260  1.00  0.00            
ATOM    504  O   THR   157      41.540   4.320  66.940  1.00  0.00            
ATOM    505  N   LYS   158      40.320   2.490  66.410  1.00  0.00            
ATOM    506  HN  LYS   158      39.630   2.020  65.870  1.00  0.00            
ATOM    507  CA  LYS   158      40.850   1.660  67.450  1.00  0.00            
ATOM    508  HA  LYS   158      41.020   2.290  68.300  1.00  0.00            
ATOM    509  CB  LYS   158      39.900   0.530  67.890  1.00  0.00            
ATOM    510  HB1 LYS   158      39.540   0.060  66.940  1.00  0.00            
ATOM    511  HB2 LYS   158      40.410  -0.250  68.500  1.00  0.00            
ATOM    512  CG  LYS   158      38.640   0.990  68.630  1.00  0.00            
ATOM    513  HG1 LYS   158      38.910   1.730  69.410  1.00  0.00            
ATOM    514  HG2 LYS   158      38.020   1.620  67.960  1.00  0.00            
ATOM    515  CD  LYS   158      37.830  -0.170  69.220  1.00  0.00            
ATOM    516  HD1 LYS   158      38.440  -0.620  70.030  1.00  0.00            
ATOM    517  HD2 LYS   158      36.860   0.170  69.640  1.00  0.00            
ATOM    518  CE  LYS   158      37.440  -1.310  68.280  1.00  0.00            
ATOM    519  HE1 LYS   158      38.330  -1.750  67.800  1.00  0.00            
ATOM    520  HE2 LYS   158      36.930  -2.190  68.720  1.00  0.00            
ATOM    521  NZ  LYS   158      36.570  -0.690  67.250  1.00  0.00            
ATOM    522  HZ1 LYS   158      37.100   0.060  66.760  1.00  0.00            
ATOM    523  HZ2 LYS   158      36.170  -1.350  66.560  1.00  0.00            
ATOM    524  HZ3 LYS   158      35.820  -0.280  67.840  1.00  0.00            
ATOM    525  C   LYS   158      42.160   1.120  67.010  1.00  0.00            
ATOM    526  O   LYS   158      43.150   1.000  67.730  1.00  0.00            
ATOM    527  N   LEU   159      42.340   0.960  65.680  1.00  0.00            
ATOM    528  HN  LEU   159      41.590   1.070  65.040  1.00  0.00            
ATOM    529  CA  LEU   159      43.630   0.780  65.100  1.00  0.00            
ATOM    530  HA  LEU   159      44.050  -0.040  65.670  1.00  0.00            
ATOM    531  CB  LEU   159      43.700   0.450  63.600  1.00  0.00            
ATOM    532  HB1 LEU   159      43.240   1.310  63.070  1.00  0.00            
ATOM    533  HB2 LEU   159      44.760   0.330  63.290  1.00  0.00            
ATOM    534  CG  LEU   159      42.910  -0.790  63.150  1.00  0.00            
ATOM    535  HG  LEU   159      41.890  -0.710  63.580  1.00  0.00            
ATOM    536  CD1 LEU   159      42.820  -0.580  61.630  1.00  0.00            
ATOM    537 1HD1 LEU   159      42.530  -1.470  61.030  1.00  0.00            
ATOM    538 2HD1 LEU   159      42.070   0.220  61.480  1.00  0.00            
ATOM    539 3HD1 LEU   159      43.840  -0.360  61.240  1.00  0.00            
ATOM    540  CD2 LEU   159      43.590  -2.090  63.600  1.00  0.00            
ATOM    541 1HD2 LEU   159      44.680  -2.120  63.380  1.00  0.00            
ATOM    542 2HD2 LEU   159      43.640  -2.190  64.700  1.00  0.00            
ATOM    543 3HD2 LEU   159      42.970  -2.890  63.130  1.00  0.00            
ATOM    544  C   LEU   159      44.600   1.900  65.260  1.00  0.00            
ATOM    545  O   LEU   159      45.790   1.730  65.540  1.00  0.00            
ATOM    546  N   LEU   160      44.080   3.130  65.060  1.00  0.00            
ATOM    547  HN  LEU   160      43.110   3.120  64.830  1.00  0.00            
ATOM    548  CA  LEU   160      44.910   4.280  65.040  1.00  0.00            
ATOM    549  HA  LEU   160      45.800   4.040  64.480  1.00  0.00            
ATOM    550  CB  LEU   160      44.280   5.530  64.410  1.00  0.00            
ATOM    551  HB1 LEU   160      43.200   5.620  64.670  1.00  0.00            
ATOM    552  HB2 LEU   160      44.820   6.390  64.860  1.00  0.00            
ATOM    553  CG  LEU   160      44.320   5.680  62.880  1.00  0.00            
ATOM    554  HG  LEU   160      43.860   4.740  62.520  1.00  0.00            
ATOM    555  CD1 LEU   160      43.720   7.030  62.450  1.00  0.00            
ATOM    556 1HD1 LEU   160      43.770   7.130  61.340  1.00  0.00            
ATOM    557 2HD1 LEU   160      42.670   7.100  62.790  1.00  0.00            
ATOM    558 3HD1 LEU   160      44.170   7.960  62.860  1.00  0.00            
ATOM    559  CD2 LEU   160      45.800   5.710  62.430  1.00  0.00            
ATOM    560 1HD2 LEU   160      46.140   4.660  62.360  1.00  0.00            
ATOM    561 2HD2 LEU   160      45.840   5.970  61.360  1.00  0.00            
ATOM    562 3HD2 LEU   160      46.460   6.300  63.110  1.00  0.00            
ATOM    563  C   LEU   160      45.410   4.560  66.420  1.00  0.00            
ATOM    564  O   LEU   160      46.390   5.260  66.680  1.00  0.00            
ATOM    565  N   ASN   161      44.630   4.130  67.430  1.00  0.00            
ATOM    566  HN  ASN   161      43.870   3.520  67.240  1.00  0.00            
ATOM    567  CA  ASN   161      44.770   4.480  68.810  1.00  0.00            
ATOM    568  HA  ASN   161      45.340   5.380  68.980  1.00  0.00            
ATOM    569  CB  ASN   161      43.420   4.550  69.550  1.00  0.00            
ATOM    570  HB1 ASN   161      42.650   3.800  69.290  1.00  0.00            
ATOM    571  HB2 ASN   161      43.540   4.510  70.660  1.00  0.00            
ATOM    572  CG  ASN   161      42.830   5.900  69.180  1.00  0.00            
ATOM    573  OD1 ASN   161      43.440   6.720  68.490  1.00  0.00            
ATOM    574  ND2 ASN   161      41.680   6.250  69.810  1.00  0.00            
ATOM    575 1HD2 ASN   161      41.070   5.540  70.170  1.00  0.00            
ATOM    576 2HD2 ASN   161      41.300   7.120  69.470  1.00  0.00            
ATOM    577  C   ASN   161      45.620   3.480  69.510  1.00  0.00            
ATOM    578  O   ASN   161      45.850   3.650  70.700  1.00  0.00            
ATOM    579  N   ASP   162      46.090   2.440  68.800  1.00  0.00            
ATOM    580  HN  ASP   162      45.900   2.370  67.820  1.00  0.00            
ATOM    581  CA  ASP   162      46.890   1.350  69.270  1.00  0.00            
ATOM    582  HA  ASP   162      46.350   1.070  70.170  1.00  0.00            
ATOM    583  CB  ASP   162      46.930   0.230  68.220  1.00  0.00            
ATOM    584  HB1 ASP   162      45.980   0.260  67.660  1.00  0.00            
ATOM    585  HB2 ASP   162      47.920   0.220  67.710  1.00  0.00            
ATOM    586  CG  ASP   162      46.820  -1.110  68.940  1.00  0.00            
ATOM    587  OD1 ASP   162      47.790  -1.280  69.730  1.00  0.00            
ATOM    588  OD2 ASP   162      45.930  -1.960  68.690  1.00  0.00            
ATOM    589  C   ASP   162      48.190   1.770  69.860  1.00  0.00            
ATOM    590  O   ASP   162      48.790   2.790  69.510  1.00  0.00            
ATOM    591  N   GLU   163      48.670   1.110  70.930  1.00  0.00            
ATOM    592  HN  GLU   163      48.100   0.410  71.350  1.00  0.00            
ATOM    593  CA  GLU   163      49.960   1.370  71.490  1.00  0.00            
ATOM    594  HA  GLU   163      50.270   2.370  71.210  1.00  0.00            
ATOM    595  CB  GLU   163      49.950   1.240  73.030  1.00  0.00            
ATOM    596  HB1 GLU   163      49.350   0.360  73.320  1.00  0.00            
ATOM    597  HB2 GLU   163      50.960   0.980  73.420  1.00  0.00            
ATOM    598  CG  GLU   163      49.440   2.440  73.820  1.00  0.00            
ATOM    599  HG1 GLU   163      50.080   3.290  73.490  1.00  0.00            
ATOM    600  HG2 GLU   163      48.360   2.680  73.790  1.00  0.00            
ATOM    601  CD  GLU   163      49.720   2.230  75.300  1.00  0.00            
ATOM    602  OE1 GLU   163      50.710   2.740  75.880  1.00  0.00            
ATOM    603  OE2 GLU   163      48.920   1.470  75.910  1.00  0.00            
ATOM    604  C   GLU   163      50.960   0.460  70.880  1.00  0.00            
ATOM    605  O   GLU   163      52.170   0.650  71.000  1.00  0.00            
ATOM    606  N   ASP   164      50.540  -0.590  70.140  1.00  0.00            
ATOM    607  HN  ASP   164      49.590  -0.700  69.880  1.00  0.00            
ATOM    608  CA  ASP   164      51.440  -1.270  69.270  1.00  0.00            
ATOM    609  HA  ASP   164      52.370  -1.270  69.820  1.00  0.00            
ATOM    610  CB  ASP   164      51.040  -2.720  68.950  1.00  0.00            
ATOM    611  HB1 ASP   164      50.220  -2.620  68.210  1.00  0.00            
ATOM    612  HB2 ASP   164      51.930  -3.220  68.510  1.00  0.00            
ATOM    613  CG  ASP   164      50.710  -3.450  70.250  1.00  0.00            
ATOM    614  OD1 ASP   164      49.530  -3.880  70.400  1.00  0.00            
ATOM    615  OD2 ASP   164      51.640  -3.670  71.070  1.00  0.00            
ATOM    616  C   ASP   164      51.730  -0.600  67.970  1.00  0.00            
ATOM    617  O   ASP   164      50.820  -0.340  67.190  1.00  0.00            
ATOM    618  N   GLN   165      53.010  -0.430  67.610  1.00  0.00            
ATOM    619  HN  GLN   165      53.740  -0.880  68.110  1.00  0.00            
ATOM    620  CA  GLN   165      53.370   0.520  66.600  1.00  0.00            
ATOM    621  HA  GLN   165      52.830   1.440  66.730  1.00  0.00            
ATOM    622  CB  GLN   165      54.840   0.930  66.780  1.00  0.00            
ATOM    623  HB1 GLN   165      55.350  -0.060  66.740  1.00  0.00            
ATOM    624  HB2 GLN   165      55.240   1.470  65.900  1.00  0.00            
ATOM    625  CG  GLN   165      55.250   1.530  68.130  1.00  0.00            
ATOM    626  HG1 GLN   165      55.140   0.900  69.030  1.00  0.00            
ATOM    627  HG2 GLN   165      56.340   1.670  68.020  1.00  0.00            
ATOM    628  CD  GLN   165      54.620   2.890  68.420  1.00  0.00            
ATOM    629  OE1 GLN   165      55.090   4.000  68.240  1.00  0.00            
ATOM    630  NE2 GLN   165      53.390   2.740  68.990  1.00  0.00            
ATOM    631 1HE2 GLN   165      53.070   1.870  69.360  1.00  0.00            
ATOM    632 2HE2 GLN   165      52.860   3.550  69.220  1.00  0.00            
ATOM    633  C   GLN   165      53.070   0.060  65.210  1.00  0.00            
ATOM    634  O   GLN   165      52.700   0.900  64.400  1.00  0.00            
ATOM    635  N   VAL   166      53.150  -1.260  64.930  1.00  0.00            
ATOM    636  HN  VAL   166      53.490  -1.800  65.690  1.00  0.00            
ATOM    637  CA  VAL   166      52.940  -1.930  63.690  1.00  0.00            
ATOM    638  HA  VAL   166      53.570  -1.540  62.900  1.00  0.00            
ATOM    639  CB  VAL   166      53.180  -3.410  63.770  1.00  0.00            
ATOM    640  HB  VAL   166      52.630  -3.850  64.630  1.00  0.00            
ATOM    641  CG1 VAL   166      52.780  -4.270  62.560  1.00  0.00            
ATOM    642 1HG1 VAL   166      52.990  -5.340  62.750  1.00  0.00            
ATOM    643 2HG1 VAL   166      51.750  -4.130  62.160  1.00  0.00            
ATOM    644 3HG1 VAL   166      53.460  -4.020  61.710  1.00  0.00            
ATOM    645  CG2 VAL   166      54.660  -3.660  64.120  1.00  0.00            
ATOM    646 1HG2 VAL   166      55.410  -2.940  63.740  1.00  0.00            
ATOM    647 2HG2 VAL   166      54.910  -3.710  65.200  1.00  0.00            
ATOM    648 3HG2 VAL   166      54.980  -4.630  63.680  1.00  0.00            
ATOM    649  C   VAL   166      51.510  -1.830  63.270  1.00  0.00            
ATOM    650  O   VAL   166      51.090  -1.500  62.160  1.00  0.00            
ATOM    651  N   VAL   167      50.560  -1.930  64.220  1.00  0.00            
ATOM    652  HN  VAL   167      50.700  -2.120  65.190  1.00  0.00            
ATOM    653  CA  VAL   167      49.160  -1.710  64.020  1.00  0.00            
ATOM    654  HA  VAL   167      48.780  -2.390  63.270  1.00  0.00            
ATOM    655  CB  VAL   167      48.350  -1.990  65.240  1.00  0.00            
ATOM    656  HB  VAL   167      48.690  -1.310  66.060  1.00  0.00            
ATOM    657  CG1 VAL   167      46.840  -1.720  65.070  1.00  0.00            
ATOM    658 1HG1 VAL   167      46.290  -1.760  66.040  1.00  0.00            
ATOM    659 2HG1 VAL   167      46.690  -0.710  64.620  1.00  0.00            
ATOM    660 3HG1 VAL   167      46.340  -2.500  64.470  1.00  0.00            
ATOM    661  CG2 VAL   167      48.640  -3.460  65.580  1.00  0.00            
ATOM    662 1HG2 VAL   167      48.220  -3.580  66.600  1.00  0.00            
ATOM    663 2HG2 VAL   167      48.140  -4.150  64.870  1.00  0.00            
ATOM    664 3HG2 VAL   167      49.720  -3.690  65.640  1.00  0.00            
ATOM    665  C   VAL   167      48.900  -0.290  63.650  1.00  0.00            
ATOM    666  O   VAL   167      48.250  -0.090  62.620  1.00  0.00            
ATOM    667  N   VAL   168      49.510   0.710  64.300  1.00  0.00            
ATOM    668  HN  VAL   168      49.950   0.530  65.180  1.00  0.00            
ATOM    669  CA  VAL   168      49.360   2.080  63.910  1.00  0.00            
ATOM    670  HA  VAL   168      48.300   2.170  63.740  1.00  0.00            
ATOM    671  CB  VAL   168      49.990   3.000  64.920  1.00  0.00            
ATOM    672  HB  VAL   168      51.060   2.750  65.040  1.00  0.00            
ATOM    673  CG1 VAL   168      49.760   4.470  64.570  1.00  0.00            
ATOM    674 1HG1 VAL   168      49.790   5.140  65.460  1.00  0.00            
ATOM    675 2HG1 VAL   168      50.400   4.910  63.770  1.00  0.00            
ATOM    676 3HG1 VAL   168      48.700   4.540  64.230  1.00  0.00            
ATOM    677  CG2 VAL   168      49.340   2.780  66.300  1.00  0.00            
ATOM    678 1HG2 VAL   168      49.860   3.550  66.910  1.00  0.00            
ATOM    679 2HG2 VAL   168      48.230   2.840  66.320  1.00  0.00            
ATOM    680 3HG2 VAL   168      49.600   1.780  66.720  1.00  0.00            
ATOM    681  C   VAL   168      49.740   2.360  62.500  1.00  0.00            
ATOM    682  O   VAL   168      49.090   3.070  61.730  1.00  0.00            
ATOM    683  N   ASN   169      50.870   1.760  62.090  1.00  0.00            
ATOM    684  HN  ASN   169      51.330   1.290  62.830  1.00  0.00            
ATOM    685  CA  ASN   169      51.510   1.830  60.810  1.00  0.00            
ATOM    686  HA  ASN   169      51.540   2.900  60.620  1.00  0.00            
ATOM    687  CB  ASN   169      52.930   1.250  60.870  1.00  0.00            
ATOM    688  HB1 ASN   169      53.580   1.810  61.590  1.00  0.00            
ATOM    689  HB2 ASN   169      52.890   0.220  61.280  1.00  0.00            
ATOM    690  CG  ASN   169      53.530   1.290  59.480  1.00  0.00            
ATOM    691  OD1 ASN   169      53.550   0.370  58.670  1.00  0.00            
ATOM    692  ND2 ASN   169      54.100   2.490  59.150  1.00  0.00            
ATOM    693 1HD2 ASN   169      54.010   3.220  59.820  1.00  0.00            
ATOM    694 2HD2 ASN   169      54.460   2.540  58.220  1.00  0.00            
ATOM    695  C   ASN   169      50.580   1.300  59.770  1.00  0.00            
ATOM    696  O   ASN   169      50.320   2.050  58.840  1.00  0.00            
ATOM    697  N   LYS   170      49.960   0.130  60.000  1.00  0.00            
ATOM    698  HN  LYS   170      50.200  -0.430  60.790  1.00  0.00            
ATOM    699  CA  LYS   170      49.070  -0.410  59.020  1.00  0.00            
ATOM    700  HA  LYS   170      49.580  -0.510  58.070  1.00  0.00            
ATOM    701  CB  LYS   170      48.680  -1.820  59.500  1.00  0.00            
ATOM    702  HB1 LYS   170      49.650  -2.340  59.650  1.00  0.00            
ATOM    703  HB2 LYS   170      48.030  -1.800  60.400  1.00  0.00            
ATOM    704  CG  LYS   170      47.960  -2.560  58.370  1.00  0.00            
ATOM    705  HG1 LYS   170      47.060  -2.010  58.030  1.00  0.00            
ATOM    706  HG2 LYS   170      48.650  -2.690  57.500  1.00  0.00            
ATOM    707  CD  LYS   170      47.390  -3.930  58.710  1.00  0.00            
ATOM    708  HD1 LYS   170      48.280  -4.590  58.600  1.00  0.00            
ATOM    709  HD2 LYS   170      47.180  -3.850  59.800  1.00  0.00            
ATOM    710  CE  LYS   170      46.200  -4.390  57.860  1.00  0.00            
ATOM    711  HE1 LYS   170      45.350  -3.690  58.010  1.00  0.00            
ATOM    712  HE2 LYS   170      46.440  -4.310  56.770  1.00  0.00            
ATOM    713  NZ  LYS   170      45.840  -5.800  58.120  1.00  0.00            
ATOM    714  HZ1 LYS   170      45.420  -6.040  59.040  1.00  0.00            
ATOM    715  HZ2 LYS   170      45.290  -6.170  57.320  1.00  0.00            
ATOM    716  HZ3 LYS   170      46.720  -6.350  58.020  1.00  0.00            
ATOM    717  C   LYS   170      47.850   0.390  58.740  1.00  0.00            
ATOM    718  O   LYS   170      47.320   0.440  57.630  1.00  0.00            
ATOM    719  N   ALA   171      47.280   0.940  59.830  1.00  0.00            
ATOM    720  HN  ALA   171      47.730   0.830  60.710  1.00  0.00            
ATOM    721  CA  ALA   171      46.030   1.630  59.850  1.00  0.00            
ATOM    722  HA  ALA   171      45.290   1.000  59.380  1.00  0.00            
ATOM    723  CB  ALA   171      45.770   1.840  61.350  1.00  0.00            
ATOM    724  HB1 ALA   171      46.370   2.640  61.840  1.00  0.00            
ATOM    725  HB2 ALA   171      44.710   2.050  61.600  1.00  0.00            
ATOM    726  HB3 ALA   171      46.070   0.860  61.790  1.00  0.00            
ATOM    727  C   ALA   171      46.210   2.940  59.170  1.00  0.00            
ATOM    728  O   ALA   171      45.400   3.370  58.350  1.00  0.00            
ATOM    729  N   ALA   172      47.360   3.580  59.420  1.00  0.00            
ATOM    730  HN  ALA   172      47.940   3.240  60.160  1.00  0.00            
ATOM    731  CA  ALA   172      47.780   4.800  58.800  1.00  0.00            
ATOM    732  HA  ALA   172      47.000   5.540  58.840  1.00  0.00            
ATOM    733  CB  ALA   172      49.030   5.290  59.560  1.00  0.00            
ATOM    734  HB1 ALA   172      49.550   6.160  59.100  1.00  0.00            
ATOM    735  HB2 ALA   172      48.780   5.530  60.610  1.00  0.00            
ATOM    736  HB3 ALA   172      49.770   4.480  59.640  1.00  0.00            
ATOM    737  C   ALA   172      48.100   4.690  57.350  1.00  0.00            
ATOM    738  O   ALA   172      47.700   5.570  56.590  1.00  0.00            
ATOM    739  N   VAL   173      48.610   3.560  56.830  1.00  0.00            
ATOM    740  HN  VAL   173      49.150   2.970  57.420  1.00  0.00            
ATOM    741  CA  VAL   173      48.710   3.200  55.450  1.00  0.00            
ATOM    742  HA  VAL   173      49.080   4.070  54.930  1.00  0.00            
ATOM    743  CB  VAL   173      49.650   2.050  55.240  1.00  0.00            
ATOM    744  HB  VAL   173      49.310   1.160  55.820  1.00  0.00            
ATOM    745  CG1 VAL   173      49.710   1.560  53.780  1.00  0.00            
ATOM    746 1HG1 VAL   173      49.840   2.410  53.080  1.00  0.00            
ATOM    747 2HG1 VAL   173      50.580   0.890  53.630  1.00  0.00            
ATOM    748 3HG1 VAL   173      48.840   0.940  53.490  1.00  0.00            
ATOM    749  CG2 VAL   173      51.080   2.520  55.560  1.00  0.00            
ATOM    750 1HG2 VAL   173      51.860   1.740  55.430  1.00  0.00            
ATOM    751 2HG2 VAL   173      51.370   3.460  55.060  1.00  0.00            
ATOM    752 3HG2 VAL   173      51.170   2.800  56.630  1.00  0.00            
ATOM    753  C   VAL   173      47.360   3.010  54.860  1.00  0.00            
ATOM    754  O   VAL   173      47.050   3.430  53.750  1.00  0.00            
ATOM    755  N   MET   174      46.420   2.400  55.610  1.00  0.00            
ATOM    756  HN  MET   174      46.600   2.120  56.550  1.00  0.00            
ATOM    757  CA  MET   174      45.070   2.180  55.200  1.00  0.00            
ATOM    758  HA  MET   174      45.070   1.710  54.220  1.00  0.00            
ATOM    759  CB  MET   174      44.310   1.250  56.160  1.00  0.00            
ATOM    760  HB1 MET   174      45.040   0.500  56.530  1.00  0.00            
ATOM    761  HB2 MET   174      43.810   1.680  57.060  1.00  0.00            
ATOM    762  CG  MET   174      43.210   0.460  55.450  1.00  0.00            
ATOM    763  HG1 MET   174      42.670   1.310  54.980  1.00  0.00            
ATOM    764  HG2 MET   174      43.520  -0.130  54.570  1.00  0.00            
ATOM    765  SD  MET   174      42.170  -0.660  56.440  1.00  0.00            
ATOM    766  CE  MET   174      43.350  -1.640  57.420  1.00  0.00            
ATOM    767  HE1 MET   174      43.700  -0.850  58.110  1.00  0.00            
ATOM    768  HE2 MET   174      42.960  -2.500  58.010  1.00  0.00            
ATOM    769  HE3 MET   174      44.260  -1.970  56.880  1.00  0.00            
ATOM    770  C   MET   174      44.250   3.410  55.020  1.00  0.00            
ATOM    771  O   MET   174      43.580   3.540  53.990  1.00  0.00            
ATOM    772  N   VAL   175      44.310   4.360  55.970  1.00  0.00            
ATOM    773  HN  VAL   175      44.880   4.060  56.730  1.00  0.00            
ATOM    774  CA  VAL   175      43.540   5.560  55.960  1.00  0.00            
ATOM    775  HA  VAL   175      42.530   5.330  55.650  1.00  0.00            
ATOM    776  CB  VAL   175      43.360   6.130  57.340  1.00  0.00            
ATOM    777  HB  VAL   175      44.280   6.150  57.960  1.00  0.00            
ATOM    778  CG1 VAL   175      42.610   7.480  57.310  1.00  0.00            
ATOM    779 1HG1 VAL   175      42.550   7.800  58.370  1.00  0.00            
ATOM    780 2HG1 VAL   175      43.230   8.210  56.750  1.00  0.00            
ATOM    781 3HG1 VAL   175      41.620   7.320  56.830  1.00  0.00            
ATOM    782  CG2 VAL   175      42.530   5.160  58.200  1.00  0.00            
ATOM    783 1HG2 VAL   175      43.000   4.160  58.100  1.00  0.00            
ATOM    784 2HG2 VAL   175      42.650   5.530  59.240  1.00  0.00            
ATOM    785 3HG2 VAL   175      41.460   5.080  57.910  1.00  0.00            
ATOM    786  C   VAL   175      44.120   6.560  55.020  1.00  0.00            
ATOM    787  O   VAL   175      43.470   7.390  54.380  1.00  0.00            
ATOM    788  N   HIS   176      45.420   6.370  54.720  1.00  0.00            
ATOM    789  HN  HIS   176      46.030   5.870  55.310  1.00  0.00            
ATOM    790  CA  HIS   176      45.980   7.050  53.590  1.00  0.00            
ATOM    791  HA  HIS   176      45.930   8.120  53.680  1.00  0.00            
ATOM    792  CB  HIS   176      47.500   6.820  53.650  1.00  0.00            
ATOM    793  HB1 HIS   176      47.910   7.000  54.670  1.00  0.00            
ATOM    794  HB2 HIS   176      47.640   5.720  53.570  1.00  0.00            
ATOM    795  ND1 HIS   176      48.530   8.750  52.350  1.00  0.00            
ATOM    796  CG  HIS   176      48.320   7.400  52.540  1.00  0.00            
ATOM    797  CE1 HIS   176      49.570   8.790  51.540  1.00  0.00            
ATOM    798  HE1 HIS   176      50.000   9.680  51.080  1.00  0.00            
ATOM    799  NE2 HIS   176      49.980   7.540  51.180  1.00  0.00            
ATOM    800  HE2 HIS   176      50.830   7.310  50.710  1.00  0.00            
ATOM    801  CD2 HIS   176      49.200   6.630  51.860  1.00  0.00            
ATOM    802  HD2 HIS   176      49.380   5.560  51.870  1.00  0.00            
ATOM    803  C   HIS   176      45.500   6.680  52.230  1.00  0.00            
ATOM    804  O   HIS   176      45.080   7.530  51.440  1.00  0.00            
ATOM    805  N   GLN   177      45.390   5.370  51.960  1.00  0.00            
ATOM    806  HN  GLN   177      45.800   4.690  52.560  1.00  0.00            
ATOM    807  CA  GLN   177      44.820   4.850  50.760  1.00  0.00            
ATOM    808  HA  GLN   177      45.340   5.300  49.920  1.00  0.00            
ATOM    809  CB  GLN   177      44.950   3.320  50.740  1.00  0.00            
ATOM    810  HB1 GLN   177      44.530   2.930  51.700  1.00  0.00            
ATOM    811  HB2 GLN   177      44.260   2.840  50.010  1.00  0.00            
ATOM    812  CG  GLN   177      46.390   2.850  50.580  1.00  0.00            
ATOM    813  HG1 GLN   177      47.010   3.100  51.460  1.00  0.00            
ATOM    814  HG2 GLN   177      46.600   1.760  50.460  1.00  0.00            
ATOM    815  CD  GLN   177      47.050   3.490  49.360  1.00  0.00            
ATOM    816  OE1 GLN   177      47.950   4.310  49.540  1.00  0.00            
ATOM    817  NE2 GLN   177      46.620   3.140  48.120  1.00  0.00            
ATOM    818 1HE2 GLN   177      45.910   2.450  48.060  1.00  0.00            
ATOM    819 2HE2 GLN   177      47.140   3.430  47.310  1.00  0.00            
ATOM    820  C   GLN   177      43.340   5.050  50.630  1.00  0.00            
ATOM    821  O   GLN   177      42.910   5.420  49.540  1.00  0.00            
ATOM    822  N   LEU   178      42.620   5.000  51.760  1.00  0.00            
ATOM    823  HN  LEU   178      42.940   4.650  52.640  1.00  0.00            
ATOM    824  CA  LEU   178      41.250   5.390  51.900  1.00  0.00            
ATOM    825  HA  LEU   178      40.750   4.750  51.200  1.00  0.00            
ATOM    826  CB  LEU   178      40.620   5.090  53.270  1.00  0.00            
ATOM    827  HB1 LEU   178      41.010   5.600  54.180  1.00  0.00            
ATOM    828  HB2 LEU   178      39.560   5.420  53.300  1.00  0.00            
ATOM    829  CG  LEU   178      40.460   3.600  53.600  1.00  0.00            
ATOM    830  HG  LEU   178      41.490   3.190  53.710  1.00  0.00            
ATOM    831  CD1 LEU   178      39.890   3.500  55.030  1.00  0.00            
ATOM    832 1HD1 LEU   178      38.980   4.140  54.950  1.00  0.00            
ATOM    833 2HD1 LEU   178      39.700   2.470  55.390  1.00  0.00            
ATOM    834 3HD1 LEU   178      40.570   4.110  55.660  1.00  0.00            
ATOM    835  CD2 LEU   178      39.690   2.680  52.640  1.00  0.00            
ATOM    836 1HD2 LEU   178      39.420   1.700  53.090  1.00  0.00            
ATOM    837 2HD2 LEU   178      38.770   3.170  52.270  1.00  0.00            
ATOM    838 3HD2 LEU   178      40.320   2.460  51.740  1.00  0.00            
ATOM    839  C   LEU   178      41.010   6.820  51.540  1.00  0.00            
ATOM    840  O   LEU   178      40.130   7.020  50.700  1.00  0.00            
ATOM    841  N   SER   179      41.750   7.800  52.070  1.00  0.00            
ATOM    842  HN  SER   179      42.450   7.520  52.730  1.00  0.00            
ATOM    843  CA  SER   179      41.320   9.160  51.990  1.00  0.00            
ATOM    844  HA  SER   179      40.240   9.190  52.000  1.00  0.00            
ATOM    845  CB  SER   179      41.790  10.050  53.150  1.00  0.00            
ATOM    846  HB1 SER   179      41.390  11.080  53.050  1.00  0.00            
ATOM    847  HB2 SER   179      41.280   9.570  54.010  1.00  0.00            
ATOM    848  OG  SER   179      43.190   9.970  53.380  1.00  0.00            
ATOM    849  HG1 SER   179      43.310   9.110  53.790  1.00  0.00            
ATOM    850  C   SER   179      41.720   9.810  50.710  1.00  0.00            
ATOM    851  O   SER   179      41.390  10.980  50.520  1.00  0.00            
ATOM    852  N   LYS   180      42.410   9.100  49.790  1.00  0.00            
ATOM    853  HN  LYS   180      42.760   8.250  50.160  1.00  0.00            
ATOM    854  CA  LYS   180      42.530   9.400  48.400  1.00  0.00            
ATOM    855  HA  LYS   180      42.970  10.380  48.280  1.00  0.00            
ATOM    856  CB  LYS   180      43.580   8.440  47.820  1.00  0.00            
ATOM    857  HB1 LYS   180      44.460   8.430  48.500  1.00  0.00            
ATOM    858  HB2 LYS   180      43.160   7.420  47.960  1.00  0.00            
ATOM    859  CG  LYS   180      43.930   8.590  46.330  1.00  0.00            
ATOM    860  HG1 LYS   180      43.110   8.290  45.640  1.00  0.00            
ATOM    861  HG2 LYS   180      44.140   9.600  45.930  1.00  0.00            
ATOM    862  CD  LYS   180      45.110   7.690  45.980  1.00  0.00            
ATOM    863  HD1 LYS   180      44.650   6.690  46.140  1.00  0.00            
ATOM    864  HD2 LYS   180      45.310   7.800  44.890  1.00  0.00            
ATOM    865  CE  LYS   180      46.400   7.950  46.770  1.00  0.00            
ATOM    866  HE1 LYS   180      46.390   7.900  47.880  1.00  0.00            
ATOM    867  HE2 LYS   180      47.140   7.210  46.400  1.00  0.00            
ATOM    868  NZ  LYS   180      46.960   9.230  46.260  1.00  0.00            
ATOM    869  HZ1 LYS   180      47.090   9.110  45.240  1.00  0.00            
ATOM    870  HZ2 LYS   180      46.330  10.020  46.500  1.00  0.00            
ATOM    871  HZ3 LYS   180      47.900   9.410  46.660  1.00  0.00            
ATOM    872  C   LYS   180      41.250   9.390  47.640  1.00  0.00            
ATOM    873  O   LYS   180      40.900  10.410  47.030  1.00  0.00            
ATOM    874  N   LYS   181      40.490   8.290  47.780  1.00  0.00            
ATOM    875  HN  LYS   181      40.710   7.530  48.380  1.00  0.00            
ATOM    876  CA  LYS   181      39.220   8.200  47.130  1.00  0.00            
ATOM    877  HA  LYS   181      39.380   8.530  46.110  1.00  0.00            
ATOM    878  CB  LYS   181      38.750   6.730  47.150  1.00  0.00            
ATOM    879  HB1 LYS   181      39.630   6.100  46.910  1.00  0.00            
ATOM    880  HB2 LYS   181      38.440   6.600  48.200  1.00  0.00            
ATOM    881  CG  LYS   181      37.710   6.390  46.080  1.00  0.00            
ATOM    882  HG1 LYS   181      36.820   7.060  45.990  1.00  0.00            
ATOM    883  HG2 LYS   181      38.280   6.490  45.140  1.00  0.00            
ATOM    884  CD  LYS   181      37.250   4.940  46.240  1.00  0.00            
ATOM    885  HD1 LYS   181      38.070   4.290  46.630  1.00  0.00            
ATOM    886  HD2 LYS   181      36.350   4.870  46.890  1.00  0.00            
ATOM    887  CE  LYS   181      36.720   4.270  44.970  1.00  0.00            
ATOM    888  HE1 LYS   181      36.270   3.270  45.160  1.00  0.00            
ATOM    889  HE2 LYS   181      36.120   5.020  44.420  1.00  0.00            
ATOM    890  NZ  LYS   181      37.800   4.030  43.990  1.00  0.00            
ATOM    891  HZ1 LYS   181      38.250   4.920  43.710  1.00  0.00            
ATOM    892  HZ2 LYS   181      38.530   3.440  44.440  1.00  0.00            
ATOM    893  HZ3 LYS   181      37.440   3.600  43.110  1.00  0.00            
ATOM    894  C   LYS   181      38.250   9.120  47.790  1.00  0.00            
ATOM    895  O   LYS   181      38.130   9.130  49.020  1.00  0.00            
ATOM    896  N   GLU   182      37.470   9.930  47.050  1.00  0.00            
ATOM    897  HN  GLU   182      37.630   9.840  46.070  1.00  0.00            
ATOM    898  CA  GLU   182      36.570  10.890  47.600  1.00  0.00            
ATOM    899  HA  GLU   182      37.120  11.610  48.190  1.00  0.00            
ATOM    900  CB  GLU   182      35.750  11.650  46.530  1.00  0.00            
ATOM    901  HB1 GLU   182      35.220  10.960  45.830  1.00  0.00            
ATOM    902  HB2 GLU   182      35.020  12.320  47.030  1.00  0.00            
ATOM    903  CG  GLU   182      36.590  12.560  45.630  1.00  0.00            
ATOM    904  HG1 GLU   182      37.140  13.360  46.160  1.00  0.00            
ATOM    905  HG2 GLU   182      37.430  12.030  45.110  1.00  0.00            
ATOM    906  CD  GLU   182      35.770  13.290  44.570  1.00  0.00            
ATOM    907  OE1 GLU   182      34.950  14.170  44.940  1.00  0.00            
ATOM    908  OE2 GLU   182      35.820  12.860  43.390  1.00  0.00            
ATOM    909  C   GLU   182      35.480  10.440  48.500  1.00  0.00            
ATOM    910  O   GLU   182      35.280  11.120  49.500  1.00  0.00            
ATOM    911  N   ALA   183      34.710   9.390  48.160  1.00  0.00            
ATOM    912  HN  ALA   183      34.910   8.850  47.340  1.00  0.00            
ATOM    913  CA  ALA   183      33.720   8.830  49.030  1.00  0.00            
ATOM    914  HA  ALA   183      33.010   9.590  49.310  1.00  0.00            
ATOM    915  CB  ALA   183      33.120   7.580  48.370  1.00  0.00            
ATOM    916  HB1 ALA   183      32.250   7.120  48.880  1.00  0.00            
ATOM    917  HB2 ALA   183      32.680   7.970  47.420  1.00  0.00            
ATOM    918  HB3 ALA   183      33.850   6.860  47.960  1.00  0.00            
ATOM    919  C   ALA   183      34.240   8.480  50.380  1.00  0.00            
ATOM    920  O   ALA   183      33.640   8.790  51.410  1.00  0.00            
ATOM    921  N   SER   184      35.490   7.990  50.460  1.00  0.00            
ATOM    922  HN  SER   184      35.990   7.720  49.640  1.00  0.00            
ATOM    923  CA  SER   184      36.040   7.540  51.710  1.00  0.00            
ATOM    924  HA  SER   184      35.280   7.140  52.360  1.00  0.00            
ATOM    925  CB  SER   184      37.130   6.520  51.330  1.00  0.00            
ATOM    926  HB1 SER   184      37.750   6.960  50.520  1.00  0.00            
ATOM    927  HB2 SER   184      37.810   6.290  52.180  1.00  0.00            
ATOM    928  OG  SER   184      36.580   5.360  50.730  1.00  0.00            
ATOM    929  HG1 SER   184      37.310   4.780  50.510  1.00  0.00            
ATOM    930  C   SER   184      36.600   8.720  52.430  1.00  0.00            
ATOM    931  O   SER   184      36.790   8.730  53.640  1.00  0.00            
ATOM    932  N   ARG   185      36.890   9.770  51.630  1.00  0.00            
ATOM    933  HN  ARG   185      36.670   9.830  50.660  1.00  0.00            
ATOM    934  CA  ARG   185      37.610  10.860  52.210  1.00  0.00            
ATOM    935  HA  ARG   185      38.440  10.570  52.830  1.00  0.00            
ATOM    936  CB  ARG   185      38.130  11.720  51.050  1.00  0.00            
ATOM    937  HB1 ARG   185      38.760  11.100  50.370  1.00  0.00            
ATOM    938  HB2 ARG   185      37.260  12.050  50.450  1.00  0.00            
ATOM    939  CG  ARG   185      38.860  13.020  51.390  1.00  0.00            
ATOM    940  HG1 ARG   185      38.270  13.640  52.110  1.00  0.00            
ATOM    941  HG2 ARG   185      39.750  12.780  52.020  1.00  0.00            
ATOM    942  CD  ARG   185      39.170  13.840  50.140  1.00  0.00            
ATOM    943  HD1 ARG   185      38.210  14.170  49.700  1.00  0.00            
ATOM    944  HD2 ARG   185      39.720  14.670  50.620  1.00  0.00            
ATOM    945  NE  ARG   185      40.090  13.090  49.240  1.00  0.00            
ATOM    946  HE  ARG   185      40.430  12.190  49.520  1.00  0.00            
ATOM    947  CZ  ARG   185      40.790  13.650  48.210  1.00  0.00            
ATOM    948  NH1 ARG   185      40.750  14.980  47.900  1.00  0.00            
ATOM    949 1HH1 ARG   185      39.940  15.460  48.220  1.00  0.00            
ATOM    950 2HH1 ARG   185      41.190  15.310  47.060  1.00  0.00            
ATOM    951  NH2 ARG   185      41.770  12.910  47.620  1.00  0.00            
ATOM    952 1HH2 ARG   185      41.600  11.930  47.530  1.00  0.00            
ATOM    953 2HH2 ARG   185      42.300  13.250  46.840  1.00  0.00            
ATOM    954  C   ARG   185      36.700  11.640  53.110  1.00  0.00            
ATOM    955  O   ARG   185      37.080  12.000  54.220  1.00  0.00            
ATOM    956  N   HIS   186      35.470  11.770  52.590  1.00  0.00            
ATOM    957  HN  HIS   186      35.370  11.620  51.610  1.00  0.00            
ATOM    958  CA  HIS   186      34.350  12.250  53.340  1.00  0.00            
ATOM    959  HA  HIS   186      34.660  13.200  53.750  1.00  0.00            
ATOM    960  CB  HIS   186      33.150  12.510  52.400  1.00  0.00            
ATOM    961  HB1 HIS   186      32.820  11.540  51.970  1.00  0.00            
ATOM    962  HB2 HIS   186      32.310  13.000  52.950  1.00  0.00            
ATOM    963  ND1 HIS   186      34.160  14.740  51.680  1.00  0.00            
ATOM    964  CG  HIS   186      33.500  13.570  51.400  1.00  0.00            
ATOM    965  CE1 HIS   186      34.460  15.250  50.500  1.00  0.00            
ATOM    966  HE1 HIS   186      35.000  16.180  50.300  1.00  0.00            
ATOM    967  NE2 HIS   186      34.040  14.480  49.460  1.00  0.00            
ATOM    968  HE2 HIS   186      33.990  14.690  48.490  1.00  0.00            
ATOM    969  CD2 HIS   186      33.400  13.410  50.060  1.00  0.00            
ATOM    970  HD2 HIS   186      33.030  12.550  49.510  1.00  0.00            
ATOM    971  C   HIS   186      33.890  11.490  54.530  1.00  0.00            
ATOM    972  O   HIS   186      33.440  12.180  55.440  1.00  0.00            
ATOM    973  N   ALA   187      33.860  10.150  54.670  1.00  0.00            
ATOM    974  HN  ALA   187      33.950   9.540  53.900  1.00  0.00            
ATOM    975  CA  ALA   187      33.460   9.500  55.880  1.00  0.00            
ATOM    976  HA  ALA   187      32.530   9.990  56.140  1.00  0.00            
ATOM    977  CB  ALA   187      33.420   8.000  55.530  1.00  0.00            
ATOM    978  HB1 ALA   187      33.190   7.490  56.490  1.00  0.00            
ATOM    979  HB2 ALA   187      32.570   7.820  54.830  1.00  0.00            
ATOM    980  HB3 ALA   187      34.390   7.640  55.120  1.00  0.00            
ATOM    981  C   ALA   187      34.330   9.830  57.040  1.00  0.00            
ATOM    982  O   ALA   187      33.900  10.050  58.180  1.00  0.00            
ATOM    983  N   ILE   188      35.660   9.880  56.860  1.00  0.00            
ATOM    984  HN  ILE   188      35.960   9.610  55.950  1.00  0.00            
ATOM    985  CA  ILE   188      36.660  10.260  57.810  1.00  0.00            
ATOM    986  HA  ILE   188      36.430   9.660  58.670  1.00  0.00            
ATOM    987  CB  ILE   188      38.030   9.970  57.260  1.00  0.00            
ATOM    988  HB  ILE   188      38.160  10.610  56.370  1.00  0.00            
ATOM    989  CG2 ILE   188      39.130  10.360  58.260  1.00  0.00            
ATOM    990 1HG2 ILE   188      39.230  11.450  58.070  1.00  0.00            
ATOM    991 2HG2 ILE   188      38.780  10.060  59.270  1.00  0.00            
ATOM    992 3HG2 ILE   188      40.110   9.900  58.060  1.00  0.00            
ATOM    993  CG1 ILE   188      38.210   8.480  56.910  1.00  0.00            
ATOM    994 1HG1 ILE   188      38.490   7.900  57.820  1.00  0.00            
ATOM    995 2HG1 ILE   188      37.290   7.940  56.600  1.00  0.00            
ATOM    996  CD  ILE   188      39.350   8.330  55.900  1.00  0.00            
ATOM    997  HD1 ILE   188      40.130   9.090  56.110  1.00  0.00            
ATOM    998  HD2 ILE   188      39.810   7.320  55.830  1.00  0.00            
ATOM    999  HD3 ILE   188      39.020   8.610  54.870  1.00  0.00            
ATOM   1000  C   ILE   188      36.470  11.660  58.280  1.00  0.00            
ATOM   1001  O   ILE   188      36.480  11.930  59.480  1.00  0.00            
ATOM   1002  N   MET   189      36.230  12.570  57.310  1.00  0.00            
ATOM   1003  HN  MET   189      36.260  12.420  56.330  1.00  0.00            
ATOM   1004  CA  MET   189      36.230  13.970  57.570  1.00  0.00            
ATOM   1005  HA  MET   189      37.230  14.220  57.900  1.00  0.00            
ATOM   1006  CB  MET   189      35.830  14.700  56.280  1.00  0.00            
ATOM   1007  HB1 MET   189      36.540  14.180  55.600  1.00  0.00            
ATOM   1008  HB2 MET   189      34.750  14.580  56.020  1.00  0.00            
ATOM   1009  CG  MET   189      36.170  16.180  56.150  1.00  0.00            
ATOM   1010  HG1 MET   189      35.320  16.740  56.590  1.00  0.00            
ATOM   1011  HG2 MET   189      37.050  16.310  56.820  1.00  0.00            
ATOM   1012  SD  MET   189      36.490  17.010  54.560  1.00  0.00            
ATOM   1013  CE  MET   189      34.780  17.050  53.960  1.00  0.00            
ATOM   1014  HE1 MET   189      34.390  16.010  53.900  1.00  0.00            
ATOM   1015  HE2 MET   189      33.990  17.430  54.650  1.00  0.00            
ATOM   1016  HE3 MET   189      34.550  17.460  52.950  1.00  0.00            
ATOM   1017  C   MET   189      35.400  14.450  58.710  1.00  0.00            
ATOM   1018  O   MET   189      35.840  15.290  59.490  1.00  0.00            
ATOM   1019  N   ARG   190      34.190  13.890  58.870  1.00  0.00            
ATOM   1020  HN  ARG   190      33.840  13.170  58.280  1.00  0.00            
ATOM   1021  CA  ARG   190      33.220  14.250  59.860  1.00  0.00            
ATOM   1022  HA  ARG   190      33.440  15.290  60.050  1.00  0.00            
ATOM   1023  CB  ARG   190      31.820  14.280  59.230  1.00  0.00            
ATOM   1024  HB1 ARG   190      31.490  13.270  58.940  1.00  0.00            
ATOM   1025  HB2 ARG   190      31.150  14.610  60.050  1.00  0.00            
ATOM   1026  CG  ARG   190      31.660  15.220  58.030  1.00  0.00            
ATOM   1027  HG1 ARG   190      32.060  16.220  58.270  1.00  0.00            
ATOM   1028  HG2 ARG   190      32.320  14.900  57.190  1.00  0.00            
ATOM   1029  CD  ARG   190      30.200  15.460  57.640  1.00  0.00            
ATOM   1030  HD1 ARG   190      29.840  14.530  57.150  1.00  0.00            
ATOM   1031  HD2 ARG   190      29.480  15.840  58.390  1.00  0.00            
ATOM   1032  NE  ARG   190      30.190  16.500  56.570  1.00  0.00            
ATOM   1033  HE  ARG   190      30.340  17.450  56.850  1.00  0.00            
ATOM   1034  CZ  ARG   190      30.360  16.290  55.240  1.00  0.00            
ATOM   1035  NH1 ARG   190      30.430  15.030  54.710  1.00  0.00            
ATOM   1036 1HH1 ARG   190      30.400  14.280  55.360  1.00  0.00            
ATOM   1037 2HH1 ARG   190      30.390  14.990  53.710  1.00  0.00            
ATOM   1038  NH2 ARG   190      30.620  17.360  54.430  1.00  0.00            
ATOM   1039 1HH2 ARG   190      30.600  18.250  54.880  1.00  0.00            
ATOM   1040 2HH2 ARG   190      30.780  17.260  53.450  1.00  0.00            
ATOM   1041  C   ARG   190      33.310  13.510  61.160  1.00  0.00            
ATOM   1042  O   ARG   190      32.460  13.600  62.040  1.00  0.00            
ATOM   1043  N   SER   191      34.320  12.660  61.420  1.00  0.00            
ATOM   1044  HN  SER   191      35.020  12.510  60.730  1.00  0.00            
ATOM   1045  CA  SER   191      34.520  11.990  62.670  1.00  0.00            
ATOM   1046  HA  SER   191      33.590  12.070  63.220  1.00  0.00            
ATOM   1047  CB  SER   191      34.760  10.480  62.630  1.00  0.00            
ATOM   1048  HB1 SER   191      33.870   9.910  62.280  1.00  0.00            
ATOM   1049  HB2 SER   191      35.560  10.180  61.910  1.00  0.00            
ATOM   1050  OG  SER   191      35.090   9.950  63.910  1.00  0.00            
ATOM   1051  HG1 SER   191      34.340   9.380  64.110  1.00  0.00            
ATOM   1052  C   SER   191      35.610  12.710  63.390  1.00  0.00            
ATOM   1053  O   SER   191      36.760  12.460  63.040  1.00  0.00            
ATOM   1054  N   PRO   192      35.440  13.600  64.320  1.00  0.00            
ATOM   1055  CD  PRO   192      34.120  14.140  64.640  1.00  0.00            
ATOM   1056  HD1 PRO   192      33.400  13.390  65.020  1.00  0.00            
ATOM   1057  HD2 PRO   192      33.790  14.690  63.730  1.00  0.00            
ATOM   1058  CA  PRO   192      36.520  14.440  64.740  1.00  0.00            
ATOM   1059  HA  PRO   192      37.200  14.770  63.960  1.00  0.00            
ATOM   1060  CB  PRO   192      35.890  15.590  65.520  1.00  0.00            
ATOM   1061  HB1 PRO   192      36.370  15.790  66.500  1.00  0.00            
ATOM   1062  HB2 PRO   192      35.910  16.550  64.970  1.00  0.00            
ATOM   1063  CG  PRO   192      34.450  15.110  65.790  1.00  0.00            
ATOM   1064  HG1 PRO   192      34.490  14.450  66.680  1.00  0.00            
ATOM   1065  HG2 PRO   192      33.700  15.910  65.960  1.00  0.00            
ATOM   1066  C   PRO   192      37.340  13.720  65.750  1.00  0.00            
ATOM   1067  O   PRO   192      38.450  14.170  65.990  1.00  0.00            
ATOM   1068  N   GLN   193      36.850  12.630  66.390  1.00  0.00            
ATOM   1069  HN  GLN   193      35.880  12.430  66.330  1.00  0.00            
ATOM   1070  CA  GLN   193      37.560  11.690  67.200  1.00  0.00            
ATOM   1071  HA  GLN   193      38.110  12.330  67.880  1.00  0.00            
ATOM   1072  CB  GLN   193      36.590  10.740  67.930  1.00  0.00            
ATOM   1073  HB1 GLN   193      36.060  10.130  67.170  1.00  0.00            
ATOM   1074  HB2 GLN   193      37.200  10.080  68.570  1.00  0.00            
ATOM   1075  CG  GLN   193      35.640  11.390  68.940  1.00  0.00            
ATOM   1076  HG1 GLN   193      34.860  12.000  68.430  1.00  0.00            
ATOM   1077  HG2 GLN   193      35.160  10.580  69.520  1.00  0.00            
ATOM   1078  CD  GLN   193      36.460  12.220  69.920  1.00  0.00            
ATOM   1079  OE1 GLN   193      37.180  11.640  70.730  1.00  0.00            
ATOM   1080  NE2 GLN   193      36.160  13.540  70.020  1.00  0.00            
ATOM   1081 1HE2 GLN   193      35.340  13.860  69.530  1.00  0.00            
ATOM   1082 2HE2 GLN   193      36.710  14.170  70.560  1.00  0.00            
ATOM   1083  C   GLN   193      38.600  10.960  66.430  1.00  0.00            
ATOM   1084  O   GLN   193      39.730  10.790  66.900  1.00  0.00            
ATOM   1085  N   MET   194      38.330  10.610  65.160  1.00  0.00            
ATOM   1086  HN  MET   194      37.490  10.930  64.730  1.00  0.00            
ATOM   1087  CA  MET   194      39.290  10.090  64.230  1.00  0.00            
ATOM   1088  HA  MET   194      39.830   9.280  64.690  1.00  0.00            
ATOM   1089  CB  MET   194      38.580   9.530  62.990  1.00  0.00            
ATOM   1090  HB1 MET   194      37.550   9.170  63.180  1.00  0.00            
ATOM   1091  HB2 MET   194      38.280  10.340  62.290  1.00  0.00            
ATOM   1092  CG  MET   194      39.550   8.520  62.390  1.00  0.00            
ATOM   1093  HG1 MET   194      40.530   8.990  62.160  1.00  0.00            
ATOM   1094  HG2 MET   194      39.820   7.790  63.190  1.00  0.00            
ATOM   1095  SD  MET   194      38.880   7.590  60.970  1.00  0.00            
ATOM   1096  CE  MET   194      40.520   6.800  60.890  1.00  0.00            
ATOM   1097  HE1 MET   194      40.690   6.300  59.910  1.00  0.00            
ATOM   1098  HE2 MET   194      41.310   7.550  61.050  1.00  0.00            
ATOM   1099  HE3 MET   194      40.480   5.920  61.580  1.00  0.00            
ATOM   1100  C   MET   194      40.260  11.120  63.760  1.00  0.00            
ATOM   1101  O   MET   194      41.470  10.890  63.680  1.00  0.00            
ATOM   1102  N   VAL   195      39.740  12.310  63.420  1.00  0.00            
ATOM   1103  HN  VAL   195      38.760  12.480  63.500  1.00  0.00            
ATOM   1104  CA  VAL   195      40.560  13.380  62.950  1.00  0.00            
ATOM   1105  HA  VAL   195      41.190  13.060  62.140  1.00  0.00            
ATOM   1106  CB  VAL   195      39.690  14.420  62.320  1.00  0.00            
ATOM   1107  HB  VAL   195      39.040  14.910  63.080  1.00  0.00            
ATOM   1108  CG1 VAL   195      40.560  15.570  61.790  1.00  0.00            
ATOM   1109 1HG1 VAL   195      41.200  16.050  62.560  1.00  0.00            
ATOM   1110 2HG1 VAL   195      41.260  15.330  60.960  1.00  0.00            
ATOM   1111 3HG1 VAL   195      40.010  16.380  61.260  1.00  0.00            
ATOM   1112  CG2 VAL   195      38.850  14.010  61.100  1.00  0.00            
ATOM   1113 1HG2 VAL   195      38.080  14.800  60.950  1.00  0.00            
ATOM   1114 2HG2 VAL   195      39.540  13.960  60.230  1.00  0.00            
ATOM   1115 3HG2 VAL   195      38.250  13.090  61.290  1.00  0.00            
ATOM   1116  C   VAL   195      41.570  13.920  63.910  1.00  0.00            
ATOM   1117  O   VAL   195      42.730  14.240  63.680  1.00  0.00            
ATOM   1118  N   SER   196      41.180  14.040  65.190  1.00  0.00            
ATOM   1119  HN  SER   196      40.200  14.040  65.380  1.00  0.00            
ATOM   1120  CA  SER   196      42.130  14.210  66.250  1.00  0.00            
ATOM   1121  HA  SER   196      42.630  15.140  66.060  1.00  0.00            
ATOM   1122  CB  SER   196      41.400  14.420  67.580  1.00  0.00            
ATOM   1123  HB1 SER   196      40.750  13.540  67.770  1.00  0.00            
ATOM   1124  HB2 SER   196      42.050  14.560  68.470  1.00  0.00            
ATOM   1125  OG  SER   196      40.450  15.480  67.580  1.00  0.00            
ATOM   1126  HG1 SER   196      39.830  15.370  66.850  1.00  0.00            
ATOM   1127  C   SER   196      43.040  13.060  66.480  1.00  0.00            
ATOM   1128  O   SER   196      44.210  13.320  66.780  1.00  0.00            
ATOM   1129  N   ALA   197      42.720  11.770  66.250  1.00  0.00            
ATOM   1130  HN  ALA   197      41.830  11.480  65.910  1.00  0.00            
ATOM   1131  CA  ALA   197      43.620  10.670  66.350  1.00  0.00            
ATOM   1132  HA  ALA   197      44.080  10.750  67.320  1.00  0.00            
ATOM   1133  CB  ALA   197      42.820   9.360  66.310  1.00  0.00            
ATOM   1134  HB1 ALA   197      42.140   9.200  67.180  1.00  0.00            
ATOM   1135  HB2 ALA   197      42.250   9.460  65.360  1.00  0.00            
ATOM   1136  HB3 ALA   197      43.410   8.420  66.320  1.00  0.00            
ATOM   1137  C   ALA   197      44.680  10.620  65.300  1.00  0.00            
ATOM   1138  O   ALA   197      45.840  10.480  65.700  1.00  0.00            
ATOM   1139  N   ILE   198      44.390  11.010  64.050  1.00  0.00            
ATOM   1140  HN  ILE   198      43.420  11.170  63.890  1.00  0.00            
ATOM   1141  CA  ILE   198      45.270  11.220  62.940  1.00  0.00            
ATOM   1142  HA  ILE   198      45.860  10.340  62.700  1.00  0.00            
ATOM   1143  CB  ILE   198      44.480  11.710  61.770  1.00  0.00            
ATOM   1144  HB  ILE   198      43.780  12.520  62.070  1.00  0.00            
ATOM   1145  CG2 ILE   198      45.280  12.350  60.620  1.00  0.00            
ATOM   1146 1HG2 ILE   198      46.130  11.670  60.410  1.00  0.00            
ATOM   1147 2HG2 ILE   198      44.710  12.400  59.680  1.00  0.00            
ATOM   1148 3HG2 ILE   198      45.690  13.380  60.770  1.00  0.00            
ATOM   1149  CG1 ILE   198      43.710  10.520  61.190  1.00  0.00            
ATOM   1150 1HG1 ILE   198      44.480   9.950  60.630  1.00  0.00            
ATOM   1151 2HG1 ILE   198      43.360   9.920  62.060  1.00  0.00            
ATOM   1152  CD  ILE   198      42.510  10.980  60.350  1.00  0.00            
ATOM   1153  HD1 ILE   198      41.800  11.590  60.940  1.00  0.00            
ATOM   1154  HD2 ILE   198      42.880  11.560  59.480  1.00  0.00            
ATOM   1155  HD3 ILE   198      41.930  10.160  59.870  1.00  0.00            
ATOM   1156  C   ILE   198      46.270  12.270  63.310  1.00  0.00            
ATOM   1157  O   ILE   198      47.460  12.080  63.090  1.00  0.00            
ATOM   1158  N   VAL   199      45.900  13.390  63.950  1.00  0.00            
ATOM   1159  HN  VAL   199      44.930  13.570  64.100  1.00  0.00            
ATOM   1160  CA  VAL   199      46.810  14.400  64.400  1.00  0.00            
ATOM   1161  HA  VAL   199      47.390  14.670  63.530  1.00  0.00            
ATOM   1162  CB  VAL   199      46.040  15.560  64.960  1.00  0.00            
ATOM   1163  HB  VAL   199      45.270  15.180  65.660  1.00  0.00            
ATOM   1164  CG1 VAL   199      46.840  16.630  65.720  1.00  0.00            
ATOM   1165 1HG1 VAL   199      47.560  17.120  65.030  1.00  0.00            
ATOM   1166 2HG1 VAL   199      46.120  17.400  66.070  1.00  0.00            
ATOM   1167 3HG1 VAL   199      47.460  16.230  66.550  1.00  0.00            
ATOM   1168  CG2 VAL   199      45.380  16.250  63.760  1.00  0.00            
ATOM   1169 1HG2 VAL   199      44.650  17.060  63.990  1.00  0.00            
ATOM   1170 2HG2 VAL   199      46.270  16.620  63.200  1.00  0.00            
ATOM   1171 3HG2 VAL   199      44.740  15.590  63.140  1.00  0.00            
ATOM   1172  C   VAL   199      47.770  13.850  65.400  1.00  0.00            
ATOM   1173  O   VAL   199      48.960  14.000  65.150  1.00  0.00            
ATOM   1174  N   ARG   200      47.350  13.120  66.450  1.00  0.00            
ATOM   1175  HN  ARG   200      46.390  13.040  66.730  1.00  0.00            
ATOM   1176  CA  ARG   200      48.270  12.460  67.320  1.00  0.00            
ATOM   1177  HA  ARG   200      48.910  13.180  67.820  1.00  0.00            
ATOM   1178  CB  ARG   200      47.460  11.830  68.460  1.00  0.00            
ATOM   1179  HB1 ARG   200      46.740  11.130  67.980  1.00  0.00            
ATOM   1180  HB2 ARG   200      48.130  11.270  69.160  1.00  0.00            
ATOM   1181  CG  ARG   200      46.570  12.780  69.270  1.00  0.00            
ATOM   1182  HG1 ARG   200      47.310  13.370  69.850  1.00  0.00            
ATOM   1183  HG2 ARG   200      45.910  13.410  68.640  1.00  0.00            
ATOM   1184  CD  ARG   200      45.630  11.950  70.140  1.00  0.00            
ATOM   1185  HD1 ARG   200      45.090  11.230  69.480  1.00  0.00            
ATOM   1186  HD2 ARG   200      46.110  11.480  71.020  1.00  0.00            
ATOM   1187  NE  ARG   200      44.540  12.890  70.520  1.00  0.00            
ATOM   1188  HE  ARG   200      44.750  13.830  70.790  1.00  0.00            
ATOM   1189  CZ  ARG   200      43.240  12.530  70.720  1.00  0.00            
ATOM   1190  NH1 ARG   200      42.760  11.290  70.430  1.00  0.00            
ATOM   1191 1HH1 ARG   200      43.340  10.490  70.250  1.00  0.00            
ATOM   1192 2HH1 ARG   200      41.780  11.200  70.280  1.00  0.00            
ATOM   1193  NH2 ARG   200      42.380  13.560  70.990  1.00  0.00            
ATOM   1194 1HH2 ARG   200      42.790  14.450  71.210  1.00  0.00            
ATOM   1195 2HH2 ARG   200      41.400  13.410  71.090  1.00  0.00            
ATOM   1196  C   ARG   200      49.150  11.420  66.710  1.00  0.00            
ATOM   1197  O   ARG   200      50.330  11.310  67.060  1.00  0.00            
ATOM   1198  N   THR   201      48.640  10.590  65.790  1.00  0.00            
ATOM   1199  HN  THR   201      47.650  10.590  65.660  1.00  0.00            
ATOM   1200  CA  THR   201      49.400   9.620  65.070  1.00  0.00            
ATOM   1201  HA  THR   201      49.840   8.990  65.820  1.00  0.00            
ATOM   1202  CB  THR   201      48.580   8.870  64.060  1.00  0.00            
ATOM   1203  HB  THR   201      48.110   9.490  63.270  1.00  0.00            
ATOM   1204  OG1 THR   201      47.560   8.140  64.730  1.00  0.00            
ATOM   1205  HG1 THR   201      46.790   8.710  64.630  1.00  0.00            
ATOM   1206  CG2 THR   201      49.400   7.720  63.450  1.00  0.00            
ATOM   1207 1HG2 THR   201      49.880   7.100  64.240  1.00  0.00            
ATOM   1208 2HG2 THR   201      48.730   7.060  62.860  1.00  0.00            
ATOM   1209 3HG2 THR   201      50.260   8.070  62.830  1.00  0.00            
ATOM   1210  C   THR   201      50.530  10.180  64.260  1.00  0.00            
ATOM   1211  O   THR   201      51.680   9.760  64.380  1.00  0.00            
ATOM   1212  N   MET   202      50.290  11.310  63.570  1.00  0.00            
ATOM   1213  HN  MET   202      49.370  11.700  63.590  1.00  0.00            
ATOM   1214  CA  MET   202      51.380  12.120  63.130  1.00  0.00            
ATOM   1215  HA  MET   202      51.850  11.580  62.320  1.00  0.00            
ATOM   1216  CB  MET   202      50.600  13.230  62.390  1.00  0.00            
ATOM   1217  HB1 MET   202      49.950  12.840  61.580  1.00  0.00            
ATOM   1218  HB2 MET   202      49.980  13.710  63.180  1.00  0.00            
ATOM   1219  CG  MET   202      51.410  14.350  61.740  1.00  0.00            
ATOM   1220  HG1 MET   202      50.670  15.120  61.420  1.00  0.00            
ATOM   1221  HG2 MET   202      52.010  14.900  62.500  1.00  0.00            
ATOM   1222  SD  MET   202      52.430  13.830  60.330  1.00  0.00            
ATOM   1223  CE  MET   202      52.600  15.550  59.780  1.00  0.00            
ATOM   1224  HE1 MET   202      52.980  16.140  60.640  1.00  0.00            
ATOM   1225  HE2 MET   202      53.370  15.700  59.000  1.00  0.00            
ATOM   1226  HE3 MET   202      51.680  16.040  59.380  1.00  0.00            
ATOM   1227  C   MET   202      52.340  12.750  64.080  1.00  0.00            
ATOM   1228  O   MET   202      53.560  12.700  63.930  1.00  0.00            
ATOM   1229  N   GLN   203      51.840  13.420  65.140  1.00  0.00            
ATOM   1230  HN  GLN   203      50.850  13.480  65.250  1.00  0.00            
ATOM   1231  CA  GLN   203      52.670  14.140  66.050  1.00  0.00            
ATOM   1232  HA  GLN   203      53.120  14.920  65.460  1.00  0.00            
ATOM   1233  CB  GLN   203      51.800  14.900  67.060  1.00  0.00            
ATOM   1234  HB1 GLN   203      50.860  15.160  66.520  1.00  0.00            
ATOM   1235  HB2 GLN   203      51.530  14.280  67.950  1.00  0.00            
ATOM   1236  CG  GLN   203      52.450  16.160  67.620  1.00  0.00            
ATOM   1237  HG1 GLN   203      53.460  16.030  68.060  1.00  0.00            
ATOM   1238  HG2 GLN   203      52.550  16.960  66.850  1.00  0.00            
ATOM   1239  CD  GLN   203      51.580  16.860  68.660  1.00  0.00            
ATOM   1240  OE1 GLN   203      50.940  17.850  68.320  1.00  0.00            
ATOM   1241  NE2 GLN   203      51.380  16.270  69.870  1.00  0.00            
ATOM   1242 1HE2 GLN   203      51.910  15.440  69.970  1.00  0.00            
ATOM   1243 2HE2 GLN   203      50.750  16.670  70.550  1.00  0.00            
ATOM   1244  C   GLN   203      53.700  13.470  66.890  1.00  0.00            
ATOM   1245  O   GLN   203      54.850  13.870  67.080  1.00  0.00            
ATOM   1246  N   ASN   204      53.330  12.290  67.430  1.00  0.00            
ATOM   1247  HN  ASN   204      52.540  11.880  66.990  1.00  0.00            
ATOM   1248  CA  ASN   204      54.160  11.560  68.340  1.00  0.00            
ATOM   1249  HA  ASN   204      54.840  12.170  68.910  1.00  0.00            
ATOM   1250  CB  ASN   204      53.270  10.940  69.430  1.00  0.00            
ATOM   1251  HB1 ASN   204      52.410  10.370  69.020  1.00  0.00            
ATOM   1252  HB2 ASN   204      53.890  10.410  70.180  1.00  0.00            
ATOM   1253  CG  ASN   204      52.660  12.130  70.160  1.00  0.00            
ATOM   1254  OD1 ASN   204      53.310  12.900  70.860  1.00  0.00            
ATOM   1255  ND2 ASN   204      51.330  12.340  69.980  1.00  0.00            
ATOM   1256 1HD2 ASN   204      50.800  11.590  69.590  1.00  0.00            
ATOM   1257 2HD2 ASN   204      50.840  12.910  70.640  1.00  0.00            
ATOM   1258  C   ASN   204      54.900  10.510  67.590  1.00  0.00            
ATOM   1259  O   ASN   204      55.710   9.880  68.270  1.00  0.00            
ATOM   1260  N   THR   205      54.660  10.340  66.280  1.00  0.00            
ATOM   1261  HN  THR   205      54.110  10.980  65.750  1.00  0.00            
ATOM   1262  CA  THR   205      55.340   9.280  65.600  1.00  0.00            
ATOM   1263  HA  THR   205      55.490   8.500  66.330  1.00  0.00            
ATOM   1264  CB  THR   205      54.540   8.540  64.570  1.00  0.00            
ATOM   1265  HB  THR   205      53.520   8.340  64.940  1.00  0.00            
ATOM   1266  OG1 THR   205      55.140   7.310  64.200  1.00  0.00            
ATOM   1267  HG1 THR   205      54.770   6.650  64.800  1.00  0.00            
ATOM   1268  CG2 THR   205      54.320   9.400  63.310  1.00  0.00            
ATOM   1269 1HG2 THR   205      53.590   8.950  62.600  1.00  0.00            
ATOM   1270 2HG2 THR   205      53.940  10.420  63.490  1.00  0.00            
ATOM   1271 3HG2 THR   205      55.300   9.560  62.820  1.00  0.00            
ATOM   1272  C   THR   205      56.750   9.550  65.190  1.00  0.00            
ATOM   1273  O   THR   205      57.100  10.670  64.820  1.00  0.00            
ATOM   1274  N   ASN   206      57.630   8.540  65.350  1.00  0.00            
ATOM   1275  HN  ASN   206      57.460   7.620  65.690  1.00  0.00            
ATOM   1276  CA  ASN   206      58.970   8.670  64.870  1.00  0.00            
ATOM   1277  HA  ASN   206      59.280   9.700  64.830  1.00  0.00            
ATOM   1278  CB  ASN   206      59.930   7.800  65.700  1.00  0.00            
ATOM   1279  HB1 ASN   206      59.600   6.750  65.600  1.00  0.00            
ATOM   1280  HB2 ASN   206      60.970   8.040  65.410  1.00  0.00            
ATOM   1281  CG  ASN   206      59.840   8.330  67.120  1.00  0.00            
ATOM   1282  OD1 ASN   206      60.250   9.450  67.450  1.00  0.00            
ATOM   1283  ND2 ASN   206      59.190   7.480  67.960  1.00  0.00            
ATOM   1284 1HD2 ASN   206      58.660   6.780  67.490  1.00  0.00            
ATOM   1285 2HD2 ASN   206      59.140   7.690  68.940  1.00  0.00            
ATOM   1286  C   ASN   206      59.140   8.180  63.470  1.00  0.00            
ATOM   1287  O   ASN   206      60.040   8.530  62.720  1.00  0.00            
ATOM   1288  N   ASP   207      58.250   7.260  63.050  1.00  0.00            
ATOM   1289  HN  ASP   207      57.510   6.970  63.650  1.00  0.00            
ATOM   1290  CA  ASP   207      58.410   6.340  61.970  1.00  0.00            
ATOM   1291  HA  ASP   207      59.460   6.190  61.810  1.00  0.00            
ATOM   1292  CB  ASP   207      57.590   5.070  62.260  1.00  0.00            
ATOM   1293  HB1 ASP   207      56.520   5.310  62.420  1.00  0.00            
ATOM   1294  HB2 ASP   207      57.720   4.330  61.430  1.00  0.00            
ATOM   1295  CG  ASP   207      57.990   4.330  63.530  1.00  0.00            
ATOM   1296  OD1 ASP   207      57.100   4.250  64.430  1.00  0.00            
ATOM   1297  OD2 ASP   207      59.200   4.060  63.710  1.00  0.00            
ATOM   1298  C   ASP   207      58.060   6.930  60.640  1.00  0.00            
ATOM   1299  O   ASP   207      56.880   7.160  60.410  1.00  0.00            
ATOM   1300  N   VAL   208      59.000   7.130  59.700  1.00  0.00            
ATOM   1301  HN  VAL   208      59.960   6.970  59.920  1.00  0.00            
ATOM   1302  CA  VAL   208      58.810   7.920  58.520  1.00  0.00            
ATOM   1303  HA  VAL   208      58.500   8.860  58.970  1.00  0.00            
ATOM   1304  CB  VAL   208      60.090   8.260  57.810  1.00  0.00            
ATOM   1305  HB  VAL   208      59.940   8.780  56.840  1.00  0.00            
ATOM   1306  CG1 VAL   208      60.800   9.280  58.720  1.00  0.00            
ATOM   1307 1HG1 VAL   208      60.070  10.050  59.020  1.00  0.00            
ATOM   1308 2HG1 VAL   208      61.420   8.800  59.510  1.00  0.00            
ATOM   1309 3HG1 VAL   208      61.540   9.910  58.170  1.00  0.00            
ATOM   1310  CG2 VAL   208      60.680   6.880  57.490  1.00  0.00            
ATOM   1311 1HG2 VAL   208      61.140   6.390  58.370  1.00  0.00            
ATOM   1312 2HG2 VAL   208      59.960   6.250  56.920  1.00  0.00            
ATOM   1313 3HG2 VAL   208      61.570   6.930  56.830  1.00  0.00            
ATOM   1314  C   VAL   208      57.700   7.560  57.600  1.00  0.00            
ATOM   1315  O   VAL   208      56.910   8.330  57.060  1.00  0.00            
ATOM   1316  N   GLU   209      57.450   6.260  57.390  1.00  0.00            
ATOM   1317  HN  GLU   209      57.970   5.560  57.870  1.00  0.00            
ATOM   1318  CA  GLU   209      56.280   5.710  56.770  1.00  0.00            
ATOM   1319  HA  GLU   209      56.170   6.120  55.780  1.00  0.00            
ATOM   1320  CB  GLU   209      56.430   4.190  56.650  1.00  0.00            
ATOM   1321  HB1 GLU   209      56.290   3.770  57.670  1.00  0.00            
ATOM   1322  HB2 GLU   209      55.630   3.770  56.000  1.00  0.00            
ATOM   1323  CG  GLU   209      57.730   3.680  56.040  1.00  0.00            
ATOM   1324  HG1 GLU   209      58.550   4.270  56.500  1.00  0.00            
ATOM   1325  HG2 GLU   209      57.980   2.600  56.140  1.00  0.00            
ATOM   1326  CD  GLU   209      57.670   3.960  54.540  1.00  0.00            
ATOM   1327  OE1 GLU   209      58.410   4.820  53.990  1.00  0.00            
ATOM   1328  OE2 GLU   209      56.860   3.300  53.830  1.00  0.00            
ATOM   1329  C   GLU   209      55.010   6.070  57.460  1.00  0.00            
ATOM   1330  O   GLU   209      54.030   6.330  56.760  1.00  0.00            
ATOM   1331  N   THR   210      54.920   5.970  58.790  1.00  0.00            
ATOM   1332  HN  THR   210      55.730   5.770  59.340  1.00  0.00            
ATOM   1333  CA  THR   210      53.790   6.340  59.590  1.00  0.00            
ATOM   1334  HA  THR   210      52.960   5.790  59.160  1.00  0.00            
ATOM   1335  CB  THR   210      53.920   5.890  61.010  1.00  0.00            
ATOM   1336  HB  THR   210      54.680   6.500  61.540  1.00  0.00            
ATOM   1337  OG1 THR   210      54.280   4.510  61.050  1.00  0.00            
ATOM   1338  HG1 THR   210      54.340   4.240  61.970  1.00  0.00            
ATOM   1339  CG2 THR   210      52.570   5.920  61.750  1.00  0.00            
ATOM   1340 1HG2 THR   210      51.740   5.380  61.250  1.00  0.00            
ATOM   1341 2HG2 THR   210      52.780   5.430  62.730  1.00  0.00            
ATOM   1342 3HG2 THR   210      52.180   6.960  61.780  1.00  0.00            
ATOM   1343  C   THR   210      53.480   7.790  59.490  1.00  0.00            
ATOM   1344  O   THR   210      52.370   8.220  59.180  1.00  0.00            
ATOM   1345  N   ALA   211      54.520   8.640  59.570  1.00  0.00            
ATOM   1346  HN  ALA   211      55.390   8.160  59.650  1.00  0.00            
ATOM   1347  CA  ALA   211      54.490  10.070  59.420  1.00  0.00            
ATOM   1348  HA  ALA   211      53.820  10.410  60.200  1.00  0.00            
ATOM   1349  CB  ALA   211      55.870  10.640  59.790  1.00  0.00            
ATOM   1350  HB1 ALA   211      55.900  11.740  59.940  1.00  0.00            
ATOM   1351  HB2 ALA   211      56.340  10.120  60.640  1.00  0.00            
ATOM   1352  HB3 ALA   211      56.470  10.440  58.880  1.00  0.00            
ATOM   1353  C   ALA   211      53.970  10.540  58.110  1.00  0.00            
ATOM   1354  O   ALA   211      52.890  11.130  58.060  1.00  0.00            
ATOM   1355  N   ARG   212      54.690  10.060  57.080  1.00  0.00            
ATOM   1356  HN  ARG   212      55.550   9.570  57.230  1.00  0.00            
ATOM   1357  CA  ARG   212      54.400  10.400  55.720  1.00  0.00            
ATOM   1358  HA  ARG   212      54.440  11.480  55.840  1.00  0.00            
ATOM   1359  CB  ARG   212      55.430   9.930  54.680  1.00  0.00            
ATOM   1360  HB1 ARG   212      55.370  10.560  53.770  1.00  0.00            
ATOM   1361  HB2 ARG   212      56.470  10.050  55.030  1.00  0.00            
ATOM   1362  CG  ARG   212      55.350   8.460  54.260  1.00  0.00            
ATOM   1363  HG1 ARG   212      55.530   7.840  55.170  1.00  0.00            
ATOM   1364  HG2 ARG   212      54.300   8.200  54.000  1.00  0.00            
ATOM   1365  CD  ARG   212      56.290   8.030  53.140  1.00  0.00            
ATOM   1366  HD1 ARG   212      56.140   8.590  52.200  1.00  0.00            
ATOM   1367  HD2 ARG   212      57.320   8.180  53.540  1.00  0.00            
ATOM   1368  NE  ARG   212      56.190   6.560  52.920  1.00  0.00            
ATOM   1369  HE  ARG   212      56.870   5.900  53.230  1.00  0.00            
ATOM   1370  CZ  ARG   212      55.230   5.900  52.200  1.00  0.00            
ATOM   1371  NH1 ARG   212      54.270   6.670  51.610  1.00  0.00            
ATOM   1372 1HH1 ARG   212      54.230   7.630  51.900  1.00  0.00            
ATOM   1373 2HH1 ARG   212      53.530   6.210  51.130  1.00  0.00            
ATOM   1374  NH2 ARG   212      55.190   4.540  52.090  1.00  0.00            
ATOM   1375 1HH2 ARG   212      55.690   3.980  52.750  1.00  0.00            
ATOM   1376 2HH2 ARG   212      54.860   4.090  51.260  1.00  0.00            
ATOM   1377  C   ARG   212      53.010  10.210  55.210  1.00  0.00            
ATOM   1378  O   ARG   212      52.450  10.990  54.440  1.00  0.00            
ATOM   1379  N   CYS   213      52.430   9.080  55.650  1.00  0.00            
ATOM   1380  HN  CYS   213      52.960   8.540  56.300  1.00  0.00            
ATOM   1381  CA  CYS   213      51.140   8.640  55.220  1.00  0.00            
ATOM   1382  HA  CYS   213      50.980   8.880  54.180  1.00  0.00            
ATOM   1383  CB  CYS   213      51.140   7.110  55.370  1.00  0.00            
ATOM   1384  HB1 CYS   213      51.800   6.720  56.180  1.00  0.00            
ATOM   1385  HB2 CYS   213      50.120   6.720  55.580  1.00  0.00            
ATOM   1386  SG  CYS   213      51.750   6.300  53.860  1.00  0.00            
ATOM   1387  HG1 CYS   213      52.700   5.520  54.330  1.00  0.00            
ATOM   1388  C   CYS   213      50.110   9.350  56.020  1.00  0.00            
ATOM   1389  O   CYS   213      49.060   9.690  55.480  1.00  0.00            
ATOM   1390  N   THR   214      50.340   9.630  57.310  1.00  0.00            
ATOM   1391  HN  THR   214      51.200   9.350  57.750  1.00  0.00            
ATOM   1392  CA  THR   214      49.460  10.510  58.010  1.00  0.00            
ATOM   1393  HA  THR   214      48.480  10.070  57.930  1.00  0.00            
ATOM   1394  CB  THR   214      49.770  10.450  59.470  1.00  0.00            
ATOM   1395  HB  THR   214      50.610  11.080  59.850  1.00  0.00            
ATOM   1396  OG1 THR   214      49.790   9.120  59.950  1.00  0.00            
ATOM   1397  HG1 THR   214      50.650   8.810  59.660  1.00  0.00            
ATOM   1398  CG2 THR   214      48.530  11.060  60.160  1.00  0.00            
ATOM   1399 1HG2 THR   214      47.710  10.540  59.620  1.00  0.00            
ATOM   1400 2HG2 THR   214      48.410  10.740  61.210  1.00  0.00            
ATOM   1401 3HG2 THR   214      48.500  12.170  60.090  1.00  0.00            
ATOM   1402  C   THR   214      49.410  11.940  57.570  1.00  0.00            
ATOM   1403  O   THR   214      48.350  12.570  57.590  1.00  0.00            
ATOM   1404  N   ALA   215      50.510  12.570  57.140  1.00  0.00            
ATOM   1405  HN  ALA   215      51.410  12.140  57.160  1.00  0.00            
ATOM   1406  CA  ALA   215      50.480  13.850  56.500  1.00  0.00            
ATOM   1407  HA  ALA   215      50.120  14.640  57.140  1.00  0.00            
ATOM   1408  CB  ALA   215      51.940  14.300  56.320  1.00  0.00            
ATOM   1409  HB1 ALA   215      52.410  13.710  55.510  1.00  0.00            
ATOM   1410  HB2 ALA   215      51.900  15.380  56.050  1.00  0.00            
ATOM   1411  HB3 ALA   215      52.550  14.190  57.240  1.00  0.00            
ATOM   1412  C   ALA   215      49.760  13.790  55.190  1.00  0.00            
ATOM   1413  O   ALA   215      49.100  14.760  54.850  1.00  0.00            
ATOM   1414  N   GLY   216      49.810  12.670  54.450  1.00  0.00            
ATOM   1415  HN  GLY   216      50.460  12.010  54.830  1.00  0.00            
ATOM   1416  CA  GLY   216      49.110  12.380  53.240  1.00  0.00            
ATOM   1417  HA1 GLY   216      49.170  13.250  52.610  1.00  0.00            
ATOM   1418  HA2 GLY   216      49.480  11.470  52.790  1.00  0.00            
ATOM   1419  C   GLY   216      47.640  12.300  53.490  1.00  0.00            
ATOM   1420  O   GLY   216      46.810  12.890  52.810  1.00  0.00            
ATOM   1421  N   THR   217      47.260  11.600  54.580  1.00  0.00            
ATOM   1422  HN  THR   217      47.860  10.860  54.880  1.00  0.00            
ATOM   1423  CA  THR   217      45.920  11.720  55.060  1.00  0.00            
ATOM   1424  HA  THR   217      45.180  11.530  54.300  1.00  0.00            
ATOM   1425  CB  THR   217      45.760  10.800  56.240  1.00  0.00            
ATOM   1426  HB  THR   217      46.380  11.150  57.100  1.00  0.00            
ATOM   1427  OG1 THR   217      46.140   9.450  56.030  1.00  0.00            
ATOM   1428  HG1 THR   217      46.970   9.440  55.570  1.00  0.00            
ATOM   1429  CG2 THR   217      44.290  10.800  56.690  1.00  0.00            
ATOM   1430 1HG2 THR   217      44.100  11.840  57.030  1.00  0.00            
ATOM   1431 2HG2 THR   217      43.660  10.490  55.840  1.00  0.00            
ATOM   1432 3HG2 THR   217      44.200  10.140  57.580  1.00  0.00            
ATOM   1433  C   THR   217      45.420  13.080  55.390  1.00  0.00            
ATOM   1434  O   THR   217      44.430  13.540  54.810  1.00  0.00            
ATOM   1435  N   LEU   218      46.170  13.860  56.190  1.00  0.00            
ATOM   1436  HN  LEU   218      46.960  13.400  56.580  1.00  0.00            
ATOM   1437  CA  LEU   218      45.910  15.250  56.440  1.00  0.00            
ATOM   1438  HA  LEU   218      44.950  15.280  56.920  1.00  0.00            
ATOM   1439  CB  LEU   218      46.980  15.830  57.390  1.00  0.00            
ATOM   1440  HB1 LEU   218      47.980  15.650  56.950  1.00  0.00            
ATOM   1441  HB2 LEU   218      46.730  16.900  57.500  1.00  0.00            
ATOM   1442  CG  LEU   218      46.950  15.200  58.790  1.00  0.00            
ATOM   1443  HG  LEU   218      47.070  14.100  58.720  1.00  0.00            
ATOM   1444  CD1 LEU   218      48.090  15.810  59.640  1.00  0.00            
ATOM   1445 1HD1 LEU   218      49.100  15.660  59.210  1.00  0.00            
ATOM   1446 2HD1 LEU   218      47.850  16.870  59.860  1.00  0.00            
ATOM   1447 3HD1 LEU   218      48.050  15.310  60.630  1.00  0.00            
ATOM   1448  CD2 LEU   218      45.620  15.520  59.500  1.00  0.00            
ATOM   1449 1HD2 LEU   218      45.350  16.600  59.380  1.00  0.00            
ATOM   1450 2HD2 LEU   218      44.850  14.830  59.100  1.00  0.00            
ATOM   1451 3HD2 LEU   218      45.730  15.410  60.600  1.00  0.00            
ATOM   1452  C   LEU   218      45.790  16.220  55.320  1.00  0.00            
ATOM   1453  O   LEU   218      44.830  16.990  55.300  1.00  0.00            
ATOM   1454  N   HIS   219      46.670  16.170  54.300  1.00  0.00            
ATOM   1455  HN  HIS   219      47.480  15.590  54.390  1.00  0.00            
ATOM   1456  CA  HIS   219      46.640  16.850  53.050  1.00  0.00            
ATOM   1457  HA  HIS   219      46.450  17.880  53.310  1.00  0.00            
ATOM   1458  CB  HIS   219      47.940  16.710  52.230  1.00  0.00            
ATOM   1459  HB1 HIS   219      48.780  17.120  52.830  1.00  0.00            
ATOM   1460  HB2 HIS   219      48.140  15.640  51.990  1.00  0.00            
ATOM   1461  ND1 HIS   219      47.430  16.730  49.880  1.00  0.00            
ATOM   1462  CG  HIS   219      47.840  17.490  50.960  1.00  0.00            
ATOM   1463  CE1 HIS   219      47.410  17.610  48.900  1.00  0.00            
ATOM   1464  HE1 HIS   219      47.040  17.440  47.880  1.00  0.00            
ATOM   1465  NE2 HIS   219      47.810  18.840  49.310  1.00  0.00            
ATOM   1466  HE2 HIS   219      47.820  19.680  48.770  1.00  0.00            
ATOM   1467  CD2 HIS   219      48.100  18.790  50.660  1.00  0.00            
ATOM   1468  HD2 HIS   219      48.420  19.560  51.350  1.00  0.00            
ATOM   1469  C   HIS   219      45.380  16.550  52.320  1.00  0.00            
ATOM   1470  O   HIS   219      44.710  17.430  51.780  1.00  0.00            
ATOM   1471  N   ASN   220      44.980  15.260  52.320  1.00  0.00            
ATOM   1472  HN  ASN   220      45.610  14.600  52.700  1.00  0.00            
ATOM   1473  CA  ASN   220      43.800  14.840  51.630  1.00  0.00            
ATOM   1474  HA  ASN   220      43.850  15.300  50.650  1.00  0.00            
ATOM   1475  CB  ASN   220      43.450  13.350  51.630  1.00  0.00            
ATOM   1476  HB1 ASN   220      43.530  12.930  52.660  1.00  0.00            
ATOM   1477  HB2 ASN   220      42.450  13.190  51.180  1.00  0.00            
ATOM   1478  CG  ASN   220      44.400  12.550  50.750  1.00  0.00            
ATOM   1479  OD1 ASN   220      44.960  12.950  49.730  1.00  0.00            
ATOM   1480  ND2 ASN   220      44.660  11.300  51.200  1.00  0.00            
ATOM   1481 1HD2 ASN   220      44.080  10.930  51.940  1.00  0.00            
ATOM   1482 2HD2 ASN   220      45.340  10.810  50.660  1.00  0.00            
ATOM   1483  C   ASN   220      42.600  15.500  52.230  1.00  0.00            
ATOM   1484  O   ASN   220      41.690  15.850  51.480  1.00  0.00            
ATOM   1485  N   LEU   221      42.480  15.650  53.560  1.00  0.00            
ATOM   1486  HN  LEU   221      43.210  15.250  54.120  1.00  0.00            
ATOM   1487  CA  LEU   221      41.280  16.170  54.130  1.00  0.00            
ATOM   1488  HA  LEU   221      40.440  15.810  53.570  1.00  0.00            
ATOM   1489  CB  LEU   221      41.240  15.900  55.640  1.00  0.00            
ATOM   1490  HB1 LEU   221      42.160  16.320  56.090  1.00  0.00            
ATOM   1491  HB2 LEU   221      40.390  16.450  56.100  1.00  0.00            
ATOM   1492  CG  LEU   221      40.970  14.420  55.990  1.00  0.00            
ATOM   1493  HG  LEU   221      41.780  13.810  55.540  1.00  0.00            
ATOM   1494  CD1 LEU   221      40.820  14.160  57.500  1.00  0.00            
ATOM   1495 1HD1 LEU   221      41.780  14.330  58.040  1.00  0.00            
ATOM   1496 2HD1 LEU   221      40.070  14.830  57.960  1.00  0.00            
ATOM   1497 3HD1 LEU   221      40.540  13.090  57.610  1.00  0.00            
ATOM   1498  CD2 LEU   221      39.690  13.850  55.360  1.00  0.00            
ATOM   1499 1HD2 LEU   221      39.350  12.880  55.790  1.00  0.00            
ATOM   1500 2HD2 LEU   221      38.860  14.570  55.490  1.00  0.00            
ATOM   1501 3HD2 LEU   221      39.730  13.790  54.250  1.00  0.00            
ATOM   1502  C   LEU   221      41.220  17.650  53.950  1.00  0.00            
ATOM   1503  O   LEU   221      40.110  18.130  54.190  1.00  0.00            
ATOM   1504  N   SER   222      42.310  18.360  53.610  1.00  0.00            
ATOM   1505  HN  SER   222      43.130  17.830  53.410  1.00  0.00            
ATOM   1506  CA  SER   222      42.300  19.790  53.570  1.00  0.00            
ATOM   1507  HA  SER   222      41.670  20.120  54.390  1.00  0.00            
ATOM   1508  CB  SER   222      43.700  20.310  53.930  1.00  0.00            
ATOM   1509  HB1 SER   222      43.640  21.380  54.230  1.00  0.00            
ATOM   1510  HB2 SER   222      44.160  19.720  54.750  1.00  0.00            
ATOM   1511  OG  SER   222      44.570  20.110  52.820  1.00  0.00            
ATOM   1512  HG1 SER   222      44.520  19.190  52.560  1.00  0.00            
ATOM   1513  C   SER   222      41.700  20.360  52.330  1.00  0.00            
ATOM   1514  O   SER   222      41.710  21.550  52.030  1.00  0.00            
ATOM   1515  N   HIS   223      40.900  19.620  51.550  1.00  0.00            
ATOM   1516  HN  HIS   223      40.800  18.690  51.900  1.00  0.00            
ATOM   1517  CA  HIS   223      40.390  20.010  50.270  1.00  0.00            
ATOM   1518  HA  HIS   223      41.050  20.750  49.840  1.00  0.00            
ATOM   1519  CB  HIS   223      40.430  18.790  49.320  1.00  0.00            
ATOM   1520  HB1 HIS   223      39.840  17.930  49.690  1.00  0.00            
ATOM   1521  HB2 HIS   223      39.860  19.120  48.420  1.00  0.00            
ATOM   1522  ND1 HIS   223      42.470  17.340  49.310  1.00  0.00            
ATOM   1523  HD1 HIS   223      42.140  16.650  49.960  1.00  0.00            
ATOM   1524  CG  HIS   223      41.800  18.440  48.820  1.00  0.00            
ATOM   1525  CE1 HIS   223      43.710  17.350  48.740  1.00  0.00            
ATOM   1526  HE1 HIS   223      44.330  16.500  48.980  1.00  0.00            
ATOM   1527  NE2 HIS   223      43.920  18.400  47.960  1.00  0.00            
ATOM   1528  CD2 HIS   223      42.700  19.040  48.000  1.00  0.00            
ATOM   1529  HD2 HIS   223      42.610  19.950  47.410  1.00  0.00            
ATOM   1530  C   HIS   223      38.970  20.460  50.350  1.00  0.00            
ATOM   1531  O   HIS   223      38.290  20.650  49.350  1.00  0.00            
ATOM   1532  N   HIS   224      38.410  20.730  51.550  1.00  0.00            
ATOM   1533  HN  HIS   224      38.940  20.760  52.390  1.00  0.00            
ATOM   1534  CA  HIS   224      37.020  21.040  51.690  1.00  0.00            
ATOM   1535  HA  HIS   224      36.900  21.640  50.800  1.00  0.00            
ATOM   1536  CB  HIS   224      36.130  19.810  51.870  1.00  0.00            
ATOM   1537  HB1 HIS   224      36.310  19.080  51.050  1.00  0.00            
ATOM   1538  HB2 HIS   224      36.270  19.390  52.890  1.00  0.00            
ATOM   1539  ND1 HIS   224      34.040  20.680  52.890  1.00  0.00            
ATOM   1540  CG  HIS   224      34.660  20.110  51.790  1.00  0.00            
ATOM   1541  CE1 HIS   224      32.750  20.460  52.720  1.00  0.00            
ATOM   1542  HE1 HIS   224      32.090  20.830  53.500  1.00  0.00            
ATOM   1543  NE2 HIS   224      32.480  19.770  51.580  1.00  0.00            
ATOM   1544  HE2 HIS   224      31.550  19.550  51.300  1.00  0.00            
ATOM   1545  CD2 HIS   224      33.710  19.550  51.000  1.00  0.00            
ATOM   1546  HD2 HIS   224      33.760  18.860  50.160  1.00  0.00            
ATOM   1547  C   HIS   224      36.910  21.900  52.900  1.00  0.00            
ATOM   1548  O   HIS   224      37.770  21.900  53.780  1.00  0.00            
ATOM   1549  N   ARG   225      35.950  22.840  52.960  1.00  0.00            
ATOM   1550  HN  ARG   225      35.230  22.910  52.270  1.00  0.00            
ATOM   1551  CA  ARG   225      35.730  23.620  54.130  1.00  0.00            
ATOM   1552  HA  ARG   225      36.600  24.240  54.280  1.00  0.00            
ATOM   1553  CB  ARG   225      34.470  24.480  53.890  1.00  0.00            
ATOM   1554  HB1 ARG   225      34.570  25.090  52.970  1.00  0.00            
ATOM   1555  HB2 ARG   225      33.530  23.890  53.780  1.00  0.00            
ATOM   1556  CG  ARG   225      34.270  25.610  54.890  1.00  0.00            
ATOM   1557  HG1 ARG   225      34.210  25.120  55.890  1.00  0.00            
ATOM   1558  HG2 ARG   225      35.140  26.290  54.990  1.00  0.00            
ATOM   1559  CD  ARG   225      33.030  26.510  54.750  1.00  0.00            
ATOM   1560  HD1 ARG   225      32.980  27.330  55.500  1.00  0.00            
ATOM   1561  HD2 ARG   225      33.140  27.060  53.790  1.00  0.00            
ATOM   1562  NE  ARG   225      31.890  25.550  54.690  1.00  0.00            
ATOM   1563  HE  ARG   225      31.750  25.110  53.810  1.00  0.00            
ATOM   1564  CZ  ARG   225      31.030  25.140  55.670  1.00  0.00            
ATOM   1565  NH1 ARG   225      31.260  25.530  56.960  1.00  0.00            
ATOM   1566 1HH1 ARG   225      32.020  26.170  57.030  1.00  0.00            
ATOM   1567 2HH1 ARG   225      30.850  25.170  57.800  1.00  0.00            
ATOM   1568  NH2 ARG   225      30.110  24.150  55.530  1.00  0.00            
ATOM   1569 1HH2 ARG   225      30.090  23.630  54.680  1.00  0.00            
ATOM   1570 2HH2 ARG   225      29.810  23.680  56.370  1.00  0.00            
ATOM   1571  C   ARG   225      35.650  22.900  55.440  1.00  0.00            
ATOM   1572  O   ARG   225      36.110  23.340  56.490  1.00  0.00            
ATOM   1573  N   GLU   226      34.930  21.770  55.450  1.00  0.00            
ATOM   1574  HN  GLU   226      34.440  21.410  54.660  1.00  0.00            
ATOM   1575  CA  GLU   226      34.750  20.970  56.620  1.00  0.00            
ATOM   1576  HA  GLU   226      34.520  21.630  57.440  1.00  0.00            
ATOM   1577  CB  GLU   226      33.530  20.050  56.500  1.00  0.00            
ATOM   1578  HB1 GLU   226      33.600  19.630  55.470  1.00  0.00            
ATOM   1579  HB2 GLU   226      33.540  19.200  57.220  1.00  0.00            
ATOM   1580  CG  GLU   226      32.200  20.760  56.780  1.00  0.00            
ATOM   1581  HG1 GLU   226      32.120  20.960  57.870  1.00  0.00            
ATOM   1582  HG2 GLU   226      32.080  21.670  56.160  1.00  0.00            
ATOM   1583  CD  GLU   226      31.010  19.860  56.480  1.00  0.00            
ATOM   1584  OE1 GLU   226      30.390  19.310  57.430  1.00  0.00            
ATOM   1585  OE2 GLU   226      30.560  19.790  55.300  1.00  0.00            
ATOM   1586  C   GLU   226      35.980  20.200  57.000  1.00  0.00            
ATOM   1587  O   GLU   226      36.210  19.820  58.140  1.00  0.00            
ATOM   1588  N   GLY   227      36.880  19.960  56.030  1.00  0.00            
ATOM   1589  HN  GLY   227      36.710  20.200  55.080  1.00  0.00            
ATOM   1590  CA  GLY   227      38.150  19.410  56.370  1.00  0.00            
ATOM   1591  HA1 GLY   227      37.970  18.550  57.010  1.00  0.00            
ATOM   1592  HA2 GLY   227      38.620  19.080  55.450  1.00  0.00            
ATOM   1593  C   GLY   227      39.120  20.390  56.930  1.00  0.00            
ATOM   1594  O   GLY   227      39.900  20.040  57.820  1.00  0.00            
ATOM   1595  N   LEU   228      39.040  21.680  56.550  1.00  0.00            
ATOM   1596  HN  LEU   228      38.460  21.910  55.770  1.00  0.00            
ATOM   1597  CA  LEU   228      39.750  22.730  57.210  1.00  0.00            
ATOM   1598  HA  LEU   228      40.790  22.450  57.270  1.00  0.00            
ATOM   1599  CB  LEU   228      39.580  24.030  56.410  1.00  0.00            
ATOM   1600  HB1 LEU   228      38.490  24.220  56.310  1.00  0.00            
ATOM   1601  HB2 LEU   228      40.030  24.890  56.960  1.00  0.00            
ATOM   1602  CG  LEU   228      40.190  24.070  55.000  1.00  0.00            
ATOM   1603  HG  LEU   228      39.840  23.160  54.470  1.00  0.00            
ATOM   1604  CD1 LEU   228      39.580  25.310  54.320  1.00  0.00            
ATOM   1605 1HD1 LEU   228      40.110  25.430  53.350  1.00  0.00            
ATOM   1606 2HD1 LEU   228      38.490  25.180  54.170  1.00  0.00            
ATOM   1607 3HD1 LEU   228      39.650  26.240  54.930  1.00  0.00            
ATOM   1608  CD2 LEU   228      41.720  24.030  54.920  1.00  0.00            
ATOM   1609 1HD2 LEU   228      41.970  24.220  53.860  1.00  0.00            
ATOM   1610 2HD2 LEU   228      42.060  24.920  55.500  1.00  0.00            
ATOM   1611 3HD2 LEU   228      42.170  23.050  55.200  1.00  0.00            
ATOM   1612  C   LEU   228      39.340  22.960  58.630  1.00  0.00            
ATOM   1613  O   LEU   228      40.260  22.970  59.440  1.00  0.00            
ATOM   1614  N   LEU   229      38.040  23.050  58.950  1.00  0.00            
ATOM   1615  HN  LEU   229      37.270  23.180  58.330  1.00  0.00            
ATOM   1616  CA  LEU   229      37.590  22.980  60.310  1.00  0.00            
ATOM   1617  HA  LEU   229      38.010  23.770  60.920  1.00  0.00            
ATOM   1618  CB  LEU   229      36.050  23.060  60.330  1.00  0.00            
ATOM   1619  HB1 LEU   229      35.560  22.260  59.750  1.00  0.00            
ATOM   1620  HB2 LEU   229      35.690  22.720  61.320  1.00  0.00            
ATOM   1621  CG  LEU   229      35.570  24.460  59.910  1.00  0.00            
ATOM   1622  HG  LEU   229      36.130  24.920  59.070  1.00  0.00            
ATOM   1623  CD1 LEU   229      34.110  24.410  59.430  1.00  0.00            
ATOM   1624 1HD1 LEU   229      33.500  23.990  60.270  1.00  0.00            
ATOM   1625 2HD1 LEU   229      33.640  25.380  59.170  1.00  0.00            
ATOM   1626 3HD1 LEU   229      33.940  23.720  58.570  1.00  0.00            
ATOM   1627  CD2 LEU   229      35.740  25.480  61.050  1.00  0.00            
ATOM   1628 1HD2 LEU   229      35.560  26.420  60.490  1.00  0.00            
ATOM   1629 2HD2 LEU   229      35.020  25.260  61.870  1.00  0.00            
ATOM   1630 3HD2 LEU   229      36.760  25.490  61.470  1.00  0.00            
ATOM   1631  C   LEU   229      38.070  21.780  61.050  1.00  0.00            
ATOM   1632  O   LEU   229      38.740  21.840  62.080  1.00  0.00            
ATOM   1633  N   ALA   230      37.850  20.560  60.530  1.00  0.00            
ATOM   1634  HN  ALA   230      37.510  20.350  59.620  1.00  0.00            
ATOM   1635  CA  ALA   230      38.190  19.370  61.240  1.00  0.00            
ATOM   1636  HA  ALA   230      37.690  19.280  62.190  1.00  0.00            
ATOM   1637  CB  ALA   230      37.810  18.120  60.430  1.00  0.00            
ATOM   1638  HB1 ALA   230      38.540  18.020  59.600  1.00  0.00            
ATOM   1639  HB2 ALA   230      37.750  17.140  60.950  1.00  0.00            
ATOM   1640  HB3 ALA   230      36.780  18.220  60.010  1.00  0.00            
ATOM   1641  C   ALA   230      39.630  19.340  61.600  1.00  0.00            
ATOM   1642  O   ALA   230      39.910  19.030  62.760  1.00  0.00            
ATOM   1643  N   ILE   231      40.570  19.620  60.680  1.00  0.00            
ATOM   1644  HN  ILE   231      40.290  19.840  59.750  1.00  0.00            
ATOM   1645  CA  ILE   231      41.970  19.630  60.990  1.00  0.00            
ATOM   1646  HA  ILE   231      42.170  18.680  61.480  1.00  0.00            
ATOM   1647  CB  ILE   231      42.830  19.790  59.770  1.00  0.00            
ATOM   1648  HB  ILE   231      42.510  20.620  59.110  1.00  0.00            
ATOM   1649  CG2 ILE   231      44.310  20.060  60.120  1.00  0.00            
ATOM   1650 1HG2 ILE   231      44.920  20.110  59.190  1.00  0.00            
ATOM   1651 2HG2 ILE   231      44.370  21.050  60.620  1.00  0.00            
ATOM   1652 3HG2 ILE   231      44.770  19.220  60.680  1.00  0.00            
ATOM   1653  CG1 ILE   231      42.730  18.510  58.930  1.00  0.00            
ATOM   1654 1HG1 ILE   231      43.140  17.590  59.400  1.00  0.00            
ATOM   1655 2HG1 ILE   231      41.650  18.260  58.820  1.00  0.00            
ATOM   1656  CD  ILE   231      43.360  18.670  57.550  1.00  0.00            
ATOM   1657  HD1 ILE   231      43.090  17.780  56.940  1.00  0.00            
ATOM   1658  HD2 ILE   231      42.870  19.550  57.080  1.00  0.00            
ATOM   1659  HD3 ILE   231      44.440  18.910  57.650  1.00  0.00            
ATOM   1660  C   ILE   231      42.360  20.670  61.980  1.00  0.00            
ATOM   1661  O   ILE   231      43.080  20.450  62.950  1.00  0.00            
ATOM   1662  N   PHE   232      41.830  21.900  61.820  1.00  0.00            
ATOM   1663  HN  PHE   232      41.140  21.980  61.100  1.00  0.00            
ATOM   1664  CA  PHE   232      42.060  22.990  62.710  1.00  0.00            
ATOM   1665  HA  PHE   232      43.110  23.240  62.770  1.00  0.00            
ATOM   1666  CB  PHE   232      41.370  24.190  62.040  1.00  0.00            
ATOM   1667  HB1 PHE   232      41.710  24.220  60.980  1.00  0.00            
ATOM   1668  HB2 PHE   232      40.270  24.070  61.960  1.00  0.00            
ATOM   1669  CG  PHE   232      41.580  25.470  62.760  1.00  0.00            
ATOM   1670  CD1 PHE   232      40.500  26.020  63.410  1.00  0.00            
ATOM   1671  HD1 PHE   232      39.510  25.600  63.310  1.00  0.00            
ATOM   1672  CE1 PHE   232      40.590  27.220  64.070  1.00  0.00            
ATOM   1673  HE1 PHE   232      39.750  27.720  64.530  1.00  0.00            
ATOM   1674  CZ  PHE   232      41.850  27.750  64.240  1.00  0.00            
ATOM   1675  HZ  PHE   232      41.920  28.630  64.860  1.00  0.00            
ATOM   1676  CD2 PHE   232      42.830  26.030  62.930  1.00  0.00            
ATOM   1677  HD2 PHE   232      43.680  25.670  62.360  1.00  0.00            
ATOM   1678  CE2 PHE   232      42.970  27.170  63.690  1.00  0.00            
ATOM   1679  HE2 PHE   232      43.920  27.670  63.670  1.00  0.00            
ATOM   1680  C   PHE   232      41.600  22.860  64.120  1.00  0.00            
ATOM   1681  O   PHE   232      42.240  23.300  65.080  1.00  0.00            
ATOM   1682  N   LYS   233      40.440  22.200  64.260  1.00  0.00            
ATOM   1683  HN  LYS   233      40.060  21.800  63.430  1.00  0.00            
ATOM   1684  CA  LYS   233      39.660  22.050  65.450  1.00  0.00            
ATOM   1685  HA  LYS   233      39.890  22.920  66.040  1.00  0.00            
ATOM   1686  CB  LYS   233      38.140  21.940  65.220  1.00  0.00            
ATOM   1687  HB1 LYS   233      37.920  21.120  64.500  1.00  0.00            
ATOM   1688  HB2 LYS   233      37.630  21.550  66.120  1.00  0.00            
ATOM   1689  CG  LYS   233      37.450  23.190  64.680  1.00  0.00            
ATOM   1690  HG1 LYS   233      37.570  24.000  65.430  1.00  0.00            
ATOM   1691  HG2 LYS   233      38.020  23.550  63.790  1.00  0.00            
ATOM   1692  CD  LYS   233      36.010  22.910  64.270  1.00  0.00            
ATOM   1693  HD1 LYS   233      35.670  23.380  63.320  1.00  0.00            
ATOM   1694  HD2 LYS   233      35.900  21.810  64.160  1.00  0.00            
ATOM   1695  CE  LYS   233      35.010  23.400  65.320  1.00  0.00            
ATOM   1696  HE1 LYS   233      35.230  23.060  66.360  1.00  0.00            
ATOM   1697  HE2 LYS   233      34.960  24.510  65.280  1.00  0.00            
ATOM   1698  NZ  LYS   233      33.660  22.870  65.020  1.00  0.00            
ATOM   1699  HZ1 LYS   233      33.620  21.840  65.190  1.00  0.00            
ATOM   1700  HZ2 LYS   233      32.970  23.290  65.670  1.00  0.00            
ATOM   1701  HZ3 LYS   233      33.410  23.010  64.020  1.00  0.00            
ATOM   1702  C   LYS   233      40.170  20.870  66.200  1.00  0.00            
ATOM   1703  O   LYS   233      39.820  20.730  67.370  1.00  0.00            
ATOM   1704  N   SER   234      41.060  20.060  65.600  1.00  0.00            
ATOM   1705  HN  SER   234      41.230  20.160  64.620  1.00  0.00            
ATOM   1706  CA  SER   234      41.580  18.890  66.220  1.00  0.00            
ATOM   1707  HA  SER   234      40.970  18.570  67.050  1.00  0.00            
ATOM   1708  CB  SER   234      41.640  17.750  65.190  1.00  0.00            
ATOM   1709  HB1 SER   234      42.310  17.910  64.310  1.00  0.00            
ATOM   1710  HB2 SER   234      42.060  16.800  65.590  1.00  0.00            
ATOM   1711  OG  SER   234      40.350  17.360  64.740  1.00  0.00            
ATOM   1712  HG1 SER   234      40.080  17.940  64.030  1.00  0.00            
ATOM   1713  C   SER   234      42.980  19.050  66.720  1.00  0.00            
ATOM   1714  O   SER   234      43.590  18.090  67.200  1.00  0.00            
ATOM   1715  N   GLY   235      43.490  20.290  66.630  1.00  0.00            
ATOM   1716  HN  GLY   235      42.750  20.890  66.340  1.00  0.00            
ATOM   1717  CA  GLY   235      44.810  20.620  67.070  1.00  0.00            
ATOM   1718  HA1 GLY   235      44.810  21.700  67.050  1.00  0.00            
ATOM   1719  HA2 GLY   235      45.070  20.050  67.950  1.00  0.00            
ATOM   1720  C   GLY   235      45.810  20.230  66.050  1.00  0.00            
ATOM   1721  O   GLY   235      46.970  19.940  66.330  1.00  0.00            
ATOM   1722  N   GLY   236      45.500  20.310  64.740  1.00  0.00            
ATOM   1723  HN  GLY   236      44.610  20.650  64.450  1.00  0.00            
ATOM   1724  CA  GLY   236      46.320  19.880  63.660  1.00  0.00            
ATOM   1725  HA1 GLY   236      46.750  18.900  63.850  1.00  0.00            
ATOM   1726  HA2 GLY   236      45.670  19.930  62.800  1.00  0.00            
ATOM   1727  C   GLY   236      47.500  20.710  63.280  1.00  0.00            
ATOM   1728  O   GLY   236      48.550  20.250  62.850  1.00  0.00            
ATOM   1729  N   ILE   237      47.450  22.010  63.630  1.00  0.00            
ATOM   1730  HN  ILE   237      46.600  22.340  64.030  1.00  0.00            
ATOM   1731  CA  ILE   237      48.550  22.910  63.490  1.00  0.00            
ATOM   1732  HA  ILE   237      49.000  22.810  62.520  1.00  0.00            
ATOM   1733  CB  ILE   237      48.020  24.310  63.440  1.00  0.00            
ATOM   1734  HB  ILE   237      47.360  24.380  64.330  1.00  0.00            
ATOM   1735  CG2 ILE   237      49.280  25.180  63.580  1.00  0.00            
ATOM   1736 1HG2 ILE   237      49.670  25.170  64.620  1.00  0.00            
ATOM   1737 2HG2 ILE   237      50.110  24.850  62.930  1.00  0.00            
ATOM   1738 3HG2 ILE   237      49.050  26.230  63.280  1.00  0.00            
ATOM   1739  CG1 ILE   237      47.220  24.440  62.130  1.00  0.00            
ATOM   1740 1HG1 ILE   237      47.830  24.390  61.210  1.00  0.00            
ATOM   1741 2HG1 ILE   237      46.650  23.510  61.920  1.00  0.00            
ATOM   1742  CD  ILE   237      46.340  25.680  62.110  1.00  0.00            
ATOM   1743  HD1 ILE   237      45.630  25.590  62.960  1.00  0.00            
ATOM   1744  HD2 ILE   237      46.940  26.610  62.150  1.00  0.00            
ATOM   1745  HD3 ILE   237      45.670  25.770  61.220  1.00  0.00            
ATOM   1746  C   ILE   237      49.740  22.460  64.280  1.00  0.00            
ATOM   1747  O   ILE   237      50.830  22.480  63.710  1.00  0.00            
ATOM   1748  N   PRO   238      49.720  22.040  65.510  1.00  0.00            
ATOM   1749  CD  PRO   238      48.970  22.760  66.530  1.00  0.00            
ATOM   1750  HD1 PRO   238      47.890  22.500  66.450  1.00  0.00            
ATOM   1751  HD2 PRO   238      49.080  23.860  66.440  1.00  0.00            
ATOM   1752  CA  PRO   238      50.870  21.440  66.110  1.00  0.00            
ATOM   1753  HA  PRO   238      51.630  22.200  66.200  1.00  0.00            
ATOM   1754  CB  PRO   238      50.500  21.200  67.570  1.00  0.00            
ATOM   1755  HB1 PRO   238      50.100  20.180  67.770  1.00  0.00            
ATOM   1756  HB2 PRO   238      51.430  21.380  68.160  1.00  0.00            
ATOM   1757  CG  PRO   238      49.580  22.390  67.890  1.00  0.00            
ATOM   1758  HG1 PRO   238      48.840  22.210  68.700  1.00  0.00            
ATOM   1759  HG2 PRO   238      50.170  23.290  68.180  1.00  0.00            
ATOM   1760  C   PRO   238      51.610  20.330  65.430  1.00  0.00            
ATOM   1761  O   PRO   238      52.780  20.540  65.120  1.00  0.00            
ATOM   1762  N   ALA   239      50.920  19.250  65.010  1.00  0.00            
ATOM   1763  HN  ALA   239      49.940  19.300  65.190  1.00  0.00            
ATOM   1764  CA  ALA   239      51.330  18.100  64.270  1.00  0.00            
ATOM   1765  HA  ALA   239      52.110  17.640  64.860  1.00  0.00            
ATOM   1766  CB  ALA   239      50.180  17.090  64.100  1.00  0.00            
ATOM   1767  HB1 ALA   239      49.740  16.910  65.110  1.00  0.00            
ATOM   1768  HB2 ALA   239      49.480  17.440  63.320  1.00  0.00            
ATOM   1769  HB3 ALA   239      50.590  16.140  63.700  1.00  0.00            
ATOM   1770  C   ALA   239      51.980  18.390  62.960  1.00  0.00            
ATOM   1771  O   ALA   239      52.970  17.730  62.640  1.00  0.00            
ATOM   1772  N   LEU   240      51.420  19.330  62.180  1.00  0.00            
ATOM   1773  HN  LEU   240      50.530  19.690  62.450  1.00  0.00            
ATOM   1774  CA  LEU   240      52.020  19.810  60.970  1.00  0.00            
ATOM   1775  HA  LEU   240      52.340  18.940  60.410  1.00  0.00            
ATOM   1776  CB  LEU   240      50.920  20.490  60.140  1.00  0.00            
ATOM   1777  HB1 LEU   240      50.390  21.240  60.770  1.00  0.00            
ATOM   1778  HB2 LEU   240      51.480  20.880  59.260  1.00  0.00            
ATOM   1779  CG  LEU   240      49.790  19.560  59.660  1.00  0.00            
ATOM   1780  HG  LEU   240      49.390  19.000  60.530  1.00  0.00            
ATOM   1781  CD1 LEU   240      48.540  20.320  59.210  1.00  0.00            
ATOM   1782 1HD1 LEU   240      47.870  19.580  58.710  1.00  0.00            
ATOM   1783 2HD1 LEU   240      48.010  20.860  60.020  1.00  0.00            
ATOM   1784 3HD1 LEU   240      48.800  21.100  58.460  1.00  0.00            
ATOM   1785  CD2 LEU   240      50.210  18.600  58.530  1.00  0.00            
ATOM   1786 1HD2 LEU   240      51.260  18.240  58.610  1.00  0.00            
ATOM   1787 2HD2 LEU   240      49.610  17.670  58.600  1.00  0.00            
ATOM   1788 3HD2 LEU   240      50.060  19.130  57.570  1.00  0.00            
ATOM   1789  C   LEU   240      53.220  20.660  61.210  1.00  0.00            
ATOM   1790  O   LEU   240      54.270  20.590  60.580  1.00  0.00            
ATOM   1791  N   VAL   241      53.200  21.600  62.180  1.00  0.00            
ATOM   1792  HN  VAL   241      52.400  21.640  62.770  1.00  0.00            
ATOM   1793  CA  VAL   241      54.240  22.540  62.450  1.00  0.00            
ATOM   1794  HA  VAL   241      54.530  22.930  61.490  1.00  0.00            
ATOM   1795  CB  VAL   241      53.790  23.670  63.330  1.00  0.00            
ATOM   1796  HB  VAL   241      53.220  23.290  64.210  1.00  0.00            
ATOM   1797  CG1 VAL   241      54.930  24.570  63.850  1.00  0.00            
ATOM   1798 1HG1 VAL   241      55.720  24.040  64.410  1.00  0.00            
ATOM   1799 2HG1 VAL   241      55.470  25.100  63.050  1.00  0.00            
ATOM   1800 3HG1 VAL   241      54.480  25.320  64.540  1.00  0.00            
ATOM   1801  CG2 VAL   241      52.830  24.590  62.560  1.00  0.00            
ATOM   1802 1HG2 VAL   241      53.340  25.180  61.770  1.00  0.00            
ATOM   1803 2HG2 VAL   241      51.930  24.060  62.170  1.00  0.00            
ATOM   1804 3HG2 VAL   241      52.440  25.360  63.250  1.00  0.00            
ATOM   1805  C   VAL   241      55.480  21.900  62.970  1.00  0.00            
ATOM   1806  O   VAL   241      56.590  22.340  62.670  1.00  0.00            
ATOM   1807  N   LYS   242      55.290  20.800  63.710  1.00  0.00            
ATOM   1808  HN  LYS   242      54.360  20.630  64.050  1.00  0.00            
ATOM   1809  CA  LYS   242      56.350  20.000  64.240  1.00  0.00            
ATOM   1810  HA  LYS   242      57.020  20.580  64.860  1.00  0.00            
ATOM   1811  CB  LYS   242      55.890  18.810  65.090  1.00  0.00            
ATOM   1812  HB1 LYS   242      55.280  19.110  65.970  1.00  0.00            
ATOM   1813  HB2 LYS   242      55.180  18.200  64.490  1.00  0.00            
ATOM   1814  CG  LYS   242      57.040  18.000  65.700  1.00  0.00            
ATOM   1815  HG1 LYS   242      57.600  17.500  64.870  1.00  0.00            
ATOM   1816  HG2 LYS   242      57.800  18.560  66.290  1.00  0.00            
ATOM   1817  CD  LYS   242      56.490  16.890  66.590  1.00  0.00            
ATOM   1818  HD1 LYS   242      55.890  17.200  67.460  1.00  0.00            
ATOM   1819  HD2 LYS   242      56.010  16.110  65.950  1.00  0.00            
ATOM   1820  CE  LYS   242      57.650  16.090  67.200  1.00  0.00            
ATOM   1821  HE1 LYS   242      58.220  15.660  66.350  1.00  0.00            
ATOM   1822  HE2 LYS   242      58.260  16.630  67.960  1.00  0.00            
ATOM   1823  NZ  LYS   242      57.130  14.920  67.950  1.00  0.00            
ATOM   1824  HZ1 LYS   242      56.580  15.310  68.740  1.00  0.00            
ATOM   1825  HZ2 LYS   242      56.460  14.330  67.420  1.00  0.00            
ATOM   1826  HZ3 LYS   242      57.930  14.350  68.300  1.00  0.00            
ATOM   1827  C   LYS   242      57.240  19.590  63.120  1.00  0.00            
ATOM   1828  O   LYS   242      58.460  19.750  63.170  1.00  0.00            
ATOM   1829  N   MET   243      56.660  19.030  62.050  1.00  0.00            
ATOM   1830  HN  MET   243      55.670  18.920  62.110  1.00  0.00            
ATOM   1831  CA  MET   243      57.360  18.530  60.910  1.00  0.00            
ATOM   1832  HA  MET   243      58.200  17.950  61.260  1.00  0.00            
ATOM   1833  CB  MET   243      56.390  17.560  60.210  1.00  0.00            
ATOM   1834  HB1 MET   243      55.450  18.120  60.010  1.00  0.00            
ATOM   1835  HB2 MET   243      56.770  17.200  59.230  1.00  0.00            
ATOM   1836  CG  MET   243      55.880  16.430  61.100  1.00  0.00            
ATOM   1837  HG1 MET   243      55.190  16.750  61.910  1.00  0.00            
ATOM   1838  HG2 MET   243      55.310  15.860  60.330  1.00  0.00            
ATOM   1839  SD  MET   243      57.160  15.360  61.820  1.00  0.00            
ATOM   1840  CE  MET   243      56.040  14.190  62.630  1.00  0.00            
ATOM   1841  HE1 MET   243      56.540  13.450  63.290  1.00  0.00            
ATOM   1842  HE2 MET   243      55.350  14.800  63.250  1.00  0.00            
ATOM   1843  HE3 MET   243      55.330  13.580  62.020  1.00  0.00            
ATOM   1844  C   MET   243      57.890  19.510  59.910  1.00  0.00            
ATOM   1845  O   MET   243      58.320  19.110  58.830  1.00  0.00            
ATOM   1846  N   LEU   244      57.950  20.800  60.280  1.00  0.00            
ATOM   1847  HN  LEU   244      57.430  21.140  61.060  1.00  0.00            
ATOM   1848  CA  LEU   244      58.690  21.760  59.510  1.00  0.00            
ATOM   1849  HA  LEU   244      58.790  21.510  58.470  1.00  0.00            
ATOM   1850  CB  LEU   244      58.060  23.160  59.610  1.00  0.00            
ATOM   1851  HB1 LEU   244      57.810  23.360  60.680  1.00  0.00            
ATOM   1852  HB2 LEU   244      58.840  23.900  59.300  1.00  0.00            
ATOM   1853  CG  LEU   244      56.750  23.380  58.840  1.00  0.00            
ATOM   1854  HG  LEU   244      56.000  22.620  59.130  1.00  0.00            
ATOM   1855  CD1 LEU   244      56.010  24.660  59.260  1.00  0.00            
ATOM   1856 1HD1 LEU   244      55.630  24.510  60.290  1.00  0.00            
ATOM   1857 2HD1 LEU   244      56.840  25.400  59.330  1.00  0.00            
ATOM   1858 3HD1 LEU   244      55.220  24.960  58.540  1.00  0.00            
ATOM   1859  CD2 LEU   244      56.950  23.260  57.320  1.00  0.00            
ATOM   1860 1HD2 LEU   244      55.910  23.260  56.920  1.00  0.00            
ATOM   1861 2HD2 LEU   244      57.510  24.130  56.920  1.00  0.00            
ATOM   1862 3HD2 LEU   244      57.480  22.330  57.020  1.00  0.00            
ATOM   1863  C   LEU   244      60.090  21.840  60.030  1.00  0.00            
ATOM   1864  O   LEU   244      60.890  22.690  59.630  1.00  0.00            
ATOM   1865  N   GLY   245      60.390  21.010  61.040  1.00  0.00            
ATOM   1866  HN  GLY   245      59.670  20.570  61.570  1.00  0.00            
ATOM   1867  CA  GLY   245      61.730  20.720  61.460  1.00  0.00            
ATOM   1868  HA1 GLY   245      62.480  21.420  61.130  1.00  0.00            
ATOM   1869  HA2 GLY   245      61.680  20.510  62.520  1.00  0.00            
ATOM   1870  C   GLY   245      62.330  19.460  60.940  1.00  0.00            
ATOM   1871  O   GLY   245      63.510  19.180  61.120  1.00  0.00            
ATOM   1872  N   SER   246      61.560  18.680  60.160  1.00  0.00            
ATOM   1873  HN  SER   246      60.800  19.170  59.770  1.00  0.00            
ATOM   1874  CA  SER   246      61.920  17.430  59.550  1.00  0.00            
ATOM   1875  HA  SER   246      62.600  16.960  60.250  1.00  0.00            
ATOM   1876  CB  SER   246      60.700  16.530  59.320  1.00  0.00            
ATOM   1877  HB1 SER   246      60.140  16.590  60.290  1.00  0.00            
ATOM   1878  HB2 SER   246      60.020  17.090  58.640  1.00  0.00            
ATOM   1879  OG  SER   246      61.040  15.220  58.890  1.00  0.00            
ATOM   1880  HG1 SER   246      60.820  14.510  59.500  1.00  0.00            
ATOM   1881  C   SER   246      62.600  17.670  58.250  1.00  0.00            
ATOM   1882  O   SER   246      62.240  18.690  57.670  1.00  0.00            
ATOM   1883  N   PRO   247      63.520  16.860  57.810  1.00  0.00            
ATOM   1884  CD  PRO   247      64.320  16.040  58.710  1.00  0.00            
ATOM   1885  HD1 PRO   247      63.790  15.170  59.160  1.00  0.00            
ATOM   1886  HD2 PRO   247      64.790  16.680  59.480  1.00  0.00            
ATOM   1887  CA  PRO   247      64.100  17.110  56.520  1.00  0.00            
ATOM   1888  HA  PRO   247      63.950  18.130  56.220  1.00  0.00            
ATOM   1889  CB  PRO   247      65.560  16.720  56.810  1.00  0.00            
ATOM   1890  HB1 PRO   247      66.160  16.420  55.930  1.00  0.00            
ATOM   1891  HB2 PRO   247      66.050  17.590  57.310  1.00  0.00            
ATOM   1892  CG  PRO   247      65.460  15.560  57.800  1.00  0.00            
ATOM   1893  HG1 PRO   247      65.100  14.620  57.340  1.00  0.00            
ATOM   1894  HG2 PRO   247      66.460  15.540  58.290  1.00  0.00            
ATOM   1895  C   PRO   247      63.490  16.200  55.500  1.00  0.00            
ATOM   1896  O   PRO   247      63.980  16.180  54.370  1.00  0.00            
ATOM   1897  N   VAL   248      62.480  15.380  55.830  1.00  0.00            
ATOM   1898  HN  VAL   248      62.040  15.510  56.710  1.00  0.00            
ATOM   1899  CA  VAL   248      61.910  14.390  54.970  1.00  0.00            
ATOM   1900  HA  VAL   248      62.690  13.780  54.560  1.00  0.00            
ATOM   1901  CB  VAL   248      61.120  13.320  55.660  1.00  0.00            
ATOM   1902  HB  VAL   248      60.240  13.730  56.190  1.00  0.00            
ATOM   1903  CG1 VAL   248      60.520  12.230  54.750  1.00  0.00            
ATOM   1904 1HG1 VAL   248      60.180  11.440  55.470  1.00  0.00            
ATOM   1905 2HG1 VAL   248      59.760  12.770  54.150  1.00  0.00            
ATOM   1906 3HG1 VAL   248      61.280  11.870  54.030  1.00  0.00            
ATOM   1907  CG2 VAL   248      61.920  12.570  56.740  1.00  0.00            
ATOM   1908 1HG2 VAL   248      62.830  12.060  56.360  1.00  0.00            
ATOM   1909 2HG2 VAL   248      62.280  13.290  57.500  1.00  0.00            
ATOM   1910 3HG2 VAL   248      61.220  11.920  57.310  1.00  0.00            
ATOM   1911  C   VAL   248      60.990  15.040  54.000  1.00  0.00            
ATOM   1912  O   VAL   248      59.920  15.570  54.300  1.00  0.00            
ATOM   1913  N   ASP   249      61.330  14.910  52.700  1.00  0.00            
ATOM   1914  HN  ASP   249      62.180  14.490  52.400  1.00  0.00            
ATOM   1915  CA  ASP   249      60.740  15.530  51.560  1.00  0.00            
ATOM   1916  HA  ASP   249      60.760  16.590  51.760  1.00  0.00            
ATOM   1917  CB  ASP   249      61.550  15.070  50.330  1.00  0.00            
ATOM   1918  HB1 ASP   249      61.400  13.980  50.170  1.00  0.00            
ATOM   1919  HB2 ASP   249      61.170  15.600  49.430  1.00  0.00            
ATOM   1920  CG  ASP   249      63.060  15.110  50.430  1.00  0.00            
ATOM   1921  OD1 ASP   249      63.750  16.010  49.860  1.00  0.00            
ATOM   1922  OD2 ASP   249      63.620  14.180  51.070  1.00  0.00            
ATOM   1923  C   ASP   249      59.300  15.210  51.320  1.00  0.00            
ATOM   1924  O   ASP   249      58.480  16.100  51.120  1.00  0.00            
ATOM   1925  N   SER   250      58.810  13.960  51.480  1.00  0.00            
ATOM   1926  HN  SER   250      59.500  13.260  51.630  1.00  0.00            
ATOM   1927  CA  SER   250      57.430  13.570  51.470  1.00  0.00            
ATOM   1928  HA  SER   250      57.090  13.930  50.510  1.00  0.00            
ATOM   1929  CB  SER   250      57.360  12.030  51.400  1.00  0.00            
ATOM   1930  HB1 SER   250      58.080  11.660  50.650  1.00  0.00            
ATOM   1931  HB2 SER   250      57.770  11.670  52.370  1.00  0.00            
ATOM   1932  OG  SER   250      56.040  11.540  51.180  1.00  0.00            
ATOM   1933  HG1 SER   250      56.050  11.310  50.250  1.00  0.00            
ATOM   1934  C   SER   250      56.660  14.260  52.540  1.00  0.00            
ATOM   1935  O   SER   250      55.570  14.750  52.280  1.00  0.00            
ATOM   1936  N   VAL   251      57.190  14.430  53.770  1.00  0.00            
ATOM   1937  HN  VAL   251      58.060  13.970  53.920  1.00  0.00            
ATOM   1938  CA  VAL   251      56.570  15.080  54.880  1.00  0.00            
ATOM   1939  HA  VAL   251      55.580  14.640  54.860  1.00  0.00            
ATOM   1940  CB  VAL   251      57.120  14.650  56.210  1.00  0.00            
ATOM   1941  HB  VAL   251      58.120  15.110  56.330  1.00  0.00            
ATOM   1942  CG1 VAL   251      56.200  15.020  57.390  1.00  0.00            
ATOM   1943 1HG1 VAL   251      56.090  16.120  57.410  1.00  0.00            
ATOM   1944 2HG1 VAL   251      55.220  14.520  57.200  1.00  0.00            
ATOM   1945 3HG1 VAL   251      56.660  14.670  58.340  1.00  0.00            
ATOM   1946  CG2 VAL   251      57.360  13.130  56.140  1.00  0.00            
ATOM   1947 1HG2 VAL   251      56.440  12.620  55.760  1.00  0.00            
ATOM   1948 2HG2 VAL   251      58.070  12.780  55.360  1.00  0.00            
ATOM   1949 3HG2 VAL   251      57.670  12.760  57.140  1.00  0.00            
ATOM   1950  C   VAL   251      56.390  16.550  54.680  1.00  0.00            
ATOM   1951  O   VAL   251      55.300  17.010  54.990  1.00  0.00            
ATOM   1952  N   LEU   252      57.420  17.280  54.210  1.00  0.00            
ATOM   1953  HN  LEU   252      58.350  16.910  54.260  1.00  0.00            
ATOM   1954  CA  LEU   252      57.440  18.680  53.920  1.00  0.00            
ATOM   1955  HA  LEU   252      57.190  19.170  54.850  1.00  0.00            
ATOM   1956  CB  LEU   252      58.850  19.080  53.480  1.00  0.00            
ATOM   1957  HB1 LEU   252      59.190  18.370  52.690  1.00  0.00            
ATOM   1958  HB2 LEU   252      58.890  20.070  52.990  1.00  0.00            
ATOM   1959  CG  LEU   252      59.830  19.100  54.660  1.00  0.00            
ATOM   1960  HG  LEU   252      59.600  18.120  55.130  1.00  0.00            
ATOM   1961  CD1 LEU   252      61.320  19.290  54.340  1.00  0.00            
ATOM   1962 1HD1 LEU   252      61.490  20.240  53.800  1.00  0.00            
ATOM   1963 2HD1 LEU   252      61.920  19.210  55.280  1.00  0.00            
ATOM   1964 3HD1 LEU   252      61.560  18.430  53.680  1.00  0.00            
ATOM   1965  CD2 LEU   252      59.390  20.220  55.610  1.00  0.00            
ATOM   1966 1HD2 LEU   252      58.720  19.930  56.450  1.00  0.00            
ATOM   1967 2HD2 LEU   252      60.350  20.590  56.020  1.00  0.00            
ATOM   1968 3HD2 LEU   252      58.940  21.050  55.020  1.00  0.00            
ATOM   1969  C   LEU   252      56.580  19.130  52.790  1.00  0.00            
ATOM   1970  O   LEU   252      56.010  20.220  52.830  1.00  0.00            
ATOM   1971  N   PHE   253      56.440  18.280  51.750  1.00  0.00            
ATOM   1972  HN  PHE   253      56.940  17.420  51.780  1.00  0.00            
ATOM   1973  CA  PHE   253      55.610  18.490  50.610  1.00  0.00            
ATOM   1974  HA  PHE   253      55.770  19.510  50.260  1.00  0.00            
ATOM   1975  CB  PHE   253      55.900  17.550  49.420  1.00  0.00            
ATOM   1976  HB1 PHE   253      55.860  16.490  49.760  1.00  0.00            
ATOM   1977  HB2 PHE   253      55.000  17.700  48.790  1.00  0.00            
ATOM   1978  CG  PHE   253      57.160  17.720  48.640  1.00  0.00            
ATOM   1979  CD1 PHE   253      57.690  18.970  48.390  1.00  0.00            
ATOM   1980  HD1 PHE   253      57.170  19.860  48.720  1.00  0.00            
ATOM   1981  CE1 PHE   253      58.880  19.090  47.720  1.00  0.00            
ATOM   1982  HE1 PHE   253      59.270  20.090  47.600  1.00  0.00            
ATOM   1983  CZ  PHE   253      59.560  17.980  47.270  1.00  0.00            
ATOM   1984  HZ  PHE   253      60.500  18.040  46.730  1.00  0.00            
ATOM   1985  CD2 PHE   253      57.860  16.620  48.220  1.00  0.00            
ATOM   1986  HD2 PHE   253      57.620  15.590  48.420  1.00  0.00            
ATOM   1987  CE2 PHE   253      59.040  16.740  47.520  1.00  0.00            
ATOM   1988  HE2 PHE   253      59.650  15.860  47.340  1.00  0.00            
ATOM   1989  C   PHE   253      54.150  18.430  50.910  1.00  0.00            
ATOM   1990  O   PHE   253      53.340  19.170  50.360  1.00  0.00            
ATOM   1991  N   TYR   254      53.770  17.480  51.790  1.00  0.00            
ATOM   1992  HN  TYR   254      54.370  16.710  51.970  1.00  0.00            
ATOM   1993  CA  TYR   254      52.460  17.510  52.370  1.00  0.00            
ATOM   1994  HA  TYR   254      51.680  17.830  51.700  1.00  0.00            
ATOM   1995  CB  TYR   254      52.060  16.140  52.950  1.00  0.00            
ATOM   1996  HB1 TYR   254      52.910  15.880  53.630  1.00  0.00            
ATOM   1997  HB2 TYR   254      51.110  16.180  53.530  1.00  0.00            
ATOM   1998  CG  TYR   254      51.880  15.130  51.870  1.00  0.00            
ATOM   1999  CD1 TYR   254      52.560  13.930  51.890  1.00  0.00            
ATOM   2000  HD1 TYR   254      53.300  13.700  52.640  1.00  0.00            
ATOM   2001  CE1 TYR   254      52.130  12.870  51.130  1.00  0.00            
ATOM   2002  HE1 TYR   254      52.860  12.080  51.100  1.00  0.00            
ATOM   2003  CZ  TYR   254      51.120  13.040  50.210  1.00  0.00            
ATOM   2004  OH  TYR   254      50.540  12.000  49.470  1.00  0.00            
ATOM   2005  HH  TYR   254      49.600  12.210  49.460  1.00  0.00            
ATOM   2006  CD2 TYR   254      50.820  15.310  51.020  1.00  0.00            
ATOM   2007  HD2 TYR   254      50.230  16.210  50.920  1.00  0.00            
ATOM   2008  CE2 TYR   254      50.410  14.220  50.280  1.00  0.00            
ATOM   2009  HE2 TYR   254      49.520  14.320  49.670  1.00  0.00            
ATOM   2010  C   TYR   254      52.290  18.600  53.370  1.00  0.00            
ATOM   2011  O   TYR   254      51.290  19.320  53.320  1.00  0.00            
ATOM   2012  N   ALA   255      53.200  18.800  54.340  1.00  0.00            
ATOM   2013  HN  ALA   255      53.980  18.200  54.470  1.00  0.00            
ATOM   2014  CA  ALA   255      52.990  19.740  55.400  1.00  0.00            
ATOM   2015  HA  ALA   255      52.110  19.400  55.930  1.00  0.00            
ATOM   2016  CB  ALA   255      54.190  19.570  56.340  1.00  0.00            
ATOM   2017  HB1 ALA   255      55.120  19.710  55.740  1.00  0.00            
ATOM   2018  HB2 ALA   255      54.240  20.320  57.160  1.00  0.00            
ATOM   2019  HB3 ALA   255      54.160  18.590  56.880  1.00  0.00            
ATOM   2020  C   ALA   255      52.750  21.150  54.990  1.00  0.00            
ATOM   2021  O   ALA   255      51.770  21.750  55.410  1.00  0.00            
ATOM   2022  N   ILE   256      53.650  21.780  54.210  1.00  0.00            
ATOM   2023  HN  ILE   256      54.360  21.240  53.770  1.00  0.00            
ATOM   2024  CA  ILE   256      53.730  23.170  53.860  1.00  0.00            
ATOM   2025  HA  ILE   256      53.810  23.650  54.820  1.00  0.00            
ATOM   2026  CB  ILE   256      55.020  23.510  53.170  1.00  0.00            
ATOM   2027  HB  ILE   256      55.710  22.770  53.630  1.00  0.00            
ATOM   2028  CG2 ILE   256      55.030  23.200  51.670  1.00  0.00            
ATOM   2029 1HG2 ILE   256      54.470  22.260  51.500  1.00  0.00            
ATOM   2030 2HG2 ILE   256      54.520  23.930  51.000  1.00  0.00            
ATOM   2031 3HG2 ILE   256      56.110  23.160  51.380  1.00  0.00            
ATOM   2032  CG1 ILE   256      55.490  24.950  53.410  1.00  0.00            
ATOM   2033 1HG1 ILE   256      56.250  25.120  52.610  1.00  0.00            
ATOM   2034 2HG1 ILE   256      54.580  25.550  53.210  1.00  0.00            
ATOM   2035  CD  ILE   256      56.320  25.350  54.630  1.00  0.00            
ATOM   2036  HD1 ILE   256      57.320  24.870  54.600  1.00  0.00            
ATOM   2037  HD2 ILE   256      56.380  26.460  54.610  1.00  0.00            
ATOM   2038  HD3 ILE   256      55.920  25.140  55.640  1.00  0.00            
ATOM   2039  C   ILE   256      52.530  23.540  53.070  1.00  0.00            
ATOM   2040  O   ILE   256      51.940  24.610  53.200  1.00  0.00            
ATOM   2041  N   THR   257      52.080  22.600  52.210  1.00  0.00            
ATOM   2042  HN  THR   257      52.670  21.820  52.010  1.00  0.00            
ATOM   2043  CA  THR   257      50.910  22.750  51.400  1.00  0.00            
ATOM   2044  HA  THR   257      50.890  23.750  51.000  1.00  0.00            
ATOM   2045  CB  THR   257      50.920  21.670  50.360  1.00  0.00            
ATOM   2046  HB  THR   257      50.920  20.670  50.850  1.00  0.00            
ATOM   2047  OG1 THR   257      52.040  21.840  49.500  1.00  0.00            
ATOM   2048  HG1 THR   257      52.510  21.000  49.590  1.00  0.00            
ATOM   2049  CG2 THR   257      49.740  21.930  49.420  1.00  0.00            
ATOM   2050 1HG2 THR   257      49.630  23.000  49.140  1.00  0.00            
ATOM   2051 2HG2 THR   257      49.790  21.370  48.460  1.00  0.00            
ATOM   2052 3HG2 THR   257      48.770  21.550  49.800  1.00  0.00            
ATOM   2053  C   THR   257      49.650  22.750  52.200  1.00  0.00            
ATOM   2054  O   THR   257      48.700  23.500  52.000  1.00  0.00            
ATOM   2055  N   THR   258      49.530  21.860  53.200  1.00  0.00            
ATOM   2056  HN  THR   258      50.330  21.310  53.430  1.00  0.00            
ATOM   2057  CA  THR   258      48.410  21.580  54.050  1.00  0.00            
ATOM   2058  HA  THR   258      47.480  21.500  53.510  1.00  0.00            
ATOM   2059  CB  THR   258      48.600  20.350  54.890  1.00  0.00            
ATOM   2060  HB  THR   258      49.410  20.340  55.650  1.00  0.00            
ATOM   2061  OG1 THR   258      48.770  19.240  54.010  1.00  0.00            
ATOM   2062  HG1 THR   258      49.560  19.420  53.500  1.00  0.00            
ATOM   2063  CG2 THR   258      47.290  19.910  55.570  1.00  0.00            
ATOM   2064 1HG2 THR   258      46.990  20.580  56.400  1.00  0.00            
ATOM   2065 2HG2 THR   258      46.500  20.010  54.800  1.00  0.00            
ATOM   2066 3HG2 THR   258      47.300  18.850  55.920  1.00  0.00            
ATOM   2067  C   THR   258      48.220  22.730  54.970  1.00  0.00            
ATOM   2068  O   THR   258      47.100  23.190  55.180  1.00  0.00            
ATOM   2069  N   LEU   259      49.320  23.250  55.560  1.00  0.00            
ATOM   2070  HN  LEU   259      50.140  22.770  55.260  1.00  0.00            
ATOM   2071  CA  LEU   259      49.390  24.460  56.310  1.00  0.00            
ATOM   2072  HA  LEU   259      48.620  24.370  57.070  1.00  0.00            
ATOM   2073  CB  LEU   259      50.750  24.720  56.970  1.00  0.00            
ATOM   2074  HB1 LEU   259      51.570  24.640  56.230  1.00  0.00            
ATOM   2075  HB2 LEU   259      50.770  25.820  57.170  1.00  0.00            
ATOM   2076  CG  LEU   259      51.030  23.870  58.220  1.00  0.00            
ATOM   2077  HG  LEU   259      50.600  22.850  58.140  1.00  0.00            
ATOM   2078  CD1 LEU   259      52.540  23.850  58.540  1.00  0.00            
ATOM   2079 1HD1 LEU   259      53.160  23.170  57.920  1.00  0.00            
ATOM   2080 2HD1 LEU   259      52.950  24.880  58.560  1.00  0.00            
ATOM   2081 3HD1 LEU   259      52.640  23.360  59.530  1.00  0.00            
ATOM   2082  CD2 LEU   259      50.300  24.550  59.390  1.00  0.00            
ATOM   2083 1HD2 LEU   259      50.740  25.520  59.700  1.00  0.00            
ATOM   2084 2HD2 LEU   259      49.250  24.670  59.050  1.00  0.00            
ATOM   2085 3HD2 LEU   259      50.230  23.810  60.210  1.00  0.00            
ATOM   2086  C   LEU   259      49.060  25.670  55.500  1.00  0.00            
ATOM   2087  O   LEU   259      48.270  26.510  55.930  1.00  0.00            
ATOM   2088  N   HIS   260      49.480  25.830  54.240  1.00  0.00            
ATOM   2089  HN  HIS   260      50.170  25.220  53.840  1.00  0.00            
ATOM   2090  CA  HIS   260      49.030  26.840  53.330  1.00  0.00            
ATOM   2091  HA  HIS   260      49.320  27.780  53.760  1.00  0.00            
ATOM   2092  CB  HIS   260      49.590  26.640  51.910  1.00  0.00            
ATOM   2093  HB1 HIS   260      50.660  26.370  52.060  1.00  0.00            
ATOM   2094  HB2 HIS   260      49.230  25.790  51.290  1.00  0.00            
ATOM   2095  ND1 HIS   260      48.950  27.850  49.810  1.00  0.00            
ATOM   2096  CG  HIS   260      49.470  27.890  51.090  1.00  0.00            
ATOM   2097  CE1 HIS   260      49.020  29.080  49.340  1.00  0.00            
ATOM   2098  HE1 HIS   260      48.770  29.430  48.340  1.00  0.00            
ATOM   2099  NE2 HIS   260      49.580  29.920  50.250  1.00  0.00            
ATOM   2100  HE2 HIS   260      49.740  30.910  50.240  1.00  0.00            
ATOM   2101  CD2 HIS   260      49.870  29.160  51.360  1.00  0.00            
ATOM   2102  HD2 HIS   260      50.420  29.610  52.180  1.00  0.00            
ATOM   2103  C   HIS   260      47.550  26.920  53.200  1.00  0.00            
ATOM   2104  O   HIS   260      46.890  27.940  53.340  1.00  0.00            
ATOM   2105  N   ASN   261      46.890  25.750  53.100  1.00  0.00            
ATOM   2106  HN  ASN   261      47.430  24.920  52.960  1.00  0.00            
ATOM   2107  CA  ASN   261      45.470  25.640  53.030  1.00  0.00            
ATOM   2108  HA  ASN   261      45.160  26.210  52.170  1.00  0.00            
ATOM   2109  CB  ASN   261      45.140  24.160  52.750  1.00  0.00            
ATOM   2110  HB1 ASN   261      45.650  23.440  53.430  1.00  0.00            
ATOM   2111  HB2 ASN   261      44.040  24.060  52.790  1.00  0.00            
ATOM   2112  CG  ASN   261      45.530  23.690  51.360  1.00  0.00            
ATOM   2113  OD1 ASN   261      45.700  24.450  50.410  1.00  0.00            
ATOM   2114  ND2 ASN   261      45.520  22.330  51.210  1.00  0.00            
ATOM   2115 1HD2 ASN   261      45.080  21.720  51.870  1.00  0.00            
ATOM   2116 2HD2 ASN   261      45.670  21.830  50.360  1.00  0.00            
ATOM   2117  C   ASN   261      44.780  26.180  54.240  1.00  0.00            
ATOM   2118  O   ASN   261      43.950  27.080  54.140  1.00  0.00            
ATOM   2119  N   LEU   262      45.250  25.700  55.410  1.00  0.00            
ATOM   2120  HN  LEU   262      45.890  24.940  55.380  1.00  0.00            
ATOM   2121  CA  LEU   262      44.850  26.380  56.600  1.00  0.00            
ATOM   2122  HA  LEU   262      43.770  26.260  56.660  1.00  0.00            
ATOM   2123  CB  LEU   262      45.370  25.640  57.840  1.00  0.00            
ATOM   2124  HB1 LEU   262      46.480  25.590  57.860  1.00  0.00            
ATOM   2125  HB2 LEU   262      45.110  26.290  58.700  1.00  0.00            
ATOM   2126  CG  LEU   262      44.850  24.190  57.940  1.00  0.00            
ATOM   2127  HG  LEU   262      44.780  23.820  56.900  1.00  0.00            
ATOM   2128  CD1 LEU   262      45.840  23.420  58.840  1.00  0.00            
ATOM   2129 1HD1 LEU   262      45.420  22.400  59.010  1.00  0.00            
ATOM   2130 2HD1 LEU   262      46.820  23.370  58.330  1.00  0.00            
ATOM   2131 3HD1 LEU   262      46.040  23.890  59.830  1.00  0.00            
ATOM   2132  CD2 LEU   262      43.420  24.130  58.510  1.00  0.00            
ATOM   2133 1HD2 LEU   262      42.640  24.420  57.770  1.00  0.00            
ATOM   2134 2HD2 LEU   262      43.180  23.140  58.930  1.00  0.00            
ATOM   2135 3HD2 LEU   262      43.350  24.860  59.350  1.00  0.00            
ATOM   2136  C   LEU   262      45.050  27.850  56.680  1.00  0.00            
ATOM   2137  O   LEU   262      44.130  28.590  57.010  1.00  0.00            
ATOM   2138  N   LEU   263      46.280  28.310  56.370  1.00  0.00            
ATOM   2139  HN  LEU   263      46.950  27.670  56.020  1.00  0.00            
ATOM   2140  CA  LEU   263      46.610  29.690  56.570  1.00  0.00            
ATOM   2141  HA  LEU   263      46.520  29.960  57.620  1.00  0.00            
ATOM   2142  CB  LEU   263      48.080  30.020  56.250  1.00  0.00            
ATOM   2143  HB1 LEU   263      48.300  29.640  55.230  1.00  0.00            
ATOM   2144  HB2 LEU   263      48.260  31.120  56.250  1.00  0.00            
ATOM   2145  CG  LEU   263      49.100  29.510  57.280  1.00  0.00            
ATOM   2146  HG  LEU   263      48.930  28.460  57.610  1.00  0.00            
ATOM   2147  CD1 LEU   263      50.540  29.630  56.750  1.00  0.00            
ATOM   2148 1HD1 LEU   263      50.630  30.630  56.260  1.00  0.00            
ATOM   2149 2HD1 LEU   263      51.330  29.530  57.520  1.00  0.00            
ATOM   2150 3HD1 LEU   263      50.830  28.780  56.100  1.00  0.00            
ATOM   2151  CD2 LEU   263      48.990  30.330  58.580  1.00  0.00            
ATOM   2152 1HD2 LEU   263      49.730  30.020  59.350  1.00  0.00            
ATOM   2153 2HD2 LEU   263      49.060  31.390  58.250  1.00  0.00            
ATOM   2154 3HD2 LEU   263      47.970  30.280  59.010  1.00  0.00            
ATOM   2155  C   LEU   263      45.800  30.650  55.770  1.00  0.00            
ATOM   2156  O   LEU   263      45.450  31.750  56.190  1.00  0.00            
ATOM   2157  N   LEU   264      45.410  30.280  54.530  1.00  0.00            
ATOM   2158  HN  LEU   264      45.660  29.420  54.100  1.00  0.00            
ATOM   2159  CA  LEU   264      44.630  31.170  53.730  1.00  0.00            
ATOM   2160  HA  LEU   264      44.900  32.190  53.950  1.00  0.00            
ATOM   2161  CB  LEU   264      44.810  31.010  52.210  1.00  0.00            
ATOM   2162  HB1 LEU   264      44.440  30.000  51.910  1.00  0.00            
ATOM   2163  HB2 LEU   264      44.050  31.730  51.820  1.00  0.00            
ATOM   2164  CG  LEU   264      46.110  31.390  51.480  1.00  0.00            
ATOM   2165  HG  LEU   264      46.980  30.770  51.770  1.00  0.00            
ATOM   2166  CD1 LEU   264      46.080  31.250  49.950  1.00  0.00            
ATOM   2167 1HD1 LEU   264      46.890  31.850  49.480  1.00  0.00            
ATOM   2168 2HD1 LEU   264      45.960  30.200  49.620  1.00  0.00            
ATOM   2169 3HD1 LEU   264      45.200  31.740  49.470  1.00  0.00            
ATOM   2170  CD2 LEU   264      46.420  32.840  51.920  1.00  0.00            
ATOM   2171 1HD2 LEU   264      46.460  33.070  53.000  1.00  0.00            
ATOM   2172 2HD2 LEU   264      47.370  33.100  51.410  1.00  0.00            
ATOM   2173 3HD2 LEU   264      45.660  33.510  51.470  1.00  0.00            
ATOM   2174  C   LEU   264      43.190  31.110  54.080  1.00  0.00            
ATOM   2175  O   LEU   264      42.540  32.160  54.120  1.00  0.00            
ATOM   2176  N   HIS   265      42.690  29.890  54.310  1.00  0.00            
ATOM   2177  HN  HIS   265      43.260  29.080  54.250  1.00  0.00            
ATOM   2178  CA  HIS   265      41.270  29.690  54.320  1.00  0.00            
ATOM   2179  HA  HIS   265      40.790  30.560  53.870  1.00  0.00            
ATOM   2180  CB  HIS   265      41.050  28.490  53.380  1.00  0.00            
ATOM   2181  HB1 HIS   265      41.490  27.580  53.840  1.00  0.00            
ATOM   2182  HB2 HIS   265      39.960  28.400  53.200  1.00  0.00            
ATOM   2183  ND1 HIS   265      41.240  29.720  51.210  1.00  0.00            
ATOM   2184  CG  HIS   265      41.600  28.650  52.000  1.00  0.00            
ATOM   2185  CE1 HIS   265      41.950  29.590  50.100  1.00  0.00            
ATOM   2186  HE1 HIS   265      41.920  30.260  49.240  1.00  0.00            
ATOM   2187  NE2 HIS   265      42.730  28.470  50.090  1.00  0.00            
ATOM   2188  HE2 HIS   265      43.360  28.100  49.420  1.00  0.00            
ATOM   2189  CD2 HIS   265      42.550  27.920  51.350  1.00  0.00            
ATOM   2190  HD2 HIS   265      43.030  27.010  51.670  1.00  0.00            
ATOM   2191  C   HIS   265      40.570  29.410  55.600  1.00  0.00            
ATOM   2192  O   HIS   265      39.390  29.050  55.610  1.00  0.00            
ATOM   2193  N   GLN   266      41.340  29.400  56.700  1.00  0.00            
ATOM   2194  HN  GLN   266      42.300  29.650  56.740  1.00  0.00            
ATOM   2195  CA  GLN   266      40.860  29.010  57.990  1.00  0.00            
ATOM   2196  HA  GLN   266      39.790  28.930  57.860  1.00  0.00            
ATOM   2197  CB  GLN   266      41.210  27.580  58.430  1.00  0.00            
ATOM   2198  HB1 GLN   266      40.810  26.760  57.800  1.00  0.00            
ATOM   2199  HB2 GLN   266      42.310  27.480  58.490  1.00  0.00            
ATOM   2200  CG  GLN   266      40.690  27.240  59.830  1.00  0.00            
ATOM   2201  HG1 GLN   266      40.940  26.160  59.940  1.00  0.00            
ATOM   2202  HG2 GLN   266      41.210  27.930  60.520  1.00  0.00            
ATOM   2203  CD  GLN   266      39.170  27.280  59.860  1.00  0.00            
ATOM   2204  OE1 GLN   266      38.490  26.850  58.920  1.00  0.00            
ATOM   2205  NE2 GLN   266      38.650  27.600  61.070  1.00  0.00            
ATOM   2206 1HE2 GLN   266      39.240  27.990  61.780  1.00  0.00            
ATOM   2207 2HE2 GLN   266      37.660  27.570  61.210  1.00  0.00            
ATOM   2208  C   GLN   266      41.170  30.030  59.040  1.00  0.00            
ATOM   2209  O   GLN   266      42.340  30.260  59.340  1.00  0.00            
ATOM   2210  N   GLU   267      40.150  30.660  59.640  1.00  0.00            
ATOM   2211  HN  GLU   267      39.210  30.550  59.310  1.00  0.00            
ATOM   2212  CA  GLU   267      40.310  31.700  60.610  1.00  0.00            
ATOM   2213  HA  GLU   267      40.880  32.440  60.070  1.00  0.00            
ATOM   2214  CB  GLU   267      39.030  32.350  61.170  1.00  0.00            
ATOM   2215  HB1 GLU   267      38.360  32.520  60.300  1.00  0.00            
ATOM   2216  HB2 GLU   267      38.510  31.760  61.950  1.00  0.00            
ATOM   2217  CG  GLU   267      39.100  33.830  61.540  1.00  0.00            
ATOM   2218  HG1 GLU   267      38.100  34.190  61.860  1.00  0.00            
ATOM   2219  HG2 GLU   267      39.800  34.000  62.390  1.00  0.00            
ATOM   2220  CD  GLU   267      39.540  34.710  60.380  1.00  0.00            
ATOM   2221  OE1 GLU   267      38.670  35.360  59.740  1.00  0.00            
ATOM   2222  OE2 GLU   267      40.760  34.860  60.100  1.00  0.00            
ATOM   2223  C   GLU   267      41.020  31.220  61.830  1.00  0.00            
ATOM   2224  O   GLU   267      40.720  30.200  62.450  1.00  0.00            
ATOM   2225  N   GLY   268      41.970  31.960  62.420  1.00  0.00            
ATOM   2226  HN  GLY   268      42.350  32.820  62.080  1.00  0.00            
ATOM   2227  CA  GLY   268      42.620  31.560  63.630  1.00  0.00            
ATOM   2228  HA1 GLY   268      43.060  32.470  64.000  1.00  0.00            
ATOM   2229  HA2 GLY   268      42.010  31.030  64.340  1.00  0.00            
ATOM   2230  C   GLY   268      43.820  30.700  63.420  1.00  0.00            
ATOM   2231  O   GLY   268      44.330  30.040  64.320  1.00  0.00            
ATOM   2232  N   ALA   269      44.260  30.640  62.150  1.00  0.00            
ATOM   2233  HN  ALA   269      43.730  31.070  61.420  1.00  0.00            
ATOM   2234  CA  ALA   269      45.310  29.760  61.750  1.00  0.00            
ATOM   2235  HA  ALA   269      45.360  28.870  62.360  1.00  0.00            
ATOM   2236  CB  ALA   269      44.990  29.210  60.350  1.00  0.00            
ATOM   2237  HB1 ALA   269      44.000  28.690  60.380  1.00  0.00            
ATOM   2238  HB2 ALA   269      44.910  30.000  59.570  1.00  0.00            
ATOM   2239  HB3 ALA   269      45.750  28.480  59.990  1.00  0.00            
ATOM   2240  C   ALA   269      46.600  30.500  61.750  1.00  0.00            
ATOM   2241  O   ALA   269      47.650  29.980  62.120  1.00  0.00            
ATOM   2242  N   LYS   270      46.580  31.800  61.400  1.00  0.00            
ATOM   2243  HN  LYS   270      45.810  32.350  61.100  1.00  0.00            
ATOM   2244  CA  LYS   270      47.840  32.470  61.310  1.00  0.00            
ATOM   2245  HA  LYS   270      48.500  31.870  60.700  1.00  0.00            
ATOM   2246  CB  LYS   270      47.570  33.870  60.750  1.00  0.00            
ATOM   2247  HB1 LYS   270      46.940  34.400  61.500  1.00  0.00            
ATOM   2248  HB2 LYS   270      48.500  34.480  60.820  1.00  0.00            
ATOM   2249  CG  LYS   270      47.060  34.070  59.320  1.00  0.00            
ATOM   2250  HG1 LYS   270      47.870  33.680  58.660  1.00  0.00            
ATOM   2251  HG2 LYS   270      46.130  33.550  59.020  1.00  0.00            
ATOM   2252  CD  LYS   270      46.890  35.540  58.930  1.00  0.00            
ATOM   2253  HD1 LYS   270      47.750  36.200  59.190  1.00  0.00            
ATOM   2254  HD2 LYS   270      46.880  35.650  57.820  1.00  0.00            
ATOM   2255  CE  LYS   270      45.490  36.030  59.290  1.00  0.00            
ATOM   2256  HE1 LYS   270      44.740  35.280  58.950  1.00  0.00            
ATOM   2257  HE2 LYS   270      45.340  36.170  60.380  1.00  0.00            
ATOM   2258  NZ  LYS   270      45.330  37.300  58.560  1.00  0.00            
ATOM   2259  HZ1 LYS   270      46.140  37.910  58.790  1.00  0.00            
ATOM   2260  HZ2 LYS   270      45.400  37.170  57.530  1.00  0.00            
ATOM   2261  HZ3 LYS   270      44.420  37.740  58.830  1.00  0.00            
ATOM   2262  C   LYS   270      48.520  32.700  62.620  1.00  0.00            
ATOM   2263  O   LYS   270      49.720  32.780  62.880  1.00  0.00            
ATOM   2264  N   MET   271      47.630  32.790  63.630  1.00  0.00            
ATOM   2265  HN  MET   271      46.660  32.920  63.480  1.00  0.00            
ATOM   2266  CA  MET   271      48.020  32.830  65.000  1.00  0.00            
ATOM   2267  HA  MET   271      48.760  33.610  65.140  1.00  0.00            
ATOM   2268  CB  MET   271      46.790  33.410  65.720  1.00  0.00            
ATOM   2269  HB1 MET   271      46.460  34.300  65.150  1.00  0.00            
ATOM   2270  HB2 MET   271      46.010  32.630  65.770  1.00  0.00            
ATOM   2271  CG  MET   271      47.120  33.830  67.150  1.00  0.00            
ATOM   2272  HG1 MET   271      46.180  34.220  67.600  1.00  0.00            
ATOM   2273  HG2 MET   271      47.530  32.960  67.700  1.00  0.00            
ATOM   2274  SD  MET   271      48.340  35.180  67.260  1.00  0.00            
ATOM   2275  CE  MET   271      48.960  34.690  68.890  1.00  0.00            
ATOM   2276  HE1 MET   271      49.800  35.310  69.260  1.00  0.00            
ATOM   2277  HE2 MET   271      48.190  34.670  69.690  1.00  0.00            
ATOM   2278  HE3 MET   271      49.270  33.620  68.830  1.00  0.00            
ATOM   2279  C   MET   271      48.500  31.570  65.630  1.00  0.00            
ATOM   2280  O   MET   271      49.540  31.560  66.280  1.00  0.00            
ATOM   2281  N   ALA   272      47.900  30.440  65.180  1.00  0.00            
ATOM   2282  HN  ALA   272      47.020  30.550  64.740  1.00  0.00            
ATOM   2283  CA  ALA   272      48.240  29.140  65.670  1.00  0.00            
ATOM   2284  HA  ALA   272      48.120  29.080  66.740  1.00  0.00            
ATOM   2285  CB  ALA   272      47.280  28.080  65.090  1.00  0.00            
ATOM   2286  HB1 ALA   272      47.450  27.020  65.380  1.00  0.00            
ATOM   2287  HB2 ALA   272      46.200  28.290  65.190  1.00  0.00            
ATOM   2288  HB3 ALA   272      47.380  28.080  63.980  1.00  0.00            
ATOM   2289  C   ALA   272      49.620  28.710  65.330  1.00  0.00            
ATOM   2290  O   ALA   272      50.370  28.200  66.160  1.00  0.00            
ATOM   2291  N   VAL   273      50.010  28.930  64.060  1.00  0.00            
ATOM   2292  HN  VAL   273      49.290  29.350  63.510  1.00  0.00            
ATOM   2293  CA  VAL   273      51.330  28.790  63.520  1.00  0.00            
ATOM   2294  HA  VAL   273      51.670  27.820  63.830  1.00  0.00            
ATOM   2295  CB  VAL   273      51.290  28.910  62.030  1.00  0.00            
ATOM   2296  HB  VAL   273      50.970  29.950  61.790  1.00  0.00            
ATOM   2297  CG1 VAL   273      52.630  28.520  61.380  1.00  0.00            
ATOM   2298 1HG1 VAL   273      52.650  28.870  60.330  1.00  0.00            
ATOM   2299 2HG1 VAL   273      53.550  29.000  61.780  1.00  0.00            
ATOM   2300 3HG1 VAL   273      52.700  27.420  61.540  1.00  0.00            
ATOM   2301  CG2 VAL   273      50.260  27.950  61.410  1.00  0.00            
ATOM   2302 1HG2 VAL   273      50.390  28.070  60.310  1.00  0.00            
ATOM   2303 2HG2 VAL   273      50.540  26.900  61.620  1.00  0.00            
ATOM   2304 3HG2 VAL   273      49.250  28.160  61.820  1.00  0.00            
ATOM   2305  C   VAL   273      52.380  29.640  64.160  1.00  0.00            
ATOM   2306  O   VAL   273      53.480  29.240  64.510  1.00  0.00            
ATOM   2307  N   ARG   274      52.070  30.930  64.430  1.00  0.00            
ATOM   2308  HN  ARG   274      51.170  31.260  64.170  1.00  0.00            
ATOM   2309  CA  ARG   274      53.030  31.800  65.030  1.00  0.00            
ATOM   2310  HA  ARG   274      53.960  31.830  64.480  1.00  0.00            
ATOM   2311  CB  ARG   274      52.380  33.180  64.840  1.00  0.00            
ATOM   2312  HB1 ARG   274      51.900  33.230  63.840  1.00  0.00            
ATOM   2313  HB2 ARG   274      51.570  33.400  65.570  1.00  0.00            
ATOM   2314  CG  ARG   274      53.410  34.290  65.080  1.00  0.00            
ATOM   2315  HG1 ARG   274      53.760  34.210  66.130  1.00  0.00            
ATOM   2316  HG2 ARG   274      54.350  34.150  64.510  1.00  0.00            
ATOM   2317  CD  ARG   274      52.840  35.700  64.860  1.00  0.00            
ATOM   2318  HD1 ARG   274      53.610  36.460  64.610  1.00  0.00            
ATOM   2319  HD2 ARG   274      52.130  35.610  64.010  1.00  0.00            
ATOM   2320  NE  ARG   274      52.150  36.020  66.140  1.00  0.00            
ATOM   2321  HE  ARG   274      52.630  35.880  67.010  1.00  0.00            
ATOM   2322  CZ  ARG   274      51.250  37.010  66.390  1.00  0.00            
ATOM   2323  NH1 ARG   274      50.400  37.490  65.440  1.00  0.00            
ATOM   2324 1HH1 ARG   274      50.230  36.840  64.700  1.00  0.00            
ATOM   2325 2HH1 ARG   274      49.670  38.070  65.800  1.00  0.00            
ATOM   2326  NH2 ARG   274      51.300  37.670  67.590  1.00  0.00            
ATOM   2327 1HH2 ARG   274      52.000  37.460  68.280  1.00  0.00            
ATOM   2328 2HH2 ARG   274      50.750  38.500  67.670  1.00  0.00            
ATOM   2329  C   ARG   274      53.400  31.500  66.440  1.00  0.00            
ATOM   2330  O   ARG   274      54.580  31.310  66.720  1.00  0.00            
ATOM   2331  N   LEU   275      52.330  31.270  67.220  1.00  0.00            
ATOM   2332  HN  LEU   275      51.420  31.340  66.820  1.00  0.00            
ATOM   2333  CA  LEU   275      52.300  30.870  68.600  1.00  0.00            
ATOM   2334  HA  LEU   275      52.860  31.610  69.160  1.00  0.00            
ATOM   2335  CB  LEU   275      50.850  30.770  69.080  1.00  0.00            
ATOM   2336  HB1 LEU   275      50.300  31.630  68.630  1.00  0.00            
ATOM   2337  HB2 LEU   275      50.320  29.910  68.630  1.00  0.00            
ATOM   2338  CG  LEU   275      50.490  30.870  70.580  1.00  0.00            
ATOM   2339  HG  LEU   275      51.010  29.980  70.990  1.00  0.00            
ATOM   2340  CD1 LEU   275      51.000  32.190  71.180  1.00  0.00            
ATOM   2341 1HD1 LEU   275      52.080  32.340  70.980  1.00  0.00            
ATOM   2342 2HD1 LEU   275      50.440  33.090  70.840  1.00  0.00            
ATOM   2343 3HD1 LEU   275      50.660  32.150  72.240  1.00  0.00            
ATOM   2344  CD2 LEU   275      48.960  30.780  70.720  1.00  0.00            
ATOM   2345 1HD2 LEU   275      48.620  31.060  71.740  1.00  0.00            
ATOM   2346 2HD2 LEU   275      48.410  31.410  70.000  1.00  0.00            
ATOM   2347 3HD2 LEU   275      48.650  29.800  70.300  1.00  0.00            
ATOM   2348  C   LEU   275      52.930  29.530  68.750  1.00  0.00            
ATOM   2349  O   LEU   275      53.630  29.360  69.750  1.00  0.00            
ATOM   2350  N   ALA   276      52.880  28.580  67.800  1.00  0.00            
ATOM   2351  HN  ALA   276      52.200  28.770  67.100  1.00  0.00            
ATOM   2352  CA  ALA   276      53.580  27.340  67.910  1.00  0.00            
ATOM   2353  HA  ALA   276      53.340  26.910  68.870  1.00  0.00            
ATOM   2354  CB  ALA   276      53.080  26.380  66.820  1.00  0.00            
ATOM   2355  HB1 ALA   276      53.230  26.930  65.860  1.00  0.00            
ATOM   2356  HB2 ALA   276      53.720  25.480  66.750  1.00  0.00            
ATOM   2357  HB3 ALA   276      52.000  26.250  67.060  1.00  0.00            
ATOM   2358  C   ALA   276      55.060  27.400  67.720  1.00  0.00            
ATOM   2359  O   ALA   276      55.810  26.470  68.000  1.00  0.00            
ATOM   2360  N   GLY   277      55.540  28.490  67.090  1.00  0.00            
ATOM   2361  HN  GLY   277      54.980  29.280  66.860  1.00  0.00            
ATOM   2362  CA  GLY   277      56.910  28.510  66.700  1.00  0.00            
ATOM   2363  HA1 GLY   277      57.190  29.540  66.930  1.00  0.00            
ATOM   2364  HA2 GLY   277      57.510  27.890  67.350  1.00  0.00            
ATOM   2365  C   GLY   277      57.090  28.140  65.270  1.00  0.00            
ATOM   2366  O   GLY   277      58.250  27.960  64.910  1.00  0.00            
ATOM   2367  N   GLY   278      56.060  28.230  64.400  1.00  0.00            
ATOM   2368  HN  GLY   278      55.200  28.510  64.830  1.00  0.00            
ATOM   2369  CA  GLY   278      56.120  27.820  63.030  1.00  0.00            
ATOM   2370  HA1 GLY   278      56.970  27.180  62.830  1.00  0.00            
ATOM   2371  HA2 GLY   278      55.180  27.370  62.760  1.00  0.00            
ATOM   2372  C   GLY   278      56.390  28.850  61.990  1.00  0.00            
ATOM   2373  O   GLY   278      56.550  28.580  60.800  1.00  0.00            
ATOM   2374  N   LEU   279      56.570  30.090  62.500  1.00  0.00            
ATOM   2375  HN  LEU   279      56.500  30.120  63.490  1.00  0.00            
ATOM   2376  CA  LEU   279      57.090  31.140  61.680  1.00  0.00            
ATOM   2377  HA  LEU   279      56.700  30.990  60.680  1.00  0.00            
ATOM   2378  CB  LEU   279      56.510  32.450  62.230  1.00  0.00            
ATOM   2379  HB1 LEU   279      55.420  32.330  62.080  1.00  0.00            
ATOM   2380  HB2 LEU   279      56.730  32.650  63.300  1.00  0.00            
ATOM   2381  CG  LEU   279      57.120  33.690  61.540  1.00  0.00            
ATOM   2382  HG  LEU   279      58.210  33.730  61.730  1.00  0.00            
ATOM   2383  CD1 LEU   279      56.670  33.770  60.070  1.00  0.00            
ATOM   2384 1HD1 LEU   279      57.030  34.690  59.560  1.00  0.00            
ATOM   2385 2HD1 LEU   279      56.920  32.860  59.480  1.00  0.00            
ATOM   2386 3HD1 LEU   279      55.560  33.820  60.100  1.00  0.00            
ATOM   2387  CD2 LEU   279      56.480  34.910  62.230  1.00  0.00            
ATOM   2388 1HD2 LEU   279      56.990  35.880  62.020  1.00  0.00            
ATOM   2389 2HD2 LEU   279      55.420  35.100  61.940  1.00  0.00            
ATOM   2390 3HD2 LEU   279      56.460  34.860  63.340  1.00  0.00            
ATOM   2391  C   LEU   279      58.560  31.080  61.430  1.00  0.00            
ATOM   2392  O   LEU   279      59.060  30.960  60.310  1.00  0.00            
ATOM   2393  N   GLN   280      59.310  30.890  62.530  1.00  0.00            
ATOM   2394  HN  GLN   280      59.020  30.970  63.480  1.00  0.00            
ATOM   2395  CA  GLN   280      60.720  30.720  62.550  1.00  0.00            
ATOM   2396  HA  GLN   280      61.280  31.590  62.240  1.00  0.00            
ATOM   2397  CB  GLN   280      60.990  30.340  64.020  1.00  0.00            
ATOM   2398  HB1 GLN   280      60.570  29.380  64.380  1.00  0.00            
ATOM   2399  HB2 GLN   280      62.100  30.320  64.080  1.00  0.00            
ATOM   2400  CG  GLN   280      60.520  31.430  64.990  1.00  0.00            
ATOM   2401  HG1 GLN   280      61.290  31.410  65.790  1.00  0.00            
ATOM   2402  HG2 GLN   280      60.510  32.440  64.540  1.00  0.00            
ATOM   2403  CD  GLN   280      59.230  31.230  65.770  1.00  0.00            
ATOM   2404  OE1 GLN   280      58.140  31.050  65.230  1.00  0.00            
ATOM   2405  NE2 GLN   280      59.280  31.370  67.120  1.00  0.00            
ATOM   2406 1HE2 GLN   280      60.190  31.660  67.410  1.00  0.00            
ATOM   2407 2HE2 GLN   280      58.510  31.580  67.730  1.00  0.00            
ATOM   2408  C   GLN   280      61.180  29.510  61.800  1.00  0.00            
ATOM   2409  O   GLN   280      62.090  29.640  60.990  1.00  0.00            
ATOM   2410  N   LYS   281      60.450  28.400  62.010  1.00  0.00            
ATOM   2411  HN  LYS   281      59.660  28.460  62.620  1.00  0.00            
ATOM   2412  CA  LYS   281      60.670  27.190  61.280  1.00  0.00            
ATOM   2413  HA  LYS   281      61.680  26.900  61.540  1.00  0.00            
ATOM   2414  CB  LYS   281      59.670  26.080  61.630  1.00  0.00            
ATOM   2415  HB1 LYS   281      58.660  26.530  61.560  1.00  0.00            
ATOM   2416  HB2 LYS   281      59.800  25.210  60.950  1.00  0.00            
ATOM   2417  CG  LYS   281      59.880  25.590  63.070  1.00  0.00            
ATOM   2418  HG1 LYS   281      60.880  25.130  63.230  1.00  0.00            
ATOM   2419  HG2 LYS   281      59.940  26.480  63.720  1.00  0.00            
ATOM   2420  CD  LYS   281      58.760  24.680  63.580  1.00  0.00            
ATOM   2421  HD1 LYS   281      57.740  25.020  63.300  1.00  0.00            
ATOM   2422  HD2 LYS   281      58.890  23.750  63.000  1.00  0.00            
ATOM   2423  CE  LYS   281      58.690  24.530  65.100  1.00  0.00            
ATOM   2424  HE1 LYS   281      58.070  25.320  65.580  1.00  0.00            
ATOM   2425  HE2 LYS   281      58.160  23.570  65.300  1.00  0.00            
ATOM   2426  NZ  LYS   281      60.010  24.370  65.760  1.00  0.00            
ATOM   2427  HZ1 LYS   281      59.890  24.570  66.770  1.00  0.00            
ATOM   2428  HZ2 LYS   281      60.410  23.410  65.690  1.00  0.00            
ATOM   2429  HZ3 LYS   281      60.650  25.100  65.390  1.00  0.00            
ATOM   2430  C   LYS   281      60.750  27.370  59.800  1.00  0.00            
ATOM   2431  O   LYS   281      61.560  26.790  59.090  1.00  0.00            
ATOM   2432  N   MET   282      59.890  28.190  59.180  1.00  0.00            
ATOM   2433  HN  MET   282      59.300  28.830  59.670  1.00  0.00            
ATOM   2434  CA  MET   282      59.840  28.470  57.770  1.00  0.00            
ATOM   2435  HA  MET   282      59.660  27.570  57.200  1.00  0.00            
ATOM   2436  CB  MET   282      58.520  29.240  57.670  1.00  0.00            
ATOM   2437  HB1 MET   282      58.490  30.020  58.460  1.00  0.00            
ATOM   2438  HB2 MET   282      58.550  29.670  56.640  1.00  0.00            
ATOM   2439  CG  MET   282      57.280  28.330  57.740  1.00  0.00            
ATOM   2440  HG1 MET   282      57.370  27.440  57.080  1.00  0.00            
ATOM   2441  HG2 MET   282      57.130  27.940  58.760  1.00  0.00            
ATOM   2442  SD  MET   282      55.710  29.110  57.270  1.00  0.00            
ATOM   2443  CE  MET   282      54.630  27.690  57.650  1.00  0.00            
ATOM   2444  HE1 MET   282      53.660  28.010  58.080  1.00  0.00            
ATOM   2445  HE2 MET   282      54.440  26.880  56.910  1.00  0.00            
ATOM   2446  HE3 MET   282      55.090  27.050  58.440  1.00  0.00            
ATOM   2447  C   MET   282      60.940  29.270  57.180  1.00  0.00            
ATOM   2448  O   MET   282      61.510  29.100  56.100  1.00  0.00            
ATOM   2449  N   VAL   283      61.360  30.240  58.030  1.00  0.00            
ATOM   2450  HN  VAL   283      60.860  30.400  58.870  1.00  0.00            
ATOM   2451  CA  VAL   283      62.560  30.960  57.750  1.00  0.00            
ATOM   2452  HA  VAL   283      62.440  31.480  56.810  1.00  0.00            
ATOM   2453  CB  VAL   283      62.840  31.930  58.860  1.00  0.00            
ATOM   2454  HB  VAL   283      63.030  31.410  59.820  1.00  0.00            
ATOM   2455  CG1 VAL   283      63.960  32.880  58.400  1.00  0.00            
ATOM   2456 1HG1 VAL   283      64.960  32.430  58.570  1.00  0.00            
ATOM   2457 2HG1 VAL   283      63.740  33.190  57.350  1.00  0.00            
ATOM   2458 3HG1 VAL   283      64.000  33.780  59.050  1.00  0.00            
ATOM   2459  CG2 VAL   283      61.640  32.810  59.230  1.00  0.00            
ATOM   2460 1HG2 VAL   283      61.140  33.230  58.330  1.00  0.00            
ATOM   2461 2HG2 VAL   283      60.900  32.240  59.830  1.00  0.00            
ATOM   2462 3HG2 VAL   283      61.970  33.640  59.900  1.00  0.00            
ATOM   2463  C   VAL   283      63.790  30.130  57.640  1.00  0.00            
ATOM   2464  O   VAL   283      64.680  30.190  56.790  1.00  0.00            
ATOM   2465  N   ALA   284      63.920  29.100  58.500  1.00  0.00            
ATOM   2466  HN  ALA   284      63.450  29.160  59.380  1.00  0.00            
ATOM   2467  CA  ALA   284      64.900  28.060  58.500  1.00  0.00            
ATOM   2468  HA  ALA   284      65.840  28.560  58.330  1.00  0.00            
ATOM   2469  CB  ALA   284      64.880  27.510  59.940  1.00  0.00            
ATOM   2470  HB1 ALA   284      65.800  26.930  60.150  1.00  0.00            
ATOM   2471  HB2 ALA   284      64.830  28.400  60.610  1.00  0.00            
ATOM   2472  HB3 ALA   284      63.980  26.880  60.090  1.00  0.00            
ATOM   2473  C   ALA   284      64.750  27.030  57.440  1.00  0.00            
ATOM   2474  O   ALA   284      65.440  26.010  57.340  1.00  0.00            
ATOM   2475  N   LEU   285      63.810  27.200  56.490  1.00  0.00            
ATOM   2476  HN  LEU   285      63.210  27.980  56.620  1.00  0.00            
ATOM   2477  CA  LEU   285      63.560  26.410  55.320  1.00  0.00            
ATOM   2478  HA  LEU   285      64.230  25.570  55.360  1.00  0.00            
ATOM   2479  CB  LEU   285      62.180  25.740  55.270  1.00  0.00            
ATOM   2480  HB1 LEU   285      61.420  26.550  55.320  1.00  0.00            
ATOM   2481  HB2 LEU   285      61.990  25.100  54.380  1.00  0.00            
ATOM   2482  CG  LEU   285      61.820  24.860  56.480  1.00  0.00            
ATOM   2483  HG  LEU   285      62.010  25.450  57.400  1.00  0.00            
ATOM   2484  CD1 LEU   285      60.320  24.530  56.460  1.00  0.00            
ATOM   2485 1HD1 LEU   285      60.160  23.740  55.700  1.00  0.00            
ATOM   2486 2HD1 LEU   285      60.020  24.230  57.490  1.00  0.00            
ATOM   2487 3HD1 LEU   285      59.760  25.420  56.090  1.00  0.00            
ATOM   2488  CD2 LEU   285      62.700  23.600  56.540  1.00  0.00            
ATOM   2489 1HD2 LEU   285      62.290  22.910  57.300  1.00  0.00            
ATOM   2490 2HD2 LEU   285      62.560  23.040  55.590  1.00  0.00            
ATOM   2491 3HD2 LEU   285      63.780  23.800  56.720  1.00  0.00            
ATOM   2492  C   LEU   285      63.840  27.160  54.070  1.00  0.00            
ATOM   2493  O   LEU   285      63.570  26.780  52.930  1.00  0.00            
ATOM   2494  N   LEU   286      64.480  28.340  54.190  1.00  0.00            
ATOM   2495  HN  LEU   286      64.480  28.830  55.060  1.00  0.00            
ATOM   2496  CA  LEU   286      65.010  29.080  53.090  1.00  0.00            
ATOM   2497  HA  LEU   286      64.300  28.980  52.280  1.00  0.00            
ATOM   2498  CB  LEU   286      64.930  30.590  53.370  1.00  0.00            
ATOM   2499  HB1 LEU   286      65.570  30.670  54.270  1.00  0.00            
ATOM   2500  HB2 LEU   286      65.400  31.260  52.620  1.00  0.00            
ATOM   2501  CG  LEU   286      63.530  31.100  53.720  1.00  0.00            
ATOM   2502  HG  LEU   286      63.130  30.350  54.440  1.00  0.00            
ATOM   2503  CD1 LEU   286      63.600  32.510  54.330  1.00  0.00            
ATOM   2504 1HD1 LEU   286      64.240  32.380  55.230  1.00  0.00            
ATOM   2505 2HD1 LEU   286      64.100  33.200  53.620  1.00  0.00            
ATOM   2506 3HD1 LEU   286      62.600  32.920  54.610  1.00  0.00            
ATOM   2507  CD2 LEU   286      62.670  31.270  52.460  1.00  0.00            
ATOM   2508 1HD2 LEU   286      61.730  31.830  52.610  1.00  0.00            
ATOM   2509 2HD2 LEU   286      63.140  32.000  51.760  1.00  0.00            
ATOM   2510 3HD2 LEU   286      62.450  30.330  51.890  1.00  0.00            
ATOM   2511  C   LEU   286      66.360  28.640  52.640  1.00  0.00            
ATOM   2512  O   LEU   286      66.920  29.320  51.780  1.00  0.00            
ATOM   2513  N   ASN   287      66.970  27.560  53.150  1.00  0.00            
ATOM   2514  HN  ASN   287      66.500  27.060  53.880  1.00  0.00            
ATOM   2515  CA  ASN   287      68.290  27.120  52.780  1.00  0.00            
ATOM   2516  HA  ASN   287      68.810  27.930  52.300  1.00  0.00            
ATOM   2517  CB  ASN   287      69.140  26.830  54.030  1.00  0.00            
ATOM   2518  HB1 ASN   287      70.110  26.320  53.890  1.00  0.00            
ATOM   2519  HB2 ASN   287      69.290  27.810  54.540  1.00  0.00            
ATOM   2520  CG  ASN   287      68.450  25.910  55.030  1.00  0.00            
ATOM   2521  OD1 ASN   287      68.210  24.750  54.700  1.00  0.00            
ATOM   2522  ND2 ASN   287      67.850  26.490  56.100  1.00  0.00            
ATOM   2523 1HD2 ASN   287      68.160  27.430  56.230  1.00  0.00            
ATOM   2524 2HD2 ASN   287      67.160  26.070  56.690  1.00  0.00            
ATOM   2525  C   ASN   287      68.330  25.970  51.840  1.00  0.00            
ATOM   2526  O   ASN   287      69.340  25.420  51.400  1.00  0.00            
ATOM   2527  N   LYS   288      67.100  25.600  51.430  1.00  0.00            
ATOM   2528  HN  LYS   288      66.230  26.020  51.690  1.00  0.00            
ATOM   2529  CA  LYS   288      66.900  24.530  50.510  1.00  0.00            
ATOM   2530  HA  LYS   288      67.750  23.910  50.740  1.00  0.00            
ATOM   2531  CB  LYS   288      65.590  23.730  50.670  1.00  0.00            
ATOM   2532  HB1 LYS   288      64.770  24.290  50.180  1.00  0.00            
ATOM   2533  HB2 LYS   288      65.750  22.770  50.130  1.00  0.00            
ATOM   2534  CG  LYS   288      65.070  23.520  52.090  1.00  0.00            
ATOM   2535  HG1 LYS   288      64.970  24.430  52.710  1.00  0.00            
ATOM   2536  HG2 LYS   288      64.060  23.090  51.990  1.00  0.00            
ATOM   2537  CD  LYS   288      65.850  22.450  52.860  1.00  0.00            
ATOM   2538  HD1 LYS   288      65.810  21.450  52.380  1.00  0.00            
ATOM   2539  HD2 LYS   288      66.910  22.780  52.960  1.00  0.00            
ATOM   2540  CE  LYS   288      65.290  22.320  54.280  1.00  0.00            
ATOM   2541  HE1 LYS   288      65.260  23.350  54.690  1.00  0.00            
ATOM   2542  HE2 LYS   288      64.250  21.910  54.240  1.00  0.00            
ATOM   2543  NZ  LYS   288      66.060  21.350  55.080  1.00  0.00            
ATOM   2544  HZ1 LYS   288      66.110  20.520  54.450  1.00  0.00            
ATOM   2545  HZ2 LYS   288      67.010  21.730  55.270  1.00  0.00            
ATOM   2546  HZ3 LYS   288      65.570  21.090  55.960  1.00  0.00            
ATOM   2547  C   LYS   288      67.000  24.960  49.090  1.00  0.00            
ATOM   2548  O   LYS   288      66.600  26.080  48.770  1.00  0.00            
ATOM   2549  N   THR   289      67.230  24.000  48.170  1.00  0.00            
ATOM   2550  HN  THR   289      67.380  23.040  48.380  1.00  0.00            
ATOM   2551  CA  THR   289      67.480  24.320  46.800  1.00  0.00            
ATOM   2552  HA  THR   289      67.830  25.330  46.670  1.00  0.00            
ATOM   2553  CB  THR   289      68.660  23.510  46.350  1.00  0.00            
ATOM   2554  HB  THR   289      68.720  23.430  45.240  1.00  0.00            
ATOM   2555  OG1 THR   289      68.690  22.210  46.930  1.00  0.00            
ATOM   2556  HG1 THR   289      69.600  21.950  46.790  1.00  0.00            
ATOM   2557  CG2 THR   289      69.830  24.280  46.970  1.00  0.00            
ATOM   2558 1HG2 THR   289      69.900  24.020  48.050  1.00  0.00            
ATOM   2559 2HG2 THR   289      70.830  23.970  46.600  1.00  0.00            
ATOM   2560 3HG2 THR   289      69.710  25.350  46.710  1.00  0.00            
ATOM   2561  C   THR   289      66.330  24.030  45.890  1.00  0.00            
ATOM   2562  O   THR   289      66.500  24.370  44.730  1.00  0.00            
ATOM   2563  N   ASN   290      65.170  23.560  46.390  1.00  0.00            
ATOM   2564  HN  ASN   290      65.060  23.160  47.300  1.00  0.00            
ATOM   2565  CA  ASN   290      64.010  23.470  45.570  1.00  0.00            
ATOM   2566  HA  ASN   290      64.300  23.130  44.590  1.00  0.00            
ATOM   2567  CB  ASN   290      63.040  22.390  46.090  1.00  0.00            
ATOM   2568  HB1 ASN   290      63.580  21.410  46.100  1.00  0.00            
ATOM   2569  HB2 ASN   290      62.680  22.770  47.070  1.00  0.00            
ATOM   2570  CG  ASN   290      61.870  22.170  45.150  1.00  0.00            
ATOM   2571  OD1 ASN   290      61.060  23.040  44.810  1.00  0.00            
ATOM   2572  ND2 ASN   290      61.830  20.920  44.630  1.00  0.00            
ATOM   2573 1HD2 ASN   290      62.430  20.180  44.960  1.00  0.00            
ATOM   2574 2HD2 ASN   290      61.060  20.760  44.010  1.00  0.00            
ATOM   2575  C   ASN   290      63.350  24.800  45.460  1.00  0.00            
ATOM   2576  O   ASN   290      62.870  25.390  46.430  1.00  0.00            
ATOM   2577  N   VAL   291      63.230  25.330  44.230  1.00  0.00            
ATOM   2578  HN  VAL   291      63.430  24.750  43.440  1.00  0.00            
ATOM   2579  CA  VAL   291      62.800  26.660  43.920  1.00  0.00            
ATOM   2580  HA  VAL   291      63.250  27.340  44.630  1.00  0.00            
ATOM   2581  CB  VAL   291      63.240  27.120  42.560  1.00  0.00            
ATOM   2582  HB  VAL   291      62.640  26.620  41.770  1.00  0.00            
ATOM   2583  CG1 VAL   291      63.090  28.640  42.380  1.00  0.00            
ATOM   2584 1HG1 VAL   291      63.530  29.020  41.440  1.00  0.00            
ATOM   2585 2HG1 VAL   291      62.060  29.050  42.400  1.00  0.00            
ATOM   2586 3HG1 VAL   291      63.590  29.170  43.220  1.00  0.00            
ATOM   2587  CG2 VAL   291      64.650  26.630  42.200  1.00  0.00            
ATOM   2588 1HG2 VAL   291      65.420  26.880  42.970  1.00  0.00            
ATOM   2589 2HG2 VAL   291      64.570  25.550  41.970  1.00  0.00            
ATOM   2590 3HG2 VAL   291      64.910  27.000  41.190  1.00  0.00            
ATOM   2591  C   VAL   291      61.350  26.940  44.100  1.00  0.00            
ATOM   2592  O   VAL   291      60.920  28.010  44.520  1.00  0.00            
ATOM   2593  N   LYS   292      60.500  25.920  43.870  1.00  0.00            
ATOM   2594  HN  LYS   292      60.870  25.050  43.560  1.00  0.00            
ATOM   2595  CA  LYS   292      59.090  25.960  44.080  1.00  0.00            
ATOM   2596  HA  LYS   292      58.710  26.940  43.840  1.00  0.00            
ATOM   2597  CB  LYS   292      58.370  24.830  43.320  1.00  0.00            
ATOM   2598  HB1 LYS   292      58.820  23.870  43.660  1.00  0.00            
ATOM   2599  HB2 LYS   292      57.320  24.790  43.670  1.00  0.00            
ATOM   2600  CG  LYS   292      58.640  25.030  41.830  1.00  0.00            
ATOM   2601  HG1 LYS   292      57.890  25.750  41.430  1.00  0.00            
ATOM   2602  HG2 LYS   292      59.680  25.390  41.650  1.00  0.00            
ATOM   2603  CD  LYS   292      58.400  23.790  40.960  1.00  0.00            
ATOM   2604  HD1 LYS   292      59.060  22.930  41.170  1.00  0.00            
ATOM   2605  HD2 LYS   292      57.400  23.370  41.180  1.00  0.00            
ATOM   2606  CE  LYS   292      58.460  24.130  39.470  1.00  0.00            
ATOM   2607  HE1 LYS   292      57.560  24.710  39.150  1.00  0.00            
ATOM   2608  HE2 LYS   292      59.440  24.640  39.410  1.00  0.00            
ATOM   2609  NZ  LYS   292      58.440  22.880  38.670  1.00  0.00            
ATOM   2610  HZ1 LYS   292      57.580  22.300  38.730  1.00  0.00            
ATOM   2611  HZ2 LYS   292      58.610  23.130  37.680  1.00  0.00            
ATOM   2612  HZ3 LYS   292      59.200  22.250  38.980  1.00  0.00            
ATOM   2613  C   LYS   292      58.900  25.830  45.550  1.00  0.00            
ATOM   2614  O   LYS   292      58.000  26.430  46.130  1.00  0.00            
ATOM   2615  N   PHE   293      59.720  25.060  46.290  1.00  0.00            
ATOM   2616  HN  PHE   293      60.560  24.710  45.880  1.00  0.00            
ATOM   2617  CA  PHE   293      59.550  24.870  47.690  1.00  0.00            
ATOM   2618  HA  PHE   293      58.530  24.560  47.820  1.00  0.00            
ATOM   2619  CB  PHE   293      60.480  23.740  48.150  1.00  0.00            
ATOM   2620  HB1 PHE   293      60.340  22.830  47.530  1.00  0.00            
ATOM   2621  HB2 PHE   293      61.550  24.050  48.160  1.00  0.00            
ATOM   2622  CG  PHE   293      60.090  23.240  49.500  1.00  0.00            
ATOM   2623  CD1 PHE   293      60.700  23.750  50.620  1.00  0.00            
ATOM   2624  HD1 PHE   293      61.520  24.440  50.480  1.00  0.00            
ATOM   2625  CE1 PHE   293      60.280  23.360  51.870  1.00  0.00            
ATOM   2626  HE1 PHE   293      60.600  23.770  52.820  1.00  0.00            
ATOM   2627  CZ  PHE   293      59.260  22.450  52.000  1.00  0.00            
ATOM   2628  HZ  PHE   293      58.860  22.140  52.950  1.00  0.00            
ATOM   2629  CD2 PHE   293      59.090  22.300  49.600  1.00  0.00            
ATOM   2630  HD2 PHE   293      58.600  21.860  48.740  1.00  0.00            
ATOM   2631  CE2 PHE   293      58.640  21.990  50.860  1.00  0.00            
ATOM   2632  HE2 PHE   293      57.830  21.270  50.860  1.00  0.00            
ATOM   2633  C   PHE   293      59.790  26.130  48.460  1.00  0.00            
ATOM   2634  O   PHE   293      59.060  26.400  49.420  1.00  0.00            
ATOM   2635  N   LEU   294      60.780  26.990  48.160  1.00  0.00            
ATOM   2636  HN  LEU   294      61.450  26.640  47.510  1.00  0.00            
ATOM   2637  CA  LEU   294      60.930  28.300  48.720  1.00  0.00            
ATOM   2638  HA  LEU   294      61.040  28.230  49.800  1.00  0.00            
ATOM   2639  CB  LEU   294      62.130  29.040  48.140  1.00  0.00            
ATOM   2640  HB1 LEU   294      62.010  29.260  47.050  1.00  0.00            
ATOM   2641  HB2 LEU   294      62.260  30.040  48.610  1.00  0.00            
ATOM   2642  CG  LEU   294      63.510  28.370  48.280  1.00  0.00            
ATOM   2643  HG  LEU   294      63.490  27.460  47.640  1.00  0.00            
ATOM   2644  CD1 LEU   294      64.600  29.220  47.600  1.00  0.00            
ATOM   2645 1HD1 LEU   294      64.780  30.190  48.110  1.00  0.00            
ATOM   2646 2HD1 LEU   294      65.540  28.630  47.580  1.00  0.00            
ATOM   2647 3HD1 LEU   294      64.360  29.550  46.560  1.00  0.00            
ATOM   2648  CD2 LEU   294      63.860  28.040  49.740  1.00  0.00            
ATOM   2649 1HD2 LEU   294      63.170  27.310  50.220  1.00  0.00            
ATOM   2650 2HD2 LEU   294      64.900  27.690  49.840  1.00  0.00            
ATOM   2651 3HD2 LEU   294      63.760  28.920  50.420  1.00  0.00            
ATOM   2652  C   LEU   294      59.740  29.170  48.510  1.00  0.00            
ATOM   2653  O   LEU   294      59.290  29.880  49.400  1.00  0.00            
ATOM   2654  N   ALA   295      59.190  29.230  47.280  1.00  0.00            
ATOM   2655  HN  ALA   295      59.570  28.780  46.480  1.00  0.00            
ATOM   2656  CA  ALA   295      58.040  30.030  46.990  1.00  0.00            
ATOM   2657  HA  ALA   295      58.370  31.040  47.170  1.00  0.00            
ATOM   2658  CB  ALA   295      57.430  29.950  45.580  1.00  0.00            
ATOM   2659  HB1 ALA   295      58.110  30.080  44.710  1.00  0.00            
ATOM   2660  HB2 ALA   295      57.060  28.910  45.500  1.00  0.00            
ATOM   2661  HB3 ALA   295      56.520  30.580  45.480  1.00  0.00            
ATOM   2662  C   ALA   295      56.820  29.840  47.830  1.00  0.00            
ATOM   2663  O   ALA   295      56.290  30.870  48.250  1.00  0.00            
ATOM   2664  N   ILE   296      56.390  28.600  48.100  1.00  0.00            
ATOM   2665  HN  ILE   296      56.790  27.910  47.500  1.00  0.00            
ATOM   2666  CA  ILE   296      55.270  28.220  48.910  1.00  0.00            
ATOM   2667  HA  ILE   296      54.440  28.830  48.590  1.00  0.00            
ATOM   2668  CB  ILE   296      54.910  26.770  48.790  1.00  0.00            
ATOM   2669  HB  ILE   296      54.670  26.680  47.710  1.00  0.00            
ATOM   2670  CG2 ILE   296      56.060  25.770  49.010  1.00  0.00            
ATOM   2671 1HG2 ILE   296      56.440  25.830  50.050  1.00  0.00            
ATOM   2672 2HG2 ILE   296      55.730  24.730  48.830  1.00  0.00            
ATOM   2673 3HG2 ILE   296      56.900  26.020  48.330  1.00  0.00            
ATOM   2674  CG1 ILE   296      53.660  26.320  49.560  1.00  0.00            
ATOM   2675 1HG1 ILE   296      53.440  25.340  49.100  1.00  0.00            
ATOM   2676 2HG1 ILE   296      53.990  26.270  50.620  1.00  0.00            
ATOM   2677  CD  ILE   296      52.510  27.320  49.480  1.00  0.00            
ATOM   2678  HD1 ILE   296      52.130  27.420  48.440  1.00  0.00            
ATOM   2679  HD2 ILE   296      51.710  26.970  50.170  1.00  0.00            
ATOM   2680  HD3 ILE   296      52.810  28.320  49.870  1.00  0.00            
ATOM   2681  C   ILE   296      55.580  28.560  50.330  1.00  0.00            
ATOM   2682  O   ILE   296      54.750  28.980  51.140  1.00  0.00            
ATOM   2683  N   THR   297      56.850  28.380  50.720  1.00  0.00            
ATOM   2684  HN  THR   297      57.470  27.870  50.130  1.00  0.00            
ATOM   2685  CA  THR   297      57.250  28.720  52.050  1.00  0.00            
ATOM   2686  HA  THR   297      56.590  28.300  52.800  1.00  0.00            
ATOM   2687  CB  THR   297      58.670  28.280  52.310  1.00  0.00            
ATOM   2688  HB  THR   297      59.360  28.860  51.650  1.00  0.00            
ATOM   2689  OG1 THR   297      58.700  26.870  52.180  1.00  0.00            
ATOM   2690  HG1 THR   297      59.090  26.740  51.320  1.00  0.00            
ATOM   2691  CG2 THR   297      59.000  28.510  53.790  1.00  0.00            
ATOM   2692 1HG2 THR   297      59.960  27.990  53.970  1.00  0.00            
ATOM   2693 2HG2 THR   297      59.120  29.570  54.110  1.00  0.00            
ATOM   2694 3HG2 THR   297      58.160  28.050  54.350  1.00  0.00            
ATOM   2695  C   THR   297      57.200  30.180  52.320  1.00  0.00            
ATOM   2696  O   THR   297      56.760  30.660  53.360  1.00  0.00            
ATOM   2697  N   THR   298      57.510  30.980  51.280  1.00  0.00            
ATOM   2698  HN  THR   298      57.730  30.560  50.410  1.00  0.00            
ATOM   2699  CA  THR   298      57.560  32.410  51.310  1.00  0.00            
ATOM   2700  HA  THR   298      58.060  32.850  52.160  1.00  0.00            
ATOM   2701  CB  THR   298      58.280  33.070  50.170  1.00  0.00            
ATOM   2702  HB  THR   298      57.750  32.940  49.200  1.00  0.00            
ATOM   2703  OG1 THR   298      59.580  32.590  49.900  1.00  0.00            
ATOM   2704  HG1 THR   298      59.530  31.650  50.080  1.00  0.00            
ATOM   2705  CG2 THR   298      58.360  34.580  50.470  1.00  0.00            
ATOM   2706 1HG2 THR   298      59.110  34.680  51.280  1.00  0.00            
ATOM   2707 2HG2 THR   298      58.830  35.160  49.650  1.00  0.00            
ATOM   2708 3HG2 THR   298      57.400  35.130  50.580  1.00  0.00            
ATOM   2709  C   THR   298      56.160  32.910  51.290  1.00  0.00            
ATOM   2710  O   THR   298      55.760  33.870  51.950  1.00  0.00            
ATOM   2711  N   ASP   299      55.300  32.260  50.480  1.00  0.00            
ATOM   2712  HN  ASP   299      55.750  31.650  49.840  1.00  0.00            
ATOM   2713  CA  ASP   299      53.910  32.610  50.480  1.00  0.00            
ATOM   2714  HA  ASP   299      53.890  33.660  50.210  1.00  0.00            
ATOM   2715  CB  ASP   299      53.130  31.880  49.370  1.00  0.00            
ATOM   2716  HB1 ASP   299      53.780  31.860  48.480  1.00  0.00            
ATOM   2717  HB2 ASP   299      53.060  30.800  49.610  1.00  0.00            
ATOM   2718  CG  ASP   299      51.880  32.660  49.010  1.00  0.00            
ATOM   2719  OD1 ASP   299      51.790  33.640  48.220  1.00  0.00            
ATOM   2720  OD2 ASP   299      50.800  32.310  49.570  1.00  0.00            
ATOM   2721  C   ASP   299      53.260  32.400  51.800  1.00  0.00            
ATOM   2722  O   ASP   299      52.650  33.350  52.290  1.00  0.00            
ATOM   2723  N   CYS   300      53.510  31.260  52.480  1.00  0.00            
ATOM   2724  HN  CYS   300      53.930  30.480  52.030  1.00  0.00            
ATOM   2725  CA  CYS   300      53.100  31.000  53.820  1.00  0.00            
ATOM   2726  HA  CYS   300      52.020  30.960  53.850  1.00  0.00            
ATOM   2727  CB  CYS   300      53.580  29.620  54.280  1.00  0.00            
ATOM   2728  HB1 CYS   300      54.680  29.540  54.150  1.00  0.00            
ATOM   2729  HB2 CYS   300      53.430  29.660  55.380  1.00  0.00            
ATOM   2730  SG  CYS   300      52.640  28.260  53.520  1.00  0.00            
ATOM   2731  HG1 CYS   300      53.560  28.110  52.570  1.00  0.00            
ATOM   2732  C   CYS   300      53.570  32.020  54.800  1.00  0.00            
ATOM   2733  O   CYS   300      52.840  32.480  55.680  1.00  0.00            
ATOM   2734  N   LEU   301      54.830  32.480  54.690  1.00  0.00            
ATOM   2735  HN  LEU   301      55.530  31.960  54.210  1.00  0.00            
ATOM   2736  CA  LEU   301      55.380  33.540  55.480  1.00  0.00            
ATOM   2737  HA  LEU   301      55.210  33.380  56.530  1.00  0.00            
ATOM   2738  CB  LEU   301      56.920  33.480  55.360  1.00  0.00            
ATOM   2739  HB1 LEU   301      57.290  32.440  55.290  1.00  0.00            
ATOM   2740  HB2 LEU   301      57.300  33.990  54.450  1.00  0.00            
ATOM   2741  CG  LEU   301      57.710  34.100  56.530  1.00  0.00            
ATOM   2742  HG  LEU   301      57.010  34.690  57.160  1.00  0.00            
ATOM   2743  CD1 LEU   301      58.490  33.030  57.310  1.00  0.00            
ATOM   2744 1HD1 LEU   301      57.850  32.170  57.620  1.00  0.00            
ATOM   2745 2HD1 LEU   301      59.370  32.710  56.700  1.00  0.00            
ATOM   2746 3HD1 LEU   301      58.810  33.380  58.310  1.00  0.00            
ATOM   2747  CD2 LEU   301      58.730  35.140  56.040  1.00  0.00            
ATOM   2748 1HD2 LEU   301      59.440  35.460  56.830  1.00  0.00            
ATOM   2749 2HD2 LEU   301      59.470  34.730  55.310  1.00  0.00            
ATOM   2750 3HD2 LEU   301      58.300  36.050  55.570  1.00  0.00            
ATOM   2751  C   LEU   301      54.760  34.860  55.180  1.00  0.00            
ATOM   2752  O   LEU   301      54.430  35.650  56.060  1.00  0.00            
ATOM   2753  N   GLN   302      54.530  35.230  53.910  1.00  0.00            
ATOM   2754  HN  GLN   302      54.760  34.580  53.190  1.00  0.00            
ATOM   2755  CA  GLN   302      54.130  36.540  53.500  1.00  0.00            
ATOM   2756  HA  GLN   302      54.910  37.250  53.710  1.00  0.00            
ATOM   2757  CB  GLN   302      54.000  36.570  51.970  1.00  0.00            
ATOM   2758  HB1 GLN   302      54.830  35.970  51.550  1.00  0.00            
ATOM   2759  HB2 GLN   302      53.050  36.070  51.680  1.00  0.00            
ATOM   2760  CG  GLN   302      54.050  37.930  51.260  1.00  0.00            
ATOM   2761  HG1 GLN   302      54.920  38.560  51.550  1.00  0.00            
ATOM   2762  HG2 GLN   302      54.040  37.620  50.200  1.00  0.00            
ATOM   2763  CD  GLN   302      52.810  38.790  51.450  1.00  0.00            
ATOM   2764  OE1 GLN   302      52.920  39.990  51.700  1.00  0.00            
ATOM   2765  NE2 GLN   302      51.600  38.280  51.110  1.00  0.00            
ATOM   2766 1HE2 GLN   302      51.660  37.350  50.740  1.00  0.00            
ATOM   2767 2HE2 GLN   302      50.730  38.770  51.120  1.00  0.00            
ATOM   2768  C   GLN   302      52.880  37.010  54.160  1.00  0.00            
ATOM   2769  O   GLN   302      52.820  38.140  54.650  1.00  0.00            
ATOM   2770  N   ILE   303      51.950  36.070  54.420  1.00  0.00            
ATOM   2771  HN  ILE   303      51.990  35.150  54.050  1.00  0.00            
ATOM   2772  CA  ILE   303      50.720  36.370  55.080  1.00  0.00            
ATOM   2773  HA  ILE   303      50.340  37.300  54.680  1.00  0.00            
ATOM   2774  CB  ILE   303      49.680  35.320  54.800  1.00  0.00            
ATOM   2775  HB  ILE   303      49.390  35.430  53.730  1.00  0.00            
ATOM   2776  CG2 ILE   303      50.200  33.880  54.970  1.00  0.00            
ATOM   2777 1HG2 ILE   303      50.430  33.790  56.050  1.00  0.00            
ATOM   2778 2HG2 ILE   303      49.350  33.210  54.720  1.00  0.00            
ATOM   2779 3HG2 ILE   303      51.090  33.650  54.340  1.00  0.00            
ATOM   2780  CG1 ILE   303      48.340  35.650  55.470  1.00  0.00            
ATOM   2781 1HG1 ILE   303      48.430  35.640  56.580  1.00  0.00            
ATOM   2782 2HG1 ILE   303      48.240  36.730  55.250  1.00  0.00            
ATOM   2783  CD  ILE   303      47.110  34.930  54.920  1.00  0.00            
ATOM   2784  HD1 ILE   303      46.180  35.520  55.030  1.00  0.00            
ATOM   2785  HD2 ILE   303      47.140  34.850  53.810  1.00  0.00            
ATOM   2786  HD3 ILE   303      47.010  33.890  55.310  1.00  0.00            
ATOM   2787  C   ILE   303      50.900  36.540  56.550  1.00  0.00            
ATOM   2788  O   ILE   303      50.340  37.450  57.170  1.00  0.00            
ATOM   2789  N   LEU   304      51.790  35.800  57.220  1.00  0.00            
ATOM   2790  HN  LEU   304      52.270  35.100  56.690  1.00  0.00            
ATOM   2791  CA  LEU   304      52.040  35.930  58.620  1.00  0.00            
ATOM   2792  HA  LEU   304      51.090  36.010  59.140  1.00  0.00            
ATOM   2793  CB  LEU   304      52.950  34.790  59.090  1.00  0.00            
ATOM   2794  HB1 LEU   304      53.840  34.880  58.430  1.00  0.00            
ATOM   2795  HB2 LEU   304      53.260  34.940  60.150  1.00  0.00            
ATOM   2796  CG  LEU   304      52.430  33.360  58.890  1.00  0.00            
ATOM   2797  HG  LEU   304      52.290  33.250  57.790  1.00  0.00            
ATOM   2798  CD1 LEU   304      53.530  32.410  59.380  1.00  0.00            
ATOM   2799 1HD1 LEU   304      53.320  31.330  59.220  1.00  0.00            
ATOM   2800 2HD1 LEU   304      54.450  32.730  58.840  1.00  0.00            
ATOM   2801 3HD1 LEU   304      53.640  32.470  60.490  1.00  0.00            
ATOM   2802  CD2 LEU   304      51.100  33.080  59.600  1.00  0.00            
ATOM   2803 1HD2 LEU   304      50.400  33.810  59.140  1.00  0.00            
ATOM   2804 2HD2 LEU   304      50.880  32.010  59.390  1.00  0.00            
ATOM   2805 3HD2 LEU   304      51.230  33.300  60.690  1.00  0.00            
ATOM   2806  C   LEU   304      52.690  37.250  58.880  1.00  0.00            
ATOM   2807  O   LEU   304      52.610  37.750  60.000  1.00  0.00            
ATOM   2808  N   ALA   305      53.510  37.830  57.990  1.00  0.00            
ATOM   2809  HN  ALA   305      53.640  37.300  57.150  1.00  0.00            
ATOM   2810  CA  ALA   305      54.090  39.130  58.080  1.00  0.00            
ATOM   2811  HA  ALA   305      54.540  39.230  59.060  1.00  0.00            
ATOM   2812  CB  ALA   305      55.260  39.280  57.090  1.00  0.00            
ATOM   2813  HB1 ALA   305      54.920  39.300  56.030  1.00  0.00            
ATOM   2814  HB2 ALA   305      55.710  40.270  57.310  1.00  0.00            
ATOM   2815  HB3 ALA   305      56.030  38.480  57.170  1.00  0.00            
ATOM   2816  C   ALA   305      53.080  40.220  58.010  1.00  0.00            
ATOM   2817  O   ALA   305      53.130  41.210  58.740  1.00  0.00            
ATOM   2818  N   TYR   306      52.110  40.150  57.080  1.00  0.00            
ATOM   2819  HN  TYR   306      52.020  39.360  56.480  1.00  0.00            
ATOM   2820  CA  TYR   306      51.140  41.170  56.820  1.00  0.00            
ATOM   2821  HA  TYR   306      51.700  42.080  56.680  1.00  0.00            
ATOM   2822  CB  TYR   306      50.450  40.820  55.480  1.00  0.00            
ATOM   2823  HB1 TYR   306      51.320  40.680  54.810  1.00  0.00            
ATOM   2824  HB2 TYR   306      49.880  39.880  55.600  1.00  0.00            
ATOM   2825  CG  TYR   306      49.580  41.940  55.020  1.00  0.00            
ATOM   2826  CD1 TYR   306      50.130  42.990  54.330  1.00  0.00            
ATOM   2827  HD1 TYR   306      51.130  42.760  53.970  1.00  0.00            
ATOM   2828  CE1 TYR   306      49.380  44.090  53.990  1.00  0.00            
ATOM   2829  HE1 TYR   306      49.820  44.880  53.400  1.00  0.00            
ATOM   2830  CZ  TYR   306      48.100  44.150  54.490  1.00  0.00            
ATOM   2831  OH  TYR   306      47.440  45.380  54.320  1.00  0.00            
ATOM   2832  HH  TYR   306      46.540  45.180  54.600  1.00  0.00            
ATOM   2833  CD2 TYR   306      48.280  42.030  55.470  1.00  0.00            
ATOM   2834  HD2 TYR   306      47.770  41.230  55.990  1.00  0.00            
ATOM   2835  CE2 TYR   306      47.530  43.160  55.260  1.00  0.00            
ATOM   2836  HE2 TYR   306      46.540  43.170  55.680  1.00  0.00            
ATOM   2837  C   TYR   306      50.220  41.310  57.980  1.00  0.00            
ATOM   2838  O   TYR   306      49.670  40.430  58.650  1.00  0.00            
ATOM   2839  N   GLY   307      50.050  42.580  58.400  1.00  0.00            
ATOM   2840  HN  GLY   307      50.630  43.250  57.950  1.00  0.00            
ATOM   2841  CA  GLY   307      49.090  43.050  59.350  1.00  0.00            
ATOM   2842  HA1 GLY   307      48.980  44.110  59.180  1.00  0.00            
ATOM   2843  HA2 GLY   307      48.170  42.500  59.260  1.00  0.00            
ATOM   2844  C   GLY   307      49.440  42.780  60.780  1.00  0.00            
ATOM   2845  O   GLY   307      48.640  42.970  61.690  1.00  0.00            
ATOM   2846  N   ASN   308      50.640  42.230  61.050  1.00  0.00            
ATOM   2847  HN  ASN   308      51.160  41.980  60.240  1.00  0.00            
ATOM   2848  CA  ASN   308      51.070  41.820  62.350  1.00  0.00            
ATOM   2849  HA  ASN   308      50.460  42.220  63.150  1.00  0.00            
ATOM   2850  CB  ASN   308      51.230  40.290  62.390  1.00  0.00            
ATOM   2851  HB1 ASN   308      51.810  40.000  61.500  1.00  0.00            
ATOM   2852  HB2 ASN   308      51.760  39.910  63.290  1.00  0.00            
ATOM   2853  CG  ASN   308      49.970  39.430  62.330  1.00  0.00            
ATOM   2854  OD1 ASN   308      49.100  39.420  63.190  1.00  0.00            
ATOM   2855  ND2 ASN   308      49.940  38.470  61.370  1.00  0.00            
ATOM   2856 1HD2 ASN   308      50.810  38.220  60.950  1.00  0.00            
ATOM   2857 2HD2 ASN   308      49.130  37.880  61.300  1.00  0.00            
ATOM   2858  C   ASN   308      52.470  42.300  62.530  1.00  0.00            
ATOM   2859  O   ASN   308      53.420  42.030  61.810  1.00  0.00            
ATOM   2860  N   GLN   309      52.580  43.180  63.540  1.00  0.00            
ATOM   2861  HN  GLN   309      51.810  43.260  64.170  1.00  0.00            
ATOM   2862  CA  GLN   309      53.820  43.710  64.020  1.00  0.00            
ATOM   2863  HA  GLN   309      54.300  44.080  63.120  1.00  0.00            
ATOM   2864  CB  GLN   309      53.540  44.910  64.940  1.00  0.00            
ATOM   2865  HB1 GLN   309      52.670  44.600  65.550  1.00  0.00            
ATOM   2866  HB2 GLN   309      54.450  45.080  65.560  1.00  0.00            
ATOM   2867  CG  GLN   309      53.150  46.110  64.080  1.00  0.00            
ATOM   2868  HG1 GLN   309      52.160  45.900  63.610  1.00  0.00            
ATOM   2869  HG2 GLN   309      52.960  46.920  64.820  1.00  0.00            
ATOM   2870  CD  GLN   309      54.160  46.570  63.040  1.00  0.00            
ATOM   2871  OE1 GLN   309      54.070  46.050  61.920  1.00  0.00            
ATOM   2872  NE2 GLN   309      55.200  47.350  63.450  1.00  0.00            
ATOM   2873 1HE2 GLN   309      55.330  47.630  64.400  1.00  0.00            
ATOM   2874 2HE2 GLN   309      55.970  47.420  62.820  1.00  0.00            
ATOM   2875  C   GLN   309      54.780  42.790  64.680  1.00  0.00            
ATOM   2876  O   GLN   309      55.960  42.770  64.340  1.00  0.00            
ATOM   2877  N   GLU   310      54.320  41.860  65.550  1.00  0.00            
ATOM   2878  HN  GLU   310      53.360  41.810  65.820  1.00  0.00            
ATOM   2879  CA  GLU   310      55.110  40.940  66.300  1.00  0.00            
ATOM   2880  HA  GLU   310      55.800  41.450  66.960  1.00  0.00            
ATOM   2881  CB  GLU   310      54.270  40.150  67.320  1.00  0.00            
ATOM   2882  HB1 GLU   310      53.780  40.910  67.980  1.00  0.00            
ATOM   2883  HB2 GLU   310      53.370  39.650  66.900  1.00  0.00            
ATOM   2884  CG  GLU   310      55.010  39.140  68.200  1.00  0.00            
ATOM   2885  HG1 GLU   310      55.360  38.240  67.650  1.00  0.00            
ATOM   2886  HG2 GLU   310      55.900  39.600  68.680  1.00  0.00            
ATOM   2887  CD  GLU   310      54.050  38.720  69.300  1.00  0.00            
ATOM   2888  OE1 GLU   310      54.090  39.340  70.390  1.00  0.00            
ATOM   2889  OE2 GLU   310      53.400  37.640  69.160  1.00  0.00            
ATOM   2890  C   GLU   310      55.900  39.990  65.470  1.00  0.00            
ATOM   2891  O   GLU   310      57.070  39.750  65.770  1.00  0.00            
ATOM   2892  N   SER   311      55.290  39.530  64.370  1.00  0.00            
ATOM   2893  HN  SER   311      54.340  39.800  64.250  1.00  0.00            
ATOM   2894  CA  SER   311      55.790  38.680  63.330  1.00  0.00            
ATOM   2895  HA  SER   311      56.180  37.760  63.740  1.00  0.00            
ATOM   2896  CB  SER   311      54.750  38.440  62.220  1.00  0.00            
ATOM   2897  HB1 SER   311      54.560  39.380  61.670  1.00  0.00            
ATOM   2898  HB2 SER   311      55.150  37.770  61.430  1.00  0.00            
ATOM   2899  OG  SER   311      53.530  37.890  62.690  1.00  0.00            
ATOM   2900  HG1 SER   311      52.950  37.750  61.940  1.00  0.00            
ATOM   2901  C   SER   311      56.940  39.290  62.590  1.00  0.00            
ATOM   2902  O   SER   311      57.820  38.520  62.210  1.00  0.00            
ATOM   2903  N   LYS   312      57.050  40.620  62.450  1.00  0.00            
ATOM   2904  HN  LYS   312      56.340  41.250  62.770  1.00  0.00            
ATOM   2905  CA  LYS   312      58.230  41.270  61.970  1.00  0.00            
ATOM   2906  HA  LYS   312      58.440  40.790  61.030  1.00  0.00            
ATOM   2907  CB  LYS   312      57.860  42.720  61.620  1.00  0.00            
ATOM   2908  HB1 LYS   312      57.370  43.090  62.550  1.00  0.00            
ATOM   2909  HB2 LYS   312      58.790  43.280  61.370  1.00  0.00            
ATOM   2910  CG  LYS   312      56.840  42.720  60.490  1.00  0.00            
ATOM   2911  HG1 LYS   312      57.150  41.940  59.760  1.00  0.00            
ATOM   2912  HG2 LYS   312      55.870  42.520  61.010  1.00  0.00            
ATOM   2913  CD  LYS   312      56.630  44.080  59.820  1.00  0.00            
ATOM   2914  HD1 LYS   312      56.460  44.860  60.600  1.00  0.00            
ATOM   2915  HD2 LYS   312      57.500  44.400  59.210  1.00  0.00            
ATOM   2916  CE  LYS   312      55.430  44.060  58.880  1.00  0.00            
ATOM   2917  HE1 LYS   312      55.340  45.060  58.400  1.00  0.00            
ATOM   2918  HE2 LYS   312      55.300  43.180  58.220  1.00  0.00            
ATOM   2919  NZ  LYS   312      54.170  43.910  59.650  1.00  0.00            
ATOM   2920  HZ1 LYS   312      54.140  44.430  60.540  1.00  0.00            
ATOM   2921  HZ2 LYS   312      53.390  44.240  59.040  1.00  0.00            
ATOM   2922  HZ3 LYS   312      54.040  42.880  59.760  1.00  0.00            
ATOM   2923  C   LYS   312      59.530  41.100  62.680  1.00  0.00            
ATOM   2924  O   LYS   312      60.570  40.950  62.050  1.00  0.00            
ATOM   2925  N   LEU   313      59.480  41.190  64.020  1.00  0.00            
ATOM   2926  HN  LEU   313      58.600  41.440  64.430  1.00  0.00            
ATOM   2927  CA  LEU   313      60.520  40.850  64.940  1.00  0.00            
ATOM   2928  HA  LEU   313      61.360  41.440  64.610  1.00  0.00            
ATOM   2929  CB  LEU   313      60.210  41.310  66.380  1.00  0.00            
ATOM   2930  HB1 LEU   313      59.250  40.800  66.610  1.00  0.00            
ATOM   2931  HB2 LEU   313      61.020  40.930  67.040  1.00  0.00            
ATOM   2932  CG  LEU   313      60.120  42.840  66.530  1.00  0.00            
ATOM   2933  HG  LEU   313      59.410  43.180  65.740  1.00  0.00            
ATOM   2934  CD1 LEU   313      59.620  43.210  67.930  1.00  0.00            
ATOM   2935 1HD1 LEU   313      58.550  42.960  68.120  1.00  0.00            
ATOM   2936 2HD1 LEU   313      60.250  42.780  68.730  1.00  0.00            
ATOM   2937 3HD1 LEU   313      59.690  44.320  67.890  1.00  0.00            
ATOM   2938  CD2 LEU   313      61.470  43.540  66.280  1.00  0.00            
ATOM   2939 1HD2 LEU   313      61.810  43.230  65.270  1.00  0.00            
ATOM   2940 2HD2 LEU   313      61.360  44.640  66.350  1.00  0.00            
ATOM   2941 3HD2 LEU   313      62.230  43.250  67.040  1.00  0.00            
ATOM   2942  C   LEU   313      60.910  39.420  65.100  1.00  0.00            
ATOM   2943  O   LEU   313      62.110  39.190  65.160  1.00  0.00            
ATOM   2944  N   ILE   314      59.960  38.470  65.030  1.00  0.00            
ATOM   2945  HN  ILE   314      59.020  38.790  65.130  1.00  0.00            
ATOM   2946  CA  ILE   314      60.120  37.050  64.930  1.00  0.00            
ATOM   2947  HA  ILE   314      60.830  36.780  65.700  1.00  0.00            
ATOM   2948  CB  ILE   314      58.840  36.280  64.960  1.00  0.00            
ATOM   2949  HB  ILE   314      58.190  36.530  64.090  1.00  0.00            
ATOM   2950  CG2 ILE   314      59.180  34.780  64.950  1.00  0.00            
ATOM   2951 1HG2 ILE   314      60.120  34.550  65.510  1.00  0.00            
ATOM   2952 2HG2 ILE   314      58.360  34.160  65.360  1.00  0.00            
ATOM   2953 3HG2 ILE   314      59.410  34.450  63.910  1.00  0.00            
ATOM   2954  CG1 ILE   314      58.040  36.560  66.240  1.00  0.00            
ATOM   2955 1HG1 ILE   314      58.670  36.230  67.080  1.00  0.00            
ATOM   2956 2HG1 ILE   314      57.990  37.630  66.520  1.00  0.00            
ATOM   2957  CD  ILE   314      56.590  36.080  66.280  1.00  0.00            
ATOM   2958  HD1 ILE   314      56.290  35.880  67.330  1.00  0.00            
ATOM   2959  HD2 ILE   314      55.980  36.800  65.690  1.00  0.00            
ATOM   2960  HD3 ILE   314      56.520  35.180  65.620  1.00  0.00            
ATOM   2961  C   ILE   314      60.850  36.810  63.650  1.00  0.00            
ATOM   2962  O   ILE   314      61.670  35.910  63.490  1.00  0.00            
ATOM   2963  N   ILE   315      60.550  37.520  62.550  1.00  0.00            
ATOM   2964  HN  ILE   315      59.810  38.180  62.670  1.00  0.00            
ATOM   2965  CA  ILE   315      61.320  37.440  61.350  1.00  0.00            
ATOM   2966  HA  ILE   315      61.410  36.400  61.090  1.00  0.00            
ATOM   2967  CB  ILE   315      60.420  37.950  60.260  1.00  0.00            
ATOM   2968  HB  ILE   315      59.820  38.820  60.620  1.00  0.00            
ATOM   2969  CG2 ILE   315      61.120  38.390  58.970  1.00  0.00            
ATOM   2970 1HG2 ILE   315      60.290  38.620  58.270  1.00  0.00            
ATOM   2971 2HG2 ILE   315      61.690  39.340  59.040  1.00  0.00            
ATOM   2972 3HG2 ILE   315      61.790  37.600  58.560  1.00  0.00            
ATOM   2973  CG1 ILE   315      59.390  36.840  59.980  1.00  0.00            
ATOM   2974 1HG1 ILE   315      59.940  36.010  59.480  1.00  0.00            
ATOM   2975 2HG1 ILE   315      59.070  36.330  60.920  1.00  0.00            
ATOM   2976  CD  ILE   315      58.230  37.410  59.170  1.00  0.00            
ATOM   2977  HD1 ILE   315      57.830  38.330  59.650  1.00  0.00            
ATOM   2978  HD2 ILE   315      58.390  37.650  58.100  1.00  0.00            
ATOM   2979  HD3 ILE   315      57.370  36.710  59.210  1.00  0.00            
ATOM   2980  C   ILE   315      62.680  38.050  61.310  1.00  0.00            
ATOM   2981  O   ILE   315      63.600  37.460  60.750  1.00  0.00            
ATOM   2982  N   LEU   316      63.010  39.190  61.950  1.00  0.00            
ATOM   2983  HN  LEU   316      62.210  39.760  62.120  1.00  0.00            
ATOM   2984  CA  LEU   316      64.290  39.700  62.290  1.00  0.00            
ATOM   2985  HA  LEU   316      64.780  40.050  61.400  1.00  0.00            
ATOM   2986  CB  LEU   316      64.110  40.980  63.130  1.00  0.00            
ATOM   2987  HB1 LEU   316      63.310  41.620  62.690  1.00  0.00            
ATOM   2988  HB2 LEU   316      63.610  40.590  64.040  1.00  0.00            
ATOM   2989  CG  LEU   316      65.380  41.800  63.400  1.00  0.00            
ATOM   2990  HG  LEU   316      66.200  41.060  63.550  1.00  0.00            
ATOM   2991  CD1 LEU   316      65.680  42.770  62.250  1.00  0.00            
ATOM   2992 1HD1 LEU   316      66.430  43.540  62.530  1.00  0.00            
ATOM   2993 2HD1 LEU   316      65.940  42.160  61.360  1.00  0.00            
ATOM   2994 3HD1 LEU   316      64.740  43.350  62.180  1.00  0.00            
ATOM   2995  CD2 LEU   316      65.110  42.690  64.630  1.00  0.00            
ATOM   2996 1HD2 LEU   316      64.460  43.510  64.270  1.00  0.00            
ATOM   2997 2HD2 LEU   316      64.630  42.120  65.460  1.00  0.00            
ATOM   2998 3HD2 LEU   316      65.990  43.260  64.990  1.00  0.00            
ATOM   2999  C   LEU   316      65.170  38.700  62.980  1.00  0.00            
ATOM   3000  O   LEU   316      66.320  38.450  62.630  1.00  0.00            
ATOM   3001  N   ALA   317      64.630  38.090  64.050  1.00  0.00            
ATOM   3002  HN  ALA   317      63.730  38.280  64.430  1.00  0.00            
ATOM   3003  CA  ALA   317      65.410  37.220  64.870  1.00  0.00            
ATOM   3004  HA  ALA   317      66.350  37.700  65.100  1.00  0.00            
ATOM   3005  CB  ALA   317      64.690  37.200  66.230  1.00  0.00            
ATOM   3006  HB1 ALA   317      63.630  36.880  66.190  1.00  0.00            
ATOM   3007  HB2 ALA   317      65.240  36.660  67.030  1.00  0.00            
ATOM   3008  HB3 ALA   317      64.560  38.220  66.650  1.00  0.00            
ATOM   3009  C   ALA   317      65.690  35.880  64.290  1.00  0.00            
ATOM   3010  O   ALA   317      66.690  35.260  64.650  1.00  0.00            
ATOM   3011  N   SER   318      64.930  35.450  63.260  1.00  0.00            
ATOM   3012  HN  SER   318      64.230  35.950  62.750  1.00  0.00            
ATOM   3013  CA  SER   318      65.050  34.120  62.760  1.00  0.00            
ATOM   3014  HA  SER   318      65.600  33.510  63.470  1.00  0.00            
ATOM   3015  CB  SER   318      63.710  33.410  62.510  1.00  0.00            
ATOM   3016  HB1 SER   318      63.210  33.840  61.610  1.00  0.00            
ATOM   3017  HB2 SER   318      63.800  32.320  62.340  1.00  0.00            
ATOM   3018  OG  SER   318      62.800  33.520  63.600  1.00  0.00            
ATOM   3019  HG1 SER   318      62.330  34.320  63.370  1.00  0.00            
ATOM   3020  C   SER   318      65.790  34.190  61.470  1.00  0.00            
ATOM   3021  O   SER   318      65.940  33.200  60.750  1.00  0.00            
ATOM   3022  N   GLY   319      66.420  35.330  61.120  1.00  0.00            
ATOM   3023  HN  GLY   319      66.260  36.170  61.630  1.00  0.00            
ATOM   3024  CA  GLY   319      67.440  35.460  60.120  1.00  0.00            
ATOM   3025  HA1 GLY   319      67.950  36.360  60.440  1.00  0.00            
ATOM   3026  HA2 GLY   319      68.040  34.580  59.980  1.00  0.00            
ATOM   3027  C   GLY   319      66.950  35.640  58.720  1.00  0.00            
ATOM   3028  O   GLY   319      67.670  35.430  57.750  1.00  0.00            
ATOM   3029  N   GLY   320      65.730  36.190  58.580  1.00  0.00            
ATOM   3030  HN  GLY   320      65.270  36.400  59.440  1.00  0.00            
ATOM   3031  CA  GLY   320      65.110  36.520  57.330  1.00  0.00            
ATOM   3032  HA1 GLY   320      65.410  35.760  56.630  1.00  0.00            
ATOM   3033  HA2 GLY   320      64.040  36.610  57.470  1.00  0.00            
ATOM   3034  C   GLY   320      65.630  37.730  56.630  1.00  0.00            
ATOM   3035  O   GLY   320      65.470  37.690  55.410  1.00  0.00            
ATOM   3036  N   PRO   321      66.150  38.790  57.160  1.00  0.00            
ATOM   3037  CD  PRO   321      65.830  39.440  58.420  1.00  0.00            
ATOM   3038  HD1 PRO   321      66.620  39.120  59.130  1.00  0.00            
ATOM   3039  HD2 PRO   321      64.790  39.280  58.780  1.00  0.00            
ATOM   3040  CA  PRO   321      66.730  39.740  56.250  1.00  0.00            
ATOM   3041  HA  PRO   321      65.970  39.960  55.510  1.00  0.00            
ATOM   3042  CB  PRO   321      67.050  41.000  57.040  1.00  0.00            
ATOM   3043  HB1 PRO   321      68.080  41.000  57.450  1.00  0.00            
ATOM   3044  HB2 PRO   321      66.920  41.940  56.460  1.00  0.00            
ATOM   3045  CG  PRO   321      66.050  40.950  58.210  1.00  0.00            
ATOM   3046  HG1 PRO   321      66.410  41.410  59.160  1.00  0.00            
ATOM   3047  HG2 PRO   321      65.120  41.400  57.810  1.00  0.00            
ATOM   3048  C   PRO   321      67.860  39.360  55.350  1.00  0.00            
ATOM   3049  O   PRO   321      67.920  39.790  54.200  1.00  0.00            
ATOM   3050  N   GLN   322      68.860  38.590  55.800  1.00  0.00            
ATOM   3051  HN  GLN   322      68.880  38.390  56.780  1.00  0.00            
ATOM   3052  CA  GLN   322      69.900  38.130  54.930  1.00  0.00            
ATOM   3053  HA  GLN   322      70.190  38.980  54.340  1.00  0.00            
ATOM   3054  CB  GLN   322      71.090  37.580  55.740  1.00  0.00            
ATOM   3055  HB1 GLN   322      71.160  38.200  56.660  1.00  0.00            
ATOM   3056  HB2 GLN   322      70.800  36.570  56.100  1.00  0.00            
ATOM   3057  CG  GLN   322      72.410  37.560  54.960  1.00  0.00            
ATOM   3058  HG1 GLN   322      73.280  37.310  55.600  1.00  0.00            
ATOM   3059  HG2 GLN   322      72.320  36.880  54.080  1.00  0.00            
ATOM   3060  CD  GLN   322      72.620  38.960  54.390  1.00  0.00            
ATOM   3061  OE1 GLN   322      72.750  39.880  55.200  1.00  0.00            
ATOM   3062  NE2 GLN   322      72.750  39.130  53.050  1.00  0.00            
ATOM   3063 1HE2 GLN   322      72.560  38.370  52.420  1.00  0.00            
ATOM   3064 2HE2 GLN   322      72.930  40.040  52.670  1.00  0.00            
ATOM   3065  C   GLN   322      69.440  37.050  54.010  1.00  0.00            
ATOM   3066  O   GLN   322      69.690  36.950  52.810  1.00  0.00            
ATOM   3067  N   ALA   323      68.510  36.190  54.440  1.00  0.00            
ATOM   3068  HN  ALA   323      68.330  36.190  55.420  1.00  0.00            
ATOM   3069  CA  ALA   323      67.860  35.160  53.680  1.00  0.00            
ATOM   3070  HA  ALA   323      68.620  34.470  53.330  1.00  0.00            
ATOM   3071  CB  ALA   323      66.960  34.290  54.570  1.00  0.00            
ATOM   3072  HB1 ALA   323      66.060  34.810  54.960  1.00  0.00            
ATOM   3073  HB2 ALA   323      66.550  33.440  53.980  1.00  0.00            
ATOM   3074  HB3 ALA   323      67.530  33.880  55.430  1.00  0.00            
ATOM   3075  C   ALA   323      67.040  35.620  52.530  1.00  0.00            
ATOM   3076  O   ALA   323      67.240  35.090  51.430  1.00  0.00            
ATOM   3077  N   LEU   324      66.080  36.550  52.640  1.00  0.00            
ATOM   3078  HN  LEU   324      65.960  36.910  53.560  1.00  0.00            
ATOM   3079  CA  LEU   324      65.190  36.950  51.590  1.00  0.00            
ATOM   3080  HA  LEU   324      64.710  36.030  51.280  1.00  0.00            
ATOM   3081  CB  LEU   324      64.150  37.860  52.250  1.00  0.00            
ATOM   3082  HB1 LEU   324      64.670  38.660  52.820  1.00  0.00            
ATOM   3083  HB2 LEU   324      63.550  38.370  51.460  1.00  0.00            
ATOM   3084  CG  LEU   324      63.160  37.260  53.260  1.00  0.00            
ATOM   3085  HG  LEU   324      63.820  36.780  54.010  1.00  0.00            
ATOM   3086  CD1 LEU   324      62.490  38.430  53.980  1.00  0.00            
ATOM   3087 1HD1 LEU   324      63.170  39.110  54.550  1.00  0.00            
ATOM   3088 2HD1 LEU   324      61.840  38.950  53.240  1.00  0.00            
ATOM   3089 3HD1 LEU   324      61.850  37.980  54.770  1.00  0.00            
ATOM   3090  CD2 LEU   324      62.190  36.230  52.650  1.00  0.00            
ATOM   3091 1HD2 LEU   324      61.550  35.740  53.420  1.00  0.00            
ATOM   3092 2HD2 LEU   324      61.630  36.610  51.770  1.00  0.00            
ATOM   3093 3HD2 LEU   324      62.840  35.370  52.390  1.00  0.00            
ATOM   3094  C   LEU   324      65.850  37.590  50.420  1.00  0.00            
ATOM   3095  O   LEU   324      65.620  37.220  49.270  1.00  0.00            
ATOM   3096  N   VAL   325      66.760  38.530  50.740  1.00  0.00            
ATOM   3097  HN  VAL   325      66.780  38.790  51.700  1.00  0.00            
ATOM   3098  CA  VAL   325      67.490  39.230  49.730  1.00  0.00            
ATOM   3099  HA  VAL   325      66.730  39.610  49.060  1.00  0.00            
ATOM   3100  CB  VAL   325      68.250  40.470  50.090  1.00  0.00            
ATOM   3101  HB  VAL   325      68.720  40.800  49.140  1.00  0.00            
ATOM   3102  CG1 VAL   325      67.290  41.520  50.680  1.00  0.00            
ATOM   3103 1HG1 VAL   325      66.760  41.040  51.530  1.00  0.00            
ATOM   3104 2HG1 VAL   325      67.860  42.450  50.930  1.00  0.00            
ATOM   3105 3HG1 VAL   325      66.560  41.840  49.920  1.00  0.00            
ATOM   3106  CG2 VAL   325      69.320  40.200  51.160  1.00  0.00            
ATOM   3107 1HG2 VAL   325      69.700  41.180  51.510  1.00  0.00            
ATOM   3108 2HG2 VAL   325      68.850  39.690  52.040  1.00  0.00            
ATOM   3109 3HG2 VAL   325      70.200  39.710  50.690  1.00  0.00            
ATOM   3110  C   VAL   325      68.460  38.320  49.050  1.00  0.00            
ATOM   3111  O   VAL   325      68.760  38.500  47.870  1.00  0.00            
ATOM   3112  N   ASN   326      69.060  37.340  49.750  1.00  0.00            
ATOM   3113  HN  ASN   326      69.060  37.380  50.750  1.00  0.00            
ATOM   3114  CA  ASN   326      70.020  36.550  49.050  1.00  0.00            
ATOM   3115  HA  ASN   326      70.690  37.110  48.420  1.00  0.00            
ATOM   3116  CB  ASN   326      70.880  35.690  49.990  1.00  0.00            
ATOM   3117  HB1 ASN   326      70.300  35.090  50.730  1.00  0.00            
ATOM   3118  HB2 ASN   326      71.480  34.990  49.380  1.00  0.00            
ATOM   3119  CG  ASN   326      71.910  36.580  50.670  1.00  0.00            
ATOM   3120  OD1 ASN   326      71.950  37.770  50.370  1.00  0.00            
ATOM   3121  ND2 ASN   326      72.700  35.950  51.580  1.00  0.00            
ATOM   3122 1HD2 ASN   326      72.740  34.960  51.500  1.00  0.00            
ATOM   3123 2HD2 ASN   326      73.460  36.540  51.860  1.00  0.00            
ATOM   3124  C   ASN   326      69.310  35.550  48.200  1.00  0.00            
ATOM   3125  O   ASN   326      69.910  35.070  47.230  1.00  0.00            
ATOM   3126  N   ILE   327      68.040  35.240  48.490  1.00  0.00            
ATOM   3127  HN  ILE   327      67.670  35.500  49.380  1.00  0.00            
ATOM   3128  CA  ILE   327      67.220  34.510  47.570  1.00  0.00            
ATOM   3129  HA  ILE   327      67.780  33.670  47.170  1.00  0.00            
ATOM   3130  CB  ILE   327      66.060  33.920  48.320  1.00  0.00            
ATOM   3131  HB  ILE   327      65.590  34.680  48.980  1.00  0.00            
ATOM   3132  CG2 ILE   327      64.920  33.390  47.430  1.00  0.00            
ATOM   3133 1HG2 ILE   327      64.650  34.020  46.550  1.00  0.00            
ATOM   3134 2HG2 ILE   327      65.200  32.340  47.160  1.00  0.00            
ATOM   3135 3HG2 ILE   327      64.030  33.210  48.070  1.00  0.00            
ATOM   3136  CG1 ILE   327      66.580  32.800  49.240  1.00  0.00            
ATOM   3137 1HG1 ILE   327      66.960  32.020  48.540  1.00  0.00            
ATOM   3138 2HG1 ILE   327      67.400  33.270  49.810  1.00  0.00            
ATOM   3139  CD  ILE   327      65.500  32.220  50.150  1.00  0.00            
ATOM   3140  HD1 ILE   327      64.640  31.990  49.490  1.00  0.00            
ATOM   3141  HD2 ILE   327      65.870  31.280  50.620  1.00  0.00            
ATOM   3142  HD3 ILE   327      65.300  32.990  50.920  1.00  0.00            
ATOM   3143  C   ILE   327      66.980  35.270  46.320  1.00  0.00            
ATOM   3144  O   ILE   327      67.060  34.700  45.230  1.00  0.00            
ATOM   3145  N   MET   328      66.730  36.590  46.380  1.00  0.00            
ATOM   3146  HN  MET   328      66.630  36.910  47.320  1.00  0.00            
ATOM   3147  CA  MET   328      66.540  37.480  45.280  1.00  0.00            
ATOM   3148  HA  MET   328      65.840  37.060  44.580  1.00  0.00            
ATOM   3149  CB  MET   328      66.040  38.840  45.790  1.00  0.00            
ATOM   3150  HB1 MET   328      66.630  39.170  46.680  1.00  0.00            
ATOM   3151  HB2 MET   328      66.210  39.630  45.030  1.00  0.00            
ATOM   3152  CG  MET   328      64.550  38.920  46.120  1.00  0.00            
ATOM   3153  HG1 MET   328      64.030  38.280  45.380  1.00  0.00            
ATOM   3154  HG2 MET   328      64.290  38.370  47.060  1.00  0.00            
ATOM   3155  SD  MET   328      63.730  40.540  46.220  1.00  0.00            
ATOM   3156  CE  MET   328      63.690  40.640  44.410  1.00  0.00            
ATOM   3157  HE1 MET   328      62.680  40.260  44.160  1.00  0.00            
ATOM   3158  HE2 MET   328      63.760  41.670  43.990  1.00  0.00            
ATOM   3159  HE3 MET   328      64.480  40.030  43.930  1.00  0.00            
ATOM   3160  C   MET   328      67.770  37.590  44.450  1.00  0.00            
ATOM   3161  O   MET   328      67.680  37.810  43.240  1.00  0.00            
ATOM   3162  N   ARG   329      68.980  37.480  45.040  1.00  0.00            
ATOM   3163  HN  ARG   329      69.160  37.510  46.020  1.00  0.00            
ATOM   3164  CA  ARG   329      70.210  37.350  44.330  1.00  0.00            
ATOM   3165  HA  ARG   329      70.130  37.980  43.460  1.00  0.00            
ATOM   3166  CB  ARG   329      71.360  37.770  45.250  1.00  0.00            
ATOM   3167  HB1 ARG   329      71.120  37.430  46.290  1.00  0.00            
ATOM   3168  HB2 ARG   329      72.300  37.240  44.960  1.00  0.00            
ATOM   3169  CG  ARG   329      71.410  39.290  45.340  1.00  0.00            
ATOM   3170  HG1 ARG   329      71.360  39.750  44.340  1.00  0.00            
ATOM   3171  HG2 ARG   329      70.490  39.610  45.880  1.00  0.00            
ATOM   3172  CD  ARG   329      72.710  39.830  45.950  1.00  0.00            
ATOM   3173  HD1 ARG   329      73.630  39.320  45.590  1.00  0.00            
ATOM   3174  HD2 ARG   329      72.710  40.900  45.640  1.00  0.00            
ATOM   3175  NE  ARG   329      72.620  39.530  47.410  1.00  0.00            
ATOM   3176  HE  ARG   329      72.770  38.560  47.630  1.00  0.00            
ATOM   3177  CZ  ARG   329      73.020  40.450  48.330  1.00  0.00            
ATOM   3178  NH1 ARG   329      73.520  41.670  47.960  1.00  0.00            
ATOM   3179 1HH1 ARG   329      73.560  41.950  47.000  1.00  0.00            
ATOM   3180 2HH1 ARG   329      73.990  42.180  48.670  1.00  0.00            
ATOM   3181  NH2 ARG   329      73.100  40.140  49.660  1.00  0.00            
ATOM   3182 1HH2 ARG   329      72.580  39.340  49.920  1.00  0.00            
ATOM   3183 2HH2 ARG   329      73.170  40.920  50.290  1.00  0.00            
ATOM   3184  C   ARG   329      70.510  36.040  43.680  1.00  0.00            
ATOM   3185  O   ARG   329      71.250  36.000  42.690  1.00  0.00            
ATOM   3186  N   THR   330      69.880  34.940  44.140  1.00  0.00            
ATOM   3187  HN  THR   330      69.380  34.950  45.000  1.00  0.00            
ATOM   3188  CA  THR   330      70.170  33.640  43.600  1.00  0.00            
ATOM   3189  HA  THR   330      71.130  33.670  43.110  1.00  0.00            
ATOM   3190  CB  THR   330      70.420  32.690  44.730  1.00  0.00            
ATOM   3191  HB  THR   330      69.460  32.600  45.300  1.00  0.00            
ATOM   3192  OG1 THR   330      71.370  33.080  45.710  1.00  0.00            
ATOM   3193  HG1 THR   330      70.940  33.710  46.290  1.00  0.00            
ATOM   3194  CG2 THR   330      70.880  31.300  44.250  1.00  0.00            
ATOM   3195 1HG2 THR   330      70.070  30.780  43.700  1.00  0.00            
ATOM   3196 2HG2 THR   330      71.710  31.420  43.530  1.00  0.00            
ATOM   3197 3HG2 THR   330      71.110  30.730  45.180  1.00  0.00            
ATOM   3198  C   THR   330      69.190  33.010  42.670  1.00  0.00            
ATOM   3199  O   THR   330      69.520  32.350  41.690  1.00  0.00            
ATOM   3200  N   TYR   331      67.870  33.190  42.870  1.00  0.00            
ATOM   3201  HN  TYR   331      67.660  33.790  43.640  1.00  0.00            
ATOM   3202  CA  TYR   331      66.800  32.520  42.200  1.00  0.00            
ATOM   3203  HA  TYR   331      67.140  31.690  41.600  1.00  0.00            
ATOM   3204  CB  TYR   331      65.860  31.900  43.250  1.00  0.00            
ATOM   3205  HB1 TYR   331      65.730  32.700  44.010  1.00  0.00            
ATOM   3206  HB2 TYR   331      64.920  31.600  42.750  1.00  0.00            
ATOM   3207  CG  TYR   331      66.500  30.760  43.950  1.00  0.00            
ATOM   3208  CD1 TYR   331      66.780  30.950  45.280  1.00  0.00            
ATOM   3209  HD1 TYR   331      66.500  31.920  45.670  1.00  0.00            
ATOM   3210  CE1 TYR   331      67.340  29.970  46.070  1.00  0.00            
ATOM   3211  HE1 TYR   331      67.570  30.180  47.100  1.00  0.00            
ATOM   3212  CZ  TYR   331      67.840  28.850  45.450  1.00  0.00            
ATOM   3213  OH  TYR   331      68.720  28.020  46.190  1.00  0.00            
ATOM   3214  HH  TYR   331      68.410  28.020  47.100  1.00  0.00            
ATOM   3215  CD2 TYR   331      66.940  29.580  43.390  1.00  0.00            
ATOM   3216  HD2 TYR   331      66.800  29.320  42.350  1.00  0.00            
ATOM   3217  CE2 TYR   331      67.700  28.670  44.090  1.00  0.00            
ATOM   3218  HE2 TYR   331      68.130  27.800  43.640  1.00  0.00            
ATOM   3219  C   TYR   331      66.140  33.480  41.270  1.00  0.00            
ATOM   3220  O   TYR   331      66.020  34.690  41.490  1.00  0.00            
ATOM   3221  N   THR   332      65.750  32.990  40.080  1.00  0.00            
ATOM   3222  HN  THR   332      65.730  32.010  39.860  1.00  0.00            
ATOM   3223  CA  THR   332      65.270  33.860  39.060  1.00  0.00            
ATOM   3224  HA  THR   332      65.330  34.900  39.350  1.00  0.00            
ATOM   3225  CB  THR   332      66.070  33.890  37.800  1.00  0.00            
ATOM   3226  HB  THR   332      65.830  34.790  37.180  1.00  0.00            
ATOM   3227  OG1 THR   332      66.100  32.670  37.070  1.00  0.00            
ATOM   3228  HG1 THR   332      66.300  32.910  36.160  1.00  0.00            
ATOM   3229  CG2 THR   332      67.550  34.120  38.180  1.00  0.00            
ATOM   3230 1HG2 THR   332      68.080  34.380  37.240  1.00  0.00            
ATOM   3231 2HG2 THR   332      67.630  34.970  38.880  1.00  0.00            
ATOM   3232 3HG2 THR   332      68.090  33.290  38.680  1.00  0.00            
ATOM   3233  C   THR   332      63.840  33.520  38.830  1.00  0.00            
ATOM   3234  O   THR   332      63.370  33.730  37.720  1.00  0.00            
ATOM   3235  N   TYR   333      63.010  33.060  39.790  1.00  0.00            
ATOM   3236  HN  TYR   333      63.450  33.030  40.680  1.00  0.00            
ATOM   3237  CA  TYR   333      61.660  32.630  39.610  1.00  0.00            
ATOM   3238  HA  TYR   333      61.530  32.500  38.550  1.00  0.00            
ATOM   3239  CB  TYR   333      61.480  31.380  40.490  1.00  0.00            
ATOM   3240  HB1 TYR   333      62.240  30.610  40.220  1.00  0.00            
ATOM   3241  HB2 TYR   333      61.600  31.630  41.560  1.00  0.00            
ATOM   3242  CG  TYR   333      60.140  30.730  40.380  1.00  0.00            
ATOM   3243  CD1 TYR   333      59.500  30.550  39.180  1.00  0.00            
ATOM   3244  HD1 TYR   333      59.960  30.780  38.230  1.00  0.00            
ATOM   3245  CE1 TYR   333      58.330  29.830  39.170  1.00  0.00            
ATOM   3246  HE1 TYR   333      57.790  29.700  38.240  1.00  0.00            
ATOM   3247  CZ  TYR   333      57.840  29.210  40.290  1.00  0.00            
ATOM   3248  OH  TYR   333      56.690  28.380  40.330  1.00  0.00            
ATOM   3249  HH  TYR   333      56.470  28.230  39.410  1.00  0.00            
ATOM   3250  CD2 TYR   333      59.530  30.300  41.540  1.00  0.00            
ATOM   3251  HD2 TYR   333      59.980  30.560  42.490  1.00  0.00            
ATOM   3252  CE2 TYR   333      58.440  29.470  41.500  1.00  0.00            
ATOM   3253  HE2 TYR   333      58.020  29.020  42.390  1.00  0.00            
ATOM   3254  C   TYR   333      60.760  33.720  40.080  1.00  0.00            
ATOM   3255  O   TYR   333      60.760  34.140  41.230  1.00  0.00            
ATOM   3256  N   GLU   334      59.880  34.180  39.170  1.00  0.00            
ATOM   3257  HN  GLU   334      59.820  33.750  38.280  1.00  0.00            
ATOM   3258  CA  GLU   334      59.060  35.330  39.400  1.00  0.00            
ATOM   3259  HA  GLU   334      59.780  36.060  39.750  1.00  0.00            
ATOM   3260  CB  GLU   334      58.530  35.880  38.060  1.00  0.00            
ATOM   3261  HB1 GLU   334      59.470  36.250  37.610  1.00  0.00            
ATOM   3262  HB2 GLU   334      58.030  34.990  37.620  1.00  0.00            
ATOM   3263  CG  GLU   334      57.420  36.930  38.150  1.00  0.00            
ATOM   3264  HG1 GLU   334      56.570  36.520  38.740  1.00  0.00            
ATOM   3265  HG2 GLU   334      57.830  37.830  38.660  1.00  0.00            
ATOM   3266  CD  GLU   334      57.090  37.390  36.740  1.00  0.00            
ATOM   3267  OE1 GLU   334      57.830  37.250  35.740  1.00  0.00            
ATOM   3268  OE2 GLU   334      55.960  37.920  36.590  1.00  0.00            
ATOM   3269  C   GLU   334      57.930  35.240  40.370  1.00  0.00            
ATOM   3270  O   GLU   334      57.680  36.190  41.110  1.00  0.00            
ATOM   3271  N   LYS   335      57.270  34.080  40.540  1.00  0.00            
ATOM   3272  HN  LYS   335      57.260  33.450  39.770  1.00  0.00            
ATOM   3273  CA  LYS   335      56.400  33.800  41.640  1.00  0.00            
ATOM   3274  HA  LYS   335      55.510  34.410  41.580  1.00  0.00            
ATOM   3275  CB  LYS   335      55.760  32.410  41.650  1.00  0.00            
ATOM   3276  HB1 LYS   335      56.590  31.680  41.530  1.00  0.00            
ATOM   3277  HB2 LYS   335      55.350  32.280  42.680  1.00  0.00            
ATOM   3278  CG  LYS   335      54.790  32.080  40.510  1.00  0.00            
ATOM   3279  HG1 LYS   335      54.100  32.950  40.440  1.00  0.00            
ATOM   3280  HG2 LYS   335      55.370  31.990  39.560  1.00  0.00            
ATOM   3281  CD  LYS   335      53.840  30.890  40.550  1.00  0.00            
ATOM   3282  HD1 LYS   335      54.600  30.090  40.560  1.00  0.00            
ATOM   3283  HD2 LYS   335      53.240  30.810  41.490  1.00  0.00            
ATOM   3284  CE  LYS   335      53.040  30.620  39.270  1.00  0.00            
ATOM   3285  HE1 LYS   335      53.680  30.950  38.430  1.00  0.00            
ATOM   3286  HE2 LYS   335      52.660  29.590  39.090  1.00  0.00            
ATOM   3287  NZ  LYS   335      51.830  31.460  39.400  1.00  0.00            
ATOM   3288  HZ1 LYS   335      51.140  31.170  38.670  1.00  0.00            
ATOM   3289  HZ2 LYS   335      51.360  31.310  40.310  1.00  0.00            
ATOM   3290  HZ3 LYS   335      52.000  32.480  39.290  1.00  0.00            
ATOM   3291  C   LYS   335      57.010  33.970  42.990  1.00  0.00            
ATOM   3292  O   LYS   335      56.680  34.810  43.830  1.00  0.00            
ATOM   3293  N   LEU   336      58.200  33.390  43.220  1.00  0.00            
ATOM   3294  HN  LEU   336      58.590  32.840  42.490  1.00  0.00            
ATOM   3295  CA  LEU   336      59.120  33.600  44.300  1.00  0.00            
ATOM   3296  HA  LEU   336      58.730  33.420  45.290  1.00  0.00            
ATOM   3297  CB  LEU   336      60.330  32.660  44.150  1.00  0.00            
ATOM   3298  HB1 LEU   336      59.910  31.640  44.150  1.00  0.00            
ATOM   3299  HB2 LEU   336      60.700  32.830  43.110  1.00  0.00            
ATOM   3300  CG  LEU   336      61.500  32.760  45.150  1.00  0.00            
ATOM   3301  HG  LEU   336      61.910  33.790  45.220  1.00  0.00            
ATOM   3302  CD1 LEU   336      61.030  32.510  46.590  1.00  0.00            
ATOM   3303 1HD1 LEU   336      60.220  33.180  46.930  1.00  0.00            
ATOM   3304 2HD1 LEU   336      60.620  31.500  46.810  1.00  0.00            
ATOM   3305 3HD1 LEU   336      61.920  32.660  47.220  1.00  0.00            
ATOM   3306  CD2 LEU   336      62.610  31.760  44.790  1.00  0.00            
ATOM   3307 1HD2 LEU   336      62.480  30.860  45.420  1.00  0.00            
ATOM   3308 2HD2 LEU   336      62.570  31.430  43.730  1.00  0.00            
ATOM   3309 3HD2 LEU   336      63.580  32.280  44.880  1.00  0.00            
ATOM   3310  C   LEU   336      59.650  34.980  44.450  1.00  0.00            
ATOM   3311  O   LEU   336      59.590  35.560  45.530  1.00  0.00            
ATOM   3312  N   LEU   337      60.150  35.650  43.390  1.00  0.00            
ATOM   3313  HN  LEU   337      60.270  35.240  42.490  1.00  0.00            
ATOM   3314  CA  LEU   337      60.600  37.000  43.450  1.00  0.00            
ATOM   3315  HA  LEU   337      61.360  36.990  44.220  1.00  0.00            
ATOM   3316  CB  LEU   337      61.250  37.500  42.150  1.00  0.00            
ATOM   3317  HB1 LEU   337      60.540  37.480  41.290  1.00  0.00            
ATOM   3318  HB2 LEU   337      61.570  38.530  42.390  1.00  0.00            
ATOM   3319  CG  LEU   337      62.540  36.840  41.600  1.00  0.00            
ATOM   3320  HG  LEU   337      62.410  35.740  41.590  1.00  0.00            
ATOM   3321  CD1 LEU   337      62.820  37.280  40.160  1.00  0.00            
ATOM   3322 1HD1 LEU   337      61.930  37.100  39.510  1.00  0.00            
ATOM   3323 2HD1 LEU   337      63.050  38.370  40.140  1.00  0.00            
ATOM   3324 3HD1 LEU   337      63.720  36.870  39.660  1.00  0.00            
ATOM   3325  CD2 LEU   337      63.730  37.140  42.530  1.00  0.00            
ATOM   3326 1HD2 LEU   337      63.770  36.890  43.610  1.00  0.00            
ATOM   3327 2HD2 LEU   337      64.590  36.630  42.050  1.00  0.00            
ATOM   3328 3HD2 LEU   337      63.830  38.240  42.530  1.00  0.00            
ATOM   3329  C   LEU   337      59.520  37.960  43.820  1.00  0.00            
ATOM   3330  O   LEU   337      59.670  38.840  44.670  1.00  0.00            
ATOM   3331  N   TRP   338      58.290  37.840  43.290  1.00  0.00            
ATOM   3332  HN  TRP   338      58.060  37.200  42.560  1.00  0.00            
ATOM   3333  CA  TRP   338      57.250  38.780  43.600  1.00  0.00            
ATOM   3334  HA  TRP   338      57.600  39.790  43.470  1.00  0.00            
ATOM   3335  CB  TRP   338      56.110  38.430  42.620  1.00  0.00            
ATOM   3336  HB1 TRP   338      56.590  38.210  41.640  1.00  0.00            
ATOM   3337  HB2 TRP   338      55.710  37.440  42.940  1.00  0.00            
ATOM   3338  CG  TRP   338      55.110  39.530  42.410  1.00  0.00            
ATOM   3339  CD1 TRP   338      55.310  40.750  41.840  1.00  0.00            
ATOM   3340  HD1 TRP   338      56.250  40.920  41.320  1.00  0.00            
ATOM   3341  NE1 TRP   338      54.200  41.540  41.890  1.00  0.00            
ATOM   3342  HE1 TRP   338      54.030  42.420  41.490  1.00  0.00            
ATOM   3343  CE2 TRP   338      53.210  40.780  42.470  1.00  0.00            
ATOM   3344  CD2 TRP   338      53.760  39.570  42.920  1.00  0.00            
ATOM   3345  CE3 TRP   338      52.950  38.670  43.550  1.00  0.00            
ATOM   3346  HE3 TRP   338      53.360  37.740  43.920  1.00  0.00            
ATOM   3347  CZ3 TRP   338      51.610  38.920  43.690  1.00  0.00            
ATOM   3348  HZ3 TRP   338      50.940  38.250  44.220  1.00  0.00            
ATOM   3349  CZ2 TRP   338      51.910  41.090  42.730  1.00  0.00            
ATOM   3350  HZ2 TRP   338      51.510  42.030  42.380  1.00  0.00            
ATOM   3351  CH2 TRP   338      51.080  40.090  43.200  1.00  0.00            
ATOM   3352  HH2 TRP   338      50.040  40.350  43.340  1.00  0.00            
ATOM   3353  C   TRP   338      56.660  38.660  44.960  1.00  0.00            
ATOM   3354  O   TRP   338      56.330  39.680  45.560  1.00  0.00            
ATOM   3355  N   THR   339      56.700  37.430  45.510  1.00  0.00            
ATOM   3356  HN  THR   339      56.930  36.630  44.960  1.00  0.00            
ATOM   3357  CA  THR   339      56.300  37.170  46.860  1.00  0.00            
ATOM   3358  HA  THR   339      55.350  37.650  47.080  1.00  0.00            
ATOM   3359  CB  THR   339      56.110  35.680  46.860  1.00  0.00            
ATOM   3360  HB  THR   339      57.080  35.130  46.820  1.00  0.00            
ATOM   3361  OG1 THR   339      55.160  35.270  45.890  1.00  0.00            
ATOM   3362  HG1 THR   339      55.680  35.090  45.100  1.00  0.00            
ATOM   3363  CG2 THR   339      55.570  35.220  48.230  1.00  0.00            
ATOM   3364 1HG2 THR   339      54.470  35.360  48.210  1.00  0.00            
ATOM   3365 2HG2 THR   339      55.760  34.130  48.380  1.00  0.00            
ATOM   3366 3HG2 THR   339      55.920  35.710  49.160  1.00  0.00            
ATOM   3367  C   THR   339      57.320  37.540  47.880  1.00  0.00            
ATOM   3368  O   THR   339      57.000  38.050  48.950  1.00  0.00            
ATOM   3369  N   THR   340      58.620  37.450  47.540  1.00  0.00            
ATOM   3370  HN  THR   340      58.810  36.980  46.690  1.00  0.00            
ATOM   3371  CA  THR   340      59.730  37.930  48.300  1.00  0.00            
ATOM   3372  HA  THR   340      59.580  37.600  49.310  1.00  0.00            
ATOM   3373  CB  THR   340      61.020  37.250  47.940  1.00  0.00            
ATOM   3374  HB  THR   340      61.200  37.560  46.880  1.00  0.00            
ATOM   3375  OG1 THR   340      61.020  35.840  48.040  1.00  0.00            
ATOM   3376  HG1 THR   340      60.460  35.620  47.300  1.00  0.00            
ATOM   3377  CG2 THR   340      62.210  37.590  48.850  1.00  0.00            
ATOM   3378 1HG2 THR   340      61.820  37.410  49.870  1.00  0.00            
ATOM   3379 2HG2 THR   340      63.170  37.040  48.730  1.00  0.00            
ATOM   3380 3HG2 THR   340      62.490  38.670  48.750  1.00  0.00            
ATOM   3381  C   THR   340      59.860  39.420  48.310  1.00  0.00            
ATOM   3382  O   THR   340      60.070  40.030  49.350  1.00  0.00            
ATOM   3383  N   SER   341      59.550  40.030  47.150  1.00  0.00            
ATOM   3384  HN  SER   341      59.400  39.480  46.320  1.00  0.00            
ATOM   3385  CA  SER   341      59.290  41.430  47.150  1.00  0.00            
ATOM   3386  HA  SER   341      60.190  41.880  47.550  1.00  0.00            
ATOM   3387  CB  SER   341      59.080  42.070  45.770  1.00  0.00            
ATOM   3388  HB1 SER   341      58.050  41.850  45.420  1.00  0.00            
ATOM   3389  HB2 SER   341      59.200  43.180  45.810  1.00  0.00            
ATOM   3390  OG  SER   341      59.950  41.580  44.760  1.00  0.00            
ATOM   3391  HG1 SER   341      59.780  40.630  44.740  1.00  0.00            
ATOM   3392  C   SER   341      58.170  41.870  48.030  1.00  0.00            
ATOM   3393  O   SER   341      58.460  42.800  48.790  1.00  0.00            
ATOM   3394  N   ARG   342      56.980  41.250  47.970  1.00  0.00            
ATOM   3395  HN  ARG   342      56.850  40.530  47.290  1.00  0.00            
ATOM   3396  CA  ARG   342      55.950  41.550  48.910  1.00  0.00            
ATOM   3397  HA  ARG   342      55.700  42.590  48.770  1.00  0.00            
ATOM   3398  CB  ARG   342      54.590  40.850  48.720  1.00  0.00            
ATOM   3399  HB1 ARG   342      54.860  39.790  48.510  1.00  0.00            
ATOM   3400  HB2 ARG   342      53.980  40.870  49.650  1.00  0.00            
ATOM   3401  CG  ARG   342      53.700  41.360  47.580  1.00  0.00            
ATOM   3402  HG1 ARG   342      53.390  42.370  47.920  1.00  0.00            
ATOM   3403  HG2 ARG   342      54.330  41.510  46.680  1.00  0.00            
ATOM   3404  CD  ARG   342      52.520  40.480  47.160  1.00  0.00            
ATOM   3405  HD1 ARG   342      52.820  39.870  46.280  1.00  0.00            
ATOM   3406  HD2 ARG   342      52.160  39.930  48.060  1.00  0.00            
ATOM   3407  NE  ARG   342      51.460  41.400  46.680  1.00  0.00            
ATOM   3408  HE  ARG   342      51.460  42.400  46.730  1.00  0.00            
ATOM   3409  CZ  ARG   342      50.220  40.860  46.510  1.00  0.00            
ATOM   3410  NH1 ARG   342      49.890  39.530  46.530  1.00  0.00            
ATOM   3411 1HH1 ARG   342      50.560  38.830  46.770  1.00  0.00            
ATOM   3412 2HH1 ARG   342      48.950  39.300  46.280  1.00  0.00            
ATOM   3413  NH2 ARG   342      49.230  41.690  46.060  1.00  0.00            
ATOM   3414 1HH2 ARG   342      49.500  42.650  46.010  1.00  0.00            
ATOM   3415 2HH2 ARG   342      48.290  41.350  46.100  1.00  0.00            
ATOM   3416  C   ARG   342      56.380  41.360  50.320  1.00  0.00            
ATOM   3417  O   ARG   342      56.070  42.190  51.180  1.00  0.00            
ATOM   3418  N   VAL   343      57.090  40.310  50.770  1.00  0.00            
ATOM   3419  HN  VAL   343      57.380  39.600  50.130  1.00  0.00            
ATOM   3420  CA  VAL   343      57.350  40.160  52.170  1.00  0.00            
ATOM   3421  HA  VAL   343      56.490  40.370  52.780  1.00  0.00            
ATOM   3422  CB  VAL   343      57.810  38.770  52.520  1.00  0.00            
ATOM   3423  HB  VAL   343      57.280  38.010  51.910  1.00  0.00            
ATOM   3424  CG1 VAL   343      59.280  38.530  52.110  1.00  0.00            
ATOM   3425 1HG1 VAL   343      59.500  38.540  51.030  1.00  0.00            
ATOM   3426 2HG1 VAL   343      59.970  39.280  52.560  1.00  0.00            
ATOM   3427 3HG1 VAL   343      59.800  37.610  52.450  1.00  0.00            
ATOM   3428  CG2 VAL   343      57.580  38.450  54.010  1.00  0.00            
ATOM   3429 1HG2 VAL   343      56.610  38.860  54.360  1.00  0.00            
ATOM   3430 2HG2 VAL   343      57.520  37.350  53.970  1.00  0.00            
ATOM   3431 3HG2 VAL   343      58.410  38.720  54.700  1.00  0.00            
ATOM   3432  C   VAL   343      58.290  41.210  52.640  1.00  0.00            
ATOM   3433  O   VAL   343      58.110  41.750  53.730  1.00  0.00            
ATOM   3434  N   LEU   344      59.280  41.610  51.820  1.00  0.00            
ATOM   3435  HN  LEU   344      59.170  41.200  50.920  1.00  0.00            
ATOM   3436  CA  LEU   344      60.130  42.730  52.090  1.00  0.00            
ATOM   3437  HA  LEU   344      60.620  42.490  53.020  1.00  0.00            
ATOM   3438  CB  LEU   344      61.250  42.850  51.040  1.00  0.00            
ATOM   3439  HB1 LEU   344      60.760  42.920  50.050  1.00  0.00            
ATOM   3440  HB2 LEU   344      61.800  43.770  51.350  1.00  0.00            
ATOM   3441  CG  LEU   344      62.310  41.750  50.880  1.00  0.00            
ATOM   3442  HG  LEU   344      61.750  40.790  50.820  1.00  0.00            
ATOM   3443  CD1 LEU   344      62.980  41.730  49.500  1.00  0.00            
ATOM   3444 1HD1 LEU   344      62.190  41.460  48.770  1.00  0.00            
ATOM   3445 2HD1 LEU   344      63.360  42.720  49.190  1.00  0.00            
ATOM   3446 3HD1 LEU   344      63.790  40.970  49.390  1.00  0.00            
ATOM   3447  CD2 LEU   344      63.410  41.810  51.960  1.00  0.00            
ATOM   3448 1HD2 LEU   344      63.880  42.820  51.920  1.00  0.00            
ATOM   3449 2HD2 LEU   344      63.080  41.560  52.980  1.00  0.00            
ATOM   3450 3HD2 LEU   344      64.230  41.110  51.680  1.00  0.00            
ATOM   3451  C   LEU   344      59.490  44.080  52.070  1.00  0.00            
ATOM   3452  O   LEU   344      59.900  44.940  52.850  1.00  0.00            
ATOM   3453  N   LYS   345      58.440  44.370  51.290  1.00  0.00            
ATOM   3454  HN  LYS   345      58.150  43.710  50.600  1.00  0.00            
ATOM   3455  CA  LYS   345      57.670  45.580  51.280  1.00  0.00            
ATOM   3456  HA  LYS   345      58.350  46.410  51.150  1.00  0.00            
ATOM   3457  CB  LYS   345      56.760  45.690  50.050  1.00  0.00            
ATOM   3458  HB1 LYS   345      57.230  45.330  49.110  1.00  0.00            
ATOM   3459  HB2 LYS   345      55.850  45.120  50.330  1.00  0.00            
ATOM   3460  CG  LYS   345      56.040  47.030  49.940  1.00  0.00            
ATOM   3461  HG1 LYS   345      55.250  47.120  50.720  1.00  0.00            
ATOM   3462  HG2 LYS   345      56.760  47.830  50.190  1.00  0.00            
ATOM   3463  CD  LYS   345      55.490  47.330  48.540  1.00  0.00            
ATOM   3464  HD1 LYS   345      55.000  48.330  48.540  1.00  0.00            
ATOM   3465  HD2 LYS   345      56.420  47.510  47.970  1.00  0.00            
ATOM   3466  CE  LYS   345      54.790  46.190  47.800  1.00  0.00            
ATOM   3467  HE1 LYS   345      54.590  46.380  46.720  1.00  0.00            
ATOM   3468  HE2 LYS   345      55.300  45.200  47.780  1.00  0.00            
ATOM   3469  NZ  LYS   345      53.440  46.040  48.370  1.00  0.00            
ATOM   3470  HZ1 LYS   345      52.890  46.920  48.390  1.00  0.00            
ATOM   3471  HZ2 LYS   345      52.870  45.390  47.780  1.00  0.00            
ATOM   3472  HZ3 LYS   345      53.510  45.700  49.350  1.00  0.00            
ATOM   3473  C   LYS   345      57.080  45.770  52.630  1.00  0.00            
ATOM   3474  O   LYS   345      57.180  46.800  53.290  1.00  0.00            
ATOM   3475  N   VAL   346      56.510  44.710  53.240  1.00  0.00            
ATOM   3476  HN  VAL   346      56.470  43.840  52.760  1.00  0.00            
ATOM   3477  CA  VAL   346      55.910  44.770  54.530  1.00  0.00            
ATOM   3478  HA  VAL   346      55.240  45.610  54.390  1.00  0.00            
ATOM   3479  CB  VAL   346      54.840  43.740  54.760  1.00  0.00            
ATOM   3480  HB  VAL   346      54.330  43.860  55.740  1.00  0.00            
ATOM   3481  CG1 VAL   346      53.870  43.820  53.570  1.00  0.00            
ATOM   3482 1HG1 VAL   346      53.400  44.830  53.570  1.00  0.00            
ATOM   3483 2HG1 VAL   346      54.380  43.780  52.590  1.00  0.00            
ATOM   3484 3HG1 VAL   346      53.100  43.020  53.500  1.00  0.00            
ATOM   3485  CG2 VAL   346      55.400  42.310  54.630  1.00  0.00            
ATOM   3486 1HG2 VAL   346      54.570  41.600  54.800  1.00  0.00            
ATOM   3487 2HG2 VAL   346      55.640  42.150  53.560  1.00  0.00            
ATOM   3488 3HG2 VAL   346      56.310  42.140  55.260  1.00  0.00            
ATOM   3489  C   VAL   346      56.890  45.010  55.620  1.00  0.00            
ATOM   3490  O   VAL   346      56.580  45.760  56.550  1.00  0.00            
ATOM   3491  N   LEU   347      58.100  44.440  55.490  1.00  0.00            
ATOM   3492  HN  LEU   347      58.280  43.820  54.730  1.00  0.00            
ATOM   3493  CA  LEU   347      59.130  44.690  56.450  1.00  0.00            
ATOM   3494  HA  LEU   347      58.710  44.660  57.450  1.00  0.00            
ATOM   3495  CB  LEU   347      60.130  43.560  56.190  1.00  0.00            
ATOM   3496  HB1 LEU   347      60.250  43.500  55.080  1.00  0.00            
ATOM   3497  HB2 LEU   347      61.130  43.850  56.580  1.00  0.00            
ATOM   3498  CG  LEU   347      59.760  42.160  56.710  1.00  0.00            
ATOM   3499  HG  LEU   347      58.720  41.960  56.400  1.00  0.00            
ATOM   3500  CD1 LEU   347      60.670  41.140  56.010  1.00  0.00            
ATOM   3501 1HD1 LEU   347      61.730  41.370  56.250  1.00  0.00            
ATOM   3502 2HD1 LEU   347      60.510  40.140  56.470  1.00  0.00            
ATOM   3503 3HD1 LEU   347      60.450  41.060  54.920  1.00  0.00            
ATOM   3504  CD2 LEU   347      59.790  42.110  58.250  1.00  0.00            
ATOM   3505 1HD2 LEU   347      59.390  41.200  58.760  1.00  0.00            
ATOM   3506 2HD2 LEU   347      60.810  42.180  58.660  1.00  0.00            
ATOM   3507 3HD2 LEU   347      59.410  43.080  58.650  1.00  0.00            
ATOM   3508  C   LEU   347      59.750  46.040  56.330  1.00  0.00            
ATOM   3509  O   LEU   347      60.120  46.690  57.320  1.00  0.00            
ATOM   3510  N   SER   348      59.980  46.450  55.070  1.00  0.00            
ATOM   3511  HN  SER   348      59.710  45.920  54.280  1.00  0.00            
ATOM   3512  CA  SER   348      60.560  47.720  54.750  1.00  0.00            
ATOM   3513  HA  SER   348      61.460  47.760  55.340  1.00  0.00            
ATOM   3514  CB  SER   348      60.980  47.670  53.270  1.00  0.00            
ATOM   3515  HB1 SER   348      61.500  48.630  53.060  1.00  0.00            
ATOM   3516  HB2 SER   348      61.590  46.750  53.130  1.00  0.00            
ATOM   3517  OG  SER   348      59.880  47.600  52.380  1.00  0.00            
ATOM   3518  HG1 SER   348      59.610  46.680  52.420  1.00  0.00            
ATOM   3519  C   SER   348      59.820  48.970  55.090  1.00  0.00            
ATOM   3520  O   SER   348      60.420  50.040  55.220  1.00  0.00            
ATOM   3521  N   VAL   349      58.510  48.900  55.380  1.00  0.00            
ATOM   3522  HN  VAL   349      57.750  48.280  55.190  1.00  0.00            
ATOM   3523  CA  VAL   349      57.950  50.140  55.810  1.00  0.00            
ATOM   3524  HA  VAL   349      58.490  51.000  55.430  1.00  0.00            
ATOM   3525  CB  VAL   349      56.530  50.260  55.330  1.00  0.00            
ATOM   3526  HB  VAL   349      56.040  51.210  55.650  1.00  0.00            
ATOM   3527  CG1 VAL   349      56.530  50.380  53.800  1.00  0.00            
ATOM   3528 1HG1 VAL   349      55.620  50.830  53.360  1.00  0.00            
ATOM   3529 2HG1 VAL   349      57.460  50.900  53.480  1.00  0.00            
ATOM   3530 3HG1 VAL   349      56.680  49.420  53.250  1.00  0.00            
ATOM   3531  CG2 VAL   349      55.700  49.050  55.810  1.00  0.00            
ATOM   3532 1HG2 VAL   349      55.920  48.880  56.880  1.00  0.00            
ATOM   3533 2HG2 VAL   349      54.640  49.140  55.480  1.00  0.00            
ATOM   3534 3HG2 VAL   349      56.010  48.140  55.250  1.00  0.00            
ATOM   3535  C   VAL   349      57.980  50.280  57.290  1.00  0.00            
ATOM   3536  O   VAL   349      57.450  51.220  57.880  1.00  0.00            
ATOM   3537  N   CYS   350      58.470  49.300  58.080  1.00  0.00            
ATOM   3538  HN  CYS   350      58.710  48.490  57.550  1.00  0.00            
ATOM   3539  CA  CYS   350      58.710  49.270  59.490  1.00  0.00            
ATOM   3540  HA  CYS   350      58.210  50.130  59.910  1.00  0.00            
ATOM   3541  CB  CYS   350      58.130  48.020  60.160  1.00  0.00            
ATOM   3542  HB1 CYS   350      58.560  47.080  59.760  1.00  0.00            
ATOM   3543  HB2 CYS   350      58.310  48.070  61.250  1.00  0.00            
ATOM   3544  SG  CYS   350      56.350  47.810  59.850  1.00  0.00            
ATOM   3545  HG1 CYS   350      56.400  47.540  58.560  1.00  0.00            
ATOM   3546  C   CYS   350      60.080  49.570  60.000  1.00  0.00            
ATOM   3547  O   CYS   350      61.050  48.950  59.560  1.00  0.00            
ATOM   3548  N   SER   351      60.130  50.400  61.050  1.00  0.00            
ATOM   3549  HN  SER   351      59.310  50.850  61.400  1.00  0.00            
ATOM   3550  CA  SER   351      61.380  50.680  61.690  1.00  0.00            
ATOM   3551  HA  SER   351      62.070  51.150  61.000  1.00  0.00            
ATOM   3552  CB  SER   351      61.230  51.910  62.610  1.00  0.00            
ATOM   3553  HB1 SER   351      60.550  51.550  63.410  1.00  0.00            
ATOM   3554  HB2 SER   351      62.210  52.060  63.110  1.00  0.00            
ATOM   3555  OG  SER   351      60.550  52.970  61.960  1.00  0.00            
ATOM   3556  HG1 SER   351      59.980  53.310  62.650  1.00  0.00            
ATOM   3557  C   SER   351      62.070  49.510  62.300  1.00  0.00            
ATOM   3558  O   SER   351      63.280  49.570  62.510  1.00  0.00            
ATOM   3559  N   SER   352      61.400  48.400  62.650  1.00  0.00            
ATOM   3560  HN  SER   352      60.400  48.470  62.600  1.00  0.00            
ATOM   3561  CA  SER   352      62.100  47.250  63.130  1.00  0.00            
ATOM   3562  HA  SER   352      62.700  47.480  64.000  1.00  0.00            
ATOM   3563  CB  SER   352      61.100  46.250  63.730  1.00  0.00            
ATOM   3564  HB1 SER   352      61.750  45.520  64.250  1.00  0.00            
ATOM   3565  HB2 SER   352      60.410  46.750  64.440  1.00  0.00            
ATOM   3566  OG  SER   352      60.330  45.620  62.710  1.00  0.00            
ATOM   3567  HG1 SER   352      59.420  45.790  62.940  1.00  0.00            
ATOM   3568  C   SER   352      63.030  46.660  62.130  1.00  0.00            
ATOM   3569  O   SER   352      64.170  46.290  62.420  1.00  0.00            
ATOM   3570  N   ASN   353      62.580  46.560  60.870  1.00  0.00            
ATOM   3571  HN  ASN   353      61.740  47.040  60.640  1.00  0.00            
ATOM   3572  CA  ASN   353      63.250  45.900  59.790  1.00  0.00            
ATOM   3573  HA  ASN   353      64.120  45.420  60.220  1.00  0.00            
ATOM   3574  CB  ASN   353      62.360  44.840  59.140  1.00  0.00            
ATOM   3575  HB1 ASN   353      61.320  45.200  59.070  1.00  0.00            
ATOM   3576  HB2 ASN   353      62.680  44.700  58.080  1.00  0.00            
ATOM   3577  CG  ASN   353      62.440  43.520  59.910  1.00  0.00            
ATOM   3578  OD1 ASN   353      63.130  42.610  59.470  1.00  0.00            
ATOM   3579  ND2 ASN   353      61.730  43.470  61.070  1.00  0.00            
ATOM   3580 1HD2 ASN   353      61.320  44.320  61.400  1.00  0.00            
ATOM   3581 2HD2 ASN   353      61.480  42.610  61.510  1.00  0.00            
ATOM   3582  C   ASN   353      63.950  46.750  58.790  1.00  0.00            
ATOM   3583  O   ASN   353      64.870  46.320  58.090  1.00  0.00            
ATOM   3584  N   LYS   354      63.530  48.020  58.630  1.00  0.00            
ATOM   3585  HN  LYS   354      62.740  48.380  59.120  1.00  0.00            
ATOM   3586  CA  LYS   354      64.080  48.930  57.670  1.00  0.00            
ATOM   3587  HA  LYS   354      63.940  48.530  56.680  1.00  0.00            
ATOM   3588  CB  LYS   354      63.240  50.220  57.600  1.00  0.00            
ATOM   3589  HB1 LYS   354      62.150  49.980  57.610  1.00  0.00            
ATOM   3590  HB2 LYS   354      63.510  50.760  58.540  1.00  0.00            
ATOM   3591  CG  LYS   354      63.430  51.100  56.370  1.00  0.00            
ATOM   3592  HG1 LYS   354      64.510  51.190  56.120  1.00  0.00            
ATOM   3593  HG2 LYS   354      62.900  50.630  55.510  1.00  0.00            
ATOM   3594  CD  LYS   354      62.960  52.530  56.630  1.00  0.00            
ATOM   3595  HD1 LYS   354      63.480  53.010  57.480  1.00  0.00            
ATOM   3596  HD2 LYS   354      63.350  53.080  55.750  1.00  0.00            
ATOM   3597  CE  LYS   354      61.450  52.680  56.810  1.00  0.00            
ATOM   3598  HE1 LYS   354      60.850  52.180  56.020  1.00  0.00            
ATOM   3599  HE2 LYS   354      61.200  52.090  57.720  1.00  0.00            
ATOM   3600  NZ  LYS   354      60.900  54.050  56.940  1.00  0.00            
ATOM   3601  HZ1 LYS   354      61.250  54.540  57.800  1.00  0.00            
ATOM   3602  HZ2 LYS   354      61.100  54.640  56.110  1.00  0.00            
ATOM   3603  HZ3 LYS   354      59.870  53.940  56.970  1.00  0.00            
ATOM   3604  C   LYS   354      65.560  49.060  57.780  1.00  0.00            
ATOM   3605  O   LYS   354      66.130  48.970  56.690  1.00  0.00            
ATOM   3606  N   PRO   355      66.320  49.240  58.810  1.00  0.00            
ATOM   3607  CD  PRO   355      65.880  49.220  60.200  1.00  0.00            
ATOM   3608  HD1 PRO   355      65.610  48.190  60.500  1.00  0.00            
ATOM   3609  HD2 PRO   355      65.000  49.900  60.300  1.00  0.00            
ATOM   3610  CA  PRO   355      67.720  49.530  58.670  1.00  0.00            
ATOM   3611  HA  PRO   355      67.930  50.150  57.810  1.00  0.00            
ATOM   3612  CB  PRO   355      68.070  50.280  59.960  1.00  0.00            
ATOM   3613  HB1 PRO   355      69.130  50.330  60.290  1.00  0.00            
ATOM   3614  HB2 PRO   355      67.850  51.330  59.700  1.00  0.00            
ATOM   3615  CG  PRO   355      67.070  49.760  61.000  1.00  0.00            
ATOM   3616  HG1 PRO   355      67.580  48.960  61.590  1.00  0.00            
ATOM   3617  HG2 PRO   355      66.770  50.580  61.680  1.00  0.00            
ATOM   3618  C   PRO   355      68.500  48.270  58.540  1.00  0.00            
ATOM   3619  O   PRO   355      69.620  48.360  58.040  1.00  0.00            
ATOM   3620  N   ALA   356      67.960  47.100  58.920  1.00  0.00            
ATOM   3621  HN  ALA   356      67.020  47.060  59.260  1.00  0.00            
ATOM   3622  CA  ALA   356      68.590  45.830  58.690  1.00  0.00            
ATOM   3623  HA  ALA   356      69.580  45.920  59.100  1.00  0.00            
ATOM   3624  CB  ALA   356      67.880  44.850  59.640  1.00  0.00            
ATOM   3625  HB1 ALA   356      66.820  45.080  59.380  1.00  0.00            
ATOM   3626  HB2 ALA   356      68.190  43.790  59.520  1.00  0.00            
ATOM   3627  HB3 ALA   356      68.010  45.220  60.680  1.00  0.00            
ATOM   3628  C   ALA   356      68.710  45.380  57.280  1.00  0.00            
ATOM   3629  O   ALA   356      69.770  44.880  56.890  1.00  0.00            
ATOM   3630  N   ILE   357      67.720  45.580  56.390  1.00  0.00            
ATOM   3631  HN  ILE   357      66.950  46.160  56.640  1.00  0.00            
ATOM   3632  CA  ILE   357      67.800  45.110  55.040  1.00  0.00            
ATOM   3633  HA  ILE   357      68.130  44.080  55.050  1.00  0.00            
ATOM   3634  CB  ILE   357      66.390  45.230  54.520  1.00  0.00            
ATOM   3635  HB  ILE   357      66.050  46.270  54.700  1.00  0.00            
ATOM   3636  CG2 ILE   357      66.290  44.980  53.000  1.00  0.00            
ATOM   3637 1HG2 ILE   357      67.180  45.180  52.380  1.00  0.00            
ATOM   3638 2HG2 ILE   357      66.370  43.880  52.970  1.00  0.00            
ATOM   3639 3HG2 ILE   357      65.300  45.270  52.580  1.00  0.00            
ATOM   3640  CG1 ILE   357      65.490  44.220  55.250  1.00  0.00            
ATOM   3641 1HG1 ILE   357      65.540  43.200  54.830  1.00  0.00            
ATOM   3642 2HG1 ILE   357      65.710  44.070  56.330  1.00  0.00            
ATOM   3643  CD  ILE   357      64.030  44.640  55.400  1.00  0.00            
ATOM   3644  HD1 ILE   357      64.120  45.710  55.700  1.00  0.00            
ATOM   3645  HD2 ILE   357      63.430  44.550  54.470  1.00  0.00            
ATOM   3646  HD3 ILE   357      63.480  44.060  56.170  1.00  0.00            
ATOM   3647  C   ILE   357      68.730  45.970  54.260  1.00  0.00            
ATOM   3648  O   ILE   357      69.380  45.500  53.330  1.00  0.00            
ATOM   3649  N   VAL   358      68.870  47.270  54.590  1.00  0.00            
ATOM   3650  HN  VAL   358      68.350  47.760  55.290  1.00  0.00            
ATOM   3651  CA  VAL   358      69.820  48.120  53.940  1.00  0.00            
ATOM   3652  HA  VAL   358      69.660  47.990  52.880  1.00  0.00            
ATOM   3653  CB  VAL   358      69.790  49.550  54.390  1.00  0.00            
ATOM   3654  HB  VAL   358      69.890  49.560  55.500  1.00  0.00            
ATOM   3655  CG1 VAL   358      70.950  50.350  53.790  1.00  0.00            
ATOM   3656 1HG1 VAL   358      71.940  50.190  54.270  1.00  0.00            
ATOM   3657 2HG1 VAL   358      71.050  50.090  52.710  1.00  0.00            
ATOM   3658 3HG1 VAL   358      70.640  51.420  53.840  1.00  0.00            
ATOM   3659  CG2 VAL   358      68.460  50.190  53.940  1.00  0.00            
ATOM   3660 1HG2 VAL   358      68.650  51.270  54.120  1.00  0.00            
ATOM   3661 2HG2 VAL   358      68.290  50.020  52.860  1.00  0.00            
ATOM   3662 3HG2 VAL   358      67.580  49.890  54.550  1.00  0.00            
ATOM   3663  C   VAL   358      71.210  47.590  54.030  1.00  0.00            
ATOM   3664  O   VAL   358      71.840  47.510  52.980  1.00  0.00            
ATOM   3665  N   GLU   359      71.710  47.070  55.170  1.00  0.00            
ATOM   3666  HN  GLU   359      71.080  46.920  55.920  1.00  0.00            
ATOM   3667  CA  GLU   359      73.010  46.490  55.340  1.00  0.00            
ATOM   3668  HA  GLU   359      73.730  47.140  54.870  1.00  0.00            
ATOM   3669  CB  GLU   359      73.320  46.420  56.840  1.00  0.00            
ATOM   3670  HB1 GLU   359      72.670  45.660  57.320  1.00  0.00            
ATOM   3671  HB2 GLU   359      74.370  46.100  56.970  1.00  0.00            
ATOM   3672  CG  GLU   359      73.140  47.740  57.600  1.00  0.00            
ATOM   3673  HG1 GLU   359      72.120  48.180  57.550  1.00  0.00            
ATOM   3674  HG2 GLU   359      73.400  47.490  58.650  1.00  0.00            
ATOM   3675  CD  GLU   359      74.110  48.850  57.210  1.00  0.00            
ATOM   3676  OE1 GLU   359      75.240  48.550  56.750  1.00  0.00            
ATOM   3677  OE2 GLU   359      73.830  50.070  57.340  1.00  0.00            
ATOM   3678  C   GLU   359      73.150  45.110  54.800  1.00  0.00            
ATOM   3679  O   GLU   359      74.230  44.580  54.570  1.00  0.00            
ATOM   3680  N   ALA   360      72.030  44.440  54.470  1.00  0.00            
ATOM   3681  HN  ALA   360      71.140  44.820  54.700  1.00  0.00            
ATOM   3682  CA  ALA   360      71.890  43.110  53.940  1.00  0.00            
ATOM   3683  HA  ALA   360      72.700  42.520  54.340  1.00  0.00            
ATOM   3684  CB  ALA   360      70.590  42.420  54.380  1.00  0.00            
ATOM   3685  HB1 ALA   360      69.800  43.030  53.890  1.00  0.00            
ATOM   3686  HB2 ALA   360      70.550  41.370  54.030  1.00  0.00            
ATOM   3687  HB3 ALA   360      70.530  42.450  55.490  1.00  0.00            
ATOM   3688  C   ALA   360      72.000  43.130  52.460  1.00  0.00            
ATOM   3689  O   ALA   360      72.130  42.080  51.840  1.00  0.00            
ATOM   3690  N   GLY   361      71.970  44.310  51.810  1.00  0.00            
ATOM   3691  HN  GLY   361      71.660  45.080  52.370  1.00  0.00            
ATOM   3692  CA  GLY   361      72.160  44.590  50.420  1.00  0.00            
ATOM   3693  HA1 GLY   361      72.610  45.560  50.330  1.00  0.00            
ATOM   3694  HA2 GLY   361      72.850  43.920  49.930  1.00  0.00            
ATOM   3695  C   GLY   361      70.900  44.610  49.620  1.00  0.00            
ATOM   3696  O   GLY   361      70.940  44.300  48.430  1.00  0.00            
ATOM   3697  N   GLY   362      69.780  44.890  50.320  1.00  0.00            
ATOM   3698  HN  GLY   362      69.810  44.910  51.310  1.00  0.00            
ATOM   3699  CA  GLY   362      68.480  44.990  49.740  1.00  0.00            
ATOM   3700  HA1 GLY   362      68.140  44.000  49.470  1.00  0.00            
ATOM   3701  HA2 GLY   362      67.850  45.430  50.500  1.00  0.00            
ATOM   3702  C   GLY   362      68.120  45.690  48.470  1.00  0.00            
ATOM   3703  O   GLY   362      67.500  45.140  47.560  1.00  0.00            
ATOM   3704  N   MET   363      68.610  46.930  48.280  1.00  0.00            
ATOM   3705  HN  MET   363      69.280  47.110  48.990  1.00  0.00            
ATOM   3706  CA  MET   363      68.450  47.680  47.070  1.00  0.00            
ATOM   3707  HA  MET   363      67.410  47.680  46.780  1.00  0.00            
ATOM   3708  CB  MET   363      69.070  49.070  47.300  1.00  0.00            
ATOM   3709  HB1 MET   363      70.120  49.170  47.660  1.00  0.00            
ATOM   3710  HB2 MET   363      69.070  49.740  46.420  1.00  0.00            
ATOM   3711  CG  MET   363      68.540  49.880  48.480  1.00  0.00            
ATOM   3712  HG1 MET   363      67.450  49.770  48.330  1.00  0.00            
ATOM   3713  HG2 MET   363      68.650  49.210  49.360  1.00  0.00            
ATOM   3714  SD  MET   363      69.140  51.590  48.690  1.00  0.00            
ATOM   3715  CE  MET   363      68.590  52.570  47.260  1.00  0.00            
ATOM   3716  HE1 MET   363      68.890  53.630  47.420  1.00  0.00            
ATOM   3717  HE2 MET   363      69.050  52.180  46.330  1.00  0.00            
ATOM   3718  HE3 MET   363      67.490  52.640  47.150  1.00  0.00            
ATOM   3719  C   MET   363      69.130  47.120  45.870  1.00  0.00            
ATOM   3720  O   MET   363      68.640  47.190  44.750  1.00  0.00            
ATOM   3721  N   GLN   364      70.300  46.490  46.120  1.00  0.00            
ATOM   3722  HN  GLN   364      70.580  46.140  47.010  1.00  0.00            
ATOM   3723  CA  GLN   364      70.960  45.880  45.000  1.00  0.00            
ATOM   3724  HA  GLN   364      70.870  46.600  44.200  1.00  0.00            
ATOM   3725  CB  GLN   364      72.450  45.620  45.260  1.00  0.00            
ATOM   3726  HB1 GLN   364      72.460  45.500  46.370  1.00  0.00            
ATOM   3727  HB2 GLN   364      72.870  44.790  44.640  1.00  0.00            
ATOM   3728  CG  GLN   364      73.400  46.780  44.960  1.00  0.00            
ATOM   3729  HG1 GLN   364      73.530  46.990  43.880  1.00  0.00            
ATOM   3730  HG2 GLN   364      73.120  47.750  45.430  1.00  0.00            
ATOM   3731  CD  GLN   364      74.780  46.440  45.490  1.00  0.00            
ATOM   3732  OE1 GLN   364      75.710  46.270  44.700  1.00  0.00            
ATOM   3733  NE2 GLN   364      74.940  46.300  46.840  1.00  0.00            
ATOM   3734 1HE2 GLN   364      74.200  46.740  47.350  1.00  0.00            
ATOM   3735 2HE2 GLN   364      75.710  45.800  47.240  1.00  0.00            
ATOM   3736  C   GLN   364      70.330  44.620  44.530  1.00  0.00            
ATOM   3737  O   GLN   364      70.270  44.400  43.320  1.00  0.00            
ATOM   3738  N   ALA   365      69.790  43.840  45.480  1.00  0.00            
ATOM   3739  HN  ALA   365      70.000  44.010  46.440  1.00  0.00            
ATOM   3740  CA  ALA   365      69.020  42.670  45.170  1.00  0.00            
ATOM   3741  HA  ALA   365      69.540  42.170  44.370  1.00  0.00            
ATOM   3742  CB  ALA   365      68.840  41.840  46.450  1.00  0.00            
ATOM   3743  HB1 ALA   365      69.820  41.480  46.820  1.00  0.00            
ATOM   3744  HB2 ALA   365      68.420  42.370  47.330  1.00  0.00            
ATOM   3745  HB3 ALA   365      68.260  40.920  46.220  1.00  0.00            
ATOM   3746  C   ALA   365      67.680  42.990  44.610  1.00  0.00            
ATOM   3747  O   ALA   365      67.440  42.230  43.670  1.00  0.00            
ATOM   3748  N   LEU   366      66.880  44.010  44.950  1.00  0.00            
ATOM   3749  HN  LEU   366      67.130  44.480  45.790  1.00  0.00            
ATOM   3750  CA  LEU   366      65.720  44.440  44.230  1.00  0.00            
ATOM   3751  HA  LEU   366      65.020  43.650  44.020  1.00  0.00            
ATOM   3752  CB  LEU   366      65.000  45.470  45.100  1.00  0.00            
ATOM   3753  HB1 LEU   366      65.600  46.380  45.310  1.00  0.00            
ATOM   3754  HB2 LEU   366      64.220  46.060  44.570  1.00  0.00            
ATOM   3755  CG  LEU   366      64.450  44.830  46.390  1.00  0.00            
ATOM   3756  HG  LEU   366      65.180  44.050  46.690  1.00  0.00            
ATOM   3757  CD1 LEU   366      64.450  45.790  47.590  1.00  0.00            
ATOM   3758 1HD1 LEU   366      63.630  46.520  47.390  1.00  0.00            
ATOM   3759 2HD1 LEU   366      64.310  45.220  48.530  1.00  0.00            
ATOM   3760 3HD1 LEU   366      65.390  46.370  47.710  1.00  0.00            
ATOM   3761  CD2 LEU   366      63.100  44.130  46.210  1.00  0.00            
ATOM   3762 1HD2 LEU   366      62.770  43.490  47.060  1.00  0.00            
ATOM   3763 2HD2 LEU   366      62.240  44.770  45.900  1.00  0.00            
ATOM   3764 3HD2 LEU   366      63.100  43.370  45.390  1.00  0.00            
ATOM   3765  C   LEU   366      66.010  45.050  42.900  1.00  0.00            
ATOM   3766  O   LEU   366      65.410  44.790  41.850  1.00  0.00            
ATOM   3767  N   GLY   367      67.090  45.850  42.870  1.00  0.00            
ATOM   3768  HN  GLY   367      67.740  45.930  43.620  1.00  0.00            
ATOM   3769  CA  GLY   367      67.440  46.580  41.690  1.00  0.00            
ATOM   3770  HA1 GLY   367      66.610  47.100  41.240  1.00  0.00            
ATOM   3771  HA2 GLY   367      68.280  47.190  42.000  1.00  0.00            
ATOM   3772  C   GLY   367      68.000  45.810  40.540  1.00  0.00            
ATOM   3773  O   GLY   367      68.000  46.360  39.440  1.00  0.00            
ATOM   3774  N   LEU   368      68.450  44.580  40.860  1.00  0.00            
ATOM   3775  HN  LEU   368      68.610  44.470  41.840  1.00  0.00            
ATOM   3776  CA  LEU   368      68.870  43.540  39.970  1.00  0.00            
ATOM   3777  HA  LEU   368      69.760  43.870  39.460  1.00  0.00            
ATOM   3778  CB  LEU   368      68.890  42.310  40.900  1.00  0.00            
ATOM   3779  HB1 LEU   368      69.550  42.560  41.760  1.00  0.00            
ATOM   3780  HB2 LEU   368      67.950  41.980  41.370  1.00  0.00            
ATOM   3781  CG  LEU   368      69.430  41.050  40.200  1.00  0.00            
ATOM   3782  HG  LEU   368      68.590  40.760  39.540  1.00  0.00            
ATOM   3783  CD1 LEU   368      70.740  41.210  39.410  1.00  0.00            
ATOM   3784 1HD1 LEU   368      70.660  41.930  38.570  1.00  0.00            
ATOM   3785 2HD1 LEU   368      71.460  41.530  40.200  1.00  0.00            
ATOM   3786 3HD1 LEU   368      71.100  40.210  39.070  1.00  0.00            
ATOM   3787  CD2 LEU   368      69.660  39.960  41.250  1.00  0.00            
ATOM   3788 1HD2 LEU   368      68.680  39.780  41.750  1.00  0.00            
ATOM   3789 2HD2 LEU   368      69.950  38.960  40.870  1.00  0.00            
ATOM   3790 3HD2 LEU   368      70.460  40.380  41.890  1.00  0.00            
ATOM   3791  C   LEU   368      67.830  43.330  38.930  1.00  0.00            
ATOM   3792  O   LEU   368      68.130  43.200  37.750  1.00  0.00            
ATOM   3793  N   HIS   369      66.570  43.350  39.420  1.00  0.00            
ATOM   3794  HN  HIS   369      66.250  43.690  40.300  1.00  0.00            
ATOM   3795  CA  HIS   369      65.480  42.920  38.610  1.00  0.00            
ATOM   3796  HA  HIS   369      65.710  42.330  37.740  1.00  0.00            
ATOM   3797  CB  HIS   369      64.520  41.960  39.350  1.00  0.00            
ATOM   3798  HB1 HIS   369      63.950  42.560  40.080  1.00  0.00            
ATOM   3799  HB2 HIS   369      63.690  41.540  38.740  1.00  0.00            
ATOM   3800  ND1 HIS   369      65.440  39.660  39.140  1.00  0.00            
ATOM   3801  CG  HIS   369      65.190  40.760  39.940  1.00  0.00            
ATOM   3802  CE1 HIS   369      66.000  38.800  39.960  1.00  0.00            
ATOM   3803  HE1 HIS   369      66.450  37.850  39.680  1.00  0.00            
ATOM   3804  NE2 HIS   369      66.090  39.230  41.250  1.00  0.00            
ATOM   3805  HE2 HIS   369      66.500  38.750  42.020  1.00  0.00            
ATOM   3806  CD2 HIS   369      65.510  40.480  41.240  1.00  0.00            
ATOM   3807  HD2 HIS   369      65.290  40.970  42.180  1.00  0.00            
ATOM   3808  C   HIS   369      64.580  43.950  38.020  1.00  0.00            
ATOM   3809  O   HIS   369      63.440  43.700  37.640  1.00  0.00            
ATOM   3810  N   LEU   370      64.980  45.220  37.840  1.00  0.00            
ATOM   3811  HN  LEU   370      65.870  45.540  38.170  1.00  0.00            
ATOM   3812  CA  LEU   370      64.070  46.210  37.350  1.00  0.00            
ATOM   3813  HA  LEU   370      63.040  46.010  37.610  1.00  0.00            
ATOM   3814  CB  LEU   370      64.480  47.570  37.930  1.00  0.00            
ATOM   3815  HB1 LEU   370      65.530  47.750  37.600  1.00  0.00            
ATOM   3816  HB2 LEU   370      63.930  48.480  37.620  1.00  0.00            
ATOM   3817  CG  LEU   370      64.350  47.780  39.450  1.00  0.00            
ATOM   3818  HG  LEU   370      64.900  47.050  40.070  1.00  0.00            
ATOM   3819  CD1 LEU   370      65.000  49.130  39.810  1.00  0.00            
ATOM   3820 1HD1 LEU   370      64.550  49.960  39.220  1.00  0.00            
ATOM   3821 2HD1 LEU   370      64.840  49.370  40.880  1.00  0.00            
ATOM   3822 3HD1 LEU   370      66.070  49.080  39.530  1.00  0.00            
ATOM   3823  CD2 LEU   370      62.880  47.650  39.910  1.00  0.00            
ATOM   3824 1HD2 LEU   370      62.900  47.760  41.010  1.00  0.00            
ATOM   3825 2HD2 LEU   370      62.290  48.420  39.370  1.00  0.00            
ATOM   3826 3HD2 LEU   370      62.440  46.650  39.690  1.00  0.00            
ATOM   3827  C   LEU   370      64.130  46.350  35.870  1.00  0.00            
ATOM   3828  O   LEU   370      63.320  47.110  35.340  1.00  0.00            
ATOM   3829  N   THR   371      65.010  45.600  35.170  1.00  0.00            
ATOM   3830  HN  THR   371      65.600  45.030  35.740  1.00  0.00            
ATOM   3831  CA  THR   371      65.160  45.680  33.760  1.00  0.00            
ATOM   3832  HA  THR   371      64.830  46.640  33.390  1.00  0.00            
ATOM   3833  CB  THR   371      66.580  45.550  33.280  1.00  0.00            
ATOM   3834  HB  THR   371      66.630  45.550  32.170  1.00  0.00            
ATOM   3835  OG1 THR   371      67.280  44.470  33.890  1.00  0.00            
ATOM   3836  HG1 THR   371      68.120  44.610  33.450  1.00  0.00            
ATOM   3837  CG2 THR   371      67.260  46.870  33.700  1.00  0.00            
ATOM   3838 1HG2 THR   371      67.350  46.900  34.810  1.00  0.00            
ATOM   3839 2HG2 THR   371      68.270  47.080  33.270  1.00  0.00            
ATOM   3840 3HG2 THR   371      66.500  47.650  33.500  1.00  0.00            
ATOM   3841  C   THR   371      64.440  44.580  33.050  1.00  0.00            
ATOM   3842  O   THR   371      64.340  44.440  31.830  1.00  0.00            
ATOM   3843  N   ASP   372      63.780  43.740  33.870  1.00  0.00            
ATOM   3844  HN  ASP   372      63.900  43.720  34.850  1.00  0.00            
ATOM   3845  CA  ASP   372      62.950  42.680  33.400  1.00  0.00            
ATOM   3846  HA  ASP   372      63.620  42.110  32.780  1.00  0.00            
ATOM   3847  CB  ASP   372      62.370  41.890  34.590  1.00  0.00            
ATOM   3848  HB1 ASP   372      63.190  41.710  35.310  1.00  0.00            
ATOM   3849  HB2 ASP   372      61.550  42.450  35.080  1.00  0.00            
ATOM   3850  CG  ASP   372      61.940  40.480  34.230  1.00  0.00            
ATOM   3851  OD1 ASP   372      60.710  40.250  34.090  1.00  0.00            
ATOM   3852  OD2 ASP   372      62.800  39.610  33.910  1.00  0.00            
ATOM   3853  C   ASP   372      61.800  42.980  32.500  1.00  0.00            
ATOM   3854  O   ASP   372      61.150  44.010  32.690  1.00  0.00            
ATOM   3855  N   PRO   373      61.390  42.130  31.600  1.00  0.00            
ATOM   3856  CD  PRO   373      62.170  41.150  30.850  1.00  0.00            
ATOM   3857  HD1 PRO   373      62.390  40.230  31.430  1.00  0.00            
ATOM   3858  HD2 PRO   373      63.150  41.500  30.460  1.00  0.00            
ATOM   3859  CA  PRO   373      60.080  42.290  31.040  1.00  0.00            
ATOM   3860  HA  PRO   373      60.200  43.160  30.410  1.00  0.00            
ATOM   3861  CB  PRO   373      59.880  41.000  30.240  1.00  0.00            
ATOM   3862  HB1 PRO   373      59.790  40.030  30.790  1.00  0.00            
ATOM   3863  HB2 PRO   373      59.130  41.160  29.440  1.00  0.00            
ATOM   3864  CG  PRO   373      61.280  40.850  29.630  1.00  0.00            
ATOM   3865  HG1 PRO   373      61.430  39.830  29.210  1.00  0.00            
ATOM   3866  HG2 PRO   373      61.460  41.540  28.780  1.00  0.00            
ATOM   3867  C   PRO   373      58.840  42.390  31.850  1.00  0.00            
ATOM   3868  O   PRO   373      57.890  43.090  31.490  1.00  0.00            
ATOM   3869  N   SER   374      58.620  41.720  33.000  1.00  0.00            
ATOM   3870  HN  SER   374      59.350  41.070  33.230  1.00  0.00            
ATOM   3871  CA  SER   374      57.530  41.720  33.920  1.00  0.00            
ATOM   3872  HA  SER   374      56.610  41.560  33.380  1.00  0.00            
ATOM   3873  CB  SER   374      57.700  40.570  34.930  1.00  0.00            
ATOM   3874  HB1 SER   374      58.000  39.690  34.320  1.00  0.00            
ATOM   3875  HB2 SER   374      58.560  40.750  35.610  1.00  0.00            
ATOM   3876  OG  SER   374      56.510  40.510  35.710  1.00  0.00            
ATOM   3877  HG1 SER   374      56.480  39.650  36.140  1.00  0.00            
ATOM   3878  C   SER   374      57.170  43.000  34.590  1.00  0.00            
ATOM   3879  O   SER   374      57.930  43.490  35.420  1.00  0.00            
ATOM   3880  N   GLN   375      56.020  43.640  34.290  1.00  0.00            
ATOM   3881  HN  GLN   375      55.260  43.340  33.720  1.00  0.00            
ATOM   3882  CA  GLN   375      55.640  44.890  34.870  1.00  0.00            
ATOM   3883  HA  GLN   375      56.540  45.480  35.000  1.00  0.00            
ATOM   3884  CB  GLN   375      54.490  45.640  34.180  1.00  0.00            
ATOM   3885  HB1 GLN   375      54.390  46.590  34.750  1.00  0.00            
ATOM   3886  HB2 GLN   375      54.740  45.850  33.110  1.00  0.00            
ATOM   3887  CG  GLN   375      53.160  44.890  34.070  1.00  0.00            
ATOM   3888  HG1 GLN   375      53.270  43.960  33.480  1.00  0.00            
ATOM   3889  HG2 GLN   375      52.810  44.570  35.080  1.00  0.00            
ATOM   3890  CD  GLN   375      52.090  45.830  33.550  1.00  0.00            
ATOM   3891  OE1 GLN   375      52.300  47.050  33.550  1.00  0.00            
ATOM   3892  NE2 GLN   375      50.880  45.300  33.240  1.00  0.00            
ATOM   3893 1HE2 GLN   375      50.760  44.310  33.150  1.00  0.00            
ATOM   3894 2HE2 GLN   375      50.110  45.930  33.110  1.00  0.00            
ATOM   3895  C   GLN   375      55.310  44.600  36.290  1.00  0.00            
ATOM   3896  O   GLN   375      55.580  45.430  37.160  1.00  0.00            
ATOM   3897  N   ARG   376      54.680  43.460  36.620  1.00  0.00            
ATOM   3898  HN  ARG   376      54.520  42.790  35.900  1.00  0.00            
ATOM   3899  CA  ARG   376      54.400  43.140  37.990  1.00  0.00            
ATOM   3900  HA  ARG   376      53.830  44.000  38.320  1.00  0.00            
ATOM   3901  CB  ARG   376      53.480  41.930  38.210  1.00  0.00            
ATOM   3902  HB1 ARG   376      52.880  42.130  39.120  1.00  0.00            
ATOM   3903  HB2 ARG   376      52.730  41.910  37.390  1.00  0.00            
ATOM   3904  CG  ARG   376      54.160  40.560  38.330  1.00  0.00            
ATOM   3905  HG1 ARG   376      54.680  40.240  37.400  1.00  0.00            
ATOM   3906  HG2 ARG   376      54.880  40.610  39.180  1.00  0.00            
ATOM   3907  CD  ARG   376      53.230  39.390  38.640  1.00  0.00            
ATOM   3908  HD1 ARG   376      52.930  39.490  39.700  1.00  0.00            
ATOM   3909  HD2 ARG   376      52.290  39.520  38.060  1.00  0.00            
ATOM   3910  NE  ARG   376      53.880  38.070  38.400  1.00  0.00            
ATOM   3911  HE  ARG   376      54.470  38.030  37.590  1.00  0.00            
ATOM   3912  CZ  ARG   376      53.600  37.000  39.200  1.00  0.00            
ATOM   3913  NH1 ARG   376      52.960  37.220  40.380  1.00  0.00            
ATOM   3914 1HH1 ARG   376      52.750  38.180  40.560  1.00  0.00            
ATOM   3915 2HH1 ARG   376      52.400  36.550  40.860  1.00  0.00            
ATOM   3916  NH2 ARG   376      53.890  35.720  38.810  1.00  0.00            
ATOM   3917 1HH2 ARG   376      54.160  35.800  37.850  1.00  0.00            
ATOM   3918 2HH2 ARG   376      53.460  34.970  39.320  1.00  0.00            
ATOM   3919  C   ARG   376      55.610  43.190  38.860  1.00  0.00            
ATOM   3920  O   ARG   376      55.530  43.680  39.980  1.00  0.00            
ATOM   3921  N   LEU   377      56.750  42.660  38.380  1.00  0.00            
ATOM   3922  HN  LEU   377      56.630  42.280  37.460  1.00  0.00            
ATOM   3923  CA  LEU   377      57.980  42.520  39.090  1.00  0.00            
ATOM   3924  HA  LEU   377      57.670  42.120  40.050  1.00  0.00            
ATOM   3925  CB  LEU   377      58.890  41.520  38.360  1.00  0.00            
ATOM   3926  HB1 LEU   377      58.270  40.610  38.250  1.00  0.00            
ATOM   3927  HB2 LEU   377      59.230  41.860  37.360  1.00  0.00            
ATOM   3928  CG  LEU   377      60.210  41.170  39.060  1.00  0.00            
ATOM   3929  HG  LEU   377      60.850  42.080  38.960  1.00  0.00            
ATOM   3930  CD1 LEU   377      60.100  40.640  40.500  1.00  0.00            
ATOM   3931 1HD1 LEU   377      59.610  39.640  40.570  1.00  0.00            
ATOM   3932 2HD1 LEU   377      61.090  40.420  40.960  1.00  0.00            
ATOM   3933 3HD1 LEU   377      59.550  41.370  41.120  1.00  0.00            
ATOM   3934  CD2 LEU   377      61.010  40.120  38.280  1.00  0.00            
ATOM   3935 1HD2 LEU   377      60.410  39.180  38.280  1.00  0.00            
ATOM   3936 2HD2 LEU   377      61.200  40.480  37.250  1.00  0.00            
ATOM   3937 3HD2 LEU   377      62.010  39.920  38.740  1.00  0.00            
ATOM   3938  C   LEU   377      58.700  43.800  39.350  1.00  0.00            
ATOM   3939  O   LEU   377      59.080  43.980  40.510  1.00  0.00            
ATOM   3940  N   VAL   378      58.820  44.660  38.330  1.00  0.00            
ATOM   3941  HN  VAL   378      58.360  44.470  37.460  1.00  0.00            
ATOM   3942  CA  VAL   378      59.440  45.930  38.520  1.00  0.00            
ATOM   3943  HA  VAL   378      60.450  45.710  38.830  1.00  0.00            
ATOM   3944  CB  VAL   378      59.550  46.580  37.170  1.00  0.00            
ATOM   3945  HB  VAL   378      58.520  46.760  36.790  1.00  0.00            
ATOM   3946  CG1 VAL   378      60.180  47.990  37.270  1.00  0.00            
ATOM   3947 1HG1 VAL   378      59.790  48.570  38.130  1.00  0.00            
ATOM   3948 2HG1 VAL   378      61.240  47.750  37.490  1.00  0.00            
ATOM   3949 3HG1 VAL   378      60.030  48.610  36.370  1.00  0.00            
ATOM   3950  CG2 VAL   378      60.320  45.750  36.130  1.00  0.00            
ATOM   3951 1HG2 VAL   378      61.320  45.570  36.580  1.00  0.00            
ATOM   3952 2HG2 VAL   378      59.810  44.760  36.090  1.00  0.00            
ATOM   3953 3HG2 VAL   378      60.360  46.310  35.170  1.00  0.00            
ATOM   3954  C   VAL   378      58.750  46.700  39.590  1.00  0.00            
ATOM   3955  O   VAL   378      59.370  47.340  40.440  1.00  0.00            
ATOM   3956  N   GLN   379      57.410  46.790  39.540  1.00  0.00            
ATOM   3957  HN  GLN   379      56.920  46.320  38.800  1.00  0.00            
ATOM   3958  CA  GLN   379      56.640  47.620  40.420  1.00  0.00            
ATOM   3959  HA  GLN   379      57.030  48.620  40.290  1.00  0.00            
ATOM   3960  CB  GLN   379      55.170  47.510  39.990  1.00  0.00            
ATOM   3961  HB1 GLN   379      55.150  48.150  39.090  1.00  0.00            
ATOM   3962  HB2 GLN   379      54.900  46.490  39.650  1.00  0.00            
ATOM   3963  CG  GLN   379      54.190  48.210  40.940  1.00  0.00            
ATOM   3964  HG1 GLN   379      54.100  47.510  41.810  1.00  0.00            
ATOM   3965  HG2 GLN   379      54.610  49.180  41.290  1.00  0.00            
ATOM   3966  CD  GLN   379      52.760  48.340  40.440  1.00  0.00            
ATOM   3967  OE1 GLN   379      52.410  48.850  39.380  1.00  0.00            
ATOM   3968  NE2 GLN   379      51.760  48.000  41.300  1.00  0.00            
ATOM   3969 1HE2 GLN   379      51.880  47.830  42.270  1.00  0.00            
ATOM   3970 2HE2 GLN   379      50.820  48.040  40.960  1.00  0.00            
ATOM   3971  C   GLN   379      56.670  47.240  41.860  1.00  0.00            
ATOM   3972  O   GLN   379      56.860  48.090  42.740  1.00  0.00            
ATOM   3973  N   ASN   380      56.560  45.940  42.180  1.00  0.00            
ATOM   3974  HN  ASN   380      56.440  45.280  41.440  1.00  0.00            
ATOM   3975  CA  ASN   380      56.720  45.450  43.510  1.00  0.00            
ATOM   3976  HA  ASN   380      56.020  46.060  44.050  1.00  0.00            
ATOM   3977  CB  ASN   380      56.200  44.010  43.410  1.00  0.00            
ATOM   3978  HB1 ASN   380      55.320  44.050  42.730  1.00  0.00            
ATOM   3979  HB2 ASN   380      56.910  43.230  43.050  1.00  0.00            
ATOM   3980  CG  ASN   380      55.590  43.570  44.730  1.00  0.00            
ATOM   3981  OD1 ASN   380      56.270  43.690  45.750  1.00  0.00            
ATOM   3982  ND2 ASN   380      54.330  43.050  44.730  1.00  0.00            
ATOM   3983 1HD2 ASN   380      53.850  42.870  43.880  1.00  0.00            
ATOM   3984 2HD2 ASN   380      53.840  42.970  45.600  1.00  0.00            
ATOM   3985  C   ASN   380      58.080  45.600  44.100  1.00  0.00            
ATOM   3986  O   ASN   380      58.310  45.990  45.250  1.00  0.00            
ATOM   3987  N   CYS   381      59.110  45.510  43.240  1.00  0.00            
ATOM   3988  HN  CYS   381      58.960  45.290  42.280  1.00  0.00            
ATOM   3989  CA  CYS   381      60.450  45.820  43.620  1.00  0.00            
ATOM   3990  HA  CYS   381      60.560  45.380  44.600  1.00  0.00            
ATOM   3991  CB  CYS   381      61.470  45.190  42.660  1.00  0.00            
ATOM   3992  HB1 CYS   381      61.380  45.650  41.650  1.00  0.00            
ATOM   3993  HB2 CYS   381      62.490  45.410  43.040  1.00  0.00            
ATOM   3994  SG  CYS   381      61.490  43.370  42.680  1.00  0.00            
ATOM   3995  HG1 CYS   381      60.430  43.270  41.880  1.00  0.00            
ATOM   3996  C   CYS   381      60.770  47.260  43.810  1.00  0.00            
ATOM   3997  O   CYS   381      61.430  47.700  44.750  1.00  0.00            
ATOM   3998  N   LEU   382      60.330  48.110  42.870  1.00  0.00            
ATOM   3999  HN  LEU   382      59.900  47.860  42.000  1.00  0.00            
ATOM   4000  CA  LEU   382      60.490  49.520  42.990  1.00  0.00            
ATOM   4001  HA  LEU   382      61.550  49.730  42.990  1.00  0.00            
ATOM   4002  CB  LEU   382      60.020  50.150  41.660  1.00  0.00            
ATOM   4003  HB1 LEU   382      60.620  49.550  40.940  1.00  0.00            
ATOM   4004  HB2 LEU   382      58.930  50.040  41.490  1.00  0.00            
ATOM   4005  CG  LEU   382      60.580  51.560  41.410  1.00  0.00            
ATOM   4006  HG  LEU   382      60.160  52.230  42.190  1.00  0.00            
ATOM   4007  CD1 LEU   382      62.100  51.720  41.500  1.00  0.00            
ATOM   4008 1HD1 LEU   382      62.370  52.730  41.140  1.00  0.00            
ATOM   4009 2HD1 LEU   382      62.400  51.530  42.560  1.00  0.00            
ATOM   4010 3HD1 LEU   382      62.640  50.970  40.880  1.00  0.00            
ATOM   4011  CD2 LEU   382      60.200  51.920  39.960  1.00  0.00            
ATOM   4012 1HD2 LEU   382      60.450  51.180  39.160  1.00  0.00            
ATOM   4013 2HD2 LEU   382      59.100  51.960  39.800  1.00  0.00            
ATOM   4014 3HD2 LEU   382      60.600  52.880  39.580  1.00  0.00            
ATOM   4015  C   LEU   382      59.900  50.160  44.210  1.00  0.00            
ATOM   4016  O   LEU   382      60.540  51.010  44.830  1.00  0.00            
ATOM   4017  N   TRP   383      58.710  49.700  44.630  1.00  0.00            
ATOM   4018  HN  TRP   383      58.300  48.920  44.170  1.00  0.00            
ATOM   4019  CA  TRP   383      58.000  50.220  45.760  1.00  0.00            
ATOM   4020  HA  TRP   383      57.970  51.300  45.740  1.00  0.00            
ATOM   4021  CB  TRP   383      56.580  49.630  45.770  1.00  0.00            
ATOM   4022  HB1 TRP   383      56.720  48.550  45.550  1.00  0.00            
ATOM   4023  HB2 TRP   383      56.190  49.810  46.790  1.00  0.00            
ATOM   4024  CG  TRP   383      55.550  50.160  44.800  1.00  0.00            
ATOM   4025  CD1 TRP   383      55.790  50.970  43.730  1.00  0.00            
ATOM   4026  HD1 TRP   383      56.770  51.370  43.510  1.00  0.00            
ATOM   4027  NE1 TRP   383      54.640  51.200  43.010  1.00  0.00            
ATOM   4028  HE1 TRP   383      54.540  51.800  42.250  1.00  0.00            
ATOM   4029  CE2 TRP   383      53.590  50.630  43.690  1.00  0.00            
ATOM   4030  CD2 TRP   383      54.120  49.960  44.800  1.00  0.00            
ATOM   4031  CE3 TRP   383      53.300  49.350  45.710  1.00  0.00            
ATOM   4032  HE3 TRP   383      53.650  48.860  46.610  1.00  0.00            
ATOM   4033  CZ3 TRP   383      51.970  49.330  45.360  1.00  0.00            
ATOM   4034  HZ3 TRP   383      51.240  48.870  46.020  1.00  0.00            
ATOM   4035  CZ2 TRP   383      52.260  50.580  43.390  1.00  0.00            
ATOM   4036  HZ2 TRP   383      51.800  51.110  42.570  1.00  0.00            
ATOM   4037  CH2 TRP   383      51.420  49.920  44.250  1.00  0.00            
ATOM   4038  HH2 TRP   383      50.350  50.060  44.170  1.00  0.00            
ATOM   4039  C   TRP   383      58.760  49.840  46.980  1.00  0.00            
ATOM   4040  O   TRP   383      58.860  50.680  47.880  1.00  0.00            
ATOM   4041  N   THR   384      59.300  48.620  47.070  1.00  0.00            
ATOM   4042  HN  THR   384      59.050  48.020  46.320  1.00  0.00            
ATOM   4043  CA  THR   384      60.200  48.100  48.060  1.00  0.00            
ATOM   4044  HA  THR   384      59.660  48.100  48.990  1.00  0.00            
ATOM   4045  CB  THR   384      60.450  46.660  47.710  1.00  0.00            
ATOM   4046  HB  THR   384      61.000  46.590  46.750  1.00  0.00            
ATOM   4047  OG1 THR   384      59.210  45.970  47.710  1.00  0.00            
ATOM   4048  HG1 THR   384      58.970  45.870  46.780  1.00  0.00            
ATOM   4049  CG2 THR   384      61.260  45.840  48.730  1.00  0.00            
ATOM   4050 1HG2 THR   384      62.300  46.210  48.890  1.00  0.00            
ATOM   4051 2HG2 THR   384      60.730  45.820  49.710  1.00  0.00            
ATOM   4052 3HG2 THR   384      61.350  44.820  48.300  1.00  0.00            
ATOM   4053  C   THR   384      61.530  48.760  48.200  1.00  0.00            
ATOM   4054  O   THR   384      62.110  49.070  49.240  1.00  0.00            
ATOM   4055  N   LEU   385      62.180  49.100  47.080  1.00  0.00            
ATOM   4056  HN  LEU   385      61.820  48.770  46.210  1.00  0.00            
ATOM   4057  CA  LEU   385      63.380  49.850  46.870  1.00  0.00            
ATOM   4058  HA  LEU   385      64.160  49.360  47.420  1.00  0.00            
ATOM   4059  CB  LEU   385      63.810  49.760  45.390  1.00  0.00            
ATOM   4060  HB1 LEU   385      63.890  48.670  45.210  1.00  0.00            
ATOM   4061  HB2 LEU   385      62.930  49.970  44.750  1.00  0.00            
ATOM   4062  CG  LEU   385      65.190  50.290  44.980  1.00  0.00            
ATOM   4063  HG  LEU   385      66.030  50.050  45.660  1.00  0.00            
ATOM   4064  CD1 LEU   385      65.530  49.570  43.660  1.00  0.00            
ATOM   4065 1HD1 LEU   385      65.630  48.480  43.850  1.00  0.00            
ATOM   4066 2HD1 LEU   385      64.700  49.870  42.990  1.00  0.00            
ATOM   4067 3HD1 LEU   385      66.540  49.860  43.290  1.00  0.00            
ATOM   4068  CD2 LEU   385      65.210  51.820  44.800  1.00  0.00            
ATOM   4069 1HD2 LEU   385      65.480  52.390  45.720  1.00  0.00            
ATOM   4070 2HD2 LEU   385      66.080  52.020  44.140  1.00  0.00            
ATOM   4071 3HD2 LEU   385      64.310  52.300  44.370  1.00  0.00            
ATOM   4072  C   LEU   385      63.360  51.240  47.410  1.00  0.00            
ATOM   4073  O   LEU   385      64.170  51.640  48.230  1.00  0.00            
ATOM   4074  N   ARG   386      62.240  51.880  47.030  1.00  0.00            
ATOM   4075  HN  ARG   386      61.710  51.490  46.280  1.00  0.00            
ATOM   4076  CA  ARG   386      61.960  53.170  47.580  1.00  0.00            
ATOM   4077  HA  ARG   386      62.800  53.810  47.330  1.00  0.00            
ATOM   4078  CB  ARG   386      60.610  53.690  47.060  1.00  0.00            
ATOM   4079  HB1 ARG   386      59.930  52.820  47.000  1.00  0.00            
ATOM   4080  HB2 ARG   386      60.220  54.490  47.730  1.00  0.00            
ATOM   4081  CG  ARG   386      60.690  54.200  45.620  1.00  0.00            
ATOM   4082  HG1 ARG   386      61.220  55.160  45.780  1.00  0.00            
ATOM   4083  HG2 ARG   386      61.340  53.560  44.990  1.00  0.00            
ATOM   4084  CD  ARG   386      59.340  54.380  44.920  1.00  0.00            
ATOM   4085  HD1 ARG   386      58.910  53.400  44.620  1.00  0.00            
ATOM   4086  HD2 ARG   386      58.710  54.960  45.640  1.00  0.00            
ATOM   4087  NE  ARG   386      59.600  55.140  43.670  1.00  0.00            
ATOM   4088  HE  ARG   386      60.540  55.460  43.500  1.00  0.00            
ATOM   4089  CZ  ARG   386      58.620  55.140  42.720  1.00  0.00            
ATOM   4090  NH1 ARG   386      57.360  54.630  42.870  1.00  0.00            
ATOM   4091 1HH1 ARG   386      56.950  54.500  43.780  1.00  0.00            
ATOM   4092 2HH1 ARG   386      56.770  54.750  42.070  1.00  0.00            
ATOM   4093  NH2 ARG   386      58.970  55.420  41.440  1.00  0.00            
ATOM   4094 1HH2 ARG   386      59.910  55.740  41.340  1.00  0.00            
ATOM   4095 2HH2 ARG   386      58.350  55.220  40.670  1.00  0.00            
ATOM   4096  C   ARG   386      61.920  53.270  49.070  1.00  0.00            
ATOM   4097  O   ARG   386      62.370  54.330  49.490  1.00  0.00            
ATOM   4098  N   ASN   387      61.430  52.290  49.850  1.00  0.00            
ATOM   4099  HN  ASN   387      61.070  51.460  49.430  1.00  0.00            
ATOM   4100  CA  ASN   387      61.480  52.450  51.270  1.00  0.00            
ATOM   4101  HA  ASN   387      60.900  53.320  51.530  1.00  0.00            
ATOM   4102  CB  ASN   387      60.710  51.240  51.820  1.00  0.00            
ATOM   4103  HB1 ASN   387      61.380  50.400  51.550  1.00  0.00            
ATOM   4104  HB2 ASN   387      60.640  51.200  52.930  1.00  0.00            
ATOM   4105  CG  ASN   387      59.270  51.210  51.310  1.00  0.00            
ATOM   4106  OD1 ASN   387      58.660  52.260  51.130  1.00  0.00            
ATOM   4107  ND2 ASN   387      58.690  50.020  51.000  1.00  0.00            
ATOM   4108 1HD2 ASN   387      59.180  49.170  51.180  1.00  0.00            
ATOM   4109 2HD2 ASN   387      57.770  50.010  50.610  1.00  0.00            
ATOM   4110  C   ASN   387      62.820  52.580  51.910  1.00  0.00            
ATOM   4111  O   ASN   387      63.040  53.190  52.950  1.00  0.00            
ATOM   4112  N   LEU   388      63.840  52.000  51.250  1.00  0.00            
ATOM   4113  HN  LEU   388      63.490  51.390  50.540  1.00  0.00            
ATOM   4114  CA  LEU   388      65.200  51.900  51.680  1.00  0.00            
ATOM   4115  HA  LEU   388      65.310  52.000  52.750  1.00  0.00            
ATOM   4116  CB  LEU   388      65.750  50.540  51.210  1.00  0.00            
ATOM   4117  HB1 LEU   388      65.540  50.310  50.140  1.00  0.00            
ATOM   4118  HB2 LEU   388      66.830  50.520  51.430  1.00  0.00            
ATOM   4119  CG  LEU   388      65.040  49.420  51.980  1.00  0.00            
ATOM   4120  HG  LEU   388      63.940  49.570  51.880  1.00  0.00            
ATOM   4121  CD1 LEU   388      65.340  48.000  51.460  1.00  0.00            
ATOM   4122 1HD1 LEU   388      66.430  47.810  51.570  1.00  0.00            
ATOM   4123 2HD1 LEU   388      64.740  47.310  52.080  1.00  0.00            
ATOM   4124 3HD1 LEU   388      64.980  47.970  50.410  1.00  0.00            
ATOM   4125  CD2 LEU   388      65.190  49.320  53.510  1.00  0.00            
ATOM   4126 1HD2 LEU   388      66.180  48.870  53.730  1.00  0.00            
ATOM   4127 2HD2 LEU   388      65.190  50.300  54.040  1.00  0.00            
ATOM   4128 3HD2 LEU   388      64.450  48.650  53.990  1.00  0.00            
ATOM   4129  C   LEU   388      66.030  52.960  51.050  1.00  0.00            
ATOM   4130  O   LEU   388      67.000  53.350  51.700  1.00  0.00            
ATOM   4131  N   SER   389      65.690  53.520  49.870  1.00  0.00            
ATOM   4132  HN  SER   389      65.070  53.080  49.220  1.00  0.00            
ATOM   4133  CA  SER   389      66.260  54.740  49.390  1.00  0.00            
ATOM   4134  HA  SER   389      67.270  54.570  49.040  1.00  0.00            
ATOM   4135  CB  SER   389      65.550  55.470  48.230  1.00  0.00            
ATOM   4136  HB1 SER   389      64.480  55.650  48.440  1.00  0.00            
ATOM   4137  HB2 SER   389      66.130  56.380  47.950  1.00  0.00            
ATOM   4138  OG  SER   389      65.530  54.590  47.120  1.00  0.00            
ATOM   4139  HG1 SER   389      65.810  55.140  46.380  1.00  0.00            
ATOM   4140  C   SER   389      66.310  55.790  50.440  1.00  0.00            
ATOM   4141  O   SER   389      67.210  56.620  50.560  1.00  0.00            
ATOM   4142  N   ASP   390      65.150  55.890  51.100  1.00  0.00            
ATOM   4143  HN  ASP   390      64.520  55.130  50.920  1.00  0.00            
ATOM   4144  CA  ASP   390      64.860  56.860  52.110  1.00  0.00            
ATOM   4145  HA  ASP   390      65.050  57.790  51.600  1.00  0.00            
ATOM   4146  CB  ASP   390      63.410  56.600  52.530  1.00  0.00            
ATOM   4147  HB1 ASP   390      62.690  56.330  51.720  1.00  0.00            
ATOM   4148  HB2 ASP   390      63.310  55.610  53.030  1.00  0.00            
ATOM   4149  CG  ASP   390      62.770  57.750  53.300  1.00  0.00            
ATOM   4150  OD1 ASP   390      62.850  57.780  54.550  1.00  0.00            
ATOM   4151  OD2 ASP   390      62.170  58.670  52.690  1.00  0.00            
ATOM   4152  C   ASP   390      65.840  56.740  53.230  1.00  0.00            
ATOM   4153  O   ASP   390      66.270  57.760  53.770  1.00  0.00            
ATOM   4154  N   ALA   391      66.120  55.510  53.690  1.00  0.00            
ATOM   4155  HN  ALA   391      65.600  54.690  53.440  1.00  0.00            
ATOM   4156  CA  ALA   391      67.010  55.220  54.770  1.00  0.00            
ATOM   4157  HA  ALA   391      66.730  55.770  55.660  1.00  0.00            
ATOM   4158  CB  ALA   391      66.770  53.730  55.090  1.00  0.00            
ATOM   4159  HB1 ALA   391      66.930  53.090  54.200  1.00  0.00            
ATOM   4160  HB2 ALA   391      67.320  53.460  56.010  1.00  0.00            
ATOM   4161  HB3 ALA   391      65.690  53.630  55.310  1.00  0.00            
ATOM   4162  C   ALA   391      68.470  55.430  54.610  1.00  0.00            
ATOM   4163  O   ALA   391      69.170  55.800  55.550  1.00  0.00            
ATOM   4164  N   ALA   392      68.950  55.090  53.390  1.00  0.00            
ATOM   4165  HN  ALA   392      68.260  54.680  52.790  1.00  0.00            
ATOM   4166  CA  ALA   392      70.240  55.350  52.850  1.00  0.00            
ATOM   4167  HA  ALA   392      70.890  54.770  53.490  1.00  0.00            
ATOM   4168  CB  ALA   392      70.370  54.680  51.470  1.00  0.00            
ATOM   4169  HB1 ALA   392      69.640  55.070  50.730  1.00  0.00            
ATOM   4170  HB2 ALA   392      71.420  54.800  51.100  1.00  0.00            
ATOM   4171  HB3 ALA   392      70.170  53.600  51.600  1.00  0.00            
ATOM   4172  C   ALA   392      70.550  56.790  52.660  1.00  0.00            
ATOM   4173  O   ALA   392      71.610  57.300  53.030  1.00  0.00            
ATOM   4174  N   THR   393      69.540  57.560  52.210  1.00  0.00            
ATOM   4175  HN  THR   393      68.660  57.190  51.950  1.00  0.00            
ATOM   4176  CA  THR   393      69.570  58.970  51.990  1.00  0.00            
ATOM   4177  HA  THR   393      70.360  59.390  51.380  1.00  0.00            
ATOM   4178  CB  THR   393      68.350  59.520  51.310  1.00  0.00            
ATOM   4179  HB  THR   393      67.420  59.260  51.870  1.00  0.00            
ATOM   4180  OG1 THR   393      68.310  58.960  50.010  1.00  0.00            
ATOM   4181  HG1 THR   393      68.140  58.020  50.090  1.00  0.00            
ATOM   4182  CG2 THR   393      68.280  61.040  51.100  1.00  0.00            
ATOM   4183 1HG2 THR   393      69.230  61.350  50.630  1.00  0.00            
ATOM   4184 2HG2 THR   393      67.390  61.220  50.460  1.00  0.00            
ATOM   4185 3HG2 THR   393      68.230  61.590  52.060  1.00  0.00            
ATOM   4186  C   THR   393      69.650  59.760  53.250  1.00  0.00            
ATOM   4187  O   THR   393      70.400  60.730  53.340  1.00  0.00            
ATOM   4188  N   LYS   394      68.970  59.430  54.360  1.00  0.00            
ATOM   4189  HN  LYS   394      68.360  58.650  54.330  1.00  0.00            
ATOM   4190  CA  LYS   394      68.980  60.220  55.560  1.00  0.00            
ATOM   4191  HA  LYS   394      69.310  61.200  55.260  1.00  0.00            
ATOM   4192  CB  LYS   394      67.600  60.200  56.230  1.00  0.00            
ATOM   4193  HB1 LYS   394      67.420  59.140  56.510  1.00  0.00            
ATOM   4194  HB2 LYS   394      67.570  60.910  57.080  1.00  0.00            
ATOM   4195  CG  LYS   394      66.410  60.620  55.360  1.00  0.00            
ATOM   4196  HG1 LYS   394      66.470  61.690  55.090  1.00  0.00            
ATOM   4197  HG2 LYS   394      66.400  60.090  54.380  1.00  0.00            
ATOM   4198  CD  LYS   394      65.060  60.150  55.890  1.00  0.00            
ATOM   4199  HD1 LYS   394      65.030  59.080  55.600  1.00  0.00            
ATOM   4200  HD2 LYS   394      64.940  60.260  56.990  1.00  0.00            
ATOM   4201  CE  LYS   394      63.900  60.770  55.110  1.00  0.00            
ATOM   4202  HE1 LYS   394      64.000  61.820  55.450  1.00  0.00            
ATOM   4203  HE2 LYS   394      63.950  60.660  54.010  1.00  0.00            
ATOM   4204  NZ  LYS   394      62.610  60.210  55.590  1.00  0.00            
ATOM   4205  HZ1 LYS   394      62.570  59.280  55.120  1.00  0.00            
ATOM   4206  HZ2 LYS   394      62.630  60.170  56.630  1.00  0.00            
ATOM   4207  HZ3 LYS   394      61.850  60.830  55.270  1.00  0.00            
ATOM   4208  C   LYS   394      69.980  59.770  56.570  1.00  0.00            
ATOM   4209  O   LYS   394      70.130  60.410  57.610  1.00  0.00            
ATOM   4210  N   GLN   395      70.780  58.730  56.270  1.00  0.00            
ATOM   4211  HN  GLN   395      70.690  58.240  55.410  1.00  0.00            
ATOM   4212  CA  GLN   395      71.860  58.210  57.050  1.00  0.00            
ATOM   4213  HA  GLN   395      71.780  58.450  58.100  1.00  0.00            
ATOM   4214  CB  GLN   395      71.950  56.690  56.870  1.00  0.00            
ATOM   4215  HB1 GLN   395      71.030  56.260  57.300  1.00  0.00            
ATOM   4216  HB2 GLN   395      71.860  56.450  55.780  1.00  0.00            
ATOM   4217  CG  GLN   395      73.210  56.010  57.410  1.00  0.00            
ATOM   4218  HG1 GLN   395      73.030  54.970  57.060  1.00  0.00            
ATOM   4219  HG2 GLN   395      74.080  56.490  56.900  1.00  0.00            
ATOM   4220  CD  GLN   395      73.360  56.060  58.930  1.00  0.00            
ATOM   4221  OE1 GLN   395      72.980  55.170  59.690  1.00  0.00            
ATOM   4222  NE2 GLN   395      73.900  57.230  59.340  1.00  0.00            
ATOM   4223 1HE2 GLN   395      73.970  58.020  58.730  1.00  0.00            
ATOM   4224 2HE2 GLN   395      74.110  57.410  60.310  1.00  0.00            
ATOM   4225  C   GLN   395      73.080  58.970  56.550  1.00  0.00            
ATOM   4226  OT1 GLN   395      73.150  59.190  55.310  1.00  0.00            
ATOM   4227  OT2 GLN   395      73.960  59.410  57.330  1.00  0.00            
TER
ENDMDL
