# Supplementary material for: Design of target specific peptide inhibitors using generative deep learning and molecular dynamics simulations
Source: Nat Commun. 2024 Feb 21;15:1611. doi: 10.1038/s41467-024-45766-2 (PMC10882002; doi:10.1038/s41467-024-45766-2)
Supplement: Supplementary file 4 — Source Data [file 41467_2024_45766_MOESM4_ESM.zip › Sourcedata/Supl_Fig6.xlsx]

## Sheet: Sheet1
			Frequency of AA in each position
		AA identity	4th	3th	2nd	1st
	1	G	1	1	1	1
	2	A	0	1	0	0
	3	S	1	0	1	0
	4	I	2	1	1	1
	5	D	0	0	1	2
	6	Q	3	2	0	1
	7	H	1	0	1	0
	8	dA	0	2	1	0
	9	dP	0	0	0	0
	10	dV	1	0	1	0
	11	dT	1	0	3	0
	12	dL	0	0	0	0
	13	dN	0	2	1	1
	14	dK	1	0	0	2
	15	dE	0	0	1	2
	16	dF	0	0	0	0
	17	dR	4	2	3	8
	18	dY	3	0	2	0
	19	dW	3	1	0	0
	20	βA	0	1	0	0
	21	dβhA	0	2	1	0
	22	Pip	1	0	0	0
	23	AcPc	0	1	1	0
	24	isoD	0	2	2	3
	25	Phg	1	1	1	0
	26	dNal	0	1	1	0
	27	Fpa	0	2	1	1
	28	Nle	1	2	0	2
	29	O	0	0	0	0
