# Supplementary material for: Design of target specific peptide inhibitors using generative deep learning and molecular dynamics simulations
Source: Nat Commun. 2024 Feb 21;15:1611. doi: 10.1038/s41467-024-45766-2 (PMC10882002; doi:10.1038/s41467-024-45766-2)
Supplement: Supplementary file 4 — Source Data [file 41467_2024_45766_MOESM4_ESM.zip › Sourcedata/Supl_Fig7a.xlsx]

## Sheet: Supl_Fig6a
rmsALL_if difference	I_sc difference	pep_sc difference	I_bsa difference	Binding density difference	filename	I_sc	I_bsa	rmsALL_if	pep_sc	Seq	Extension type	Design method	rank-I_bsa	rank-pep_sc	rank-I_sc	rank-rmsALL_if	overall_rank	ML model	rank_by_all
-0.187315	-6.86487	14.4781	277.294	-0.000887042	len18_no_IL-23-ELFLQ-to_mutate.sc	-35.9162	1452.98	2.30463	-535.353	ELFLQ	no IL	Pretrain	0.0951613	0.872177	0.00927419	0.200806	0.277187		0.294355
-0.236842	-6.35271	14.6607	315.245	0.096385	len18_no_IL-32-EEFFQ-to_mutate.sc	-35.4041	1490.93	2.2551	-535.171	EEFFQ	no IL	Pretrain	0.028629	0.88871	0.0221774	0.0560484	0.242812		0.248891
-0.21918	-6.09733	11.6435	274.264	0.0468828	len20_no_IL-40-DVNYCWY-to_mutate.sc	-35.1487	1449.95	2.27277	-538.188	DVNYCWY	no IL	Pretrain	0.104032	0.36371	0.0354839	0.0971774	0.127812		0.150101
-0.183963	-6.39771	14.2858	261.515	0.0044784	len20_no_IL-76-EVFISFQ-to_mutate.sc	-35.4491	1437.2	2.30798	-535.545	EVFISFQ	no IL	Pretrain	0.142339	0.858871	0.0217742	0.214919	0.28875		0.309476
-0.306053	-7.215	10.4641	300.061	0.0135224	len21_no_IL-17-DKYFKVSH-to_mutate.sc	-36.2664	1475.75	2.18589	-539.367	DKYFKVSH	no IL	Pretrain	0.0475806	0.144355	0.00564516	0.00362903	0.0415625		0.0503024
-0.097256	-6.18944	14.0399	304.168	0.0896435	len21_no_IL-57-FQILNYME-to_mutate.sc	-35.2408	1479.85	2.39469	-535.791	FQILNYME	no IL	Pretrain	0.0415323	0.835887	0.0310484	0.691129	0.395625		0.399899
-0.19129	-8.00034	14.612	262.353	-0.105529	len21_no_IL-58-DIFLSLSF-to_mutate.sc	-37.0517	1438.04	2.30066	-535.219	DIFLSLSF	no IL	Pretrain	0.140323	0.883468	0.000806452	0.185887	0.28375		0.302621
-0.205102	-6.20936	10.7646	256.637	0.00922732	len22_no_IL-25-DITFASYLI-to_mutate.sc	-35.2607	1432.32	2.28684	-539.067	DITFASYLI	no IL	Pretrain	0.162903	0.190726	0.0306452	0.141129	0.102813		0.131351
-0.244068	-6.42562	13.9466	273.025	0.0221486	len22_no_IL-79-ESFDITSDS-to_mutate.sc	-35.477	1448.71	2.24788	-535.885	ESFDITSDS	no IL	Pretrain	0.108468	0.826613	0.0205645	0.0455645	0.231875		0.250302
-0.00429548	-6.55161	10.9791	259.248	-0.0101441	len17_no_IL-12-FAAW-to_mutate.sc	-35.603	1434.93	2.48765	-538.852	FAAW	no IL	Finetune1	0.154435	0.224597	0.0149194	0.971774	0.354514		0.341431
-0.179091	-6.31718	13.888	343.806	0.143358	len17_no_IL-28-WWYW-to_mutate.sc	-35.3685	1519.49	2.31285	-535.943	WWYW	no IL	Finetune1	0.00604839	0.818548	0.0237903	0.235081	0.274653		0.270867
-0.194955	-6.17253	14.4864	291.11	0.0695969	len17_no_IL-32-FWWW-to_mutate.sc	-35.2239	1466.8	2.29699	-535.345	FWWW	no IL	Finetune1	0.0625	0.872984	0.0314516	0.171774	0.290972		0.284677
-0.182621	-7.61988	10.9311	369.517	0.0977832	len17_no_IL-36-WRWW-to_mutate.sc	-36.6712	1545.2	2.30932	-538.9	WRWW	no IL	Finetune1	0.00241935	0.214113	0.00241935	0.220161	0.115278		0.109778
-0.207237	-6.21108	10.3887	271.924	0.0351057	len17_no_IL-58-MMWM-to_mutate.sc	-35.2624	1447.61	2.28471	-539.443	MMWM	no IL	Finetune1	0.112097	0.133871	0.0302419	0.131048	0.110764		0.101815
-0.04428	-6.73815	9.17825	283.938	0.0190459	len17_no_IL-64-WVAW-to_mutate.sc	-35.7895	1459.62	2.44767	-540.653	WVAW	no IL	Finetune1	0.0802419	0.0354839	0.0108871	0.898387	0.2625		0.25625
-0.181083	-6.86343	10.1211	289.16	0.0192353	len17_no_IL-69-MMWW-to_mutate.sc	-35.9148	1464.85	2.31086	-539.71	MMWW	no IL	Finetune1	0.0673387	0.10121	0.00967742	0.226613	0.111111		0.10121
-0.163907	-6.51264	10.0985	290.015	0.0445983	len17_no_IL-81-WAEM-to_mutate.sc	-35.564	1465.7	2.32804	-539.733	WAEM	no IL	Finetune1	0.0653226	0.0975806	0.0165323	0.312097	0.13125		0.122883
-0.190882	-6.50566	8.05754	333.835	0.115496	len18_no_IL-17-WRWMM-to_mutate.sc	-35.557	1509.52	2.30106	-541.774	WRWMM	no IL	Finetune1	0.0104839	0.00766129	0.0169355	0.187903	0.0586806		0.055746
-0.0764501	-6.29314	13.8964	311.056	0.0937013	len18_no_IL-47-MMMWM-to_mutate.sc	-35.3445	1486.74	2.4155	-535.935	MMMWM	no IL	Finetune1	0.0330645	0.820161	0.0254032	0.790726	0.419792		0.417339
-0.183565	-7.61423	14.1885	401.191	0.145811	len18_no_IL-79-WWYWW-to_mutate.sc	-36.6656	1576.88	2.30838	-535.643	WWYWW	no IL	Finetune1	0.000806452	0.852016	0.00282258	0.216532	0.269097		0.268044
-0.205955	-7.23172	9.50904	369.598	0.123026	len18_no_IL-83-WMWWM-to_mutate.sc	-36.2831	1545.28	2.28599	-540.322	WMWWM	no IL	Finetune1	0.00201613	0.0504032	0.00524194	0.137903	0.0486111		0.0488911
-0.132917	-6.65073	14.992	352.914	0.135406	len18_no_IL-90-MMWWM-to_mutate.sc	-35.7021	1528.6	2.35903	-534.839	MMWWM	no IL	Finetune1	0.00443548	0.910081	0.0125	0.490323	0.354514		0.354335
-0.174799	-6.625	9.5818	341.148	0.118985	len18_no_IL-97-YSWWT-to_mutate.sc	-35.6764	1516.83	2.31715	-540.249	YSWWT	no IL	Finetune1	0.00725806	0.0540323	0.0133065	0.259677	0.0871528		0.0835685
-0.18158	-6.24454	12.1892	314.454	0.102384	len19_no_IL-23-MMWWMM-to_mutate.sc	-35.2959	1490.14	2.31037	-537.642	MMWWMM	no IL	Finetune1	0.0294355	0.493952	0.0282258	0.224597	0.200694		0.194052
-0.254261	-7.12033	8.70622	285.258	-0.0048986	len19_no_IL-37-DGQWWW-to_mutate.sc	-36.1717	1460.94	2.23769	-541.125	DGQWWW	no IL	Finetune1	0.0778226	0.0153226	0.00645161	0.0318548	0.040625		0.0328629
-0.234528	-6.21258	14.2623	323.321	0.118527	len19_no_IL-79-LRFFSG-to_mutate.sc	-35.2639	1499.01	2.25742	-535.569	LRFFSG	no IL	Finetune1	0.0205645	0.856855	0.0298387	0.0604839	0.247917		0.241935
-0.141036	-6.12988	11.9715	280.944	0.0557646	len20_no_IL-21-WVDDDDD-to_mutate.sc	-35.1813	1456.63	2.35091	-537.86	WVDDDDD	no IL	Finetune1	0.0858871	0.440323	0.0350806	0.443145	0.257292		0.251109
-0.306942	-6.30982	10.8501	329.93	0.122394	len21_no_IL-10-LPWYLLAI-to_mutate.sc	-35.3612	1505.62	2.185	-538.981	LPWYLLAI	no IL	Finetune1	0.0141129	0.20121	0.0241935	0.00322581	0.0704861		0.0606855
-0.17368	-6.08825	10.6696	289.497	0.0727045	len21_no_IL-23-ICCWDSSS-to_mutate.sc	-35.1396	1465.18	2.31827	-539.162	ICCWDSSS	no IL	Finetune1	0.0665323	0.17621	0.0358871	0.264516	0.147569		0.135786
-0.284515	-6.48288	10.7862	331.54	0.113422	len21_no_IL-32-NNWYLLAE-to_mutate.sc	-35.5342	1507.23	2.20743	-539.045	NNWYLLAE	no IL	Finetune1	0.0129032	0.192339	0.0181452	0.00887097	0.06875		0.0580645
-0.246278	-6.7066	11.2676	340.609	0.112769	len21_no_IL-69-LVWYLCAK-to_mutate.sc	-35.758	1516.3	2.24567	-538.564	LVWYLCAK	no IL	Finetune1	0.00766129	0.283468	0.0112903	0.0403226	0.0927083		0.0856855
-0.138609	-6.45167	11.7445	360.319	0.159627	len21_no_IL-79-TVVWWWWW-to_mutate.sc	-35.503	1536.01	2.35334	-538.087	TVVWWWWW	no IL	Finetune1	0.00403226	0.3875	0.0185484	0.459274	0.219792		0.217339
-0.145934	-7.95706	14.33	408.983	0.13561	len21_no_IL-82-VVWWWWWW-to_mutate.sc	-37.0084	1584.67	2.34601	-535.501	VVWWWWWW	no IL	Finetune1	0.000403226	0.8625	0.00120968	0.415323	0.317014		0.319859
-0.264898	-6.8081	11.9719	323.369	0.0788768	len21_no_IL-8-LPWYLLAS-to_mutate.sc	-35.8595	1499.06	2.22705	-537.859	LPWYLLAS	no IL	Finetune1	0.0201613	0.440726	0.0104839	0.0193548	0.130208		0.122681
-0.235336	-6.06362	9.49747	286.845	0.07004	len22_no_IL-0-ETDFFFIIY-to_mutate.sc	-35.115	1462.53	2.25661	-540.334	ETDFFFIIY	no IL	Finetune1	0.071371	0.0495968	0.0370968	0.0580645	0.0628472		0.0540323
-0.210525	-6.35213	12.7818	335.023	0.127511	len22_no_IL-15-EYYYFRWHH-to_mutate.sc	-35.4035	1510.71	2.28142	-537.049	EYYYFRWHH	no IL	Finetune1	0.00927419	0.631855	0.0225806	0.122984	0.200347		0.196673
-0.205186	-6.59076	8.87528	310.168	0.0722508	len22_no_IL-17-ETDWFFSIY-to_mutate.sc	-35.6421	1485.85	2.28676	-540.956	ETDWFFSIY	no IL	Finetune1	0.0358871	0.0229839	0.0141129	0.140726	0.0559028		0.0534274
-0.111904	-6.14977	14.6526	348.808	0.161976	len22_no_IL-48-WYYWMMVLL-to_mutate.sc	-35.2011	1524.49	2.38004	-535.179	WYYWMMVLL	no IL	Finetune1	0.00524194	0.8875	0.0326613	0.617339	0.382639		0.385685
-0.238368	-6.4188	10.9092	337.354	0.126715	len22_no_IL-59-LAWYLLAIT-to_mutate.sc	-35.4702	1513.04	2.25358	-538.922	LAWYLLAIT	no IL	Finetune1	0.00887097	0.209677	0.021371	0.0520161	0.0798611		0.0729839
-0.240537	-6.84196	11.5249	323.055	0.0761158	len22_no_IL-93-LYWMLNAES-to_mutate.sc	-35.8933	1498.74	2.25141	-538.306	LYWMLNAES	no IL	Finetune1	0.0209677	0.3375	0.0100806	0.0495968	0.115278		0.104536
-0.180074	-6.44655	13.4405	270.097	0.0157409	len18_no_IL-13-LDYDD-to_mutate.sc	-35.4979	1445.78	2.31187	-536.391	LDYDD	no IL	Finetune2	0.119355	0.760081	0.0193548	0.230242	0.294792	KNN	0.282258
-0.255437	-6.30661	12.273	319.118	0.105623	len21_no_IL-13-MAWHLHQH-to_mutate.sc	-35.358	1494.8	2.23651	-537.558	MAWHLHQH	no IL	Finetune2	0.0241935	0.51371	0.025	0.0298387	0.15625	KNN	0.148185
-0.112328	-7.20501	15.5931	295.874	0.00720915	len20_no_IL-7-FVWCDDE-to_mutate.sc	-36.2564	1471.56	2.37962	-534.238	FVWCDDE	no IL	Finetune2	0.0552419	0.939516	0.00604839	0.614113	0.404167	KNN	0.40373
-0.228321	-6.54409	15.6018	313.629	0.0809594	len22_no_IL-0-ESFFEKDCC-to_mutate.sc	-35.5955	1489.32	2.26363	-534.229	ESFFEKDCC	no IL	Finetune2	0.0306452	0.939919	0.0157258	0.0737903	0.2625	KNN	0.26502
-0.233006	-7.07187	11.1753	316.834	0.05073	len17_no_IL-5-EFFW-to_mutate.sc	-36.1232	1492.52	2.25894	-538.656	EFFW	no IL	Finetune2	0.0262097	0.262903	0.00766129	0.0633065	0.0947917	LR	0.0900202
-0.16561	-6.2637	9.55461	284.979	0.0532755	len18_no_IL-3-EIMMM-to_mutate.sc	-35.3151	1460.67	2.32634	-540.277	EIMMM	no IL	Finetune2	0.078629	0.053629	0.0274194	0.302419	0.125	LR	0.115524
-0.231128	-7.30532	11.5775	299.331	0.00618313	len17_no_IL-3-LLWW-to_mutate.sc	-36.3567	1475.02	2.26082	-538.254	LLWW	no IL	Finetune2	0.0487903	0.348387	0.00483871	0.0677419	0.120833	LR	0.11744
-0.258893	-7.11776	10.0989	268.325	-0.0337546	len21_no_IL-8-DDDFFFFF-to_mutate.sc	-36.1691	1444.01	2.23305	-539.732	DDDFFFFF	no IL	Finetune2	0.124597	0.0979839	0.00685484	0.0254032	0.0630208	SVM	0.0637097
-0.168083	-6.29224	8.71925	298.056	0.0727926	len18_no_IL-4-FCDFD-to_mutate.sc	-35.3436	1473.74	2.32386	-541.112	FCDFD	no IL	Finetune2	0.0520161	0.0157258	0.0258065	0.2875	0.103125	SVM	0.0952621
-0.162101	-6.54368	16.3535	321.976	0.0943064	len19_no_IL-13-FWWWWW-to_mutate.sc	-35.595	1497.66	2.32985	-533.478	FWWWWW	no IL	Finetune2	0.0221774	0.9625	0.016129	0.318952	0.334896	SVM	0.32994
-0.219678	-6.97638	9.5441	268.642	-0.0234148	len22_no_IL-3-DDDFFFFFF-to_mutate.sc	-36.0277	1444.33	2.27227	-540.287	DDDFFFFFF	no IL	Finetune2	0.122984	0.0532258	0.00887097	0.0955645	0.0734375	SVM	0.0701613
-0.230937	-6.28232	12.5345	252.776	-0.00253363	len22_no_IL-9-DDKDVDDDS-to_mutate.sc	-35.3337	1428.46	2.26101	-537.297	DDKDVDDDS	no IL	Finetune2	0.178226	0.578226	0.0266129	0.0685484	0.228125	XGB	0.212903
-0.261808	-6.07218	12.2343	300.567	0.0917775	len18_no_IL-1-AWWFF-to_mutate.sc	-35.1235	1476.25	2.23014	-537.597	AWWFF	no IL	Finetune2	0.0471774	0.505645	0.0362903	0.0221774	0.160938	XGB	0.152823
-0.22115	-6.05094	12.951	328.042	0.136662	len22_no_IL-4-MDWFEQESK-to_mutate.sc	-35.1023	1503.73	2.2708	-536.88	MDWFEQESK	no IL	Finetune2	0.016129	0.665726	0.0375	0.0907258	0.207812	XGB	0.20252
-0.25722	-7.67913	8.9871	257.373	-0.0920684	len22_no_IL-14-DDDFSSFCD-to_mutate.sc	-36.7305	1433.06	2.23473	-540.844	DDDFSSFCD	no IL	Finetune3	0.16129	0.0274194	0.00201613	0.0278226	0.0755208	KNN	0.0546371
-0.227306	-6.23958	13.3019	309.474	0.0947746	len20_no_IL-2-TAWWYVT-to_mutate.sc	-35.2909	1485.16	2.26464	-536.529	TAWWYVT	no IL	Finetune3	0.0370968	0.737097	0.028629	0.0770161	0.229167	KNN	0.21996
-0.0735416	-6.34416	17.6239	273.065	0.0278382	len17_no_IL-10-FWWC-to_mutate.sc	-35.3955	1448.75	2.4184	-532.207	FWWC	no IL	Finetune3	0.107661	0.989113	0.0229839	0.800806	0.494792	KNN	0.480141
-0.0991185	-8.02244	13.8682	386.672	0.0980746	len21_no_IL-0-WWFTDDHW-to_mutate.sc	-37.0738	1562.36	2.39283	-535.963	WWFTDDHW	no IL	Finetune3	0.0016129	0.816532	0.000403226	0.683065	0.372917	LR	0.375403
-0.286577	-6.14505	9.71766	287.554	0.0656389	len17_no_IL-9-ITWF-to_mutate.sc	-35.1964	1463.24	2.20537	-540.114	ITWF	no IL	Finetune3	0.0697581	0.0633065	0.0334677	0.00846774	0.0526042	LR	0.04375
-0.178515	-7.4153	13.9044	366.579	0.106526	len17_no_IL-3-WWWW-to_mutate.sc	-36.4667	1542.27	2.31343	-535.927	WWWW	no IL	Finetune3	0.00322581	0.820968	0.00362903	0.238306	0.269271	SVM	0.266532
-0.164805	-7.40604	12.8082	360.671	0.0980363	len19_no_IL-11-WTFFDN-to_mutate.sc	-36.4574	1536.36	2.32714	-537.023	WTFFDN	no IL	Finetune3	0.00362903	0.63629	0.00403226	0.307661	0.245833	SVM	0.237903
-0.218896	-6.48419	11.9433	292.814	0.05116	len17_no_IL-11-EIWW-to_mutate.sc	-35.5356	1468.5	2.27305	-537.888	EIWW	no IL	Finetune3	0.0596774	0.433871	0.0177419	0.0979839	0.157812	SVM	0.152319
-0.288234	-6.67349	14.9578	317.969	0.0792394	len20_no_IL-6-ITFFDDK-to_mutate.sc	-35.7249	1493.66	2.20371	-534.873	ITFFDDK	no IL	Finetune3	0.025	0.907661	0.0116935	0.00766129	0.235937	SVM	0.238004
-0.244686	-6.23434	9.84386	304.542	0.0872112	len18_no_IL-10-DNRRE-to_mutate.sc	-35.2857	1480.23	2.24726	-539.987	DNRRE	no IL	Finetune3	0.0407258	0.0733871	0.0290323	0.0443548	0.0567708	SVM	0.046875
-0.262934	-7.87502	10.2396	392.427	0.116185	len21_no_IL-6-WWWWTHPP-to_mutate.sc	-36.9264	1568.11	2.22901	-539.592	WWWWTHPP	no IL	Finetune3	0.00120968	0.114516	0.0016129	0.021371	0.0385417	SVM	0.0346774
-0.216902	-6.54436	9.74024	342.149	0.12585	len18_no_IL-2-WWWMR-to_mutate.sc	-35.5957	1517.84	2.27504	-540.091	WWWMR	no IL	Finetune3	0.00645161	0.0649194	0.0153226	0.102823	0.0572917	SVM	0.047379
-0.270434	-7.05726	12.6643	327.532	0.0689256	len18_no_IL-9-EEWWY-to_mutate.sc	-36.1086	1503.22	2.22151	-537.167	EEWWY	no IL	Finetune3	0.0165323	0.608065	0.00806452	0.0145161	0.166146	XGB	0.161794
-0.189099	-6.33319	11.6918	314.998	0.097302	len21_no_IL-12-ELMYLMMY-to_mutate.sc	-35.3846	1490.68	2.30285	-538.139	ELMYLMMY	no IL	Finetune3	0.0290323	0.375403	0.0233871	0.193548	0.148438	XGB	0.155343
-0.227138	-7.04596	7.87583	348.582	0.10284	len20_no_IL-9-WRWFSFF-to_mutate.sc	-36.0973	1524.27	2.26481	-541.955	WRWFSFF	no IL	Finetune3	0.00564516	0.00645161	0.00846774	0.0782258	0.034375	XGB	0.0246976
-0.139844	-6.15301	10.1442	271.543	0.0384767	len17_no_IL-10-WACL-to_mutate.sc	-35.2044	1447.23	2.3521	-539.687	WACL	no IL	Finetune3	0.11371	0.104435	0.0322581	0.450403	0.191146	XGB	0.175202
-0.119249	-6.44719	12.8942	309.953	0.0815668	len20_no_IL-1-WCWDDNT-to_mutate.sc	-35.4986	1485.64	2.3727	-536.937	WCWDDNT	no IL	Finetune3	0.0362903	0.654839	0.0189516	0.570565	0.326042	XGB	0.320161
-0.184755	-6.58281	15.3505	329.046	0.102873	len22_no_IL-7-EYWWVKKPA-to_mutate.sc	-35.6342	1504.73	2.30719	-534.481	EYWWVKKPA	no IL	Finetune3	0.0149194	0.927823	0.0145161	0.212903	0.292708	XGB	0.29254
-0.176661	-6.06912	13.6048	290.448	0.0755656	len21_no_IL-14-FDWTKKEI-to_mutate.sc	-35.1205	1466.13	2.31529	-536.226	FDWTKKEI	no IL	Finetune3	0.0641129	0.778629	0.0366935	0.252016	0.291667	XGB	0.282863
-0.230269	-6.13504	11.9175	260.25	0.0205977	len19_no_IL-13-EEWVHH-to_mutate.sc	-35.1864	1435.94	2.26168	-537.914	EEWVHH	no IL	Finetune3	0.14879	0.42621	0.0346774	0.0701613	0.175	XGB	0.16996
-0.217067	-6.44032	11.9473	339.58	0.128739	len22_no_IL-10-EILWMEREI-to_mutate.sc	-35.4917	1515.27	2.27488	-537.884	EILWMEREI	no IL	Finetune3	0.00806452	0.435081	0.0197581	0.102419	0.142187	XGB	0.141331
-0.235156	-6.25811	11.0599	237.409	-0.0277195	len17_no_IL-30-DTEK-to_mutate.sc	-35.3095	1413.1	2.25679	-538.771	DTEK	no IL	Pretrain	0.246371	0.239919	0.0278226	0.058871	0.11625		0.143246
-0.268533	-6.65774	7.4932	211.192	-0.103769	len17_no_IL-43-DTWS-to_mutate.sc	-35.7091	1386.88	2.22341	-542.338	DTWS	no IL	Pretrain	0.387903	0.00403226	0.0120968	0.0157258	0.0853125		0.10494
-0.236223	-6.28056	9.74326	232.719	-0.0376349	len18_no_IL-63-EDDLA-to_mutate.sc	-35.3319	1408.4	2.25572	-540.088	EDDLA	no IL	Pretrain	0.275	0.0653226	0.0270161	0.0572581	0.0834375		0.106149
-0.315813	-6.42046	10.9344	212.614	-0.0840406	len19_no_IL-13-DDRGET-to_mutate.sc	-35.4718	1388.3	2.17613	-538.897	DDRGET	no IL	Pretrain	0.379839	0.216129	0.0209677	0.00241935	0.13125		0.154839
-0.205922	-6.1407	10.8366	223.027	-0.0450172	len21_no_IL-9-DVQVGTLA-to_mutate.sc	-35.1921	1398.71	2.28602	-538.995	DVQVGTLA	no IL	Pretrain	0.325403	0.2	0.0342742	0.138306	0.148125		0.174496
-0.224874	-7.54096	12.6116	223.182	-0.144839	len22_no_IL-51-DDFPDLDML-to_mutate.sc	-36.5923	1398.87	2.26707	-537.22	DDFPDLDML	no IL	Pretrain	0.32379	0.596371	0.00322581	0.0818548	0.229687		0.25131
-0.215112	-6.2139	10.3702	201.646	-0.0893901	len17_no_IL-56-DVQD-to_mutate.sc	-35.2653	1377.33	2.27683	-539.461	DVQD	no IL	Finetune1	0.437097	0.131048	0.0294355	0.108871	0.181944		0.176613
-0.289101	-6.14318	10.3891	181.592	-0.12201	len19_no_IL-61-DNDDVV-to_mutate.sc	-35.1946	1357.28	2.20285	-539.442	DNDDVV	no IL	Finetune1	0.546371	0.134274	0.033871	0.00685484	0.192014		0.180343
-0.251993	-6.04538	11.1889	182.678	-0.112738	len19_no_IL-70-DVDDCQ-to_mutate.sc	-35.0968	1358.36	2.23995	-538.642	DVDDCQ	no IL	Finetune1	0.540323	0.265323	0.0379032	0.0346774	0.23125		0.219556
-0.255727	-7.32186	9.39194	215.137	-0.144215	len22_no_IL-80-DDDDDDDSS-to_mutate.sc	-36.3732	1390.82	2.23622	-540.439	DDDDDDDSS	no IL	Finetune1	0.366935	0.0423387	0.00443548	0.0290323	0.119097		0.110685
-0.258324	-6.28576	11.8753	218	-0.0645009	len22_no_IL-13-DSLCPGNPP-to_mutate.sc	-35.3371	1393.69	2.23362	-537.956	DSLCPGNPP	no IL	Finetune2	0.352419	0.418548	0.0262097	0.0262097	0.220833	LR	0.205847
-0.222749	-6.61722	11.1838	208.874	-0.105153	len21_no_IL-4-DDDDFFFF-to_mutate.sc	-35.6686	1384.56	2.2692	-538.647	DDDDFFFF	no IL	Finetune2	0.398387	0.264919	0.0137097	0.0875	0.2	SVM	0.191129
-0.248051	-7.09385	10.5698	198.848	-0.158621	len20_no_IL-10-DDDDFDD-to_mutate.sc	-36.1452	1374.53	2.2439	-539.261	DDDDFDD	no IL	Finetune2	0.454435	0.158468	0.00725806	0.0379032	0.172917	XGB	0.164516
-0.236863	-6.50046	15.3129	188.34	-0.135376	len17_no_IL-14-DDDD-to_mutate.sc	-35.5518	1364.03	2.25508	-534.518	DDDD	no IL	Finetune2	0.510484	0.925	0.0173387	0.0552419	0.379167	XGB	0.377016
-0.233889	-6.15956	10.9782	183.504	-0.119567	len21_no_IL-9-DDDSHGHH-to_mutate.sc	-35.2109	1359.19	2.25806	-538.853	DDDSHGHH	no IL	Finetune3	0.5375	0.22379	0.0318548	0.0616935	0.21875	LR	0.21371
