# Supplementary material for: Design of target specific peptide inhibitors using generative deep learning and molecular dynamics simulations
Source: Nat Commun. 2024 Feb 21;15:1611. doi: 10.1038/s41467-024-45766-2 (PMC10882002; doi:10.1038/s41467-024-45766-2)
Supplement: Supplementary file 4 — Source Data [file 41467_2024_45766_MOESM4_ESM.zip › Sourcedata/Supl_Fig7b.xlsx]

## Sheet: Supl_Fig6b
rmsALL_if difference	I_sc difference	pep_sc difference	I_bsa difference	Binding density difference	filename	I_sc	I_bsa	rmsALL_if	pep_sc	Seq	Extension type	Design method	rank-I_bsa	rank-pep_sc	rank-I_sc	rank-rmsALL_if	overall_rank	ML model	rank_by_all
-0.221712	-7.28393	11.6218	268.188	-0.0642668	len18_with_IL-13-FFD-to_mutate.sc	-35.9307	1481.55	2.23526	-533.962	FFD	with IL	Pretrain	0.0445652	0.952174	0.00163043	0.0505435	0.250833		0.262228
-0.206194	-6.25532	9.05598	274.359	0.0149322	len18_with_IL-26-YYF-to_mutate.sc	-34.9021	1487.72	2.25078	-536.528	YYF	with IL	Pretrain	0.0309783	0.752174	0.0277174	0.100543	0.205833		0.227853
-0.268102	-6.0008	4.63562	269.844	0.0249508	len18_with_IL-2-RFY-to_mutate.sc	-34.6476	1483.2	2.18887	-540.949	RFY	with IL	Pretrain	0.0413043	0.0266304	0.0532609	0.00543478	0.0166667		0.0316576
-0.217148	-6.15516	6.50153	286.331	0.0403393	len18_with_IL-37-RYG-to_mutate.sc	-34.802	1499.69	2.23983	-539.083	RYG	with IL	Pretrain	0.0125	0.205978	0.038587	0.0641304	0.0625		0.0802989
-0.120857	-6.72555	11.059	252.771	-0.0516843	len18_with_IL-3-FLY-to_mutate.sc	-35.3723	1466.13	2.33612	-534.525	FLY	with IL	Pretrain	0.0994565	0.933696	0.00978261	0.594565	0.382917		0.409375
-0.24109	-6.28246	10.1116	264.215	-0.00301006	len18_with_IL-99-FYN-to_mutate.sc	-34.9293	1477.57	2.21589	-535.473	FYN	with IL	Pretrain	0.0543478	0.871739	0.0255435	0.0206522	0.227917		0.243071
-0.220673	-6.49342	10.4329	253.547	-0.0345829	len19_with_IL-51-FYVK-to_mutate.sc	-35.1402	1466.91	2.2363	-535.151	FYVK	with IL	Pretrain	0.0961957	0.900543	0.0152174	0.0521739	0.24375		0.266033
-0.251672	-6.07454	13.6339	263.418	0.00979301	len20_with_IL-10-YFPGR-to_mutate.sc	-34.7213	1476.78	2.2053	-531.95	YFPGR	with IL	Pretrain	0.0576087	0.992935	0.0456522	0.013587	0.260417		0.277446
-0.172816	-7.29065	9.25201	291.809	-0.026654	len21_with_IL-60-FWLNSQ-to_mutate.sc	-35.9374	1505.17	2.28416	-536.332	FWLNSQ	with IL	Pretrain	0.00869565	0.778261	0.00108696	0.238587	0.239583		0.256658
-0.211277	-6.04042	6.55422	271.84	0.0254232	len21_with_IL-75-YFLCVK-to_mutate.sc	-34.6872	1485.2	2.2457	-539.03	YFLCVK	with IL	Pretrain	0.036413	0.215217	0.048913	0.0815217	0.0733333		0.0955163
-0.165137	-6.04004	7.44532	253.716	-0.0034041	len22_with_IL-24-VTEEREQ-to_mutate.sc	-34.6868	1467.07	2.29184	-538.139	VTEEREQ	with IL	Pretrain	0.0956522	0.384783	0.0494565	0.283152	0.16375		0.203261
-0.0661432	-6.06064	5.26656	280.511	0.0376256	len22_with_IL-32-MWLANQF-to_mutate.sc	-34.7074	1493.87	2.39083	-540.318	MWLANQF	with IL	Pretrain	0.025	0.0646739	0.0467391	0.904891	0.23875		0.260326
-0.155041	-6.17301	10.4515	260.891	-0.000915821	len17_with_IL-8-YY-to_mutate.sc	-34.8198	1474.25	2.30193	-535.133	YY	with IL	Finetune 1	0.0684783	0.901087	0.0347826	0.358152	0.348077		0.340625
-0.164689	-6.54627	8.44658	261.695	-0.0249339	len17_with_IL-9-WR-to_mutate.sc	-35.1931	1475.05	2.29229	-537.138	WR	with IL	Finetune 1	0.0646739	0.623913	0.013587	0.286413	0.254327		0.247147
-0.288267	-6.74718	8.56446	264.112	-0.0346293	len18_with_IL-21-FFS-to_mutate.sc	-35.394	1477.47	2.16871	-537.02	FFS	with IL	Finetune 1	0.0554348	0.65163	0.00815217	0.00163043	0.182212		0.179212
-0.160927	-6.22871	5.45456	308.124	0.0687445	len18_with_IL-52-RWW-to_mutate.sc	-34.8755	1521.48	2.29605	-540.13	RWW	with IL	Finetune 1	0.00163043	0.0826087	0.0304348	0.308696	0.108654		0.105842
-0.27964	-6.14942	9.1685	256.335	-0.00663233	len19_with_IL-76-YYKV-to_mutate.sc	-34.7962	1469.69	2.17734	-536.416	YYKV	with IL	Finetune 1	0.0869565	0.769565	0.0391304	0.00217391	0.228846		0.224457
-0.184456	-6.17867	8.07983	276.78	0.0238886	len20_with_IL-33-YYCCF-to_mutate.sc	-34.8255	1490.14	2.27252	-537.504	YYCCF	with IL	Finetune 1	0.0271739	0.534783	0.0342391	0.191304	0.2		0.196875
-0.234066	-6.16179	8.94152	262.696	0.00273221	len20_with_IL-92-YYAWP-to_mutate.sc	-34.8086	1476.06	2.22291	-536.643	YYAWP	with IL	Finetune 1	0.063587	0.725543	0.0369565	0.0271739	0.218269		0.213315
-0.167807	-6.30772	8.45535	283.882	0.0263543	len21_with_IL-19-YFLWYY-to_mutate.sc	-34.9545	1497.24	2.28917	-537.129	YFLWYY	with IL	Finetune 1	0.0184783	0.626087	0.0222826	0.265217	0.237981		0.233016
-0.161584	-6.34681	10.5874	261.524	-0.0116865	len21_with_IL-27-FFIDHC-to_mutate.sc	-34.9936	1474.88	2.29539	-534.997	FFIDHC	with IL	Finetune 1	0.0668478	0.911413	0.0201087	0.305978	0.330769		0.326087
-0.235683	-6.27508	9.22626	261.266	-0.00723777	len21_with_IL-93-FFWGPA-to_mutate.sc	-34.9219	1474.63	2.22129	-536.358	FFWGPA	with IL	Finetune 1	0.0679348	0.77663	0.026087	0.0244565	0.23125		0.223777
-0.25056	-7.13945	9.75401	267.897	-0.0549891	len22_with_IL-35-FFIAPEN-to_mutate.sc	-35.7862	1481.26	2.20642	-535.83	FFIAPEN	with IL	Finetune 1	0.0451087	0.840761	0.00271739	0.0146739	0.23125		0.225815
-0.152083	-6.53141	9.25899	287.225	0.0166481	len22_with_IL-59-YWIDKNG-to_mutate.sc	-35.1782	1500.58	2.30489	-536.325	YWIDKNG	with IL	Finetune 1	0.0119565	0.779348	0.0141304	0.383696	0.302885		0.297283
-0.215803	-6.81555	8.86593	282.871	-0.00916437	len22_with_IL-65-FFCRPWL-to_mutate.sc	-35.4623	1496.23	2.24117	-536.718	FFCRPWL	with IL	Finetune 1	0.0206522	0.710326	0.00706522	0.0684783	0.204808		0.20163
-0.143455	-6.27224	6.14944	268.628	0.00471889	len22_with_IL-73-DWQSIFL-to_mutate.sc	-34.919	1481.99	2.31352	-539.435	DWQSIFL	with IL	Finetune 1	0.0434783	0.145652	0.0266304	0.440217	0.164423		0.163995
-0.169789	-6.01979	7.21515	273.386	0.0292402	len22_with_IL-76-YCRMFWN-to_mutate.sc	-34.6666	1486.75	2.28719	-538.369	YCRMFWN	with IL	Finetune 1	0.0326087	0.334783	0.0521739	0.253804	0.170673		0.168342
-0.202157	-6.46949	9.77799	273.481	-0.00085658	len22_with_IL-79-FYEEIIS-to_mutate.sc	-35.1163	1486.84	2.25482	-535.806	FYEEIIS	with IL	Finetune 1	0.0320652	0.844022	0.0163043	0.120652	0.258654		0.253261
-0.250394	-6.28832	11.6605	263.288	-0.00489033	len22_with_IL-7-FFQCIMK-to_mutate.sc	-34.9351	1476.65	2.20658	-533.924	FFQCIMK	with IL	Finetune 1	0.0592391	0.953804	0.025	0.0152174	0.266346		0.263315
-0.161627	-6.8004	10.5159	262.596	-0.0406961	len22_with_IL-96-FLIDCEF-to_mutate.sc	-35.4472	1475.95	2.29535	-535.068	FLIDCEF	with IL	Finetune 1	0.0641304	0.906522	0.0076087	0.304348	0.325481		0.320652
-0.226465	-6.36708	8.89268	261.648	-0.012861	len20_with_IL-13-FFLLS-to_mutate.sc	-35.0139	1475.01	2.23051	-536.692	FFLLS	with IL	Finetune 2	0.0657609	0.71413	0.0190217	0.0391304	0.21875	KNN	0.209511
-0.117041	-7.73241	10.0786	350.539	0.034762	len21_with_IL-10-MWWWWW-to_mutate.sc	-36.3792	1563.9	2.33994	-535.506	MWWWWW	with IL	Finetune 2	0.000543478	0.868478	0.000543478	0.617391	0.372222	KNN	0.371739
-0.214308	-6.20744	8.14397	257.472	-0.00874697	len19_with_IL-4-YYCC-to_mutate.sc	-34.8542	1470.83	2.24267	-537.44	YYCC	with IL	Finetune 2	0.0831522	0.548913	0.0315217	0.0717391	0.202778	KNN	0.183832
-0.232423	-6.16707	5.53859	254.218	-0.0112502	len19_with_IL-12-YFCC-to_mutate.sc	-34.8139	1467.58	2.22455	-540.046	YFCC	with IL	Finetune 2	0.0923913	0.0907609	0.0358696	0.0298913	0.0777778	KNN	0.0622283
-0.0842098	-6.12244	6.81209	282.435	0.0364829	len21_with_IL-11-AWWGWW-to_mutate.sc	-34.7692	1495.79	2.37277	-538.772	AWWGWW	with IL	Finetune 2	0.0211957	0.26087	0.0407609	0.830978	0.30625	KNN	0.288451
-0.254622	-6.71837	7.93254	272.339	-0.0194246	len18_with_IL-4-FFC-to_mutate.sc	-35.3652	1485.7	2.20235	-537.652	FFC	with IL	Finetune 2	0.0353261	0.502174	0.0103261	0.0125	0.148611	KNN	0.140082
-0.145369	-6.15649	6.92608	297.765	0.0578102	len22_with_IL-0-WYIIIII-to_mutate.sc	-34.8033	1511.12	2.31161	-538.658	WYIIIII	with IL	Finetune 2	0.00597826	0.278804	0.0380435	0.426087	0.202083	LR	0.187228
-0.166354	-7.23185	6.77672	287.863	-0.0290134	len21_with_IL-12-WWLLGS-to_mutate.sc	-35.8786	1501.22	2.29062	-538.808	WWLLGS	with IL	Finetune 2	0.0108696	0.253261	0.00217391	0.27337	0.147917	LR	0.134918
-0.169757	-6.05535	9.6812	263.431	0.0111127	len21_with_IL-14-FFHVKK-to_mutate.sc	-34.7021	1476.79	2.28722	-535.903	FFHVKK	with IL	Finetune 2	0.0570652	0.831522	0.0472826	0.254348	0.309028	LR	0.297554
-0.279264	-7.11033	9.30429	292.921	-0.0129199	len18_with_IL-11-FYY-to_mutate.sc	-35.7571	1506.28	2.17771	-536.28	FYY	with IL	Finetune 2	0.00706522	0.786413	0.00326087	0.00271739	0.204167	LR	0.199864
-0.204399	-6.47183	9.58275	269.138	-0.00793408	len18_with_IL-5-FFF-to_mutate.sc	-35.1186	1482.5	2.25258	-536.002	FFF	with IL	Finetune 2	0.0418478	0.819565	0.0157609	0.108152	0.261111	SVM	0.246332
-0.2669	-6.64308	10.6001	274.841	-0.0103639	len22_with_IL-11-FFFFFFY-to_mutate.sc	-35.2899	1488.2	2.19008	-534.984	FFFFFFY	with IL	Finetune 2	0.0298913	0.913043	0.0108696	0.00652174	0.247222	XGB	0.240082
-0.203972	-6.09444	5.27255	327.695	0.106568	len21_with_IL-6-RFDRRR-to_mutate.sc	-34.7412	1541.05	2.253	-540.312	RFDRRR	with IL	Finetune 2	0.00108696	0.0657609	0.0429348	0.11087	0.0715278	XGB	0.055163
-0.218235	-6.59619	9.35956	266.755	-0.0201508	len22_with_IL-0-FFLTTLL-to_mutate.sc	-35.243	1480.11	2.23874	-536.225	FFLTTLL	with IL	Finetune 2	0.0472826	0.795652	0.0119565	0.0603261	0.238194	XGB	0.228804
-0.218849	-6.35104	12.2366	265.532	-0.00554178	len21_with_IL-3-FFIISL-to_mutate.sc	-34.9978	1478.89	2.23813	-533.348	FFIISL	with IL	Finetune 2	0.051087	0.969022	0.0195652	0.0576087	0.285417	XGB	0.274321
-0.15594	-7.01506	6.92791	297.819	0.00107855	len18_with_IL-10-WWW-to_mutate.sc	-35.6619	1511.18	2.30104	-538.656	WWW	with IL	Finetune 2	0.00543478	0.279891	0.0048913	0.350543	0.174306	XGB	0.16019
-0.226892	-6.03687	9.58798	258.272	0.00413226	len22_with_IL-10-FFFTTLW-to_mutate.sc	-34.6837	1471.63	2.23008	-535.996	FFFTTLW	with IL	Finetune 2	0.0793478	0.820109	0.0505435	0.0380435	0.258333	XGB	0.247011
-0.219089	-6.55166	8.83873	284.273	0.0106758	len21_with_IL-4-YYYIIG-to_mutate.sc	-35.1985	1497.63	2.23789	-536.746	YYYIIG	with IL	Finetune 2	0.0168478	0.705978	0.0130435	0.0570652	0.205556	XGB	0.198234
-0.235184	-6.5687	10.4097	257.786	-0.0327979	len21_with_IL-7-FFQQQQ-to_mutate.sc	-35.2155	1471.15	2.22179	-535.175	FFQQQQ	with IL	Finetune 3	0.0804348	0.898913	0.0125	0.025	0.267361	KNN	0.254212
-0.24257	-6.40128	5.49788	285.148	0.0220837	len18_with_IL-3-YYY-to_mutate.sc	-35.0481	1498.51	2.21441	-540.086	YYY	with IL	Finetune 3	0.0152174	0.0869565	0.0173913	0.0190217	0.0361111	KNN	0.0346467
-0.226353	-6.05358	8.01107	253.298	-0.00500098	len19_with_IL-9-YYYY-to_mutate.sc	-34.7004	1466.66	2.23062	-537.573	YYYY	with IL	Finetune 3	0.0972826	0.519022	0.0478261	0.0396739	0.196528	KNN	0.175951
-0.2021	-6.74033	12.4094	283.285	-0.00348158	len21_with_IL-7-FFSGWW-to_mutate.sc	-35.3871	1496.64	2.25488	-533.175	FFSGWW	with IL	Finetune 3	0.0201087	0.974457	0.00869565	0.121739	0.295833	LR	0.28125
-0.223569	-6.50612	9.34836	283.921	0.0131638	len22_with_IL-0-YYNHHDR-to_mutate.sc	-35.1529	1497.28	2.23341	-536.236	YYNHHDR	with IL	Finetune 3	0.0179348	0.794022	0.0146739	0.0440217	0.227778	LR	0.217663
-0.210764	-6.30628	7.29385	268.842	0.00276242	len20_with_IL-3-YYTTL-to_mutate.sc	-34.9531	1482.2	2.24621	-538.29	YYTTL	with IL	Finetune 3	0.0429348	0.35	0.0228261	0.0842391	0.140972	LR	0.125
-0.124432	-6.13887	8.63566	281.832	0.0344465	len21_with_IL-13-DWWWMG-to_mutate.sc	-34.7857	1495.19	2.33254	-536.949	DWWWMG	with IL	Finetune 3	0.0228261	0.665217	0.0396739	0.567391	0.355556	LR	0.323777
-0.156437	-6.98879	10.3283	276.08	-0.0316013	len19_with_IL-11-WWQA-to_mutate.sc	-35.6356	1489.44	2.30054	-535.256	WWQA	with IL	Finetune 3	0.0277174	0.892391	0.00543478	0.346739	0.338889	LR	0.318071
-0.203026	-6.08232	7.12501	256.238	-0.00222305	len19_with_IL-13-YYMN-to_mutate.sc	-34.7291	1469.6	2.25395	-538.459	YYMN	with IL	Finetune 3	0.0875	0.316304	0.0445652	0.115217	0.170833	LR	0.140897
-0.197279	-6.16084	10.1707	272.274	0.0179997	len21_with_IL-7-YYFSIE-to_mutate.sc	-34.8076	1485.63	2.2597	-535.414	YYFSIE	with IL	Finetune 3	0.0358696	0.87663	0.0375	0.13587	0.294444	SVM	0.271467
-0.203613	-6.44994	13.468	261.691	-0.0184089	len22_with_IL-10-FYYGGYG-to_mutate.sc	-35.0967	1475.05	2.25336	-532.116	FYYGGYG	with IL	Finetune 3	0.0652174	0.992391	0.0168478	0.113587	0.319444	SVM	0.297011
-0.125555	-7.07913	8.71026	298.628	-0.00189656	len20_with_IL-13-WWWWW-to_mutate.sc	-35.7259	1511.99	2.33142	-536.874	WWWWW	with IL	Finetune 3	0.00380435	0.681522	0.00380435	0.561413	0.334028	SVM	0.312636
-0.20476	-6.31215	8.97484	272.507	0.0081842	len20_with_IL-6-YYLLI-to_mutate.sc	-34.9589	1485.87	2.25222	-536.609	YYLLI	with IL	Finetune 3	0.0347826	0.731522	0.0217391	0.105435	0.247917	SVM	0.22337
-0.146939	-6.9606	6.65581	271.025	-0.0378504	len19_with_IL-12-WWSS-to_mutate.sc	-35.6074	1484.38	2.31004	-538.928	WWSS	with IL	Finetune 3	0.0391304	0.2375	0.00597826	0.416304	0.199306	SVM	0.174728
-0.211652	-6.21648	7.42455	284.2	0.0329435	len18_with_IL-11-YYY-to_mutate.sc	-34.8633	1497.56	2.24532	-538.16	YYY	with IL	Finetune 3	0.0173913	0.378804	0.0309783	0.0809783	0.141667	SVM	0.127038
-0.256389	-6.16902	9.75568	286.096	0.0390511	len20_with_IL-4-LYGGR-to_mutate.sc	-34.8158	1499.46	2.20059	-535.829	LYGGR	with IL	Finetune 3	0.0130435	0.841304	0.0353261	0.0108696	0.234028	SVM	0.225136
-0.159919	-6.36799	10.4097	259.515	-0.0163605	len17_with_IL-4-YY-to_mutate.sc	-35.0148	1472.87	2.29706	-535.175	YY	with IL	Finetune 3	0.0733696	0.89837	0.0184783	0.317391	0.358333	SVM	0.326902
-0.236728	-6.18925	12.8939	270.575	0.0134029	len20_with_IL-8-YYHHH-to_mutate.sc	-34.836	1483.93	2.22025	-532.69	YYHHH	with IL	Finetune 3	0.0396739	0.986413	0.0320652	0.0233696	0.282639	SVM	0.27038
-0.276675	-6.72687	3.72549	262.76	-0.0354465	len18_with_IL-8-WSW-to_mutate.sc	-35.3737	1476.12	2.1803	-541.859	WSW	with IL	Finetune 3	0.0619565	0.00380435	0.00923913	0.00326087	0.0284722	SVM	0.0195652
-0.174602	-6.04414	13.0165	253.136	-0.00461872	len17_with_IL-9-YY-to_mutate.sc	-34.6909	1466.5	2.28237	-532.568	YY	with IL	Finetune 3	0.0983696	0.98913	0.0483696	0.230435	0.386111	XGB	0.341576
-0.16372	-6.12243	10.2962	260.548	0.00196583	len17_with_IL-5-YY-to_mutate.sc	-34.7692	1473.91	2.29326	-535.288	YY	with IL	Finetune 3	0.0701087	0.890217	0.0413043	0.291304	0.356944	XGB	0.323234
-0.231066	-6.26225	8.55034	254.699	-0.0169575	len22_with_IL-13-FFCSSSS-to_mutate.sc	-34.909	1468.06	2.22591	-537.034	FFCSSSS	with IL	Finetune 3	0.0891304	0.64837	0.0271739	0.0309783	0.220139	XGB	0.198913
-0.221855	-6.16417	14.2161	214.704	-0.076685	len20_with_IL-63-FEDPP-to_mutate.sc	-34.811	1428.06	2.23512	-531.368	FEDPP	with IL	Pretrain	0.2875	0.996739	0.036413	0.05	0.3075		0.342663
-0.247136	-6.1829	9.21564	245.793	-0.0260328	len19_with_IL-82-FFFL-to_mutate.sc	-34.8297	1459.15	2.20984	-536.369	FFFL	with IL	Finetune 1	0.124457	0.775	0.0326087	0.0173913	0.245673		0.237364
-0.223987	-6.25506	6.15928	192.618	-0.121442	len17_with_IL-5-DM-to_mutate.sc	-34.9019	1405.98	2.23299	-539.425	DM	with IL	Finetune 2	0.457065	0.149457	0.0282609	0.0429348	0.186111	KNN	0.169429
-0.268069	-6.33621	9.29146	235.997	-0.0527438	len17_with_IL-5-YF-to_mutate.sc	-34.983	1449.36	2.18891	-536.293	YF	with IL	Finetune 2	0.169565	0.783696	0.0211957	0.00597826	0.254861	XGB	0.245109
-0.259918	-6.09188	8.00312	249.57	-0.0136483	len18_with_IL-5-YFP-to_mutate.sc	-34.7387	1462.93	2.19706	-537.581	YFP	with IL	Finetune 2	0.113043	0.517391	0.0434783	0.00815217	0.186806	XGB	0.170516
-0.229787	-6.00833	9.10131	244.957	-0.0154306	len19_with_IL-0-FFQM-to_mutate.sc	-34.6551	1458.32	2.22719	-536.483	FFQM	with IL	Finetune 3	0.129891	0.761413	0.0527174	0.0336957	0.282639	SVM	0.244429
-0.21715	-6.2891	10.4791	241.66	-0.0401108	len21_with_IL-12-FHFFCL-to_mutate.sc	-34.9359	1455.02	2.23983	-535.105	FHFFCL	with IL	Finetune 3	0.145109	0.903261	0.0244565	0.063587	0.314583	SVM	0.284103
