# Supplementary material for: Design of target specific peptide inhibitors using generative deep learning and molecular dynamics simulations
Source: Nat Commun. 2024 Feb 21;15:1611. doi: 10.1038/s41467-024-45766-2 (PMC10882002; doi:10.1038/s41467-024-45766-2)
Supplement: Supplementary file 4 — Source Data [file 41467_2024_45766_MOESM4_ESM.zip › Sourcedata/Supl_Fig8.xlsx]

## Sheet: Figure 10 IKKBeta NEMO inhib
	loh[peptide] (nM)	NBD			NBD+1			NBD+2			NBD+4			NBD+12
	5	1	0.98	0.89	0.77	0.81	0.77	0.31	0.3	0.34	0.8	0.85	0.82	0.48	0.47	0.47
	4.69897	0.83	0.98	0.79	0.78	0.8	0.8	0.56	0.51	0.54	0.89	0.88	0.87	0.61	0.6	0.61
	4.39794	0.624737	0.83	0.9	0.88	0.84	0.88	0.71	0.69	0.73	0.89	0.91	0.88	0.71	0.68	0.69
	4.09691	0.615623	0.87	0.9	0.91	0.9	0.88	0.84	0.83	0.84	0.94	0.95	0.92	0.8	0.78	0.76
	3.79588	0.93	0.97	1	1.01	1.05	1.04	1.04	1.01	1.04	1.01	1.08	1.05	0.96	0.94	0.95
	3.49485	0.96	1	1	1.08	1.04	1.03	1.04	1.06	1.05	1.07	1.1	1.07	1.04	0.98	0.96
	3.19382	0.97	0.99	1.05	1.05	1.03	1.08	1.05	1.03	1.06	1.1	1.08	1.08	1.09	1.03	1.01
	2.89279	0.94	1	1.03	0.96	1.07	1.04	1.01	1.06	1.04	1.06	1.07	1.06	1.03	1.05	1
